# Supplementary material for: A collection of forcefield precursors for metal–organic frameworks
Source: RSC Adv. 2019 Nov 13;9(63):36492–507. doi: 10.1039/c9ra07327b (PMC9075174; doi:10.1039/c9ra07327b)
Supplement: RA-009-C9RA07327B-s3948 [file RA-009-C9RA07327B-s3948.xyz]

  476
jmolscript: load "" {1 1 1} spacegroup "x,y,z" unitcell [{     22.652300     0.000000     0.000000 }, {     11.326150    19.617467     0.000000 }, {     11.326135     6.539147    21.983381 }]
Zn    11.228281     8.390907    16.470169     0.965563
Zn    12.978737     5.698018    16.470169     0.965241
Zn     9.771398     5.528523    16.470169     0.964920
Zn    20.999698    12.237178     5.478478     0.964920
Zn    24.207037    12.067683     5.478478     0.965562
Zn    22.750154    14.930067     5.478478     0.965241
Zn    22.652295    13.078308     7.985683     0.946645
Zn    11.326137     6.539148    18.977373     0.946645
Zn    24.304887    13.919436    16.504903     0.964920
Zn    21.097548    14.088931    16.504903     0.965562
Zn    22.554431    11.226547    16.504903     0.965241
Zn    34.076191    17.765772     5.513432     0.965514
Zn    32.325848    20.458596     5.513212     0.965228
Zn    35.533074    20.628157     5.513432     0.964930
Zn    33.978448    19.617466     3.006008     0.946694
Zn    22.652290    13.078306    13.997698     0.946645
H     29.501214     6.630045    13.689051     0.122297
H     31.230717    10.139609    13.748406     0.122096
H     27.292618    10.129803     7.826084     0.120847
H     24.835974    11.195030    10.721295     0.125100
H     29.957661     9.602093     9.131896     0.167380
H     29.081017     8.581985     8.333900     0.165105
H     29.462707     8.281837     9.824373     0.162244
H     25.704688     9.556971    13.220805     0.167737
H     25.533664    11.108712    13.062525     0.167631
H     26.926780    10.508418    13.458226     0.165019
H     26.725175     7.098903    12.396429     0.167632
H     27.846464     6.102335    11.941373     0.163238
H     27.368501     7.240149    10.978500     0.160435
H     30.313300    11.532451    11.242301     0.166258
H     30.038074    12.075854    12.686609     0.163426
H     28.840900    11.771783    11.723737     0.161173
H     13.643471    10.371095    13.689051     0.123110
H     15.818092     7.118519    13.748406     0.121462
H     17.778652    10.533923     7.826084     0.120947
H     19.929486    12.128822    10.721295     0.124774
H     15.989120     8.489782     9.131896     0.167792
H     15.544003     9.759033     8.333900     0.165824
H     15.093221     9.578551     9.824373     0.163021
H     18.076526    12.195520    13.220805     0.167405
H     19.505887    11.567761    13.062525     0.167272
H     18.289458    10.661434    13.458226     0.164335
H     15.437534    12.540788    12.396429     0.167074
H     14.013837    12.068007    11.941373     0.162782
H     15.238195    11.913029    10.978500     0.160344
H     17.483037     7.216608    11.242301     0.166034
H     18.091251     7.183257    12.686609     0.164102
H     18.426505     8.372076    11.723737     0.160587
H     24.812187    22.233778    13.689051     0.123281
H     20.908064    21.976789    13.748406     0.121134
H     22.885613    18.571199     7.826084     0.121610
H     23.191417    15.911069    10.721295     0.125016
H     22.010101    21.143048     9.131896     0.166830
H     23.331863    20.893907     8.333900     0.165302
H     23.400952    21.374534     9.824373     0.162323
H     24.175658    17.482427    13.220805     0.168728
H     22.917323    16.558445    13.062525     0.168128
H     22.740635    18.065066    13.458226     0.165000
H     25.794166    19.595229    12.396429     0.167552
H     26.096574    21.064577    11.941373     0.163746
H     25.350181    20.081743    10.978500     0.160816
H     20.160539    20.485862    11.242301     0.165409
H     19.827550    19.975808    12.686609     0.164363
H     20.689470    19.091060    11.723737     0.161233
H     20.334968    16.910255     2.697361     0.123280
H     18.160347    13.657679     2.756716     0.121133
H     27.525930    23.612230    18.817774     0.121609
H     25.375092    25.207129    21.712985     0.125017
H     29.315460    21.568089    20.123587     0.166830
H     29.760579    22.837340    19.325590     0.165301
H     30.211358    22.656858    20.816063     0.162323
H     15.901913    18.734680     2.229115     0.168729
H     14.472553    18.106921     2.070834     0.168132
H     15.688981    17.200594     2.466535     0.164999
H     18.540907    19.079948     1.404738     0.167553
H     19.964604    18.607167     0.949682     0.163746
H     18.740248    18.452189    -0.013190     0.160816
H     16.495405    13.755768     0.250611     0.165409
H     15.887189    13.722417     1.694919     0.164363
H     15.551936    14.911236     0.732047     0.161235
H     20.492401     9.155471     2.697361     0.122297
H     24.396525     8.898482     2.756716     0.122096
H     33.745118    12.032039    18.817774     0.120847
H     33.439310     9.371909    21.712985     0.125101
H     34.620629    14.603888    20.123587     0.167379
H     33.298868    14.354747    19.325590     0.165105
H     33.229777    14.835374    20.816063     0.162244
H     21.128931     4.404120     2.229115     0.167736
H     22.387267     3.480138     2.070834     0.167633
H     22.563954     4.986759     2.466535     0.165019
H     19.510425     6.516922     1.404738     0.167632
H     19.208017     7.986270     0.949682     0.163238
H     19.954411     7.003436    -0.013190     0.160436
H     25.144053     7.407555     0.250611     0.166259
H     25.477041     6.897501     1.694919     0.163427
H     24.615121     6.012753     0.732047     0.161174
H     27.129525    13.169205     2.697361     0.123110
H     25.400022    16.678769     2.756716     0.121462
H     40.664264    23.208110    18.817774     0.120946
H     43.120903    24.273337    21.712985     0.124775
H     37.999220    22.680400    20.123587     0.167792
H     38.875864    21.660292    19.325590     0.165823
H     38.494172    21.360144    20.816063     0.163021
H     30.926051    16.096131     2.229115     0.167406
H     31.097076    17.647872     2.070834     0.167273
H     29.703959    17.047578     2.466535     0.164333
H     29.905566    13.638063     1.404738     0.167074
H     28.784277    12.641495     0.949682     0.162782
H     29.262241    13.779309    -0.013190     0.160344
H     26.317442    18.071611     0.250611     0.166034
H     26.592666    18.615014     1.694919     0.164101
H     27.789841    18.310943     0.732047     0.160588
H     24.969617     9.246359    19.286020     0.123281
H     27.144238    12.498935    19.226665     0.121134
H     17.778655     2.544384     3.165607     0.121609
H     19.929493     0.949485     0.270396     0.125017
H     15.989125     4.588525     1.859794     0.166830
H     15.544006     3.319274     2.657791     0.165301
H     15.093227     3.499756     1.167318     0.162323
H     29.402672     7.421934    19.754266     0.168728
H     30.832032     8.049693    19.912547     0.168129
H     29.615604     8.956020    19.516846     0.164999
H     26.763678     7.076666    20.578643     0.167552
H     25.339981     7.549447    21.033699     0.163747
H     15.238202     1.165278     0.013190     0.160816
H     28.809180    12.400846    21.732770     0.165410
H     29.417396    12.434197    20.288462     0.164363
H     29.752649    11.245378    21.251334     0.161234
H     24.812184    17.001143    19.286020     0.122297
H     20.908060    17.258132    19.226665     0.122095
H     11.559467    14.124575     3.165607     0.120846
H     11.865275    16.784705     0.270396     0.125100
H     10.683956    11.552726     1.859794     0.167378
H     12.005717    11.801867     2.657791     0.165104
H     12.074808    11.321240     1.167318     0.162243
H     24.175654    21.752494    19.754266     0.167736
H     22.917318    22.676476    19.912547     0.167631
H     22.740631    21.169855    19.516846     0.165018
H     25.794160    19.639692    20.578643     0.167632
H     26.096568    18.170344    21.033699     0.163237
H     14.024039    12.614031     0.013190     0.160436
H     20.160532    18.749059    21.732770     0.166258
H     19.827544    19.259113    20.288462     0.163426
H     20.689464    20.143861    21.251334     0.161173
H     18.175060    12.987409    19.286020     0.123109
H     19.904563     9.477845    19.226665     0.121461
H      4.640321     2.948504     3.165607     0.120945
H      2.183682     1.883277     0.270396     0.124773
H      7.305365     3.476214     1.859794     0.167792
H      6.428721     4.496322     2.657791     0.165822
H      6.810413     4.796470     1.167318     0.163020
H     14.378534    10.060483    19.754266     0.167403
H     14.207509     8.508742    19.912547     0.167271
H     15.600626     9.109036    19.516846     0.164334
H     15.399019    12.518551    20.578643     0.167073
H     16.520308    13.515119    21.033699     0.162782
H      4.716209     5.838158     0.013190     0.160345
H     18.987143     8.085003    21.732770     0.166034
H     18.711919     7.541600    20.288462     0.164101
H     17.514744     7.845671    21.251334     0.160588
H     15.803371    19.526569     8.294330     0.122296
H     14.073868    16.017005     8.234975     0.122096
H     18.011967    16.026811    14.157297     0.120847
H     20.468611    14.961584    11.262086     0.125100
H     15.346924    16.554521    12.851485     0.167379
H     16.223568    17.574629    13.649481     0.165105
H     15.841878    17.874777    12.159008     0.162243
H     19.599897    16.599643     8.762576     0.167738
H     19.770921    15.047902     8.920856     0.167631
H     18.377805    15.648196     8.525155     0.165019
H     18.579410    19.057711     9.586952     0.167633
H     17.458121    20.054279    10.042008     0.163238
H     17.936084    18.916465    11.004881     0.160436
H     14.991285    14.624163    10.741080     0.166258
H     15.266511    14.080760     9.296772     0.163427
H     16.463685    14.384831    10.259644     0.161173
H     31.661114    15.785519     8.294330     0.123112
H     29.486493    19.038095     8.234975     0.121462
H     27.525933    15.622691    14.157297     0.120948
H     25.375099    14.027792    11.262086     0.124774
H     29.315465    17.666832    12.851485     0.167793
H     29.760582    16.397581    13.649481     0.165824
H     30.211364    16.578063    12.159008     0.163020
H     27.228059    13.961094     8.762576     0.167405
H     25.798698    14.588853     8.920856     0.167273
H     27.015127    15.495180     8.525155     0.164334
H     29.867051    13.615826     9.586952     0.167075
H     31.290748    14.088607    10.042008     0.162783
H     30.066390    14.243585    11.004881     0.160345
H     27.821548    18.940006    10.741080     0.166035
H     27.213334    18.973357     9.296772     0.164103
H     26.878080    17.784538    10.259644     0.160589
H     20.492398     3.922836     8.294330     0.123281
H     24.396521     4.179825     8.234975     0.121133
H     22.418972     7.585415    14.157297     0.121611
H     22.113168    10.245545    11.262086     0.125017
H     23.294484     5.013566    12.851485     0.166830
H     21.972722     5.262707    13.649481     0.165303
H     21.903633     4.782080    12.159008     0.162322
H     21.128927     8.674187     8.762576     0.168728
H     22.387262     9.598169     8.920856     0.168129
H     22.563950     8.091548     8.525155     0.164999
H     19.510419     6.561385     9.586952     0.167554
H     19.208011     5.092037    10.042008     0.163747
H     19.954404     6.074871    11.004881     0.160818
H     25.144046     5.670752    10.741080     0.165411
H     25.477035     6.180806     9.296772     0.164364
H     24.615115     7.065554    10.259644     0.161235
C     28.682334     9.245054    12.005344    -0.042077
C     30.509241     8.328917    13.890859    -0.007976
C     27.708286     9.727644    10.998945    -0.045676
C     28.617775     7.960109    12.475569     0.139966
C     29.541988     7.512831    13.399530    -0.203246
C     30.559076     9.576588    13.436462    -0.204102
C     29.657515    10.067025    12.520415     0.149895
C     31.471963     7.846327    14.965187     0.612074
C     25.935745    10.777179     9.135853    -0.020136
C     27.103471    10.186693     8.736855    -0.210552
C     28.009562     9.668792     9.648946     0.154728
C     26.509979    10.261239    11.457958     0.140673
C     25.636733    10.808566    10.453537    -0.194542
C     24.991144    11.389244     8.138028     0.619567
C     29.236185     8.972372     9.193890    -0.521895
C     26.133950    10.371096    12.937879    -0.512881
C     27.536128     7.008662    11.892569    -0.529312
C     29.717544    11.493215    11.995452    -0.529388
C     16.317576     9.772763    12.005344    -0.046263
C     14.610724     8.648682    13.890859    -0.005519
C     17.222536    10.375020    10.998945    -0.043707
C     15.237061    10.471145    12.475569     0.141048
C     14.387599     9.894391    13.399530    -0.205238
C     15.666322     7.981688    13.436462    -0.203914
C     16.541834     8.517245    12.520415     0.150379
C     13.711427     8.056234    14.965187     0.611685
C     19.017732    11.385320     9.135853    -0.019321
C     17.922494    10.669283     8.736855    -0.210354
C     17.020932    10.143534     9.648946     0.153793
C     18.283796    11.145986    11.457958     0.139890
C     19.194419    11.628576    10.453537    -0.194823
C     20.020097    11.897337     8.138028     0.617603
C     15.804503     9.429459     9.193890    -0.523367
C     18.566949    11.416707    12.937879    -0.510722
C     14.953908    11.883603    11.892569    -0.528083
C     17.746936     7.752164    11.995452    -0.528647
C     22.956965    20.217103    12.005344    -0.046554
C     22.836907    22.257319    13.890859    -0.006828
C     23.026055    19.132257    10.998945    -0.042530
C     24.102039    20.803665    12.475569     0.140580
C     24.027285    21.827696    13.399530    -0.205140
C     21.731475    21.676642    13.436462    -0.203793
C     21.757526    20.650649    12.520415     0.152332
C     22.773480    23.332355    14.965187     0.612699
C     23.003404    17.072424     9.135853    -0.018590
C     22.930917    18.378947     8.736855    -0.211723
C     22.926386    19.422596     9.648946     0.152825
C     23.163102    17.827696    11.457958     0.140801
C     23.125726    16.797779    10.453537    -0.195537
C     22.945642    15.948344     8.138028     0.618141
C     22.916193    20.833092     9.193890    -0.520839
C     23.255975    17.447116    12.937879    -0.514655
C     25.466840    20.342655    11.892569    -0.529638
C     20.492395    19.989540    11.995452    -0.529659
C     17.660865    16.311923     1.013654    -0.046553
C     19.367715    15.187842     2.899168    -0.006829
C     16.755906    16.914180     0.007255    -0.042530
C     18.741379    17.010305     1.483878     0.140581
C     19.590840    16.433551     2.407840    -0.205140
C     18.312118    14.520848     2.444772    -0.203793
C     17.436607    15.056405     1.528724     0.152333
C     20.267010    14.595394     3.973496     0.612699
C     26.286848    24.463627    20.127544    -0.018591
C     27.382087    23.747590    19.728546    -0.211725
C     28.283648    23.221841    20.640636     0.152825
C     15.694646    17.685146     0.466268     0.140803
C     26.110159    24.706883    21.445228    -0.195534
C     25.284484    24.975644    19.129718     0.618142
C     29.500077    22.507766    20.185580    -0.520839
C     15.411491    17.955867     1.946189    -0.514654
C     19.024534    18.422763     0.900879    -0.529638
C     16.231505    14.291324     1.003761    -0.529659
C     22.347626     7.138796     1.013654    -0.042076
C     22.467682     9.179012     2.899168    -0.007977
C     22.278537     6.053950     0.007255    -0.045676
C     21.202552     7.725358     1.483878     0.139966
C     21.277304     8.749389     2.407840    -0.203247
C     23.573114     8.598335     2.444772    -0.204102
C     23.547065     7.572342     1.528724     0.149896
C     22.531107    10.254048     3.973496     0.612074
C     33.627326    10.533264    20.127544    -0.020135
C     33.699813    11.839787    19.728546    -0.210552
C     33.704343    12.883436    20.640636     0.154728
C     22.141490     4.749389     0.466268     0.140674
C     33.505002    10.258619    21.445228    -0.194540
C     33.685090     9.409184    19.129718     0.619568
C     33.714537    14.293932    20.185580    -0.521895
C     22.048615     4.368809     1.946189    -0.512882
C     19.837751     7.264348     0.900879    -0.529312
C     24.812196     6.911233     1.003761    -0.529388
C     27.948407    15.784214     1.013654    -0.046262
C     26.121498    14.868077     2.899168    -0.005520
C     28.922457    16.266804     0.007255    -0.043708
C     28.012966    14.499269     1.483878     0.141049
C     27.088751    14.051991     2.407840    -0.205239
C     26.071663    16.115748     2.444772    -0.203915
C     26.973225    16.606185     1.528724     0.150379
C     25.158774    14.385487     3.973496     0.611685
C     42.021135    23.855486    20.127544    -0.019320
C     40.853410    23.265000    19.728546    -0.210354
C     39.947317    22.747099    20.640636     0.153793
C     30.120763    16.800399     0.466268     0.139891
C     42.320145    23.886873    21.445228    -0.194821
C     42.965737    24.467551    19.129718     0.617603
C     38.720695    22.050679    20.185580    -0.523367
C     30.496790    16.910256     1.946189    -0.510723
C     29.094614    13.547822     0.900879    -0.528083
C     26.913197    18.032375     1.003761    -0.528647
C     27.643720     9.844691    20.969727    -0.046554
C     25.936870    10.968772    19.084213    -0.006828
C     17.222544     2.703287    -0.007255    -0.042530
C     26.563206     9.146309    20.499503     0.140580
C     25.713745     9.723063    19.575541    -0.205140
C     26.992467    11.635766    19.538609    -0.203793
C     27.867978    11.100209    20.454657     0.152332
C     25.037575    11.561220    18.009885     0.612699
C     19.017737     1.692987     1.855837    -0.018590
C     17.922498     2.409024     2.254835    -0.211724
C     17.020937     2.934773     1.342745     0.152825
C     29.609939     8.471468    21.517113     0.140802
C     19.194426     1.449731     0.538153    -0.195535
C     20.020101     1.180970     2.853663     0.618141
C     15.804508     3.648848     1.797801    -0.520839
C     29.893094     8.200747    20.037192    -0.514655
C     26.280051     7.733851    21.082502    -0.529638
C     29.073080    11.865290    20.979620    -0.529659
C     22.956959    19.017818    20.969727    -0.042074
C     22.836903    16.977602    19.084213    -0.007978
C     11.699913    13.563517    -0.007255    -0.045680
C     24.102033    18.431256    20.499503     0.139966
C     24.027281    17.407225    19.575541    -0.203247
C     21.731471    17.558279    19.538609    -0.204103
C     21.757520    18.584272    20.454657     0.149895
C     22.773478    15.902566    18.009885     0.612074
C     11.677259    15.623350     1.855837    -0.020128
C     11.604772    14.316827     2.254835    -0.210554
C     11.600242    13.273178     1.342745     0.154726
C     23.163095    21.407225    21.517113     0.140672
C     11.799583    15.897995     0.538153    -0.194545
C     11.619495    16.747430     2.853663     0.619550
C     11.590048    11.862682     1.797801    -0.521895
C     23.255970    21.787805    20.037192    -0.512882
C     25.466834    18.892266    21.082502    -0.529312
C     20.492389    19.245381    20.979620    -0.529388
C     17.356178    10.372400    20.969727    -0.046261
C     19.183087    11.288537    19.084213    -0.005521
C      5.055993     3.350663    -0.007255    -0.043711
C     17.291619    11.657345    20.499503     0.141048
C     18.215834    12.104623    19.575541    -0.205239
C     19.232922    10.040866    19.538609    -0.203915
C     18.331360     9.550429    20.454657     0.150379
C     20.145811    11.771127    18.009885     0.611685
C      3.283450     2.301128     1.855837    -0.019315
C      4.451175     2.891614     2.254835    -0.210356
C      5.357268     3.409515     1.342745     0.153792
C     15.183822     9.356215    21.517113     0.139889
C      2.984440     2.269741     0.538153    -0.194825
C      2.338848     1.689063     2.853663     0.617594
C      6.583890     4.105935     1.797801    -0.523367
C     14.807795     9.246358    20.037192    -0.510723
C     16.209971    12.608792    21.082502    -0.528083
C     18.391388     8.124239    20.979620    -0.528647
C     16.622251    16.911560     9.978037    -0.042076
C     14.795344    17.827697     8.092522    -0.007980
C     17.596299    16.428970    10.984436    -0.045677
C     16.686810    18.196505     9.507812     0.139967
C     15.762597    18.643783     8.583851    -0.203246
C     14.745509    16.580026     8.546919    -0.204102
C     15.647070    16.089589     9.462966     0.149896
C     13.832622    18.310287     7.018194     0.612075
C     19.368840    15.379435    12.847528    -0.020135
C     18.201114    15.969921    13.246526    -0.210552
C     17.295023    16.487822    12.334435     0.154728
C     18.794606    15.895375    10.525423     0.140673
C     19.667852    15.348048    11.529844    -0.194541
C     20.313441    14.767370    13.845353     0.619568
C     16.068400    17.184242    12.789491    -0.521895
C     19.170635    15.785518     9.045502    -0.512881
C     17.768457    19.147952    10.090812    -0.529312
C     15.587041    14.663399     9.987929    -0.529388
C     28.987009    16.383851     9.978037    -0.046259
C     30.693861    17.507932     8.092522    -0.005523
C     28.082049    15.781594    10.984436    -0.043710
C     30.067524    15.685469     9.507812     0.141050
C     30.916986    16.262223     8.583851    -0.205236
C     29.638263    18.174926     8.546919    -0.203912
C     28.762751    17.639369     9.462966     0.150381
C     31.593158    18.100380     7.018194     0.611698
C     26.286853    14.771294    12.847528    -0.019319
C     27.382091    15.487331    13.246526    -0.210353
C     28.283653    16.013080    12.334435     0.153793
C     27.020789    15.010628    10.525423     0.139891
C     26.110166    14.528038    11.529844    -0.194821
C     25.284488    14.259277    13.845353     0.617603
C     29.500082    16.727155    12.789491    -0.523367
C     26.737636    14.739907     9.045502    -0.510722
C     30.350677    14.273011    10.090812    -0.528083
C     27.557649    18.404450     9.987929    -0.528647
C     22.347620     5.939511     9.978037    -0.046550
C     22.467678     3.899295     8.092522    -0.006835
C     22.278530     7.024357    10.984436    -0.042532
C     21.202546     5.352949     9.507812     0.140582
C     21.277300     4.328918     8.583851    -0.205136
C     23.573110     4.479972     8.546919    -0.203793
C     23.547059     5.505965     9.462966     0.152334
C     22.531105     2.824259     7.018194     0.612681
C     22.301181     9.084190    12.847528    -0.018589
C     22.373668     7.777667    13.246526    -0.211722
C     22.378199     6.734018    12.334435     0.152825
C     22.141483     8.328918    10.525423     0.140802
C     22.178859     9.358835    11.529844    -0.195535
C     22.358943    10.208270    13.845353     0.618141
C     22.388392     5.323522    12.789491    -0.520839
C     22.048610     8.709498     9.045502    -0.514655
C     19.837745     5.813959    10.090812    -0.529638
C     24.812190     6.167074     9.987929    -0.529659
O     32.334675     8.630437    15.362206    -0.529757
O     25.259235    11.372570     6.935757    -0.535862
O     23.938945    11.873795     8.646503    -0.564182
O     31.307620     6.629848    15.336486    -0.565181
O     13.959130     6.917047    15.362206    -0.529718
O     19.871612    11.673502     6.935757    -0.534227
O     20.965830    12.566292     8.646503    -0.563855
O     12.740096     8.806798    15.336486    -0.565384
O     21.663064    23.687431    15.362206    -0.530274
O     22.826038    16.188854     6.935757    -0.535146
O     23.052107    14.794836     8.646503    -0.563316
O     23.909152    23.798270    15.336486    -0.565952
O     20.019307    13.456207     4.370516    -0.530274
O     25.432971    24.751809    17.927447    -0.535148
O     13.012600     6.027132    19.638194    -0.563314
O     21.238340    15.345958     4.344795    -0.565952
O     23.641523    10.609124     4.370516    -0.529757
O     33.804695     9.649694    17.927447    -0.535863
O     33.578624     8.255676    19.638194    -0.564180
O     21.395434    10.719963     4.344795    -0.565181
O     24.296061    15.169597     4.370516    -0.529718
O     42.697648    24.450877    17.927447    -0.534228
O     21.365636    24.952102    19.638194    -0.563853
O     25.323116    13.169008     4.344795    -0.565384
O     22.652296    13.078309     6.065874    -1.045932
O     11.326138     6.539149    17.057565    -1.045932
O     25.285278    12.700407    17.612865    -0.530274
O     19.871614     1.404805     4.055934    -0.535149
O     32.291985    20.129482     2.345187    -0.563319
O     24.066245    10.810656    17.638586    -0.565952
O     21.663062    15.547490    17.612865    -0.529757
O     11.499890    16.506920     4.055934    -0.535832
O     11.725961    17.900938     2.345187    -0.564191
O     23.909151    15.436651    17.638586    -0.565182
O     21.008524    10.987017    17.612865    -0.529719
O      2.606937     1.705737     4.055934    -0.534229
O     23.938949     1.204512     2.345187    -0.563870
O     19.981469    12.987606    17.638586    -0.565384
O     12.969910    17.526177     6.621175    -0.529731
O     20.045350    14.784044    15.047624    -0.535861
O     21.365640    14.282819    13.336878    -0.564182
O     13.996965    19.526766     6.646895    -0.565197
O     31.345455    19.239567     6.621175    -0.529707
O     25.432973    14.483112    15.047624    -0.534226
O     24.338755    13.590322    13.336878    -0.563855
O     32.564489    17.349816     6.646895    -0.565388
O     23.641521     2.469183     6.621175    -0.530219
O     22.478547     9.967760    15.047624    -0.535145
O     22.252478    11.361778    13.336878    -0.563315
O     21.395433     2.358344     6.646895    -0.565939
O     33.978447    19.617465     4.925816    -1.045975
O     22.652289    13.078305    15.917507    -1.045932

The following XYZ coordinates are in angstroms. Other properties are in atomic units.
The sperically averaged electron density of each atom fit to a function of the form exp(a - br)
eigen_1, eigen_2 and eigen_3 are the three eigenvalues of traceless quadrupole moment tensor
  atom number  atomic symbol              X              Y              Z     net charge C6 coefficient C8 coefficient C10 coefficient fluctuating dipole atomic polarizability isotropic forcefield polarizability              a              b squared Pearson coefficient          <r^3>          <r^4>         wp_QDO          m_QDO          q_QDO       dipole_x       dipole_y       dipole_z         dipole            Qxy            Qxz            Qyz     Q(x^2-y^2)  Q(3z^2 - R^2)        eigen_1        eigen_2        eigen_3 static polarizability      alpha(xx)      alpha(xy)      alpha(xz)      alpha(yy)      alpha(yz)      alpha(zz) atomic spin moment
            1             Zn      11.228281       8.390907      16.470169       0.965563      86.644543 0.16818423E+04  0.52317147E+05                                16.314032                           13.661132       0.051008       1.895659                    0.998449      44.970169     122.961058       0.473182       0.416121      -1.128187      -0.003789       0.042266      -0.022885       0.048213      -0.005543       0.003966      -0.048155      -0.161917      -0.102429      -0.064414      -0.049538       0.113951             20.524339      21.399396      -0.013195      -0.160172      15.087093       1.108481      25.086530           0.000000
            2             Zn      12.978737       5.698018      16.470169       0.965241      86.684681 0.16829506E+04  0.52360519E+05                                16.318777                           13.665603       0.053448       1.896139                    0.998409      44.983973     123.011381       0.473103       0.416119      -1.128182       0.037897      -0.017857      -0.023707       0.048136      -0.067160      -0.043395       0.021302       0.090047      -0.101350      -0.064131      -0.049457       0.113588             20.529404      16.681169       2.740373       1.039259      19.814180      -0.416271      25.092863           0.000000
            3             Zn       9.771398       5.528523      16.470169       0.964920      86.752070 0.16846336E+04  0.52428431E+05                                16.329833                           13.674673       0.052421       1.895681                    0.998451      45.001953     123.097582       0.472808       0.416255      -1.128037      -0.034408      -0.024411      -0.023571       0.048326       0.072801       0.040047       0.027940       0.071642      -0.104077      -0.064229      -0.050203       0.114432             20.543662      16.669996      -2.729575      -0.877424      19.852200      -0.692290      25.108790           0.000000
            4             Zn      20.999698      12.237178       5.478478       0.964920      86.752095 0.16846337E+04  0.52428433E+05                                16.329834                           13.674671       0.052423       1.895681                    0.998452      45.001958     123.097583       0.472808       0.416255      -1.128037      -0.038345      -0.017592      -0.023571       0.048326       0.067424       0.044220       0.020712       0.090277      -0.104075      -0.064231      -0.050203       0.114433             20.543684      16.692773      -2.742738      -1.038232      19.829459      -0.413728      25.108820           0.000000
            5             Zn      24.207037      12.067683       5.478478       0.965562      86.644587 0.16818429E+04  0.52317168E+05                                16.314036                           13.661133       0.051009       1.895659                    0.998449      44.970178     122.961079       0.473182       0.416121      -1.128187       0.034709      -0.024415      -0.022886       0.048213      -0.072885      -0.039720       0.027512       0.071359      -0.102427      -0.064416      -0.049537       0.113952             20.524363      16.653740       2.726721       0.879876      19.832780      -0.692950      25.086568           0.000000
            6             Zn      22.750154      14.930067       5.478478       0.965241      86.684735 0.16829509E+04  0.52360532E+05                                16.318782                           13.665603       0.053449       1.896139                    0.998409      44.983981     123.011397       0.473103       0.416119      -1.128182       0.003484       0.041748      -0.023708       0.048136       0.005412      -0.003249      -0.048231      -0.161352      -0.101347      -0.064134      -0.049455       0.113589             20.529433      21.404191       0.013548       0.159126      15.091195       1.108160      25.092912           0.000000
            7             Zn      22.652295      13.078308       7.985683       0.946645      87.623539 0.16834135E+04  0.52478935E+05                                16.351824                           13.599957       0.079263       1.894703                    0.998995      45.744522     126.001085       0.476866       0.412017      -1.128815      -0.000400      -0.000220       0.055261       0.055263       0.000326      -0.000303      -0.000117       0.000632       0.353496      -0.059370      -0.058462       0.117833             20.041980      20.876078      -0.000429       0.000434      20.878091       0.000934      18.371772          -0.000000
            8             Zn      11.326137       6.539148      18.977373       0.946645      87.623344 0.16834104E+04  0.52478809E+05                                16.351798                           13.599943       0.079270       1.894706                    0.998995      45.744486     126.000931       0.476866       0.412017      -1.128815      -0.000390      -0.000236       0.055261       0.055263       0.000437      -0.000253      -0.000204       0.000247       0.353502      -0.059371      -0.058463       0.117835             20.041931      20.877169      -0.001068       0.001015      20.876909      -0.000085      18.371715          -0.000000
            9             Zn      24.304887      13.919436      16.504903       0.964920      86.752064 0.16846336E+04  0.52428429E+05                                16.329831                           13.674671       0.052423       1.895681                    0.998452      45.001956     123.097578       0.472808       0.416255      -1.128037       0.038345       0.017593       0.023571       0.048326       0.067424       0.044220       0.020711       0.090277      -0.104074      -0.064231      -0.050202       0.114433             20.543662      16.692757      -2.742732      -1.038228      19.829442      -0.413726      25.108787           0.000000
           10             Zn      21.097548      14.088931      16.504903       0.965562      86.644552 0.16818426E+04  0.52317156E+05                                16.314031                           13.661132       0.051009       1.895659                    0.998449      44.970175     122.961062       0.473182       0.416121      -1.128187      -0.034709       0.024415       0.022886       0.048213      -0.072886      -0.039720       0.027512       0.071359      -0.102427      -0.064416      -0.049537       0.113953             20.524338      16.653724       2.726721       0.879873      19.832763      -0.692947      25.086527           0.000000
           11             Zn      22.554431      11.226547      16.504903       0.965241      86.684686 0.16829505E+04  0.52360516E+05                                16.318775                           13.665601       0.053449       1.896139                    0.998409      44.983975     123.011374       0.473103       0.416119      -1.128182      -0.003485      -0.041748       0.023708       0.048137       0.005412      -0.003248      -0.048231      -0.161352      -0.101346      -0.064133      -0.049455       0.113588             20.529406      21.404163       0.013550       0.159125      15.091184       1.108157      25.092873           0.000000
           12             Zn      34.076191      17.765772       5.513432       0.965514      86.648568 0.16819500E+04  0.52321399E+05                                16.314544                           13.661588       0.051142       1.895677                    0.998446      44.971613     122.966572       0.473172       0.416122      -1.128185       0.003766      -0.042197       0.022907       0.048161      -0.005576       0.003952      -0.048203      -0.161817      -0.102579      -0.064337      -0.049617       0.113954             20.525000      21.404295      -0.012734      -0.162295      15.086573       1.105865      25.084133           0.000000
           13             Zn      32.325848      20.458596       5.513212       0.965228      86.685417 0.16829981E+04  0.52362401E+05                                16.318899                           13.665819       0.053339       1.896099                    0.998409      44.984551     123.013698       0.473098       0.416120      -1.128180      -0.037903       0.017861       0.023699       0.048138      -0.067158      -0.043411       0.021313       0.090047      -0.101362      -0.064127      -0.049472       0.113599             20.529467      16.681227       2.740273       1.039735      19.814160      -0.416502      25.093013           0.000000
           14             Zn      35.533074      20.628157       5.513432       0.964930      86.751469 0.16846280E+04  0.52428228E+05                                16.329762                           13.674665       0.052278       1.895645                    0.998455      45.001984     123.097740       0.472807       0.416256      -1.128036       0.034371       0.024393       0.023504       0.048258       0.072774       0.040091       0.027917       0.071606      -0.104375      -0.064138      -0.050315       0.114453             20.543541      16.670183      -2.731828      -0.876862      19.854886      -0.688710      25.105554           0.000000
           15             Zn      33.978448      19.617466       3.006008       0.946694      87.619917 0.16833016E+04  0.52474517E+05                                16.351384                           13.599517       0.079300       1.894732                    0.998995      45.742928     125.995121       0.476874       0.412018      -1.128816       0.000400       0.000229      -0.055225       0.055227       0.000438      -0.000239      -0.000216       0.000262       0.353545      -0.059381      -0.058468       0.117849             20.041479      20.876422      -0.000931       0.000633      20.876437       0.000102      18.371577          -0.000000
           16             Zn      22.652290      13.078306      13.997698       0.946645      87.623477 0.16834127E+04  0.52478901E+05                                16.351817                           13.599954       0.079263       1.894703                    0.998995      45.744509     126.001037       0.476866       0.412017      -1.128815       0.000400       0.000220      -0.055261       0.055263       0.000327      -0.000304      -0.000117       0.000632       0.353495      -0.059371      -0.058462       0.117832             20.041960      20.876056      -0.000428       0.000436      20.878069       0.000933      18.371754          -0.000000
           17              H      29.501214       6.630045      13.689051       0.122297       1.180540 0.86545172E+01  0.85251014E+02                                 1.735326                            1.636703      -1.103860       2.357191                    0.997492       3.333160       8.862988       0.535699       1.160722      -0.738363      -0.001460      -0.033235       0.011189       0.035098       0.006819       0.003574      -0.003265      -0.014069      -0.028041      -0.012316      -0.002278       0.014594              1.783494       1.550999      -0.106101       0.238846       2.172937      -0.343369       1.626545          -0.000000
           18              H      31.230717      10.139609      13.748406       0.122096       1.151782 0.84592903E+01  0.82764709E+02                                 1.699638                            1.612510      -1.058797       2.377649                    0.997889       3.298647       8.710793       0.543116       1.152662      -0.740449       0.024784       0.019470       0.009755       0.032993       0.009482       0.004407      -0.002350      -0.008306      -0.021913      -0.011990      -0.002024       0.014014              1.733772       1.959918       0.229446       0.399894       1.651738       0.015730       1.589661          -0.000000
           19              H      27.292618      10.129803       7.826084       0.120847       1.206377 0.90213263E+01  0.89695034E+02                                 1.753966                            1.666956      -1.119043       2.348737                    0.997110       3.355812       8.933496       0.533334       1.155072      -0.740058       0.006866      -0.002310      -0.033767       0.034535      -0.005957      -0.006239       0.002439       0.012821       0.027084      -0.013265      -0.000481       0.013746              1.784185       1.561786      -0.104126      -0.046558       1.451586      -0.019911       2.339184           0.000000
           20              H      24.835974      11.195030      10.721295       0.125100       0.961012 0.70072753E+01  0.67292852E+02                                 1.672581                            1.597811      -1.083212       2.371910                    0.997109       3.578928      10.275081       0.466824       1.366258      -0.689736      -0.031693       0.015733       0.010712       0.036970      -0.008249      -0.007453       0.002444       0.011178       0.008124      -0.011477      -0.002478       0.013955              1.727828       2.058267      -0.266373      -0.095260       1.561088       0.027126       1.564128          -0.000000
           21              H      29.957661       9.602093       9.131896       0.167380       0.972436 0.70592363E+01  0.65605036E+02                                 1.493656                            1.451608      -0.750946       2.537548                    0.999957       2.943452       7.423923       0.588782       1.119367      -0.750525       0.004468       0.012486       0.001444       0.013339       0.002038       0.000856       0.000112      -0.005698      -0.009917      -0.003658      -0.001514       0.005172              1.495057       1.716076       0.344418      -0.073754       1.514389      -0.029451       1.254707          -0.000000
           22              H      29.081017       8.581985       8.333900       0.165105       0.938843 0.65300024E+01  0.59222377E+02                                 1.427169                            1.370082      -0.812512       2.509049                    0.999843       2.863950       7.021486       0.626502       1.077981      -0.761380      -0.009522      -0.003354      -0.010270       0.014400      -0.001530       0.004624       0.001607       0.002926      -0.001570      -0.005339      -0.000028       0.005366              1.437664       1.221117      -0.005494       0.057847       1.311936       0.281709       1.779938           0.000000
           23              H      29.462707       8.281837       9.824373       0.162244       1.057165 0.78571395E+01  0.75572131E+02                                 1.618416                            1.561133      -1.058804       2.384369                    0.998798       3.180211       8.364528       0.547472       1.163180      -0.737744      -0.001672      -0.011397       0.010441       0.015546      -0.002405      -0.002135      -0.005180      -0.003857      -0.017051      -0.008696       0.001449       0.007247              1.636071       1.410677      -0.202172       0.113961       1.757452      -0.382447       1.740084          -0.000000
           24              H      25.704688       9.556971      13.220805       0.167737       1.009521 0.76999469E+01  0.74474450E+02                                 1.647909                            1.610573      -0.792016       2.518725                    0.999825       3.189279       8.709015       0.501282       1.263293      -0.715031      -0.005495      -0.011141       0.000759       0.012446       0.002300      -0.000773      -0.000314      -0.007650       0.001373      -0.004776       0.000473       0.004303              1.650918       1.612348       0.302403      -0.129024       1.913868      -0.180086       1.426537           0.000000
           25              H      25.533664      11.108712      13.062525       0.167631       0.861115 0.60406993E+01  0.55866852E+02                                 1.563047                            1.486825      -0.937053       2.455329                    0.998848       3.312437       9.315978       0.482587       1.372347      -0.689346      -0.008992       0.013534      -0.002873       0.016501      -0.002541       0.002105      -0.000759      -0.000338       0.011312      -0.004569      -0.000265       0.004834              1.609008       1.671544      -0.449840      -0.115900       1.827410       0.122594       1.328070          -0.000000
           26              H      26.926780      10.508418      13.458226       0.165019       0.984691 0.73287696E+01  0.69598928E+02                                 1.577916                            1.536090      -0.945609       2.440865                    0.999525       3.125321       8.293862       0.534197       1.207351      -0.727489       0.012806       0.005095       0.005646       0.014894       0.005481       0.001997       0.001034       0.004405       0.011131      -0.007768       0.001645       0.006123              1.600932       1.956255       0.019394       0.335699       1.299646       0.055260       1.546895          -0.000000
           27              H      26.725175       7.098903      12.396429       0.167632       1.008190 0.76389632E+01  0.73408248E+02                                 1.617002                            1.580911      -0.799815       2.517779                    0.999779       3.133319       8.404670       0.519498       1.226907      -0.723508      -0.009278       0.005126       0.009886       0.014495      -0.002302      -0.003198       0.000333       0.005820       0.008006      -0.005129      -0.000554       0.005683              1.614923       2.025002      -0.015914      -0.212679       1.366299       0.053354       1.453470           0.000000
           28              H      27.846464       6.102335      11.941373       0.163238       0.960903 0.67619771E+01  0.62036453E+02                                 1.466724                            1.408437      -0.779155       2.521577                    0.999925       2.914816       7.253202       0.606877       1.100100      -0.755415       0.011093      -0.009621       0.002637       0.014919      -0.003876       0.002587       0.000718       0.000552      -0.001961      -0.004869       0.000233       0.004636              1.484936       1.344611      -0.217387       0.099474       1.910341      -0.028378       1.199855          -0.000000
           29              H      27.368501       7.240149      10.978500       0.160435       1.009183 0.76272436E+01  0.73966497E+02                                 1.659369                            1.608477      -1.139984       2.350763                    0.997243       3.419668       9.504919       0.496530       1.272018      -0.710231       0.000646       0.004296      -0.015349       0.015952       0.002027      -0.000269       0.000602       0.007485       0.022959      -0.008109       0.000428       0.007681              1.686214       1.515180       0.044872       0.292091       1.500548      -0.166706       2.042914           0.000000
           30              H      30.313300      11.532451      11.242301       0.166258       1.022061 0.78023523E+01  0.75275011E+02                                 1.624029                            1.590907      -0.785256       2.523228                    0.999695       3.144749       8.415022       0.521898       1.216453      -0.726032       0.008741      -0.003708      -0.009163       0.013195      -0.001507      -0.004270       0.000131       0.004897       0.002147      -0.003822      -0.002083       0.005904              1.624046       1.610521       0.087582      -0.343174       1.501144      -0.182470       1.760472           0.000000
           31              H      30.038074      12.075854      12.686609       0.163426       0.976373 0.71484731E+01  0.66921840E+02                                 1.525993                            1.484729      -0.761849       2.532002                    0.999948       2.976546       7.638235       0.565769       1.156412      -0.741342       0.002863       0.002292       0.014332       0.014793      -0.001070       0.002539       0.001000      -0.001324       0.011244      -0.004072      -0.000634       0.004706              1.516423       1.341145       0.133763       0.201404       1.642112       0.205242       1.566013          -0.000000
           32              H      28.840900      11.771783      11.723737       0.161173       0.944160 0.69990302E+01  0.67156403E+02                                 1.655629                            1.594452      -1.106320       2.364246                    0.998203       3.510151      10.054982       0.468641       1.362124      -0.690644      -0.014760       0.003090      -0.000474       0.015088      -0.005323      -0.002312      -0.003937       0.002556      -0.005345      -0.007927       0.001501       0.006426              1.707988       2.108978      -0.231002       0.274802       1.630680      -0.159532       1.384306           0.000000
           33              H      13.643471      10.371095      13.689051       0.123110       1.173625 0.85920275E+01  0.84473370E+02                                 1.727673                            1.630118      -1.093623       2.362255                    0.997612       3.324219       8.827707       0.537166       1.159775      -0.738592      -0.027872       0.017910       0.011373       0.035027      -0.009559      -0.004597      -0.001522      -0.004767      -0.027591      -0.012263      -0.002305       0.014567              1.775344       2.098456      -0.214419      -0.413503       1.607872      -0.035115       1.619704          -0.000000
           34              H      15.818092       7.118519      13.748406       0.121462       1.153585 0.84757440E+01  0.82967576E+02                                 1.701586                            1.614224      -1.061288       2.376337                    0.997893       3.301554       8.721218       0.542743       1.152872      -0.740401       0.004487      -0.031201       0.009959       0.033058      -0.008356      -0.004262      -0.002748      -0.012424      -0.021661      -0.012064      -0.001973       0.014037              1.735827       1.531734       0.018827      -0.186729       2.084292      -0.354890       1.591454          -0.000000
           35              H      17.778652      10.533923       7.826084       0.120947       1.203930 0.89988887E+01  0.89417545E+02                                 1.751788                            1.665050      -1.118248       2.349378                    0.997092       3.352590       8.922623       0.533550       1.155306      -0.740010      -0.005651      -0.005000      -0.033827       0.034658       0.008677       0.005225       0.004141       0.003595       0.026671      -0.013306      -0.000379       0.013685              1.781914       1.567522       0.099587       0.006035       1.442577       0.050152       2.335643           0.000000
           36              H      19.929486      12.128822      10.721295       0.124774       0.961602 0.70146781E+01  0.67398581E+02                                 1.675031                            1.600054      -1.084372       2.371472                    0.997105       3.583428      10.299055       0.465768       1.368652      -0.689261       0.029503       0.019591       0.010516       0.036944       0.009136       0.006052       0.005243       0.008761       0.008171      -0.011624      -0.002614       0.014238              1.730440       1.919069       0.349222       0.071181       1.705791       0.068989       1.566461          -0.000000
           37              H      15.989120       8.489782       9.131896       0.167792       0.972213 0.70588213E+01  0.65612418E+02                                 1.494890                            1.452792      -0.755851       2.536033                    0.999956       2.941873       7.425086       0.587688       1.121258      -0.750069       0.008621      -0.009958       0.001302       0.013236      -0.003351      -0.000387      -0.000788      -0.000655      -0.010207      -0.003736      -0.001345       0.005080              1.496292       1.267516      -0.084778       0.011427       1.965645       0.078694       1.255715          -0.000000
           38              H      15.544003       9.759033       8.333900       0.165824       0.937636 0.65192718E+01  0.59096551E+02                                 1.425222                            1.368339      -0.808571       2.510366                    0.999845       2.862985       7.015798       0.627370       1.077009      -0.761606       0.001711       0.009947      -0.010176       0.014333       0.001957      -0.001039      -0.004644       0.001053      -0.001236      -0.005087      -0.000190       0.005278              1.435668       1.292385      -0.036546       0.214584       1.237629      -0.190550       1.776991           0.000000
           39              H      15.093221       9.578551       9.824373       0.163021       1.054289 0.78299654E+01  0.75240927E+02                                 1.614933                            1.557975      -1.053939       2.386922                    0.998885       3.176004       8.347909       0.548302       1.162498      -0.737897      -0.008949       0.007063       0.010535       0.015523      -0.000486      -0.003272       0.004374       0.005842      -0.016739      -0.008506       0.001480       0.007026              1.632469       1.841474      -0.049031      -0.386752       1.319895       0.092273       1.736039          -0.000000
           40              H      18.076526      12.195520      13.220805       0.167405       1.011550 0.77195871E+01  0.74714217E+02                                 1.650269                            1.612743      -0.794834       2.517404                    0.999803       3.192762       8.722288       0.500875       1.263477      -0.714983      -0.007042       0.010194       0.000708       0.012410      -0.004579       0.000103       0.000921      -0.000262       0.001312      -0.004896       0.000446       0.004450              1.653305       1.578672      -0.282504      -0.091692       1.952865       0.202352       1.428379           0.000000
           41              H      19.505887      11.567761      13.062525       0.167272       0.862827 0.60530994E+01  0.55986790E+02                                 1.562234                            1.486053      -0.928330       2.457930                    0.998864       3.311919       9.302226       0.484034       1.368114      -0.690167       0.016327       0.001251      -0.003118       0.016670       0.000969      -0.001538      -0.001336       0.004661       0.011310      -0.004541      -0.000120       0.004661              1.608151       2.176967       0.157281       0.163912       1.320183       0.039013       1.327303          -0.000000
           42              H      18.289458      10.661434      13.458226       0.164335       0.986363 0.73432055E+01  0.69761775E+02                                 1.578784                            1.536847      -0.946258       2.440038                    0.999509       3.128062       8.299341       0.534524       1.206166      -0.727757      -0.002114      -0.013816       0.005600       0.015057      -0.000823      -0.000091      -0.002223      -0.011596       0.010870      -0.007674       0.001616       0.006057              1.601843       1.447604       0.274913      -0.120123       1.810213      -0.318791       1.547712          -0.000000
           43              H      15.437534      12.540788      12.396429       0.167074       1.008375 0.76399772E+01  0.73411542E+02                                 1.616170                            1.580184      -0.797314       2.518599                    0.999779       3.134598       8.404408       0.520091       1.225616      -0.723786       0.009123       0.005639       0.009839       0.014554       0.003600       0.001972       0.002611       0.001199       0.008071      -0.005076      -0.000646       0.005721              1.614078       1.543879       0.292718       0.152249       1.845547       0.157248       1.452807           0.000000
           44              H      14.013837      12.068007      11.941373       0.162782       0.960120 0.67534358E+01  0.61921577E+02                                 1.463698                            1.405723      -0.768484       2.525218                    0.999941       2.916031       7.247608       0.608811       1.097252      -0.756111      -0.013859      -0.004816       0.002619       0.014904       0.002015      -0.000681      -0.002539       0.006782      -0.001931      -0.004892       0.000247       0.004645              1.481795       1.952247      -0.135757      -0.074055       1.295351      -0.071709       1.197788          -0.000000
           45              H      15.238195      11.913029      10.978500       0.160344       1.009114 0.76264919E+01  0.73953520E+02                                 1.658828                            1.608039      -1.138058       2.351356                    0.997216       3.419654       9.502892       0.496790       1.271451      -0.710347       0.003353      -0.002631      -0.015079       0.015669       0.002174       0.000555      -0.000152      -0.007084       0.023019      -0.008014       0.000320       0.007694              1.685637       1.464898      -0.016089      -0.290005       1.550088      -0.169606       2.041926           0.000000
           46              H      17.483037       7.216608      11.242301       0.166034       1.023488 0.78161611E+01  0.75442328E+02                                 1.625652                            1.592405      -0.784672       2.523804                    0.999720       3.146619       8.422203       0.521602       1.216592      -0.726004      -0.007562      -0.005763      -0.009201       0.013231       0.002656       0.002332       0.003676      -0.000073       0.002293      -0.003658      -0.002223       0.005880              1.625677       1.453885       0.003554       0.013612       1.660676       0.389231       1.762471           0.000000
           47              H      18.091251       7.183257      12.686609       0.164102       0.977365 0.71581529E+01  0.67040330E+02                                 1.527496                            1.486103      -0.764596       2.530699                    0.999935       2.977405       7.643963       0.565253       1.156986      -0.741193       0.000432      -0.003390       0.013830       0.014246       0.000014      -0.000344      -0.002999       0.002416       0.011324      -0.004224      -0.000695       0.004919              1.517912       1.452368      -0.197607       0.077248       1.533706      -0.277559       1.567663          -0.000000
           48              H      18.426505       8.372076      11.723737       0.160587       0.943430 0.69917763E+01  0.67069060E+02                                 1.655005                            1.593836      -1.108869       2.363393                    0.998243       3.508224      10.047961       0.468641       1.362483      -0.690602       0.010351       0.011380      -0.000571       0.015394       0.003649      -0.002216       0.003927       0.007635      -0.005287      -0.007751       0.001531       0.006220              1.707327       1.949430       0.322684      -0.275423       1.788834      -0.158191       1.383717           0.000000
           49              H      24.812187      22.233778      13.689051       0.123281       1.179299 0.86438164E+01  0.85118621E+02                                 1.733830                            1.635454      -1.098621       2.359444                    0.997543       3.331637       8.857312       0.536025       1.160385      -0.738423       0.029269       0.015293       0.011101       0.034839       0.002807       0.001061       0.004703       0.019254      -0.027426      -0.012243      -0.002484       0.014727              1.781907       1.923602       0.321673       0.177517       1.796806       0.378017       1.625314          -0.000000
           50              H      20.908064      21.976789      13.748406       0.121134       1.153254 0.84722755E+01  0.82920521E+02                                 1.700876                            1.613591      -1.061056       2.376445                    0.997885       3.301212       8.718040       0.543033       1.152440      -0.740511      -0.029479       0.011909       0.010032       0.033339      -0.001154      -0.000154       0.005176       0.020721      -0.021402      -0.012161      -0.001840       0.014001              1.735081       1.929033      -0.248488      -0.213847       1.685417       0.338886       1.590793          -0.000000
           51              H      22.885613      18.571199       7.826084       0.121610       1.202332 0.89852584E+01  0.89259399E+02                                 1.751382                            1.664709      -1.122123       2.348183                    0.997077       3.349471       8.916816       0.533096       1.156584      -0.739713      -0.001608       0.006886      -0.033630       0.034365      -0.002463       0.000895      -0.006702      -0.016656       0.026578      -0.013114      -0.000585       0.013700              1.781495       1.387347       0.004325       0.040422       1.622257      -0.030224       2.334882           0.000000
           52              H      23.191417      15.911069      10.721295       0.125016       0.962187 0.70221408E+01  0.67509555E+02                                 1.677867                            1.602581      -1.097401       2.366236                    0.996952       3.588177      10.326360       0.464525       1.371518      -0.688683       0.002364      -0.035536       0.010703       0.037188      -0.000662       0.001705      -0.007584      -0.019661       0.007889      -0.011357      -0.002442       0.013799              1.733473       1.458850      -0.082493       0.024250       2.172626      -0.096500       1.568944          -0.000000
           53              H      22.010101      21.143048       9.131896       0.166830       0.972779 0.70614930E+01  0.65622869E+02                                 1.493007                            1.451014      -0.748034       2.538224                    0.999963       2.944997       7.424543       0.589480       1.118094      -0.750834      -0.013442      -0.002301       0.001483       0.013718       0.001440      -0.000480       0.000595       0.006127      -0.010209      -0.003654      -0.001446       0.005100              1.494403       1.862070      -0.259375       0.062352       1.366884      -0.049131       1.254254          -0.000000
           54              H      23.331863      20.893907       8.333900       0.165302       0.937729 0.65197680E+01  0.59101381E+02                                 1.425337                            1.368430      -0.808799       2.510584                    0.999860       2.862909       7.015324       0.627330       1.077071      -0.761605       0.007878      -0.006606      -0.010238       0.014509      -0.000379      -0.003395       0.003252      -0.004223      -0.001556      -0.005131      -0.000111       0.005241              1.435789       1.282965       0.041986      -0.272289       1.247119      -0.090576       1.777283           0.000000
           55              H      23.400952      21.374534       9.824373       0.162323       1.056154 0.78468948E+01  0.75441231E+02                                 1.616523                            1.559415      -1.050991       2.387695                    0.998830       3.179021       8.356801       0.548199       1.162136      -0.737985       0.010732       0.004199       0.010617       0.015669       0.002907       0.005399       0.000780      -0.002256      -0.017063      -0.008569       0.001340       0.007229              1.634120       1.494079       0.250763       0.273719       1.670433       0.289316       1.737849          -0.000000
           56              H      24.175658      17.482427      13.220805       0.168728       1.007167 0.76807426E+01  0.74265455E+02                                 1.647708                            1.610554      -0.801340       2.515955                    0.999811       3.185551       8.706322       0.500200       1.266422      -0.714366       0.011894       0.000902       0.000612       0.011944       0.002050       0.000614      -0.000488       0.007878       0.001508      -0.004765       0.000514       0.004252              1.650656       2.099227      -0.020700       0.220375       1.425985      -0.021725       1.426755           0.000000
           57              H      22.917323      16.558445      13.062525       0.168128       0.858344 0.60151303E+01  0.55549514E+02                                 1.557200                            1.481760      -0.929904       2.458402                    0.998886       3.302416       9.269098       0.484539       1.368806      -0.690063      -0.007086      -0.014372      -0.002803       0.016267       0.001538      -0.000319       0.002217      -0.004349       0.011388      -0.004685      -0.000199       0.004883              1.602724       1.394261       0.290547      -0.047948       2.090132      -0.160587       1.323779          -0.000000
           58              H      22.740635      18.065066      13.458226       0.165000       0.979773 0.72812497E+01  0.69020917E+02                                 1.571288                            1.530039      -0.933525       2.446650                    0.999569       3.117374       8.259570       0.535921       1.205675      -0.727893      -0.011015       0.008774       0.005604       0.015157      -0.004550      -0.001794       0.001168       0.007260       0.011088      -0.007675       0.001711       0.005964              1.594008       1.474836      -0.291806      -0.214148       1.766832       0.261007       1.540355          -0.000000
           59              H      25.794166      19.595229      12.396429       0.167552       1.008989 0.76465389E+01  0.73498288E+02                                 1.617710                            1.581550      -0.801005       2.517338                    0.999763       3.135007       8.409821       0.519471       1.226683      -0.723551       0.000191      -0.010477       0.010094       0.014550      -0.001444       0.001183      -0.002923      -0.006799       0.007749      -0.005037      -0.000573       0.005610              1.615626       1.517706      -0.277468       0.060257       1.874994      -0.211173       1.454178           0.000000
           60              H      26.096574      21.064577      11.941373       0.163746       0.960390 0.67593202E+01  0.62026998E+02                                 1.468886                            1.410364      -0.800233       2.512886                    0.999883       2.912001       7.255094       0.604836       1.103546      -0.754568       0.002709       0.013949       0.002784       0.014480       0.001830      -0.002071       0.001796      -0.006963      -0.001368      -0.005051       0.000524       0.004527              1.487192       1.583125       0.354625      -0.025110       1.677068       0.100715       1.201384          -0.000000
           61              H      25.350181      20.081743      10.978500       0.160816       1.011490 0.76528922E+01  0.74310014E+02                                 1.664981                            1.613645      -1.158951       2.342594                    0.997101       3.426205       9.542782       0.494382       1.275915      -0.709378      -0.003856      -0.001806      -0.014971       0.015564      -0.004189      -0.000460      -0.000602      -0.000307       0.023444      -0.008134       0.000283       0.007852              1.692061       1.548124      -0.028928      -0.001826       1.477418       0.338340       2.050640           0.000000
           62              H      20.160539      20.485862      11.242301       0.165409       1.023491 0.78158684E+01  0.75432000E+02                                 1.624937                            1.591790      -0.783285       2.523853                    0.999716       3.147680       8.422145       0.522038       1.215698      -0.726203      -0.001479       0.009486      -0.009314       0.013376      -0.001231       0.002022      -0.003832      -0.004889       0.002070      -0.003795      -0.002080       0.005875              1.624945       1.605294      -0.091226       0.329904       1.508124      -0.206068       1.761418           0.000000
           63              H      19.827550      19.975808      12.686609       0.164363       0.976064 0.71457336E+01  0.66889743E+02                                 1.525452                            1.484241      -0.760631       2.532525                    0.999952       2.976102       7.636712       0.565979       1.156095      -0.741394      -0.003120       0.001400       0.013937       0.014350       0.001074      -0.002282       0.001756      -0.001211       0.011389      -0.004161      -0.000682       0.004843              1.515880       1.682014       0.063413      -0.278273       1.300143       0.071758       1.565485          -0.000000
           64              H      20.689470      19.091060      11.723737       0.161233       0.942559 0.69856842E+01  0.67011452E+02                                 1.655561                            1.594413      -1.118913       2.358814                    0.998139       3.508371      10.056007       0.467888       1.364659      -0.690167       0.004827      -0.014254      -0.000477       0.015057       0.001454       0.004614      -0.000071      -0.010513      -0.005138      -0.007965       0.001606       0.006359              1.707891       1.550154      -0.091604       0.000755       2.189300       0.317655       1.384219           0.000000
           65              H      20.334968      16.910255       2.697361       0.123280       1.179302 0.86438390E+01  0.85118901E+02                                 1.733833                            1.635456      -1.098622       2.359443                    0.997543       3.331642       8.857329       0.536024       1.160385      -0.738423       0.027879       0.017701       0.011101       0.034839       0.009740       0.004604      -0.001433      -0.004766      -0.027426      -0.012243      -0.002484       0.014727              1.781910       2.107085       0.215741       0.416132       1.613329      -0.035274       1.625317          -0.000000
           66              H      18.160347      13.657679       2.756716       0.121133       1.153257 0.84723034E+01  0.82920861E+02                                 1.700879                            1.613594      -1.061057       2.376444                    0.997885       3.301217       8.718056       0.543032       1.152440      -0.740511      -0.004426      -0.031484       0.010032       0.033338       0.008395       0.004406      -0.002722      -0.012359      -0.021402      -0.012161      -0.001840       0.014001              1.735084       1.531127      -0.018756       0.186561       2.083330      -0.354641       1.590796          -0.000000
           67              H      27.525930      23.612230      18.817774       0.121609       1.202342 0.89853610E+01  0.89260683E+02                                 1.751393                            1.664719      -1.122130       2.348179                    0.997077       3.349488       8.916878       0.533094       1.156585      -0.739713       0.005160      -0.004835      -0.033630       0.034365      -0.008444      -0.005356       0.004126       0.004062       0.026577      -0.013115      -0.000585       0.013699              1.781506       1.567285      -0.099558      -0.005963       1.442337       0.050118       2.334897           0.000000
           68              H      25.375092      25.207129      21.712985       0.125017       0.962185 0.70221217E+01  0.67509339E+02                                 1.677867                            1.602580      -1.097403       2.366236                    0.996952       3.588172      10.326350       0.464524       1.371520      -0.688683      -0.029593       0.019815       0.010703       0.037188      -0.008844      -0.005716       0.005268       0.008684       0.007889      -0.011357      -0.002442       0.013799              1.733473       1.922740      -0.350321      -0.071446       1.708737       0.069251       1.568942          -0.000000
           69              H      29.315460      21.568089      20.123587       0.166830       0.972786 0.70615564E+01  0.65623624E+02                                 1.493016                            1.451022      -0.748036       2.538223                    0.999963       2.945008       7.424587       0.589478       1.118096      -0.750834      -0.008714      -0.010491       0.001483       0.013718       0.003373       0.000275      -0.000713      -0.000569      -0.010209      -0.003654      -0.001446       0.005100              1.494411       1.266062       0.084735      -0.011372       1.962912       0.078564       1.254260          -0.000000
           70              H      29.760579      22.837340      19.325590       0.165301       0.937735 0.65198268E+01  0.59102061E+02                                 1.425345                            1.368438      -0.808805       2.510580                    0.999860       2.862920       7.015365       0.627327       1.077073      -0.761604      -0.001782       0.010125      -0.010238       0.014509      -0.002018       0.001119      -0.004566       0.001455      -0.001556      -0.005131      -0.000111       0.005241              1.435797       1.292449       0.036515      -0.214587       1.237649      -0.190523       1.777293           0.000000
           71              H      30.211358      22.656858      20.816063       0.162323       1.056155 0.78469116E+01  0.75441449E+02                                 1.616527                            1.559418      -1.050993       2.387694                    0.998830       3.179026       8.356823       0.548198       1.162137      -0.737985       0.009002       0.007194       0.010617       0.015669       0.000477       0.003375       0.004286       0.006164      -0.017063      -0.008569       0.001340       0.007229              1.634124       1.843515       0.049018       0.387416       1.321003       0.092390       1.737853          -0.000000
           72              H      15.901913      18.734680       2.229115       0.168729       1.007166 0.76807288E+01  0.74265295E+02                                 1.647708                            1.610553      -0.801336       2.515957                    0.999811       3.185548       8.706315       0.500200       1.266423      -0.714366       0.006728       0.009850       0.000612       0.011944       0.004436      -0.000116       0.000776      -0.000388       0.001508      -0.004765       0.000514       0.004252              1.650656       1.576369       0.281174       0.091373       1.948845       0.201713       1.426755           0.000000
           73              H      14.472553      18.106921       2.070834       0.168132       0.858339 0.60150868E+01  0.55549014E+02                                 1.557195                            1.481755      -0.929908       2.458403                    0.998886       3.302394       9.269029       0.484540       1.368807      -0.690063      -0.015990       0.001049      -0.002803       0.016267      -0.001114       0.001760      -0.001385       0.004838       0.011389      -0.004685      -0.000199       0.004883              1.602719       2.167777      -0.156046      -0.163044       1.316605       0.038769       1.323775          -0.000000
           74              H      15.688981      17.200594       2.466535       0.164999       0.979773 0.72812404E+01  0.69020774E+02                                 1.571285                            1.530035      -0.933520       2.446651                    0.999569       3.117372       8.259549       0.535923       1.205671      -0.727894       0.002090      -0.013926       0.005604       0.015156       0.000869       0.000114      -0.002138      -0.011510       0.011089      -0.007675       0.001711       0.005964              1.594005       1.441118      -0.272339       0.118964       1.800544      -0.315961       1.540352          -0.000000
           75              H      18.540907      19.079948       1.404738       0.167553       1.008986 0.76465047E+01  0.73497896E+02                                 1.617708                            1.581548      -0.801005       2.517339                    0.999763       3.135002       8.409811       0.519471       1.226685      -0.723550      -0.008978       0.005405       0.010094       0.014550      -0.003666      -0.001940       0.002486       0.000898       0.007749      -0.005037      -0.000573       0.005610              1.615624       1.545376      -0.293444      -0.152752       1.847321       0.157770       1.454176           0.000000
           76              H      19.964604      18.607167       0.949682       0.163746       0.960392 0.67593392E+01  0.62027222E+02                                 1.468889                            1.410366      -0.800234       2.512885                    0.999883       2.912004       7.255107       0.604835       1.103547      -0.754568       0.013435      -0.004628       0.002783       0.014479      -0.002100       0.000520      -0.002691       0.006652      -0.001368      -0.005051       0.000524       0.004527              1.487195       1.960701       0.136634       0.074667       1.299499      -0.072104       1.201386          -0.000000
           77              H      18.740248      18.452189      -0.013190       0.160816       1.011487 0.76528709E+01  0.74309773E+02                                 1.664980                            1.613644      -1.158952       2.342595                    0.997101       3.426202       9.542779       0.494381       1.275917      -0.709377      -0.003492      -0.002436      -0.014971       0.015564      -0.002227      -0.000751      -0.000097      -0.007102       0.023444      -0.008134       0.000283       0.007852              1.692060       1.470042       0.016152       0.292098       1.555499      -0.170750       2.050639           0.000000
           78              H      16.495405      13.755768       0.250611       0.165409       1.023493 0.78158872E+01  0.75432237E+02                                 1.624940                            1.591793      -0.783287       2.523852                    0.999716       3.147685       8.422165       0.522037       1.215699      -0.726202       0.007475      -0.006024      -0.009314       0.013376      -0.002732      -0.002308       0.003668       0.000312       0.002070      -0.003795      -0.002080       0.005875              1.624948       1.453415      -0.003537      -0.013508       1.660008       0.388740       1.761421           0.000000
           79              H      15.887189      13.722417       1.694919       0.164363       0.976064 0.71457379E+01  0.66889798E+02                                 1.525453                            1.484242      -0.760629       2.532526                    0.999952       2.976101       7.636712       0.565978       1.156096      -0.741394      -0.000348      -0.003401       0.013937       0.014350       0.000013       0.000380      -0.002854       0.002466       0.011389      -0.004161      -0.000682       0.004843              1.515882       1.450529       0.197062      -0.076992       1.531630      -0.276870       1.565486          -0.000000
           80              H      15.551936      14.911236       0.732047       0.161235       0.942554 0.69856324E+01  0.67010848E+02                                 1.655557                            1.594409      -1.118910       2.358817                    0.998139       3.508360      10.055976       0.467888       1.364662      -0.690167      -0.009931       0.011308      -0.000477       0.015057      -0.003825       0.002245       0.004031       0.007775      -0.005138      -0.007965       0.001606       0.006359              1.707887       1.950177      -0.322559       0.275474       1.789267      -0.158173       1.384216           0.000000
           81              H      20.492401       9.155471       2.697361       0.122297       1.180542 0.86545372E+01  0.85251264E+02                                 1.735328                            1.636705      -1.103861       2.357191                    0.997492       3.333163       8.863000       0.535699       1.160722      -0.738363      -0.029512       0.015354       0.011189       0.035098      -0.002683      -0.001041       0.004727       0.018844      -0.028041      -0.012316      -0.002278       0.014594              1.783496       1.925569      -0.322358      -0.177944       1.798372       0.378532       1.626547          -0.000000
           82              H      24.396525       8.898482       2.756716       0.122096       1.151783 0.84592975E+01  0.82764798E+02                                 1.699639                            1.612510      -1.058798       2.377649                    0.997889       3.298649       8.710800       0.543116       1.152662      -0.740449       0.029254       0.011729       0.009755       0.032993       0.001144       0.000168       0.004992       0.020576      -0.021914      -0.011990      -0.002024       0.014014              1.733773       1.927490       0.248168       0.213569       1.684168       0.338454       1.589661          -0.000000
           83              H      33.745118      12.032039      18.817774       0.120847       1.206384 0.90213919E+01  0.89695853E+02                                 1.753973                            1.666962      -1.119046       2.348735                    0.997110       3.355822       8.933532       0.533333       1.155072      -0.740058       0.001433       0.007100      -0.033767       0.034535       0.002573      -0.001007      -0.006622      -0.016728       0.027084      -0.013265      -0.000481       0.013746              1.784192       1.388965      -0.004345      -0.040522       1.624417      -0.030365       2.339193           0.000000
           84              H      33.439310       9.371909      21.712985       0.125101       0.961011 0.70072610E+01  0.67292684E+02                                 1.672580                            1.597810      -1.083210       2.371911                    0.997109       3.578922      10.275063       0.466824       1.366259      -0.689735      -0.002221      -0.035314       0.010712       0.036970       0.000716      -0.001610      -0.007676      -0.019877       0.008124      -0.011477      -0.002478       0.013955              1.727826       1.454696       0.082099      -0.024139       2.164656      -0.096060       1.564126          -0.000000
           85              H      34.620629      14.603888      20.123587       0.167379       0.972438 0.70592556E+01  0.65605268E+02                                 1.493659                            1.451611      -0.750947       2.537547                    0.999957       2.943456       7.423939       0.588781       1.119368      -0.750525       0.013047      -0.002374       0.001444       0.013340      -0.001448       0.000525       0.000685       0.006380      -0.009917      -0.003658      -0.001514       0.005172              1.495060       1.863090       0.259543      -0.062382       1.367382      -0.049147       1.254709          -0.000000
           86              H      33.298868      14.354747      19.325590       0.165105       0.938849 0.65300550E+01  0.59222981E+02                                 1.427175                            1.370088      -0.812517       2.509046                    0.999843       2.863960       7.021521       0.626501       1.077981      -0.761380      -0.007665      -0.006569      -0.010269       0.014400       0.000502       0.003704       0.003201      -0.004113      -0.001570      -0.005339      -0.000028       0.005366              1.437671       1.284479      -0.042073       0.272892       1.248585      -0.090758       1.779947           0.000000
           87              H      33.229777      14.835374      20.816063       0.162244       1.057167 0.78571529E+01  0.75572292E+02                                 1.618418                            1.561135      -1.058805       2.384368                    0.998798       3.180214       8.364538       0.547472       1.163180      -0.737744      -0.010706       0.004250       0.010441       0.015546      -0.002872      -0.005553       0.000741      -0.002236      -0.017051      -0.008696       0.001449       0.007247              1.636072       1.495674      -0.251244      -0.274228       1.672458       0.289917       1.740085          -0.000000
           88              H      21.128931       4.404120       2.229115       0.167736       1.009528 0.77000133E+01  0.74475254E+02                                 1.647916                            1.610579      -0.792023       2.518721                    0.999825       3.189293       8.709063       0.501282       1.263292      -0.715031      -0.012396       0.000812       0.000758       0.012445      -0.002163      -0.000659      -0.000513       0.007808       0.001372      -0.004776       0.000473       0.004303              1.650925       2.100387       0.020641      -0.220473       1.425844      -0.021696       1.426543           0.000000
           89              H      22.387267       3.480138       2.070834       0.167633       0.861117 0.60407174E+01  0.55867089E+02                                 1.563051                            1.486830      -0.937068       2.455323                    0.998847       3.312443       9.316016       0.482584       1.372351      -0.689345       0.007225      -0.014554      -0.002873       0.016501      -0.001417       0.000395       0.002202      -0.004233       0.011311      -0.004569      -0.000265       0.004834              1.609012       1.398875      -0.292412       0.048219       2.100089      -0.161669       1.328073          -0.000000
           90              H      22.563954       4.986759       2.466535       0.165019       0.984696 0.73288235E+01  0.69599585E+02                                 1.577923                            1.536096      -0.945614       2.440863                    0.999525       3.125333       8.293909       0.534195       1.207352      -0.727488       0.010816       0.008542       0.005646       0.014894       0.004648       0.001894       0.001213       0.007290       0.011130      -0.007768       0.001645       0.006123              1.600939       1.480600       0.294020       0.215707       1.775315       0.263095       1.546902          -0.000000
           91              H      19.510425       6.516922       1.404738       0.167632       1.008191 0.76389797E+01  0.73408463E+02                                 1.617005                            1.580914      -0.799817       2.517778                    0.999779       3.133323       8.404690       0.519497       1.226909      -0.723508      -0.000200      -0.010598       0.009886       0.014495       0.001369      -0.001311      -0.002936      -0.006898       0.008006      -0.005129      -0.000554       0.005683              1.614927       1.517195       0.277271      -0.060134       1.874113      -0.210863       1.453472           0.000000
           92              H      19.208017       7.986270       0.949682       0.163238       0.960902 0.67619682E+01  0.62036358E+02                                 1.466723                            1.408437      -0.779153       2.521578                    0.999925       2.914814       7.253199       0.606876       1.100102      -0.755414      -0.002786       0.014417       0.002636       0.014919      -0.001699       0.001915       0.001881      -0.006989      -0.001961      -0.004869       0.000233       0.004636              1.484936       1.580645      -0.353662       0.025161       1.674307       0.100336       1.199855          -0.000000
           93              H      19.954411       7.003436      -0.013190       0.160436       1.009181 0.76272316E+01  0.73966361E+02                                 1.659369                            1.608476      -1.139986       2.350762                    0.997243       3.419667       9.504919       0.496530       1.272019      -0.710230       0.004043      -0.001589      -0.015349       0.015952       0.004255       0.000387      -0.000534      -0.000231       0.022959      -0.008109       0.000428       0.007681              1.686213       1.543065       0.028772       0.001674       1.472661       0.336311       2.042914           0.000000
           94              H      25.144053       7.407555       0.250611       0.166259       1.022060 0.78023474E+01  0.75274966E+02                                 1.624030                            1.590907      -0.785258       2.523227                    0.999695       3.144749       8.415027       0.521897       1.216454      -0.726031       0.001159       0.009424      -0.009163       0.013195       0.001367      -0.002022      -0.003763      -0.005059       0.002147      -0.003822      -0.002083       0.005904              1.624046       1.604337       0.091153      -0.329611       1.507329      -0.205962       1.760472           0.000000
           95              H      25.477041       6.897501       1.694919       0.163427       0.976373 0.71484810E+01  0.66921949E+02                                 1.525995                            1.484731      -0.761847       2.532003                    0.999948       2.976546       7.638243       0.565767       1.156414      -0.741342       0.003417       0.001333       0.014331       0.014793      -0.001108       0.002135       0.001699      -0.001191       0.011244      -0.004072      -0.000634       0.004706              1.516425       1.682714      -0.063441       0.278448       1.300546       0.071800       1.566015          -0.000000
           96              H      24.615121       6.012753       0.732047       0.161174       0.944153 0.69989704E+01  0.67155710E+02                                 1.655625                            1.594448      -1.106316       2.364249                    0.998203       3.510140      10.054954       0.468640       1.362128      -0.690643      -0.004704      -0.014328      -0.000474       0.015088      -0.001555      -0.004565      -0.000034      -0.010497      -0.005345      -0.007927       0.001501       0.006426              1.707982       1.550196       0.091608      -0.000758       2.189450       0.317750       1.384302           0.000000
           97              H      27.129525      13.169205       2.697361       0.123110       1.173625 0.85920326E+01  0.84473435E+02                                 1.727674                            1.630118      -1.093623       2.362255                    0.997612       3.324220       8.827711       0.537166       1.159775      -0.738592       0.001574      -0.033093       0.011372       0.035027      -0.006844      -0.003617      -0.003220      -0.014173      -0.027592      -0.012263      -0.002304       0.014568              1.775344       1.544827       0.105219      -0.237162       2.161502      -0.340546       1.619704          -0.000000
           98              H      25.400022      16.678769       2.756716       0.121462       1.153586 0.84757533E+01  0.82967692E+02                                 1.701587                            1.614225      -1.061289       2.376337                    0.997893       3.301557       8.721228       0.542743       1.152872      -0.740401      -0.024777       0.019486       0.009959       0.033058      -0.009558      -0.004511      -0.002317      -0.008262      -0.021662      -0.012064      -0.001973       0.014037              1.735828       1.962458      -0.229851      -0.400708       1.653570       0.015732       1.591456          -0.000000
           99              H      40.664264      23.208110      18.817774       0.120946       1.203937 0.89989573E+01  0.89418403E+02                                 1.751795                            1.665057      -1.118252       2.349375                    0.997092       3.352601       8.922663       0.533549       1.155306      -0.740010      -0.007156      -0.002394      -0.033826       0.034658       0.005895       0.006199       0.002455       0.013231       0.026670      -0.013306      -0.000378       0.013685              1.781921       1.560064       0.103897       0.046449       1.450045      -0.019851       2.335653           0.000000
          100              H      43.120903      24.273337      21.712985       0.124775       0.961598 0.70146366E+01  0.67398101E+02                                 1.675027                            1.600051      -1.084371       2.371473                    0.997105       3.583420      10.299035       0.465768       1.368655      -0.689261       0.031718       0.015755       0.010516       0.036944       0.008362       0.007566       0.002619       0.011443       0.008171      -0.011624      -0.002613       0.014237              1.730436       2.061540       0.266963       0.095335       1.563312       0.027150       1.566457          -0.000000
          101              H      37.999220      22.680400      20.123587       0.167792       0.972214 0.70588254E+01  0.65612470E+02                                 1.494890                            1.452792      -0.755851       2.536033                    0.999956       2.941875       7.425093       0.587687       1.121258      -0.750069      -0.004313       0.012446       0.001302       0.013236      -0.001959      -0.000875       0.000059      -0.005477      -0.010207      -0.003736      -0.001345       0.005081              1.496292       1.717693      -0.344688       0.073863       1.515469      -0.029450       1.255715          -0.000000
          102              H      38.875864      21.660292      19.325590       0.165823       0.937641 0.65193202E+01  0.59097108E+02                                 1.425228                            1.368344      -0.808576       2.510363                    0.999845       2.862994       7.015830       0.627368       1.077010      -0.761605       0.009470      -0.003491      -0.010176       0.014333       0.001435      -0.004542       0.001422       0.002863      -0.001237      -0.005087      -0.000190       0.005278              1.435675       1.219672       0.005437      -0.057729       1.310352       0.281112       1.777000           0.000000
          103              H      38.494172      21.360144      20.816063       0.163021       1.054290 0.78299734E+01  0.75241020E+02                                 1.614933                            1.557975      -1.053939       2.386922                    0.998885       3.176006       8.347914       0.548302       1.162497      -0.737897       0.001642      -0.011282       0.010535       0.015523       0.002286       0.002152      -0.005020      -0.003763      -0.016739      -0.008506       0.001480       0.007026              1.632470       1.407827       0.201335      -0.113465       1.753542      -0.381074       1.736040          -0.000000
          104              H      30.926051      16.096131       2.229115       0.167406       1.011552 0.77196048E+01  0.74714463E+02                                 1.650273                            1.612747      -0.794838       2.517403                    0.999803       3.192766       8.722315       0.500873       1.263480      -0.714982       0.005308      -0.011196       0.000708       0.012411      -0.002403       0.000849      -0.000372      -0.007799       0.001312      -0.004896       0.000446       0.004450              1.653310       1.614666      -0.303285       0.129396       1.916882      -0.180584       1.428382           0.000000
          105              H      31.097076      17.647872       2.070834       0.167273       0.862827 0.60531008E+01  0.55986832E+02                                 1.562236                            1.486055      -0.928341       2.457925                    0.998863       3.311923       9.302253       0.484033       1.368117      -0.690167       0.009248       0.013514      -0.003118       0.016670       0.002503      -0.001926      -0.000664      -0.000652       0.011310      -0.004541      -0.000120       0.004661              1.608154       1.670590       0.449640       0.115742       1.826566       0.122446       1.327305          -0.000000
          106              H      29.703959      17.047578       2.466535       0.164333       0.986374 0.73433015E+01  0.69762896E+02                                 1.578792                            1.536855      -0.946269       2.440030                    0.999509       3.128082       8.299399       0.534524       1.206162      -0.727757      -0.013022       0.005078       0.005599       0.015057      -0.005433      -0.001971       0.001033       0.004373       0.010870      -0.007674       0.001617       0.006057              1.601852       1.957655      -0.019558      -0.336145       1.300180       0.055366       1.547721          -0.000000
          107              H      29.905566      13.638063       1.404738       0.167074       1.008372 0.76399577E+01  0.73411319E+02                                 1.616169                            1.580183      -0.797313       2.518600                    0.999779       3.134595       8.404402       0.520091       1.225617      -0.723786       0.009446       0.005081       0.009839       0.014555       0.002319       0.003247       0.000402       0.005637       0.008070      -0.005076      -0.000646       0.005721              1.614077       2.023630       0.015733       0.212305       1.365794       0.053227       1.452806           0.000000
          108              H      28.784277      12.641495       0.949682       0.162782       0.960119 0.67534219E+01  0.61921415E+02                                 1.463696                            1.405722      -0.768482       2.525219                    0.999941       2.916029       7.247600       0.608812       1.097251      -0.756111      -0.011100      -0.009594       0.002619       0.014904       0.003944      -0.002540       0.000680       0.000099      -0.001931      -0.004892       0.000247       0.004645              1.481793       1.342004       0.216566      -0.099130       1.905590      -0.028279       1.197787          -0.000000
          109              H      29.262241      13.779309      -0.013190       0.160344       1.009112 0.76264752E+01  0.73953324E+02                                 1.658827                            1.608038      -1.138058       2.351356                    0.997216       3.419651       9.502884       0.496789       1.271452      -0.710347      -0.000602       0.004219      -0.015079       0.015669      -0.001980       0.000146       0.000557       0.007308       0.023019      -0.008014       0.000320       0.007694              1.685636       1.514856      -0.044933      -0.291886       1.500128      -0.166348       2.041924           0.000000
          110              H      26.317442      18.071611       0.250611       0.166034       1.023485 0.78161370E+01  0.75442051E+02                                 1.625651                            1.592404      -0.784672       2.523804                    0.999720       3.146615       8.422195       0.521602       1.216594      -0.726003      -0.008772      -0.003668      -0.009201       0.013231       0.001297       0.004350       0.000182       0.004638       0.002293      -0.003658      -0.002223       0.005880              1.625676       1.612056      -0.087766       0.343890       1.502504      -0.182827       1.762470           0.000000
          111              H      26.592666      18.615014       1.694919       0.164101       0.977369 0.71581897E+01  0.67040767E+02                                 1.527501                            1.486107      -0.764598       2.530698                    0.999935       2.977411       7.643986       0.565252       1.156987      -0.741193      -0.002720       0.002069       0.013830       0.014246       0.001053      -0.002770       0.001201      -0.001184       0.011324      -0.004224      -0.000695       0.004919              1.517917       1.342243      -0.134025      -0.201750       1.643840       0.205679       1.567669          -0.000000
          112              H      27.789841      18.310943       0.732047       0.160588       0.943428 0.69917664E+01  0.67068955E+02                                 1.655005                            1.593836      -1.108870       2.363393                    0.998243       3.508224      10.047967       0.468641       1.362484      -0.690601       0.015031       0.003274      -0.000571       0.015394       0.005131       0.002293      -0.003883       0.002503      -0.005287      -0.007751       0.001531       0.006220              1.707327       2.108436       0.230882      -0.274709       1.629828      -0.159427       1.383717           0.000000
          113              H      24.969617       9.246359      19.286020       0.123281       1.179298 0.86438087E+01  0.85118528E+02                                 1.733830                            1.635453      -1.098620       2.359444                    0.997543       3.331636       8.857309       0.536025       1.160385      -0.738423      -0.027879      -0.017701      -0.011101       0.034839       0.009741       0.004604      -0.001433      -0.004766      -0.027426      -0.012243      -0.002484       0.014727              1.781907       2.107081       0.215741       0.416131       1.613326      -0.035274       1.625313          -0.000000
          114              H      27.144238      12.498935      19.226665       0.121134       1.153255 0.84722809E+01  0.82920580E+02                                 1.700876                            1.613591      -1.061055       2.376445                    0.997885       3.301213       8.718041       0.543033       1.152439      -0.740512       0.004426       0.031484      -0.010032       0.033339       0.008395       0.004406      -0.002722      -0.012359      -0.021402      -0.012161      -0.001840       0.014001              1.735081       1.531124      -0.018755       0.186560       2.083325      -0.354640       1.590793          -0.000000
          115              H      17.778655       2.544384       3.165607       0.121609       1.202344 0.89853788E+01  0.89260893E+02                                 1.751394                            1.664719      -1.122132       2.348178                    0.997077       3.349491       8.916884       0.533095       1.156583      -0.739713      -0.005160       0.004835       0.033630       0.034365      -0.008444      -0.005356       0.004126       0.004062       0.026577      -0.013114      -0.000585       0.013699              1.781507       1.567285      -0.099558      -0.005963       1.442337       0.050118       2.334900           0.000000
          116              H      19.929493       0.949485       0.270396       0.125017       0.962182 0.70220976E+01  0.67509044E+02                                 1.677863                            1.602577      -1.097395       2.366240                    0.996952       3.588166      10.326325       0.464525       1.371520      -0.688683       0.029593      -0.019815      -0.010703       0.037188      -0.008844      -0.005716       0.005268       0.008684       0.007889      -0.011357      -0.002442       0.013799              1.733469       1.922734      -0.350319      -0.071446       1.708732       0.069251       1.568941          -0.000000
          117              H      15.989125       4.588525       1.859794       0.166830       0.972782 0.70615181E+01  0.65623166E+02                                 1.493010                            1.451017      -0.748035       2.538224                    0.999963       2.945001       7.424559       0.589479       1.118094      -0.750834       0.008714       0.010491      -0.001483       0.013718       0.003373       0.000275      -0.000713      -0.000569      -0.010209      -0.003655      -0.001445       0.005100              1.494406       1.266058       0.084735      -0.011372       1.962904       0.078564       1.254256          -0.000000
          118              H      15.544006       3.319274       2.657791       0.165301       0.937732 0.65197969E+01  0.59101715E+02                                 1.425341                            1.368434      -0.808802       2.510582                    0.999860       2.862914       7.015343       0.627329       1.077073      -0.761605       0.001782      -0.010125       0.010238       0.014509      -0.002018       0.001119      -0.004566       0.001455      -0.001556      -0.005131      -0.000111       0.005241              1.435793       1.292445       0.036515      -0.214586       1.237646      -0.190522       1.777288           0.000000
          119              H      15.093227       3.499756       1.167318       0.162323       1.056150 0.78468605E+01  0.75440821E+02                                 1.616520                            1.559412      -1.050988       2.387697                    0.998830       3.179016       8.356784       0.548199       1.162136      -0.737985      -0.009003      -0.007194      -0.010617       0.015669       0.000477       0.003375       0.004286       0.006164      -0.017063      -0.008569       0.001340       0.007229              1.634117       1.843507       0.049018       0.387413       1.320998       0.092389       1.737846          -0.000000
          120              H      29.402672       7.421934      19.754266       0.168728       1.007168 0.76807528E+01  0.74265586E+02                                 1.647709                            1.610555      -0.801342       2.515954                    0.999811       3.185554       8.706335       0.500200       1.266423      -0.714366      -0.006729      -0.009850      -0.000612       0.011944       0.004436      -0.000116       0.000776      -0.000388       0.001508      -0.004765       0.000514       0.004252              1.650657       1.576370       0.281173       0.091373       1.948846       0.201713       1.426756           0.000000
          121              H      30.832032       8.049693      19.912547       0.168129       0.858344 0.60151358E+01  0.55549581E+02                                 1.557201                            1.481761      -0.929907       2.458400                    0.998886       3.302418       9.269107       0.484539       1.368806      -0.690063       0.015989      -0.001049       0.002804       0.016267      -0.001114       0.001760      -0.001385       0.004839       0.011388      -0.004685      -0.000199       0.004883              1.602725       2.167786      -0.156048      -0.163046       1.316609       0.038770       1.323780          -0.000000
          122              H      29.615604       8.956020      19.516846       0.164999       0.979777 0.72812860E+01  0.69021346E+02                                 1.571292                            1.530043      -0.933528       2.446647                    0.999569       3.117382       8.259596       0.535921       1.205675      -0.727893      -0.002091       0.013926      -0.005604       0.015156       0.000869       0.000114      -0.002138      -0.011510       0.011088      -0.007675       0.001711       0.005964              1.594012       1.441125      -0.272342       0.118965       1.800552      -0.315962       1.540358          -0.000000
          123              H      26.763678       7.076666      20.578643       0.167552       1.008989 0.76465378E+01  0.73498281E+02                                 1.617711                            1.581550      -0.801006       2.517338                    0.999763       3.135008       8.409826       0.519471       1.226684      -0.723551       0.008978      -0.005404      -0.010094       0.014549      -0.003666      -0.001940       0.002486       0.000898       0.007749      -0.005037      -0.000573       0.005610              1.615626       1.545378      -0.293444      -0.152752       1.847323       0.157771       1.454178           0.000000
          124              H      25.339981       7.549447      21.033699       0.163747       0.960386 0.67592912E+01  0.62026667E+02                                 1.468883                            1.410361      -0.800229       2.512888                    0.999884       2.911995       7.255076       0.604837       1.103547      -0.754568      -0.013435       0.004628      -0.002783       0.014480      -0.002100       0.000520      -0.002691       0.006652      -0.001368      -0.005051       0.000524       0.004527              1.487189       1.960692       0.136633       0.074666       1.299494      -0.072103       1.201382          -0.000000
          125              H      15.238202       1.165278       0.013190       0.160816       1.011487 0.76528677E+01  0.74309726E+02                                 1.664979                            1.613644      -1.158951       2.342595                    0.997101       3.426200       9.542769       0.494382       1.275917      -0.709377       0.003492       0.002436       0.014971       0.015564      -0.002227      -0.000751      -0.000097      -0.007102       0.023444      -0.008134       0.000283       0.007852              1.692059       1.470041       0.016152       0.292097       1.555498      -0.170750       2.050638           0.000000
          126              H      28.809180      12.400846      21.732770       0.165410       1.023489 0.78158490E+01  0.75431771E+02                                 1.624936                            1.591789      -0.783284       2.523853                    0.999716       3.147678       8.422139       0.522038       1.215698      -0.726202      -0.007475       0.006024       0.009314       0.013376      -0.002732      -0.002308       0.003668       0.000312       0.002070      -0.003795      -0.002080       0.005875              1.624944       1.453411      -0.003538      -0.013508       1.660004       0.388738       1.761416           0.000000
          127              H      29.417396      12.434197      20.288462       0.164363       0.976066 0.71457510E+01  0.66889948E+02                                 1.525454                            1.484243      -0.760631       2.532525                    0.999952       2.976104       7.636720       0.565978       1.156095      -0.741394       0.000348       0.003402      -0.013937       0.014350       0.000013       0.000380      -0.002854       0.002466       0.011389      -0.004161      -0.000682       0.004843              1.515883       1.450530       0.197062      -0.076992       1.531631      -0.276871       1.565487          -0.000000
          128              H      29.752649      11.245378      21.251334       0.161234       0.942559 0.69856829E+01  0.67011444E+02                                 1.655561                            1.594414      -1.118914       2.358814                    0.998139       3.508372      10.056014       0.467888       1.364660      -0.690167       0.009931      -0.011307       0.000477       0.015057      -0.003825       0.002245       0.004031       0.007775      -0.005138      -0.007965       0.001606       0.006359              1.707891       1.950183      -0.322560       0.275475       1.789272      -0.158174       1.384220           0.000000
          129              H      24.812184      17.001143      19.286020       0.122297       1.180546 0.86545746E+01  0.85251729E+02                                 1.735332                            1.636709      -1.103863       2.357189                    0.997492       3.333170       8.863025       0.535698       1.160722      -0.738363       0.029512      -0.015353      -0.011189       0.035098      -0.002683      -0.001041       0.004727       0.018844      -0.028041      -0.012316      -0.002278       0.014594              1.783500       1.925573      -0.322359      -0.177944       1.798376       0.378533       1.626551          -0.000000
          130              H      20.908060      17.258132      19.226665       0.122095       1.151786 0.84593276E+01  0.82765167E+02                                 1.699642                            1.612513      -1.058800       2.377648                    0.997889       3.298655       8.710820       0.543116       1.152662      -0.740449      -0.029254      -0.011729      -0.009755       0.032993       0.001144       0.000168       0.004992       0.020576      -0.021913      -0.011990      -0.002024       0.014014              1.733776       1.927493       0.248169       0.213570       1.684170       0.338454       1.589664          -0.000000
          131              H      11.559467      14.124575       3.165607       0.120846       1.206415 0.90216977E+01  0.89699708E+02                                 1.754006                            1.666993      -1.119082       2.348717                    0.997109       3.355871       8.933721       0.533326       1.155075      -0.740057      -0.001432      -0.007100       0.033767       0.034535       0.002573      -0.001007      -0.006623      -0.016728       0.027081      -0.013265      -0.000482       0.013746              1.784227       1.388987      -0.004346      -0.040523       1.624446      -0.030369       2.339247           0.000000
          132              H      11.865275      16.784705       0.270396       0.125100       0.961018 0.70073292E+01  0.67293508E+02                                 1.672588                            1.597817      -1.083224       2.371903                    0.997109       3.578944      10.275142       0.466823       1.366258      -0.689735       0.002222       0.035314      -0.010711       0.036969       0.000716      -0.001610      -0.007676      -0.019876       0.008125      -0.011477      -0.002478       0.013955              1.727835       1.454702       0.082099      -0.024139       2.164671      -0.096062       1.564132          -0.000000
          133              H      10.683956      11.552726       1.859794       0.167378       0.972445 0.70593227E+01  0.65606059E+02                                 1.493667                            1.451618      -0.750950       2.537545                    0.999957       2.943469       7.423985       0.588779       1.119369      -0.750524      -0.013047       0.002374      -0.001444       0.013340      -0.001448       0.000525       0.000686       0.006380      -0.009917      -0.003658      -0.001514       0.005172              1.495068       1.863100       0.259545      -0.062382       1.367388      -0.049148       1.254715          -0.000000
          134              H      12.005717      11.801867       2.657791       0.165104       0.938853 0.65300913E+01  0.59223412E+02                                 1.427182                            1.370093      -0.812521       2.509044                    0.999843       2.863966       7.021549       0.626498       1.077984      -0.761379       0.007665       0.006570       0.010269       0.014401       0.000502       0.003704       0.003201      -0.004113      -0.001570      -0.005338      -0.000028       0.005366              1.437677       1.284484      -0.042074       0.272895       1.248590      -0.090759       1.779956           0.000000
          135              H      12.074808      11.321240       1.167318       0.162243       1.057172 0.78572087E+01  0.75572979E+02                                 1.618425                            1.561141      -1.058809       2.384365                    0.998798       3.180225       8.364581       0.547470       1.163181      -0.737743       0.010706      -0.004250      -0.010441       0.015546      -0.002872      -0.005553       0.000741      -0.002236      -0.017051      -0.008696       0.001449       0.007247              1.636079       1.495680      -0.251246      -0.274230       1.672465       0.289918       1.740093          -0.000000
          136              H      24.175654      21.752494      19.754266       0.167736       1.009526 0.76999960E+01  0.74475052E+02                                 1.647915                            1.610578      -0.792021       2.518722                    0.999825       3.189290       8.709056       0.501281       1.263294      -0.715030       0.012396      -0.000812      -0.000758       0.012446      -0.002163      -0.000658      -0.000513       0.007808       0.001372      -0.004776       0.000473       0.004303              1.650924       2.100386       0.020641      -0.220473       1.425844      -0.021695       1.426541           0.000000
          137              H      22.917318      22.676476      19.912547       0.167631       0.861116 0.60407109E+01  0.55866987E+02                                 1.563048                            1.486827      -0.937053       2.455329                    0.998847       3.312441       9.315992       0.482586       1.372347      -0.689346      -0.007225       0.014554       0.002873       0.016501      -0.001417       0.000395       0.002202      -0.004233       0.011311      -0.004569      -0.000265       0.004833              1.609010       1.398872      -0.292413       0.048219       2.100087      -0.161669       1.328070          -0.000000
          138              H      22.740631      21.169855      19.516846       0.165018       0.984700 0.73288526E+01  0.69599920E+02                                 1.577925                            1.536098      -0.945619       2.440859                    0.999525       3.125339       8.293924       0.534195       1.207350      -0.727489      -0.010816      -0.008543      -0.005646       0.014894       0.004647       0.001894       0.001213       0.007290       0.011130      -0.007768       0.001645       0.006123              1.600941       1.480602       0.294020       0.215707       1.775318       0.263095       1.546903          -0.000000
          139              H      25.794160      19.639692      20.578643       0.167632       1.008190 0.76389727E+01  0.73408387E+02                                 1.617005                            1.580914      -0.799817       2.517778                    0.999779       3.133322       8.404690       0.519496       1.226910      -0.723508       0.000199       0.010598      -0.009886       0.014495       0.001369      -0.001311      -0.002936      -0.006898       0.008006      -0.005129      -0.000554       0.005683              1.614927       1.517195       0.277271      -0.060134       1.874113      -0.210863       1.453472           0.000000
          140              H      26.096568      18.170344      21.033699       0.163237       0.960908 0.67620213E+01  0.62036968E+02                                 1.466729                            1.408442      -0.779158       2.521575                    0.999925       2.914825       7.253234       0.606875       1.100101      -0.755414       0.002786      -0.014417      -0.002636       0.014918      -0.001699       0.001915       0.001881      -0.006989      -0.001961      -0.004869       0.000233       0.004636              1.484941       1.580652      -0.353664       0.025162       1.674314       0.100336       1.199859          -0.000000
          141              H      14.024039      12.614031       0.013190       0.160436       1.009180 0.76272169E+01  0.73966187E+02                                 1.659367                            1.608475      -1.139986       2.350763                    0.997243       3.419665       9.504913       0.496530       1.272020      -0.710230      -0.004043       0.001589       0.015349       0.015952       0.004255       0.000387      -0.000534      -0.000231       0.022959      -0.008110       0.000428       0.007681              1.686212       1.543064       0.028771       0.001674       1.472660       0.336310       2.042911           0.000000
          142              H      20.160532      18.749059      21.732770       0.166258       1.022062 0.78023592E+01  0.75275113E+02                                 1.624032                            1.590909      -0.785257       2.523227                    0.999695       3.144752       8.415039       0.521897       1.216455      -0.726031      -0.001159      -0.009424       0.009163       0.013195       0.001367      -0.002022      -0.003763      -0.005059       0.002147      -0.003822      -0.002083       0.005904              1.624048       1.604339       0.091153      -0.329611       1.507331      -0.205963       1.760474           0.000000
          143              H      19.827544      19.259113      20.288462       0.163426       0.976378 0.71485249E+01  0.66922459E+02                                 1.525999                            1.484735      -0.761852       2.531999                    0.999948       2.976555       7.638270       0.565767       1.156413      -0.741342      -0.003416      -0.001333      -0.014331       0.014793      -0.001108       0.002135       0.001699      -0.001191       0.011244      -0.004072      -0.000634       0.004706              1.516429       1.682719      -0.063442       0.278448       1.300550       0.071800       1.566019          -0.000000
          144              H      20.689464      20.143861      21.251334       0.161173       0.944157 0.69990043E+01  0.67156103E+02                                 1.655627                            1.594451      -1.106320       2.364246                    0.998203       3.510147      10.054972       0.468640       1.362126      -0.690643       0.004704       0.014328       0.000475       0.015088      -0.001555      -0.004565      -0.000034      -0.010498      -0.005345      -0.007927       0.001501       0.006426              1.707985       1.550198       0.091607      -0.000759       2.189454       0.317750       1.384303           0.000000
          145              H      18.175060      12.987409      19.286020       0.123109       1.173628 0.85920593E+01  0.84473765E+02                                 1.727677                            1.630121      -1.093624       2.362254                    0.997612       3.324225       8.827729       0.537165       1.159775      -0.738592      -0.001574       0.033092      -0.011372       0.035027      -0.006844      -0.003617      -0.003220      -0.014173      -0.027592      -0.012263      -0.002304       0.014567              1.775347       1.544829       0.105220      -0.237162       2.161506      -0.340547       1.619707          -0.000000
          146              H      19.904563       9.477845      19.226665       0.121461       1.153589 0.84757833E+01  0.82968066E+02                                 1.701591                            1.614229      -1.061291       2.376336                    0.997893       3.301562       8.721248       0.542742       1.152873      -0.740401       0.024777      -0.019486      -0.009959       0.033058      -0.009558      -0.004511      -0.002317      -0.008262      -0.021661      -0.012064      -0.001973       0.014037              1.735832       1.962463      -0.229852      -0.400710       1.653574       0.015732       1.591459          -0.000000
          147              H       4.640321       2.948504       3.165607       0.120945       1.203980 0.89993743E+01  0.89423672E+02                                 1.751843                            1.665100      -1.118299       2.349351                    0.997092       3.352667       8.922924       0.533539       1.155313      -0.740008       0.007156       0.002394       0.033826       0.034657       0.005895       0.006200       0.002455       0.013231       0.026667      -0.013306      -0.000380       0.013686              1.781970       1.560104       0.103901       0.046454       1.450079      -0.019850       2.335728           0.000000
          148              H       2.183682       1.883277       0.270396       0.124773       0.961606 0.70147142E+01  0.67399027E+02                                 1.675036                            1.600059      -1.084379       2.371468                    0.997105       3.583439      10.299100       0.465767       1.368653      -0.689261      -0.031718      -0.015755      -0.010516       0.036944       0.008361       0.007567       0.002619       0.011443       0.008172      -0.011624      -0.002613       0.014237              1.730446       2.061555       0.266967       0.095337       1.563320       0.027151       1.566464          -0.000000
          149              H       7.305365       3.476214       1.859794       0.167792       0.972217 0.70588562E+01  0.65612836E+02                                 1.494894                            1.452796      -0.755852       2.536032                    0.999956       2.941881       7.425116       0.587686       1.121259      -0.750068       0.004313      -0.012446      -0.001302       0.013236      -0.001959      -0.000876       0.000059      -0.005477      -0.010207      -0.003736      -0.001345       0.005081              1.496296       1.717698      -0.344690       0.073864       1.515473      -0.029450       1.255719          -0.000000
          150              H       6.428721       4.496322       2.657791       0.165822       0.937646 0.65193649E+01  0.59097628E+02                                 1.425235                            1.368350      -0.808581       2.510360                    0.999845       2.863002       7.015862       0.627366       1.077012      -0.761605      -0.009470       0.003491       0.010176       0.014333       0.001435      -0.004542       0.001422       0.002863      -0.001237      -0.005087      -0.000191       0.005278              1.435681       1.219677       0.005438      -0.057729       1.310357       0.281114       1.777009           0.000000
          151              H       6.810413       4.796470       1.167318       0.163020       1.054296 0.78300352E+01  0.75241774E+02                                 1.614941                            1.557982      -1.053943       2.386919                    0.998885       3.176018       8.347959       0.548300       1.162498      -0.737897      -0.001643       0.011282      -0.010535       0.015523       0.002286       0.002152      -0.005020      -0.003763      -0.016739      -0.008506       0.001480       0.007026              1.632477       1.407833       0.201336      -0.113466       1.753550      -0.381076       1.736048          -0.000000
          152              H      14.378534      10.060483      19.754266       0.167403       1.011558 0.77196603E+01  0.74715101E+02                                 1.650276                            1.612750      -0.794840       2.517400                    0.999803       3.192778       8.722341       0.500875       1.263476      -0.714983      -0.005308       0.011196      -0.000708       0.012410      -0.002403       0.000849      -0.000372      -0.007799       0.001312      -0.004896       0.000446       0.004450              1.653313       1.614670      -0.303285       0.129397       1.916884      -0.180584       1.428384           0.000000
          153              H      14.207509       8.508742      19.912547       0.167271       0.862829 0.60531093E+01  0.55986915E+02                                 1.562236                            1.486055      -0.928333       2.457928                    0.998864       3.311925       9.302251       0.484033       1.368115      -0.690167      -0.009247      -0.013514       0.003118       0.016670       0.002503      -0.001926      -0.000664      -0.000652       0.011309      -0.004541      -0.000120       0.004661              1.608154       1.670592       0.449641       0.115742       1.826565       0.122446       1.327305          -0.000000
          154              H      15.600626       9.109036      19.516846       0.164334       0.986371 0.73432805E+01  0.69762675E+02                                 1.578792                            1.536855      -0.946265       2.440033                    0.999509       3.128079       8.299401       0.534522       1.206166      -0.727756       0.013022      -0.005078      -0.005599       0.015057      -0.005433      -0.001971       0.001033       0.004373       0.010869      -0.007674       0.001616       0.006057              1.601852       1.957655      -0.019558      -0.336145       1.300180       0.055366       1.547720          -0.000000
          155              H      15.399019      12.518551      20.578643       0.167073       1.008377 0.76400027E+01  0.73411857E+02                                 1.616174                            1.580187      -0.797317       2.518598                    0.999779       3.134604       8.404431       0.520090       1.225617      -0.723786      -0.009445      -0.005081      -0.009839       0.014554       0.002319       0.003247       0.000402       0.005637       0.008070      -0.005076      -0.000646       0.005721              1.614081       2.023637       0.015734       0.212306       1.365797       0.053228       1.452810           0.000000
          156              H      16.520308      13.515119      21.033699       0.162782       0.960122 0.67534554E+01  0.61921801E+02                                 1.463700                            1.405725      -0.768485       2.525217                    0.999941       2.916036       7.247623       0.608811       1.097251      -0.756111       0.011100       0.009594      -0.002619       0.014904       0.003944      -0.002540       0.000680       0.000099      -0.001931      -0.004892       0.000247       0.004645              1.481797       1.342007       0.216567      -0.099130       1.905595      -0.028278       1.197789          -0.000000
          157              H       4.716209       5.838158       0.013190       0.160345       1.009112 0.76264792E+01  0.73953379E+02                                 1.658828                            1.608039      -1.138059       2.351356                    0.997216       3.419653       9.502894       0.496789       1.271453      -0.710347       0.000602      -0.004220       0.015079       0.015670      -0.001980       0.000146       0.000557       0.007308       0.023019      -0.008014       0.000320       0.007694              1.685636       1.514856      -0.044933      -0.291885       1.500128      -0.166348       2.041925           0.000000
          158              H      18.987143       8.085003      21.732770       0.166034       1.023487 0.78161547E+01  0.75442267E+02                                 1.625653                            1.592406      -0.784673       2.523804                    0.999720       3.146619       8.422209       0.521601       1.216594      -0.726003       0.008772       0.003668       0.009202       0.013231       0.001297       0.004350       0.000182       0.004638       0.002293      -0.003658      -0.002223       0.005880              1.625678       1.612057      -0.087766       0.343891       1.502506      -0.182828       1.762472           0.000000
          159              H      18.711919       7.541600      20.288462       0.164101       0.977371 0.71582065E+01  0.67040968E+02                                 1.527503                            1.486109      -0.764599       2.530697                    0.999935       2.977414       7.643998       0.565251       1.156987      -0.741193       0.002720      -0.002069      -0.013830       0.014246       0.001053      -0.002770       0.001201      -0.001185       0.011324      -0.004224      -0.000695       0.004919              1.517919       1.342244      -0.134025      -0.201750       1.643843       0.205680       1.567670          -0.000000
          160              H      17.514744       7.845671      21.251334       0.160588       0.943425 0.69917330E+01  0.67068554E+02                                 1.655001                            1.593832      -1.108867       2.363395                    0.998243       3.508216      10.047938       0.468641       1.362485      -0.690601      -0.015031      -0.003274       0.000571       0.015395       0.005131       0.002293      -0.003883       0.002503      -0.005286      -0.007751       0.001531       0.006220              1.707323       2.108431       0.230881      -0.274707       1.629824      -0.159426       1.383713           0.000000
          161              H      15.803371      19.526569       8.294330       0.122296       1.180544 0.86545612E+01  0.85251549E+02                                 1.735329                            1.636707      -1.103866       2.357187                    0.997491       3.333169       8.863015       0.535699       1.160721      -0.738364       0.001460       0.033235      -0.011190       0.035098       0.006819       0.003574      -0.003265      -0.014069      -0.028040      -0.012316      -0.002278       0.014594              1.783497       1.551004      -0.106101       0.238845       2.172941      -0.343372       1.626545          -0.000000
          162              H      14.073868      16.017005       8.234975       0.122096       1.151775 0.84592219E+01  0.82763837E+02                                 1.699627                            1.612500      -1.058794       2.377650                    0.997889       3.298639       8.710749       0.543120       1.152658      -0.740450      -0.024784      -0.019471      -0.009755       0.032993       0.009483       0.004407      -0.002349      -0.008306      -0.021912      -0.011989      -0.002025       0.014014              1.733761       1.959904       0.229442       0.399891       1.651729       0.015732       1.589649          -0.000000
          163              H      18.011967      16.026811      14.157297       0.120847       1.206376 0.90213120E+01  0.89694849E+02                                 1.753964                            1.666954      -1.119041       2.348738                    0.997110       3.355810       8.933486       0.533334       1.155071      -0.740058      -0.006866       0.002310       0.033767       0.034535      -0.005957      -0.006239       0.002439       0.012821       0.027084      -0.013265      -0.000481       0.013746              1.784183       1.561784      -0.104126      -0.046558       1.451585      -0.019911       2.339179           0.000000
          164              H      20.468611      14.961584      11.262086       0.125100       0.961012 0.70072731E+01  0.67292821E+02                                 1.672581                            1.597810      -1.083211       2.371910                    0.997109       3.578927      10.275075       0.466825       1.366258      -0.689736       0.031693      -0.015733      -0.010712       0.036970      -0.008249      -0.007453       0.002444       0.011178       0.008124      -0.011477      -0.002478       0.013955              1.727827       2.058266      -0.266373      -0.095261       1.561088       0.027126       1.564127          -0.000000
          165              H      15.346924      16.554521      12.851485       0.167379       0.972438 0.70592616E+01  0.65605341E+02                                 1.493660                            1.451612      -0.750947       2.537547                    0.999957       2.943456       7.423941       0.588780       1.119368      -0.750525      -0.004468      -0.012486      -0.001444       0.013340       0.002038       0.000856       0.000112      -0.005698      -0.009917      -0.003658      -0.001514       0.005172              1.495061       1.716081       0.344420      -0.073754       1.514393      -0.029451       1.254709          -0.000000
          166              H      16.223568      17.574629      13.649481       0.165105       0.938843 0.65300047E+01  0.59222409E+02                                 1.427170                            1.370083      -0.812512       2.509050                    0.999843       2.863950       7.021489       0.626502       1.077982      -0.761380       0.009522       0.003354       0.010270       0.014401      -0.001530       0.004624       0.001607       0.002926      -0.001570      -0.005338      -0.000028       0.005366              1.437665       1.221118      -0.005494       0.057848       1.311937       0.281709       1.779938           0.000000
          167              H      15.841878      17.874777      12.159008       0.162243       1.057171 0.78571980E+01  0.75572844E+02                                 1.618423                            1.561140      -1.058809       2.384366                    0.998798       3.180222       8.364569       0.547471       1.163181      -0.737743       0.001673       0.011397      -0.010441       0.015546      -0.002405      -0.002135      -0.005180      -0.003857      -0.017051      -0.008696       0.001449       0.007247              1.636077       1.410682      -0.202173       0.113962       1.757460      -0.382449       1.740090          -0.000000
          168              H      19.599897      16.599643       8.762576       0.167738       1.009518 0.76999241E+01  0.74474169E+02                                 1.647906                            1.610570      -0.792014       2.518726                    0.999825       3.189274       8.708996       0.501283       1.263292      -0.715031       0.005495       0.011141      -0.000759       0.012446       0.002300      -0.000773      -0.000314      -0.007650       0.001373      -0.004776       0.000473       0.004303              1.650915       1.612346       0.302402      -0.129024       1.913864      -0.180086       1.426535           0.000000
          169              H      19.770921      15.047902       8.920856       0.167631       0.861115 0.60406943E+01  0.55866790E+02                                 1.563046                            1.486824      -0.937052       2.455330                    0.998848       3.312435       9.315969       0.482587       1.372346      -0.689346       0.008992      -0.013534       0.002873       0.016501      -0.002541       0.002105      -0.000759      -0.000338       0.011312      -0.004569      -0.000265       0.004834              1.609007       1.671544      -0.449840      -0.115900       1.827409       0.122594       1.328069          -0.000000
          170              H      18.377805      15.648196       8.525155       0.165019       0.984689 0.73287461E+01  0.69598635E+02                                 1.577913                            1.536086      -0.945606       2.440867                    0.999525       3.125316       8.293839       0.534198       1.207349      -0.727489      -0.012806      -0.005095      -0.005646       0.014894       0.005481       0.001997       0.001034       0.004405       0.011131      -0.007768       0.001645       0.006123              1.600929       1.956251       0.019393       0.335697       1.299643       0.055259       1.546892          -0.000000
          171              H      18.579410      19.057711       9.586952       0.167633       1.008185 0.76389203E+01  0.73407729E+02                                 1.616997                            1.580906      -0.799813       2.517780                    0.999779       3.133311       8.404641       0.519499       1.226907      -0.723508       0.009278      -0.005126      -0.009886       0.014495      -0.002302      -0.003198       0.000333       0.005820       0.008006      -0.005129      -0.000554       0.005683              1.614919       2.024996      -0.015914      -0.212679       1.366295       0.053354       1.453466           0.000000
          172              H      17.458121      20.054279      10.042008       0.163238       0.960904 0.67619872E+01  0.62036574E+02                                 1.466725                            1.408438      -0.779155       2.521577                    0.999925       2.914817       7.253208       0.606876       1.100101      -0.755414      -0.011092       0.009621      -0.002637       0.014918      -0.003875       0.002587       0.000718       0.000552      -0.001961      -0.004869       0.000233       0.004636              1.484937       1.344613      -0.217388       0.099474       1.910342      -0.028379       1.199856          -0.000000
          173              H      17.936084      18.916465      11.004881       0.160436       1.009182 0.76272349E+01  0.73966400E+02                                 1.659369                            1.608476      -1.139986       2.350762                    0.997243       3.419667       9.504919       0.496530       1.272019      -0.710230      -0.000645      -0.004296       0.015349       0.015952       0.002027      -0.000269       0.000602       0.007485       0.022959      -0.008109       0.000428       0.007681              1.686213       1.515180       0.044871       0.292091       1.500547      -0.166706       2.042912           0.000000
          174              H      14.991285      14.624163      10.741080       0.166258       1.022063 0.78023789E+01  0.75275353E+02                                 1.624034                            1.590911      -0.785260       2.523226                    0.999695       3.144753       8.415045       0.521896       1.216455      -0.726031      -0.008741       0.003708       0.009163       0.013195      -0.001507      -0.004270       0.000131       0.004897       0.002147      -0.003822      -0.002083       0.005904              1.624050       1.610525       0.087582      -0.343175       1.501148      -0.182470       1.760475           0.000000
          175              H      15.266511      14.080760       9.296772       0.163427       0.976370 0.71484430E+01  0.66921491E+02                                 1.525990                            1.484727      -0.761845       2.532004                    0.999948       2.976540       7.638217       0.565769       1.156412      -0.741342      -0.002863      -0.002292      -0.014332       0.014794      -0.001070       0.002539       0.001000      -0.001324       0.011245      -0.004072      -0.000634       0.004706              1.516420       1.341142       0.133762       0.201404       1.642109       0.205242       1.566010          -0.000000
          176              H      16.463685      14.384831      10.259644       0.161173       0.944157 0.69990031E+01  0.67156085E+02                                 1.655627                            1.594450      -1.106318       2.364247                    0.998203       3.510145      10.054964       0.468641       1.362125      -0.690643       0.014760      -0.003090       0.000474       0.015088      -0.005323      -0.002312      -0.003937       0.002556      -0.005345      -0.007927       0.001501       0.006426              1.707985       2.108975      -0.231003       0.274801       1.630678      -0.159532       1.384303           0.000000
          177              H      31.661114      15.785519       8.294330       0.123112       1.173582 0.85916272E+01  0.84468382E+02                                 1.727627                            1.630077      -1.093572       2.362283                    0.997612       3.324150       8.827445       0.537175       1.159770      -0.738593       0.027872      -0.017910      -0.011373       0.035028      -0.009559      -0.004599      -0.001523      -0.004766      -0.027589      -0.012264      -0.002302       0.014566              1.775296       2.098394      -0.214407      -0.413487       1.607831      -0.035114       1.619663          -0.000000
          178              H      29.486493      19.038095       8.234975       0.121462       1.153572 0.84756249E+01  0.82966074E+02                                 1.701571                            1.614211      -1.061272       2.376346                    0.997894       3.301532       8.721127       0.542747       1.152869      -0.740402      -0.004488       0.031201      -0.009959       0.033058      -0.008356      -0.004262      -0.002748      -0.012424      -0.021661      -0.012064      -0.001973       0.014037              1.735810       1.531722       0.018825      -0.186726       2.084269      -0.354883       1.591440          -0.000000
          179              H      27.525933      15.622691      14.157297       0.120948       1.203925 0.89988458E+01  0.89417001E+02                                 1.751782                            1.665045      -1.118244       2.349380                    0.997092       3.352583       8.922595       0.533551       1.155305      -0.740010       0.005651       0.005000       0.033827       0.034658       0.008677       0.005225       0.004141       0.003595       0.026671      -0.013306      -0.000379       0.013685              1.781908       1.567517       0.099587       0.006035       1.442573       0.050152       2.335634           0.000000
          180              H      25.375099      14.027792      11.262086       0.124774       0.961600 0.70146584E+01  0.67398346E+02                                 1.675029                            1.600053      -1.084370       2.371473                    0.997105       3.583423      10.299038       0.465769       1.368653      -0.689261      -0.029503      -0.019591      -0.010516       0.036944       0.009136       0.006052       0.005243       0.008761       0.008171      -0.011624      -0.002614       0.014238              1.730438       1.919067       0.349221       0.071181       1.705789       0.068989       1.566459          -0.000000
          181              H      29.315465      17.666832      12.851485       0.167793       0.972210 0.70587930E+01  0.65612084E+02                                 1.494886                            1.452788      -0.755848       2.536035                    0.999956       2.941868       7.425067       0.587689       1.121257      -0.750069      -0.008622       0.009958      -0.001302       0.013236      -0.003351      -0.000387      -0.000787      -0.000655      -0.010207      -0.003735      -0.001345       0.005081              1.496288       1.267513      -0.084778       0.011427       1.965639       0.078693       1.255712          -0.000000
          182              H      29.760582      16.397581      13.649481       0.165824       0.937632 0.65192442E+01  0.59096238E+02                                 1.425219                            1.368336      -0.808569       2.510368                    0.999845       2.862979       7.015779       0.627371       1.077009      -0.761606      -0.001712      -0.009947       0.010176       0.014333       0.001957      -0.001039      -0.004644       0.001053      -0.001236      -0.005087      -0.000190       0.005278              1.435665       1.292383      -0.036546       0.214583       1.237626      -0.190549       1.776987           0.000000
          183              H      30.211364      16.578063      12.159008       0.163020       1.054294 0.78300108E+01  0.75241458E+02                                 1.614936                            1.557978      -1.053941       2.386920                    0.998885       3.176012       8.347930       0.548302       1.162496      -0.737898       0.008949      -0.007063      -0.010535       0.015523      -0.000486      -0.003272       0.004374       0.005842      -0.016739      -0.008506       0.001480       0.007026              1.632473       1.841479      -0.049031      -0.386753       1.319897       0.092273       1.736043          -0.000000
          184              H      27.228059      13.961094       8.762576       0.167405       1.011551 0.77195884E+01  0.74714231E+02                                 1.650269                            1.612742      -0.794834       2.517404                    0.999803       3.192762       8.722287       0.500875       1.263476      -0.714983       0.007042      -0.010195      -0.000708       0.012410      -0.004579       0.000103       0.000921      -0.000263       0.001312      -0.004896       0.000446       0.004450              1.653305       1.578672      -0.282503      -0.091692       1.952865       0.202352       1.428379           0.000000
          185              H      25.798698      14.588853       8.920856       0.167273       0.862825 0.60530782E+01  0.55986552E+02                                 1.562232                            1.486051      -0.928330       2.457931                    0.998864       3.311914       9.302212       0.484034       1.368115      -0.690167      -0.016328      -0.001251       0.003118       0.016670       0.000969      -0.001538      -0.001336       0.004661       0.011310      -0.004541      -0.000120       0.004661              1.608149       2.176965       0.157281       0.163912       1.320181       0.039013       1.327302          -0.000000
          186              H      27.015127      15.495180       8.525155       0.164334       0.986365 0.73432180E+01  0.69761919E+02                                 1.578785                            1.536848      -0.946255       2.440039                    0.999509       3.128064       8.299346       0.534524       1.206166      -0.727757       0.002114       0.013816      -0.005600       0.015057      -0.000823      -0.000091      -0.002223      -0.011597       0.010870      -0.007674       0.001616       0.006057              1.601845       1.447605       0.274914      -0.120124       1.810215      -0.318791       1.547714          -0.000000
          187              H      29.867051      13.615826       9.586952       0.167075       1.008369 0.76399257E+01  0.73410918E+02                                 1.616165                            1.580178      -0.797313       2.518601                    0.999779       3.134587       8.404369       0.520092       1.225616      -0.723786      -0.009123      -0.005640      -0.009839       0.014554       0.003600       0.001972       0.002611       0.001198       0.008070      -0.005075      -0.000646       0.005721              1.614073       1.543874       0.292717       0.152248       1.845540       0.157248       1.452803           0.000000
          188              H      31.290748      14.088607      10.042008       0.162783       0.960115 0.67533862E+01  0.61920993E+02                                 1.463691                            1.405717      -0.768478       2.525221                    0.999941       2.916022       7.247572       0.608814       1.097249      -0.756112       0.013859       0.004815      -0.002618       0.014903       0.002015      -0.000681      -0.002540       0.006782      -0.001931      -0.004891       0.000247       0.004645              1.481788       1.952236      -0.135755      -0.074055       1.295344      -0.071709       1.197783          -0.000000
          189              H      30.066390      14.243585      11.004881       0.160345       1.009110 0.76264538E+01  0.73953067E+02                                 1.658825                            1.608036      -1.138059       2.351357                    0.997216       3.419645       9.502865       0.496790       1.271452      -0.710347      -0.003353       0.002631       0.015079       0.015669       0.002174       0.000556      -0.000152      -0.007084       0.023019      -0.008014       0.000320       0.007694              1.685634       1.464895      -0.016089      -0.290004       1.550085      -0.169606       2.041922           0.000000
          190              H      27.821548      18.940006      10.741080       0.166035       1.023484 0.78161289E+01  0.75441953E+02                                 1.625650                            1.592404      -0.784674       2.523804                    0.999720       3.146611       8.422183       0.521602       1.216594      -0.726003       0.007562       0.005763       0.009202       0.013231       0.002656       0.002332       0.003676      -0.000073       0.002293      -0.003658      -0.002223       0.005880              1.625675       1.453884       0.003554       0.013612       1.660673       0.389230       1.762469           0.000000
          191              H      27.213334      18.973357       9.296772       0.164103       0.977361 0.71581171E+01  0.67039909E+02                                 1.527493                            1.486099      -0.764591       2.530702                    0.999935       2.977397       7.643937       0.565254       1.156986      -0.741193      -0.000432       0.003390      -0.013830       0.014246       0.000013      -0.000344      -0.002999       0.002416       0.011324      -0.004224      -0.000695       0.004919              1.517909       1.452365      -0.197606       0.077248       1.533702      -0.277558       1.567660          -0.000000
          192              H      26.878080      17.784538      10.259644       0.160589       0.943423 0.69917189E+01  0.67068388E+02                                 1.655000                            1.593831      -1.108867       2.363396                    0.998243       3.508211      10.047923       0.468641       1.362486      -0.690601      -0.010352      -0.011380       0.000571       0.015394       0.003649      -0.002217       0.003927       0.007635      -0.005287      -0.007751       0.001531       0.006220              1.707322       1.949425       0.322683      -0.275422       1.788828      -0.158191       1.383713           0.000000
          193              H      20.492398       3.922836       8.294330       0.123281       1.179286 0.86436894E+01  0.85117014E+02                                 1.733814                            1.635439      -1.098603       2.359453                    0.997543       3.331612       8.857212       0.536028       1.160382      -0.738424      -0.029269      -0.015293      -0.011101       0.034840       0.002807       0.001061       0.004703       0.019254      -0.027426      -0.012243      -0.002484       0.014727              1.781890       1.923583       0.321667       0.177514       1.796787       0.378011       1.625298          -0.000000
          194              H      24.396521       4.179825       8.234975       0.121133       1.153243 0.84721619E+01  0.82919086E+02                                 1.700861                            1.613577      -1.061043       2.376450                    0.997885       3.301196       8.717965       0.543037       1.152435      -0.740513       0.029480      -0.011907      -0.010031       0.033339      -0.001155      -0.000155       0.005175       0.020723      -0.021402      -0.012160      -0.001842       0.014003              1.735066       1.929011      -0.248484      -0.213844       1.685406       0.338883       1.590781          -0.000000
          195              H      22.418972       7.585415      14.157297       0.121611       1.202327 0.89852128E+01  0.89258821E+02                                 1.751377                            1.664704      -1.122119       2.348186                    0.997077       3.349463       8.916785       0.533097       1.156583      -0.739713       0.001608      -0.006886       0.033630       0.034365      -0.002463       0.000895      -0.006702      -0.016656       0.026578      -0.013114      -0.000585       0.013700              1.781489       1.387343       0.004325       0.040422       1.622252      -0.030224       2.334873           0.000000
          196              H      22.113168      10.245545      11.262086       0.125017       0.962185 0.70221232E+01  0.67509345E+02                                 1.677865                            1.602579      -1.097399       2.366237                    0.996952       3.588172      10.326343       0.464525       1.371518      -0.688683      -0.002364       0.035536      -0.010703       0.037188      -0.000662       0.001705      -0.007584      -0.019661       0.007889      -0.011357      -0.002442       0.013799              1.733471       1.458849      -0.082493       0.024250       2.172623      -0.096500       1.568942          -0.000000
          197              H      23.294484       5.013566      12.851485       0.166830       0.972780 0.70614990E+01  0.65622936E+02                                 1.493008                            1.451015      -0.748034       2.538224                    0.999963       2.944998       7.424545       0.589480       1.118093      -0.750835       0.013442       0.002301      -0.001483       0.013718       0.001440      -0.000480       0.000595       0.006127      -0.010209      -0.003654      -0.001446       0.005100              1.494403       1.862070      -0.259375       0.062353       1.366884      -0.049131       1.254254          -0.000000
          198              H      21.972722       5.262707      13.649481       0.165303       0.937723 0.65197145E+01  0.59100773E+02                                 1.425331                            1.368425      -0.808794       2.510587                    0.999860       2.862898       7.015289       0.627331       1.077072      -0.761605      -0.007878       0.006606       0.010239       0.014510      -0.000379      -0.003395       0.003252      -0.004222      -0.001556      -0.005131      -0.000111       0.005241              1.435783       1.282960       0.041985      -0.272287       1.247114      -0.090575       1.777274           0.000000
          199              H      21.903633       4.782080      12.159008       0.162322       1.056157 0.78469230E+01  0.75441556E+02                                 1.616525                            1.559417      -1.050991       2.387694                    0.998830       3.179026       8.356812       0.548199       1.162134      -0.737985      -0.010732      -0.004199      -0.010617       0.015669       0.002907       0.005399       0.000779      -0.002256      -0.017063      -0.008569       0.001340       0.007229              1.634122       1.494081       0.250763       0.273719       1.670435       0.289316       1.737850          -0.000000
          200              H      21.128927       8.674187       8.762576       0.168728       1.007166 0.76807347E+01  0.74265363E+02                                 1.647707                            1.610553      -0.801340       2.515955                    0.999811       3.185549       8.706317       0.500200       1.266423      -0.714366      -0.011894      -0.000902      -0.000612       0.011944       0.002050       0.000614      -0.000488       0.007878       0.001508      -0.004765       0.000514       0.004252              1.650655       2.099227      -0.020700       0.220375       1.425985      -0.021725       1.426754           0.000000
          201              H      22.387262       9.598169       8.920856       0.168129       0.858342 0.60151132E+01  0.55549322E+02                                 1.557198                            1.481758      -0.929905       2.458402                    0.998886       3.302412       9.269087       0.484539       1.368807      -0.690063       0.007086       0.014372       0.002803       0.016267       0.001538      -0.000319       0.002217      -0.004349       0.011388      -0.004685      -0.000199       0.004883              1.602722       1.394259       0.290546      -0.047948       2.090130      -0.160587       1.323778          -0.000000
          202              H      22.563950       8.091548       8.525155       0.164999       0.979775 0.72812682E+01  0.69021125E+02                                 1.571290                            1.530040      -0.933524       2.446649                    0.999569       3.117377       8.259576       0.535922       1.205674      -0.727893       0.011015      -0.008774      -0.005604       0.015156      -0.004550      -0.001794       0.001168       0.007260       0.011088      -0.007675       0.001711       0.005964              1.594010       1.474838      -0.291806      -0.214148       1.766835       0.261008       1.540357          -0.000000
          203              H      19.510419       6.561385       9.586952       0.167554       1.008983 0.76464827E+01  0.73497615E+02                                 1.617705                            1.581545      -0.801003       2.517340                    0.999763       3.134995       8.409782       0.519472       1.226684      -0.723551      -0.000192       0.010477      -0.010094       0.014550      -0.001444       0.001183      -0.002923      -0.006799       0.007749      -0.005037      -0.000573       0.005610              1.615621       1.517702      -0.277467       0.060257       1.874987      -0.211172       1.454173           0.000000
          204              H      19.208011       5.092037      10.042008       0.163747       0.960384 0.67592653E+01  0.62026361E+02                                 1.468879                            1.410358      -0.800225       2.512890                    0.999884       2.911990       7.255056       0.604838       1.103546      -0.754569      -0.002710      -0.013949      -0.002783       0.014479       0.001830      -0.002071       0.001796      -0.006963      -0.001368      -0.005051       0.000524       0.004527              1.487185       1.583117       0.354622      -0.025110       1.677060       0.100714       1.201379          -0.000000
          205              H      19.954404       6.074871      11.004881       0.160818       1.011484 0.76528360E+01  0.74309340E+02                                 1.664976                            1.613640      -1.158951       2.342596                    0.997101       3.426192       9.542741       0.494382       1.275916      -0.709377       0.003856       0.001806       0.014971       0.015565      -0.004189      -0.000460      -0.000602      -0.000307       0.023444      -0.008134       0.000283       0.007852              1.692055       1.548119      -0.028928      -0.001826       1.477414       0.338338       2.050633           0.000000
          206              H      25.144046       5.670752      10.741080       0.165411       1.023488 0.78158369E+01  0.75431620E+02                                 1.624934                            1.591787      -0.783286       2.523853                    0.999716       3.147673       8.422122       0.522038       1.215698      -0.726203       0.001480      -0.009486       0.009314       0.013376      -0.001231       0.002023      -0.003832      -0.004889       0.002070      -0.003796      -0.002080       0.005875              1.624942       1.605290      -0.091225       0.329903       1.508121      -0.206067       1.761414           0.000000
          207              H      25.477035       6.180806       9.296772       0.164364       0.976057 0.71456712E+01  0.66888999E+02                                 1.525444                            1.484234      -0.760624       2.532529                    0.999952       2.976090       7.636667       0.565981       1.156093      -0.741394       0.003120      -0.001399      -0.013937       0.014350       0.001074      -0.002282       0.001756      -0.001211       0.011389      -0.004161      -0.000682       0.004843              1.515873       1.682004       0.063412      -0.278270       1.300137       0.071758       1.565477          -0.000000
          208              H      24.615115       7.065554      10.259644       0.161235       0.942555 0.69856445E+01  0.67010988E+02                                 1.655558                            1.594410      -1.118912       2.358816                    0.998139       3.508361      10.055978       0.467888       1.364661      -0.690167      -0.004827       0.014254       0.000477       0.015057       0.001454       0.004614      -0.000071      -0.010513      -0.005138      -0.007965       0.001606       0.006359              1.707888       1.550150      -0.091604       0.000755       2.189296       0.317655       1.384217           0.000000
          209              C      28.682334       9.245054      12.005344      -0.042077      38.561727 0.45077444E+03  0.10649221E+05                                 9.946520                            7.101110      -0.205327       1.943809                    0.998877      27.584870      78.412105       0.618049       0.419493      -1.066715      -0.045737       0.024295      -0.048213       0.070757      -0.017073      -0.005665      -0.007259       0.038600       0.051677      -0.035843       0.015126       0.020717             13.434433      14.928396      -2.296993       8.222420      12.284809      -4.153657      13.090093          -0.000000
          210              C      30.509241       8.328917      13.890859      -0.007976      41.110566 0.40630725E+03  0.93288403E+04                                10.360485                            6.657019      -0.094055       1.971992                    0.999402      26.984663      74.991665       0.652224       0.409012      -1.076229      -0.029539       0.010934      -0.029348       0.043051       0.008939      -0.008377       0.004513      -0.008591      -0.027329      -0.016921       0.002427       0.014494             15.866651      17.665619      -4.081929      11.551058      12.751474      -6.098289      17.182860           0.000000
          211              C      27.708286       9.727644      10.998945      -0.045676      38.135502 0.45940085E+03  0.10906231E+05                                 9.898381                            7.217841      -0.157564       1.955161                    0.998850      27.816248      79.302938       0.606693       0.425260      -1.062918       0.045407      -0.023820       0.038070       0.063864       0.005177       0.026691      -0.018316      -0.013134      -0.039089      -0.039946       0.013021       0.026925             13.007354      15.564615      -5.070750       4.846105       8.272743      -2.769333      15.184705           0.000001
          212              C      28.617775       7.960109      12.475569       0.139966      35.009890 0.39403035E+03  0.89843313E+04                                 9.383726                            6.659131       0.048740       2.034075                    0.999643      25.619334      71.118359       0.636522       0.422024      -1.067064      -0.049297      -0.054492      -0.012808       0.074590       0.034418       0.027644       0.014432       0.010168      -0.052893      -0.034999      -0.021196       0.056195             12.393234      14.073706      -0.691240       7.727148      11.338938      -2.749089      11.767058           0.000000
          213              C      29.541988       7.512831      13.399530      -0.203246      38.363426 0.44221957E+03  0.10464181E+05                                 9.919264                            7.027619       0.006945       1.958231                    0.999676      30.574382      88.824894       0.618058       0.418803      -1.060323       0.013011       0.012219       0.012311       0.021683       0.014012      -0.023387      -0.000802      -0.039007      -0.040443      -0.037898       0.005407       0.032491             13.235292      15.851864      -1.782167       9.278724      10.350756      -3.078483      13.503256           0.000000
          214              C      30.559076       9.576588      13.436462      -0.204102      37.693405 0.42629557E+03  0.99998550E+04                                 9.804356                            6.899250       0.013923       1.963690                    0.999657      30.302027      87.781134       0.623590       0.418720      -1.059893       0.000530      -0.016887       0.001725       0.016983       0.024926      -0.019230       0.015200      -0.002625      -0.019854      -0.039704       0.011224       0.028480             13.225088      13.453209      -3.784791       7.855623      12.876560      -6.014699      13.345494           0.000000
          215              C      29.657515      10.067025      12.520415       0.149895      34.706715 0.38278982E+03  0.86692260E+04                                 9.340690                            6.567724       0.079686       2.047284                    0.999579      25.370237      70.298142       0.640008       0.422572      -1.066211       0.017598       0.069953      -0.013426       0.073372       0.002042       0.005357      -0.026069      -0.068082      -0.053345      -0.032141      -0.020448       0.052589             12.443130      12.299503      -2.069138       6.627451      13.421469      -4.938549      11.608420          -0.000000
          216              C      31.471963       7.846327      14.965187       0.612074      26.136823 0.25216530E+03  0.52021932E+04                                 8.136050                            5.594245       0.065122       2.079563                    0.999497      21.821329      59.830153       0.637934       0.465403      -1.029346       0.037032      -0.021744       0.049633       0.065632      -0.013440      -0.086333       0.041729       0.015392       0.033939      -0.085450      -0.020948       0.106398             11.502229      12.738594      -2.026920       7.473100       9.660804      -3.697125      12.107290           0.000000
          217              C      25.935745      10.777179       9.135853      -0.020136      37.794144 0.42608096E+03  0.99065033E+04                                 9.746212                            6.835301       0.005342       2.001843                    0.999337      27.273711      76.442350       0.640654       0.411201      -1.074062       0.029288      -0.021135       0.031398       0.047857      -0.002772      -0.013216       0.012255       0.008566       0.000071      -0.017088      -0.002940       0.020028             12.761895      14.497914      -5.420703       4.861982       8.670394      -3.583998      15.117376          -0.000000
          218              C      27.103471      10.186693       8.736855      -0.210552      35.663713 0.44774247E+03  0.10616192E+05                                 9.370957                            7.041029       0.077792       1.979365                    0.999671      30.592437      88.649862       0.622143       0.415217      -1.063766      -0.021366       0.008696       0.001630       0.023125       0.007326      -0.029617       0.012739       0.002440       0.035349      -0.034099      -0.001025       0.035123             11.242717      13.922352      -5.061694       3.419386       7.973304      -2.213459      11.832494           0.000000
          219              C      28.009562       9.668792       9.648946       0.154728      31.799728 0.38669088E+03  0.87894504E+04                                 8.800662                            6.622798       0.035217       2.031543                    0.999656      25.506255      71.057989       0.633517       0.425354      -1.063295       0.062675      -0.031629      -0.033778       0.077907      -0.029214      -0.012493       0.010488       0.048183      -0.036244      -0.032815      -0.015244       0.048059             10.519989      12.357041      -4.444528       2.166870       7.172051      -1.508480      12.030876           0.000000
          220              C      26.509979      10.261239      11.457958       0.140673      32.370741 0.42318720E+03  0.98398555E+04                                 8.965300                            6.980995       0.111250       2.054727                    0.999659      26.014353      73.337292       0.609981       0.431850      -1.059112      -0.033308       0.011451       0.074715       0.082601      -0.012795      -0.009273      -0.001141       0.012865       0.140079      -0.038078      -0.009946       0.048024             10.734660      12.602397      -3.938578       1.601186       6.927647      -1.387674      12.673935          -0.000000
          221              C      25.636733      10.808566      10.453537      -0.194542      35.629652 0.48973077E+03  0.11892493E+05                                 9.469509                            7.440320       0.064501       1.979712                    0.999629      30.873193      90.977210       0.595023       0.423894      -1.056715       0.005842       0.000151      -0.015395       0.016467       0.004371      -0.023445       0.017387      -0.003113      -0.057055      -0.038611       0.014141       0.024471             11.388526      11.761128      -3.347242       3.362130       7.506053      -2.604334      14.898398           0.000000
          222              C      24.991144      11.389244       8.138028       0.619567      24.126515 0.24610806E+03  0.50651342E+04                                 7.727549                            5.569143       0.056725       2.080359                    0.999629      21.852671      60.570940       0.629736       0.472587      -1.021631      -0.043702       0.022742      -0.039649       0.063239       0.061356      -0.022624       0.027547      -0.077971      -0.127654      -0.080812      -0.014504       0.095316              9.837532      10.025648      -3.207619       2.954917       6.499312      -2.391659      12.987635           0.000000
          223              C      29.236185       8.972372       9.193890      -0.521895      26.383663 0.41523907E+03  0.96429630E+04                                 7.485433                            6.599317       0.227877       2.023933                    0.999181      31.992432      91.166395       0.670599       0.393306      -1.080383      -0.059622       0.031135       0.016858       0.069342      -0.021807      -0.001344      -0.000159       0.004058      -0.038033      -0.015890      -0.012369       0.028259              7.811568       9.003586      -1.641835      -0.792810       7.076003       0.343688       7.355114           0.000001
          224              C      26.133950      10.371096      12.937879      -0.512881      26.336387 0.43974328E+03  0.10369368E+05                                 7.452161                            6.756215       0.253834       2.039220                    0.998345      32.126251      92.539095       0.667289       0.389259      -1.082145       0.012603       0.003608      -0.069845       0.071065      -0.002552      -0.005746       0.005911       0.005682       0.129011      -0.025516      -0.018567       0.044083              7.770611       7.946847      -0.728337      -0.854046       6.715003       0.314785       8.649984           0.000000
          225              C      27.536128       7.008662      11.892569      -0.529312      28.345253 0.45478152E+03  0.10809056E+05                                 7.898153                            6.909917       0.138170       1.991937                    0.998337      32.748364      94.548680       0.654556       0.393708      -1.079619       0.055142       0.041838       0.031928       0.076226       0.006505       0.015280       0.007786       0.006720       0.027231      -0.012531      -0.010815       0.023346              8.558240       9.956969       1.656875       2.489913       8.445828       0.765488       7.271922           0.000000
          226              C      29.717544      11.493215      11.995452      -0.529388      28.560355 0.45366646E+03  0.10785858E+05                                 7.947190                            6.888399       0.160504       2.001263                    0.998536      32.682800      94.657911       0.656836       0.392221      -1.079647      -0.001564      -0.067175       0.031535       0.074225      -0.008483       0.001525      -0.010145      -0.012891      -0.026485      -0.013521      -0.005076       0.018597              8.757667       7.186920      -0.213394       0.707394      11.863668      -2.707976       7.222411           0.000000
          227              C      16.317576       9.772763      12.005344      -0.046263      38.690970 0.45266562E+03  0.10701860E+05                                 9.952504                            7.104981      -0.177115       1.951328                    0.998477      27.644289      78.532639       0.619505       0.418196      -1.067864       0.044220       0.027546      -0.047883       0.070760       0.025991      -0.002717       0.009368       0.010195       0.053672      -0.036904       0.014542       0.022362             13.442489      14.943829       2.295676      -7.713808      12.285713      -5.047694      13.097925          -0.000000
          228              C      14.610724       8.648682      13.890859      -0.005519      41.004362 0.40518810E+03  0.92961581E+04                                10.341632                            6.646630      -0.088043       1.974359                    0.999379      26.944027      74.835533       0.652953       0.408863      -1.076394       0.023696       0.020698      -0.029946       0.043436      -0.008648       0.007730       0.005230      -0.014202      -0.029369      -0.017466       0.001290       0.016176             15.834137      17.479213       4.157608     -11.031820      12.876107      -6.937455      17.147091           0.000000
          229              C      17.222536      10.375020      10.998945      -0.043707      38.074112 0.45846677E+03  0.10878708E+05                                 9.889660                            7.212123      -0.159622       1.955029                    0.998871      27.787469      79.205915       0.606718       0.425451      -1.062780      -0.044055      -0.027821       0.038625       0.064860      -0.008610      -0.029149      -0.014284      -0.001665      -0.037265      -0.039879       0.012763       0.027116             12.994301      14.471939       5.686910      -4.814941       9.341951      -2.808322      15.169013           0.000001
          230              C      15.237061      10.471145      12.475569       0.141048      34.978376 0.39359283E+03  0.89721567E+04                                 9.379221                            6.656042       0.051628       2.035088                    0.999633      25.608296      71.086611       0.636561       0.422101      -1.066980      -0.021801       0.068833      -0.013411       0.073438      -0.012893      -0.000738      -0.031171      -0.067200      -0.051743      -0.034637      -0.022564       0.057202             12.386164      12.611564       1.528129      -6.237977      12.787648      -5.314938      11.759280           0.000000
          231              C      14.387599       9.894391      13.399530      -0.205238      38.483883 0.44381790E+03  0.10511977E+05                                 9.944011                            7.043861       0.001154       1.955940                    0.999690      30.617384      89.005850       0.616848       0.419226      -1.060005       0.004453      -0.016979       0.010947       0.020687      -0.023361       0.011698       0.020926      -0.005367      -0.041580      -0.038345       0.006172       0.032173             13.272873      13.302542       3.291728      -7.328830      12.970794      -6.522545      13.545283           0.000000
          232              C      15.666322       7.981688      13.436462      -0.203914      37.683901 0.42619624E+03  0.99969617E+04                                 9.802472                            6.898360       0.014122       1.963713                    0.999688      30.298220      87.768188       0.623641       0.418710      -1.059898      -0.013689       0.007278       0.001954       0.015626      -0.013462       0.022628       0.009232      -0.045398      -0.021722      -0.040523       0.010191       0.030333             13.221283      16.291552       2.140997      -9.132297      10.031294      -3.795492      13.341003           0.000000
          233              C      16.541834       8.517245      12.520415       0.150379      34.711985 0.38288859E+03  0.86724885E+04                                 9.343689                            6.570304       0.081855       2.047927                    0.999562      25.375228      70.328483       0.639595       0.422795      -1.066013       0.051255      -0.049290      -0.013932       0.072462      -0.030465      -0.024799       0.008471       0.031810      -0.051572      -0.031491      -0.020939       0.052430             12.446013      14.934741       0.548880      -7.591517      10.792509      -3.271524      11.610788          -0.000000
          234              C      13.711427       8.056234      14.965187       0.611685      26.156290 0.25237634E+03  0.52077502E+04                                 8.140678                            5.597049       0.064638       2.079208                    0.999471      21.830683      59.867006       0.637681       0.465480      -1.029280      -0.037936      -0.021345       0.050913       0.066984       0.013544       0.079794       0.054230       0.015237       0.033209      -0.086047      -0.020916       0.106963             11.509688      12.193823       2.348422      -6.944006      10.219523      -4.626705      12.115716           0.000000
          235              C      19.017732      11.385320       9.135853      -0.019321      37.739718 0.42543905E+03  0.98869488E+04                                 9.733322                            6.827666       0.014183       2.004866                    0.999358      27.252736      76.342922       0.641420       0.410902      -1.074356      -0.032887      -0.014273       0.031255       0.047562       0.004502       0.017452       0.005281       0.000156       0.002066      -0.017261      -0.002755       0.020016             12.742415      14.797999       5.225143      -5.522273       8.335635      -2.412928      15.093610          -0.000000
          236              C      17.922494      10.669283       8.736855      -0.210354      35.692794 0.44820898E+03  0.10630146E+05                                 9.376928                            7.045649       0.067758       1.975808                    0.999670      30.604443      88.700129       0.621806       0.415329      -1.063681       0.018260       0.013821       0.002729       0.023063      -0.002927       0.025424       0.018949      -0.013370       0.035595      -0.033679      -0.000868       0.034547             11.249781      13.854257       5.111707      -3.628702       8.057957      -1.856047      11.837131           0.000000
          237              C      17.020932      10.143534       9.648946       0.153793      31.806980 0.38679783E+03  0.87923564E+04                                 8.800978                            6.623180       0.033818       2.031220                    0.999639      25.510323      71.067741       0.633584       0.425285      -1.063354      -0.058884      -0.038509      -0.033397       0.077882       0.035061       0.014591       0.005069       0.026175      -0.035045      -0.032546      -0.014502       0.047048             10.519783      12.315976       4.467749      -2.388690       7.212804      -1.121617      12.030570           0.000000
          238              C      18.283796      11.145986      11.457958       0.139890      32.390766 0.42352357E+03  0.98490697E+04                                 8.966280                            6.981830       0.114511       2.055657                    0.999692      26.024053      73.356125       0.610234       0.431611      -1.059320       0.026629       0.023232       0.074320       0.082294       0.011957       0.003084       0.008476       0.016208       0.138974      -0.038048      -0.009503       0.047550             10.735895      11.759536       4.428041      -2.003940       7.774268      -0.693422      12.673882           0.000000
          239              C      19.194419      11.628576      10.453537      -0.194823      35.659558 0.49023648E+03  0.11908765E+05                                 9.477043                            7.445819       0.062393       1.978849                    0.999655      30.891928      91.070635       0.594558       0.424083      -1.056516      -0.002073      -0.004485      -0.014747       0.015553      -0.003549       0.026813       0.011959      -0.005032      -0.057746      -0.038797       0.013932       0.024865             11.397913      11.479321       3.520312      -3.939754       7.805223      -1.611178      14.909195           0.000000
          240              C      20.020097      11.897337       8.138028       0.617603      24.156561 0.24647495E+03  0.50742364E+04                                 7.731716                            5.572021       0.059848       2.081169                    0.999646      21.867485      60.608067       0.629831       0.472372      -1.021816       0.041553       0.026781      -0.039429       0.063234      -0.064403       0.035356       0.005940      -0.067844      -0.130221      -0.081249      -0.014565       0.095814              9.843082      10.164131       3.132878      -3.551689       6.369645      -1.364476      12.995469           0.000000
          241              C      15.804503       9.429459       9.193890      -0.523367      26.407327 0.41575751E+03  0.96575873E+04                                 7.488850                            6.602728       0.229007       2.024046                    0.999178      32.009477      91.213989       0.670563       0.393222      -1.080489       0.058242       0.036243       0.017436       0.070779       0.013354       0.001035       0.001461       0.035232      -0.040086      -0.015875      -0.012960       0.028836              7.815041       8.983787       1.657849       0.696030       7.104848       0.515760       7.356488           0.000001
          242              C      18.566949      11.416707      12.937879      -0.510722      26.288530 0.43863906E+03  0.10337227E+05                                 7.444875                            6.749498       0.251956       2.039203                    0.998317      32.088381      92.414313       0.667333       0.389464      -1.081961      -0.003458      -0.013462      -0.069722       0.071094       0.003853       0.008341       0.001923       0.000414       0.130478      -0.025906      -0.018726       0.044632              7.762813       7.645653       0.895179       0.696753       7.003282       0.580754       8.639502           0.000000
          243              C      14.953908      11.883603      11.892569      -0.528083      28.345975 0.45477337E+03  0.10810411E+05                                 7.906918                            6.917362       0.123210       1.987963                    0.998274      32.738683      94.573129       0.653043       0.394564      -1.078873       0.008565      -0.068440       0.032419       0.076212      -0.000349      -0.000673      -0.016331      -0.013646       0.027311      -0.011908      -0.010467       0.022375              8.568750       7.393690      -0.174347      -0.582619      11.032188      -2.545776       7.280371           0.000000
          244              C      17.746936       7.752164      11.995452      -0.528647      28.523004 0.45291952E+03  0.10763295E+05                                 7.938090                            6.880781       0.160669       2.001698                    0.998542      32.656915      94.551237       0.657501       0.392000      -1.079836      -0.057849       0.036443       0.030839       0.075005      -0.000847      -0.009717       0.004343       0.021242      -0.027198      -0.014292      -0.004485       0.018776              8.746603      10.862488      -1.914749      -2.692787       8.162360       0.740292       7.214961           0.000000
          245              C      22.956965      20.217103      12.005344      -0.046554      38.691808 0.45266447E+03  0.10701882E+05                                 9.953144                            7.105373      -0.178181       1.951083                    0.998489      27.642740      78.529766       0.619432       0.418243      -1.067828       0.002346      -0.052208      -0.047932       0.070913      -0.009142       0.009750      -0.002473      -0.049688       0.054328      -0.037059       0.014295       0.022764             13.443167      10.964373       0.003588      -0.514689      16.267748       9.204006      13.097379          -0.000000
          246              C      22.836907      22.257319      13.890859      -0.006828      41.031733 0.40555205E+03  0.93063186E+04                                10.344571                            6.648780      -0.087433       1.974320                    0.999372      26.958110      74.874625       0.652989       0.408760      -1.076494       0.005844      -0.031195      -0.029253       0.043163      -0.001450       0.000170      -0.009240       0.021163      -0.029719      -0.017270       0.001607       0.015663             15.837424      10.431145      -0.087263      -0.494051      19.931595      13.024012      17.149532           0.000000
          247              C      23.026055      19.132257      10.998945      -0.042530      38.056045 0.45820113E+03  0.10871198E+05                                 9.888301                            7.211218      -0.161809       1.954527                    0.998891      27.779359      79.187155       0.606586       0.425591      -1.062657      -0.002328       0.051445       0.038550       0.064328       0.003176       0.002633       0.032288       0.015482      -0.036350      -0.039607       0.012519       0.027088             12.992269       5.699173      -0.621649      -0.024461      18.111931       5.572320      15.165704           0.000001
          248              C      24.102039      20.803665      12.475569       0.140580      34.999475 0.39385094E+03  0.89794635E+04                                 9.382896                            6.658438       0.043946       2.032933                    0.999630      25.616409      71.113514       0.636420       0.422128      -1.066969       0.070638      -0.015084      -0.013400       0.073463      -0.021964      -0.025633       0.015926       0.054772      -0.050350      -0.033912      -0.021668       0.055580             12.391732      11.424146      -0.839751      -1.484559      13.985615       8.064766      11.765436           0.000000
          249              C      24.027285      21.827696      13.399530      -0.205140      38.434338 0.44314091E+03  0.10491507E+05                                 9.931626                            7.035431       0.011196       1.959008                    0.999675      30.606021      88.942066       0.617646       0.418862      -1.060279      -0.017509       0.004675       0.011648       0.021542       0.008849       0.012659      -0.020571       0.041886      -0.040892      -0.037972       0.006405       0.031566             13.253812      10.193658      -1.495524      -1.978116      16.044067       9.591095      13.523710           0.000000
          250              C      21.731475      21.676642      13.436462      -0.203793      37.686617 0.42624989E+03  0.99984284E+04                                 9.802996                            6.898802       0.015641       1.964180                    0.999687      30.299108      87.768624       0.623626       0.418711      -1.059908       0.013405       0.009458       0.002487       0.016593      -0.011664      -0.003960      -0.024807       0.046579      -0.024317      -0.041065       0.010834       0.030230             13.221776       9.742933       1.640933       1.279462      16.581126       9.806671      13.341269           0.000000
          251              C      21.757526      20.650649      12.520415       0.152332      34.654525 0.38213161E+03  0.86511370E+04                                 9.335012                            6.564613       0.075962       2.046374                    0.999613      25.347217      70.235778       0.639748       0.422899      -1.065938      -0.068104      -0.019058      -0.013838       0.072062       0.028567       0.020333       0.017519       0.037776      -0.053250      -0.031984      -0.020917       0.052901             12.433549      11.343130       1.518173       0.961495      14.358891       8.200414      11.598626          -0.000000
          252              C      22.773480      23.332355      14.965187       0.612699      26.127139 0.25208203E+03  0.52000428E+04                                 8.134398                            5.593658       0.066825       2.079937                    0.999454      21.816066      59.813121       0.637911       0.465459      -1.029315       0.000113       0.043428       0.050371       0.066507      -0.000253       0.006874      -0.095988      -0.030670       0.034265      -0.085805      -0.020911       0.106715             11.498797       8.673591      -0.319673      -0.534971      13.719521       8.316920      12.103279           0.000000
          253              C      23.003404      17.072424       9.135853      -0.018590      37.721956 0.42513981E+03  0.98786403E+04                                 9.732705                            6.826866       0.009969       2.003765                    0.999347      27.241765      76.316636       0.641207       0.411095      -1.074188       0.004318       0.036249       0.031703       0.048349      -0.002125      -0.004594      -0.017719      -0.008751       0.001475      -0.017346      -0.002869       0.020215             12.742104       5.425682       0.186080       0.671817      17.707388       5.988791      15.093243          -0.000000
          254              C      22.930917      18.378947       8.736855      -0.211723      35.729871 0.44875410E+03  0.10646095E+05                                 9.381927                            7.048710       0.080655       1.979635                    0.999707      30.624882      88.766135       0.621845       0.415185      -1.063795       0.003004      -0.021798       0.003020       0.022210      -0.004399       0.003526      -0.031547       0.012583       0.035594      -0.034025      -0.000420       0.034445             11.256761       5.082764      -0.045422       0.207386      16.844197       4.075280      11.843321           0.000000
          255              C      22.926386      19.422596       9.648946       0.152825      31.835940 0.38721421E+03  0.88038944E+04                                 8.804241                            6.625203       0.035121       2.031445                    0.999662      25.526213      71.112604       0.633730       0.425088      -1.063513      -0.004165       0.070389      -0.034043       0.078300      -0.006617      -0.002591      -0.015315      -0.073064      -0.035174      -0.032159      -0.014695       0.046854             10.524255       4.621120      -0.023285       0.223319      14.916593       2.632151      12.035052           0.000000
          256              C      23.163102      17.827696      11.457958       0.140801      32.369854 0.42314666E+03  0.98386506E+04                                 8.964853                            6.980404       0.111853       2.054977                    0.999669      26.013089      73.332104       0.610042       0.431819      -1.059134       0.006801      -0.036181       0.074923       0.083479       0.001342       0.005309      -0.006019      -0.027390       0.142809      -0.037933      -0.010598       0.048532             10.734225       4.935383      -0.488204       0.401821      14.597411       2.081878      12.669882          -0.000000
          257              C      23.125726      16.797779      10.453537      -0.195537      35.655923 0.49018575E+03  0.11906307E+05                                 9.471851                            7.441432       0.066308       1.979949                    0.999652      30.891266      91.041083       0.595259       0.423627      -1.056881      -0.003130       0.004470      -0.015759       0.016677      -0.000493      -0.003283      -0.029562       0.009870      -0.054135      -0.038713       0.013925       0.024788             11.391437       5.671579      -0.169175       0.574584      13.603847       4.213083      14.898885           0.000000
          258              C      22.945642      15.948344       8.138028       0.618141      24.164549 0.24656207E+03  0.50767452E+04                                 7.734271                            5.573592       0.054404       2.079342                    0.999647      21.874378      60.641850       0.629610       0.472471      -1.021708       0.001816      -0.048732      -0.039951       0.063041       0.002479      -0.012597      -0.033966       0.145947      -0.127963      -0.081650      -0.014021       0.095671              9.846687       4.606635       0.076879       0.594407      11.933142       3.760225      13.000284           0.000000
          259              C      22.916193      20.833092       9.193890      -0.520839      26.377514 0.41511045E+03  0.96393731E+04                                 7.486309                            6.600335       0.224849       2.023334                    0.999162      31.981487      91.136788       0.670226       0.393550      -1.080200       0.002067      -0.067770       0.017159       0.069939       0.008325       0.000881      -0.001561      -0.039921      -0.038371      -0.015708      -0.012360       0.028067              7.812560       6.136382      -0.014278       0.099109       9.946670      -0.859196       7.354628           0.000001
          260              C      23.255975      17.447116      12.937879      -0.514655      26.391427 0.44110172E+03  0.10409318E+05                                 7.464622                            6.769613       0.250301       2.037775                    0.998377      32.162448      92.675546       0.666196       0.389601      -1.081918      -0.010379       0.009183      -0.069689       0.071053      -0.001528      -0.002613      -0.007635      -0.007908       0.128933      -0.025977      -0.018032       0.044009              7.782767       6.400840      -0.169324       0.156926       8.278046      -0.901710       8.669414           0.000000
          261              C      25.466840      20.342655      11.892569      -0.529638      28.347118 0.45480455E+03  0.10810115E+05                                 7.897005                            6.908044       0.139175       1.992074                    0.998342      32.756803      94.585993       0.654913       0.393475      -1.079741      -0.065259       0.027093       0.032311       0.077697      -0.006344      -0.014146       0.008585       0.007814       0.024660      -0.011752      -0.010749       0.022502              8.557307      10.254759      -1.481076      -1.906885       8.143605       1.774700       7.273557           0.000000
          262              C      20.492395      19.989540      11.995452      -0.529659      28.563968 0.45378245E+03  0.10789635E+05                                 7.949112                            6.890266       0.158202       2.000703                    0.998486      32.684723      94.677399       0.656586       0.392334      -1.079536       0.059800       0.032485       0.029776       0.074283       0.009536       0.009006       0.005282      -0.008940      -0.025669      -0.014331      -0.003826       0.018157              8.759535      10.512447       2.132249       1.992301       8.542454       1.966721       7.223704           0.000000
          263              C      17.660865      16.311923       1.013654      -0.046553      38.691772 0.45266375E+03  0.10701862E+05                                 9.953141                            7.105370      -0.178184       1.951082                    0.998489      27.642727      78.529738       0.619432       0.418243      -1.067828      -0.044041       0.028136      -0.047932       0.070913      -0.026086       0.002733       0.009681       0.009009       0.054328      -0.037059       0.014294       0.022765             13.443168      14.945008      -2.294628       7.713559      12.287114      -5.047735      13.097383          -0.000000
          264              C      19.367715      15.187842       2.899168      -0.006829      41.031783 0.40555263E+03  0.93063358E+04                                10.344578                            6.648783      -0.087433       1.974320                    0.999372      26.958143      74.874741       0.652989       0.408760      -1.076494      -0.024094       0.020658      -0.029253       0.043163       0.008439      -0.007916       0.004767      -0.013093      -0.029721      -0.017269       0.001606       0.015663             15.837444      17.480932      -4.157448      11.032112      12.881849      -6.939873      17.149552           0.000000
          265              C      16.755906      16.914180       0.007255      -0.042530      38.056060 0.45820164E+03  0.10871212E+05                                 9.888302                            7.211220      -0.161806       1.954527                    0.998891      27.779359      79.187145       0.606586       0.425591      -1.062657       0.043389      -0.027738       0.038550       0.064328       0.008292       0.029279      -0.013864      -0.002240      -0.036349      -0.039607       0.012519       0.027088             12.992275      14.470383      -5.685708       4.813551       9.340731      -2.807351      15.165710           0.000001
          266              C      18.741379      17.010305       1.483878       0.140581      34.999489 0.39385107E+03  0.89794676E+04                                 9.382901                            6.658441       0.043942       2.032932                    0.999630      25.616408      71.113528       0.636419       0.422128      -1.066969       0.022256       0.068716      -0.013400       0.073463       0.012735       0.000975      -0.030162      -0.065428      -0.050349      -0.033912      -0.021668       0.055580             12.391746      12.618018      -1.529017       6.242022      12.791768      -5.318048      11.765451           0.000000
          267              C      19.590840      16.433551       2.407840      -0.205140      38.434402 0.44314182E+03  0.10491534E+05                                 9.931639                            7.035439       0.011195       1.959007                    0.999675      30.606055      88.942211       0.617645       0.418862      -1.060279      -0.004706      -0.017500       0.011648       0.021542       0.022562      -0.011485       0.021248      -0.005616      -0.040894      -0.037972       0.006405       0.031567             13.253838      13.286330      -3.281066       7.317091      12.951444      -6.508656      13.523741           0.000000
          268              C      18.312118      14.520848       2.444772      -0.203793      37.686704 0.42625101E+03  0.99984617E+04                                 9.803012                            6.898812       0.015639       1.964179                    0.999687      30.299139      87.768757       0.623626       0.418711      -1.059908       0.014894       0.006880       0.002487       0.016593       0.014337      -0.023463       0.008974      -0.043493      -0.024319      -0.041065       0.010834       0.030231             13.221810      16.292707      -2.140559       9.132584      10.031412      -3.795296      13.341310           0.000000
          269              C      17.436607      15.056405       1.528724       0.152333      34.654537 0.38213164E+03  0.86511383E+04                                 9.335017                            6.564615       0.075959       2.046373                    0.999613      25.347213      70.235782       0.639748       0.422899      -1.065938      -0.050558      -0.049450      -0.013838       0.072062       0.030641       0.025338       0.008850       0.030592      -0.053249      -0.031983      -0.020917       0.052900             12.433563      14.919741      -0.546765       7.582526      10.782305      -3.267522      11.598644          -0.000000
          270              C      20.267010      14.595394       3.973496       0.612699      26.127189 0.25208253E+03  0.52000560E+04                                 8.134410                            5.593664       0.066821       2.079935                    0.999454      21.816080      59.813177       0.637910       0.465459      -1.029315       0.037666      -0.021617       0.050371       0.066507      -0.013406      -0.079691       0.053947       0.014896       0.034263      -0.085806      -0.020910       0.106715             11.498825      12.181219      -2.344802       6.935198      10.211944      -4.621776      12.103312           0.000000
          271              C      26.286848      24.463627      20.127544      -0.018591      37.721931 0.42514010E+03  0.98786484E+04                                 9.732701                            6.826868       0.009973       2.003767                    0.999347      27.241760      76.316615       0.641207       0.411095      -1.074188       0.033552      -0.014385       0.031703       0.048350      -0.004852      -0.017642       0.004881       0.000694       0.001475      -0.017346      -0.002869       0.020215             12.742088      14.798100      -5.225090       5.522334       8.334956      -2.412575      15.093207          -0.000000
          272              C      27.382087      23.747590      19.728546      -0.211725      35.729968 0.44875546E+03  0.10646136E+05                                 9.381946                            7.048722       0.080653       1.979634                    0.999707      30.624937      88.766368       0.621844       0.415186      -1.063795      -0.017376       0.013501       0.003021       0.022211       0.003249      -0.025558       0.018827      -0.013910       0.035595      -0.034025      -0.000420       0.034445             11.256784      13.864535      -5.115576       3.633002       8.062475      -1.858047      11.843340           0.000000
          273              C      28.283648      23.221841      20.640636       0.152825      31.835955 0.38721449E+03  0.88039027E+04                                 8.804244                            6.625206       0.035120       2.031444                    0.999662      25.526222      71.112645       0.633730       0.425088      -1.063513       0.058876      -0.038800      -0.034043       0.078299      -0.034947      -0.014558       0.005414       0.025071      -0.035176      -0.032160      -0.014695       0.046855             10.524260      12.322573      -4.469722       2.391173       7.215161      -1.122679      12.035045           0.000000
          274              C      15.694646      17.685146       0.466268       0.140803      32.369784 0.42314584E+03  0.98386265E+04                                 8.964842                            6.980398       0.111855       2.054978                    0.999669      26.013055      73.331984       0.610042       0.431819      -1.059134      -0.027933       0.023981       0.074922       0.083479      -0.011189      -0.002559       0.007607       0.016018       0.142804      -0.037932      -0.010598       0.048530             10.734210      11.759093      -4.427876       2.003877       7.773681      -0.692955      12.669855           0.000000
          275              C      26.110159      24.706883      21.445228      -0.195534      35.655763 0.49018328E+03  0.11906233E+05                                 9.471827                            7.441416       0.066304       1.979949                    0.999652      30.891181      91.040792       0.595259       0.423627      -1.056881       0.002306      -0.004946      -0.015758       0.016676       0.004029      -0.027243       0.011938      -0.005791      -0.054136      -0.038714       0.013927       0.024787             11.391401      11.474241      -3.519352       3.935910       7.801146      -1.608930      14.898815           0.000000
          276              C      25.284484      24.975644      19.129718       0.618142      24.164505 0.24656195E+03  0.50767421E+04                                 7.734263                            5.573591       0.054410       2.079344                    0.999647      21.874367      60.641818       0.629610       0.472471      -1.021708      -0.041294       0.025939      -0.039952       0.063041       0.064437      -0.035714       0.006074      -0.068680      -0.127962      -0.081651      -0.014021       0.095672              9.846665      10.168075      -3.134023       3.553629       6.371675      -1.365329      13.000246           0.000000
          277              C      29.500077      22.507766      20.185580      -0.520839      26.377554 0.41511125E+03  0.96393989E+04                                 7.486322                            6.600345       0.224843       2.023332                    0.999162      31.981545      91.137070       0.670225       0.393550      -1.080199      -0.057657       0.035675       0.017159       0.069940      -0.013123      -0.000911       0.001542       0.034379      -0.038372      -0.015706      -0.012360       0.028066              7.812573       8.981748      -1.657045      -0.694526       7.101334       0.515422       7.354638           0.000001
          278              C      15.411491      17.955867       1.946189      -0.514654      26.391357 0.44109998E+03  0.10409266E+05                                 7.464608                            6.769599       0.250299       2.037775                    0.998377      32.162374      92.675247       0.666197       0.389601      -1.081918       0.002761      -0.013579      -0.069687       0.071052      -0.004189      -0.007921       0.001555       0.001303       0.128940      -0.025979      -0.018034       0.044012              7.782754       7.662088      -0.897502      -0.702425       7.016787       0.586752       8.669388           0.000000
          279              C      19.024534      18.422763       0.900879      -0.529638      28.347103 0.45480423E+03  0.10810106E+05                                 7.897004                            6.908042       0.139173       1.992073                    0.998342      32.756793      94.585969       0.654914       0.393475      -1.079741      -0.009167      -0.070062       0.032311       0.077696       0.000212       0.000361      -0.016544      -0.014896       0.024658      -0.011753      -0.010750       0.022502              8.557307       7.388747       0.173617       0.583493      11.009620      -2.538760       7.273554           0.000000
          280              C      16.231505      14.291324       1.003761      -0.529659      28.563964 0.45378216E+03  0.10789626E+05                                 7.949111                            6.890263       0.158201       2.000703                    0.998486      32.684709      94.677355       0.656586       0.392334      -1.079536       0.058032       0.035546       0.029776       0.074282       0.000898       0.009077       0.005159       0.020989      -0.025669      -0.014331      -0.003826       0.018158              8.759540      10.881540       1.919162       2.699385       8.173368       0.742029       7.223711           0.000000
          281              C      22.347626       7.138796       1.013654      -0.042076      38.561681 0.45077398E+03  0.10649208E+05                                 9.946515                            7.101108      -0.205329       1.943808                    0.998877      27.584861      78.412087       0.618049       0.419493      -1.066715      -0.001829      -0.051756      -0.048213       0.070757       0.008178      -0.009119      -0.001277      -0.048872       0.051676      -0.035842       0.015125       0.020717             13.434422      10.956451      -0.003790       0.514033      16.256740       9.197642      13.090076          -0.000000
          282              C      22.467682       9.179012       2.899168      -0.007977      41.110647 0.40630792E+03  0.93288603E+04                                10.360499                            6.657025      -0.094057       1.971991                    0.999402      26.984703      74.991823       0.652224       0.409012      -1.076229      -0.005300      -0.031048      -0.029348       0.043052       0.000749      -0.000280      -0.009510       0.019778      -0.027330      -0.016920       0.002426       0.014494             15.866682      10.444972       0.086917       0.494249      19.972181      13.052684      17.182894           0.000000
          283              C      22.278537       6.053950       0.007255      -0.045676      38.135491 0.45940107E+03  0.10906237E+05                                 9.898377                            7.217842      -0.157561       1.955162                    0.998850      27.816243      79.302909       0.606693       0.425259      -1.062918       0.002075       0.051234       0.038070       0.063863      -0.003099      -0.002516       0.032273       0.015533      -0.039089      -0.039947       0.013021       0.026925             13.007345       5.704309       0.622099       0.024737      18.133036       5.581511      15.184689           0.000001
          284              C      21.202552       7.725358       1.483878       0.139966      35.009905 0.39403050E+03  0.89843362E+04                                 9.383730                            6.659133       0.048738       2.034074                    0.999643      25.619346      71.118414       0.636522       0.422024      -1.067064      -0.071840      -0.015446      -0.012808       0.074590       0.021612       0.026320       0.016724       0.054529      -0.052894      -0.034999      -0.021196       0.056195             12.393241      11.424011       0.838570       1.482793      13.988650       8.066453      11.767062           0.000000
          285              C      21.277304       8.749389       2.407840      -0.203247      38.363531 0.44222105E+03  0.10464225E+05                                 9.919283                            7.027632       0.006943       1.958230                    0.999676      30.574420      88.825054       0.618057       0.418803      -1.060323       0.017088       0.005159       0.012310       0.021683      -0.009885      -0.012387      -0.019852       0.043773      -0.040445      -0.037898       0.005406       0.032492             13.235325      10.182652       1.490971       1.973321      16.020032       9.574880      13.503291           0.000000
          286              C      23.573114       8.598335       2.444772      -0.204102      37.693440 0.42629605E+03  0.99998699E+04                                 9.804363                            6.899254       0.013921       1.963689                    0.999657      30.302055      87.781251       0.623589       0.418721      -1.059893      -0.014359       0.008902       0.001724       0.016983       0.011327       0.003549      -0.024253       0.044486      -0.019856      -0.039703       0.011223       0.028480             13.225101       9.743008      -1.642707      -1.281077      16.586783       9.810530      13.345511           0.000000
          287              C      23.547065       7.572342       1.528724       0.149896      34.706729 0.38279009E+03  0.86692337E+04                                 9.340695                            6.567727       0.079684       2.047284                    0.999579      25.370238      70.298157       0.640008       0.422572      -1.066211       0.069380      -0.019736      -0.013426       0.073372      -0.028459      -0.019898       0.017674       0.037577      -0.053345      -0.032140      -0.020448       0.052588             12.443138      11.349064      -1.520402      -0.963195      14.371921       8.208820      11.608428          -0.000000
          288              C      22.531107      10.254048       3.973496       0.612074      26.136879 0.25216577E+03  0.52022053E+04                                 8.136063                            5.594250       0.065120       2.079562                    0.999497      21.821342      59.830205       0.637934       0.465403      -1.029346      -0.000314       0.042943       0.049632       0.065632      -0.000055      -0.007028      -0.095632      -0.030973       0.033938      -0.085451      -0.020947       0.106398             11.502260       8.674893       0.319257       0.534744      13.724557       8.320491      12.107329           0.000000
          289              C      33.627326      10.533264      20.127544      -0.020135      37.794092 0.42608035E+03  0.99064856E+04                                 9.746204                            6.835297       0.005344       2.001844                    0.999337      27.273691      76.442278       0.640654       0.411201      -1.074062      -0.003658       0.035932       0.031398       0.047857       0.002323       0.004005      -0.017573      -0.009084       0.000071      -0.017088      -0.002939       0.020028             12.761878       5.432802      -0.186962      -0.672845      17.735477       6.002593      15.117356          -0.000000
          290              C      33.699813      11.839787      19.728546      -0.210552      35.663743 0.44774294E+03  0.10616207E+05                                 9.370963                            7.041033       0.077793       1.979365                    0.999671      30.592449      88.649927       0.622143       0.415217      -1.063766      -0.003151      -0.022851       0.001630       0.023125       0.004720      -0.003776      -0.032018       0.011469       0.035348      -0.034099      -0.001024       0.035123             11.242723       5.077011       0.045167      -0.207219      16.818669       4.068009      11.832488           0.000000
          291              C      33.704343      12.883436      20.640636       0.154728      31.799728 0.38669091E+03  0.87894515E+04                                 8.800663                            6.622799       0.035219       2.031544                    0.999656      25.506253      71.057990       0.633516       0.425354      -1.063295       0.003947       0.070093      -0.033778       0.077907       0.006257       0.002837      -0.016063      -0.074693      -0.036244      -0.032815      -0.015244       0.048059             10.519989       4.619224       0.022903      -0.222948      14.909881       2.630802      12.030861           0.000000
          292              C      22.141490       4.749389       0.466268       0.140674      32.370682 0.42318642E+03  0.98398331E+04                                 8.965292                            6.980990       0.111253       2.054728                    0.999659      26.014328      73.337217       0.609981       0.431851      -1.059112      -0.006736      -0.034571       0.074716       0.082601      -0.000827      -0.005625      -0.007460      -0.028593       0.140078      -0.038078      -0.009945       0.048023             10.734645       4.935422       0.487951      -0.401170      14.594591       2.080499      12.673921          -0.000000
          293              C      33.505002      10.258619      21.445228      -0.194540      35.629551 0.48972915E+03  0.11892444E+05                                 9.469494                            7.440310       0.064499       1.979713                    0.999629      30.873126      90.976978       0.595023       0.423894      -1.056715       0.003053       0.004984      -0.015394       0.016467       0.000837       0.003336      -0.028998       0.009129      -0.057056      -0.038612       0.014141       0.024470             11.388503       5.671017       0.168883      -0.574357      13.596130       4.213855      14.898362           0.000000
          294              C      33.685090       9.409184      19.129718       0.619568      24.126525 0.24610826E+03  0.50651393E+04                                 7.727553                            5.569146       0.056723       2.080359                    0.999629      21.852664      60.570924       0.629736       0.472588      -1.021631      -0.002155      -0.049218      -0.039650       0.063239      -0.003084       0.012545      -0.033367       0.145257      -0.127653      -0.080813      -0.014503       0.095316              9.837534       4.603018      -0.076861      -0.593780      11.921944       3.754874      12.987639           0.000000
          295              C      33.714537      14.293932      20.185580      -0.521895      26.383685 0.41523937E+03  0.96429728E+04                                 7.485439                            6.599320       0.227875       2.023932                    0.999181      31.992461      91.166534       0.670598       0.393307      -1.080383      -0.002847      -0.067202       0.016858       0.069343      -0.009146      -0.000810      -0.001084      -0.039799      -0.038033      -0.015889      -0.012369       0.028259              7.811574       6.136030       0.013750      -0.098758       9.943575      -0.858438       7.355116           0.000001
          296              C      22.048615       4.368809       1.946189      -0.512882      26.336412 0.43974391E+03  0.10369389E+05                                 7.452170                            6.756222       0.253826       2.039217                    0.998345      32.126302      92.539342       0.667288       0.389260      -1.082144       0.009427       0.009110      -0.069847       0.071066       0.001185       0.002246      -0.007931      -0.007258       0.129006      -0.025514      -0.018567       0.044081              7.770618       6.392218       0.169242      -0.154417       8.269647      -0.897016       8.649988          -0.000000
          297              C      19.837751       7.264348       0.900879      -0.529312      28.345239 0.45478113E+03  0.10809046E+05                                 7.898152                            6.909915       0.138166       1.991936                    0.998337      32.748369      94.548719       0.654556       0.393708      -1.079619       0.063803       0.026835       0.031927       0.076225       0.006163       0.014384       0.009340       0.007908       0.027228      -0.012531      -0.010816       0.023346              8.558240      10.258512       1.482787       1.907890       8.144291       1.773581       7.271917           0.000000
          298              C      24.812196       6.911233       1.003761      -0.529388      28.560324 0.45366593E+03  0.10785843E+05                                 7.947185                            6.888395       0.160503       2.001264                    0.998536      32.682774      94.657829       0.656836       0.392221      -1.079647      -0.058956       0.032232       0.031535       0.074224      -0.009825      -0.008024       0.006393      -0.008248      -0.026488      -0.013522      -0.005077       0.018599              8.757660      10.509669      -2.131788      -1.991482       8.540903       1.966609       7.222409           0.000000
          299              C      27.948407      15.784214       1.013654      -0.046262      38.690938 0.45266529E+03  0.10701851E+05                                 9.952501                            7.104980      -0.177118       1.951327                    0.998477      27.644284      78.532639       0.619505       0.418196      -1.067864       0.045965       0.024523      -0.047883       0.070760       0.017410       0.006755      -0.007037       0.039921       0.053671      -0.036904       0.014541       0.022362             13.442486      14.938355       2.298835      -8.228337      12.291181      -4.156502      13.097923          -0.000000
          300              C      26.121498      14.868077       2.899168      -0.005520      41.004397 0.40518834E+03  0.92961656E+04                                10.341637                            6.646631      -0.088043       1.974358                    0.999379      26.944057      74.835644       0.652953       0.408863      -1.076394       0.029772       0.010172      -0.029947       0.043436      -0.010474       0.008393       0.004079      -0.007877      -0.029370      -0.017465       0.001289       0.016176             15.834154      17.627496       4.072011     -11.523936      12.727856      -6.085115      17.147109           0.000000
          301              C      28.922457      16.266804       0.007255      -0.043708      38.074116 0.45846716E+03  0.10878719E+05                                 9.889660                            7.212126      -0.159620       1.955030                    0.998871      27.787469      79.205908       0.606718       0.425451      -1.062780      -0.046121      -0.024242       0.038625       0.064860      -0.005026      -0.026945      -0.018102      -0.014081      -0.037264      -0.039879       0.012763       0.027116             12.994299      15.549450       5.064802      -4.839555       8.264430      -2.765701      15.169016           0.000001
          302              C      28.012966      14.499269       1.483878       0.141049      34.978380 0.39359305E+03  0.89721631E+04                                 9.379223                            6.656044       0.051625       2.035087                    0.999633      25.608296      71.086621       0.636561       0.422101      -1.066980       0.048710      -0.053296      -0.013411       0.073437      -0.035545      -0.027364       0.014946       0.011270      -0.051744      -0.034637      -0.022564       0.057201             12.386169      14.067030       0.687809      -7.721866      11.332188      -2.744769      11.759288           0.000000
          303              C      27.088751      14.051991       2.407840      -0.205239      38.483939 0.44381868E+03  0.10512001E+05                                 9.944021                            7.043868       0.001152       1.955939                    0.999690      30.617412      89.005967       0.616848       0.419226      -1.060005      -0.012479       0.012346       0.010946       0.020687      -0.014005       0.023971      -0.000332      -0.037780      -0.041583      -0.038345       0.006171       0.032174             13.272893      15.904476       1.789511      -9.313124      10.368895      -3.085680      13.545309           0.000000
          304              C      26.071663      16.115748       2.444772      -0.203915      37.683958 0.42619688E+03  0.99969816E+04                                 9.802484                            6.898367       0.014119       1.963712                    0.999688      30.298257      87.768349       0.623640       0.418710      -1.059897      -0.000542      -0.015495       0.001953       0.015627      -0.026389       0.019309       0.014980      -0.000617      -0.021725      -0.040523       0.010190       0.030333             13.221307      13.450539       3.781277      -7.853158      12.872351      -6.011065      13.341030           0.000000
          305              C      26.973225      16.606185       1.528724       0.150379      34.712016 0.38288889E+03  0.86724976E+04                                 9.343697                            6.570308       0.081852       2.047926                    0.999562      25.375237      70.328533       0.639595       0.422795      -1.066013      -0.017060       0.069033      -0.013933       0.072462      -0.001458      -0.005063      -0.025713      -0.068672      -0.051573      -0.031491      -0.020939       0.052430             12.446029      12.303429       2.068085      -6.628995      13.423851      -4.938692      11.610807          -0.000000
          306              C      25.158774      14.385487       3.973496       0.611685      26.156324 0.25237655E+03  0.52077559E+04                                 8.140686                            5.597051       0.064635       2.079206                    0.999471      21.830700      59.867072       0.637681       0.465480      -1.029280      -0.037454      -0.022181       0.050912       0.066984       0.013370       0.086862       0.041988       0.015841       0.033207      -0.086048      -0.020915       0.106963             11.509710      12.746918       2.029116      -7.478870       9.666466      -3.700340      12.115745           0.000000
          307              C      42.021135      23.855486      20.127544      -0.019320      37.739694 0.42543898E+03  0.98869468E+04                                 9.733318                            6.827666       0.014186       2.004867                    0.999358      27.252725      76.342885       0.641420       0.410902      -1.074356      -0.028804      -0.021345       0.031255       0.047562       0.002318       0.013300       0.012473       0.007720       0.002065      -0.017261      -0.002755       0.020016             12.742405      14.476320       5.410855      -4.850790       8.657299      -3.575963      15.093596          -0.000000
          308              C      40.853410      23.265000      19.728546      -0.210354      35.692840 0.44820959E+03  0.10630164E+05                                 9.376937                            7.045654       0.067757       1.975808                    0.999670      30.604468      88.700243       0.621805       0.415329      -1.063681       0.021099       0.008903       0.002729       0.023063      -0.007253       0.029122       0.012543       0.001616       0.035595      -0.033679      -0.000868       0.034547             11.249792      13.933913       5.065734      -3.421748       7.978322      -2.214532      11.837140           0.000000
          309              C      39.947317      22.747099      20.640636       0.153793      31.806988 0.38679794E+03  0.87923599E+04                                 8.800981                            6.623181       0.033819       2.031220                    0.999639      25.510326      71.067760       0.633584       0.425285      -1.063354      -0.062792      -0.031740      -0.033397       0.077882       0.028865       0.011685       0.010102       0.047640      -0.035046      -0.032546      -0.014502       0.047048             10.519785      12.357789       4.443618      -2.165701       7.171001      -1.507859      12.030566           0.000000
          310              C      30.120763      16.800399       0.466268       0.139891      32.390709 0.42352292E+03  0.98490510E+04                                 8.966272                            6.981825       0.114514       2.055658                    0.999692      26.024031      73.356055       0.610234       0.431611      -1.059319       0.033435       0.011445       0.074320       0.082295       0.012996       0.008883      -0.001567       0.012607       0.138972      -0.038047      -0.009503       0.047550             10.735879      12.605351       3.939680      -1.602497       6.928412      -1.388752      12.673876           0.000000
          311              C      42.320145      23.886873      21.445228      -0.194821      35.659418 0.49023438E+03  0.11908701E+05                                 9.477021                            7.445805       0.062393       1.978850                    0.999655      30.891860      91.070394       0.594559       0.424083      -1.056515      -0.004920       0.000446      -0.014747       0.015552      -0.003955       0.023764       0.017241      -0.003632      -0.057746      -0.038797       0.013933       0.024865             11.397879      11.772391       3.351076      -3.365195       7.512099      -2.606331      14.909148           0.000000
          312              C      42.965737      24.467551      19.129718       0.617603      24.156565 0.24647515E+03  0.50742413E+04                                 7.731717                            5.572023       0.059847       2.081168                    0.999646      21.867485      60.608069       0.629831       0.472372      -1.021816       0.043970       0.022595      -0.039429       0.063234      -0.061579       0.022823       0.027649      -0.077628      -0.130221      -0.081249      -0.014565       0.095814              9.843079      10.031413       3.209498      -2.957518       6.502358      -2.393618      12.995466           0.000000
          313              C      38.720695      22.050679      20.185580      -0.523367      26.407338 0.41575771E+03  0.96575942E+04                                 7.488854                            6.602731       0.229005       2.024045                    0.999178      32.009501      91.214100       0.670563       0.393222      -1.080489       0.060509       0.032318       0.017436       0.070780       0.021932       0.001782       0.000165       0.005513      -0.040087      -0.015875      -0.012960       0.028836              7.815043       9.010325       1.642530       0.794672       7.078316       0.344902       7.356488           0.000001
          314              C      30.496790      16.910256       1.946189      -0.510723      26.288514 0.43863884E+03  0.10337222E+05                                 7.444874                            6.749497       0.251945       2.039199                    0.998316      32.088410      92.414461       0.667333       0.389464      -1.081961      -0.013386       0.003736      -0.069723       0.071094       0.002105       0.005836       0.006263       0.006469       0.130476      -0.025907      -0.018724       0.044631              7.762809       7.939118       0.725736       0.851313       6.709813       0.313028       8.639496          -0.000000
          315              C      29.094614      13.547822       0.900879      -0.528083      28.345948 0.45477279E+03  0.10810394E+05                                 7.906913                            6.917357       0.123210       1.987964                    0.998274      32.738663      94.573051       0.653043       0.394564      -1.078874      -0.054987       0.041637       0.032419       0.076212      -0.006084      -0.014480       0.007583       0.006219       0.027308      -0.011908      -0.010467       0.022375              8.568745       9.971569      -1.662687      -2.496021       8.454298       0.768329       7.280369           0.000000
          316              C      26.913197      18.032375       1.003761      -0.528647      28.523013 0.45291976E+03  0.10763303E+05                                 7.938094                            6.880784       0.160665       2.001697                    0.998542      32.656919      94.551282       0.657500       0.392000      -1.079836       0.002636      -0.068320       0.030838       0.075004       0.008775      -0.001097      -0.010587      -0.012089      -0.027201      -0.014292      -0.004485       0.018777              8.746607       7.179176       0.211813      -0.705282      11.845683      -2.702169       7.214963           0.000000
          317              C      27.643720       9.844691      20.969727      -0.046554      38.691767 0.45266401E+03  0.10701869E+05                                 9.953138                            7.105370      -0.178181       1.951083                    0.998489      27.642735      78.529752       0.619432       0.418243      -1.067828       0.044040      -0.028136       0.047932       0.070913      -0.026087       0.002733       0.009681       0.009009       0.054327      -0.037059       0.014294       0.022764             13.443154      14.944997      -2.294627       7.713548      12.287102      -5.047728      13.097362          -0.000000
          318              C      25.936870      10.968772      19.084213      -0.006828      41.031718 0.40555214E+03  0.93063214E+04                                10.344567                            6.648780      -0.087433       1.974320                    0.999372      26.958122      74.874663       0.652990       0.408760      -1.076494       0.024094      -0.020658       0.029254       0.043163       0.008439      -0.007917       0.004767      -0.013093      -0.029720      -0.017269       0.001606       0.015663             15.837415      17.480902      -4.157439      11.032089      12.881827      -6.939858      17.149516           0.000000
          319              C      17.222544       2.703287      -0.007255      -0.042530      38.056043 0.45820141E+03  0.10871206E+05                                 9.888301                            7.211220      -0.161808       1.954527                    0.998891      27.779354      79.187136       0.606586       0.425591      -1.062657      -0.043389       0.027738      -0.038550       0.064328       0.008292       0.029279      -0.013864      -0.002240      -0.036350      -0.039607       0.012519       0.027088             12.992267      14.470370      -5.685702       4.813539       9.340722      -2.807343      15.165708           0.000001
          320              C      26.563206       9.146309      20.499503       0.140580      34.999468 0.39385105E+03  0.89794665E+04                                 9.382896                            6.658439       0.043945       2.032933                    0.999630      25.616407      71.113509       0.636419       0.422128      -1.066969      -0.022256      -0.068716       0.013400       0.073463       0.012735       0.000975      -0.030162      -0.065428      -0.050350      -0.033912      -0.021668       0.055580             12.391730      12.618008      -1.529017       6.242013      12.791751      -5.318039      11.765430           0.000000
          321              C      25.713745       9.723063      19.575541      -0.205140      38.434337 0.44314120E+03  0.10491515E+05                                 9.931626                            7.035433       0.011196       1.959008                    0.999675      30.606026      88.942087       0.617645       0.418862      -1.060279       0.004705       0.017501      -0.011647       0.021542       0.022562      -0.011485       0.021248      -0.005616      -0.040894      -0.037972       0.006405       0.031567             13.253812      13.286307      -3.281059       7.317075      12.951420      -6.508640      13.523708           0.000000
          322              C      26.992467      11.635766      19.538609      -0.203793      37.686660 0.42625062E+03  0.99984497E+04                                 9.803004                            6.898809       0.015640       1.964180                    0.999687      30.299119      87.768672       0.623626       0.418711      -1.059908      -0.014894      -0.006879      -0.002486       0.016594       0.014337      -0.023463       0.008974      -0.043493      -0.024319      -0.041065       0.010834       0.030231             13.221790      16.292686      -2.140557       9.132569      10.031399      -3.795290      13.341285           0.000000
          323              C      27.867978      11.100209      20.454657       0.152332      34.654530 0.38213178E+03  0.86511419E+04                                 9.335014                            6.564615       0.075962       2.046374                    0.999613      25.347219      70.235792       0.639748       0.422899      -1.065938       0.050557       0.049451       0.013838       0.072062       0.030641       0.025338       0.008850       0.030592      -0.053251      -0.031984      -0.020917       0.052901             12.433552      14.919732      -0.546768       7.582517      10.782296      -3.267520      11.598627           0.000000
          324              C      25.037575      11.561220      18.009885       0.612699      26.127169 0.25208242E+03  0.52000528E+04                                 8.134405                            5.593662       0.066823       2.079936                    0.999454      21.816073      59.813146       0.637910       0.465459      -1.029315      -0.037666       0.021617      -0.050370       0.066507      -0.013407      -0.079691       0.053947       0.014897       0.034263      -0.085805      -0.020910       0.106715             11.498809      12.181202      -2.344796       6.935186      10.211933      -4.621769      12.103294           0.000000
          325              C      19.017737       1.692987       1.855837      -0.018590      37.721927 0.42513993E+03  0.98786441E+04                                 9.732702                            6.826868       0.009971       2.003766                    0.999347      27.241755      76.316614       0.641207       0.411095      -1.074188      -0.033551       0.014384      -0.031703       0.048349      -0.004852      -0.017642       0.004881       0.000694       0.001473      -0.017346      -0.002869       0.020215             12.742092      14.798075      -5.225077       5.522340       8.334947      -2.412578      15.093255          -0.000000
          326              C      17.922498       2.409024       2.254835      -0.211724      35.729954 0.44875536E+03  0.10646134E+05                                 9.381943                            7.048722       0.080653       1.979634                    0.999707      30.624935      88.766366       0.621844       0.415186      -1.063795       0.017375      -0.013501      -0.003020       0.022210       0.003249      -0.025558       0.018827      -0.013910       0.035593      -0.034025      -0.000420       0.034445             11.256779      13.864514      -5.115565       3.633001       8.062467      -1.858046      11.843356           0.000000
          327              C      17.020937       2.934773       1.342745       0.152825      31.835938 0.38721428E+03  0.88038966E+04                                 8.804241                            6.625205       0.035118       2.031444                    0.999662      25.526212      71.112610       0.633730       0.425088      -1.063513      -0.058876       0.038800       0.034043       0.078299      -0.034947      -0.014558       0.005414       0.025071      -0.035176      -0.032160      -0.014695       0.046855             10.524254      12.322557      -4.469714       2.391170       7.215154      -1.122678      12.035052           0.000000
          328              C      29.609939       8.471468      21.517113       0.140802      32.369817 0.42314627E+03  0.98386393E+04                                 8.964848                            6.980402       0.111854       2.054978                    0.999669      26.013074      73.332059       0.610042       0.431819      -1.059134       0.027933      -0.023981      -0.074923       0.083479      -0.011189      -0.002558       0.007607       0.016018       0.142808      -0.037933      -0.010599       0.048531             10.734214      11.759086      -4.427872       2.003863       7.773676      -0.692948      12.669881           0.000000
          329              C      19.194426       1.449731       0.538153      -0.195535      35.655814 0.49018406E+03  0.11906256E+05                                 9.471833                            7.441420       0.066308       1.979950                    0.999652      30.891205      91.040862       0.595259       0.423627      -1.056881      -0.002306       0.004945       0.015759       0.016677       0.004028      -0.027243       0.011938      -0.005790      -0.054137      -0.038713       0.013926       0.024787             11.391410      11.474226      -3.519344       3.935909       7.801139      -1.608929      14.898864           0.000000
          330              C      20.020101       1.180970       2.853663       0.618141      24.164542 0.24656227E+03  0.50767502E+04                                 7.734270                            5.573594       0.054402       2.079341                    0.999647      21.874383      60.641867       0.629610       0.472471      -1.021708       0.041294      -0.025938       0.039952       0.063041       0.064438      -0.035714       0.006074      -0.068681      -0.127960      -0.081651      -0.014021       0.095672              9.846683      10.168048      -3.134007       3.553653       6.371670      -1.365339      13.000331           0.000000
          331              C      15.804508       3.648848       1.797801      -0.520839      26.377514 0.41511052E+03  0.96393757E+04                                 7.486311                            6.600337       0.224848       2.023334                    0.999162      31.981498      91.136849       0.670226       0.393550      -1.080200       0.057657      -0.035675      -0.017159       0.069939      -0.013123      -0.000912       0.001542       0.034380      -0.038373      -0.015707      -0.012360       0.028067              7.812560       8.981731      -1.657042      -0.694527       7.101320       0.515421       7.354629           0.000001
          332              C      29.893094       8.200747      20.037192      -0.514655      26.391431 0.44110184E+03  0.10409323E+05                                 7.464625                            6.769616       0.250297       2.037773                    0.998377      32.162463      92.675624       0.666196       0.389601      -1.081918      -0.002763       0.013580       0.069689       0.071054      -0.004189      -0.007919       0.001554       0.001306       0.128932      -0.025977      -0.018032       0.044009              7.782769       7.662107      -0.897516      -0.702440       7.016787       0.586759       8.669414           0.000000
          333              C      26.280051       7.733851      21.082502      -0.529638      28.347086 0.45480406E+03  0.10810101E+05                                 7.896999                            6.908040       0.139175       1.992074                    0.998342      32.756784      94.585918       0.654914       0.393475      -1.079742       0.009166       0.070062      -0.032311       0.077696       0.000212       0.000361      -0.016544      -0.014896       0.024658      -0.011752      -0.010750       0.022502              8.557298       7.388739       0.173615       0.583491      11.009608      -2.538754       7.273547           0.000000
          334              C      29.073080      11.865290      20.979620      -0.529659      28.563970 0.45378240E+03  0.10789634E+05                                 7.949113                            6.890266       0.158201       2.000703                    0.998486      32.684724      94.677415       0.656586       0.392334      -1.079536      -0.058033      -0.035545      -0.029775       0.074283       0.000897       0.009078       0.005159       0.020987      -0.025670      -0.014331      -0.003826       0.018157              8.759538      10.881539       1.919157       2.699382       8.173368       0.742025       7.223707           0.000000
          335              C      22.956959      19.017818      20.969727      -0.042074      38.561625 0.45077340E+03  0.10649192E+05                                 9.946508                            7.101106      -0.205330       1.943808                    0.998877      27.584844      78.412049       0.618049       0.419493      -1.066715       0.001829       0.051757       0.048213       0.070757       0.008178      -0.009119      -0.001278      -0.048872       0.051677      -0.035842       0.015124       0.020718             13.434396      10.956440      -0.003798       0.514030      16.256708       9.197611      13.090038          -0.000000
          336              C      22.836903      16.977602      19.084213      -0.007978      41.110680 0.40630833E+03  0.93288724E+04                                10.360505                            6.657028      -0.094057       1.971991                    0.999402      26.984720      74.991889       0.652223       0.409012      -1.076229       0.005300       0.031049       0.029348       0.043052       0.000749      -0.000280      -0.009510       0.019778      -0.027330      -0.016919       0.002426       0.014494             15.866678      10.444975       0.086915       0.494249      19.972180      13.052676      17.182879           0.000000
          337              C      11.699913      13.563517      -0.007255      -0.045680      38.135554 0.45940217E+03  0.10906269E+05                                 9.898384                            7.217848      -0.157559       1.955162                    0.998850      27.816292      79.303059       0.606693       0.425259      -1.062918      -0.002074      -0.051233      -0.038070       0.063863      -0.003098      -0.002516       0.032274       0.015529      -0.039086      -0.039946       0.013020       0.026927             13.007334       5.704306       0.622090       0.024730      18.133028       5.581468      15.184670           0.000001
          338              C      24.102033      18.431256      20.499503       0.139966      35.009890 0.39403036E+03  0.89843324E+04                                 9.383729                            6.659133       0.048736       2.034074                    0.999643      25.619340      71.118406       0.636521       0.422024      -1.067064       0.071840       0.015447       0.012808       0.074590       0.021612       0.026320       0.016724       0.054528      -0.052893      -0.034999      -0.021196       0.056194             12.393232      11.424010       0.838567       1.482792      13.988639       8.066442      11.767046           0.000000
          339              C      24.027281      17.407225      19.575541      -0.203247      38.363554 0.44222142E+03  0.10464237E+05                                 9.919288                            7.027635       0.006942       1.958229                    0.999676      30.574440      88.825142       0.618057       0.418803      -1.060322      -0.017088      -0.005159      -0.012311       0.021683      -0.009885      -0.012388      -0.019852       0.043773      -0.040444      -0.037898       0.005406       0.032492             13.235322      10.182655       1.490970       1.973321      16.020029       9.574874      13.503281           0.000000
          340              C      21.731471      17.558279      19.538609      -0.204103      37.693467 0.42629643E+03  0.99998816E+04                                 9.804369                            6.899258       0.013921       1.963688                    0.999657      30.302075      87.781342       0.623589       0.418721      -1.059893       0.014360      -0.008902      -0.001724       0.016983       0.011327       0.003549      -0.024253       0.044487      -0.019856      -0.039703       0.011223       0.028481             13.225099       9.743012      -1.642711      -1.281078      16.586787       9.810524      13.345499           0.000000
          341              C      21.757520      18.584272      20.454657       0.149895      34.706734 0.38279019E+03  0.86692371E+04                                 9.340697                            6.567729       0.079682       2.047283                    0.999579      25.370242      70.298186       0.640007       0.422572      -1.066211      -0.069381       0.019736       0.013426       0.073372      -0.028459      -0.019898       0.017674       0.037577      -0.053344      -0.032140      -0.020448       0.052589             12.443132      11.349064      -1.520409      -0.963196      14.371921       8.208811      11.608412          -0.000000
          342              C      22.773478      15.902566      18.009885       0.612074      26.136873 0.25216573E+03  0.52022044E+04                                 8.136063                            5.594250       0.065119       2.079562                    0.999497      21.821341      59.830207       0.637934       0.465403      -1.029346       0.000315      -0.042943      -0.049633       0.065632      -0.000055      -0.007028      -0.095632      -0.030973       0.033937      -0.085451      -0.020947       0.106398             11.502251       8.674890       0.319257       0.534744      13.724549       8.320482      12.107316           0.000000
          343              C      11.677259      15.623350       1.855837      -0.020128      37.793789 0.42607963E+03  0.99064706E+04                                 9.746170                            6.835304       0.005318       2.001835                    0.999337      27.273681      76.442402       0.640651       0.411203      -1.074060       0.003660      -0.035929      -0.031394       0.047853       0.002324       0.004006      -0.017573      -0.009079       0.000068      -0.017089      -0.002937       0.020026             12.761754       5.432778      -0.186990      -0.672871      17.735347       6.002381      15.117137          -0.000000
          344              C      11.604772      14.316827       2.254835      -0.210554      35.663818 0.44774543E+03  0.10616287E+05                                 9.370989                            7.041061       0.077768       1.979356                    0.999671      30.592583      88.650583       0.622140       0.415218      -1.063765       0.003154       0.022851      -0.001629       0.023126       0.004720      -0.003775      -0.032016       0.011469       0.035345      -0.034097      -0.001024       0.035121             11.242722       5.077014       0.045144      -0.207230      16.818645       4.067923      11.832508           0.000000
          345              C      11.600242      13.273178       1.342745       0.154726      31.799744 0.38669168E+03  0.87894739E+04                                 8.800665                            6.622804       0.035223       2.031544                    0.999656      25.506292      71.058132       0.633516       0.425354      -1.063295      -0.003946      -0.070093       0.033778       0.077907       0.006257       0.002837      -0.016064      -0.074694      -0.036243      -0.032816      -0.015244       0.048060             10.519974       4.619219       0.022894      -0.222953      14.909849       2.630762      12.030855           0.000000
          346              C      23.163095      21.407225      21.517113       0.140672      32.370732 0.42318762E+03  0.98398675E+04                                 8.965295                            6.980996       0.111254       2.054727                    0.999659      26.014378      73.337368       0.609982       0.431850      -1.059112       0.006737       0.034571      -0.074715       0.082601      -0.000826      -0.005625      -0.007461      -0.028595       0.140083      -0.038079      -0.009946       0.048025             10.734634       4.935419       0.487946      -0.401175      14.594601       2.080459      12.673882          -0.000000
          347              C      11.799583      15.897995       0.538153      -0.194545      35.629655 0.48973208E+03  0.11892533E+05                                 9.469505                            7.440327       0.064503       1.979712                    0.999629      30.873251      90.977425       0.595023       0.423893      -1.056715      -0.003050      -0.004983       0.015394       0.016466       0.000838       0.003336      -0.028997       0.009127      -0.057054      -0.038610       0.014140       0.024469             11.388488       5.671018       0.168875      -0.574372      13.596149       4.213787      14.898298           0.000000
          348              C      11.619495      16.747430       2.853663       0.619550      24.126607 0.24611189E+03  0.50652326E+04                                 7.727544                            5.569176       0.056754       2.080365                    0.999628      21.852902      60.571693       0.629736       0.472586      -1.021632       0.002161       0.049222       0.039635       0.063233      -0.003085       0.012547      -0.033359       0.145258      -0.127682      -0.080807      -0.014515       0.095322              9.837431       4.603029      -0.076878      -0.593832      11.921966       3.754617      12.987297           0.000000
          349              C      11.590048      11.862682       1.797801      -0.521895      26.383728 0.41524034E+03  0.96430035E+04                                 7.485451                            6.599330       0.227869       2.023929                    0.999181      31.992526      91.166834       0.670597       0.393307      -1.080382       0.002847       0.067203      -0.016858       0.069344      -0.009146      -0.000810      -0.001083      -0.039796      -0.038031      -0.015888      -0.012369       0.028257              7.811585       6.136038       0.013746      -0.098757       9.943584      -0.858449       7.355134           0.000001
          350              C      23.255970      21.787805      20.037192      -0.512882      26.336425 0.43974417E+03  0.10369396E+05                                 7.452169                            6.756222       0.253834       2.039219                    0.998345      32.126315      92.539359       0.667289       0.389259      -1.082144      -0.009425      -0.009110       0.069847       0.071066       0.001185       0.002247      -0.007930      -0.007261       0.129003      -0.025515      -0.018565       0.044080              7.770617       6.392214       0.169238      -0.154414       8.269662      -0.897023       8.649974           0.000000
          351              C      25.466834      18.892266      21.082502      -0.529312      28.345252 0.45478144E+03  0.10809056E+05                                 7.898157                            6.909919       0.138164       1.991935                    0.998337      32.748384      94.548801       0.654556       0.393708      -1.079618      -0.063804      -0.026835      -0.031927       0.076226       0.006163       0.014384       0.009340       0.007907       0.027228      -0.012531      -0.010816       0.023346              8.558244      10.258521       1.482785       1.907892       8.144295       1.773580       7.271917           0.000000
          352              C      20.492389      19.245381      20.979620      -0.529388      28.560358 0.45366662E+03  0.10785864E+05                                 7.947194                            6.888402       0.160500       2.001262                    0.998536      32.682818      94.658015       0.656835       0.392222      -1.079646       0.058957      -0.032233      -0.031534       0.074225      -0.009824      -0.008023       0.006393      -0.008248      -0.026485      -0.013521      -0.005077       0.018597              8.757668      10.509677      -2.131794      -1.991482       8.540916       1.966606       7.222411           0.000000
          353              C      17.356178      10.372400      20.969727      -0.046261      38.690888 0.45266478E+03  0.10701837E+05                                 9.952496                            7.104978      -0.177118       1.951327                    0.998477      27.644269      78.532602       0.619504       0.418196      -1.067864      -0.045965      -0.024523       0.047883       0.070760       0.017410       0.006756      -0.007036       0.039920       0.053672      -0.036904       0.014540       0.022364             13.442460      14.938337       2.298822      -8.228313      12.291160      -4.156483      13.097885          -0.000000
          354              C      19.183087      11.288537      19.084213      -0.005521      41.004409 0.40518856E+03  0.92961720E+04                                10.341638                            6.646632      -0.088043       1.974358                    0.999379      26.944067      74.835679       0.652953       0.408863      -1.076394      -0.029773      -0.010173       0.029947       0.043436      -0.010474       0.008393       0.004079      -0.007878      -0.029370      -0.017465       0.001289       0.016176             15.834141      17.627486       4.072003     -11.523923      12.727851      -6.085106      17.147086           0.000000
          355              C       5.055993       3.350663      -0.007255      -0.043711      38.074170 0.45846805E+03  0.10878745E+05                                 9.889666                            7.212131      -0.159618       1.955030                    0.998871      27.787509      79.206029       0.606718       0.425451      -1.062780       0.046121       0.024241      -0.038625       0.064859      -0.005025      -0.026946      -0.018103      -0.014079      -0.037261      -0.039879       0.012761       0.027118             12.994287      15.549451       5.064793      -4.839520       8.264416      -2.765672      15.168994           0.000001
          356              C      17.291619      11.657345      20.499503       0.141048      34.978383 0.39359315E+03  0.89721664E+04                                 9.379225                            6.656046       0.051624       2.035087                    0.999633      25.608300      71.086649       0.636561       0.422101      -1.066980      -0.048710       0.053297       0.013411       0.073438      -0.035544      -0.027364       0.014946       0.011270      -0.051744      -0.034637      -0.022565       0.057202             12.386161      14.067031       0.687804      -7.721858      11.332182      -2.744761      11.759271           0.000000
          357              C      18.215834      12.104623      19.575541      -0.205239      38.483969 0.44381913E+03  0.10512015E+05                                 9.944028                            7.043872       0.001152       1.955939                    0.999690      30.617433      89.006061       0.616848       0.419226      -1.060005       0.012479      -0.012346      -0.010946       0.020687      -0.014005       0.023971      -0.000332      -0.037781      -0.041583      -0.038345       0.006171       0.032174             13.272892      15.904481       1.789508      -9.313120      10.368896      -3.085676      13.545298           0.000000
          358              C      19.232922      10.040866      19.538609      -0.203915      37.683969 0.42619711E+03  0.99969892E+04                                 9.802487                            6.898369       0.014118       1.963711                    0.999688      30.298271      87.768414       0.623640       0.418710      -1.059897       0.000541       0.015495      -0.001953       0.015627      -0.026389       0.019309       0.014980      -0.000617      -0.021725      -0.040523       0.010190       0.030333             13.221300      13.450536       3.781271      -7.853151      12.872348      -6.011058      13.341016           0.000000
          359              C      18.331360       9.550429      20.454657       0.150379      34.712002 0.38288878E+03  0.86724947E+04                                 9.343695                            6.570307       0.081851       2.047926                    0.999562      25.375232      70.328521       0.639594       0.422795      -1.066013       0.017059      -0.069033       0.013933       0.072462      -0.001458      -0.005063      -0.025713      -0.068672      -0.051571      -0.031490      -0.020939       0.052430             12.446018      12.303424       2.068078      -6.628986      13.423842      -4.938683      11.610789          -0.000000
          360              C      20.145811      11.771127      18.009885       0.611685      26.156319 0.25237653E+03  0.52077557E+04                                 8.140685                            5.597052       0.064634       2.079206                    0.999471      21.830700      59.867075       0.637681       0.465480      -1.029280       0.037454       0.022181      -0.050912       0.066984       0.013369       0.086862       0.041988       0.015840       0.033207      -0.086048      -0.020915       0.106963             11.509700      12.746909       2.029113      -7.478862       9.666461      -3.700335      12.115731           0.000000
          361              C       3.283450       2.301128       1.855837      -0.019315      37.739455 0.42543935E+03  0.98869634E+04                                 9.733293                            6.827681       0.014153       2.004856                    0.999358      27.252758      76.343162       0.641417       0.410904      -1.074354       0.028804       0.021342      -0.031253       0.047560       0.002317       0.013300       0.012473       0.007717       0.002057      -0.017262      -0.002753       0.020015             12.742285      14.476285       5.410792      -4.850629       8.657197      -3.575805      15.093372          -0.000000
          362              C       4.451175       2.891614       2.254835      -0.210356      35.692996 0.44821310E+03  0.10630278E+05                                 9.376982                            7.045693       0.067727       1.975797                    0.999670      30.604654      88.701163       0.621802       0.415331      -1.063680      -0.021098      -0.008905      -0.002728       0.023062      -0.007253       0.029123       0.012542       0.001614       0.035587      -0.033680      -0.000866       0.034546             11.249815      13.933954       5.065715      -3.421681       7.978302      -2.214481      11.837190           0.000000
          363              C       5.357268       3.409515       1.342745       0.153792      31.806979 0.38679828E+03  0.87923700E+04                                 8.800978                            6.623183       0.033824       2.031221                    0.999639      25.510349      71.067846       0.633584       0.425285      -1.063354       0.062792       0.031739       0.033397       0.077882       0.028866       0.011686       0.010102       0.047640      -0.035045      -0.032546      -0.014502       0.047049             10.519766      12.357767       4.443596      -2.165672       7.170973      -1.507835      12.030558           0.000000
          364              C      15.183822       9.356215      21.517113       0.139889      32.390764 0.42352418E+03  0.98490875E+04                                 8.966276                            6.981832       0.114514       2.055657                    0.999692      26.024083      73.356222       0.610234       0.431610      -1.059320      -0.033433      -0.011447      -0.074320       0.082294       0.012997       0.008884      -0.001567       0.012607       0.138978      -0.038049      -0.009503       0.047552             10.735870      12.605366       3.939681      -1.602462       6.928403      -1.388721      12.673840           0.000000
          365              C       2.984440       2.269741       0.538153      -0.194825      35.659483 0.49023679E+03  0.11908776E+05                                 9.477026                            7.445820       0.062395       1.978849                    0.999655      30.891973      91.070812       0.594558       0.424083      -1.056516       0.004920      -0.000449       0.014747       0.015553      -0.003953       0.023762       0.017240      -0.003631      -0.057745      -0.038795       0.013931       0.024864             11.397852      11.772412       3.351073      -3.365137       7.512078      -2.606267      14.909066           0.000000
          366              C       2.338848       1.689063       2.853663       0.617594      24.156669 0.24647922E+03  0.50743468E+04                                 7.731725                            5.572067       0.059873       2.081172                    0.999646      21.867709      60.608847       0.629829       0.472371      -1.021816      -0.043971      -0.022602       0.039420       0.063231      -0.061577       0.022820       0.027640      -0.077634      -0.130235      -0.081243      -0.014573       0.095815              9.842995      10.031519       3.209504      -2.957373       6.502320      -2.393407      12.995146           0.000000
          367              C       6.583890       4.105935       1.797801      -0.523367      26.407365 0.41575835E+03  0.96576145E+04                                 7.488861                            6.602736       0.229001       2.024043                    0.999178      32.009549      91.214318       0.670562       0.393222      -1.080488      -0.060509      -0.032319      -0.017436       0.070781       0.021932       0.001781       0.000164       0.005511      -0.040083      -0.015875      -0.012959       0.028834              7.815050       9.010332       1.642528       0.794680       7.078315       0.344904       7.356501           0.000001
          368              C      14.807795       9.246358      20.037192      -0.510723      26.288560 0.43863974E+03  0.10337249E+05                                 7.444883                            6.749504       0.251950       2.039200                    0.998317      32.088455      92.414630       0.667332       0.389464      -1.081961       0.013388      -0.003737       0.069723       0.071095       0.002105       0.005835       0.006262       0.006465       0.130470      -0.025904      -0.018725       0.044629              7.762818       7.939142       0.725747       0.851326       6.709817       0.313034       8.639496           0.000000
          369              C      16.209971      12.608792      21.082502      -0.528083      28.345983 0.45477354E+03  0.10810418E+05                                 7.906922                            6.917365       0.123206       1.987962                    0.998274      32.738705      94.573241       0.653042       0.394564      -1.078873       0.054988      -0.041638      -0.032419       0.076213      -0.006083      -0.014480       0.007583       0.006219       0.027309      -0.011907      -0.010467       0.022374              8.568753       9.971583      -1.662688      -2.496019       8.454305       0.768333       7.280371           0.000000
          370              C      18.391388       8.124239      20.979620      -0.528647      28.523010 0.45291979E+03  0.10763304E+05                                 7.938094                            6.880785       0.160665       2.001697                    0.998542      32.656919      94.551287       0.657500       0.392000      -1.079836      -0.002637       0.068320      -0.030838       0.075004       0.008775      -0.001097      -0.010587      -0.012090      -0.027198      -0.014292      -0.004485       0.018777              8.746606       7.179173       0.211810      -0.705278      11.845684      -2.702167       7.214961           0.000000
          371              C      16.622251      16.911560       9.978037      -0.042076      38.561678 0.45077392E+03  0.10649206E+05                                 9.946514                            7.101108      -0.205329       1.943808                    0.998877      27.584851      78.412051       0.618049       0.419493      -1.066715       0.045737      -0.024295       0.048212       0.070757      -0.017073      -0.005666      -0.007259       0.038600       0.051680      -0.035843       0.015125       0.020718             13.434410      14.928416      -2.297008       8.222394      12.284803      -4.153641      13.090012          -0.000000
          372              C      14.795344      17.827697       8.092522      -0.007980      41.110724 0.40630996E+03  0.93289182E+04                                10.360505                            6.657040      -0.094060       1.971989                    0.999402      26.984767      74.992027       0.652223       0.409012      -1.076229       0.029545      -0.010934       0.029345       0.043053       0.008938      -0.008378       0.004509      -0.008599      -0.027321      -0.016919       0.002425       0.014493             15.866635      17.665866      -4.082023      11.551021      12.751515      -6.098233      17.182525           0.000000
          373              C      17.596299      16.428970      10.984436      -0.045677      38.135498 0.45940096E+03  0.10906234E+05                                 9.898378                            7.217841      -0.157561       1.955161                    0.998850      27.816247      79.302924       0.606693       0.425259      -1.062918      -0.045407       0.023820      -0.038070       0.063863       0.005176       0.026691      -0.018316      -0.013134      -0.039088      -0.039946       0.013021       0.026925             13.007341      15.564631      -5.070760       4.846088       8.272743      -2.769322      15.184650           0.000001
          374              C      16.686810      18.196505       9.507812       0.139967      35.009856 0.39403003E+03  0.89843223E+04                                 9.383721                            6.659129       0.048739       2.034075                    0.999643      25.619321      71.118324       0.636522       0.422024      -1.067064       0.049298       0.054492       0.012807       0.074590       0.034418       0.027643       0.014432       0.010168      -0.052889      -0.034999      -0.021196       0.056194             12.393215      14.073739      -0.691253       7.727119      11.338930      -2.749087      11.766975           0.000000
          375              C      15.762597      18.643783       8.583851      -0.203246      38.363434 0.44222012E+03  0.10464199E+05                                 9.919266                            7.027625       0.006938       1.958229                    0.999676      30.574413      88.825040       0.618057       0.418803      -1.060322      -0.013009      -0.012220      -0.012315       0.021684       0.014014      -0.023386      -0.000803      -0.039008      -0.040433      -0.037897       0.005406       0.032492             13.235267      15.851954      -1.782185       9.278668      10.350758      -3.078482      13.503088           0.000000
          376              C      14.745509      16.580026       8.546919      -0.204102      37.693394 0.42629587E+03  0.99998625E+04                                 9.804349                            6.899250       0.013926       1.963690                    0.999657      30.302038      87.781131       0.623590       0.418720      -1.059893      -0.000526       0.016885      -0.001727       0.016981       0.024929      -0.019232       0.015202      -0.002630      -0.019848      -0.039708       0.011227       0.028481             13.225058      13.453267      -3.784849       7.855601      12.876577      -6.014643      13.345331           0.000000
          377              C      15.647070      16.089589       9.462966       0.149896      34.706685 0.38278954E+03  0.86692180E+04                                 9.340685                            6.567722       0.079685       2.047284                    0.999579      25.370225      70.298104       0.640008       0.422572      -1.066211      -0.017597      -0.069954       0.013425       0.073372       0.002042       0.005357      -0.026069      -0.068082      -0.053341      -0.032140      -0.020448       0.052588             12.443112      12.299523      -2.069163       6.627434      13.421475      -4.938523      11.608337          -0.000000
          378              C      13.832622      18.310287       7.018194       0.612075      26.136609 0.25216330E+03  0.52021384E+04                                 8.135993                            5.594215       0.065202       2.079592                    0.999497      21.821198      59.829592       0.637938       0.465401      -1.029347      -0.037019       0.021751      -0.049645       0.065637      -0.013436      -0.086329       0.041728       0.015390       0.033955      -0.085447      -0.020947       0.106394             11.502110      12.738756      -2.026998       7.472966       9.660793      -3.697037      12.106781           0.000000
          379              C      19.368840      15.379435      12.847528      -0.020135      37.794088 0.42608040E+03  0.99064865E+04                                 9.746202                            6.835297       0.005344       2.001844                    0.999337      27.273687      76.442255       0.640654       0.411201      -1.074062      -0.029288       0.021135      -0.031398       0.047857      -0.002772      -0.013216       0.012255       0.008566       0.000071      -0.017088      -0.002939       0.020028             12.761873      14.497902      -5.420700       4.861968       8.670384      -3.583988      15.117334          -0.000000
          380              C      18.201114      15.969921      13.246526      -0.210552      35.663665 0.44774186E+03  0.10616173E+05                                 9.370948                            7.041024       0.077795       1.979366                    0.999671      30.592409      88.649749       0.622143       0.415217      -1.063766       0.021366      -0.008695      -0.001630       0.023125       0.007326      -0.029617       0.012739       0.002440       0.035348      -0.034099      -0.001024       0.035123             11.242700      13.922346      -5.061694       3.419375       7.973297      -2.213451      11.832457           0.000000
          381              C      17.295023      16.487822      12.334435       0.154728      31.799704 0.38669069E+03  0.87894450E+04                                 8.800658                            6.622797       0.035219       2.031544                    0.999656      25.506247      71.057964       0.633517       0.425354      -1.063295      -0.062675       0.031629       0.033778       0.077907      -0.029214      -0.012493       0.010488       0.048183      -0.036244      -0.032815      -0.015244       0.048059             10.519976      12.357044      -4.444531       2.166861       7.172048      -1.508473      12.030836           0.000000
          382              C      18.794606      15.895375      10.525423       0.140673      32.370725 0.42318694E+03  0.98398476E+04                                 8.965297                            6.980993       0.111252       2.054727                    0.999659      26.014342      73.337247       0.609981       0.431850      -1.059112       0.033308      -0.011451      -0.074715       0.082601      -0.012794      -0.009273      -0.001141       0.012865       0.140079      -0.038078      -0.009946       0.048023             10.734658      12.602413      -3.938586       1.601179       6.927649      -1.387668      12.673912           0.000000
          383              C      19.667852      15.348048      11.529844      -0.194541      35.629607 0.48973015E+03  0.11892474E+05                                 9.469501                            7.440315       0.064501       1.979713                    0.999629      30.873167      90.977112       0.595023       0.423894      -1.056715      -0.005842      -0.000151       0.015395       0.016467       0.004371      -0.023445       0.017387      -0.003114      -0.057056      -0.038611       0.014141       0.024470             11.388513      11.761128      -3.347243       3.362122       7.506048      -2.604328      14.898363           0.000000
          384              C      20.313441      14.767370      13.845353       0.619568      24.126496 0.24610792E+03  0.50651305E+04                                 7.727545                            5.569141       0.056725       2.080360                    0.999629      21.852661      60.570904       0.629737       0.472587      -1.021631       0.043702      -0.022742       0.039649       0.063239       0.061356      -0.022624       0.027547      -0.077971      -0.127654      -0.080812      -0.014504       0.095316              9.837521      10.025642      -3.207617       2.954911       6.499306      -2.391655      12.987614           0.000000
          385              C      16.068400      17.184242      12.789491      -0.521895      26.383670 0.41523934E+03  0.96429718E+04                                 7.485435                            6.599319       0.227876       2.023932                    0.999181      31.992455      91.166508       0.670599       0.393306      -1.080383       0.059622      -0.031136      -0.016857       0.069343      -0.021806      -0.001344      -0.000159       0.004057      -0.038033      -0.015889      -0.012369       0.028258              7.811566       9.003591      -1.641838      -0.792809       7.076007       0.343686       7.355101           0.000001
          386              C      19.170635      15.785518       9.045502      -0.512881      26.336375 0.43974293E+03  0.10369356E+05                                 7.452157                            6.756211       0.253838       2.039221                    0.998345      32.126229      92.538983       0.667290       0.389259      -1.082145      -0.012603      -0.003608       0.069845       0.071065      -0.002552      -0.005745       0.005911       0.005682       0.129012      -0.025516      -0.018567       0.044083              7.770610       7.946852      -0.728342      -0.854051       6.715001       0.314787       8.649976          -0.000000
          387              C      17.768457      19.147952      10.090812      -0.529312      28.345238 0.45478128E+03  0.10809049E+05                                 7.898151                            6.909916       0.138168       1.991937                    0.998337      32.748346      94.548614       0.654556       0.393708      -1.079619      -0.055141      -0.041837      -0.031928       0.076225       0.006506       0.015281       0.007786       0.006720       0.027232      -0.012532      -0.010815       0.023347              8.558234       9.956982       1.656874       2.489905       8.445819       0.765477       7.271902           0.000000
          388              C      15.587041      14.663399       9.987929      -0.529388      28.560344 0.45366633E+03  0.10785855E+05                                 7.947188                            6.888398       0.160502       2.001263                    0.998536      32.682789      94.657878       0.656836       0.392221      -1.079647       0.001564       0.067174      -0.031535       0.074224      -0.008483       0.001525      -0.010146      -0.012893      -0.026484      -0.013521      -0.005077       0.018598              8.757661       7.186918      -0.213407       0.707394      11.863672      -2.707961       7.222393           0.000000
          389              C      28.987009      16.383851       9.978037      -0.046259      38.690872 0.45266424E+03  0.10701820E+05                                 9.952494                            7.104975      -0.177121       1.951327                    0.998477      27.644240      78.532500       0.619504       0.418196      -1.067864      -0.044221      -0.027546       0.047884       0.070761       0.025991      -0.002714       0.009370       0.010194       0.053673      -0.036904       0.014539       0.022365             13.442484      14.943845       2.295693      -7.713810      12.285699      -5.047693      13.097909          -0.000000
          390              C      30.693861      17.507932       8.092522      -0.005523      41.004286 0.40518555E+03  0.92960766E+04                                10.341591                            6.646590      -0.088007       1.974371                    0.999379      26.943931      74.834953       0.652958       0.408860      -1.076396      -0.023698      -0.020700       0.029945       0.043437      -0.008651       0.007723       0.005229      -0.014200      -0.029370      -0.017461       0.001282       0.016178             15.834136      17.479383       4.157662     -11.031891      12.876002      -6.937405      17.147025           0.000000
          391              C      28.082049      15.781594      10.984436      -0.043710      38.074155 0.45846747E+03  0.10878728E+05                                 9.889662                            7.212125      -0.159618       1.955030                    0.998871      27.787484      79.205940       0.606719       0.425451      -1.062780       0.044055       0.027821      -0.038625       0.064859      -0.008609      -0.029150      -0.014284      -0.001664      -0.037262      -0.039879       0.012762       0.027117             12.994310      14.471963       5.686922      -4.814947       9.341956      -2.808324      15.169012           0.000001
          392              C      30.067524      15.685469       9.507812       0.141050      34.978354 0.39359235E+03  0.89721426E+04                                 9.379217                            6.656040       0.051620       2.035086                    0.999633      25.608268      71.086513       0.636561       0.422101      -1.066980       0.021801      -0.068833       0.013410       0.073438      -0.012892      -0.000738      -0.031170      -0.067199      -0.051741      -0.034636      -0.022564       0.057200             12.386171      12.611588       1.528158      -6.237990      12.787649      -5.314943      11.759276           0.000000
          393              C      30.916986      16.262223       8.583851      -0.205236      38.483628 0.44381376E+03  0.10511846E+05                                 9.943951                            7.043819       0.001180       1.955950                    0.999690      30.617166      89.004830       0.616852       0.419225      -1.060006      -0.004454       0.016979      -0.010949       0.020688      -0.023363       0.011693       0.020925      -0.005365      -0.041576      -0.038341       0.006167       0.032174             13.272826      13.302536       3.291793      -7.328839      12.970723      -6.522525      13.545218           0.000000
          394              C      29.638263      18.174926       8.546919      -0.203912      37.683852 0.42619486E+03  0.99969175E+04                                 9.802456                            6.898344       0.014127       1.963715                    0.999688      30.298146      87.767807       0.623642       0.418709      -1.059898       0.013688      -0.007279      -0.001954       0.015626      -0.013463       0.022629       0.009232      -0.045400      -0.021723      -0.040525       0.010191       0.030334             13.221287      16.291626       2.141007      -9.132319      10.031252      -3.795478      13.340985           0.000000
          395              C      28.762751      17.639369       9.462966       0.150381      34.711943 0.38288782E+03  0.86724664E+04                                 9.343682                            6.570299       0.081851       2.047926                    0.999562      25.375192      70.328357       0.639595       0.422795      -1.066013      -0.051256       0.049290       0.013932       0.072462      -0.030464      -0.024798       0.008472       0.031810      -0.051568      -0.031489      -0.020939       0.052428             12.446019      14.934778       0.548891      -7.591529      10.792496      -3.271523      11.610783           0.000000
          396              C      31.593158      18.100380       7.018194       0.611698      26.156133 0.25237298E+03  0.52076626E+04                                 8.140666                            5.597023       0.064501       2.079167                    0.999471      21.830452      59.866231       0.637681       0.465482      -1.029280       0.037938       0.021334      -0.050919       0.066987       0.013539       0.079800       0.054236       0.015221       0.033220      -0.086059      -0.020909       0.106968             11.509735      12.194157       2.348439      -6.944143      10.219365      -4.626640      12.115682           0.000000
          397              C      26.286853      14.771294      12.847528      -0.019319      37.739629 0.42543804E+03  0.98869189E+04                                 9.733306                            6.827658       0.014185       2.004867                    0.999358      27.252694      76.342764       0.641421       0.410902      -1.074356       0.032887       0.014274      -0.031255       0.047562       0.004502       0.017452       0.005281       0.000155       0.002064      -0.017262      -0.002755       0.020016             12.742393      14.797977       5.225135      -5.522262       8.335621      -2.412923      15.093579          -0.000000
          398              C      27.382091      15.487331      13.246526      -0.210353      35.692722 0.44820799E+03  0.10630115E+05                                 9.376916                            7.045642       0.067761       1.975810                    0.999670      30.604394      88.699938       0.621806       0.415330      -1.063681      -0.018260      -0.013820      -0.002729       0.023063      -0.002927       0.025424       0.018949      -0.013371       0.035593      -0.033680      -0.000867       0.034547             11.249766      13.854245       5.111703      -3.628697       8.057946      -1.856045      11.837108           0.000000
          399              C      28.283653      16.013080      12.334435       0.153793      31.806959 0.38679762E+03  0.87923501E+04                                 8.800973                            6.623177       0.033822       2.031221                    0.999639      25.510314      71.067694       0.633585       0.425285      -1.063354       0.058883       0.038509       0.033397       0.077882       0.035061       0.014591       0.005069       0.026176      -0.035044      -0.032546      -0.014502       0.047048             10.519776      12.315976       4.467749      -2.388690       7.212799      -1.121617      12.030555           0.000000
          400              C      27.020789      15.010628      10.525423       0.139891      32.390760 0.42352345E+03  0.98490660E+04                                 8.966278                            6.981828       0.114513       2.055658                    0.999692      26.024048      73.356101       0.610234       0.431611      -1.059320      -0.026630      -0.023231      -0.074320       0.082294       0.011957       0.003084       0.008477       0.016208       0.138974      -0.038048      -0.009503       0.047551             10.735899      11.759546       4.428046      -2.003942       7.774269      -0.693423      12.673881          -0.000000
          401              C      26.110166      14.528038      11.529844      -0.194821      35.659500 0.49023555E+03  0.11908737E+05                                 9.477035                            7.445814       0.062392       1.978849                    0.999655      30.891886      91.070489       0.594558       0.424083      -1.056516       0.002073       0.004485       0.014747       0.015553      -0.003550       0.026813       0.011959      -0.005033      -0.057746      -0.038797       0.013933       0.024865             11.397905      11.479318       3.520313      -3.939753       7.805217      -1.611178      14.909179           0.000000
          402              C      25.284488      14.259277      13.845353       0.617603      24.156545 0.24647485E+03  0.50742336E+04                                 7.731713                            5.572020       0.059848       2.081169                    0.999646      21.867476      60.608032       0.629831       0.472372      -1.021816      -0.041554      -0.026781       0.039428       0.063234      -0.064403       0.035356       0.005940      -0.067844      -0.130221      -0.081249      -0.014566       0.095815              9.843074      10.164125       3.132876      -3.551685       6.369640      -1.364474      12.995456           0.000000
          403              C      29.500082      16.727155      12.789491      -0.523367      26.407310 0.41575718E+03  0.96575768E+04                                 7.488845                            6.602723       0.229011       2.024047                    0.999178      32.009463      91.213910       0.670564       0.393222      -1.080489      -0.058243      -0.036243      -0.017435       0.070779       0.013353       0.001034       0.001462       0.035232      -0.040086      -0.015876      -0.012960       0.028836              7.815034       8.983784       1.657849       0.696025       7.104839       0.515759       7.356479           0.000001
          404              C      26.737636      14.739907       9.045502      -0.510722      26.288524 0.43863885E+03  0.10337220E+05                                 7.444874                            6.749496       0.251956       2.039203                    0.998317      32.088371      92.414275       0.667333       0.389464      -1.081961       0.003457       0.013462       0.069722       0.071093       0.003852       0.008342       0.001923       0.000413       0.130479      -0.025906      -0.018726       0.044632              7.762815       7.645657       0.895182       0.696752       7.003283       0.580752       8.639505          -0.000000
          405              C      30.350677      14.273011      10.090812      -0.528083      28.345937 0.45477260E+03  0.10810387E+05                                 7.906909                            6.917356       0.123211       1.987965                    0.998274      32.738629      94.572896       0.653043       0.394564      -1.078874      -0.008565       0.068438      -0.032418       0.076211      -0.000350      -0.000672      -0.016332      -0.013649       0.027308      -0.011909      -0.010467       0.022376              8.568740       7.393683      -0.174336      -0.582624      11.032171      -2.545773       7.280367           0.000000
          406              C      27.557649      18.404450       9.987929      -0.528647      28.522960 0.45291863E+03  0.10763268E+05                                 7.938082                            6.880774       0.160668       2.001699                    0.998542      32.656856      94.551011       0.657501       0.392000      -1.079836       0.057848      -0.036443      -0.030838       0.075003      -0.000849      -0.009718       0.004344       0.021244      -0.027200      -0.014293      -0.004485       0.018778              8.746597      10.862491      -1.914746      -2.692787       8.162346       0.740291       7.214955           0.000000
          407              C      22.347620       5.939511       9.978037      -0.046550      38.691704 0.45266280E+03  0.10701834E+05                                 9.953133                            7.105365      -0.178185       1.951082                    0.998489      27.642677      78.529572       0.619432       0.418244      -1.067828      -0.002346       0.052208       0.047932       0.070913      -0.009143       0.009750      -0.002476      -0.049688       0.054329      -0.037059       0.014292       0.022767             13.443170      10.964347       0.003569      -0.514699      16.267785       9.204022      13.097378          -0.000000
          408              C      22.467678       3.899295       8.092522      -0.006835      41.032202 0.40555477E+03  0.93063934E+04                                10.344628                            6.648791      -0.087429       1.974319                    0.999372      26.958229      74.874922       0.652991       0.408759      -1.076495      -0.005848       0.031198       0.029254       0.043166      -0.001446       0.000174      -0.009240       0.021160      -0.029712      -0.017268       0.001608       0.015660             15.837596      10.431175      -0.087369      -0.494130      19.931950      13.024206      17.149664           0.000000
          409              C      22.278530       7.024357      10.984436      -0.042532      38.056101 0.45820192E+03  0.10871220E+05                                 9.888304                            7.211219      -0.161804       1.954528                    0.998891      27.779375      79.187178       0.606587       0.425590      -1.062657       0.002328      -0.051445      -0.038550       0.064328       0.003176       0.002633       0.032289       0.015480      -0.036348      -0.039607       0.012518       0.027089             12.992285       5.699175      -0.621657      -0.024466      18.111969       5.572334      15.165711           0.000001
          410              C      21.202546       5.352949       9.507812       0.140582      34.999411 0.39384985E+03  0.89794320E+04                                 9.382886                            6.658430       0.043943       2.032933                    0.999630      25.616360      71.113338       0.636420       0.422128      -1.066969      -0.070638       0.015084       0.013400       0.073463      -0.021964      -0.025633       0.015925       0.054769      -0.050346      -0.033910      -0.021668       0.055578             12.391734      11.424132      -0.839781      -1.484575      13.985640       8.064775      11.765431           0.000000
          411              C      21.277300       4.328918       8.583851      -0.205136      38.434225 0.44313867E+03  0.10491438E+05                                 9.931603                            7.035412       0.011200       1.959011                    0.999675      30.605923      88.941650       0.617647       0.418862      -1.060279       0.017510      -0.004674      -0.011649       0.021543       0.008849       0.012659      -0.020571       0.041889      -0.040890      -0.037973       0.006406       0.031567             13.253802      10.193644      -1.495579      -1.978144      16.044084       9.591091      13.523679           0.000000
          412              C      23.573110       4.479972       8.546919      -0.203793      37.686711 0.42625001E+03  0.99984288E+04                                 9.803000                            6.898796       0.015652       1.964182                    0.999687      30.299109      87.768521       0.623628       0.418710      -1.059909      -0.013405      -0.009455      -0.002486       0.016591      -0.011663      -0.003960      -0.024813       0.046587      -0.024319      -0.041073       0.010839       0.030234             13.221825       9.742894       1.640922       1.279443      16.581278       9.806743      13.341302           0.000000
          413              C      23.547059       5.505965       9.462966       0.152334      34.654465 0.38213023E+03  0.86510979E+04                                 9.335004                            6.564604       0.075958       2.046374                    0.999613      25.347159      70.235582       0.639749       0.422899      -1.065938       0.068105       0.019059       0.013837       0.072062       0.028567       0.020333       0.017518       0.037774      -0.053246      -0.031982      -0.020917       0.052899             12.433561      11.343096       1.518167       0.961489      14.358950       8.200442      11.598635          -0.000000
          414              C      22.531105       2.824259       7.018194       0.612681      26.127604 0.25208503E+03  0.52001101E+04                                 8.134437                            5.593650       0.067063       2.080010                    0.999454      21.816142      59.812975       0.637919       0.465452      -1.029321      -0.000115      -0.043423      -0.050373       0.066506      -0.000257       0.006872      -0.095988      -0.030663       0.034250      -0.085808      -0.020906       0.106713             11.498936       8.673623      -0.319901      -0.535105      13.719834       8.317090      12.103352           0.000000
          415              C      22.301181       9.084190      12.847528      -0.018589      37.721850 0.42513860E+03  0.98786043E+04                                 9.732686                            6.826856       0.009973       2.003767                    0.999347      27.241715      76.316442       0.641208       0.411095      -1.074188      -0.004319      -0.036249      -0.031702       0.048349      -0.002125      -0.004594      -0.017719      -0.008750       0.001473      -0.017347      -0.002868       0.020215             12.742078       5.425671       0.186077       0.671814      17.707355       5.988777      15.093207          -0.000000
          416              C      22.373668       7.777667      13.246526      -0.211722      35.729793 0.44875302E+03  0.10646062E+05                                 9.381913                            7.048702       0.080658       1.979637                    0.999707      30.624830      88.765925       0.621845       0.415186      -1.063795      -0.003005       0.021798      -0.003020       0.022210      -0.004399       0.003526      -0.031547       0.012584       0.035592      -0.034025      -0.000419       0.034444             11.256745       5.082756      -0.045423       0.207384      16.844178       4.075275      11.843299           0.000000
          417              C      22.378199       6.734018      12.334435       0.152825      31.835926 0.38721409E+03  0.88038902E+04                                 8.804236                            6.625201       0.035125       2.031446                    0.999662      25.526207      71.112565       0.633730       0.425087      -1.063514       0.004164      -0.070388       0.034043       0.078299      -0.006618      -0.002591      -0.015315      -0.073064      -0.035173      -0.032160      -0.014694       0.046854             10.524250       4.621117      -0.023287       0.223317      14.916592       2.632153      12.035041           0.000000
          418              C      22.141483       8.328918      10.525423       0.140802      32.369843 0.42314644E+03  0.98386438E+04                                 8.964851                            6.980402       0.111856       2.054978                    0.999669      26.013080      73.332068       0.610042       0.431819      -1.059134      -0.006802       0.036181      -0.074922       0.083478       0.001341       0.005309      -0.006020      -0.027390       0.142809      -0.037933      -0.010598       0.048532             10.734229       4.935382      -0.488208       0.401820      14.597425       2.081882      12.669880           0.000000
          419              C      22.178859       9.358835      11.529844      -0.195535      35.655858 0.49018470E+03  0.11906275E+05                                 9.471841                            7.441425       0.066307       1.979949                    0.999652      30.891219      91.040912       0.595259       0.423627      -1.056881       0.003129      -0.004470       0.015758       0.016676      -0.000493      -0.003283      -0.029562       0.009871      -0.054136      -0.038713       0.013926       0.024787             11.391428       5.671573      -0.169177       0.574582      13.603844       4.213083      14.898867           0.000000
          420              C      22.358943      10.208270      13.845353       0.618141      24.164526 0.24656190E+03  0.50767405E+04                                 7.734266                            5.573590       0.054405       2.079343                    0.999647      21.874364      60.641795       0.629610       0.472471      -1.021708      -0.001817       0.048732       0.039951       0.063041       0.002479      -0.012597      -0.033965       0.145948      -0.127963      -0.081650      -0.014022       0.095672              9.846678       4.606631       0.076878       0.594406      11.933133       3.760219      13.000270           0.000000
          421              C      22.388392       5.323522      12.789491      -0.520839      26.377497 0.41511014E+03  0.96393630E+04                                 7.486304                            6.600331       0.224852       2.023336                    0.999162      31.981472      91.136706       0.670227       0.393550      -1.080200      -0.002067       0.067770      -0.017158       0.069939       0.008325       0.000881      -0.001561      -0.039919      -0.038371      -0.015708      -0.012359       0.028067              7.812553       6.136376      -0.014278       0.099112       9.946664      -0.859191       7.354618           0.000001
          422              C      22.048610       8.709498       9.045502      -0.514655      26.391422 0.44110151E+03  0.10409312E+05                                 7.464621                            6.769611       0.250301       2.037775                    0.998377      32.162438      92.675503       0.666197       0.389601      -1.081918       0.010379      -0.009182       0.069689       0.071053      -0.001529      -0.002614      -0.007635      -0.007908       0.128933      -0.025977      -0.018032       0.044010              7.782768       6.400839      -0.169328       0.156925       8.278053      -0.901708       8.669414          -0.000000
          423              C      19.837745       5.813959      10.090812      -0.529638      28.347066 0.45480345E+03  0.10810081E+05                                 7.896994                            6.908035       0.139177       1.992075                    0.998342      32.756729      94.585685       0.654914       0.393474      -1.079742       0.065258      -0.027092      -0.032310       0.077695      -0.006345      -0.014148       0.008585       0.007818       0.024656      -0.011754      -0.010750       0.022503              8.557298      10.254744      -1.481086      -1.906884       8.143602       1.774702       7.273549           0.000000
          424              C      24.812190       6.167074       9.987929      -0.529659      28.563925 0.45378155E+03  0.10789607E+05                                 7.949102                            6.890258       0.158204       2.000705                    0.998486      32.684661      94.677135       0.656587       0.392333      -1.079537      -0.059799      -0.032485      -0.029775       0.074282       0.009538       0.009007       0.005283      -0.008938      -0.025670      -0.014332      -0.003827       0.018158              8.759527      10.512415       2.132251       1.992301       8.542462       1.966727       7.223703           0.000000
          425              O      32.334675       8.630437      15.362206      -0.529757      32.392848 0.42823375E+03  0.96994008E+04                                 7.974374                            6.264689       0.519804       2.236865                    0.998402      26.070262      65.939358       0.786851       0.343676      -1.154562      -0.018318      -0.006956      -0.012223       0.023094       0.022871      -0.013713       0.046094       0.063405      -0.008625      -0.071394       0.030774       0.040619             10.058538      14.160750       1.217539       6.493227       6.154881       0.431894       9.859983           0.000000
          426              O      25.259235      11.372570       6.935757      -0.535862      32.476886 0.43087993E+03  0.97842386E+04                                 7.990998                            6.300232       0.639867       2.275123                    0.998719      26.232506      66.653487       0.780813       0.345452      -1.151913       0.001088      -0.008364       0.019942       0.021652       0.040158      -0.002059       0.000379      -0.058382       0.143719      -0.073633       0.025677       0.047955              9.823666       6.357116      -0.808047       2.186570       5.788141      -2.148193      17.325742          -0.000000
          427              O      23.938945      11.873795       8.646503      -0.564182      36.596058 0.52825912E+03  0.12599202E+05                                 8.640273                            7.008107       0.554994       2.243160                    0.997585      26.883444      69.586643       0.736588       0.348647      -1.151377       0.020172      -0.013292       0.009016       0.025785      -0.016814      -0.031050       0.026399       0.006781      -0.145317      -0.064178       0.007073       0.057106             10.250503      14.247188      -4.925104       0.874612       9.186189      -1.090025       7.318130          -0.000000
          428              O      31.307620       6.629848      15.336486      -0.565181      33.755795 0.46241512E+03  0.10657009E+05                                 8.171289                            6.483696       0.596218       2.247399                    0.998619      26.756266      67.855677       0.779576       0.340914      -1.159022      -0.010682       0.017343      -0.015044       0.025322      -0.012390      -0.035700      -0.026901      -0.092285      -0.052887      -0.070091       0.006247       0.063844             10.326851       7.846607      -3.423018       3.449971      13.155473      -5.556568       9.978474           0.000000
          429              O      13.959130       6.917047      15.362206      -0.529718      32.390610 0.42822812E+03  0.96992689E+04                                 7.973704                            6.264554       0.520451       2.236937                    0.998406      26.070653      65.940939       0.786875       0.343666      -1.154567       0.003159       0.018817      -0.012281       0.022691       0.016168       0.046551      -0.011405      -0.071200      -0.009246      -0.071242       0.030485       0.040757             10.056677       7.100918       2.856575      -2.871607      13.211139      -5.837225       9.857975           0.000000
          430              O      19.871612      11.673502       6.935757      -0.534227      32.412643 0.42988644E+03  0.97557367E+04                                 7.979535                            6.292331       0.641930       2.275999                    0.998706      26.207879      66.563730       0.781446       0.345383      -1.152007      -0.007053       0.004010       0.020658       0.022194      -0.045372       0.001146       0.001506      -0.040779       0.145537      -0.074025       0.025469       0.048556              9.807823       6.619843       0.648712      -2.946638       5.507852      -0.816660      17.295775          -0.000000
          431              O      20.965830      12.566292       8.646503      -0.563855      36.569238 0.52780621E+03  0.12585289E+05                                 8.634681                            7.004158       0.552385       2.242486                    0.997572      26.876181      69.551817       0.736968       0.348553      -1.151492      -0.022210      -0.011505       0.009060       0.026603       0.011914       0.038272       0.013864       0.025033      -0.145725      -0.064243       0.007025       0.057218             10.243271      14.705151       4.649905      -1.380331       8.711310      -0.212569       7.313353          -0.000000
          432              O      12.740096       8.806798      15.336486      -0.565384      33.765315 0.46257140E+03  0.10661583E+05                                 8.172926                            6.484870       0.596023       2.247141                    0.998637      26.760970      67.872184       0.779486       0.340922      -1.159008       0.020288       0.000719      -0.015192       0.025356      -0.033859      -0.005877       0.044423       0.068045      -0.051928      -0.070161       0.006017       0.064143             10.328993      14.795613      -0.587817      -6.538562       6.210628      -0.209286       9.980740           0.000000
          433              O      21.663064      23.687431      15.362206      -0.530274      32.404546 0.42844726E+03  0.97054151E+04                                 7.975594                            6.265855       0.519533       2.236636                    0.998424      26.077575      65.961167       0.786855       0.343633      -1.154602       0.014879      -0.012328      -0.012244       0.022875      -0.038730      -0.032889      -0.035075       0.007972      -0.010382      -0.071284       0.030561       0.040723             10.059346       9.212009      -4.075403      -3.620290      11.105834       5.407190       9.860196           0.000000
          434              O      22.826038      16.188854       6.935757      -0.535146      32.444172 0.43036283E+03  0.97694789E+04                                 7.985373                            6.296355       0.639694       2.275310                    0.998639      26.218809      66.606522       0.781078       0.345442      -1.151931       0.007006       0.004698       0.019834       0.021554       0.005241       0.000925      -0.001530       0.098971       0.144035      -0.073789       0.025725       0.048064              9.815750       5.227397       0.157320       0.766550       6.909044       2.963690      17.310810          -0.000000
          435              O      23.052107      14.794836       8.646503      -0.563316      36.590240 0.52814765E+03  0.12596303E+05                                 8.640673                            7.008590       0.557237       2.243998                    0.997595      26.876767      69.576347       0.736345       0.348768      -1.151238       0.001186       0.024472       0.008583       0.025961       0.005331      -0.007111      -0.040339      -0.033175      -0.146522      -0.064605       0.007003       0.057602             10.250821       6.186788       0.270871       0.506585      17.246926       1.303421       7.318748          -0.000000
          436              O      23.909152      23.798270      15.336486      -0.565952      33.758787 0.46250877E+03  0.10659423E+05                                 8.170230                            6.483251       0.592723       2.246264                    0.998566      26.765019      67.872778       0.779822       0.340798      -1.159152      -0.008970      -0.018388      -0.015092       0.025424       0.045947       0.041116      -0.017604       0.024971      -0.050474      -0.069974       0.006571       0.063403             10.324670       8.862855       4.008927       3.086148      12.134750       5.763985       9.976404           0.000000
          437              O      20.019307      13.456207       4.370516      -0.530274      32.404575 0.42844753E+03  0.97054225E+04                                 7.975598                            6.265856       0.519533       2.236635                    0.998424      26.077582      65.961184       0.786855       0.343633      -1.154602      -0.003238       0.019049      -0.012246       0.022876      -0.015912      -0.046820      -0.010946      -0.071068      -0.010383      -0.071283       0.030561       0.040723             10.059360       7.102985      -2.857763       2.872626      13.214882      -5.838868       9.860212           0.000000
          438              O      25.432971      24.751809      17.927447      -0.535148      32.444259 0.43036454E+03  0.97695277E+04                                 7.985387                            6.296368       0.639694       2.275309                    0.998640      26.218850      66.606670       0.781077       0.345442      -1.151931       0.007572       0.003719       0.019836       0.021555       0.045476      -0.000862       0.001566      -0.040408       0.144035      -0.073789       0.025725       0.048064              9.815757       6.624887      -0.649517       2.949906       5.511574      -0.817995      17.310812          -0.000000
          439              O      13.012600       6.027132      19.638194      -0.563314      36.590140 0.52814618E+03  0.12596259E+05                                 8.640658                            7.008581       0.557236       2.243999                    0.997594      26.876733      69.576234       0.736345       0.348769      -1.151238       0.021787      -0.011208       0.008585       0.025961      -0.011700      -0.038490       0.014011       0.025822      -0.146519      -0.064604       0.007002       0.057602             10.250794      14.716430      -4.653725       1.382073       8.717225      -0.212986       7.318727          -0.000000
          440              O      21.238340      15.345958       4.344795      -0.565952      33.758803 0.46250906E+03  0.10659431E+05                                 8.170231                            6.483252       0.592723       2.246264                    0.998566      26.765030      67.872808       0.779822       0.340798      -1.159152      -0.020410       0.001426      -0.015094       0.025425       0.033786       0.005313       0.044409       0.067096      -0.050475      -0.069973       0.006571       0.063403             10.324679      14.788620       0.587688       6.534838       6.209001      -0.209312       9.976416           0.000000
          441              O      23.641523      10.609124       4.370516      -0.529757      32.392874 0.42823418E+03  0.96994128E+04                                 7.974378                            6.264692       0.519804       2.236865                    0.998402      26.070266      65.939367       0.786851       0.343676      -1.154562      -0.015183      -0.012386      -0.012224       0.023095       0.038891       0.033062      -0.034922       0.007912      -0.008625      -0.071393       0.030774       0.040619             10.058550       9.210768       4.075417       3.620650      11.104883       5.407366       9.859999           0.000000
          442              O      33.804695       9.649694      17.927447      -0.535863      32.476942 0.43088086E+03  0.97842651E+04                                 7.991007                            6.300238       0.639868       2.275123                    0.998719      26.232531      66.653577       0.780813       0.345452      -1.151913      -0.006699       0.005125       0.019943       0.021653      -0.005201      -0.000701      -0.001973       0.098746       0.143718      -0.073632       0.025677       0.047955              9.823672       5.230598      -0.157650      -0.767103       6.914673       2.967736      17.325744          -0.000000
          443              O      33.578624       8.255676      19.638194      -0.564180      36.595994 0.52825852E+03  0.12599183E+05                                 8.640264                            7.008103       0.554996       2.243161                    0.997585      26.883415      69.586540       0.736588       0.348647      -1.151377      -0.001424       0.024116       0.009017       0.025786      -0.005471       0.007338      -0.040090      -0.032513      -0.145316      -0.064178       0.007072       0.057106             10.250487       6.186168      -0.271070      -0.506683      17.247177       1.302451       7.318116          -0.000000
          444              O      21.395434      10.719963       4.344795      -0.565181      33.755814 0.46241533E+03  0.10657015E+05                                 8.171293                            6.483697       0.596217       2.247398                    0.998619      26.756272      67.855695       0.779576       0.340914      -1.159022       0.009678      -0.017922      -0.015045       0.025323      -0.046156      -0.041147      -0.017466       0.024682      -0.052887      -0.070090       0.006247       0.063844             10.326864       8.863837      -4.010323      -3.087147      12.138269       5.766060       9.978486           0.000000
          445              O      24.296061      15.169597       4.370516      -0.529718      32.390641 0.42822835E+03  0.96992756E+04                                 7.973709                            6.264555       0.520449       2.236936                    0.998406      26.070664      65.940976       0.786875       0.343666      -1.154567       0.017875      -0.006673      -0.012283       0.022692      -0.022746       0.013398       0.046016       0.063604      -0.009246      -0.071242       0.030485       0.040757             10.056692      14.157470      -1.217516      -6.491005       6.154611       0.431730       9.857995           0.000000
          446              O      42.697648      24.450877      17.927447      -0.534228      32.412721 0.42988764E+03  0.97557714E+04                                 7.979547                            6.292340       0.641931       2.275998                    0.998706      26.207912      66.563848       0.781446       0.345383      -1.152007      -0.000054      -0.008112       0.020659       0.022195      -0.040344       0.001877       0.000239      -0.058197       0.145537      -0.074025       0.025469       0.048556              9.807833       6.347660       0.805867      -2.180579       5.780053      -2.143543      17.295786          -0.000000
          447              O      21.365636      24.952102      19.638194      -0.563853      36.569127 0.52780469E+03  0.12585243E+05                                 8.634663                            7.004148       0.552396       2.242490                    0.997573      26.876141      69.551673       0.736969       0.348553      -1.151492      -0.021068      -0.013482       0.009061       0.026603       0.016796       0.031143       0.026212       0.008118      -0.145725      -0.064243       0.007025       0.057218             10.243244      14.236665       4.920346      -0.874253       9.179736      -1.089113       7.313332          -0.000000
          448              O      25.323116      13.169008       4.344795      -0.565384      33.765328 0.46257152E+03  0.10661586E+05                                 8.172928                            6.484870       0.596021       2.247141                    0.998637      26.760978      67.872209       0.779486       0.340922      -1.159008       0.010766       0.017210      -0.015194       0.025356       0.012535       0.035532      -0.027301      -0.092668      -0.051928      -0.070161       0.006017       0.064144             10.329002       7.847815       3.423504      -3.450533      13.158441      -5.557923       9.980748           0.000000
          449              O      22.652296      13.078309       6.065874      -1.045932      56.660846 0.12840134E+04  0.38093107E+05                                11.081581                           10.454534       0.007950       1.920105                    0.998593      37.523217     106.989782       0.646782       0.319206      -1.181534      -0.000109      -0.000043      -0.009443       0.009444      -0.000227      -0.000026       0.000101      -0.000106       0.017009      -0.003068      -0.002603       0.005671             12.650981      11.867580       0.000264       0.000391      11.867460       0.000676      14.217904           0.000000
          450              O      11.326138       6.539149      17.057565      -1.045932      56.660827 0.12840132E+04  0.38093099E+05                                11.081577                           10.454532       0.007952       1.920106                    0.998593      37.523219     106.989781       0.646783       0.319206      -1.181534      -0.000091      -0.000073      -0.009442       0.009442      -0.000159       0.000075      -0.000073      -0.000340       0.017004      -0.003067      -0.002602       0.005669             12.650965      11.867710       0.000187       0.000778      11.867312       0.000002      14.217873           0.000000
          451              O      25.285278      12.700407      17.612865      -0.530274      32.404558 0.42844739E+03  0.97054184E+04                                 7.975595                            6.265855       0.519533       2.236635                    0.998424      26.077578      65.961171       0.786855       0.343633      -1.154602       0.003237      -0.019049       0.012246       0.022876      -0.015912      -0.046821      -0.010946      -0.071068      -0.010382      -0.071283       0.030561       0.040723             10.059350       7.102978      -2.857757       2.872622      13.214870      -5.838862       9.860201           0.000000
          452              O      19.871614       1.404805       4.055934      -0.535149      32.444159 0.43036179E+03  0.97694474E+04                                 7.985362                            6.296338       0.639709       2.275314                    0.998640      26.218816      66.606470       0.781081       0.345441      -1.151932      -0.007571      -0.003719      -0.019837       0.021556       0.045477      -0.000861       0.001566      -0.040410       0.144038      -0.073790       0.025725       0.048065              9.815756       6.624870      -0.649519       2.949940       5.511554      -0.818014      17.310843          -0.000000
          453              O      32.291985      20.129482       2.345187      -0.563319      36.590287 0.52815033E+03  0.12596383E+05                                 8.640680                            7.008610       0.557238       2.243996                    0.997595      26.876854      69.576625       0.736343       0.348769      -1.151238      -0.021790       0.011208      -0.008587       0.025964      -0.011699      -0.038490       0.014011       0.025819      -0.146516      -0.064604       0.007003       0.057600             10.250795      14.716370      -4.653694       1.382060       8.717234      -0.212976       7.318781          -0.000000
          454              O      24.066245      10.810656      17.638586      -0.565952      33.758775 0.46250875E+03  0.10659422E+05                                 8.170226                            6.483250       0.592723       2.246264                    0.998566      26.765023      67.872783       0.779822       0.340798      -1.159152       0.020409      -0.001425       0.015094       0.025424       0.033786       0.005312       0.044409       0.067096      -0.050474      -0.069973       0.006571       0.063403             10.324665      14.788598       0.587690       6.534827       6.208996      -0.209311       9.976401           0.000000
          455              O      21.663062      15.547490      17.612865      -0.529757      32.392874 0.42823424E+03  0.96994144E+04                                 7.974379                            6.264692       0.519804       2.236865                    0.998402      26.070266      65.939369       0.786851       0.343676      -1.154562       0.015183       0.012386       0.012224       0.023095       0.038891       0.033062      -0.034922       0.007911      -0.008625      -0.071393       0.030774       0.040619             10.058545       9.210765       4.075416       3.620648      11.104878       5.407361       9.859990           0.000000
          456              O      11.499890      16.506920       4.055934      -0.535832      32.477087 0.43089908E+03  0.97847757E+04                                 7.991059                            6.300404       0.640423       2.275279                    0.998720      26.232838      66.654535       0.780797       0.345456      -1.151910       0.006711      -0.005087      -0.019912       0.021620      -0.005192      -0.000707      -0.001944       0.098747       0.143828      -0.073649       0.025658       0.047991              9.823618       5.230700      -0.157743      -0.767304       6.914442       2.967238      17.325712          -0.000000
          457              O      11.725961      17.900938       2.345187      -0.564191      36.596463 0.52826136E+03  0.12599264E+05                                 8.640326                            7.008110       0.555074       2.243183                    0.997585      26.883556      69.586871       0.736590       0.348646      -1.151378       0.001429      -0.024126      -0.009003       0.025790      -0.005470       0.007336      -0.040084      -0.032518      -0.145307      -0.064172       0.007069       0.057103             10.250596       6.186215      -0.271069      -0.506704      17.247500       1.302488       7.318072          -0.000000
          458              O      23.909151      15.436651      17.638586      -0.565182      33.755834 0.46241573E+03  0.10657026E+05                                 8.171295                            6.483700       0.596218       2.247398                    0.998619      26.756283      67.855729       0.779576       0.340914      -1.159023      -0.009679       0.017923       0.015045       0.025323      -0.046156      -0.041146      -0.017466       0.024681      -0.052888      -0.070090       0.006247       0.063843             10.326861       8.863836      -4.010321      -3.087144      12.138268       5.766057       9.978481           0.000000
          459              O      21.008524      10.987017      17.612865      -0.529719      32.390649 0.42822857E+03  0.96992817E+04                                 7.973709                            6.264556       0.520450       2.236936                    0.998406      26.070672      65.940998       0.786875       0.343666      -1.154567      -0.017876       0.006673       0.012283       0.022692      -0.022746       0.013398       0.046016       0.063604      -0.009247      -0.071241       0.030485       0.040757             10.056686      14.157462      -1.217516      -6.490999       6.154610       0.431730       9.857986           0.000000
          460              O       2.606937       1.705737       4.055934      -0.534229      32.412291 0.42989755E+03  0.97560385E+04                                 7.979482                            6.292427       0.642023       2.276025                    0.998705      26.208088      66.564127       0.781439       0.345384      -1.152008       0.000054       0.008077      -0.020662       0.022184      -0.040322       0.001879       0.000208      -0.058229       0.145553      -0.074019       0.025456       0.048563              9.807615       6.347565       0.805661      -2.180255       5.779808      -2.143038      17.295474          -0.000000
          461              O      23.938949       1.204512       2.345187      -0.563870      36.569296 0.52780307E+03  0.12585179E+05                                 8.634637                            7.004092       0.552446       2.242498                    0.997573      26.876286      69.551697       0.736980       0.348548      -1.151498       0.021080       0.013480      -0.009055       0.026610       0.016797       0.031143       0.026204       0.008117      -0.145724      -0.064239       0.007024       0.057215             10.243238      14.236756       4.920426      -0.874300       9.179750      -1.089084       7.313208          -0.000000
          462              O      19.981469      12.987606      17.638586      -0.565384      33.765327 0.46257156E+03  0.10661587E+05                                 8.172927                            6.484871       0.596021       2.247141                    0.998637      26.760978      67.872210       0.779486       0.340922      -1.159008      -0.010767      -0.017210       0.015194       0.025356       0.012535       0.035532      -0.027301      -0.092668      -0.051928      -0.070160       0.006017       0.064144             10.328995       7.847811       3.423502      -3.450530      13.158435      -5.557917       9.980738           0.000000
          463              O      12.969910      17.526177       6.621175      -0.529731      32.392709 0.42823058E+03  0.96993265E+04                                 7.974403                            6.264707       0.519489       2.236772                    0.998407      26.070052      65.939162       0.786841       0.343681      -1.154556       0.018316       0.006968       0.012199       0.023083       0.022859      -0.013687       0.046079       0.063452      -0.008651      -0.071381       0.030745       0.040636             10.058560      14.161386       1.217375       6.493084       6.154923       0.431858       9.859370           0.000000
          464              O      20.045350      14.784044      15.047624      -0.535861      32.476842 0.43087940E+03  0.97842231E+04                                 7.990990                            6.300227       0.639869       2.275124                    0.998719      26.232493      66.653438       0.780814       0.345452      -1.151913      -0.001089       0.008364      -0.019942       0.021652       0.040158      -0.002060       0.000379      -0.058382       0.143718      -0.073633       0.025677       0.047955              9.823647       6.357107      -0.808046       2.186563       5.788132      -2.148186      17.325701          -0.000000
          465              O      21.365640      14.282819      13.336878      -0.564182      36.596048 0.52825907E+03  0.12599200E+05                                 8.640271                            7.008106       0.554995       2.243160                    0.997585      26.883443      69.586638       0.736588       0.348647      -1.151377      -0.020172       0.013292      -0.009016       0.025786      -0.016814      -0.031050       0.026399       0.006781      -0.145317      -0.064178       0.007073       0.057106             10.250498      14.247183      -4.925102       0.874610       9.186185      -1.090023       7.318125          -0.000000
          466              O      13.996965      19.526766       6.646895      -0.565197      33.754794 0.46240079E+03  0.10656582E+05                                 8.171060                            6.483547       0.596474       2.247486                    0.998619      26.756135      67.854755       0.779594       0.340909      -1.159028       0.010710      -0.017357       0.015043       0.025343      -0.012375      -0.035718      -0.026870      -0.092271      -0.052903      -0.070092       0.006271       0.063821             10.326476       7.846680      -3.423144       3.449705      13.155304      -5.556168       9.977443           0.000000
          467              O      31.345455      19.239567       6.621175      -0.529707      32.389696 0.42821896E+03  0.96990058E+04                                 7.973536                            6.264478       0.520433       2.236935                    0.998406      26.070435      65.940118       0.786882       0.343665      -1.154568      -0.003168      -0.018813       0.012277       0.022687       0.016165       0.046554      -0.011402      -0.071209      -0.009241      -0.071246       0.030487       0.040758             10.056385       7.100762       2.856379      -2.871456      13.210724      -5.836982       9.857667           0.000000
          468              O      25.432973      14.483112      15.047624      -0.534226      32.412607 0.42988599E+03  0.97557240E+04                                 7.979528                            6.292327       0.641931       2.275999                    0.998706      26.207869      66.563692       0.781447       0.345383      -1.152007       0.007052      -0.004009      -0.020658       0.022194      -0.045372       0.001146       0.001506      -0.040780       0.145537      -0.074025       0.025469       0.048556              9.807808       6.619835       0.648712      -2.946632       5.507845      -0.816658      17.295745          -0.000000
          469              O      24.338755      13.590322      13.336878      -0.563855      36.569212 0.52780592E+03  0.12585280E+05                                 8.634677                            7.004156       0.552385       2.242486                    0.997572      26.876174      69.551791       0.736968       0.348553      -1.151492       0.022209       0.011506      -0.009060       0.026603       0.011913       0.038272       0.013864       0.025033      -0.145726      -0.064243       0.007025       0.057218             10.243263      14.705139       4.649901      -1.380327       8.711303      -0.212568       7.313347          -0.000000
          470              O      32.564489      17.349816       6.646895      -0.565388      33.765739 0.46255978E+03  0.10661247E+05                                 8.172907                            6.484711       0.596184       2.247189                    0.998636      26.761024      67.872098       0.779509       0.340914      -1.159015      -0.020300      -0.000755       0.015191       0.025366      -0.033877      -0.005855       0.044430       0.068005      -0.051910      -0.070167       0.006031       0.064137             10.329135      14.796239      -0.587436      -6.538783       6.210560      -0.209475       9.980606           0.000000
          471              O      23.641521       2.469183       6.621175      -0.530219      32.403402 0.42840877E+03  0.97043475E+04                                 7.975466                            6.265613       0.518882       2.236463                    0.998424      26.076373      65.957955       0.786861       0.343637      -1.154596      -0.014866       0.012302       0.012252       0.022857      -0.038776      -0.032901      -0.035063       0.007887      -0.010563      -0.071311       0.030518       0.040792             10.059345       9.211712      -4.075551      -3.620224      11.106389       5.407386       9.859934           0.000000
          472              O      22.478547       9.967760      15.047624      -0.535145      32.444126 0.43036226E+03  0.97694623E+04                                 7.985364                            6.296350       0.639696       2.275311                    0.998640      26.218798      66.606475       0.781079       0.345442      -1.151931      -0.007007      -0.004698      -0.019834       0.021554       0.005241       0.000925      -0.001530       0.098972       0.144035      -0.073789       0.025725       0.048064              9.815733       5.227389       0.157319       0.766548       6.909035       2.963683      17.310775          -0.000000
          473              O      22.252478      11.361778      13.336878      -0.563315      36.590195 0.52814704E+03  0.12596284E+05                                 8.640666                            7.008586       0.557237       2.243998                    0.997595      26.876752      69.576294       0.736345       0.348768      -1.151238      -0.001187      -0.024472      -0.008583       0.025960       0.005331      -0.007111      -0.040339      -0.033175      -0.146523      -0.064605       0.007003       0.057602             10.250809       6.186781       0.270870       0.506584      17.246906       1.303417       7.318740          -0.000000
          474              O      21.395433       2.358344       6.646895      -0.565939      33.757674 0.46249550E+03  0.10659035E+05                                 8.170028                            6.483146       0.592645       2.246243                    0.998565      26.764753      67.871730       0.779831       0.340797      -1.159153       0.008959       0.018394       0.015091       0.025423       0.045947       0.041117      -0.017609       0.024968      -0.050463      -0.069978       0.006578       0.063400             10.324334       8.862665       4.008723       3.086027      12.134274       5.763701       9.976063           0.000000
          475              O      33.978447      19.617465       4.925816      -1.045975      56.661393 0.12840188E+04  0.38093207E+05                                11.081525                           10.454443       0.007964       1.920119                    0.998591      37.523291     106.988980       0.646797       0.319199      -1.181543       0.000097       0.000045       0.009376       0.009377      -0.000178       0.000050      -0.000077      -0.000324       0.016898      -0.003057      -0.002577       0.005634             12.651034      11.866819       0.000557       0.001204      11.867063      -0.000248      14.219221           0.000000
          476              O      22.652289      13.078305      15.917507      -1.045932      56.660831 0.12840133E+04  0.38093102E+05                                11.081578                           10.454533       0.007950       1.920105                    0.998593      37.523215     106.989772       0.646782       0.319206      -1.181534       0.000108       0.000043       0.009443       0.009444      -0.000226      -0.000025       0.000101      -0.000106       0.017009      -0.003068      -0.002603       0.005671             12.650970      11.867569       0.000266       0.000392      11.867452       0.000675      14.217890           0.000000

******************************************************
Auxiliary information for the entire system
The total spin magnetic moment of the unit cell is   0.000043
The total net atomic charge of the unit cell is   -0.000003
Accuracy of reproducing the electrostatic potential in the unit cell:
  The inner radius (bohr) =    5.0000
  The outer radius (bohr) =   12.0000
  Valid grid points have density less than (e/(bohr^3)) =    0.0001
  The number of valid grid points were=      1017608
  The rms potential error without charges in kcal/mol is=      3.29358
  The rms potential error with partial charges in kcal/mol is=      0.66435
  The RRMSE value at monopole order=      0.20171
  The rms potential error with partial charges and cloud penetration in kcal/mol is=      0.66179
  The RRMSE value at monopole order with cloud penetration is=      0.20093
  The rms potential error with partial charges and atomic dipoles in kcal/mol is=      0.27678
  The RRMSE value at dipole order=      0.08404
  The rms potential error with partial charges, atomic dipoles and cloud penetration in kcal/mol is=      0.26327
  The RRMSE value at dipole order with cloud penetration=      0.07994

******************************************************
The electron densities and ab initio electrostatic potential were computed in VASP using the PBE functional and
projector augmented wave method. See the main text of the journal article for a description of computational details.
The atomic charges, dipoles, and quadrupoles were computed with the DDEC6 method as described in
(a) T. A. Manz and N. Gabaldon Limas, RSC Adv. 6 (2016) 47771-47801 DOI: 10.1039/c6ra04656h
(b) N. Gabaldon Limas and T. A. Manz, RSC Adv. 8 (2018) 2678-2707 DOI: 10.1039/c7ra11829e.
For each atom in the material, the electron cloud parameters were fit to the spherically averaged atom-in-material
electron density using radial positions for which this density was between 10^-4 and 10^-2 electrons per cubic bohr.
The polarizabilities, dispersion coefficients, and quantum Drude oscillator (QDO) parameters were fit using the MCLF method.
The magnetic structure of the system was optimized in VASP from the default ferromagnetic initial guess using spin polarization.
The atomic spin moments (ASMs) were computed on this optimized magnetic structure using the DDEC6 partition as inputs
to the method of T. A. Manz and D. S. Sholl, J. Chem. Theory Comput. 7 (2011) 4146-4164 DOI: 10.1021/ct200539n.
The RMSE and RRMSE were computed using a uniform grid with Ewald summation.
