# Supplementary material for: A collection of forcefield precursors for metal–organic frameworks
Source: RSC Adv. 2019 Nov 13;9(63):36492–507. doi: 10.1039/c9ra07327b (PMC9075174; doi:10.1039/c9ra07327b)
Supplement: RA-009-C9RA07327B-s3949 [file RA-009-C9RA07327B-s3949.xyz]

  356
jmolscript: load "" {1 1 1} spacegroup "x,y,z" unitcell [{     13.905000     0.000000     0.000000 }, {      0.000000    20.695400     0.000000 }, {      0.000000     3.265048    20.436219 }]
Cu     9.155191    10.314512    14.876546     0.292816
Cu     9.144762     8.082143    17.990821     0.307074
Cu     9.155191     4.930760    15.777783     0.292827
Cu     9.144762     7.163129    12.663507     0.307075
Cu    11.702309    16.317526     7.838312     0.292818
Cu    11.712738    19.040605     5.142570     0.307073
Cu    11.702309    16.358098     2.379798     0.292823
Cu    11.712738    13.635019     5.075539     0.307074
Cu     4.749809    13.645936     5.559673     0.292806
Cu     4.760238    15.878305     2.445398     0.307071
Cu     4.749809    19.029688     4.658436     0.292824
Cu     4.760238    16.797319     7.772712     0.307074
Cu     2.202691     7.642922    12.597907     0.292821
Cu     2.192262     4.919843    15.293649     0.307068
Cu     2.202691     7.602350    18.056421     0.292822
Cu     2.192262    10.325429    15.360680     0.307067
H      9.317741    13.087874    16.024039     0.081634
H     10.685992    14.507860    17.217515     0.127015
H     13.375220    11.534021    17.360568     0.116298
H     11.926318    10.200519    16.177311     0.097071
H      0.447741    14.670828     0.245235     0.115695
H      1.934185    15.990396     1.367183     0.094458
H      4.666518    13.251877     1.156690     0.079407
H      3.246818    11.801165     0.042916     0.119748
H      8.066290     5.043735     0.467989     0.088460
H      6.321213     4.221203     1.718686     0.132495
H      5.268604     5.261366    18.954593     0.139568
H      7.022025     6.195633    17.859212     0.067779
H      9.317741    22.852798    14.630289     0.081633
H     10.685992    21.432812    13.436814     0.127013
H     13.375220     3.711251    13.293760     0.116298
H     11.926318     5.044753    14.477018     0.097070
H      0.447741    18.004796     9.972875     0.115695
H      1.934185    16.685228     8.850926     0.094458
H      4.666518    19.423747     9.061420     0.079407
H      3.246818    20.874459    10.175193     0.119748
H      8.066290     6.936489     9.750120     0.088462
H      6.321213     7.759021     8.499423     0.132497
H      5.268604     9.983906    11.699735     0.139569
H      7.022025     9.049639    12.795117     0.067780
H     11.539759    17.888193    10.395905     0.081631
H     10.171508    19.290748    11.609816     0.127011
H      7.482280    18.962837     8.650652     0.116297
H      8.931182    17.584016     7.520529     0.097069
H      6.504759     2.556734    14.448407     0.115693
H      5.018314     3.872815    15.574442     0.094456
H      2.285982     3.232911    12.903429     0.079405
H      3.705682     1.904211    11.646601     0.119747
H     12.791210     1.257863     4.906736     0.088461
H      0.631287     2.363128     3.897187     0.132494
H      1.683895    19.547282     2.205068     0.139569
H     13.835475    18.613015     3.300449     0.067780
H     11.539759    18.052479    20.258424     0.081632
H     10.171508    16.649924    19.044512     0.127012
H      7.482280    13.712787     1.567458     0.116297
H      8.931182    15.091608     2.697581     0.097069
H      6.504759    12.688538    16.205922     0.115694
H      5.018314    11.372457    15.079886     0.094456
H      2.285982    12.012361    17.750900     0.079404
H      3.705682    13.341061    19.007727     0.119746
H     12.791210    10.722361     5.311373     0.088461
H      0.631287     9.617096     6.320923     0.132494
H      1.683895    13.128342     8.013041     0.139569
H     13.835475    14.062609     6.917660     0.067780
H      4.587260    10.872574     4.412180     0.081633
H      3.219008     9.452588     3.218704     0.127014
H      0.529780    12.426427     3.075651     0.116298
H      1.978681    13.759929     4.258908     0.097070
H     13.457259     9.289620    20.190984     0.115695
H     11.970814     7.970052    19.069036     0.094459
H      9.238482    10.708571    19.279529     0.079408
H     10.658182    12.159283    20.393303     0.119749
H      5.838710    18.916713    19.968230     0.088462
H      7.583787    19.739245    18.717533     0.132495
H      8.636395    18.699082     1.481626     0.139569
H      6.882975    17.764815     2.577007     0.067779
H      4.587260     1.107650     5.805930     0.081633
H      3.219008     2.527636     6.999405     0.127014
H      0.529780    20.249197     7.142459     0.116298
H      1.978681    18.915695     5.959201     0.097070
H     13.457259     5.955652    10.463344     0.115695
H     11.970814     7.275220    11.585293     0.094458
H      9.238482     4.536701    11.374799     0.079407
H     10.658182     3.085989    10.261026     0.119748
H      5.838710    17.023959    10.686099     0.088462
H      7.583787    16.201427    11.936796     0.132496
H      8.636395    13.976542     8.736484     0.139568
H      6.882975    14.910809     7.641102     0.067779
H      2.365241     6.072255    10.040314     0.081632
H      3.733492     4.669700     8.826403     0.127011
H      6.422719     4.997611    11.785567     0.116297
H      4.973819     6.376432    12.915690     0.097069
H      7.400241    21.403714     5.987812     0.115693
H      8.886686    20.087633     4.861777     0.094457
H     11.619018    20.727537     7.532790     0.079405
H     10.199318    22.056237     8.789618     0.119747
H      1.113791    22.702585    15.529483     0.088458
H     13.273713    21.597320    16.539032     0.132493
H     12.221105     4.413166    18.231151     0.139567
H      0.069525     5.347433    17.135770     0.067780
H      2.365241     5.907969     0.177795     0.081632
H      3.733492     7.310524     1.391707     0.127011
H      6.422719    10.247661    18.868761     0.116297
H      4.973819     8.868840    17.738638     0.097069
H      7.400241    11.271910     4.230297     0.115694
H      8.886686    12.587991     5.356333     0.094457
H     11.619018    11.948087     2.685319     0.079405
H     10.199318    10.619387     1.428492     0.119747
H      1.113791    13.238087    15.124846     0.088457
H     13.273713    14.343352    14.115296     0.132494
H     12.221105    10.832106    12.423178     0.139568
H      0.069525     9.897839    13.518559     0.067780
W      9.140869     7.622636    15.327164     0.770735
W     11.716631    16.337812     5.109055     0.770732
W      4.764131    16.337812     5.109055     0.770741
W      2.188369     7.622636    15.327164     0.770734
C     10.146479    12.772179    16.301972     0.096695
C     10.954359    13.637151    17.039719    -0.150387
C     12.182170    13.149769    17.499534     0.045606
C     12.540919    11.868011    17.119421    -0.166929
C     11.673248    11.072313    16.387804     0.079507
C     13.067919    14.004057    18.312896     0.245237
C      0.732793    15.485235    19.682123     0.235563
C      1.675552    13.119799    -0.032698     0.058486
C      1.308461    14.357544     0.408724    -0.144138
C      2.198380    15.143010     1.089250     0.092052
C      3.800236    13.534666     0.970720     0.086637
C      2.964546    12.652695     0.282020    -0.172847
C      7.487842     4.428806     0.077658     0.074565
C      6.444967     3.938334     0.841972    -0.162018
C      5.598153     3.025632     0.271802     0.080822
C      5.816461     5.883262    19.375579    -0.144204
C      6.871851     6.454320    18.740013     0.098971
C      4.457943     2.446503     0.999331     0.241930
C     10.146479     2.473093    14.352357     0.096694
C     10.954359    22.303521    13.614609    -0.150386
C     12.182170     2.095503    13.154794     0.045606
C     12.540919     3.377261    13.534908    -0.166929
C     11.673248     4.172959    14.266524     0.079507
C     13.067919    21.936615    12.341433     0.245239
C      0.732793    20.455437    10.972206     0.235566
C      1.675552    19.555825    10.250807     0.058486
C      1.308461    18.318080     9.809385    -0.144138
C      2.198380    17.532614     9.128859     0.092051
C      3.800236    19.140958     9.247389     0.086637
C      2.964546    20.022929     9.936090    -0.172847
C      7.487842     7.551418    10.140452     0.074565
C      6.444967     8.041890     9.376137    -0.162018
C      5.598153     8.954592     9.946308     0.080823
C      5.816461     9.362010    11.278749    -0.144203
C      6.871851     8.790952    11.914316     0.098972
C      4.457943     9.533721     9.218778     0.241930
C     10.711021    18.112839    10.040314     0.096694
C      9.903141    18.977811    10.778062    -0.150387
C      8.675330    19.354975    10.224240     0.045606
C      8.316581    18.777402     9.018503    -0.166930
C      9.184252    17.929413     8.348195     0.079506
C      7.789581    20.292928    10.939508     0.245239
C      6.219706    21.878688    12.186117     0.235565
C      5.276948     2.037581    12.960650     0.058483
C      5.644039     2.668750    14.113253    -0.144142
C      4.754119     3.464674    14.781517     0.092047
C      3.152264     3.093885    13.212016     0.086636
C      3.987954     2.274664    12.449745    -0.172848
C     13.369658     0.775404     4.361089     0.074562
C      0.507532     1.452766     3.756177    -0.162019
C      1.354347     0.745742     2.944859     0.080822
C      1.136038    20.061111     2.752759    -0.144206
C      0.080649    19.523598     3.416936     0.098965
C      2.494557     1.372793     2.258202     0.241926
C     10.711021    14.562785     0.177795     0.096694
C      9.903141    16.962861    19.876267    -0.150387
C      8.675330    13.320649    -0.006131     0.045606
C      8.316581    13.898222     1.199606    -0.166930
C      9.184252    14.746211     1.869914     0.079506
C      7.789581    15.647744    19.714820     0.245238
C      6.219706    14.061984    18.468211     0.235564
C      5.276948    13.207691    17.693678     0.058482
C      5.644039    12.576522    16.541076    -0.144141
C      4.754119    11.780598    15.872811     0.092048
C      3.152264    12.151387    17.442313     0.086636
C      3.987954    12.970608    18.204584    -0.172849
C     13.369658    11.204820     5.857020     0.074561
C      0.507532    10.527458     6.461932    -0.162019
C      1.354347    11.234482     7.273250     0.080822
C      1.136038    12.614513     7.465351    -0.144205
C      0.080649    13.152026     6.801174     0.098965
C      2.494557    10.607431     7.959907     0.241927
C      3.758521    11.188269     4.134247     0.096695
C      2.950641    10.323297     3.396500    -0.150387
C      1.722830    10.810679     2.936685     0.045607
C      1.364080    12.092437     3.316798    -0.166929
C      2.231752    12.888135     4.048415     0.079507
C      0.837081     9.956391     2.123323     0.245240
C     13.172206     8.475213     0.754096     0.235566
C     12.229447     7.575601     0.032698     0.058485
C     12.596540     9.602904    20.027495    -0.144139
C     11.706620     8.817438    19.346969     0.092050
C     10.104763    10.425782    19.465499     0.086637
C     10.940454    11.307753    20.154199    -0.172847
C      6.417157    19.531642    20.358561     0.074565
C      7.460032    20.022114    19.594247    -0.162018
C      8.306847    20.934816    20.164417     0.080823
C      8.088539    18.077186     1.060640    -0.144204
C      7.033149    17.506128     1.696206     0.098970
C      9.447057    21.513945    19.436888     0.241929
C      3.758521    21.487355     6.083862     0.096694
C      2.950641     1.656927     6.821610    -0.150387
C      1.722830     1.169545     7.281425     0.045607
C      1.364080    20.583187     6.901311    -0.166929
C      2.231752    19.787489     6.169695     0.079506
C      0.837081     2.023833     8.094786     0.245240
C     13.172206     3.505011     9.464013     0.235566
C     12.229447     4.404623    10.185412     0.058485
C     12.596540     5.642368    10.626834    -0.144139
C     11.706620     6.427834    11.307360     0.092050
C     10.104763     4.819490    11.188830     0.086637
C     10.940454     3.937519    10.500129    -0.172847
C      6.417157    16.409030    10.295767     0.074566
C      7.460032    15.918558    11.060082    -0.162018
C      8.306847    15.005856    10.489911     0.080823
C      8.088539    14.598438     9.157470    -0.144204
C      7.033149    15.169496     8.521903     0.098971
C      9.447057    14.426727    11.217441     0.241929
C      3.193978     5.847609    10.395905     0.096693
C      4.001859     4.982637     9.658157    -0.150387
C      5.229670     4.605473    10.211979     0.045605
C      5.588419     5.183046    11.417716    -0.166930
C      4.720747     6.031035    12.088024     0.079505
C      6.115419     3.667520     9.496711     0.245238
C      7.685293     2.081760     8.250102     0.235564
C      8.628052     1.227467     7.475569     0.058483
C      8.260960    21.291698     6.322966    -0.144141
C      9.150880    20.495774     5.654702     0.092049
C     10.752736    20.866563     7.224203     0.086636
C      9.917046    21.685784     7.986474    -0.172848
C      0.535342    23.185044    16.075130     0.074560
C     13.397467    22.507682    16.680042    -0.162019
C     12.550653    23.214706    17.491360     0.080821
C     12.768961     3.899337    17.683460    -0.144206
C     13.824351     4.436850    17.019283     0.098964
C     11.410443    22.587655    18.178017     0.241928
C      3.193978     9.397663    20.258424     0.096694
C      4.001859     6.997587     0.559952    -0.150387
C      5.229670     7.374751     0.006131     0.045606
C      5.588419    10.062226    19.236613    -0.166930
C      4.720747     9.214237    18.566305     0.079506
C      6.115419     8.312704     0.721399     0.245238
C      7.685293     9.898464     1.968008     0.235564
C      8.628052    10.752757     2.742541     0.058484
C      8.260960    11.383926     3.895143    -0.144141
C      9.150880    12.179850     4.563408     0.092049
C     10.752736    11.809061     2.993906     0.086636
C      9.917046    10.989840     2.231635    -0.172848
C      0.535342    12.755628    14.579199     0.074559
C     13.397467    13.432990    13.974287    -0.162020
C     12.550653    12.725966    13.162969     0.080821
C     12.768961    11.345935    12.970868    -0.144206
C     13.824351    10.808422    13.635045     0.098964
C     11.410443    13.353017    12.476312     0.241928
S      7.859384     9.124573    16.371659    -0.442965
S     10.409978     8.685158    13.828576    -0.431420
S      7.859384     6.120699    14.282669    -0.442966
S     10.409978     6.560114    16.825752    -0.431421
S     12.998116    17.606182     6.427395    -0.442967
S     10.447522    15.025622     6.394697    -0.431420
S     12.998116    15.069442     3.790714    -0.442970
S     10.447522    17.650002     3.823412    -0.431423
S      6.045616    14.835875     4.064560    -0.442960
S      3.495022    15.275290     6.607643    -0.431417
S      6.045616    17.839749     6.153550    -0.442961
S      3.495022    17.400334     3.610467    -0.431416
S      0.906884     6.354266    14.008824    -0.442965
S      3.457478     8.934826    14.041522    -0.431418
S      0.906884     8.891006    16.645505    -0.442967
S      3.457478     6.310446    16.612807    -0.431420
I      7.826985    12.023869    13.504254    -0.456808
I      7.826985     3.221403    17.150075    -0.456803
I     13.030515    15.232099     9.742763    -0.456809
I     13.030515    17.443525     0.475346    -0.456809
I      6.078015    11.936579     6.931965    -0.456808
I      6.078015    20.739045     3.286144    -0.456810
I      0.874485     8.728349    10.693456    -0.456803
I      0.874485     6.516923    19.960873    -0.456804
N     10.476027    11.518952    15.970905    -0.176260
N     12.613226    15.169700    18.717533    -0.139497
N     13.414154    15.952333    19.406234    -0.132535
N      1.159677    14.237232    19.383754    -0.152367
N      0.337891    13.477912    18.672573    -0.159492
N      3.454002    14.722748     1.373314    -0.180023
N      7.707541     7.337185    19.252962    -0.182836
N      3.987954     3.082474     2.078363    -0.153351
N      3.997687     1.292197     0.523167    -0.132866
N     10.476027     3.726320    14.683423    -0.176260
N     12.613226    20.770972    11.936796    -0.139500
N     13.414154    19.988339    11.248095    -0.132537
N      1.159677    21.703440    11.270575    -0.152370
N      0.337891    22.462760    11.981755    -0.159495
N      3.454002    17.952876     8.844796    -0.180024
N      7.707541     7.908087    11.401367    -0.182836
N      3.987954     8.897750     8.139746    -0.153352
N      3.997687    10.688027     9.694942    -0.132866
N     10.381473    17.588200     8.855014    -0.176259
N      8.244274    20.876398    12.026715    -0.139501
N      7.443346    21.679947    12.690892    -0.132539
N      5.792823    21.387162    11.000817    -0.152372
N      6.614609    20.565093    10.363207    -0.159497
N      3.498498     3.678877    14.321702    -0.180021
N     13.149958    20.169410     4.207817    -0.182830
N      2.964546     2.538647     2.715974    -0.153324
N      2.954812     0.720481     1.193475    -0.132857
N     10.381473    15.087424     1.363096    -0.176261
N      8.244274    15.064274    18.627614    -0.139501
N      7.443346    14.260725    17.963437    -0.132538
N      5.792823    14.553510    19.653512    -0.152371
N      6.614609    15.375579    20.291122    -0.159497
N      3.498498    11.566395    16.332626    -0.180021
N     13.149958    12.506214     6.010292    -0.182831
N      2.964546     9.441577     7.502136    -0.153325
N      2.954812    11.259743     9.024634    -0.132858
N      3.428973    12.441496     4.465314    -0.176259
N      1.291774     8.790748     1.718686    -0.139502
N      0.490846     8.008115     1.029985    -0.132540
N     12.745323     9.723216     1.052465    -0.152374
N     13.567108    10.482536     1.763646    -0.159498
N     10.450998     9.237700    19.062905    -0.180022
N      6.197458    16.623263     1.183257    -0.182836
N      9.917046    20.877974    18.357856    -0.153353
N      9.907313    22.668251    19.913052    -0.132867
N      3.428973    20.234128     5.752796    -0.176259
N      1.291774     3.189476     8.499423    -0.139501
N      0.490846     3.972109     9.188124    -0.132539
N     12.745323     2.257008     9.165644    -0.152372
N     13.567108     1.497688     8.454464    -0.159497
N     10.450998     6.007572    11.591423    -0.180023
N      6.197458    16.052361     9.034852    -0.182837
N      9.917046    15.062698    12.296473    -0.153353
N      9.907313    13.272421    10.741277    -0.132866
N      3.523527     6.372248    11.581205    -0.176259
N      5.660726     3.084050     8.409504    -0.139500
N      6.461653     2.280501     7.745327    -0.132537
N      8.112177     2.573286     9.435402    -0.152370
N      7.290391     3.395355    10.073012    -0.159495
N     10.406502    20.281571     6.114517    -0.180022
N      0.755042     3.791038    16.228402    -0.182831
N     10.940454    21.421801    17.720245    -0.153326
N     10.950187    23.239967    19.242744    -0.132860
N      3.523527     8.873024    19.073123    -0.176260
N      5.660726     8.896174     1.808605    -0.139500
N      6.461653     9.699723     2.472782    -0.132538
N      8.112177     9.406938     0.782707    -0.152371
N      7.290391     8.584869     0.145097    -0.159496
N     10.406502    12.394053     4.103593    -0.180023
N      0.755042    11.454234    14.425927    -0.182831
N     10.940454    14.518871    12.934083    -0.153326
N     10.950187    12.700705    11.411585    -0.132859

The following XYZ coordinates are in angstroms. Other properties are in atomic units.
The sperically averaged electron density of each atom fit to a function of the form exp(a - br)
eigen_1, eigen_2 and eigen_3 are the three eigenvalues of traceless quadrupole moment tensor
  atom number  atomic symbol              X              Y              Z     net charge C6 coefficient C8 coefficient C10 coefficient fluctuating dipole atomic polarizability isotropic forcefield polarizability              a              b squared Pearson coefficient          <r^3>          <r^4>         wp_QDO          m_QDO          q_QDO       dipole_x       dipole_y       dipole_z         dipole            Qxy            Qxz            Qyz     Q(x^2-y^2)  Q(3z^2 - R^2)        eigen_1        eigen_2        eigen_3 static polarizability      alpha(xx)      alpha(xy)      alpha(xz)      alpha(yy)      alpha(yz)      alpha(zz) atomic spin moment
            1             Cu       9.155191      10.314512      14.876546       0.292816      93.517692 0.22011357E+04  0.73542465E+05                                18.700194                           16.930033       0.610739       1.956219                    0.998867      57.595253     165.455758       0.375418       0.488315      -1.079428      -0.006011       0.014614      -0.014494       0.021442      -0.034986      -0.078090      -0.007224       0.047294      -0.014270      -0.082264      -0.012486       0.094750             20.730515      17.190108       3.934792       2.006883      26.276610       1.246648      18.724826          -0.000029
            2             Cu       9.144762       8.082143      17.990821       0.307074      91.247632 0.19608884E+04  0.63305551E+05                                17.623108                           15.368688       0.775676       2.034723                    0.997072      54.612010     151.510612       0.420015       0.451702      -1.106648      -0.000993      -0.013408       0.002573       0.013688      -0.080125       0.028320       0.004127      -0.028157      -0.134850      -0.077692      -0.027680       0.105372             20.455777      21.374230       4.914498      -1.819896      17.596565       2.918491      22.396537          -0.000149
            3             Cu       9.155191       4.930760      15.777783       0.292827      93.517338 0.22011258E+04  0.73542027E+05                                18.700117                           16.929970       0.610735       1.956220                    0.998867      57.595069     165.454940       0.375419       0.488314      -1.079429      -0.006010      -0.014615       0.014492       0.021441       0.034986       0.078088      -0.007226       0.047295      -0.014268      -0.082263      -0.012485       0.094748             20.730424      17.190035      -3.934766      -2.006872      26.276486       1.246643      18.724750          -0.000039
            4             Cu       9.144762       7.163129      12.663507       0.307075      91.247595 0.19608873E+04  0.63305507E+05                                17.623104                           15.368684       0.775679       2.034724                    0.997072      54.611999     151.510574       0.420015       0.451702      -1.106648      -0.000994       0.013408      -0.002573       0.013689       0.080125      -0.028320       0.004127      -0.028157      -0.134851      -0.077693      -0.027679       0.105372             20.455773      21.374230      -4.914501       1.819897      17.596561       2.918490      22.396527          -0.000154
            5             Cu      11.702309      16.317526       7.838312       0.292818      93.517517 0.22011306E+04  0.73542255E+05                                18.700181                           16.930023       0.610728       1.956216                    0.998867      57.595165     165.455493       0.375417       0.488316      -1.079427       0.006010      -0.012005       0.016718       0.021442       0.082633       0.022228      -0.009437       0.033442      -0.055824      -0.082265      -0.012487       0.094751             20.730502      17.190098      -2.602537      -3.568892      19.301211       2.361080      25.700196          -0.000045
            6             Cu      11.712738      19.040605       5.142570       0.307073      91.247611 0.19608876E+04  0.63305530E+05                                17.623119                           15.368697       0.775672       2.034721                    0.997072      54.611985     151.510625       0.420015       0.451703      -1.106648       0.000993       0.000426      -0.013646       0.013688      -0.015324       0.083591       0.016618       0.050035       0.099719      -0.077693      -0.027681       0.105374             20.455792      21.374239       1.021760      -5.140072      23.186430       2.025416      16.806706          -0.000152
            7             Cu      11.702309      16.358098       2.379798       0.292823      93.517570 0.22011313E+04  0.73542265E+05                                18.700158                           16.929999       0.610749       1.956222                    0.998867      57.595200     165.455446       0.375419       0.488314      -1.079429       0.006009       0.012005      -0.016718       0.021441      -0.082633      -0.022227      -0.009437       0.033441      -0.055821      -0.082264      -0.012486       0.094750             20.730478      17.190083       2.602534       3.568895      19.301201       2.361085      25.700152          -0.000034
            8             Cu      11.712738      13.635019       5.075539       0.307074      91.247580 0.19608866E+04  0.63305487E+05                                17.623111                           15.368690       0.775673       2.034722                    0.997072      54.611983     151.510587       0.420015       0.451702      -1.106648       0.000993      -0.000426       0.013646       0.013688       0.015324      -0.083592       0.016618       0.050034       0.099720      -0.077693      -0.027681       0.105374             20.455783      21.374232      -1.021754       5.140071      23.186418       2.025418      16.806698          -0.000151
            9             Cu       4.749809      13.645936       5.559673       0.292806      93.518572 0.22011612E+04  0.73543502E+05                                18.700272                           16.930100       0.610743       1.956218                    0.998867      57.595681     165.457015       0.375418       0.488313      -1.079429       0.006012      -0.014619       0.014494       0.021446      -0.034988      -0.078090      -0.007226       0.047299      -0.014263      -0.082265      -0.012487       0.094752             20.730603      17.190174       3.934805       2.006890      26.276731       1.246648      18.724902          -0.000039
           10             Cu       4.760238      15.878305       2.445398       0.307071      91.247793 0.19608924E+04  0.63305725E+05                                17.623141                           15.368715       0.775670       2.034720                    0.997072      54.612046     151.510841       0.420014       0.451703      -1.106648       0.000994       0.013407      -0.002573       0.013688      -0.080126       0.028320       0.004126      -0.028160      -0.134853      -0.077693      -0.027680       0.105373             20.455818      21.374269       4.914508      -1.819903      17.596598       2.918494      22.396587          -0.000167
           11             Cu       4.749809      19.029688       4.658436       0.292824      93.517062 0.22011184E+04  0.73541760E+05                                18.700151                           16.930001       0.610710       1.956212                    0.998867      57.594937     165.454851       0.375417       0.488317      -1.079426       0.006010       0.014614      -0.014491       0.021440       0.034986       0.078090      -0.007225       0.047297      -0.014262      -0.082264      -0.012487       0.094750             20.730460      17.190060      -3.934768      -2.006873      26.276540       1.246639      18.724781          -0.000041
           12             Cu       4.760238      16.797319       7.772712       0.307074      91.247751 0.19608908E+04  0.63305644E+05                                17.623114                           15.368690       0.775681       2.034724                    0.997072      54.612063     151.510736       0.420016       0.451702      -1.106649       0.000993      -0.013408       0.002574       0.013689       0.080127      -0.028320       0.004127      -0.028161      -0.134855      -0.077694      -0.027680       0.105374             20.455786      21.374243      -4.914505       1.819906      17.596571       2.918491      22.396545          -0.000164
           13             Cu       2.202691       7.642922      12.597907       0.292821      93.517594 0.22011331E+04  0.73542341E+05                                18.700161                           16.930006       0.610742       1.956220                    0.998867      57.595183     165.455421       0.375419       0.488314      -1.079429      -0.006012       0.012006      -0.016717       0.021442       0.082630       0.022227      -0.009436       0.033441      -0.055817      -0.082262      -0.012485       0.094747             20.730478      17.190079      -2.602535      -3.568887      19.301192       2.361079      25.700162          -0.000107
           14             Cu       2.192262       4.919843      15.293649       0.307068      91.247995 0.19608983E+04  0.63305968E+05                                17.623172                           15.368742       0.775669       2.034719                    0.997072      54.612121     151.511175       0.420014       0.451703      -1.106647      -0.000993      -0.000426       0.013646       0.013689      -0.015324       0.083590       0.016618       0.050032       0.099715      -0.077692      -0.027680       0.105372             20.455855      21.374302       1.021762      -5.140086      23.186511       2.025425      16.806752          -0.000167
           15             Cu       2.202691       7.602350      18.056421       0.292822      93.517701 0.22011357E+04  0.73542443E+05                                18.700164                           16.930006       0.610752       1.956223                    0.998867      57.595254     165.455590       0.375419       0.488313      -1.079429      -0.006011      -0.012005       0.016718       0.021442      -0.082630      -0.022228      -0.009437       0.033441      -0.055815      -0.082264      -0.012484       0.094748             20.730483      17.190084       2.602534       3.568893      19.301204       2.361084      25.700159          -0.000110
           16             Cu       2.192262      10.325429      15.360680       0.307067      91.248017 0.19608987E+04  0.63305986E+05                                17.623172                           15.368741       0.775671       2.034720                    0.997072      54.612138     151.511216       0.420014       0.451703      -1.106647      -0.000993       0.000426      -0.013646       0.013689       0.015324      -0.083591       0.016618       0.050032       0.099716      -0.077692      -0.027680       0.105372             20.455856      21.374305      -1.021754       5.140087      23.186512       2.025428      16.806752          -0.000167
           17              H       9.317741      13.087874      16.024039       0.081634       1.408446 0.10694597E+02  0.11412070E+03                                 2.139021                            1.956610      -1.499470       2.147097                    0.992013       4.218772      12.755717       0.427593       1.342379      -0.692980      -0.035504       0.019637      -0.012264       0.042385      -0.001136       0.007132      -0.000263      -0.017975      -0.044391      -0.017915       0.001439       0.016475              2.225096       2.967558      -0.351285       0.391158       1.787527      -0.055273       1.920203           0.000005
           18              H      10.685992      14.507860      17.217515       0.127015       1.308259 0.99814832E+01  0.10352750E+03                                 1.965284                            1.841872      -1.457292       2.189552                    0.993232       3.727463      10.713462       0.463330       1.274545      -0.709901      -0.012841       0.036700      -0.003128       0.039008      -0.007993       0.009607      -0.010908      -0.017990      -0.032855      -0.018332      -0.004762       0.023094              1.993726       1.823825      -0.284149      -0.031007       2.430491       0.314004       1.726861           0.000034
           19              H      13.375220      11.534021      17.360568       0.116298       1.020091 0.76769689E+01  0.76115290E+02                                 1.788072                            1.707658      -1.501768       2.165750                    0.991909       4.000235      12.021504       0.433691       1.424437      -0.676399       0.031547      -0.017696       0.006876       0.036819      -0.011738       0.003378      -0.002266       0.000091      -0.029812      -0.010675      -0.006618       0.017293              1.829485       2.271062      -0.208386       0.214382       1.610550       0.012960       1.606842           0.000009
           20              H      11.926318      10.200519      16.177311       0.097071       0.999786 0.73343190E+01  0.71560239E+02                                 1.739718                            1.650910      -1.240946       2.288224                    0.993838       3.828349      11.241532       0.450480       1.393536      -0.683277       0.015111      -0.042215      -0.009360       0.045805      -0.008201       0.006993       0.006061      -0.007371      -0.028633      -0.016459       0.002607       0.013852              1.786643       1.517275      -0.157066      -0.043930       2.288163       0.270925       1.554491          -0.000010
           21              H       0.447741      14.670828       0.245235       0.115695       1.277275 0.95787619E+01  0.10023607E+03                                 2.056372                            1.889846      -1.660622       2.080188                    0.991480       4.280224      13.155420       0.418617       1.398217      -0.680483      -0.030211       0.010648      -0.001744       0.032080      -0.004518      -0.004467       0.000261       0.009825      -0.008517      -0.006175      -0.003394       0.009569              2.131349       2.834757      -0.334669       0.260632       1.937097       0.031609       1.622193           0.000011
           22              H       1.934185      15.990396       1.367183       0.094458       1.281533 0.92958186E+01  0.95762595E+02                                 2.015335                            1.829570      -1.364605       2.222877                    0.993289       3.972464      11.794946       0.440308       1.350336      -0.692072      -0.013232       0.041208       0.013807       0.045429       0.000860      -0.000448       0.009094      -0.009588      -0.022587      -0.011681      -0.001001       0.012682              2.120392       1.771692      -0.275722      -0.034030       2.899634       0.471702       1.689851          -0.000014
           23              H       4.666518      13.251877       1.156690       0.079407       1.195548 0.86920482E+01  0.88312993E+02                                 1.937850                            1.777113      -1.398679       2.194971                    0.993487       4.089278      12.175283       0.442450       1.362508      -0.688480       0.035523      -0.015398       0.012539       0.040696       0.000168       0.011744      -0.000240      -0.011322      -0.020748      -0.016540       0.007418       0.009123              2.030762       2.872929      -0.269924       0.140177       1.688998       0.032851       1.530359           0.000017
           24              H       3.246818      11.801165       0.042916       0.119748       1.120538 0.82946661E+01  0.83594532E+02                                 1.876594                            1.753577      -1.572065       2.128736                    0.992318       4.052392      12.158191       0.437165       1.390216      -0.682572       0.011253      -0.033645      -0.003986       0.035700      -0.007179       0.006219      -0.001473      -0.022658      -0.001693      -0.015282       0.000872       0.014410              1.926935       1.836693      -0.251161      -0.084240       2.321251       0.401513       1.622862           0.000042
           25              H       8.066290       5.043735       0.467989       0.088460       1.220750 0.88435135E+01  0.87618743E+02                                 1.786733                            1.663522      -0.783263       2.497834                    0.999370       3.351265       8.948406       0.526830       1.173447      -0.736066       0.027057       0.028045       0.022702       0.045099       0.011089       0.000693       0.011191       0.003884       0.028479      -0.018573       0.001456       0.017117              1.844605       2.010481       0.574593       0.186617       1.984959       0.214294       1.538374           0.000022
           26              H       6.321213       4.221203       1.718686       0.132495       1.282647 0.99842308E+01  0.10270109E+03                                 1.903085                            1.818038      -1.107484       2.365904                    0.997271       3.433804       9.563885       0.479648       1.241431      -0.720586      -0.001772       0.011728       0.037015       0.038869       0.009854       0.005977       0.013136      -0.011749       0.035122      -0.017409      -0.005972       0.023380              1.902778       1.630013       0.066440      -0.175306       1.669371       0.148734       2.408948           0.000019
           27              H       5.268604       5.261366      18.954593       0.139568       1.145135 0.87025107E+01  0.88480015E+02                                 1.901704                            1.800113      -1.405911       2.230964                    0.992935       3.771413      11.246900       0.431439       1.396324      -0.684010      -0.021461      -0.024962      -0.022092       0.039645       0.005600       0.009661       0.012422       0.007492       0.016897      -0.014315      -0.005615       0.019930              1.934444       1.945958       0.420617       0.140484       1.967313       0.234608       1.890062          -0.000021
           28              H       7.022025       6.195633      17.859212       0.067779       1.251643 0.91744996E+01  0.94839580E+02                                 2.016128                            1.837659      -1.519564       2.126657                    0.991710       4.363312      13.266522       0.429260       1.380317      -0.683663       0.000379      -0.015098      -0.040262       0.043001       0.009461       0.005534       0.004258       0.006240       0.026565      -0.014392       0.000022       0.014370              2.131862       1.767898      -0.035282      -0.418242       1.740905       0.368187       2.886782          -0.000015
           29              H       9.317741      22.852798      14.630289       0.081633       1.408450 0.10694633E+02  0.11412117E+03                                 2.139024                            1.956613      -1.499473       2.147095                    0.992013       4.218778      12.755737       0.427593       1.342379      -0.692980      -0.035503      -0.019637       0.012264       0.042385       0.001136      -0.007132      -0.000263      -0.017975      -0.044391      -0.017915       0.001439       0.016475              2.225100       2.967563       0.351286      -0.391158       1.787530      -0.055273       1.920205           0.000004
           30              H      10.685992      21.432812      13.436814       0.127013       1.308257 0.99814660E+01  0.10352726E+03                                 1.965281                            1.841870      -1.457293       2.189552                    0.993232       3.727459      10.713440       0.463331       1.274544      -0.709901      -0.012840      -0.036700       0.003128       0.039008       0.007993      -0.009607      -0.010908      -0.017990      -0.032855      -0.018332      -0.004762       0.023094              1.993723       1.823822       0.284149       0.031007       2.430488       0.314003       1.726858           0.000033
           31              H      13.375220       3.711251      13.293760       0.116298       1.020091 0.76769675E+01  0.76115275E+02                                 1.788072                            1.707658      -1.501768       2.165750                    0.991909       4.000234      12.021502       0.433691       1.424437      -0.676399       0.031547       0.017696      -0.006876       0.036819       0.011738      -0.003378      -0.002266       0.000091      -0.029812      -0.010675      -0.006618       0.017293              1.829485       2.271062       0.208386      -0.214383       1.610550       0.012960       1.606843           0.000009
           32              H      11.926318       5.044753      14.477018       0.097070       0.999787 0.73343234E+01  0.71560289E+02                                 1.739718                            1.650910      -1.240948       2.288224                    0.993838       3.828350      11.241534       0.450480       1.393536      -0.683277       0.015111       0.042215       0.009360       0.045805       0.008201      -0.006993       0.006061      -0.007371      -0.028633      -0.016459       0.002607       0.013852              1.786643       1.517275       0.157066       0.043930       2.288163       0.270925       1.554492          -0.000010
           33              H       0.447741      18.004796       9.972875       0.115695       1.277276 0.95787709E+01  0.10023618E+03                                 2.056372                            1.889846      -1.660623       2.080188                    0.991480       4.280225      13.155420       0.418617       1.398216      -0.680483      -0.030211      -0.010648       0.001744       0.032080       0.004518       0.004467       0.000261       0.009825      -0.008517      -0.006175      -0.003394       0.009569              2.131349       2.834757       0.334669      -0.260633       1.937097       0.031608       1.622194           0.000011
           34              H       1.934185      16.685228       8.850926       0.094458       1.281532 0.92958105E+01  0.95762496E+02                                 2.015334                            1.829570      -1.364604       2.222877                    0.993289       3.972463      11.794944       0.440307       1.350336      -0.692072      -0.013232      -0.041208      -0.013807       0.045429      -0.000860       0.000448       0.009094      -0.009588      -0.022587      -0.011681      -0.001001       0.012682              2.120391       1.771691       0.275722       0.034030       2.899632       0.471702       1.689850          -0.000015
           35              H       4.666518      19.423747       9.061420       0.079407       1.195549 0.86920597E+01  0.88313133E+02                                 1.937850                            1.777113      -1.398680       2.194970                    0.993487       4.089280      12.175288       0.442451       1.362507      -0.688481       0.035523       0.015398      -0.012539       0.040696      -0.000168      -0.011743      -0.000240      -0.011322      -0.020747      -0.016540       0.007418       0.009123              2.030763       2.872931       0.269924      -0.140176       1.688998       0.032852       1.530359           0.000017
           36              H       3.246818      20.874459      10.175193       0.119748       1.120537 0.82946543E+01  0.83594362E+02                                 1.876590                            1.753575      -1.572064       2.128736                    0.992318       4.052386      12.158159       0.437166       1.390213      -0.682572       0.011253       0.033645       0.003987       0.035700       0.007179      -0.006219      -0.001473      -0.022658      -0.001693      -0.015282       0.000872       0.014410              1.926932       1.836690       0.251161       0.084240       2.321247       0.401511       1.622859           0.000040
           37              H       8.066290       6.936489       9.750120       0.088462       1.220749 0.88435136E+01  0.87618744E+02                                 1.786732                            1.663521      -0.783261       2.497835                    0.999370       3.351265       8.948406       0.526830       1.173446      -0.736066       0.027057      -0.028045      -0.022702       0.045099      -0.011089      -0.000693       0.011190       0.003884       0.028479      -0.018573       0.001456       0.017117              1.844603       2.010479      -0.574592      -0.186617       1.984958       0.214294       1.538374           0.000019
           38              H       6.321213       7.759021       8.499423       0.132497       1.282646 0.99842189E+01  0.10270094E+03                                 1.903083                            1.818037      -1.107484       2.365905                    0.997271       3.433803       9.563881       0.479649       1.241430      -0.720586      -0.001772      -0.011728      -0.037015       0.038869      -0.009854      -0.005977       0.013136      -0.011749       0.035122      -0.017409      -0.005972       0.023380              1.902776       1.630012      -0.066440       0.175305       1.669370       0.148734       2.408945           0.000016
           39              H       5.268604       9.983906      11.699735       0.139569       1.145134 0.87025069E+01  0.88479964E+02                                 1.901703                            1.800112      -1.405910       2.230964                    0.992935       3.771412      11.246895       0.431439       1.396323      -0.684010      -0.021461       0.024962       0.022092       0.039645      -0.005600      -0.009661       0.012422       0.007492       0.016897      -0.014315      -0.005615       0.019930              1.934443       1.945956      -0.420617      -0.140484       1.967312       0.234608       1.890061          -0.000021
           40              H       7.022025       9.049639      12.795117       0.067780       1.251642 0.91744980E+01  0.94839556E+02                                 2.016127                            1.837659      -1.519563       2.126657                    0.991710       4.363311      13.266517       0.429260       1.380316      -0.683663       0.000379       0.015098       0.040262       0.043001      -0.009461      -0.005534       0.004258       0.006240       0.026565      -0.014392       0.000022       0.014370              2.131861       1.767897       0.035282       0.418242       1.740905       0.368187       2.886781          -0.000016
           41              H      11.539759      17.888193      10.395905       0.081631       1.408449 0.10694624E+02  0.11412106E+03                                 2.139025                            1.956613      -1.499471       2.147096                    0.992013       4.218774      12.755725       0.427593       1.342380      -0.692980       0.035503      -0.009013       0.021326       0.042385      -0.006864       0.002247       0.004608       0.012514       0.047075      -0.017914       0.001439       0.016475              2.225100       2.967563      -0.330839       0.408599       1.899682      -0.073191       1.808055           0.000004
           42              H      10.171508      19.290748      11.609816       0.127011       1.308260 0.99814871E+01  0.10352752E+03                                 1.965283                            1.841872      -1.457295       2.189550                    0.993232       3.727464      10.713455       0.463330       1.274544      -0.709901       0.012841       0.002701       0.036734       0.039008      -0.008226       0.009409      -0.006405       0.010198       0.051711      -0.018332      -0.004762       0.023094              1.993725       1.823824       0.075447       0.275699       1.842211       0.407991       2.315139           0.000032
           43              H       7.482280      18.962837       8.650652       0.116297       1.020093 0.76769845E+01  0.76115479E+02                                 1.788073                            1.707659      -1.501766       2.165751                    0.991909       4.000239      12.021516       0.433691       1.424436      -0.676399      -0.031546       0.003998      -0.018559       0.036819      -0.001484       0.012124       0.000162       0.015288       0.015778      -0.010675      -0.006618       0.017293              1.829486       2.271064      -0.178822       0.239598       1.610974       0.012893       1.606421           0.000007
           44              H       8.931182      17.584016       7.520529       0.097069       0.999788 0.73343357E+01  0.71560440E+02                                 1.739720                            1.650911      -1.240949       2.288223                    0.993838       3.828355      11.241551       0.450480       1.393535      -0.683277      -0.015111      -0.015903      -0.040210       0.045805      -0.005612       0.009202       0.008563       0.008295       0.018363      -0.016460       0.002607       0.013852              1.786645       1.517276       0.068160       0.148168       1.657170       0.371738       2.185488          -0.000012
           45              H       6.504759       2.556734      14.448407       0.115693       1.277284 0.95788375E+01  0.10023703E+03                                 2.056378                            1.889851      -1.660626       2.080185                    0.991480       4.280239      13.155465       0.418617       1.398213      -0.680484       0.030211      -0.000043       0.010790       0.032080       0.005124       0.003756       0.000146       0.009105      -0.010674      -0.006175      -0.003394       0.009569              2.131356       2.834767      -0.204570       0.371599       1.639884       0.079094       1.919416           0.000011
           46              H       5.018314       3.872815      15.574442       0.094456       1.281530 0.92957950E+01  0.95762295E+02                                 2.015333                            1.829569      -1.364603       2.222878                    0.993289       3.972461      11.794935       0.440307       1.350337      -0.692072       0.013232       0.020135       0.038514       0.045430       0.000307      -0.000920       0.011147       0.003265       0.015974      -0.011680      -0.001001       0.012682              2.120390       1.771690       0.077103       0.266899       1.866934       0.636692       2.722545          -0.000013
           47              H       2.285982       3.232911      12.903429       0.079405       1.195552 0.86920865E+01  0.88313473E+02                                 1.937854                            1.777116      -1.398686       2.194968                    0.993487       4.089287      12.175313       0.442450       1.362507      -0.688481      -0.035523       0.009953      -0.017184       0.040696      -0.011623       0.001686       0.002270       0.004388       0.026384      -0.016540       0.007418       0.009123              2.030767       2.872938      -0.095837       0.288660       1.544546       0.055931       1.674816           0.000018
           48              H       3.705682       1.904211      11.646601       0.119747       1.120540 0.82946858E+01  0.83594759E+02                                 1.876594                            1.753578      -1.572066       2.128735                    0.992318       4.052392      12.158183       0.437165       1.390214      -0.682572      -0.011253      -0.009244      -0.032594       0.035700      -0.005008       0.008070       0.000497      -0.010327       0.035301      -0.015282       0.000872       0.014410              1.926936       1.836693       0.122810       0.234725       1.765350       0.490328       2.178765           0.000041
           49              H      12.791210       1.257863       4.906736       0.088461       1.220741 0.88434366E+01  0.87617772E+02                                 1.786723                            1.663513      -0.783258       2.497838                    0.999370       3.351252       8.948355       0.526832       1.173445      -0.736066      -0.027057       0.026843       0.024112       0.045100      -0.002434      -0.010841       0.008112      -0.015382      -0.029317      -0.018573       0.001456       0.017117              1.844594       2.010468      -0.274929      -0.537950       1.616251       0.273197       1.907062           0.000019
           50              H       0.631287       2.363128       3.897187       0.132494       1.282668 0.99844398E+01  0.10270386E+03                                 1.903112                            1.818062      -1.107492       2.365900                    0.997271       3.433830       9.564009       0.479643       1.241438      -0.720584       0.001772       0.038402       0.005741       0.038869      -0.007457      -0.008788       0.010662      -0.027237      -0.011343      -0.017409      -0.005972       0.023381              1.902805       1.630034       0.162632      -0.093267       2.436922       0.026111       1.641458           0.000019
           51              H       1.683895      19.547282       2.205068       0.139569       1.145132 0.87024927E+01  0.88479773E+02                                 1.901699                            1.800110      -1.405903       2.230967                    0.992935       3.771411      11.246885       0.431440       1.396322      -0.684010       0.021460      -0.025753      -0.021165       0.039645      -0.010423      -0.004005       0.009904      -0.008269      -0.030388      -0.014315      -0.005615       0.019930              1.934439       1.945952      -0.205081      -0.393182       1.965080       0.234961       1.892286          -0.000022
           52              H      13.835475      18.613015       3.300449       0.067780       1.251642 0.91744909E+01  0.94839469E+02                                 2.016127                            1.837658      -1.519567       2.126656                    0.991710       4.363311      13.266518       0.429260       1.380317      -0.683663      -0.000379      -0.042139      -0.008557       0.043001      -0.006958      -0.008469       0.001491      -0.011080      -0.025397      -0.014391       0.000021       0.014370              2.131861       1.767898       0.418571      -0.031145       2.972980       0.171341       1.654706          -0.000017
           53              H      11.539759      18.052479      20.258424       0.081632       1.408448 0.10694615E+02  0.11412094E+03                                 2.139024                            1.956612      -1.499471       2.147096                    0.992013       4.218773      12.755722       0.427593       1.342380      -0.692980       0.035504       0.009013      -0.021326       0.042385       0.006864      -0.002247       0.004608       0.012514       0.047075      -0.017914       0.001439       0.016475              2.225099       2.967562       0.330840      -0.408598       1.899681      -0.073191       1.808054           0.000005
           54              H      10.171508      16.649924      19.044512       0.127012       1.308262 0.99815150E+01  0.10352790E+03                                 1.965287                            1.841875      -1.457296       2.189550                    0.993232       3.727468      10.713477       0.463330       1.274545      -0.709901       0.012841      -0.002701      -0.036734       0.039008       0.008226      -0.009409      -0.006405       0.010198       0.051711      -0.018332      -0.004762       0.023094              1.993729       1.823828      -0.075447      -0.275699       1.842215       0.407992       2.315144           0.000033
           55              H       7.482280      13.712787       1.567458       0.116297       1.020091 0.76769677E+01  0.76115278E+02                                 1.788072                            1.707658      -1.501765       2.165752                    0.991909       4.000235      12.021505       0.433691       1.424438      -0.676399      -0.031546      -0.003998       0.018560       0.036819       0.001484      -0.012124       0.000162       0.015288       0.015778      -0.010675      -0.006618       0.017293              1.829485       2.271062       0.178821      -0.239598       1.610973       0.012893       1.606420           0.000007
           56              H       8.931182      15.091608       2.697581       0.097069       0.999788 0.73343353E+01  0.71560438E+02                                 1.739720                            1.650912      -1.240949       2.288223                    0.993838       3.828354      11.241550       0.450480       1.393536      -0.683277      -0.015111       0.015903       0.040210       0.045805       0.005612      -0.009202       0.008563       0.008295       0.018363      -0.016460       0.002607       0.013852              1.786645       1.517277      -0.068160      -0.148168       1.657170       0.371738       2.185489          -0.000011
           57              H       6.504759      12.688538      16.205922       0.115694       1.277276 0.95787744E+01  0.10023623E+03                                 2.056373                            1.889846      -1.660622       2.080188                    0.991480       4.280228      13.155432       0.418617       1.398216      -0.680483       0.030211       0.000043      -0.010790       0.032080      -0.005124      -0.003756       0.000147       0.009106      -0.010674      -0.006175      -0.003394       0.009569              2.131350       2.834757       0.204568      -0.371597       1.639881       0.079094       1.919412           0.000012
           58              H       5.018314      11.372457      15.079886       0.094456       1.281529 0.92957821E+01  0.95762140E+02                                 2.015333                            1.829568      -1.364602       2.222879                    0.993289       3.972459      11.794932       0.440307       1.350338      -0.692072       0.013232      -0.020135      -0.038514       0.045430      -0.000307       0.000920       0.011147       0.003265       0.015973      -0.011680      -0.001001       0.012682              2.120390       1.771690      -0.077103      -0.266899       1.866934       0.636692       2.722544          -0.000013
           59              H       2.285982      12.012361      17.750900       0.079404       1.195554 0.86921020E+01  0.88313674E+02                                 1.937856                            1.777118      -1.398687       2.194967                    0.993487       4.089292      12.175333       0.442450       1.362508      -0.688480      -0.035523      -0.009953       0.017184       0.040696       0.011623      -0.001686       0.002270       0.004388       0.026384      -0.016540       0.007418       0.009123              2.030769       2.872942       0.095837      -0.288660       1.544548       0.055931       1.674818           0.000019
           60              H       3.705682      13.341061      19.007727       0.119746       1.120541 0.82947004E+01  0.83594962E+02                                 1.876597                            1.753581      -1.572068       2.128734                    0.992318       4.052401      12.158223       0.437164       1.390216      -0.682572      -0.011253       0.009244       0.032594       0.035700       0.005008      -0.008070       0.000497      -0.010327       0.035301      -0.015282       0.000872       0.014410              1.926939       1.836697      -0.122810      -0.234726       1.765353       0.490329       2.178768           0.000042
           61              H      12.791210      10.722361       5.311373       0.088461       1.220740 0.88434329E+01  0.87617723E+02                                 1.786722                            1.663513      -0.783259       2.497837                    0.999370       3.351252       8.948353       0.526832       1.173445      -0.736066      -0.027057      -0.026843      -0.024112       0.045100       0.002434       0.010841       0.008112      -0.015381      -0.029317      -0.018573       0.001456       0.017117              1.844593       2.010467       0.274928       0.537949       1.616250       0.273197       1.907061           0.000019
           62              H       0.631287       9.617096       6.320923       0.132494       1.282669 0.99844445E+01  0.10270392E+03                                 1.903112                            1.818063      -1.107492       2.365900                    0.997271       3.433831       9.564013       0.479643       1.241438      -0.720584       0.001772      -0.038402      -0.005741       0.038869       0.007457       0.008788       0.010661      -0.027237      -0.011342      -0.017409      -0.005972       0.023381              1.902806       1.630035      -0.162633       0.093267       2.436923       0.026110       1.641459           0.000018
           63              H       1.683895      13.128342       8.013041       0.139569       1.145132 0.87024881E+01  0.88479716E+02                                 1.901699                            1.800110      -1.405904       2.230967                    0.992935       3.771411      11.246885       0.431440       1.396323      -0.684010       0.021460       0.025753       0.021165       0.039645       0.010423       0.004005       0.009904      -0.008269      -0.030389      -0.014315      -0.005615       0.019930              1.934439       1.945952       0.205081       0.393182       1.965080       0.234961       1.892285          -0.000023
           64              H      13.835475      14.062609       6.917660       0.067780       1.251638 0.91744645E+01  0.94839129E+02                                 2.016124                            1.837656      -1.519564       2.126657                    0.991710       4.363305      13.266496       0.429260       1.380318      -0.683663      -0.000379       0.042140       0.008557       0.043001       0.006958       0.008469       0.001491      -0.011080      -0.025397      -0.014391       0.000021       0.014370              2.131858       1.767895      -0.418570       0.031145       2.972975       0.171340       1.654703          -0.000017
           65              H       4.587260      10.872574       4.412180       0.081633       1.408449 0.10694621E+02  0.11412101E+03                                 2.139023                            1.956612      -1.499471       2.147096                    0.992013       4.218774      12.755723       0.427593       1.342379      -0.692980       0.035504      -0.019637       0.012264       0.042385      -0.001136       0.007132      -0.000263      -0.017975      -0.044391      -0.017915       0.001439       0.016475              2.225099       2.967562      -0.351285       0.391158       1.787529      -0.055273       1.920205           0.000004
           66              H       3.219008       9.452588       3.218704       0.127014       1.308258 0.99814724E+01  0.10352737E+03                                 1.965283                            1.841872      -1.457291       2.189552                    0.993232       3.727461      10.713457       0.463330       1.274546      -0.709901       0.012841      -0.036700       0.003128       0.039008      -0.007993       0.009607      -0.010908      -0.017990      -0.032855      -0.018332      -0.004762       0.023094              1.993726       1.823825      -0.284149      -0.031007       2.430491       0.314004       1.726861           0.000031
           67              H       0.529780      12.426427       3.075651       0.116298       1.020087 0.76769281E+01  0.76114781E+02                                 1.788067                            1.707653      -1.501763       2.165753                    0.991909       4.000225      12.021464       0.433692       1.424437      -0.676399      -0.031547       0.017696      -0.006876       0.036819      -0.011738       0.003378      -0.002266       0.000091      -0.029812      -0.010675      -0.006618       0.017293              1.829480       2.271054      -0.208385       0.214382       1.610546       0.012960       1.606838           0.000008
           68              H       1.978681      13.759929       4.258908       0.097070       0.999786 0.73343212E+01  0.71560254E+02                                 1.739717                            1.650909      -1.240944       2.288226                    0.993838       3.828348      11.241523       0.450481       1.393535      -0.683277      -0.015111       0.042215       0.009360       0.045805      -0.008201       0.006993       0.006061      -0.007370      -0.028633      -0.016460       0.002607       0.013852              1.786642       1.517275      -0.157066      -0.043930       2.288161       0.270924       1.554491          -0.000011
           69              H      13.457259       9.289620      20.190984       0.115695       1.277274 0.95787509E+01  0.10023592E+03                                 2.056371                            1.889844      -1.660622       2.080189                    0.991480       4.280224      13.155418       0.418617       1.398216      -0.680483       0.030211      -0.010648       0.001745       0.032080      -0.004518      -0.004467       0.000261       0.009825      -0.008517      -0.006175      -0.003394       0.009569              2.131348       2.834755      -0.334669       0.260632       1.937096       0.031609       1.622192           0.000013
           70              H      11.970814       7.970052      19.069036       0.094459       1.281529 0.92957812E+01  0.95762133E+02                                 2.015332                            1.829568      -1.364600       2.222880                    0.993289       3.972459      11.794934       0.440307       1.350338      -0.692072       0.013232      -0.041208      -0.013807       0.045430       0.000860      -0.000448       0.009094      -0.009588      -0.022587      -0.011681      -0.001001       0.012682              2.120388       1.771689      -0.275720      -0.034029       2.899628       0.471700       1.689848          -0.000012
           71              H       9.238482      10.708571      19.279529       0.079408       1.195549 0.86920576E+01  0.88313111E+02                                 1.937850                            1.777113      -1.398682       2.194970                    0.993487       4.089282      12.175296       0.442451       1.362507      -0.688481      -0.035523       0.015398      -0.012539       0.040696       0.000168       0.011743      -0.000240      -0.011322      -0.020748      -0.016540       0.007418       0.009123              2.030762       2.872930      -0.269924       0.140177       1.688998       0.032851       1.530359           0.000018
           72              H      10.658182      12.159283      20.393303       0.119749       1.120538 0.82946713E+01  0.83594598E+02                                 1.876594                            1.753578      -1.572066       2.128736                    0.992318       4.052393      12.158195       0.437165       1.390215      -0.682572      -0.011253       0.033645       0.003987       0.035700      -0.007179       0.006219      -0.001473      -0.022658      -0.001693      -0.015282       0.000872       0.014410              1.926935       1.836693      -0.251161      -0.084240       2.321251       0.401512       1.622862           0.000042
           73              H       5.838710      18.916713      19.968230       0.088462       1.220745 0.88434742E+01  0.87618239E+02                                 1.786726                            1.663516      -0.783263       2.497835                    0.999370       3.351260       8.948381       0.526832       1.173444      -0.736066      -0.027057      -0.028045      -0.022702       0.045099       0.011089       0.000693       0.011190       0.003884       0.028479      -0.018573       0.001456       0.017117              1.844598       2.010472       0.574590       0.186616       1.984952       0.214293       1.538369           0.000020
           74              H       7.583787      19.739245      18.717533       0.132495       1.282644 0.99841929E+01  0.10270059E+03                                 1.903079                            1.818033      -1.107483       2.365905                    0.997271       3.433799       9.563860       0.479650       1.241429      -0.720586       0.001772      -0.011728      -0.037015       0.038869       0.009854       0.005977       0.013136      -0.011749       0.035122      -0.017409      -0.005972       0.023380              1.902772       1.630009       0.066439      -0.175306       1.669367       0.148733       2.408940           0.000020
           75              H       8.636395      18.699082       1.481626       0.139569       1.145130 0.87024628E+01  0.88479404E+02                                 1.901698                            1.800108      -1.405905       2.230967                    0.992935       3.771404      11.246865       0.431439       1.396324      -0.684010       0.021461       0.024962       0.022092       0.039645       0.005600       0.009661       0.012422       0.007493       0.016897      -0.014315      -0.005615       0.019930              1.934439       1.945951       0.420615       0.140483       1.967308       0.234607       1.890057          -0.000023
           76              H       6.882975      17.764815       2.577007       0.067779       1.251642 0.91744985E+01  0.94839560E+02                                 2.016127                            1.837659      -1.519562       2.126657                    0.991710       4.363311      13.266516       0.429260       1.380316      -0.683663      -0.000379       0.015098       0.040262       0.043001       0.009461       0.005534       0.004258       0.006240       0.026565      -0.014392       0.000022       0.014370              2.131861       1.767897      -0.035282      -0.418242       1.740904       0.368187       2.886780          -0.000017
           77              H       4.587260       1.107650       5.805930       0.081633       1.408451 0.10694643E+02  0.11412131E+03                                 2.139026                            1.956614      -1.499473       2.147095                    0.992013       4.218778      12.755741       0.427593       1.342379      -0.692980       0.035503       0.019637      -0.012264       0.042385       0.001136      -0.007132      -0.000263      -0.017975      -0.044391      -0.017915       0.001439       0.016475              2.225102       2.967567       0.351286      -0.391158       1.787531      -0.055273       1.920207           0.000003
           78              H       3.219008       2.527636       6.999405       0.127014       1.308257 0.99814656E+01  0.10352726E+03                                 1.965281                            1.841870      -1.457292       2.189552                    0.993232       3.727460      10.713447       0.463330       1.274544      -0.709901       0.012840       0.036700      -0.003128       0.039007       0.007993      -0.009607      -0.010908      -0.017990      -0.032855      -0.018332      -0.004762       0.023094              1.993723       1.823823       0.284149       0.031007       2.430488       0.314003       1.726859           0.000030
           79              H       0.529780      20.249197       7.142459       0.116298       1.020088 0.76769341E+01  0.76114859E+02                                 1.788068                            1.707654      -1.501763       2.165753                    0.991909       4.000226      12.021470       0.433692       1.424438      -0.676399      -0.031547      -0.017696       0.006876       0.036819       0.011738      -0.003378      -0.002266       0.000091      -0.029812      -0.010675      -0.006618       0.017293              1.829481       2.271056       0.208385      -0.214382       1.610547       0.012960       1.606839           0.000007
           80              H       1.978681      18.915695       5.959201       0.097070       0.999787 0.73343248E+01  0.71560304E+02                                 1.739718                            1.650910      -1.240945       2.288225                    0.993838       3.828349      11.241530       0.450481       1.393536      -0.683277      -0.015111      -0.042215      -0.009360       0.045805       0.008201      -0.006993       0.006061      -0.007370      -0.028633      -0.016459       0.002607       0.013852              1.786643       1.517275       0.157066       0.043931       2.288162       0.270925       1.554492          -0.000011
           81              H      13.457259       5.955652      10.463344       0.115695       1.277274 0.95787478E+01  0.10023588E+03                                 2.056370                            1.889844      -1.660621       2.080189                    0.991480       4.280222      13.155409       0.418617       1.398216      -0.680483       0.030211       0.010648      -0.001745       0.032080       0.004518       0.004467       0.000261       0.009825      -0.008517      -0.006175      -0.003394       0.009569              2.131347       2.834754       0.334668      -0.260633       1.937095       0.031608       1.622192           0.000013
           82              H      11.970814       7.275220      11.585293       0.094458       1.281529 0.92957826E+01  0.95762152E+02                                 2.015333                            1.829568      -1.364600       2.222880                    0.993289       3.972459      11.794935       0.440307       1.350338      -0.692072       0.013232       0.041208       0.013807       0.045430      -0.000860       0.000448       0.009094      -0.009588      -0.022587      -0.011681      -0.001001       0.012682              2.120389       1.771690       0.275720       0.034030       2.899629       0.471701       1.689849          -0.000011
           83              H       9.238482       4.536701      11.374799       0.079407       1.195550 0.86920660E+01  0.88313217E+02                                 1.937851                            1.777114      -1.398683       2.194969                    0.993487       4.089284      12.175303       0.442450       1.362507      -0.688481      -0.035523      -0.015398       0.012539       0.040696      -0.000168      -0.011743      -0.000240      -0.011322      -0.020747      -0.016540       0.007418       0.009122              2.030764       2.872932       0.269925      -0.140176       1.688999       0.032852       1.530360           0.000017
           84              H      10.658182       3.085989      10.261026       0.119748       1.120538 0.82946651E+01  0.83594494E+02                                 1.876591                            1.753575      -1.572066       2.128736                    0.992318       4.052388      12.158165       0.437166       1.390213      -0.682573      -0.011253      -0.033645      -0.003987       0.035700       0.007179      -0.006219      -0.001473      -0.022658      -0.001692      -0.015282       0.000872       0.014410              1.926933       1.836691       0.251161       0.084240       2.321248       0.401511       1.622859           0.000041
           85              H       5.838710      17.023959      10.686099       0.088462       1.220751 0.88435294E+01  0.87618970E+02                                 1.786736                            1.663525      -0.783261       2.497836                    0.999370       3.351267       8.948425       0.526828       1.173449      -0.736065      -0.027057       0.028045       0.022702       0.045099      -0.011089      -0.000693       0.011190       0.003884       0.028478      -0.018573       0.001456       0.017117              1.844608       2.010484      -0.574594      -0.186617       1.984963       0.214295       1.538377           0.000019
           86              H       7.583787      16.201427      11.936796       0.132496       1.282656 0.99843233E+01  0.10270235E+03                                 1.903098                            1.818051      -1.107485       2.365904                    0.997271       3.433816       9.563952       0.479645       1.241437      -0.720585       0.001772       0.011728       0.037015       0.038869      -0.009854      -0.005977       0.013136      -0.011749       0.035121      -0.017409      -0.005972       0.023380              1.902791       1.630024      -0.066440       0.175308       1.669383       0.148735       2.408967           0.000020
           87              H       8.636395      13.976542       8.736484       0.139568       1.145131 0.87024733E+01  0.88479537E+02                                 1.901699                            1.800109      -1.405906       2.230966                    0.992935       3.771406      11.246872       0.431439       1.396324      -0.684010       0.021461      -0.024962      -0.022092       0.039645      -0.005600      -0.009661       0.012422       0.007493       0.016897      -0.014315      -0.005615       0.019930              1.934440       1.945953      -0.420616      -0.140484       1.967309       0.234607       1.890058          -0.000023
           88              H       6.882975      14.910809       7.641102       0.067779       1.251646 0.91745303E+01  0.94839971E+02                                 2.016130                            1.837662      -1.519565       2.126656                    0.991710       4.363319      13.266546       0.429260       1.380316      -0.683663      -0.000379      -0.015098      -0.040262       0.043001      -0.009461      -0.005534       0.004258       0.006240       0.026564      -0.014392       0.000021       0.014370              2.131865       1.767900       0.035282       0.418243       1.740907       0.368188       2.886787          -0.000016
           89              H       2.365241       6.072255      10.040314       0.081632       1.408445 0.10694583E+02  0.11412052E+03                                 2.139020                            1.956609      -1.499469       2.147097                    0.992013       4.218769      12.755706       0.427593       1.342380      -0.692980      -0.035504       0.009013      -0.021326       0.042385      -0.006864       0.002247       0.004608       0.012514       0.047075      -0.017915       0.001439       0.016475              2.225095       2.967555      -0.330838       0.408598       1.899678      -0.073191       1.808052           0.000006
           90              H       3.733492       4.669700       8.826403       0.127011       1.308262 0.99815061E+01  0.10352779E+03                                 1.965286                            1.841874      -1.457297       2.189549                    0.993232       3.727468      10.713476       0.463330       1.274545      -0.709901      -0.012841      -0.002701      -0.036734       0.039007      -0.008226       0.009408      -0.006405       0.010198       0.051711      -0.018332      -0.004762       0.023094              1.993728       1.823827       0.075448       0.275700       1.842214       0.407992       2.315144           0.000030
           91              H       6.422719       4.997611      11.785567       0.116297       1.020092 0.76769773E+01  0.76115392E+02                                 1.788072                            1.707658      -1.501766       2.165751                    0.991909       4.000239      12.021516       0.433691       1.424436      -0.676399       0.031546      -0.003998       0.018559       0.036819      -0.001484       0.012124       0.000162       0.015288       0.015778      -0.010675      -0.006618       0.017293              1.829485       2.271062      -0.178822       0.239598       1.610974       0.012893       1.606420           0.000008
           92              H       4.973819       6.376432      12.915690       0.097069       0.999787 0.73343313E+01  0.71560396E+02                                 1.739720                            1.650912      -1.240952       2.288222                    0.993838       3.828355      11.241556       0.450480       1.393537      -0.683277       0.015111       0.015903       0.040210       0.045805      -0.005612       0.009202       0.008563       0.008295       0.018363      -0.016459       0.002607       0.013852              1.786645       1.517277       0.068160       0.148170       1.657170       0.371738       2.185488          -0.000010
           93              H       7.400241      21.403714       5.987812       0.115693       1.277284 0.95788420E+01  0.10023710E+03                                 2.056379                            1.889852      -1.660628       2.080185                    0.991480       4.280242      13.155480       0.418617       1.398214      -0.680484      -0.030211       0.000043      -0.010790       0.032080       0.005124       0.003756       0.000146       0.009105      -0.010675      -0.006175      -0.003394       0.009569              2.131357       2.834769      -0.204570       0.371599       1.639885       0.079095       1.919417           0.000010
           94              H       8.886686      20.087633       4.861777       0.094457       1.281528 0.92957778E+01  0.95762068E+02                                 2.015330                            1.829566      -1.364602       2.222879                    0.993289       3.972457      11.794918       0.440308       1.350336      -0.692072      -0.013232      -0.020135      -0.038514       0.045430       0.000307      -0.000920       0.011147       0.003265       0.015974      -0.011681      -0.001001       0.012682              2.120387       1.771688       0.077102       0.266898       1.866932       0.636691       2.722540          -0.000015
           95              H      11.619018      20.727537       7.532790       0.079405       1.195549 0.86920617E+01  0.88313159E+02                                 1.937851                            1.777114      -1.398682       2.194970                    0.993487       4.089281      12.175292       0.442450       1.362508      -0.688480       0.035523      -0.009953       0.017184       0.040696      -0.011623       0.001686       0.002270       0.004388       0.026383      -0.016540       0.007418       0.009122              2.030764       2.872933      -0.095836       0.288659       1.544544       0.055931       1.674814           0.000017
           96              H      10.199318      22.056237       8.789618       0.119747       1.120540 0.82946909E+01  0.83594818E+02                                 1.876594                            1.753578      -1.572066       2.128735                    0.992318       4.052393      12.158184       0.437165       1.390213      -0.682573       0.011253       0.009245       0.032594       0.035700      -0.005008       0.008070       0.000497      -0.010327       0.035301      -0.015282       0.000872       0.014410              1.926936       1.836693       0.122810       0.234726       1.765350       0.490328       2.178765           0.000041
           97              H       1.113791      22.702585      15.529483       0.088458       1.220741 0.88434385E+01  0.87617769E+02                                 1.786721                            1.663512      -0.783261       2.497836                    0.999370       3.351252       8.948345       0.526833       1.173443      -0.736066       0.027057      -0.026843      -0.024112       0.045100      -0.002434      -0.010841       0.008112      -0.015381      -0.029317      -0.018573       0.001456       0.017117              1.844592       2.010467      -0.274928      -0.537949       1.616250       0.273197       1.907060           0.000020
           98              H      13.273713      21.597320      16.539032       0.132493       1.282665 0.99844020E+01  0.10270333E+03                                 1.903105                            1.818056      -1.107496       2.365899                    0.997271       3.433825       9.563975       0.479645       1.241434      -0.720585      -0.001772      -0.038402      -0.005741       0.038869      -0.007457      -0.008788       0.010661      -0.027237      -0.011343      -0.017409      -0.005972       0.023381              1.902798       1.630028       0.162631      -0.093266       2.436913       0.026111       1.641453           0.000020
           99              H      12.221105       4.413166      18.231151       0.139567       1.145131 0.87024854E+01  0.88479691E+02                                 1.901700                            1.800111      -1.405905       2.230966                    0.992935       3.771412      11.246892       0.431439       1.396324      -0.684010      -0.021460       0.025753       0.021165       0.039645      -0.010423      -0.004005       0.009904      -0.008269      -0.030388      -0.014315      -0.005615       0.019930              1.934440       1.945952      -0.205081      -0.393182       1.965081       0.234961       1.892287          -0.000020
          100              H       0.069525       5.347433      17.135770       0.067780       1.251638 0.91744645E+01  0.94839131E+02                                 2.016124                            1.837656      -1.519565       2.126657                    0.991710       4.363305      13.266497       0.429260       1.380318      -0.683663       0.000379       0.042140       0.008557       0.043001      -0.006958      -0.008469       0.001491      -0.011080      -0.025396      -0.014391       0.000021       0.014370              2.131858       1.767895       0.418570      -0.031145       2.972975       0.171341       1.654704          -0.000014
          101              H       2.365241       5.907969       0.177795       0.081632       1.408446 0.10694596E+02  0.11412069E+03                                 2.139022                            1.956610      -1.499470       2.147097                    0.992013       4.218773      12.755720       0.427593       1.342380      -0.692980      -0.035504      -0.009013       0.021326       0.042385       0.006864      -0.002247       0.004608       0.012514       0.047075      -0.017915       0.001439       0.016475              2.225097       2.967558       0.330839      -0.408597       1.899680      -0.073191       1.808053           0.000006
          102              H       3.733492       7.310524       1.391707       0.127011       1.308263 0.99815186E+01  0.10352795E+03                                 1.965288                            1.841876      -1.457296       2.189550                    0.993232       3.727469      10.713482       0.463329       1.274546      -0.709901      -0.012841       0.002701       0.036734       0.039008       0.008226      -0.009409      -0.006405       0.010198       0.051711      -0.018332      -0.004762       0.023094              1.993730       1.823828      -0.075448      -0.275700       1.842215       0.407992       2.315145           0.000032
          103              H       6.422719      10.247661      18.868761       0.116297       1.020091 0.76769695E+01  0.76115297E+02                                 1.788071                            1.707658      -1.501766       2.165751                    0.991909       4.000237      12.021510       0.433691       1.424437      -0.676399       0.031546       0.003998      -0.018559       0.036819       0.001484      -0.012124       0.000162       0.015288       0.015778      -0.010675      -0.006618       0.017293              1.829485       2.271061       0.178822      -0.239598       1.610973       0.012893       1.606420           0.000008
          104              H       4.973819       8.868840      17.738638       0.097069       0.999787 0.73343294E+01  0.71560372E+02                                 1.739720                            1.650912      -1.240951       2.288222                    0.993838       3.828353      11.241550       0.450480       1.393537      -0.683277       0.015111      -0.015903      -0.040210       0.045805       0.005612      -0.009202       0.008563       0.008295       0.018363      -0.016460       0.002607       0.013852              1.786645       1.517277      -0.068160      -0.148170       1.657170       0.371738       2.185488          -0.000010
          105              H       7.400241      11.271910       4.230297       0.115694       1.277281 0.95788188E+01  0.10023680E+03                                 2.056377                            1.889850      -1.660627       2.080185                    0.991480       4.280238      13.155467       0.418617       1.398215      -0.680483      -0.030211      -0.000043       0.010790       0.032080      -0.005124      -0.003756       0.000146       0.009105      -0.010674      -0.006175      -0.003394       0.009569              2.131355       2.834765       0.204569      -0.371599       1.639884       0.079095       1.919415           0.000011
          106              H       8.886686      12.587991       5.356333       0.094457       1.281528 0.92957749E+01  0.95762036E+02                                 2.015330                            1.829566      -1.364602       2.222879                    0.993289       3.972457      11.794920       0.440308       1.350337      -0.692072      -0.013232       0.020135       0.038514       0.045430      -0.000307       0.000920       0.011147       0.003265       0.015974      -0.011681      -0.001001       0.012682              2.120387       1.771688      -0.077102      -0.266898       1.866932       0.636691       2.722541          -0.000014
          107              H      11.619018      11.948087       2.685319       0.079405       1.195549 0.86920579E+01  0.88313115E+02                                 1.937851                            1.777114      -1.398682       2.194970                    0.993487       4.089281      12.175293       0.442450       1.362508      -0.688480       0.035523       0.009953      -0.017184       0.040697       0.011623      -0.001686       0.002270       0.004388       0.026384      -0.016540       0.007418       0.009123              2.030764       2.872933       0.095836      -0.288659       1.544544       0.055931       1.674814           0.000017
          108              H      10.199318      10.619387       1.428492       0.119747       1.120541 0.82946935E+01  0.83594877E+02                                 1.876597                            1.753580      -1.572067       2.128735                    0.992318       4.052399      12.158217       0.437164       1.390216      -0.682572       0.011253      -0.009244      -0.032594       0.035700       0.005008      -0.008070       0.000497      -0.010327       0.035301      -0.015282       0.000872       0.014410              1.926939       1.836696      -0.122810      -0.234726       1.765352       0.490329       2.178768           0.000042
          109              H       1.113791      13.238087      15.124846       0.088457       1.220742 0.88434493E+01  0.87617901E+02                                 1.786722                            1.663513      -0.783262       2.497835                    0.999370       3.351254       8.948351       0.526833       1.173443      -0.736066       0.027057       0.026843       0.024112       0.045100       0.002434       0.010841       0.008112      -0.015382      -0.029318      -0.018573       0.001456       0.017117              1.844593       2.010468       0.274929       0.537949       1.616251       0.273197       1.907061           0.000021
          110              H      13.273713      14.343352      14.115296       0.132494       1.282662 0.99843689E+01  0.10270288E+03                                 1.903099                            1.818051      -1.107495       2.365899                    0.997271       3.433822       9.563955       0.479646       1.241432      -0.720586      -0.001772       0.038402       0.005741       0.038869       0.007457       0.008788       0.010661      -0.027237      -0.011343      -0.017409      -0.005972       0.023381              1.902792       1.630024      -0.162630       0.093266       2.436905       0.026110       1.641448           0.000019
          111              H      12.221105      10.832106      12.423178       0.139568       1.145130 0.87024762E+01  0.88479576E+02                                 1.901699                            1.800109      -1.405904       2.230967                    0.992935       3.771410      11.246885       0.431439       1.396324      -0.684010      -0.021460      -0.025753      -0.021165       0.039645       0.010423       0.004005       0.009904      -0.008269      -0.030388      -0.014315      -0.005615       0.019930              1.934439       1.945951       0.205081       0.393182       1.965080       0.234961       1.892285          -0.000021
          112              H       0.069525       9.897839      13.518559       0.067780       1.251635 0.91744376E+01  0.94838782E+02                                 2.016121                            1.837654      -1.519563       2.126659                    0.991710       4.363298      13.266470       0.429260       1.380318      -0.683663       0.000379      -0.042140      -0.008557       0.043001       0.006958       0.008469       0.001491      -0.011080      -0.025396      -0.014391       0.000021       0.014370              2.131854       1.767893      -0.418569       0.031145       2.972969       0.171340       1.654701          -0.000014
          113              W       9.140869       7.622636      15.327164       0.770735     147.905594 0.35473022E+04  0.13258562E+06                                25.347712                           21.605780       1.813330       2.025201                    0.999905     125.342868     372.051223       0.332074       0.493484      -1.084317      -0.010757      -0.000000      -0.000000       0.010757      -0.000001       0.000007      -0.005634       0.170358      -0.226203      -0.076495      -0.046384       0.122879             28.974795      18.463363       0.000001       0.000003      34.378083       3.591769      34.082938           0.000026
          114              W      11.716631      16.337812       5.109055       0.770732     147.906640 0.35473310E+04  0.13258684E+06                                25.347702                           21.605767       1.813364       2.025209                    0.999905     125.343330     372.051595       0.332077       0.493479      -1.084321       0.010757      -0.000000       0.000002       0.010757       0.000000       0.000000      -0.001003       0.199333      -0.139244      -0.076492      -0.046381       0.122874             28.974789      18.463361       0.000004       0.000001      35.209419       3.458950      33.251588           0.000007
          115              W       4.764131      16.337812       5.109055       0.770741     147.906231 0.35473202E+04  0.13258634E+06                                25.347677                           21.605751       1.813360       2.025209                    0.999905     125.342886     372.050249       0.332076       0.493480      -1.084320       0.010756       0.000002      -0.000001       0.010756      -0.000001      -0.000001      -0.005634       0.170352      -0.226188      -0.076490      -0.046384       0.122874             28.974755      18.463331       0.000002       0.000000      34.378042       3.591759      34.082891          -0.000045
          116              W       2.188369       7.622636      15.327164       0.770734     147.905439 0.35472967E+04  0.13258541E+06                                25.347730                           21.605790       1.813314       2.025196                    0.999905     125.343051     372.052168       0.332073       0.493485      -1.084316      -0.010757       0.000000      -0.000001       0.010757      -0.000001       0.000002      -0.001004       0.199341      -0.139254      -0.076495      -0.046384       0.122880             28.974822      18.463374       0.000006       0.000001      35.209479       3.458956      33.251612           0.000021
          117              C      10.146479      12.772179      16.301972       0.096695      26.323422 0.35051907E+03  0.79167542E+04                                 8.050042                            6.488177      -0.201248       1.954129                    0.998074      27.173831      80.083613       0.602151       0.450365      -1.029318       0.028434      -0.030409      -0.003821       0.041807      -0.004263      -0.026415      -0.033839      -0.013694       0.055536      -0.043206      -0.006052       0.049258              8.924908      10.061419       0.151828       2.695254       9.399762       2.471282       7.313544           0.000108
          118              C      10.954359      13.637151      17.039719      -0.150387      32.873369 0.45621199E+03  0.10940225E+05                                 9.148868                            7.290750      -0.162897       1.926451                    0.998281      30.298127      90.232156       0.584571       0.436927      -1.043346      -0.000319      -0.001943      -0.009126       0.009336      -0.006641      -0.015877      -0.042583      -0.011047       0.037373      -0.044561      -0.005417       0.049978             10.335547      12.375957       0.698651       3.966151       9.906831       2.912593       8.723852          -0.000042
          119              C      12.182170      13.149769      17.499534       0.045606      37.017766 0.43851584E+03  0.10328849E+05                                 9.839628                            7.083191      -0.211636       1.940536                    0.999196      27.331520      78.575709       0.606088       0.429046      -1.056579      -0.011706      -0.011199      -0.005135       0.016995       0.006408      -0.004380      -0.003844       0.002476       0.009035      -0.008036      -0.001892       0.009928             12.521048      13.735865       3.124873       5.967774      12.494758       5.456600      11.332521           0.000113
          120              C      12.540919      11.868011      17.119421      -0.166929      33.248476 0.49233346E+03  0.12057954E+05                                 9.281816                            7.621952      -0.384725       1.847817                    0.997694      31.243742      94.659796       0.565181       0.442491      -1.037941      -0.015037       0.002292      -0.005736       0.016256      -0.018030      -0.013513      -0.020323       0.002134       0.020272      -0.035310       0.013070       0.022239             10.557839      10.876854       1.426373       2.978005      11.665413       4.028029       9.131251          -0.000071
          121              C      11.673248      11.072313      16.387804       0.079507      25.900489 0.36526847E+03  0.83151391E+04                                 7.933404                            6.624584      -0.247382       1.941241                    0.996633      27.170784      79.756351       0.597190       0.450543      -1.031715      -0.028151       0.026117      -0.006755       0.038990      -0.010326      -0.024386      -0.018219      -0.005036       0.046973      -0.036289       0.002790       0.033499              8.825145       9.927893       0.696850       2.639285       9.347439       2.309788       7.200105           0.000083
          122              C      13.067919      14.004057      18.312896       0.245237      31.672426 0.35117587E+03  0.78737109E+04                                 9.167289                            6.532911      -0.328800       1.920209                    0.998733      25.345078      72.550841       0.599420       0.455743      -1.034295       0.010347       0.008014       0.002446       0.013314       0.044692      -0.035297      -0.046164       0.003630       0.121338      -0.066070      -0.024677       0.090747             11.894999      12.956900       3.847609       5.802322      11.842441       5.777950      10.885657          -0.000089
          123              C       0.732793      15.485235      19.682123       0.235563      32.465316 0.36782185E+03  0.83244716E+04                                 9.282160                            6.662091      -0.287615       1.929738                    0.998786      25.516620      72.854384       0.598098       0.452496      -1.038448      -0.004692      -0.010230      -0.011324       0.015966       0.028025      -0.032261      -0.025839      -0.002607       0.196654      -0.061142      -0.023415       0.084557             12.039311      14.118268       4.757206       5.399587      12.770062       5.259632       9.229603          -0.000185
          124              C       1.675552      13.119799      -0.032698       0.058486      36.771055 0.41519306E+03  0.96335951E+04                                 9.759454                            6.863214      -0.149629       1.965032                    0.999296      26.800759      76.131663       0.620485       0.425438      -1.060263       0.006404       0.014506       0.004647       0.016524       0.002952      -0.004953      -0.009160       0.006455       0.044643      -0.013808      -0.005370       0.019178             12.529924      14.586493       3.678535       4.748097      14.048718       5.297890       8.954560           0.000149
          125              C       1.308461      14.357544       0.408724      -0.144138      34.931142 0.44606483E+03  0.10677500E+05                                 9.612070                            7.258938      -0.374453       1.861643                    0.998060      30.440785      91.708793       0.577637       0.442975      -1.035813       0.010019      -0.007030       0.004791       0.013144       0.007124      -0.038354      -0.031487       0.016772       0.120780      -0.043871      -0.026600       0.070471             11.230104      12.365839       1.475367       2.956889      13.632917       4.177213       7.691557          -0.000061
          126              C       2.198380      15.143010       1.089250       0.092052      28.002356 0.34332317E+03  0.76864803E+04                                 8.312582                            6.367428      -0.093120       1.990575                    0.998727      26.659382      77.311658       0.617768       0.442850      -1.037375       0.035480      -0.026416       0.002204       0.044289       0.001456      -0.037962      -0.022444      -0.005783       0.083487      -0.042181      -0.013576       0.055757              9.583755      11.528359       0.729362       2.505216      10.881999       2.880176       6.340906           0.000120
          127              C       3.800236      13.534666       0.970720       0.086637      27.063621 0.34282801E+03  0.76816330E+04                                 8.134610                            6.376831      -0.151193       1.970976                    0.997780      26.877132      78.274214       0.614560       0.444800      -1.035020      -0.035007       0.024789       0.008550       0.043739      -0.008993      -0.010869      -0.044581      -0.006098       0.062434      -0.045827      -0.007837       0.053663              9.334517      11.299637       0.932779       1.877611      10.483775       3.004832       6.220140           0.000115
          128              C       2.964546      12.652695       0.282020      -0.172847      35.942661 0.49643740E+03  0.12154106E+05                                 9.712112                            7.605829      -0.321563       1.863868                    0.998313      31.217195      93.813579       0.572516       0.436978      -1.043737      -0.002593       0.007292       0.010150       0.012764      -0.007403      -0.008324      -0.026880      -0.024307       0.082243      -0.033230      -0.010401       0.043631             11.321649      14.789950       1.698627       3.252145      11.400867       3.552292       7.774129          -0.000003
          129              C       7.487842       4.428806       0.077658       0.074565      25.158024 0.32215796E+03  0.70397114E+04                                 7.503951                            6.005443       0.296318       2.108415                    0.999851      25.942601      72.323997       0.667679       0.419810      -1.060148      -0.003107      -0.032515      -0.032900       0.046361      -0.012510       0.030075       0.011506      -0.031496      -0.040741      -0.045644       0.018680       0.026964              8.478423       9.376433       3.336751      -2.387215       7.199196       0.021290       8.859640           0.000000
          130              C       6.444967       3.938334       0.841972      -0.162018      31.594937 0.43161408E+03  0.10186842E+05                                 8.836140                            7.033012      -0.057565       1.961335                    0.998725      29.796017      87.440629       0.603870       0.429752      -1.049841       0.005840      -0.007900      -0.003953       0.010590      -0.017556       0.017177       0.010894      -0.027099       0.017171      -0.035081       0.014875       0.020205             10.132388      11.508828       4.765416      -3.075421       9.044884      -1.006142       9.843451           0.000001
          131              C       5.598153       3.025632       0.271802       0.080822      38.267357 0.42611601E+03  0.10012278E+05                                10.333739                            7.119308      -0.277417       1.933413                    0.998735      27.061386      78.913081       0.584416       0.446045      -1.041431       0.020397      -0.000040      -0.005290       0.021072      -0.022697       0.000036      -0.008675      -0.010367      -0.045824      -0.021289      -0.010624       0.031913             13.894212      16.269867       7.175003      -7.016119      11.112853      -3.183044      14.299916          -0.000015
          132              C       5.816461       5.883262      19.375579      -0.144204      33.815824 0.45395805E+03  0.10891223E+05                                 9.410324                            7.298201      -0.269877       1.898964                    0.997651      30.157943      90.336305       0.580227       0.439994      -1.039751       0.005337      -0.010561       0.008006       0.014287      -0.038927       0.033935      -0.007275       0.002083       0.000532      -0.047954      -0.007585       0.055540             11.157063      12.092158       3.754231      -4.786464       8.147407      -0.908841      13.231624          -0.000033
          133              C       6.871851       6.454320      18.740013       0.098971      27.555640 0.34565494E+03  0.77934670E+04                                 8.360454                            6.481129      -0.332591       1.909606                    0.998086      27.262765      80.742630       0.596113       0.455711      -1.024468       0.023677       0.015530       0.040174       0.049150      -0.035466       0.039635      -0.009567      -0.024343       0.008430      -0.054223      -0.002373       0.056595              9.743825      10.733039       3.508536      -3.352709       7.879957       0.292068      10.618480          -0.000030
          134              C       4.457943       2.446503       0.999331       0.241930      34.227345 0.37836999E+03  0.87345791E+04                                10.059252                            6.989445      -0.632739       1.817949                    0.997371      26.834988      80.671733       0.548000       0.484172      -1.008097      -0.006511      -0.003810       0.007322       0.010513      -0.032502       0.044913      -0.056767       0.059467       0.006965      -0.073444      -0.019302       0.092746             13.896644      16.518479       7.000278      -8.556507      11.730904      -4.416001      13.440549          -0.000007
          135              C      10.146479       2.473093      14.352357       0.096694      26.323424 0.35051919E+03  0.79167580E+04                                 8.050045                            6.488180      -0.201250       1.954128                    0.998074      27.173841      80.083663       0.602151       0.450366      -1.029317       0.028434       0.030409       0.003821       0.041806       0.004263       0.026415      -0.033839      -0.013695       0.055537      -0.043207      -0.006052       0.049259              8.924910      10.061422      -0.151821      -2.695251       9.399765       2.471279       7.313542           0.000107
          136              C      10.954359      22.303521      13.614609      -0.150386      32.873284 0.45621072E+03  0.10940186E+05                                 9.148851                            7.290739      -0.162896       1.926452                    0.998281      30.298072      90.231928       0.584572       0.436927      -1.043346      -0.000319       0.001943       0.009125       0.009335       0.006640       0.015877      -0.042583      -0.011047       0.037374      -0.044561      -0.005417       0.049978             10.335525      12.375930      -0.698647      -3.966141       9.906813       2.912584       8.723833          -0.000044
          137              C      12.182170       2.095503      13.154794       0.045606      37.017694 0.43851490E+03  0.10328821E+05                                 9.839616                            7.083184      -0.211630       1.940538                    0.999196      27.331478      78.575548       0.606088       0.429046      -1.056579      -0.011706       0.011198       0.005135       0.016994      -0.006408       0.004381      -0.003844       0.002476       0.009036      -0.008036      -0.001892       0.009928             12.521030      13.735842      -3.124869      -5.967762      12.494746       5.456593      11.332503           0.000111
          138              C      12.540919       3.377261      13.534908      -0.166929      33.248452 0.49233291E+03  0.12057937E+05                                 9.281811                            7.621947      -0.384725       1.847817                    0.997694      31.243718      94.659700       0.565181       0.442491      -1.037941      -0.015037      -0.002292       0.005736       0.016256       0.018029       0.013513      -0.020323       0.002134       0.020272      -0.035309       0.013070       0.022240             10.557834      10.876849      -1.426375      -2.978005      11.665405       4.028026       9.131246          -0.000072
          139              C      11.673248       4.172959      14.266524       0.079507      25.900505 0.36526865E+03  0.83151448E+04                                 7.933409                            6.624587      -0.247384       1.941240                    0.996633      27.170795      79.756407       0.597189       0.450543      -1.031715      -0.028151      -0.026117       0.006755       0.038990       0.010326       0.024386      -0.018219      -0.005036       0.046974      -0.036290       0.002790       0.033499              8.825151       9.927900      -0.696852      -2.639286       9.347445       2.309791       7.200109           0.000083
          140              C      13.067919      21.936615      12.341433       0.245239      31.672263 0.35117381E+03  0.78736528E+04                                 9.167259                            6.532893      -0.328800       1.920211                    0.998733      25.344987      72.550509       0.599421       0.455743      -1.034295       0.010346      -0.008013      -0.002446       0.013313      -0.044691       0.035297      -0.046165       0.003630       0.121339      -0.066069      -0.024678       0.090747             11.894955      12.956850      -3.847589      -5.802295      11.842400       5.777924      10.885614          -0.000091
          141              C       0.732793      20.455437      10.972206       0.235566      32.465139 0.36781977E+03  0.83244121E+04                                 9.282129                            6.662074      -0.287614       1.929740                    0.998786      25.516528      72.854054       0.598098       0.452496      -1.038448      -0.004692       0.010230       0.011324       0.015965      -0.028024       0.032261      -0.025840      -0.002608       0.196654      -0.061141      -0.023417       0.084557             12.039263      14.118208      -4.757176      -5.399559      12.770013       5.259607       9.229568          -0.000186
          142              C       1.675552      19.555825      10.250807       0.058486      36.770985 0.41519252E+03  0.96335781E+04                                 9.759439                            6.863208      -0.149621       1.965035                    0.999296      26.800733      76.131541       0.620486       0.425438      -1.060263       0.006404      -0.014506      -0.004647       0.016524      -0.002952       0.004953      -0.009160       0.006455       0.044642      -0.013808      -0.005370       0.019178             12.529900      14.586461      -3.678520      -4.748083      14.048693       5.297879       8.954545           0.000147
          143              C       1.308461      18.318080       9.809385      -0.144138      34.931134 0.44606476E+03  0.10677498E+05                                 9.612067                            7.258936      -0.374452       1.861643                    0.998060      30.440780      91.708762       0.577637       0.442975      -1.035813       0.010019       0.007030      -0.004791       0.013144      -0.007124       0.038354      -0.031487       0.016772       0.120780      -0.043871      -0.026600       0.070471             11.230100      12.365839      -1.475365      -2.956891      13.632905       4.177207       7.691554          -0.000063
          144              C       2.198380      17.532614       9.128859       0.092051      28.002360 0.34332321E+03  0.76864818E+04                                 8.312583                            6.367429      -0.093122       1.990575                    0.998727      26.659386      77.311681       0.617768       0.442850      -1.037374       0.035481       0.026416      -0.002204       0.044289      -0.001456       0.037962      -0.022444      -0.005783       0.083487      -0.042181      -0.013576       0.055757              9.583756      11.528363      -0.729360      -2.505214      10.881998       2.880176       6.340906           0.000119
          145              C       3.800236      19.140958       9.247389       0.086637      27.063620 0.34282806E+03  0.76816349E+04                                 8.134611                            6.376833      -0.151195       1.970975                    0.997780      26.877140      78.274251       0.614559       0.444800      -1.035020      -0.035007      -0.024790      -0.008550       0.043740       0.008993       0.010870      -0.044581      -0.006098       0.062433      -0.045827      -0.007837       0.053663              9.334516      11.299634      -0.932774      -1.877607      10.483777       3.004830       6.220138           0.000114
          146              C       2.964546      20.022929       9.936090      -0.172847      35.942628 0.49643702E+03  0.12154094E+05                                 9.712106                            7.605827      -0.321559       1.863869                    0.998313      31.217179      93.813508       0.572516       0.436978      -1.043737      -0.002593      -0.007292      -0.010150       0.012764       0.007403       0.008324      -0.026880      -0.024307       0.082243      -0.033230      -0.010401       0.043630             11.321639      14.789933      -1.698622      -3.252139      11.400862       3.552288       7.774122          -0.000007
          147              C       7.487842       7.551418      10.140452       0.074565      25.158041 0.32215836E+03  0.70397223E+04                                 7.503955                            6.005447       0.296319       2.108415                    0.999851      25.942609      72.324029       0.667679       0.419810      -1.060148      -0.003107       0.032515       0.032900       0.046361       0.012510      -0.030075       0.011507      -0.031496      -0.040741      -0.045644       0.018680       0.026964              8.478426       9.376432      -3.336747       2.387216       7.199195       0.021292       8.859651          -0.000003
          148              C       6.444967       8.041890       9.376137      -0.162018      31.594974 0.43161500E+03  0.10186869E+05                                 8.836149                            7.033021      -0.057566       1.961334                    0.998725      29.796039      87.440721       0.603870       0.429753      -1.049841       0.005840       0.007900       0.003953       0.010590       0.017556      -0.017176       0.010895      -0.027099       0.017171      -0.035080       0.014875       0.020205             10.132395      11.508833      -4.765415       3.075423       9.044888      -1.006142       9.843465          -0.000002
          149              C       5.598153       8.954592       9.946308       0.080823      38.267339 0.42611595E+03  0.10012276E+05                                10.333735                            7.119307      -0.277416       1.933413                    0.998735      27.061386      78.913077       0.584416       0.446045      -1.041431       0.020397       0.000040       0.005290       0.021072       0.022697      -0.000036      -0.008675      -0.010366      -0.045824      -0.021289      -0.010624       0.031913             13.894204      16.269850      -7.174989       7.016117      11.112839      -3.183038      14.299923          -0.000015
          150              C       5.816461       9.362010      11.278749      -0.144203      33.815824 0.45395793E+03  0.10891220E+05                                 9.410324                            7.298201      -0.269877       1.898964                    0.997651      30.157942      90.336302       0.580227       0.439995      -1.039751       0.005338       0.010561      -0.008007       0.014287       0.038927      -0.033935      -0.007275       0.002083       0.000531      -0.047954      -0.007586       0.055540             11.157064      12.092154      -3.754228       4.786467       8.147405      -0.908840      13.231634          -0.000033
          151              C       6.871851       8.790952      11.914316       0.098972      27.555641 0.34565499E+03  0.77934681E+04                                 8.360454                            6.481129      -0.332591       1.909606                    0.998086      27.262760      80.742609       0.596113       0.455711      -1.024468       0.023678      -0.015530      -0.040174       0.049151       0.035467      -0.039635      -0.009567      -0.024343       0.008429      -0.054222      -0.002373       0.056595              9.743826      10.733037      -3.508533       3.352711       7.879956       0.292068      10.618486          -0.000031
          152              C       4.457943       9.533721       9.218778       0.241930      34.227334 0.37836998E+03  0.87345783E+04                                10.059249                            6.989444      -0.632738       1.817949                    0.997371      26.834981      80.671696       0.548001       0.484172      -1.008097      -0.006511       0.003810      -0.007322       0.010513       0.032502      -0.044913      -0.056767       0.059467       0.006965      -0.073444      -0.019302       0.092746             13.896639      16.518469      -7.000270       8.556507      11.730895      -4.415999      13.440553          -0.000007
          153              C      10.711021      18.112839      10.040314       0.096694      26.323399 0.35051868E+03  0.79167428E+04                                 8.050039                            6.488174      -0.201248       1.954130                    0.998074      27.173803      80.083509       0.602151       0.450365      -1.029318      -0.028433      -0.008570      -0.029425       0.041806       0.026757       0.000042      -0.035414      -0.023552       0.025967      -0.043207      -0.006053       0.049260              8.924904      10.061411      -2.685449       0.275299       8.135473       2.673274       8.577830           0.000105
          154              C       9.903141      18.977811      10.778062      -0.150387      32.873265 0.45621033E+03  0.10940174E+05                                 9.148848                            7.290737      -0.162897       1.926452                    0.998281      30.298066      90.231910       0.584572       0.436927      -1.043346       0.000319      -0.009317      -0.000479       0.009335       0.016726       0.004052      -0.042515      -0.010616       0.038671      -0.044562      -0.005417       0.049979             10.335524      12.375928      -4.026696      -0.064173       9.660786       2.951890       8.969858          -0.000044
          155              C       8.675330      19.354975      10.224240       0.045606      37.017740 0.43851548E+03  0.10328838E+05                                 9.839622                            7.083187      -0.211634       1.940537                    0.999196      27.331491      78.575587       0.606088       0.429046      -1.056579       0.011706      -0.006837      -0.010249       0.016995       0.003315      -0.007019      -0.004549      -0.001939      -0.004208      -0.008036      -0.001892       0.009928             12.521042      13.735856      -6.386036      -2.144224      13.061624       5.366032      10.765647           0.000110
          156              C       8.316581      18.777402       9.018503      -0.166930      33.248485 0.49233357E+03  0.12057957E+05                                 9.281817                            7.621952      -0.384724       1.847817                    0.997694      31.243744      94.659801       0.565181       0.442491      -1.037941       0.015037      -0.005302       0.003168       0.016256       0.016188       0.015672      -0.021057      -0.002457       0.006497      -0.035310       0.013070       0.022240             10.557843      10.876859      -3.165750      -0.938687      10.449396       4.222314      10.347275          -0.000074
          157              C       9.184252      17.929413       8.348195       0.079506      25.900502 0.36526856E+03  0.83151425E+04                                 7.933409                            6.624586      -0.247383       1.941240                    0.996633      27.170805      79.756445       0.597189       0.450543      -1.031715       0.028151      -0.002549       0.026855       0.038990       0.025709       0.006350      -0.020579      -0.019806       0.002664      -0.036289       0.002791       0.033499              8.825152       9.927902      -2.716174      -0.271730       7.973246       2.529343       8.574308           0.000080
          158              C       7.789581      20.292928      10.939508       0.245239      31.672326 0.35117450E+03  0.78736731E+04                                 9.167275                            6.532901      -0.328801       1.920210                    0.998733      25.345020      72.550660       0.599420       0.455744      -1.034295      -0.010347       0.003679       0.007527       0.013314       0.027804      -0.049701      -0.053601      -0.042914      -0.018296      -0.066070      -0.024678       0.090748             11.894981      12.956878      -6.336670      -2.884005      12.709757       5.639369      10.018307          -0.000090
          159              C       6.219706      21.878688      12.186117       0.235565      32.465224 0.36782051E+03  0.83244341E+04                                 9.282146                            6.662081      -0.287618       1.929738                    0.998786      25.516571      72.854228       0.598098       0.452496      -1.038448       0.004692      -0.012797      -0.008316       0.015966       0.027436      -0.032763      -0.039669      -0.089165      -0.063017      -0.061141      -0.023416       0.084557             12.039292      14.118233      -6.082480      -3.845745      10.956522       5.549373      11.043122          -0.000184
          160              C       5.276948       2.037581      12.960650       0.058483      36.771052 0.41519305E+03  0.96335930E+04                                 9.759448                            6.863210      -0.149626       1.965033                    0.999296      26.800758      76.131609       0.620486       0.425437      -1.060263      -0.006404       0.006878       0.013592       0.016524       0.004425      -0.003697      -0.012684      -0.015604      -0.021534      -0.013808      -0.005370       0.019178             12.529916      14.586479      -5.268985      -2.883378      10.732082       5.827781      12.271188           0.000147
          161              C       5.644039       2.668750      14.113253      -0.144142      34.931181 0.44606555E+03  0.10677520E+05                                 9.612069                            7.258938      -0.374454       1.861642                    0.998060      30.440817      91.708851       0.577638       0.442974      -1.035813      -0.010019       0.003622      -0.007698       0.013144       0.036749      -0.013086      -0.040635      -0.040482      -0.050979      -0.043871      -0.026600       0.070471             11.230102      12.365847      -3.152625      -0.990386       9.140980       4.894870      12.183479          -0.000061
          162              C       4.754119       3.464674      14.781517       0.092047      28.002389 0.34332362E+03  0.76864935E+04                                 8.312592                            6.367435      -0.093128       1.990573                    0.998727      26.659406      77.311764       0.617767       0.442850      -1.037374      -0.035481      -0.001991      -0.026432       0.044289       0.037257      -0.007427      -0.027380      -0.036676      -0.009187      -0.042181      -0.013576       0.055757              9.583766      11.528383      -2.588918      -0.324985       7.351353       3.444259       9.871564           0.000121
          163              C       3.152264       3.093885      13.212016       0.086636      27.063601 0.34282743E+03  0.76816169E+04                                 8.134606                            6.376825      -0.151198       1.970974                    0.997780      26.877122      78.274170       0.614560       0.444800      -1.035020       0.035008       0.012354       0.023130       0.043739       0.012152       0.007165      -0.046751      -0.019675       0.021706      -0.045827      -0.007837       0.053664              9.334514      11.299636      -2.001258      -0.624870       7.262512       3.519483       9.441393           0.000115
          164              C       3.987954       2.274664      12.449745      -0.172848      35.942665 0.49643727E+03  0.12154101E+05                                 9.712110                            7.605827      -0.321562       1.863868                    0.998313      31.217187      93.813523       0.572516       0.436978      -1.043737       0.002593       0.011174       0.005599       0.012764       0.009388       0.005997      -0.030055      -0.044179       0.022628      -0.033230      -0.010401       0.043631             11.321649      14.789947      -3.479412      -1.164283       8.971235       3.940473      10.203765          -0.000005
          165              C      13.369658       0.775404       4.361089       0.074562      25.158082 0.32215898E+03  0.70397384E+04                                 7.503959                            6.005451       0.296331       2.108418                    0.999851      25.942631      72.324069       0.667679       0.419809      -1.060148       0.003106      -0.037617      -0.026917       0.046360      -0.027726       0.017098       0.016558       0.000139       0.054159      -0.045644       0.018682       0.026963              8.478429       9.376434       1.830902      -3.671582       8.824963      -0.238455       7.233889          -0.000003
          166              C       0.507532       1.452766       3.756177      -0.162019      31.594973 0.43161489E+03  0.10186868E+05                                 8.836147                            7.033018      -0.057587       1.961328                    0.998725      29.796078      87.440917       0.603870       0.429752      -1.049841      -0.005841      -0.005150      -0.007178       0.010591      -0.014193       0.020046       0.011126      -0.025652       0.021512      -0.035082       0.014876       0.020206             10.132387      11.508807       2.285078      -5.190916       9.510111      -1.080454       9.378242           0.000001
          167              C       1.354347       0.745742       2.944859       0.080822      38.267341 0.42611596E+03  0.10012277E+05                                10.333730                            7.119303      -0.277429       1.933409                    0.998735      27.061407      78.913158       0.584417       0.446045      -1.041431      -0.020398      -0.005230       0.000794       0.021073       0.003545       0.022419      -0.003867       0.019734       0.044475      -0.021290      -0.010624       0.031914             13.894196      16.269836       5.796265      -8.192037      13.228812      -3.521097      12.183940          -0.000015
          168              C       1.136038      20.061111       2.752759      -0.144206      33.816365 0.45396633E+03  0.10891488E+05                                 9.410480                            7.298312      -0.269964       1.898935                    0.997651      30.158275      90.338022       0.580216       0.440000      -1.039747      -0.005338       0.006240      -0.011692       0.014288      -0.027369       0.043795      -0.007117       0.003074       0.003508      -0.047956      -0.007585       0.055542             11.157265      12.092376       4.134347      -4.462440      12.822148      -1.655734       8.557272          -0.000034
          169              C       0.080649      19.523598       3.416936       0.098965      27.555862 0.34565819E+03  0.77935587E+04                                 8.360492                            6.481153      -0.332575       1.909608                    0.998086      27.262919      80.743187       0.596112       0.455710      -1.024469      -0.023677       0.042119       0.008997       0.049149      -0.033540       0.041275      -0.007850      -0.013602       0.040656      -0.054222      -0.002372       0.056594              9.743875      10.733097       2.757217      -3.993564      10.641378      -0.149118       7.857150          -0.000032
          170              C       2.494557       1.372793       2.258202       0.241926      34.227695 0.37837395E+03  0.87346914E+04                                10.059323                            6.989483      -0.632739       1.817947                    0.997371      26.835068      80.672008       0.547999       0.484173      -1.008097       0.006511       0.006629      -0.004918       0.010513      -0.039223       0.039181      -0.059117       0.044767      -0.037140      -0.073445      -0.019301       0.092746             13.896765      16.518625       7.345028      -8.262624      12.022161      -4.462581      13.149509          -0.000007
          171              C      10.711021      14.562785       0.177795       0.096694      26.323401 0.35051863E+03  0.79167414E+04                                 8.050038                            6.488172      -0.201248       1.954130                    0.998074      27.173806      80.083513       0.602152       0.450365      -1.029318      -0.028433       0.008570       0.029425       0.041806      -0.026757      -0.000042      -0.035414      -0.023552       0.025967      -0.043207      -0.006053       0.049259              8.924906      10.061417       2.685456      -0.275292       8.135477       2.673273       8.577823           0.000106
          172              C       9.903141      16.962861      19.876267      -0.150387      32.873323 0.45621094E+03  0.10940193E+05                                 9.148860                            7.290741      -0.162899       1.926451                    0.998281      30.298091      90.232020       0.584572       0.436927      -1.043346       0.000319       0.009317       0.000479       0.009335      -0.016726      -0.004053      -0.042515      -0.010616       0.038672      -0.044562      -0.005417       0.049979             10.335542      12.375954       4.026712       0.064179       9.660804       2.951896       8.969867          -0.000042
          173              C       8.675330      13.320649      -0.006131       0.045606      37.017825 0.43851608E+03  0.10328857E+05                                 9.839639                            7.083193      -0.211642       1.940534                    0.999196      27.331525      78.575729       0.606088       0.429046      -1.056579       0.011706       0.006837       0.010249       0.016995      -0.003315       0.007019      -0.004549      -0.001939      -0.004208      -0.008036      -0.001892       0.009928             12.521072      13.735892       6.386062       2.144239      13.061659       5.366050      10.765666           0.000111
          174              C       8.316581      13.898222       1.199606      -0.166930      33.248506 0.49233377E+03  0.12057964E+05                                 9.281822                            7.621954      -0.384724       1.847817                    0.997694      31.243744      94.659806       0.565181       0.442491      -1.037941       0.015037       0.005302      -0.003167       0.016256      -0.016188      -0.015673      -0.021057      -0.002457       0.006497      -0.035310       0.013070       0.022240             10.557852      10.876863       3.165754       0.938689      10.449407       4.222322      10.347285          -0.000073
          175              C       9.184252      14.746211       1.869914       0.079506      25.900501 0.36526848E+03  0.83151402E+04                                 7.933408                            6.624585      -0.247384       1.941240                    0.996633      27.170798      79.756414       0.597190       0.450543      -1.031715       0.028151       0.002549      -0.026855       0.038990      -0.025709      -0.006350      -0.020579      -0.019806       0.002664      -0.036289       0.002791       0.033499              8.825152       9.927901       2.716176       0.271734       7.973248       2.529345       8.574308           0.000080
          176              C       7.789581      15.647744      19.714820       0.245238      31.672507 0.35117655E+03  0.78737308E+04                                 9.167304                            6.532916      -0.328799       1.920209                    0.998733      25.345124      72.551016       0.599420       0.455743      -1.034295      -0.010347      -0.003680      -0.007528       0.013314      -0.027803       0.049702      -0.053600      -0.042914      -0.018297      -0.066071      -0.024676       0.090747             11.895027      12.956926       6.336703       2.884023      12.709811       5.639397      10.018344          -0.000090
          177              C       6.219706      14.061984      18.468211       0.235564      32.465430 0.36782292E+03  0.83245028E+04                                 9.282181                            6.662100      -0.287614       1.929737                    0.998786      25.516675      72.854599       0.598097       0.452496      -1.038448       0.004692       0.012797       0.008316       0.015967      -0.027434       0.032764      -0.039668      -0.089165      -0.063019      -0.061143      -0.023414       0.084557             12.039349      14.118306       6.082521       3.845778      10.956573       5.549403      11.043167          -0.000183
          178              C       5.276948      13.207691      17.693678       0.058482      36.771153 0.41519394E+03  0.96336205E+04                                 9.759468                            6.863219      -0.149635       1.965030                    0.999296      26.800803      76.131807       0.620485       0.425438      -1.060263      -0.006405      -0.006878      -0.013592       0.016525      -0.004424       0.003697      -0.012684      -0.015604      -0.021534      -0.013808      -0.005370       0.019178             12.529949      14.586519       5.269003       2.883389      10.732109       5.827800      12.271219           0.000149
          179              C       5.644039      12.576522      16.541076      -0.144141      34.931210 0.44606583E+03  0.10677530E+05                                 9.612080                            7.258944      -0.374454       1.861642                    0.998060      30.440821      91.708913       0.577637       0.442975      -1.035813      -0.010019      -0.003622       0.007698       0.013144      -0.036750       0.013085      -0.040634      -0.040481      -0.050978      -0.043871      -0.026599       0.070471             11.230119      12.365853       3.152628       0.990394       9.140996       4.894887      12.183506          -0.000059
          180              C       4.754119      11.780598      15.872811       0.092048      28.002389 0.34332362E+03  0.76864939E+04                                 8.312594                            6.367437      -0.093128       1.990573                    0.998727      26.659399      77.311756       0.617767       0.442850      -1.037374      -0.035481       0.001992       0.026432       0.044289      -0.037257       0.007427      -0.027380      -0.036676      -0.009188      -0.042181      -0.013576       0.055757              9.583771      11.528381       2.588918       0.324988       7.351357       3.444265       9.871574           0.000121
          181              C       3.152264      12.151387      17.442313       0.086636      27.063629 0.34282790E+03  0.76816303E+04                                 8.134612                            6.376830      -0.151199       1.970974                    0.997780      26.877137      78.274237       0.614560       0.444800      -1.035020       0.035008      -0.012354      -0.023130       0.043740      -0.012152      -0.007165      -0.046751      -0.019674       0.021707      -0.045827      -0.007837       0.053664              9.334523      11.299649       2.001264       0.624875       7.262519       3.519486       9.441401           0.000116
          182              C       3.987954      12.970608      18.204584      -0.172849      35.942706 0.49643788E+03  0.12154121E+05                                 9.712120                            7.605832      -0.321566       1.863867                    0.998313      31.217225      93.813694       0.572516       0.436978      -1.043737       0.002593      -0.011174      -0.005599       0.012764      -0.009388      -0.005997      -0.030055      -0.044178       0.022630      -0.033230      -0.010401       0.043631             11.321662      14.789971       3.479417       1.164282       8.971243       3.940476      10.203773          -0.000001
          183              C      13.369658      11.204820       5.857020       0.074561      25.158107 0.32215940E+03  0.70397500E+04                                 7.503965                            6.005456       0.296328       2.108417                    0.999851      25.942649      72.324142       0.667678       0.419810      -1.060148       0.003106       0.037617       0.026917       0.046360       0.027726      -0.017098       0.016559       0.000139       0.054159      -0.045644       0.018682       0.026962              8.478436       9.376444      -1.830905       3.671586       8.824968      -0.238457       7.233897          -0.000004
          184              C       0.507532      10.527458       6.461932      -0.162019      31.594971 0.43161479E+03  0.10186866E+05                                 8.836148                            7.033018      -0.057587       1.961328                    0.998725      29.796078      87.440927       0.603870       0.429753      -1.049841      -0.005841       0.005150       0.007178       0.010591       0.014193      -0.020046       0.011125      -0.025652       0.021512      -0.035082       0.014876       0.020206             10.132388      11.508810      -2.285080       5.190918       9.510111      -1.080458       9.378244          -0.000001
          185              C       1.354347      11.234482       7.273250       0.080822      38.267336 0.42611595E+03  0.10012277E+05                                10.333730                            7.119303      -0.277430       1.933409                    0.998735      27.061404      78.913151       0.584417       0.446045      -1.041431      -0.020398       0.005229      -0.000794       0.021073      -0.003545      -0.022419      -0.003867       0.019734       0.044475      -0.021290      -0.010624       0.031914             13.894194      16.269835      -5.796261       8.192036      13.228807      -3.521092      12.183941          -0.000016
          186              C       1.136038      12.614513       7.465351      -0.144205      33.816336 0.45396597E+03  0.10891477E+05                                 9.410474                            7.298309      -0.269964       1.898935                    0.997651      30.158268      90.337991       0.580217       0.440000      -1.039747      -0.005338      -0.006240       0.011692       0.014288       0.027369      -0.043795      -0.007117       0.003073       0.003508      -0.047956      -0.007585       0.055542             11.157255      12.092365      -4.134339       4.462434      12.822136      -1.655728       8.557265          -0.000036
          187              C       0.080649      13.152026       6.801174       0.098965      27.555860 0.34565826E+03  0.77935601E+04                                 8.360489                            6.481153      -0.332572       1.909609                    0.998086      27.262910      80.743138       0.596113       0.455710      -1.024469      -0.023677      -0.042119      -0.008997       0.049149       0.033540      -0.041275      -0.007850      -0.013602       0.040656      -0.054221      -0.002372       0.056594              9.743872      10.733094      -2.757217       3.993564      10.641371      -0.149120       7.857149          -0.000033
          188              C       2.494557      10.607431       7.959907       0.241927      34.227666 0.37837354E+03  0.87346795E+04                                10.059317                            6.989479      -0.632739       1.817947                    0.997371      26.835055      80.671956       0.547999       0.484172      -1.008097       0.006511      -0.006629       0.004918       0.010513       0.039223      -0.039181      -0.059117       0.044767      -0.037140      -0.073445      -0.019301       0.092746             13.896755      16.518613      -7.345023       8.262618      12.022154      -4.462578      13.149500          -0.000008
          189              C       3.758521      11.188269       4.134247       0.096695      26.323432 0.35051917E+03  0.79167572E+04                                 8.050046                            6.488180      -0.201251       1.954128                    0.998074      27.173823      80.083598       0.602151       0.450366      -1.029318      -0.028434       0.030409       0.003821       0.041807      -0.004263      -0.026415      -0.033838      -0.013695       0.055538      -0.043206      -0.006052       0.049258              8.924914      10.061426       0.151830       2.695255       9.399768       2.471285       7.313547           0.000106
          190              C       2.950641      10.323297       3.396500      -0.150387      32.873320 0.45621110E+03  0.10940198E+05                                 9.148859                            7.290743      -0.162897       1.926451                    0.998281      30.298090      90.232016       0.584572       0.436927      -1.043346       0.000319       0.001943       0.009125       0.009335      -0.006641      -0.015878      -0.042583      -0.011047       0.037375      -0.044561      -0.005417       0.049978             10.335537      12.375944       0.698653       3.966147       9.906823       2.912592       8.723844          -0.000046
          191              C       1.722830      10.810679       2.936685       0.045607      37.017717 0.43851530E+03  0.10328833E+05                                 9.839619                            7.083187      -0.211634       1.940537                    0.999196      27.331491      78.575595       0.606088       0.429046      -1.056579       0.011706       0.011199       0.005135       0.016994       0.006408      -0.004381      -0.003844       0.002476       0.009036      -0.008036      -0.001892       0.009928             12.521036      13.735853       3.124869       5.967767      12.494745       5.456593      11.332509           0.000111
          192              C       1.364080      12.092437       3.316798      -0.166929      33.248439 0.49233305E+03  0.12057941E+05                                 9.281809                            7.621949      -0.384724       1.847817                    0.997694      31.243719      94.659700       0.565181       0.442491      -1.037941       0.015037      -0.002291       0.005736       0.016256      -0.018030      -0.013513      -0.020324       0.002134       0.020272      -0.035310       0.013070       0.022240             10.557831      10.876845       1.426369       2.978000      11.665402       4.028023       9.131245          -0.000074
          193              C       2.231752      12.888135       4.048415       0.079507      25.900505 0.36526888E+03  0.83151510E+04                                 7.933408                            6.624589      -0.247381       1.941241                    0.996633      27.170791      79.756383       0.597190       0.450543      -1.031715       0.028151      -0.026117       0.006755       0.038990      -0.010327      -0.024385      -0.018219      -0.005036       0.046973      -0.036289       0.002791       0.033498              8.825150       9.927903       0.696847       2.639285       9.347439       2.309786       7.200107           0.000082
          194              C       0.837081       9.956391       2.123323       0.245240      31.672322 0.35117461E+03  0.78736757E+04                                 9.167271                            6.532899      -0.328798       1.920211                    0.998733      25.345024      72.550652       0.599420       0.455743      -1.034295      -0.010347      -0.008014      -0.002446       0.013314       0.044692      -0.035297      -0.046165       0.003630       0.121338      -0.066070      -0.024677       0.090747             11.894972      12.956871       3.847597       5.802305      11.842416       5.777935      10.885631          -0.000092
          195              C      13.172206       8.475213       0.754096       0.235566      32.465214 0.36782051E+03  0.83244338E+04                                 9.282141                            6.662079      -0.287614       1.929739                    0.998786      25.516573      72.854221       0.598098       0.452496      -1.038448       0.004692       0.010230       0.011324       0.015966       0.028024      -0.032261      -0.025839      -0.002607       0.196654      -0.061142      -0.023415       0.084557             12.039284      14.118235       4.757192       5.399571      12.770036       5.259619       9.229582          -0.000185
          196              C      12.229447       7.575601       0.032698       0.058485      36.771050 0.41519308E+03  0.96335954E+04                                 9.759452                            6.863213      -0.149628       1.965032                    0.999296      26.800762      76.131661       0.620486       0.425438      -1.060263      -0.006404      -0.014506      -0.004648       0.016524       0.002953      -0.004953      -0.009160       0.006455       0.044643      -0.013808      -0.005370       0.019178             12.529920      14.586495       3.678526       4.748094      14.048708       5.297885       8.954556           0.000151
          197              C      12.596540       9.602904      20.027495      -0.144139      34.931138 0.44606498E+03  0.10677505E+05                                 9.612068                            7.258938      -0.374452       1.861643                    0.998060      30.440792      91.708808       0.577637       0.442975      -1.035813      -0.010019       0.007030      -0.004791       0.013144       0.007124      -0.038353      -0.031487       0.016772       0.120779      -0.043870      -0.026600       0.070470             11.230100      12.365842       1.475358       2.956885      13.632906       4.177205       7.691553          -0.000057
          198              C      11.706620       8.817438      19.346969       0.092050      28.002386 0.34332376E+03  0.76864974E+04                                 8.312591                            6.367436      -0.093123       1.990574                    0.998727      26.659399      77.311745       0.617767       0.442850      -1.037374      -0.035481       0.026416      -0.002204       0.044289       0.001456      -0.037962      -0.022443      -0.005784       0.083487      -0.042181      -0.013576       0.055757              9.583766      11.528376       0.729367       2.505221      10.882007       2.880178       6.340913           0.000125
          199              C      10.104763      10.425782      19.465499       0.086637      27.063640 0.34282835E+03  0.76816431E+04                                 8.134615                            6.376835      -0.151196       1.970974                    0.997780      26.877154      78.274304       0.614559       0.444800      -1.035020       0.035008      -0.024790      -0.008550       0.043740      -0.008993      -0.010869      -0.044581      -0.006098       0.062434      -0.045827      -0.007837       0.053663              9.334523      11.299650       0.932778       1.877612      10.483777       3.004831       6.220143           0.000117
          200              C      10.940454      11.307753      20.154199      -0.172847      35.942678 0.49643756E+03  0.12154110E+05                                 9.712113                            7.605829      -0.321562       1.863868                    0.998313      31.217208      93.813613       0.572516       0.436978      -1.043737       0.002593      -0.007292      -0.010150       0.012764      -0.007403      -0.008324      -0.026880      -0.024307       0.082242      -0.033229      -0.010401       0.043630             11.321651      14.789961       1.698630       3.252150      11.400864       3.552291       7.774129          -0.000001
          201              C       6.417157      19.531642      20.358561       0.074565      25.158008 0.32215778E+03  0.70397060E+04                                 7.503945                            6.005440       0.296321       2.108416                    0.999851      25.942599      72.323962       0.667679       0.419809      -1.060148       0.003107       0.032515       0.032900       0.046361      -0.012510       0.030075       0.011506      -0.031496      -0.040740      -0.045644       0.018680       0.026964              8.478414       9.376421       3.336744      -2.387214       7.199188       0.021291       8.859635          -0.000002
          202              C       7.460032      20.022114      19.594247      -0.162018      31.594955 0.43161452E+03  0.10186854E+05                                 8.836142                            7.033015      -0.057565       1.961335                    0.998725      29.796018      87.440609       0.603870       0.429752      -1.049841      -0.005840       0.007900       0.003953       0.010590      -0.017556       0.017177       0.010894      -0.027098       0.017171      -0.035081       0.014876       0.020205             10.132388      11.508831       4.765414      -3.075425       9.044882      -1.006145       9.843451           0.000001
          203              C       8.306847      20.934816      20.164417       0.080823      38.267342 0.42611586E+03  0.10012273E+05                                10.333736                            7.119306      -0.277416       1.933413                    0.998735      27.061372      78.913021       0.584416       0.446045      -1.041431      -0.020397       0.000040       0.005290       0.021072      -0.022697       0.000036      -0.008675      -0.010366      -0.045824      -0.021289      -0.010624       0.031913             13.894207      16.269863       7.174999      -7.016119      11.112846      -3.183045      14.299911          -0.000016
          204              C       8.088539      18.077186       1.060640      -0.144204      33.815814 0.45395792E+03  0.10891220E+05                                 9.410324                            7.298202      -0.269877       1.898964                    0.997651      30.157939      90.336293       0.580227       0.439995      -1.039751      -0.005337       0.010560      -0.008006       0.014287      -0.038927       0.033935      -0.007275       0.002084       0.000532      -0.047955      -0.007586       0.055540             11.157063      12.092156       3.754228      -4.786468       8.147406      -0.908843      13.231627          -0.000036
          205              C       7.033149      17.506128       1.696206       0.098970      27.555661 0.34565533E+03  0.77934778E+04                                 8.360458                            6.481132      -0.332590       1.909606                    0.998086      27.262774      80.742661       0.596113       0.455711      -1.024468      -0.023677      -0.015529      -0.040174       0.049150      -0.035466       0.039635      -0.009567      -0.024343       0.008430      -0.054223      -0.002372       0.056595              9.743831      10.733049       3.508539      -3.352713       7.879961       0.292064      10.618483          -0.000032
          206              C       9.447057      21.513945      19.436888       0.241929      34.227325 0.37836974E+03  0.87345713E+04                                10.059247                            6.989441      -0.632738       1.817949                    0.997371      26.834974      80.671663       0.548001       0.484172      -1.008097       0.006511       0.003810      -0.007322       0.010513      -0.032502       0.044914      -0.056767       0.059467       0.006965      -0.073444      -0.019302       0.092746             13.896634      16.518466       7.000272      -8.556499      11.730898      -4.415997      13.440539          -0.000009
          207              C       3.758521      21.487355       6.083862       0.096694      26.323452 0.35051963E+03  0.79167699E+04                                 8.050049                            6.488183      -0.201249       1.954128                    0.998074      27.173843      80.083665       0.602151       0.450365      -1.029318      -0.028433      -0.030409      -0.003820       0.041806       0.004263       0.026415      -0.033839      -0.013695       0.055538      -0.043206      -0.006053       0.049259              8.924915      10.061430      -0.151823      -2.695253       9.399771       2.471282       7.313546           0.000105
          208              C       2.950641       1.656927       6.821610      -0.150387      32.873300 0.45621101E+03  0.10940195E+05                                 9.148856                            7.290743      -0.162896       1.926452                    0.998281      30.298082      90.231979       0.584572       0.436927      -1.043346       0.000319      -0.001943      -0.009125       0.009335       0.006640       0.015877      -0.042583      -0.011047       0.037375      -0.044561      -0.005417       0.049978             10.335531      12.375938      -0.698649      -3.966144       9.906817       2.912586       8.723838          -0.000048
          209              C       1.722830       1.169545       7.281425       0.045607      37.017665 0.43851469E+03  0.10328815E+05                                 9.839610                            7.083182      -0.211628       1.940539                    0.999196      27.331466      78.575495       0.606088       0.429046      -1.056579       0.011706      -0.011199      -0.005135       0.016994      -0.006408       0.004381      -0.003844       0.002476       0.009036      -0.008036      -0.001892       0.009929             12.521021      13.735833      -3.124863      -5.967755      12.494735       5.456586      11.332494           0.000110
          210              C       1.364080      20.583187       6.901311      -0.166929      33.248437 0.49233299E+03  0.12057939E+05                                 9.281807                            7.621948      -0.384723       1.847817                    0.997694      31.243715      94.659676       0.565181       0.442491      -1.037941       0.015037       0.002291      -0.005736       0.016256       0.018030       0.013513      -0.020323       0.002133       0.020272      -0.035309       0.013070       0.022239             10.557828      10.876843      -1.426369      -2.977999      11.665399       4.028021       9.131241          -0.000074
          211              C       2.231752      19.787489       6.169695       0.079506      25.900532 0.36526930E+03  0.83151625E+04                                 7.933412                            6.624591      -0.247378       1.941242                    0.996633      27.170805      79.756423       0.597190       0.450543      -1.031715       0.028150       0.026117      -0.006754       0.038989       0.010327       0.024385      -0.018219      -0.005036       0.046973      -0.036289       0.002791       0.033499              8.825153       9.927907      -0.696847      -2.639285       9.347444       2.309788       7.200109           0.000082
          212              C       0.837081       2.023833       8.094786       0.245240      31.672204 0.35117314E+03  0.78736341E+04                                 9.167251                            6.532888      -0.328800       1.920212                    0.998733      25.344952      72.550399       0.599421       0.455743      -1.034295      -0.010346       0.008013       0.002446       0.013313      -0.044691       0.035297      -0.046165       0.003630       0.121338      -0.066069      -0.024679       0.090748             11.894943      12.956837      -3.847583      -5.802287      11.842389       5.777917      10.885602          -0.000093
          213              C      13.172206       3.505011       9.464013       0.235566      32.465087 0.36781911E+03  0.83243937E+04                                 9.282121                            6.662069      -0.287615       1.929740                    0.998786      25.516500      72.853966       0.598098       0.452497      -1.038448       0.004692      -0.010230      -0.011324       0.015965      -0.028023       0.032262      -0.025840      -0.002608       0.196653      -0.061140      -0.023417       0.084557             12.039252      14.118193      -4.757170      -5.399552      12.770003       5.259602       9.229560          -0.000187
          214              C      12.229447       4.404623      10.185412       0.058485      36.770978 0.41519256E+03  0.96335789E+04                                 9.759436                            6.863207      -0.149619       1.965035                    0.999296      26.800738      76.131545       0.620486       0.425438      -1.060263      -0.006404       0.014506       0.004648       0.016524      -0.002952       0.004953      -0.009160       0.006455       0.044642      -0.013808      -0.005370       0.019178             12.529894      14.586462      -3.678508      -4.748079      14.048680       5.297871       8.954539           0.000148
          215              C      12.596540       5.642368      10.626834      -0.144139      34.931141 0.44606514E+03  0.10677509E+05                                 9.612069                            7.258940      -0.374451       1.861643                    0.998060      30.440792      91.708806       0.577637       0.442975      -1.035813      -0.010019      -0.007030       0.004791       0.013144      -0.007124       0.038353      -0.031487       0.016772       0.120779      -0.043870      -0.026600       0.070470             11.230099      12.365844      -1.475356      -2.956888      13.632900       4.177203       7.691554          -0.000059
          216              C      11.706620       6.427834      11.307360       0.092050      28.002375 0.34332358E+03  0.76864925E+04                                 8.312589                            6.367435      -0.093124       1.990574                    0.998727      26.659395      77.311733       0.617767       0.442850      -1.037374      -0.035481      -0.026416       0.002204       0.044289      -0.001456       0.037962      -0.022443      -0.005784       0.083487      -0.042181      -0.013576       0.055756              9.583762      11.528373      -0.729363      -2.505218      10.882002       2.880176       6.340910           0.000124
          217              C      10.104763       4.819490      11.188830       0.086637      27.063631 0.34282832E+03  0.76816421E+04                                 8.134612                            6.376834      -0.151196       1.970974                    0.997780      26.877156      78.274302       0.614559       0.444800      -1.035020       0.035007       0.024789       0.008550       0.043740       0.008993       0.010870      -0.044581      -0.006098       0.062434      -0.045827      -0.007837       0.053663              9.334517      11.299641      -0.932771      -1.877607      10.483773       3.004827       6.220138           0.000115
          218              C      10.940454       3.937519      10.500129      -0.172847      35.942628 0.49643694E+03  0.12154091E+05                                 9.712103                            7.605824      -0.321559       1.863869                    0.998313      31.217185      93.813507       0.572516       0.436978      -1.043737       0.002593       0.007292       0.010150       0.012764       0.007403       0.008324      -0.026880      -0.024307       0.082244      -0.033230      -0.010401       0.043630             11.321637      14.789936      -1.698622      -3.252141      11.400854       3.552285       7.774120          -0.000005
          219              C       6.417157      16.409030      10.295767       0.074566      25.158001 0.32215766E+03  0.70397034E+04                                 7.503946                            6.005439       0.296322       2.108416                    0.999851      25.942591      72.323961       0.667679       0.419810      -1.060148       0.003107      -0.032515      -0.032900       0.046361       0.012510      -0.030075       0.011506      -0.031496      -0.040741      -0.045644       0.018680       0.026964              8.478416       9.376417      -3.336742       2.387214       7.199186       0.021294       8.859644          -0.000004
          220              C       7.460032      15.918558      11.060082      -0.162018      31.594979 0.43161501E+03  0.10186871E+05                                 8.836153                            7.033022      -0.057568       1.961334                    0.998725      29.796042      87.440777       0.603870       0.429753      -1.049841      -0.005840      -0.007900      -0.003953       0.010590       0.017556      -0.017176       0.010894      -0.027099       0.017169      -0.035080       0.014875       0.020205             10.132400      11.508837      -4.765414       3.075430       9.044886      -1.006142       9.843478          -0.000000
          221              C       8.306847      15.005856      10.489911       0.080823      38.267320 0.42611571E+03  0.10012269E+05                                10.333733                            7.119305      -0.277417       1.933413                    0.998735      27.061369      78.913017       0.584416       0.446045      -1.041431      -0.020397      -0.000040      -0.005290       0.021072       0.022697      -0.000036      -0.008675      -0.010366      -0.045824      -0.021289      -0.010624       0.031913             13.894201      16.269847      -7.174987       7.016113      11.112836      -3.183035      14.299920          -0.000017
          222              C       8.088539      14.598438       9.157470      -0.144204      33.815795 0.45395742E+03  0.10891204E+05                                 9.410319                            7.298196      -0.269875       1.898965                    0.997651      30.157927      90.336236       0.580227       0.439994      -1.039751      -0.005337      -0.010561       0.008006       0.014287       0.038928      -0.033935      -0.007275       0.002084       0.000532      -0.047955      -0.007586       0.055540             11.157058      12.092144      -3.754223       4.786467       8.147399      -0.908839      13.231630          -0.000036
          223              C       7.033149      15.169496       8.521903       0.098971      27.555670 0.34565543E+03  0.77934806E+04                                 8.360460                            6.481133      -0.332591       1.909606                    0.998086      27.262779      80.742680       0.596113       0.455711      -1.024469      -0.023678       0.015529       0.040175       0.049151       0.035466      -0.039635      -0.009567      -0.024343       0.008429      -0.054223      -0.002372       0.056595              9.743833      10.733046      -3.508536       3.352716       7.879959       0.292067      10.618494          -0.000031
          224              C       9.447057      14.426727      11.217441       0.241929      34.227329 0.37836992E+03  0.87345766E+04                                10.059248                            6.989443      -0.632738       1.817949                    0.997371      26.834979      80.671689       0.548001       0.484172      -1.008097       0.006511      -0.003810       0.007322       0.010513       0.032502      -0.044913      -0.056767       0.059467       0.006964      -0.073444      -0.019302       0.092746             13.896638      16.518469      -7.000271       8.556504      11.730896      -4.415999      13.440548          -0.000008
          225              C       3.193978       5.847609      10.395905       0.096693      26.323406 0.35051893E+03  0.79167503E+04                                 8.050042                            6.488178      -0.201249       1.954129                    0.998074      27.173816      80.083566       0.602151       0.450366      -1.029318       0.028433       0.008570       0.029425       0.041806       0.026757       0.000042      -0.035415      -0.023552       0.025967      -0.043207      -0.006053       0.049260              8.924906      10.061413      -2.685445       0.275304       8.135473       2.673273       8.577834           0.000109
          226              C       4.001859       4.982637       9.658157      -0.150387      32.873263 0.45621047E+03  0.10940179E+05                                 9.148849                            7.290738      -0.162897       1.926452                    0.998281      30.298068      90.231927       0.584572       0.436927      -1.043346      -0.000319       0.009317       0.000479       0.009335       0.016726       0.004052      -0.042515      -0.010616       0.038671      -0.044561      -0.005417       0.049979             10.335523      12.375926      -4.026692      -0.064170       9.660782       2.951889       8.969860          -0.000046
          227              C       5.229670       4.605473      10.211979       0.045605      37.017710 0.43851527E+03  0.10328832E+05                                 9.839617                            7.083186      -0.211630       1.940538                    0.999196      27.331483      78.575555       0.606088       0.429046      -1.056579      -0.011706       0.006837       0.010249       0.016995       0.003315      -0.007019      -0.004549      -0.001939      -0.004208      -0.008036      -0.001892       0.009928             12.521032      13.735844      -6.386026      -2.144217      13.061611       5.366026      10.765640           0.000110
          228              C       5.588419       5.183046      11.417716      -0.166930      33.248464 0.49233340E+03  0.12057953E+05                                 9.281815                            7.621952      -0.384724       1.847817                    0.997694      31.243745      94.659811       0.565181       0.442491      -1.037941      -0.015037       0.005302      -0.003167       0.016256       0.016188       0.015672      -0.021057      -0.002457       0.006497      -0.035310       0.013070       0.022239             10.557839      10.876856      -3.165747      -0.938683      10.449391       4.222309      10.347269          -0.000073
          229              C       4.720747       6.031035      12.088024       0.079505      25.900518 0.36526888E+03  0.83151522E+04                                 7.933415                            6.624591      -0.247388       1.941239                    0.996633      27.170819      79.756518       0.597189       0.450544      -1.031715      -0.028151       0.002548      -0.026855       0.038990       0.025709       0.006350      -0.020579      -0.019806       0.002664      -0.036290       0.002791       0.033499              8.825157       9.927916      -2.716174      -0.271722       7.973247       2.529339       8.574309           0.000084
          230              C       6.115419       3.667520       9.496711       0.245238      31.672294 0.35117420E+03  0.78736645E+04                                 9.167270                            6.532899      -0.328805       1.920209                    0.998733      25.345000      72.550588       0.599420       0.455744      -1.034295       0.010346      -0.003679      -0.007527       0.013313       0.027804      -0.049700      -0.053602      -0.042914      -0.018295      -0.066069      -0.024679       0.090748             11.894970      12.956866      -6.336661      -2.883998      12.709745       5.639362      10.018299          -0.000091
          231              C       7.685293       2.081760       8.250102       0.235564      32.465184 0.36782036E+03  0.83244294E+04                                 9.282139                            6.662081      -0.287620       1.929737                    0.998786      25.516548      72.854144       0.598098       0.452497      -1.038448      -0.004692       0.012796       0.008315       0.015966       0.027436      -0.032762      -0.039669      -0.089164      -0.063017      -0.061141      -0.023417       0.084557             12.039278      14.118222      -6.082469      -3.845734      10.956506       5.549360      11.043107          -0.000185
          232              C       8.628052       1.227467       7.475569       0.058483      36.771030 0.41519317E+03  0.96335964E+04                                 9.759444                            6.863211      -0.149624       1.965034                    0.999296      26.800754      76.131593       0.620486       0.425437      -1.060263       0.006404      -0.006878      -0.013591       0.016524       0.004425      -0.003697      -0.012684      -0.015604      -0.021534      -0.013808      -0.005370       0.019178             12.529905      14.586473      -5.268972      -2.883364      10.732067       5.827769      12.271176           0.000146
          233              C       8.260960      21.291698       6.322966      -0.144141      34.931157 0.44606537E+03  0.10677516E+05                                 9.612067                            7.258938      -0.374455       1.861642                    0.998060      30.440820      91.708886       0.577638       0.442975      -1.035813       0.010019      -0.003622       0.007698       0.013144       0.036749      -0.013086      -0.040634      -0.040482      -0.050980      -0.043871      -0.026600       0.070471             11.230097      12.365846      -3.152618      -0.990377       9.140972       4.894863      12.183472          -0.000064
          234              C       9.150880      20.495774       5.654702       0.092049      28.002363 0.34332342E+03  0.76864874E+04                                 8.312585                            6.367432      -0.093123       1.990574                    0.998727      26.659390      77.311691       0.617768       0.442850      -1.037374       0.035481       0.001991       0.026432       0.044289       0.037257      -0.007427      -0.027379      -0.036676      -0.009188      -0.042181      -0.013576       0.055757              9.583757      11.528371      -2.588916      -0.324988       7.351347       3.444255       9.871553           0.000117
          235              C      10.752736      20.866563       7.224203       0.086636      27.063599 0.34282751E+03  0.76816189E+04                                 8.134605                            6.376826      -0.151197       1.970974                    0.997780      26.877123      78.274173       0.614560       0.444800      -1.035020      -0.035007      -0.012355      -0.023130       0.043739       0.012152       0.007165      -0.046750      -0.019674       0.021706      -0.045827      -0.007837       0.053663              9.334511      11.299631      -2.001256      -0.624871       7.262511       3.519482       9.441392           0.000113
          236              C       9.917046      21.685784       7.986474      -0.172848      35.942657 0.49643715E+03  0.12154097E+05                                 9.712108                            7.605826      -0.321562       1.863868                    0.998313      31.217184      93.813508       0.572516       0.436978      -1.043737      -0.002593      -0.011174      -0.005598       0.012764       0.009388       0.005997      -0.030055      -0.044179       0.022627      -0.033230      -0.010401       0.043630             11.321645      14.789942      -3.479406      -1.164278       8.971230       3.940471      10.203763          -0.000006
          237              C       0.535342      23.185044      16.075130       0.074560      25.158111 0.32215957E+03  0.70397541E+04                                 7.503965                            6.005457       0.296327       2.108417                    0.999851      25.942641      72.324103       0.667678       0.419810      -1.060148      -0.003106       0.037617       0.026917       0.046360      -0.027726       0.017098       0.016559       0.000139       0.054158      -0.045644       0.018682       0.026962              8.478436       9.376446       1.830903      -3.671585       8.824968      -0.238456       7.233894          -0.000001
          238              C      13.397467      22.507682      16.680042      -0.162019      31.594930 0.43161423E+03  0.10186847E+05                                 8.836135                            7.033011      -0.057585       1.961328                    0.998725      29.796051      87.440771       0.603871       0.429752      -1.049841       0.005841       0.005150       0.007178       0.010591      -0.014193       0.020046       0.011125      -0.025652       0.021512      -0.035082       0.014876       0.020206             10.132372      11.508791       2.285068      -5.190908       9.510094      -1.080448       9.378231           0.000002
          239              C      12.550653      23.214706      17.491360       0.080821      38.267318 0.42611572E+03  0.10012270E+05                                10.333725                            7.119300      -0.277428       1.933409                    0.998735      27.061402      78.913128       0.584417       0.446045      -1.041431       0.020398       0.005229      -0.000794       0.021073       0.003545       0.022419      -0.003867       0.019733       0.044475      -0.021290      -0.010624       0.031914             13.894186      16.269822       5.796256      -8.192030      13.228803      -3.521090      12.183933          -0.000015
          240              C      12.768961       3.899337      17.683460      -0.144206      33.816333 0.45396601E+03  0.10891478E+05                                 9.410475                            7.298310      -0.269964       1.898935                    0.997651      30.158262      90.337972       0.580217       0.440000      -1.039747       0.005338      -0.006240       0.011692       0.014288      -0.027369       0.043795      -0.007117       0.003073       0.003509      -0.047956      -0.007585       0.055541             11.157256      12.092364       4.134338      -4.462434      12.822139      -1.655729       8.557266          -0.000032
          241              C      13.824351       4.436850      17.019283       0.098964      27.555859 0.34565832E+03  0.77935615E+04                                 8.360489                            6.481153      -0.332572       1.909609                    0.998086      27.262909      80.743131       0.596113       0.455710      -1.024469       0.023677      -0.042119      -0.008998       0.049149      -0.033540       0.041275      -0.007850      -0.013602       0.040656      -0.054222      -0.002372       0.056594              9.743871      10.733096       2.757213      -3.993563      10.641370      -0.149116       7.857148          -0.000029
          242              C      11.410443      22.587655      18.178017       0.241928      34.227627 0.37837318E+03  0.87346685E+04                                10.059308                            6.989475      -0.632737       1.817948                    0.997371      26.835033      80.671864       0.547999       0.484172      -1.008097      -0.006510      -0.006629       0.004918       0.010513      -0.039223       0.039181      -0.059117       0.044766      -0.037140      -0.073445      -0.019301       0.092747             13.896740      16.518595       7.345012      -8.262608      12.022139      -4.462570      13.149486          -0.000007
          243              C       3.193978       9.397663      20.258424       0.096694      26.323405 0.35051883E+03  0.79167475E+04                                 8.050040                            6.488175      -0.201248       1.954129                    0.998074      27.173817      80.083562       0.602151       0.450365      -1.029318       0.028433      -0.008570      -0.029426       0.041806      -0.026757      -0.000043      -0.035414      -0.023552       0.025967      -0.043207      -0.006052       0.049259              8.924906      10.061420       2.685452      -0.275299       8.135475       2.673270       8.577824           0.000110
          244              C       4.001859       6.997587       0.559952      -0.150387      32.873298 0.45621072E+03  0.10940187E+05                                 9.148856                            7.290740      -0.162899       1.926451                    0.998281      30.298076      90.231970       0.584572       0.436927      -1.043345      -0.000319      -0.009317      -0.000479       0.009335      -0.016726      -0.004052      -0.042514      -0.010615       0.038672      -0.044562      -0.005417       0.049979             10.335535      12.375949       4.026706       0.064174       9.660794       2.951891       8.969862          -0.000043
          245              C       5.229670       7.374751       0.006131       0.045606      37.017779 0.43851573E+03  0.10328846E+05                                 9.839630                            7.083190      -0.211639       1.940535                    0.999196      27.331509      78.575666       0.606088       0.429046      -1.056579      -0.011706      -0.006837      -0.010249       0.016995      -0.003315       0.007019      -0.004549      -0.001938      -0.004208      -0.008036      -0.001892       0.009928             12.521056      13.735875       6.386048       2.144230      13.061639       5.366038      10.765653           0.000112
          246              C       5.588419      10.062226      19.236613      -0.166930      33.248469 0.49233338E+03  0.12057952E+05                                 9.281817                            7.621953      -0.384726       1.847816                    0.997694      31.243739      94.659801       0.565181       0.442491      -1.037941      -0.015037      -0.005302       0.003167       0.016256      -0.016188      -0.015672      -0.021057      -0.002457       0.006498      -0.035310       0.013070       0.022240             10.557844      10.876859       3.165750       0.938684      10.449397       4.222313      10.347275          -0.000071
          247              C       4.720747       9.214237      18.566305       0.079506      25.900509 0.36526868E+03  0.83151466E+04                                 7.933413                            6.624590      -0.247389       1.941238                    0.996633      27.170805      79.756470       0.597189       0.450544      -1.031715      -0.028151      -0.002548       0.026855       0.038990      -0.025709      -0.006350      -0.020579      -0.019806       0.002664      -0.036290       0.002791       0.033499              8.825157       9.927916       2.716176       0.271726       7.973248       2.529340       8.574307           0.000084
          248              C       6.115419       8.312704       0.721399       0.245238      31.672436 0.35117582E+03  0.78737100E+04                                 9.167291                            6.532910      -0.328802       1.920208                    0.998733      25.345086      72.550880       0.599420       0.455743      -1.034295       0.010347       0.003680       0.007528       0.013314      -0.027803       0.049702      -0.053601      -0.042914      -0.018297      -0.066070      -0.024677       0.090747             11.895004      12.956903       6.336686       2.884011      12.709785       5.639382      10.018325          -0.000090
          249              C       7.685293       9.898464       1.968008       0.235564      32.465346 0.36782233E+03  0.83244847E+04                                 9.282163                            6.662094      -0.287616       1.929737                    0.998786      25.516636      72.854432       0.598098       0.452496      -1.038448      -0.004692      -0.012797      -0.008316       0.015967      -0.027435       0.032764      -0.039668      -0.089165      -0.063019      -0.061142      -0.023414       0.084557             12.039316      14.118270       6.082496       3.845757      10.956540       5.549381      11.043137          -0.000185
          250              C       8.628052      10.752757       2.742541       0.058484      36.771084 0.41519356E+03  0.96336082E+04                                 9.759452                            6.863214      -0.149632       1.965031                    0.999296      26.800778      76.131685       0.620486       0.425437      -1.060263       0.006404       0.006878       0.013592       0.016524      -0.004425       0.003697      -0.012684      -0.015604      -0.021534      -0.013808      -0.005370       0.019178             12.529920      14.586489       5.268979       2.883367      10.732079       5.827779      12.271193           0.000148
          251              C       8.260960      11.383926       3.895143      -0.144141      34.931162 0.44606526E+03  0.10677512E+05                                 9.612067                            7.258937      -0.374455       1.861642                    0.998060      30.440818      91.708873       0.577638       0.442975      -1.035813       0.010019       0.003622      -0.007698       0.013144      -0.036750       0.013086      -0.040635      -0.040482      -0.050980      -0.043871      -0.026600       0.070471             11.230100      12.365840       3.152616       0.990380       9.140976       4.894871      12.183484          -0.000063
          252              C       9.150880      12.179850       4.563408       0.092049      28.002361 0.34332340E+03  0.76864866E+04                                 8.312584                            6.367431      -0.093123       1.990574                    0.998727      26.659384      77.311662       0.617768       0.442850      -1.037374       0.035481      -0.001991      -0.026432       0.044289      -0.037257       0.007427      -0.027379      -0.036676      -0.009188      -0.042181      -0.013576       0.055757              9.583757      11.528364       2.588914       0.324991       7.351347       3.444258       9.871559           0.000119
          253              C      10.752736      11.809061       2.993906       0.086636      27.063610 0.34282775E+03  0.76816256E+04                                 8.134607                            6.376829      -0.151196       1.970975                    0.997780      26.877123      78.274174       0.614560       0.444800      -1.035020      -0.035007       0.012354       0.023130       0.043739      -0.012152      -0.007165      -0.046750      -0.019674       0.021706      -0.045827      -0.007837       0.053664              9.334515      11.299635       2.001259       0.624874       7.262514       3.519484       9.441395           0.000114
          254              C       9.917046      10.989840       2.231635      -0.172848      35.942670 0.49643735E+03  0.12154104E+05                                 9.712111                            7.605827      -0.321564       1.863867                    0.998313      31.217203      93.813590       0.572516       0.436978      -1.043737      -0.002593       0.011174       0.005599       0.012764      -0.009388      -0.005997      -0.030055      -0.044178       0.022628      -0.033230      -0.010401       0.043631             11.321649      14.789952       3.479406       1.164276       8.971231       3.940471      10.203765          -0.000003
          255              C       0.535342      12.755628      14.579199       0.074559      25.158126 0.32215979E+03  0.70397603E+04                                 7.503968                            6.005460       0.296325       2.108416                    0.999851      25.942653      72.324150       0.667678       0.419810      -1.060148      -0.003106      -0.037617      -0.026917       0.046360       0.027726      -0.017098       0.016559       0.000139       0.054157      -0.045644       0.018682       0.026962              8.478440       9.376453      -1.830903       3.671589       8.824967      -0.238456       7.233900          -0.000001
          256              C      13.397467      13.432990      13.974287      -0.162020      31.594957 0.43161463E+03  0.10186859E+05                                 8.836140                            7.033014      -0.057584       1.961328                    0.998725      29.796065      87.440812       0.603871       0.429752      -1.049841       0.005841      -0.005150      -0.007178       0.010591       0.014193      -0.020046       0.011125      -0.025652       0.021511      -0.035082       0.014876       0.020206             10.132379      11.508804      -2.285071       5.190917       9.510093      -1.080453       9.378242           0.000001
          257              C      12.550653      12.725966      13.162969       0.080821      38.267330 0.42611588E+03  0.10012275E+05                                10.333727                            7.119302      -0.277429       1.933409                    0.998735      27.061407      78.913149       0.584417       0.446045      -1.041431       0.020398      -0.005229       0.000794       0.021073      -0.003545      -0.022419      -0.003867       0.019734       0.044475      -0.021290      -0.010624       0.031914             13.894190      16.269829      -5.796257       8.192034      13.228802      -3.521090      12.183939          -0.000016
          258              C      12.768961      11.345935      12.970868      -0.144206      33.816301 0.45396559E+03  0.10891466E+05                                 9.410469                            7.298306      -0.269963       1.898935                    0.997651      30.158252      90.337931       0.580217       0.440000      -1.039747       0.005338       0.006240      -0.011692       0.014288       0.027369      -0.043795      -0.007117       0.003073       0.003508      -0.047957      -0.007585       0.055542             11.157247      12.092353      -4.134331       4.462428      12.822128      -1.655724       8.557259          -0.000032
          259              C      13.824351      10.808422      13.635045       0.098964      27.555844 0.34565819E+03  0.77935572E+04                                 8.360485                            6.481151      -0.332570       1.909610                    0.998086      27.262890      80.743047       0.596113       0.455710      -1.024469       0.023677       0.042119       0.008997       0.049149       0.033540      -0.041275      -0.007850      -0.013602       0.040656      -0.054222      -0.002372       0.056594              9.743866      10.733091      -2.757213       3.993562      10.641361      -0.149119       7.857146          -0.000027
          260              C      11.410443      13.353017      12.476312       0.241928      34.227646 0.37837326E+03  0.87346712E+04                                10.059313                            6.989476      -0.632739       1.817948                    0.997371      26.835042      80.671907       0.547999       0.484172      -1.008097      -0.006511       0.006629      -0.004918       0.010513       0.039223      -0.039181      -0.059117       0.044767      -0.037140      -0.073445      -0.019301       0.092747             13.896750      16.518608      -7.345020       8.262615      12.022149      -4.462577      13.149493          -0.000008
          261              S       7.859384       9.124573      16.371659      -0.442965     183.575271 0.58872210E+04  0.25042088E+06                                22.052209                           20.779190       0.865372       1.887276                    0.998877      83.623600     267.115156       0.523562       0.275029      -1.251616      -0.245812       0.159564       0.085891       0.305388      -0.009951       0.006485       0.008542      -0.005203      -0.031734      -0.018654       0.002714       0.015940             23.605371      23.302108      -2.899077      -5.843211      21.598841      -0.276122      25.915165          -0.000048
          262              S      10.409978       8.685158      13.828576      -0.431420     177.940351 0.55458307E+04  0.23281941E+06                                21.656483                           20.225052       0.822353       1.879299                    0.998579      83.160187     265.444447       0.527484       0.276595      -1.247603       0.233430       0.132552      -0.169037       0.317227       0.012064      -0.009528      -0.009778       0.026611       0.059181      -0.028559       0.000527       0.028032             23.264322      20.410577       4.338151      -2.120650      27.626034       5.154218      21.756354          -0.000078
          263              S       7.859384       6.120699      14.282669      -0.442966     183.575475 0.58872297E+04  0.25042132E+06                                22.052216                           20.779198       0.865371       1.887276                    0.998877      83.623678     267.115375       0.523562       0.275029      -1.251616      -0.245811      -0.159561      -0.085892       0.305386       0.009952      -0.006482       0.008542      -0.005208      -0.031740      -0.018654       0.002711       0.015943             23.605377      23.302114       2.899086       5.843210      21.598847      -0.276116      25.915171          -0.000049
          264              S      10.409978       6.560114      16.825752      -0.431421     177.940587 0.55458397E+04  0.23281986E+06                                21.656490                           20.225058       0.822352       1.879299                    0.998579      83.160289     265.444746       0.527485       0.276594      -1.247603       0.233429      -0.132548       0.169034       0.317224      -0.012066       0.009530      -0.009779       0.026608       0.059183      -0.028560       0.000525       0.028034             23.264330      20.410587      -4.338159       2.120651      27.626048       5.154211      21.756356          -0.000077
          265              S      12.998116      17.606182       6.427395      -0.442967     183.575926 0.58872473E+04  0.25042231E+06                                22.052278                           20.779251       0.865366       1.887273                    0.998877      83.623733     267.115881       0.523560       0.275029      -1.251615       0.245810       0.109992       0.144018       0.305388      -0.004831       0.010849       0.010997       0.010142       0.014318      -0.018655       0.002712       0.015943             23.605449      23.302183       6.227433       1.940919      25.721777      -0.934823      21.792388          -0.000053
          266              S      10.447522      15.025622       6.394697      -0.431420     177.940650 0.55458423E+04  0.23282005E+06                                21.656524                           20.225088       0.822346       1.879297                    0.998579      83.160231     265.444793       0.527483       0.276595      -1.247602      -0.233430      -0.146010       0.157562       0.317229       0.007508      -0.013417      -0.015975      -0.012175      -0.057160      -0.028558       0.000523       0.028035             23.264370      20.410626       1.409680      -4.618399      23.508456       5.812088      25.874027          -0.000087
          267              S      12.998116      15.069442       3.790714      -0.442970     183.576465 0.58872694E+04  0.25042351E+06                                22.052326                           20.779294       0.865363       1.887272                    0.998877      83.623863     267.116482       0.523559       0.275029      -1.251615       0.245812      -0.109994      -0.144017       0.305390       0.004832      -0.010849       0.010997       0.010144       0.014315      -0.018656       0.002713       0.015942             23.605502      23.302238      -6.227451      -1.940920      25.721834      -0.934825      21.792433          -0.000054
          268              S      10.447522      17.650002       3.823412      -0.431423     177.941068 0.55458591E+04  0.23282094E+06                                21.656563                           20.225123       0.822343       1.879296                    0.998579      83.160327     265.445260       0.527483       0.276595      -1.247602      -0.233433       0.146012      -0.157561       0.317232      -0.007507       0.013416      -0.015976      -0.012175      -0.057164      -0.028559       0.000525       0.028035             23.264412      20.410662      -1.409681       4.618410      23.508504       5.812099      25.874071          -0.000090
          269              S       6.045616      14.835875       4.064560      -0.442960     183.575130 0.58872143E+04  0.25042051E+06                                22.052189                           20.779171       0.865372       1.887276                    0.998877      83.623604     267.115070       0.523562       0.275029      -1.251616       0.245814      -0.159565      -0.085894       0.305390      -0.009954       0.006485       0.008545      -0.005202      -0.031738      -0.018659       0.002715       0.015944             23.605348      23.302081      -2.899068      -5.843204      21.598817      -0.276130      25.915147          -0.000058
          270              S       3.495022      15.275290       6.607643      -0.431417     177.940616 0.55458408E+04  0.23281993E+06                                21.656494                           20.225062       0.822352       1.879299                    0.998579      83.160313     265.444862       0.527485       0.276595      -1.247603      -0.233432      -0.132550       0.169039       0.317229       0.012067      -0.009528      -0.009782       0.026617       0.059186      -0.028565       0.000529       0.028036             23.264335      20.410589       4.338149      -2.120651      27.626048       5.154228      21.756368          -0.000093
          271              S       6.045616      17.839749       6.153550      -0.442961     183.574677 0.58871969E+04  0.25041957E+06                                22.052157                           20.779145       0.865374       1.887277                    0.998877      83.623458     267.114462       0.523562       0.275029      -1.251616       0.245811       0.159567       0.085892       0.305389       0.009953      -0.006482       0.008543      -0.005206      -0.031739      -0.018655       0.002711       0.015944             23.605312      23.302041       2.899076       5.843186      21.598791      -0.276120      25.915102          -0.000063
          272              S       3.495022      17.400334       3.610467      -0.431416     177.939820 0.55458094E+04  0.23281827E+06                                21.656434                           20.225008       0.822356       1.879301                    0.998579      83.160066     265.443834       0.527485       0.276595      -1.247603      -0.233428       0.132552      -0.169036       0.317226      -0.012066       0.009530      -0.009779       0.026612       0.059182      -0.028561       0.000526       0.028035             23.264269      20.410531      -4.338145       2.120640      27.625976       5.154201      21.756299          -0.000092
          273              S       0.906884       6.354266      14.008824      -0.442965     183.575863 0.58872456E+04  0.25042219E+06                                22.052248                           20.779225       0.865371       1.887275                    0.998877      83.623789     267.115899       0.523561       0.275029      -1.251616      -0.245806      -0.109988      -0.144013       0.305381      -0.004834       0.010848       0.010995       0.010139       0.014315      -0.018654       0.002714       0.015940             23.605414      23.302149       6.227419       1.940918      25.721739      -0.934820      21.792354          -0.000042
          274              S       3.457478       8.934826      14.041522      -0.431418     177.940564 0.55458387E+04  0.23281982E+06                                21.656492                           20.225059       0.822350       1.879298                    0.998579      83.160279     265.444773       0.527485       0.276595      -1.247603       0.233425       0.146008      -0.157557       0.317221       0.007507      -0.013414      -0.015974      -0.012176      -0.057158      -0.028556       0.000524       0.028032             23.264335      20.410590       1.409674      -4.618393      23.508427       5.812083      25.873987          -0.000076
          275              S       0.906884       8.891006      16.645505      -0.442967     183.576246 0.58872614E+04  0.25042303E+06                                22.052280                           20.779254       0.865370       1.887274                    0.998877      83.623884     267.116330       0.523561       0.275029      -1.251616      -0.245807       0.109991       0.144012       0.305382       0.004833      -0.010846       0.010995       0.010143       0.014319      -0.018653       0.002714       0.015939             23.605450      23.302187      -6.227430      -1.940918      25.721780      -0.934823      21.792384          -0.000046
          276              S       3.457478       6.310446      16.612807      -0.431420     177.940872 0.55458513E+04  0.23282049E+06                                21.656518                           20.225083       0.822347       1.879297                    0.998579      83.160359     265.445131       0.527484       0.276595      -1.247603       0.233427      -0.146007       0.157556       0.317223      -0.007506       0.013416      -0.015974      -0.012178      -0.057162      -0.028558       0.000525       0.028033             23.264362      20.410615      -1.409675       4.618399      23.508457       5.812090      25.874015          -0.000080
          277              I       7.826985      12.023869      13.504254      -0.456808     421.302602 0.18757594E+05  0.10294617E+07                                34.071544                           33.795130       1.866627       1.929606                    0.999771     166.220724     538.176230       0.488777       0.228330      -1.357747      -0.034936       0.063779      -0.135493       0.153775      -0.035184       0.045141      -0.124355       0.022709       0.226030      -0.126313      -0.042484       0.168797             34.546955      30.827878       0.380614       2.060827      33.940824     -11.052387      38.872163          -0.000142
          278              I       7.826985       3.221403      17.150075      -0.456803     421.302053 0.18757559E+05  0.10294591E+07                                34.071452                           33.795042       1.866642       1.929610                    0.999771     166.221067     538.176777       0.488779       0.228329      -1.357748      -0.034937      -0.063780       0.135492       0.153775       0.035180      -0.045148      -0.124366       0.022692       0.225946      -0.126312      -0.042485       0.168796             34.546857      30.827796      -0.380626      -2.060814      33.940739     -11.052343      38.872036          -0.000138
          279              I      13.030515      15.232099       9.742763      -0.456809     421.301938 0.18757557E+05  0.10294592E+07                                34.071500                           33.795089       1.866630       1.929607                    0.999771     166.220661     538.175823       0.488777       0.228330      -1.357747       0.034932      -0.123739       0.084361       0.153780      -0.039027       0.041866      -0.137542      -0.059829      -0.021540      -0.126310      -0.042492       0.168803             34.546908      30.827836      -2.095077      -0.050733      35.305636     -11.270423      37.507254          -0.000147
          280              I      13.030515      17.443525       0.475346      -0.456809     421.302236 0.18757573E+05  0.10294603E+07                                34.071523                           33.795112       1.866629       1.929607                    0.999771     166.220667     538.175943       0.488777       0.228330      -1.357747       0.034934       0.123740      -0.084363       0.153783       0.039027      -0.041866      -0.137541      -0.059831      -0.021550      -0.126310      -0.042492       0.168802             34.546934      30.827854       2.095078       0.050733      35.305682     -11.270436      37.507266          -0.000141
          281              I       6.078015      11.936579       6.931965      -0.456808     421.303469 0.18757639E+05  0.10294648E+07                                34.071550                           33.795133       1.866634       1.929607                    0.999771     166.221191     538.177682       0.488778       0.228329      -1.357748       0.034935      -0.063778       0.135491       0.153772      -0.035184       0.045156      -0.124365       0.022694       0.225954      -0.126312      -0.042489       0.168802             34.546962      30.827882       0.380605       2.060835      33.940836     -11.052394      38.872169          -0.000152
          282              I       6.078015      20.739045       3.286144      -0.456810     421.303179 0.18757626E+05  0.10294637E+07                                34.071507                           33.795096       1.866648       1.929611                    0.999771     166.221320     538.177822       0.488779       0.228329      -1.357749       0.034937       0.063782      -0.135491       0.153774       0.035182      -0.045153      -0.124369       0.022687       0.225922      -0.126312      -0.042486       0.168798             34.546915      30.827845      -0.380626      -2.060819      33.940799     -11.052367      38.872100          -0.000151
          283              I       0.874485       8.728349      10.693456      -0.456803     421.300350 0.18757462E+05  0.10294526E+07                                34.071421                           33.795011       1.866627       1.929608                    0.999771     166.220279     538.174229       0.488778       0.228330      -1.357747      -0.034934       0.123739      -0.084354       0.153777      -0.039027       0.041861      -0.137534      -0.059835      -0.021560      -0.126304      -0.042491       0.168795             34.546828      30.827765      -2.095073      -0.050729      35.305558     -11.270393      37.507160          -0.000156
          284              I       0.874485       6.516923      19.960873      -0.456804     421.301355 0.18757520E+05  0.10294566E+07                                34.071474                           33.795063       1.866621       1.929606                    0.999771     166.220478     538.175093       0.488777       0.228330      -1.357747      -0.034934      -0.123738       0.084354       0.153776       0.039026      -0.041861      -0.137539      -0.059830      -0.021561      -0.126310      -0.042488       0.168797             34.546885      30.827811       2.095076       0.050729      35.305632     -11.270418      37.507212          -0.000207
          285              N      10.476027      11.518952      15.970905      -0.176260      34.106581 0.53199232E+03  0.12995656E+05                                 8.930539                            7.578021      -0.211220       1.960312                    0.998231      28.053900      79.012543       0.619406       0.404797      -1.084857       0.073265       0.070479       0.059610       0.117849      -0.047840      -0.022820      -0.021251      -0.002088      -0.035650      -0.061498       0.007694       0.053804              9.834673      10.922309       0.058273       2.616586      10.957537       2.323159       7.624171          -0.000085
          286              N      12.613226      15.169700      18.717533      -0.139497      30.936084 0.40334794E+03  0.90968060E+04                                 8.078106                            6.390247       0.625100       2.234345                    0.999780      25.961002      67.852703       0.715336       0.379653      -1.114198       0.218953      -0.026793       0.072394       0.232162       0.097922      -0.054602       0.015527      -0.201711       0.307271      -0.202242       0.087908       0.114334              9.334556       8.874498       1.927830       2.540087      10.997678       4.501582       8.131491           0.004090
          287              N      13.414154      15.952333      19.406234      -0.132535      30.940131 0.40796304E+03  0.92282652E+04                                 8.110770                            6.450447       0.645777       2.244901                    0.999584      25.940343      67.927540       0.707973       0.382464      -1.112005       0.027091      -0.207471      -0.087785       0.226902       0.099471       0.018777      -0.074228       0.197605       0.238948      -0.200533       0.089468       0.111065              9.438779      12.378028       2.137066       3.747347       8.524815       2.840995       7.413495           0.004110
          288              N       1.159677      14.237232      19.383754      -0.152367      32.626272 0.45585106E+03  0.10607248E+05                                 8.460228                            6.866229       0.562270       2.217636                    0.998811      26.473934      70.433627       0.678706       0.387833      -1.107549      -0.198442       0.038153      -0.093342       0.222593       0.101645      -0.074190       0.027324      -0.151224       0.206326      -0.185382       0.084186       0.101196              9.868361       9.999762       2.489100       2.838586      11.175817       4.368899       8.429505           0.004352
          289              N       0.337891      13.477912      18.672573      -0.159492      33.133942 0.45747049E+03  0.10652612E+05                                 8.527308                            6.859787       0.643492       2.238235                    0.999542      26.574162      70.687615       0.681905       0.385735      -1.109235      -0.016708       0.215193       0.074034       0.228185       0.086453       0.017900      -0.055404       0.214109       0.258403      -0.192815       0.093979       0.098836             10.115429      13.283544       2.448988       4.438483       8.292086       3.079686       8.770656           0.004186
          290              N       3.454002      14.722748       1.373314      -0.180023      35.001614 0.49006326E+03  0.11681607E+05                                 8.965038                            7.162064       0.033135       2.040122                    0.999167      27.300421      74.972651       0.654636       0.392514      -1.097607      -0.077591      -0.065805      -0.057111       0.116672      -0.045230      -0.015880      -0.017640       0.001756      -0.028087      -0.053344       0.003406       0.049939             10.284869      12.519236       0.489725       2.144146      11.603304       2.906815       6.732067          -0.000082
          291              N       7.707541       7.337185      19.252962      -0.182836      33.614616 0.48911912E+03  0.11671442E+05                                 8.769639                            7.203889      -0.086797       2.001553                    0.999033      27.456906      75.822735       0.645128       0.397879      -1.092206      -0.084267      -0.052399       0.059814       0.115863      -0.012129       0.031302       0.017554      -0.053676       0.071930      -0.056362       0.013900       0.042462              9.922408      10.531951       3.460391      -2.673598       8.267648       0.752153      10.967626          -0.000020
          292              N       3.987954       3.082474       2.078363      -0.153351      35.274123 0.47676452E+03  0.11292576E+05                                 9.054424                            7.093222       0.116368       2.046625                    0.999336      27.871788      76.428426       0.653435       0.395744      -1.094792      -0.121104      -0.212013      -0.043327       0.247977      -0.112623      -0.030616      -0.112753       0.214886       0.190058      -0.232667       0.099356       0.133311             10.990331      12.094933       3.797613      -6.198939       8.970068      -2.867247      11.905992           0.000030
          293              N       3.997687       1.292197       0.523167      -0.132866      34.959394 0.47721343E+03  0.11294506E+05                                 9.044907                            7.112702       0.150103       2.067474                    0.999211      27.401505      74.863607       0.650974       0.397546      -1.094649      -0.113754       0.066999       0.183090       0.225723       0.047150       0.088793      -0.135548       0.058689      -0.258095      -0.215285       0.096157       0.119128             11.069998      12.412791       5.475422      -4.792436      11.009862      -3.161010       9.787341          -0.000036
          294              N      10.476027       3.726320      14.683423      -0.176260      34.106568 0.53199205E+03  0.12995646E+05                                 8.930530                            7.578014      -0.211219       1.960313                    0.998231      28.053891      79.012462       0.619407       0.404797      -1.084857       0.073265      -0.070480      -0.059611       0.117850       0.047840       0.022820      -0.021251      -0.002089      -0.035652      -0.061498       0.007693       0.053804              9.834661      10.922298      -0.058264      -2.616580      10.957525       2.323151       7.624158          -0.000085
          295              N      12.613226      20.770972      11.936796      -0.139500      30.936040 0.40334727E+03  0.90967879E+04                                 8.078105                            6.390247       0.625098       2.234345                    0.999780      25.960961      67.852607       0.715335       0.379654      -1.114198       0.218952       0.026794      -0.072393       0.232160      -0.097923       0.054604       0.015525      -0.201713       0.307280      -0.202245       0.087907       0.114338              9.334554       8.874493      -1.927828      -2.540085      10.997680       4.501582       8.131490           0.004086
          296              N      13.414154      19.988339      11.248095      -0.132537      30.940087 0.40796240E+03  0.92282481E+04                                 8.110769                            6.450448       0.645774       2.244900                    0.999584      25.940302      67.927446       0.707972       0.382464      -1.112004       0.027092       0.207470       0.087785       0.226901      -0.099472      -0.018775      -0.074231       0.197605       0.238955      -0.200536       0.089467       0.111069              9.438776      12.378022      -2.137062      -3.747344       8.524814       2.840994       7.413493           0.004107
          297              N       1.159677      21.703440      11.270575      -0.152370      32.626241 0.45585045E+03  0.10607232E+05                                 8.460231                            6.866232       0.562265       2.217634                    0.998811      26.473904      70.433584       0.678704       0.387834      -1.107548      -0.198441      -0.038154       0.093341       0.222592      -0.101647       0.074193       0.027322      -0.151224       0.206334      -0.185385       0.084185       0.101201              9.868365       9.999766      -2.489101      -2.838586      11.175823       4.368901       8.429506           0.004348
          298              N       0.337891      22.462760      11.981755      -0.159495      33.133907 0.45746985E+03  0.10652594E+05                                 8.527311                            6.859789       0.643487       2.238234                    0.999542      26.574129      70.687559       0.681903       0.385736      -1.109235      -0.016709      -0.215192      -0.074034       0.228184      -0.086454      -0.017897      -0.055406       0.214110       0.258412      -0.192818       0.093977       0.098841             10.115431      13.283546      -2.448991      -4.438485       8.292091       3.079687       8.770657           0.004182
          299              N       3.454002      17.952876       8.844796      -0.180024      35.001663 0.49006397E+03  0.11681629E+05                                 8.965046                            7.162069       0.033135       2.040121                    0.999167      27.300450      74.972758       0.654636       0.392514      -1.097607      -0.077591       0.065805       0.057111       0.116672       0.045230       0.015880      -0.017640       0.001756      -0.028087      -0.053345       0.003406       0.049939             10.284878      12.519250      -0.489724      -2.144145      11.603315       2.906817       6.732069          -0.000083
          300              N       7.707541       7.908087      11.401367      -0.182836      33.614611 0.48911901E+03  0.11671439E+05                                 8.769638                            7.203888      -0.086797       2.001553                    0.999033      27.456905      75.822731       0.645128       0.397879      -1.092206      -0.084267       0.052399      -0.059814       0.115863       0.012129      -0.031301       0.017554      -0.053676       0.071930      -0.056362       0.013900       0.042463              9.922407      10.531949      -3.460389       2.673599       8.267646       0.752152      10.967626          -0.000023
          301              N       3.987954       8.897750       8.139746      -0.153352      35.274151 0.47676488E+03  0.11292587E+05                                 9.054430                            7.093226       0.116366       2.046624                    0.999336      27.871801      76.428484       0.653435       0.395744      -1.094792      -0.121104       0.212013       0.043327       0.247978       0.112624       0.030616      -0.112753       0.214886       0.190058      -0.232668       0.099356       0.133312             10.990339      12.094942      -3.797618       6.198942       8.970074      -2.867248      11.905999           0.000029
          302              N       3.997687      10.688027       9.694942      -0.132866      34.959357 0.47721299E+03  0.11294492E+05                                 9.044899                            7.112698       0.150105       2.067475                    0.999211      27.401494      74.863559       0.650974       0.397546      -1.094649      -0.113754      -0.066999      -0.183090       0.225723      -0.047150      -0.088793      -0.135548       0.058689      -0.258095      -0.215285       0.096157       0.119128             11.069987      12.412777      -5.475413       4.792431      11.009849      -3.161006       9.787334          -0.000035
          303              N      10.381473      17.588200       8.855014      -0.176259      34.106503 0.53199056E+03  0.12995600E+05                                 8.930519                            7.578003      -0.211216       1.960314                    0.998231      28.053847      79.012299       0.619408       0.404797      -1.084857      -0.073264       0.069984       0.060192       0.117849       0.030081       0.043641      -0.017253       0.022933       0.039414      -0.061498       0.007694       0.053804              9.834650      10.922286      -2.593001       0.355276       8.430972       2.726809      10.150692          -0.000085
          304              N       8.244274      20.876398      12.026715      -0.139501      30.936135 0.40334878E+03  0.90968309E+04                                 8.078119                            6.390258       0.625095       2.234343                    0.999780      25.961017      67.852792       0.715335       0.379653      -1.114198      -0.218953       0.067259      -0.037879       0.232161       0.038469      -0.105311       0.006531      -0.258016       0.138358      -0.202243       0.087908       0.114335              9.334571       8.874511      -2.812427      -1.502946       9.605460       4.724025       9.523741           0.004082
          305              N       7.443346      21.679947      12.690892      -0.132539      30.940213 0.40796447E+03  0.92283066E+04                                 8.110787                            6.450461       0.645772       2.244899                    0.999584      25.940374      67.927676       0.707972       0.382464      -1.112005      -0.027092      -0.119418      -0.191023       0.226902      -0.034235      -0.095263      -0.104539       0.007889      -0.330198      -0.200534       0.089468       0.111066              9.438799      12.378051      -4.037582      -1.519097       8.326377       2.872710       7.611969           0.004102
          306              N       5.792823      21.387162      11.000817      -0.152372      32.626380 0.45585242E+03  0.10607290E+05                                 8.460253                            6.866245       0.562262       2.217633                    0.998811      26.473978      70.433840       0.678704       0.387834      -1.107548       0.198442      -0.086153       0.052402       0.222593       0.057225      -0.112078       0.021671      -0.186603       0.100188      -0.185383       0.084186       0.101197              9.868396       9.999793      -3.195749      -2.010105       9.859169       4.579287       9.746226           0.004342
          307              N       6.614609      20.565093      10.363207      -0.159497      33.134063 0.45747230E+03  0.10652666E+05                                 8.527334                            6.859805       0.643484       2.238232                    0.999542      26.574212      70.687831       0.681903       0.385736      -1.109235       0.016709       0.107057       0.200818       0.228185      -0.031315      -0.082547      -0.089453       0.000996      -0.380934      -0.192816       0.093979       0.098837             10.115463      13.283583      -4.769287      -1.718085       9.718354       2.851837       7.344451           0.004176
          308              N       3.498498       3.678877      14.321702      -0.180021      35.001507 0.49006115E+03  0.11681543E+05                                 8.965015                            7.162045       0.033139       2.040124                    0.999167      27.300375      74.972459       0.654638       0.392514      -1.097608       0.077592      -0.066777      -0.055971       0.116672       0.022816       0.042158      -0.014711       0.020089       0.026914      -0.053345       0.003406       0.049938             10.284842      12.519199      -2.194544      -0.145304       7.759006       3.520997      10.576321          -0.000079
          309              N      13.149958      20.169410       4.207817      -0.182830      33.614276 0.48911282E+03  0.11671250E+05                                 8.769573                            7.203837      -0.086768       2.001564                    0.999033      27.456724      75.822020       0.645131       0.397878      -1.092206       0.084266       0.050799      -0.061184       0.115866      -0.028996       0.016916       0.015255      -0.068046       0.028844      -0.056365       0.013907       0.042458              9.922331      10.531870       2.094157      -3.838826      11.134691       0.294079       8.100432          -0.000023
          310              N       2.964546       2.538647       2.715974      -0.153324      35.272970 0.47674584E+03  0.11292009E+05                                 9.054177                            7.093040       0.116426       2.046648                    0.999336      27.871367      76.426535       0.653450       0.395739      -1.094797       0.121105      -0.076233      -0.202524       0.247979       0.048003       0.106383      -0.138684       0.052585      -0.296851      -0.232670       0.099360       0.133310             10.990011      12.094584       5.521994      -4.727873      10.939227      -3.181784       9.936223           0.000030
          311              N       2.954812       0.720481       1.193475      -0.132857      34.958939 0.47720603E+03  0.11294281E+05                                 9.044808                            7.112630       0.150128       2.067484                    0.999211      27.401350      74.862902       0.650980       0.397545      -1.094651       0.113754       0.191367       0.037275       0.225723      -0.095120      -0.032551      -0.113267       0.198146       0.160275      -0.215286       0.096157       0.119129             11.069871      12.412649       3.868533      -6.162855       8.832761      -2.813158      11.964204          -0.000036
          312              N      10.381473      15.087424       1.363096      -0.176261      34.106603 0.53199261E+03  0.12995665E+05                                 8.930543                            7.578022      -0.211220       1.960312                    0.998231      28.053904      79.012546       0.619407       0.404797      -1.084857      -0.073264      -0.069984      -0.060191       0.117849      -0.030081      -0.043640      -0.017253       0.022933       0.039414      -0.061497       0.007694       0.053804              9.834679      10.922319       2.593017      -0.355264       8.431001       2.726822      10.150718          -0.000086
          313              N       8.244274      15.064274      18.627614      -0.139501      30.936263 0.40335050E+03  0.90968790E+04                                 8.078134                            6.390265       0.625095       2.234342                    0.999780      25.961103      67.853043       0.715336       0.379653      -1.114198      -0.218953      -0.067261       0.037877       0.232162      -0.038467       0.105308       0.006536      -0.258009       0.138358      -0.202238       0.087910       0.114328              9.334593       8.874534       2.812439       1.502954       9.605484       4.724039       9.523760           0.004084
          314              N       7.443346      14.260725      17.963437      -0.132538      30.940348 0.40796635E+03  0.92283599E+04                                 8.110806                            6.450472       0.645771       2.244898                    0.999584      25.940455      67.927926       0.707972       0.382463      -1.112005      -0.027090       0.119419       0.191024       0.226903       0.034237       0.095261      -0.104534       0.007894      -0.330197      -0.200529       0.089470       0.111059              9.438826      12.378087       4.037599       1.519109       8.326401       2.872723       7.611988           0.004104
          315              N       5.792823      14.553510      19.653512      -0.152371      32.626496 0.45585460E+03  0.10607352E+05                                 8.460263                            6.866254       0.562263       2.217632                    0.998811      26.474057      70.434052       0.678705       0.387833      -1.107549       0.198443       0.086155      -0.052400       0.222594      -0.057221       0.112075       0.021674      -0.186598       0.100194      -0.185378       0.084188       0.101190              9.868409       9.999811       3.195755       2.010109       9.859179       4.579290       9.746236           0.004344
          316              N       6.614609      15.375579      20.291122      -0.159497      33.134187 0.45747449E+03  0.10652728E+05                                 8.527345                            6.859813       0.643486       2.238232                    0.999542      26.574296      70.688057       0.681904       0.385735      -1.109236       0.016707      -0.107059      -0.200818       0.228186       0.031318       0.082544      -0.089449       0.001001      -0.380926      -0.192811       0.093981       0.098829             10.115477      13.283603       4.769294       1.718087       9.718366       2.851840       7.344462           0.004177
          317              N       3.498498      11.566395      16.332626      -0.180021      35.001517 0.49006142E+03  0.11681551E+05                                 8.965018                            7.162047       0.033139       2.040124                    0.999167      27.300375      74.972464       0.654638       0.392514      -1.097608       0.077592       0.066777       0.055971       0.116672      -0.022817      -0.042158      -0.014711       0.020090       0.026915      -0.053345       0.003407       0.049938             10.284846      12.519204       2.194549       0.145309       7.759009       3.520998      10.576324          -0.000079
          318              N      13.149958      12.506214       6.010292      -0.182831      33.614283 0.48911303E+03  0.11671256E+05                                 8.769575                            7.203839      -0.086768       2.001564                    0.999033      27.456725      75.822022       0.645131       0.397878      -1.092206       0.084266      -0.050799       0.061185       0.115866       0.028996      -0.016917       0.015255      -0.068047       0.028844      -0.056365       0.013907       0.042458              9.922332      10.531871      -2.094159       3.838827      11.134691       0.294078       8.100435          -0.000023
          319              N       2.964546       9.441577       7.502136      -0.153325      35.272991 0.47674593E+03  0.11292012E+05                                 9.054182                            7.093041       0.116425       2.046647                    0.999336      27.871375      76.426576       0.653450       0.395739      -1.094796       0.121105       0.076233       0.202524       0.247980      -0.048003      -0.106383      -0.138685       0.052585      -0.296851      -0.232670       0.099360       0.133310             10.990019      12.094596      -5.522001       4.727878      10.939235      -3.181789       9.936227           0.000028
          320              N       2.954812      11.259743       9.024634      -0.132858      34.958939 0.47720615E+03  0.11294285E+05                                 9.044809                            7.112631       0.150127       2.067484                    0.999211      27.401351      74.862908       0.650980       0.397545      -1.094651       0.113754      -0.191368      -0.037274       0.225723       0.095120       0.032551      -0.113267       0.198147       0.160275      -0.215286       0.096157       0.119128             11.069871      12.412647      -3.868531       6.162854       8.832759      -2.813157      11.964206          -0.000037
          321              N       3.428973      12.441496       4.465314      -0.176259      34.106590 0.53199242E+03  0.12995658E+05                                 8.930534                            7.578017      -0.211221       1.960312                    0.998231      28.053905      79.012521       0.619407       0.404797      -1.084857      -0.073265      -0.070480      -0.059610       0.117850      -0.047841      -0.022820      -0.021251      -0.002088      -0.035650      -0.061498       0.007694       0.053805              9.834666      10.922302       0.058271       2.616582      10.957530       2.323157       7.624165          -0.000086
          322              N       1.291774       8.790748       1.718686      -0.139502      30.936173 0.40334932E+03  0.90968468E+04                                 8.078129                            6.390264       0.625092       2.234342                    0.999780      25.961028      67.852856       0.715334       0.379654      -1.114197      -0.218952       0.026793      -0.072394       0.232161       0.097922      -0.054602       0.015527      -0.201711       0.307272      -0.202243       0.087908       0.114335              9.334583       8.874524       1.927834       2.540095      10.997710       4.501597       8.131515           0.004102
          323              N       0.490846       8.008115       1.029985      -0.132540      30.940293 0.40796563E+03  0.92283409E+04                                 8.110808                            6.450476       0.645768       2.244898                    0.999584      25.940391      67.927787       0.707970       0.382465      -1.112004      -0.027091       0.207471       0.087785       0.226902       0.099471       0.018776      -0.074228       0.197606       0.238949      -0.200534       0.089468       0.111066              9.438825      12.378089       2.137076       3.747365       8.524858       2.841012       7.413529           0.004124
          324              N      12.745323       9.723216       1.052465      -0.152374      32.626452 0.45585387E+03  0.10607333E+05                                 8.460269                            6.866258       0.562256       2.217630                    0.998811      26.474014      70.433987       0.678703       0.387834      -1.107548       0.198442      -0.038153       0.093342       0.222593       0.101645      -0.074190       0.027323      -0.151224       0.206326      -0.185382       0.084186       0.101196              9.868413       9.999811       2.489118       2.838605      11.175878       4.368929       8.429549           0.004367
          325              N      13.567108      10.482536       1.763646      -0.159498      33.134092 0.45747292E+03  0.10652685E+05                                 8.527340                            6.859811       0.643479       2.238230                    0.999542      26.574226      70.687891       0.681903       0.385736      -1.109235       0.016708      -0.215193      -0.074034       0.228185       0.086453       0.017900      -0.055405       0.214108       0.258401      -0.192815       0.093979       0.098836             10.115469      13.283593       2.449001       4.438500       8.292123       3.079705       8.770690           0.004199
          326              N      10.450998       9.237700      19.062905      -0.180022      35.001609 0.49006325E+03  0.11681607E+05                                 8.965037                            7.162063       0.033135       2.040122                    0.999167      27.300419      74.972646       0.654636       0.392514      -1.097607       0.077592       0.065806       0.057110       0.116672      -0.045230      -0.015880      -0.017640       0.001757      -0.028086      -0.053345       0.003406       0.049939             10.284867      12.519235       0.489720       2.144143      11.603300       2.906813       6.732066          -0.000080
          327              N       6.197458      16.623263       1.183257      -0.182836      33.614620 0.48911921E+03  0.11671444E+05                                 8.769638                            7.203889      -0.086798       2.001553                    0.999033      27.456904      75.822722       0.645128       0.397879      -1.092206       0.084267       0.052399      -0.059814       0.115863      -0.012129       0.031301       0.017554      -0.053676       0.071931      -0.056362       0.013899       0.042463              9.922408      10.531954       3.460391      -2.673601       8.267646       0.752149      10.967625          -0.000023
          328              N       9.917046      20.877974      18.357856      -0.153353      35.274121 0.47676460E+03  0.11292578E+05                                 9.054422                            7.093221       0.116368       2.046624                    0.999336      27.871796      76.428438       0.653436       0.395744      -1.094792       0.121104       0.212013       0.043327       0.247978      -0.112624      -0.030616      -0.112753       0.214886       0.190058      -0.232667       0.099356       0.133311             10.990325      12.094925       3.797609      -6.198933       8.970065      -2.867243      11.905987           0.000032
          329              N       9.907313      22.668251      19.913052      -0.132867      34.959394 0.47721322E+03  0.11294500E+05                                 9.044907                            7.112701       0.150105       2.067475                    0.999211      27.401505      74.863617       0.650974       0.397547      -1.094649       0.113755      -0.066999      -0.183090       0.225723       0.047150       0.088794      -0.135548       0.058689      -0.258096      -0.215286       0.096157       0.119129             11.069999      12.412791       5.475423      -4.792437      11.009864      -3.161012       9.787343          -0.000037
          330              N       3.428973      20.234128       5.752796      -0.176259      34.106456 0.53198987E+03  0.12995578E+05                                 8.930511                            7.577999      -0.211218       1.960314                    0.998231      28.053827      79.012224       0.619408       0.404797      -1.084857      -0.073265       0.070480       0.059611       0.117850       0.047841       0.022820      -0.021250      -0.002088      -0.035651      -0.061498       0.007693       0.053805              9.834637      10.922272      -0.058258      -2.616570      10.957500       2.323143       7.624139          -0.000087
          331              N       1.291774       3.189476       8.499423      -0.139501      30.936076 0.40334782E+03  0.90968053E+04                                 8.078119                            6.390258       0.625093       2.234344                    0.999780      25.960959      67.852663       0.715334       0.379654      -1.114197      -0.218952      -0.026794       0.072392       0.232160      -0.097924       0.054605       0.015524      -0.201713       0.307284      -0.202246       0.087906       0.114340              9.334571       8.874508      -1.927831      -2.540090      10.997699       4.501591       8.131504           0.004093
          332              N       0.490846       3.972109       9.188124      -0.132539      30.940172 0.40796377E+03  0.92282889E+04                                 8.110794                            6.450466       0.645768       2.244899                    0.999584      25.940311      67.927555       0.707970       0.382465      -1.112003      -0.027093      -0.207470      -0.087785       0.226901      -0.099473      -0.018774      -0.074232       0.197605       0.238959      -0.200537       0.089466       0.111071              9.438806      12.378060      -2.137070      -3.747356       8.524842       2.841005       7.413516           0.004117
          333              N      12.745323       2.257008       9.165644      -0.152372      32.626282 0.45585097E+03  0.10607250E+05                                 8.460245                            6.866241       0.562258       2.217632                    0.998811      26.473918      70.433688       0.678703       0.387835      -1.107548       0.198441       0.038154      -0.093341       0.222592      -0.101647       0.074194       0.027321      -0.151223       0.206337      -0.185386       0.084184       0.101203              9.868382       9.999778      -2.489108      -2.838592      11.175846       4.368913       8.429523           0.004359
          334              N      13.567108       1.497688       8.454464      -0.159497      33.133954 0.45747062E+03  0.10652618E+05                                 8.527324                            6.859799       0.643480       2.238232                    0.999542      26.574143      70.687643       0.681902       0.385737      -1.109234       0.016709       0.215192       0.074033       0.228184      -0.086455      -0.017896      -0.055407       0.214111       0.258414      -0.192819       0.093976       0.098842             10.115446      13.283562      -2.448995      -4.438489       8.292106       3.079695       8.770671           0.004192
          335              N      10.450998       6.007572      11.591423      -0.180023      35.001639 0.49006368E+03  0.11681620E+05                                 8.965043                            7.162068       0.033135       2.040122                    0.999167      27.300438      74.972727       0.654636       0.392514      -1.097607       0.077592      -0.065805      -0.057110       0.116672       0.045230       0.015880      -0.017640       0.001756      -0.028086      -0.053345       0.003406       0.049939             10.284874      12.519246      -0.489717      -2.144142      11.603309       2.906814       6.732066          -0.000081
          336              N       6.197458      16.052361       9.034852      -0.182837      33.614673 0.48912007E+03  0.11671470E+05                                 8.769648                            7.203895      -0.086798       2.001553                    0.999033      27.456932      75.822825       0.645127       0.397879      -1.092206       0.084267      -0.052399       0.059814       0.115864       0.012129      -0.031301       0.017554      -0.053676       0.071930      -0.056362       0.013899       0.042462              9.922420      10.531965      -3.460394       2.673606       8.267652       0.752151      10.967644          -0.000024
          337              N       9.917046      15.062698      12.296473      -0.153353      35.274173 0.47676529E+03  0.11292599E+05                                 9.054434                            7.093229       0.116364       2.046623                    0.999336      27.871812      76.428526       0.653435       0.395744      -1.094792       0.121104      -0.212013      -0.043327       0.247978       0.112624       0.030616      -0.112753       0.214886       0.190058      -0.232667       0.099356       0.133311             10.990343      12.094947      -3.797620       6.198944       8.970079      -2.867250      11.906002           0.000032
          338              N       9.907313      13.272421      10.741277      -0.132866      34.959344 0.47721259E+03  0.11294481E+05                                 9.044897                            7.112695       0.150108       2.067476                    0.999211      27.401490      74.863549       0.650974       0.397546      -1.094649       0.113754       0.066999       0.183090       0.225723      -0.047150      -0.088794      -0.135548       0.058689      -0.258097      -0.215286       0.096157       0.119129             11.069984      12.412773      -5.475413       4.792430      11.009848      -3.161006       9.787332          -0.000038
          339              N       3.523527       6.372248      11.581205      -0.176259      34.106546 0.53199125E+03  0.12995621E+05                                 8.930525                            7.578007      -0.211216       1.960314                    0.998231      28.053877      79.012404       0.619408       0.404797      -1.084857       0.073264      -0.069984      -0.060192       0.117849       0.030081       0.043641      -0.017253       0.022933       0.039415      -0.061497       0.007693       0.053804              9.834656      10.922296      -2.593002       0.355281       8.430976       2.726809      10.150697          -0.000083
          340              N       5.660726       3.084050       8.409504      -0.139500      30.936053 0.40334745E+03  0.90967938E+04                                 8.078109                            6.390250       0.625095       2.234344                    0.999780      25.960969      67.852648       0.715335       0.379654      -1.114197       0.218952      -0.067258       0.037880       0.232160       0.038470      -0.105312       0.006529      -0.258019       0.138358      -0.202245       0.087907       0.114338              9.334557       8.874495      -2.812422      -1.502943       9.605447       4.724019       9.523729           0.004080
          341              N       6.461653       2.280501       7.745327      -0.132537      30.940079 0.40796235E+03  0.92282466E+04                                 8.110765                            6.450446       0.645775       2.244901                    0.999584      25.940307      67.927450       0.707973       0.382464      -1.112005       0.027093       0.119418       0.191022       0.226901      -0.034234      -0.095265      -0.104541       0.007886      -0.330198      -0.200536       0.089467       0.111069              9.438770      12.378009      -4.037565      -1.519089       8.326353       2.872701       7.611948           0.004102
          342              N       8.112177       2.573286       9.435402      -0.152370      32.626259 0.45585063E+03  0.10607238E+05                                 8.460235                            6.866234       0.562263       2.217634                    0.998811      26.473915      70.433631       0.678704       0.387834      -1.107548      -0.198441       0.086153      -0.052403       0.222592       0.057227      -0.112080       0.021669      -0.186606       0.100185      -0.185385       0.084184       0.101201              9.868370       9.999769      -3.195736      -2.010095       9.859142       4.579270       9.746199           0.004346
          343              N       7.290391       3.395355      10.073012      -0.159495      33.133957 0.45747067E+03  0.10652619E+05                                 8.527320                            6.859796       0.643483       2.238233                    0.999542      26.574154      70.687652       0.681903       0.385736      -1.109234      -0.016710      -0.107056      -0.200818       0.228184      -0.031313      -0.082549      -0.089455       0.000993      -0.380938      -0.192818       0.093977       0.098841             10.115443      13.283559      -4.769274      -1.718078       9.718333       2.851827       7.344436           0.004179
          344              N      10.406502      20.281571       6.114517      -0.180022      35.001551 0.49006210E+03  0.11681571E+05                                 8.965025                            7.162053       0.033138       2.040123                    0.999167      27.300393      74.972533       0.654637       0.392514      -1.097608      -0.077591       0.066776       0.055971       0.116672       0.022816       0.042158      -0.014711       0.020090       0.026915      -0.053344       0.003406       0.049939             10.284852      12.519210      -2.194546      -0.145309       7.759015       3.521002      10.576332          -0.000083
          345              N       0.755042       3.791038      16.228402      -0.182831      33.614268 0.48911280E+03  0.11671250E+05                                 8.769572                            7.203837      -0.086769       2.001563                    0.999033      27.456726      75.822031       0.645131       0.397878      -1.092206      -0.084266      -0.050799       0.061185       0.115866      -0.028996       0.016917       0.015255      -0.068046       0.028843      -0.056365       0.013907       0.042458              9.922328      10.531868       2.094155      -3.838825      11.134686       0.294079       8.100430          -0.000020
          346              N      10.940454      21.421801      17.720245      -0.153326      35.272971 0.47674603E+03  0.11292014E+05                                 9.054176                            7.093041       0.116425       2.046647                    0.999336      27.871375      76.426555       0.653450       0.395739      -1.094797      -0.121105       0.076233       0.202524       0.247979       0.048003       0.106383      -0.138684       0.052585      -0.296851      -0.232670       0.099360       0.133310             10.990008      12.094579       5.521991      -4.727869      10.939225      -3.181782       9.936221           0.000032
          347              N      10.950187      23.239967      19.242744      -0.132860      34.959056 0.47720772E+03  0.11294334E+05                                 9.044837                            7.112650       0.150120       2.067482                    0.999211      27.401381      74.863080       0.650978       0.397545      -1.094650      -0.113753      -0.191368      -0.037274       0.225723      -0.095120      -0.032550      -0.113267       0.198146       0.160274      -0.215286       0.096157       0.119129             11.069909      12.412692       3.868551      -6.162880       8.832793      -2.813174      11.964244          -0.000035
          348              N       3.523527       8.873024      19.073123      -0.176260      34.106604 0.53199252E+03  0.12995661E+05                                 8.930537                            7.578017      -0.211217       1.960313                    0.998231      28.053909      79.012534       0.619407       0.404797      -1.084857       0.073264       0.069985       0.060191       0.117850      -0.030081      -0.043640      -0.017253       0.022933       0.039415      -0.061497       0.007694       0.053804              9.834671      10.922315       2.593012      -0.355272       8.430992       2.726815      10.150708          -0.000083
          349              N       5.660726       8.896174       1.808605      -0.139500      30.936163 0.40334898E+03  0.90968361E+04                                 8.078119                            6.390255       0.625094       2.234343                    0.999780      25.961052      67.852875       0.715336       0.379653      -1.114198       0.218953       0.067261      -0.037878       0.232162      -0.038468       0.105309       0.006533      -0.258012       0.138358      -0.202240       0.087909       0.114332              9.334571       8.874510       2.812429       1.502947       9.605463       4.724028       9.523741           0.004091
          350              N       6.461653       9.699723       2.472782      -0.132538      30.940197 0.40796407E+03  0.92282942E+04                                 8.110776                            6.450452       0.645774       2.244899                    0.999584      25.940394      67.927686       0.707973       0.382463      -1.112005       0.027091      -0.119418      -0.191023       0.226902       0.034236       0.095262      -0.104536       0.007892      -0.330197      -0.200531       0.089469       0.111062              9.438786      12.378031       4.037575       1.519096       8.326368       2.872709       7.611960           0.004111
          351              N       8.112177       9.406938       0.782707      -0.152371      32.626447 0.45585403E+03  0.10607336E+05                                 8.460259                            6.866253       0.562260       2.217631                    0.998811      26.474028      70.433979       0.678704       0.387833      -1.107549      -0.198442      -0.086154       0.052401       0.222593      -0.057223       0.112076       0.021672      -0.186600       0.100191      -0.185380       0.084187       0.101193              9.868401       9.999806       3.195750       2.010104       9.859171       4.579283       9.746225           0.004356
          352              N       7.290391       8.584869       0.145097      -0.159496      33.134127 0.45747362E+03  0.10652704E+05                                 8.527340                            6.859811       0.643482       2.238231                    0.999542      26.574259      70.687965       0.681903       0.385735      -1.109235      -0.016708       0.107058       0.200818       0.228185       0.031316       0.082546      -0.089451       0.000999      -0.380929      -0.192813       0.093980       0.098833             10.115468      13.283594       4.769287       1.718082       9.718357       2.851834       7.344453           0.004189
          353              N      10.406502      12.394053       4.103593      -0.180023      35.001571 0.49006255E+03  0.11681585E+05                                 8.965028                            7.162057       0.033138       2.040123                    0.999167      27.300398      74.972547       0.654637       0.392514      -1.097608      -0.077591      -0.066777      -0.055971       0.116672      -0.022817      -0.042158      -0.014711       0.020090       0.026915      -0.053345       0.003406       0.049939             10.284857      12.519216       2.194550       0.145313       7.759018       3.521004      10.576336          -0.000082
          354              N       0.755042      11.454234      14.425927      -0.182831      33.614257 0.48911272E+03  0.11671247E+05                                 8.769570                            7.203836      -0.086768       2.001564                    0.999033      27.456717      75.821995       0.645131       0.397878      -1.092206      -0.084266       0.050799      -0.061185       0.115866       0.028996      -0.016917       0.015255      -0.068046       0.028843      -0.056365       0.013907       0.042458              9.922326      10.531865      -2.094156       3.838824      11.134681       0.294078       8.100431          -0.000018
          355              N      10.940454      14.518871      12.934083      -0.153326      35.273004 0.47674623E+03  0.11292021E+05                                 9.054183                            7.093043       0.116423       2.046647                    0.999336      27.871389      76.426617       0.653450       0.395739      -1.094797      -0.121105      -0.076233      -0.202524       0.247980      -0.048003      -0.106383      -0.138684       0.052585      -0.296851      -0.232670       0.099360       0.133310             10.990020      12.094595      -5.522001       4.727878      10.939236      -3.181789       9.936227           0.000032
          356              N      10.950187      12.700705      11.411585      -0.132859      34.959012 0.47720716E+03  0.11294316E+05                                 9.044827                            7.112644       0.150122       2.067482                    0.999211      27.401370      74.863021       0.650979       0.397545      -1.094650      -0.113754       0.191368       0.037274       0.225723       0.095120       0.032550      -0.113267       0.198147       0.160273      -0.215286       0.096157       0.119129             11.069895      12.412675      -3.868543       6.162870       8.832780      -2.813168      11.964230          -0.000036

******************************************************
Auxiliary information for the entire system
The total spin magnetic moment of the unit cell is   0.130138
The total net atomic charge of the unit cell is   0.000009
Accuracy of reproducing the electrostatic potential in the unit cell:
  The inner radius (bohr) =    5.0000
  The outer radius (bohr) =   12.0000
  Valid grid points have density less than (e/(bohr^3)) =    0.0001
  The number of valid grid points were=       209216
  The rms potential error without charges in kcal/mol is=      9.07547
  The rms potential error with partial charges in kcal/mol is=      3.12117
  The RRMSE value at monopole order=      0.34391
  The rms potential error with partial charges and cloud penetration in kcal/mol is=      3.11609
  The RRMSE value at monopole order with cloud penetration is=      0.34335
  The rms potential error with partial charges and atomic dipoles in kcal/mol is=      1.14049
  The RRMSE value at dipole order=      0.12567
  The rms potential error with partial charges, atomic dipoles and cloud penetration in kcal/mol is=      1.13365
  The RRMSE value at dipole order with cloud penetration=      0.12491

******************************************************
The electron densities and ab initio electrostatic potential were computed in VASP using the PBE functional and
projector augmented wave method. See the main text of the journal article for a description of computational details.
The atomic charges, dipoles, and quadrupoles were computed with the DDEC6 method as described in
(a) T. A. Manz and N. Gabaldon Limas, RSC Adv. 6 (2016) 47771-47801 DOI: 10.1039/c6ra04656h
(b) N. Gabaldon Limas and T. A. Manz, RSC Adv. 8 (2018) 2678-2707 DOI: 10.1039/c7ra11829e.
For each atom in the material, the electron cloud parameters were fit to the spherically averaged atom-in-material
electron density using radial positions for which this density was between 10^-4 and 10^-2 electrons per cubic bohr.
The polarizabilities, dispersion coefficients, and quantum Drude oscillator (QDO) parameters were fit using the MCLF method.
The magnetic structure of the system was optimized in VASP from the default ferromagnetic initial guess using spin polarization.
The atomic spin moments (ASMs) were computed on this optimized magnetic structure using the DDEC6 partition as inputs
to the method of T. A. Manz and D. S. Sholl, J. Chem. Theory Comput. 7 (2011) 4146-4164 DOI: 10.1021/ct200539n.
The RMSE and RRMSE were computed using a uniform grid with Ewald summation.
