# Supplementary material for: A collection of forcefield precursors for metal–organic frameworks
Source: RSC Adv. 2019 Nov 13;9(63):36492–507. doi: 10.1039/c9ra07327b (PMC9075174; doi:10.1039/c9ra07327b)
Supplement: RA-009-C9RA07327B-s3950 [file RA-009-C9RA07327B-s3950.xyz]

  138
jmolscript: load "" {1 1 1} spacegroup "x,y,z" unitcell [{     14.753300     0.000000     0.000000 }, {     -4.917713    13.909564     0.000000 }, {     -4.917713    -6.954668    12.046101 }]
Zn     7.376690     0.000057     6.023051     0.641435
Zn    -2.458816     6.954839     6.023051     0.670422
Zn     2.458937    -1.738610     9.034576     0.645440
Zn     2.458937     8.693506     3.011525     0.642725
Zn    -2.458816     1.738781     9.034576     0.643861
Zn     7.376690     5.216115     3.011525     0.637733
C      7.620105     1.087898     3.243533    -0.075200
C      8.321217     0.592213     8.802568    -0.075506
C     -5.322235     7.719583     5.593727    -0.155214
C     -0.783340     4.510098     6.452374    -0.071413
C      2.702358    -4.689659     9.482209    -0.113876
C      3.403439     0.372427     7.132015    -0.077083
C     -0.404488     7.939325     2.563892    -0.084819
C      4.134439    10.287699     4.914086    -0.079649
C     -2.215364     3.601989    11.366460    -0.068728
C     -1.514326    -0.964412     8.157620    -0.036539
C      4.513277     5.205552     3.888481    -0.034225
C      9.052161     6.066663     0.679641    -0.067309
C     -2.215364     8.042732     8.802568    -0.133043
C     -1.514326     7.546943     3.243533    -0.068616
C      4.513277     0.764809     6.452374    -0.074878
C      9.052161    -2.444692     5.593727    -0.070603
C      7.620105     2.265058     2.563892    -0.075079
C      8.321217     7.327188     4.914086    -0.117464
C     -5.322235     0.984609     9.482209    -0.073221
C     -0.783340     3.332938     7.132015    -0.085875
C      2.702358    10.556670     0.679641    -0.068580
C      3.403439     5.990330     3.888481    -0.033475
C     -0.404488    -1.749190     8.157620    -0.022341
C      4.134439    -0.888018    11.366460    -0.077552
C      7.148814     3.431059     5.942703    -0.443985
C      7.347677     2.690780     4.660516     0.376882
C     -4.065867     0.928869     6.103398    -0.444657
C     -4.830079     0.869626     7.385585     0.370699
C     -4.065867     4.821300     3.856077    -0.442435
C     -4.830079     5.961333     4.445854     0.368731
C     -3.934632     4.728564     8.190024    -0.448711
C     -2.605070     4.388053     7.600247     0.382646
C      2.231021    -3.523722     6.103398    -0.445421
C      2.429901    -4.263976     7.385585     0.373611
C      5.769669    -2.133441     8.190024    -0.448426
C      5.005448    -0.993419     7.600247     0.375333
C      0.851926     7.883649     5.942703    -0.446063
C      0.087696     7.824382     4.660516     0.374824
C      5.900845    -2.226259     3.856077    -0.445075
C      7.230415    -2.566759     4.445854     0.377859
C      2.231021     7.047559     0.000000    -0.441986
C      2.429901     8.528093     0.000000     0.359260
C      0.851926     1.204800     9.798780    -0.429733
C      0.087696     0.124020     9.106371     0.330743
C      5.769669     8.159511     2.247321    -0.431526
C      5.005448     7.078744     2.939730     0.337246
C      5.900845     4.452591     0.000000    -0.441975
C      7.230415     5.133603     0.000000     0.368153
N      7.447207     1.356017     4.574989    -0.342570
N      8.631618     0.518550     7.471112    -0.343597
N     -4.303869     6.853640     5.297755    -0.352681
N     -1.939207     5.181585     6.748346    -0.335679
N      2.529447    -3.670653     8.584292    -0.345126
N      3.713849    -0.743809     7.861526    -0.343647
N      0.613890     8.115985     3.461809    -0.352336
N      2.978562    10.208269     4.184575    -0.344925
N     -2.388281     2.314864    10.932921    -0.340689
N     -1.203908     0.225487     8.759563    -0.319161
N      5.531647     5.894835     3.286538    -0.314115
N      7.896290     5.474606     1.113180    -0.340506
N     -2.388281     8.310827     7.471112    -0.356206
N     -1.203908     7.473304     4.574989    -0.334476
N      5.531647    -0.101128     6.748346    -0.341149
N      7.896290    -1.773211     5.297755    -0.343628
N      7.447207     3.284081     3.461809    -0.344480
N      8.631618     6.210938     4.184575    -0.345291
N     -4.303869     1.161252     8.584292    -0.348800
N     -1.939207     3.253521     7.861526    -0.349139
N      2.529447     9.269553     1.113180    -0.345551
N      3.713849     7.180218     3.286538    -0.316869
N      0.613890    -1.059895     8.759563    -0.314884
N      2.978562    -1.480083    10.932921    -0.339418
H      7.751500     0.105112     2.681101     0.092665
H      7.350699     0.388513     9.365000     0.095759
H      0.095413     4.778685     5.777551     0.085086
H      2.833867    -4.685197    10.614542     0.083736
H      2.432919     0.961356     7.027213     0.088700
H     -0.444230     8.064640     1.431559     0.090539
H      5.013193     9.568993     5.018888     0.093010
H     -2.083912     4.580522    10.796438     0.103582
H     -2.484705    -1.349642     7.699988     0.109147
H      4.473590     4.162130     4.346113     0.107304
H      9.930775     6.516782     1.249663     0.099175
H     -2.484705     7.343232     2.681101     0.094770
H      4.473590     1.682834     5.777551     0.087932
H      9.930775    -2.176092     6.268550     0.091764
H      7.751500     2.269359     1.431559     0.097660
H      7.350699     7.916119     5.018888     0.079800
H     -5.361864     1.110084    10.614542     0.095850
H      0.095413     2.614230     7.027213     0.081515
H      2.833867    11.535074     1.249663     0.097687
H      2.432919     5.605109     4.346113     0.107187
H     -0.444230    -2.792481     7.699988     0.119329
H      5.013193    -0.437910    10.796438     0.093749
H      7.556057     4.490619     5.836818     0.145893
H      7.702410     2.893253     6.781714     0.142935
H      6.036318     3.474320     6.187962     0.115265
H     -3.596168     1.961166     5.988358     0.145888
H      9.980842     0.733501     5.230417     0.139551
H     -3.245734     0.137067     6.112914     0.119825
H     -3.363023     5.212499     3.048145     0.113575
H      9.959893     4.073031     3.397241     0.131393
H     -3.457978     4.308323     4.672803     0.134321
H     -4.550782     3.777290     8.312894     0.131667
H     -4.483457     5.450047     7.498818     0.148293
H     -3.784386     5.218121     9.208521     0.125908
H     -2.216315     9.797321     5.247884     0.138218
H      2.724622    -2.498725     6.175916     0.124503
H      1.115327    -3.395269     5.907890     0.113095
H      6.843952    -2.108060     7.809487     0.134397
H      5.281329    -3.116989     7.884053     0.151938
H      5.767021    -2.045174     9.326573     0.127777
H      1.578381     8.761621     5.911865     0.138864
H      1.434088     6.913667     6.083281     0.116207
H      0.126561     8.020806     6.811468     0.147780
H      0.502758    10.740441     3.432175     0.139613
H      6.039868    -1.462353     3.021283     0.122874
H      5.227659    -1.787265     4.664612     0.144103
H      3.107221     6.546402     0.529788     0.108883
H     -2.746058    -0.282539    10.971348     0.131171
H      1.262322     6.794271     0.544966     0.132263
H      1.127171     2.016764     9.047465     0.115368
H      1.802580     0.767835    10.251352     0.145281
H      0.209230     1.654574    10.625986     0.144498
H     -0.217397    -0.307445    10.116557     0.094342
H      5.062688     8.760189     1.584665     0.142126
H      6.588815     7.694299     1.605384     0.147224
H      6.240651     8.848945     3.023451     0.118383
H      4.700342     6.647260     1.929544     0.081467
H      1.131496    -3.625485    11.921183     0.136880
H      0.352277    -2.103994    11.184082     0.119333
H      5.368701     4.658114     0.986937     0.120551

The following XYZ coordinates are in angstroms. Other properties are in atomic units.
The sperically averaged electron density of each atom fit to a function of the form exp(a - br)
eigen_1, eigen_2 and eigen_3 are the three eigenvalues of traceless quadrupole moment tensor
  atom number  atomic symbol              X              Y              Z     net charge C6 coefficient C8 coefficient C10 coefficient fluctuating dipole atomic polarizability isotropic forcefield polarizability              a              b squared Pearson coefficient          <r^3>          <r^4>         wp_QDO          m_QDO          q_QDO       dipole_x       dipole_y       dipole_z         dipole            Qxy            Qxz            Qyz     Q(x^2-y^2)  Q(3z^2 - R^2)        eigen_1        eigen_2        eigen_3 static polarizability      alpha(xx)      alpha(xy)      alpha(xz)      alpha(yy)      alpha(yz)      alpha(zz) atomic spin moment
            1             Zn       7.376690       0.000057       6.023051       0.641435     116.558405 0.21982855E+04  0.72676315E+05                                19.088351                           15.109682       0.520072       1.996253                    0.994961      50.416052     139.336052       0.475707       0.389455      -1.153974      -0.006003       0.003004      -0.001652       0.006913      -0.027863       0.006352       0.008626       0.013564       0.058319      -0.040315       0.018912       0.021403             23.903405      23.989617       4.673527      -0.125424      27.105554      -0.137728      20.615045           0.000177
            2             Zn      -2.458816       6.954839       6.023051       0.670422     118.576412 0.21533584E+04  0.70861137E+05                                19.369905                           14.970543       0.469196       1.989649                    0.994436      49.778256     137.486684       0.476897       0.390292      -1.152758      -0.010804       0.006128       0.009028       0.015355      -0.033579      -0.005651      -0.002951       0.023562       0.073107      -0.048215       0.021128       0.027087             24.745342      24.585621       4.995341       0.430532      28.567799       0.515684      21.082607           0.010870
            3             Zn       2.458937      -1.738610       9.034576       0.645440     113.754802 0.21781718E+04  0.71789126E+05                                18.683039                           14.961014       0.569262       2.014330                    0.994431      50.093515     137.873390       0.482257       0.385355      -1.157949       0.005360      -0.007954       0.002590       0.009935       0.007698       0.021583      -0.028836       0.013790      -0.028146      -0.043269       0.013508       0.029761             23.203564      23.192959      -2.225732      -4.373659      21.645523       3.015604      24.772211           0.012485
            4             Zn       2.458937       8.693506       3.011525       0.642725     114.984479 0.21866313E+04  0.72150013E+05                                18.833511                           14.992613       0.564526       2.011842                    0.994509      50.201653     138.326089       0.481543       0.385488      -1.157654      -0.000533       0.000577      -0.002104       0.002246       0.011672       0.024474      -0.011149      -0.008691      -0.029838      -0.035433       0.014403       0.021030             23.541630      23.759512      -2.429168      -4.325151      21.927392       3.104755      24.937988           0.008380
            5             Zn      -2.458816       1.738781       9.034576       0.643861     114.655316 0.21821800E+04  0.71969196E+05                                18.800477                           14.982859       0.560722       2.011051                    0.994425      50.176084     138.240182       0.481415       0.385771      -1.157397      -0.001316       0.011822      -0.001151       0.011950       0.003292      -0.020784       0.025536       0.006889      -0.050337      -0.040800       0.012068       0.028732             23.450390      23.503172      -2.239401       4.182013      21.871875      -3.319389      24.976121           0.008066
            6             Zn       7.376690       5.216115       3.011525       0.637733     115.832096 0.22047615E+04  0.72933436E+05                                18.999568                           15.129010       0.549444       2.003611                    0.995153      50.502040     139.548616       0.475609       0.389306      -1.154253       0.002221       0.002091      -0.001669       0.003477       0.005210      -0.027702       0.020091      -0.020974      -0.043688      -0.043122       0.013041       0.030081             23.756065      23.894358      -2.468041       4.563098      22.023877      -3.205669      25.349961           0.012606
            7              C       7.620105       1.087898       3.243533      -0.075200      37.516972 0.47736553E+03  0.11487575E+05                                 9.652643                            7.166650       0.203517       2.008544                    0.999852      30.742113      89.396653       0.630836       0.403471      -1.072706      -0.011393      -0.004947       0.102919       0.103666      -0.004510      -0.015440       0.024864      -0.054894       0.096860      -0.046614      -0.004665       0.051279             11.467987       4.794917      -0.394339      -0.455051      17.804356      -0.074246      11.804689           0.000146
            8              C       8.321217       0.592213       8.802568      -0.075506      37.361879 0.47813859E+03  0.11516262E+05                                 9.632879                            7.182695       0.181409       2.002147                    0.999890      30.796155      89.731111       0.628487       0.404625      -1.071435      -0.002137      -0.014144      -0.104025       0.105004       0.013075      -0.026473       0.005173       0.052168       0.089922      -0.046042      -0.002726       0.048767             11.390401      16.429572       3.696635      -0.132831       5.937503       0.473573      11.804127           0.000029
            9              C      -5.322235       7.719583       5.593727      -0.155214      48.044115 0.74221958E+03  0.19941403E+05                                11.536305                            9.156631       0.119203       1.912022                    0.999607      36.260068     111.351556       0.538161       0.423614      -1.059902       0.083848      -0.149731      -0.091256       0.194364      -0.015243       0.011287      -0.070205       0.158041      -0.143209      -0.121796       0.014897       0.106899             13.429498      18.262030       0.563714       4.879195      11.810109       3.850603      10.216354           0.622575
           10              C      -0.783340       4.510098       6.452374      -0.071413      38.125868 0.48311957E+03  0.11689971E+05                                 9.834371                            7.261722       0.157011       1.994644                    0.999910      31.029294      91.217876       0.618431       0.409313      -1.066201      -0.073612       0.075382       0.010344       0.105869      -0.014480      -0.038032      -0.010569       0.026564      -0.047417      -0.046428       0.000521       0.045906             11.720312      12.247363       0.503730      -4.035796      13.173476      -5.050152       9.740097          -0.000112
           11              C       2.702358      -4.689659       9.482209      -0.113876      41.040407 0.52129625E+03  0.12936355E+05                                10.430662                            7.605753      -0.089509       1.903359                    0.999654      33.036116     100.377595       0.593127       0.416132      -1.055199      -0.014991       0.106482      -0.043150       0.115866      -0.001518       0.018377      -0.023696      -0.000912       0.173804      -0.036869      -0.030551       0.067420             12.441255       5.168199      -0.208171       0.703194      12.859673       2.887257      19.295894          -0.004720
           12              C       3.403439       0.372427       7.132015      -0.077083      37.639980 0.48129779E+03  0.11616984E+05                                 9.687845                            7.209354       0.196999       2.005390                    0.999894      30.944455      90.399428       0.626638       0.404958      -1.070705      -0.001729      -0.081658       0.063607       0.103523      -0.030433       0.003212      -0.033786       0.005944      -0.058351      -0.046811      -0.003558       0.050369             11.466350      16.552710      -1.987928      -3.202527       9.986707      -2.777785       7.859631           0.001605
           13              C      -0.404488       7.939325       2.563892      -0.084819      38.052346 0.48488707E+03  0.11717507E+05                                 9.742642                            7.221151       0.208922       2.006201                    0.999829      31.040432      90.534824       0.628504       0.403277      -1.072539       0.089206       0.024555       0.048135       0.104296       0.009643       0.024760      -0.007951       0.050807       0.123361      -0.049588      -0.004164       0.053752             11.591975      12.743428       2.562376      -2.378799       5.670005      -1.366752      16.362492           0.000098
           14              C       4.134439      10.287699       4.914086      -0.079649      37.644128 0.48000313E+03  0.11571316E+05                                 9.681883                            7.189640       0.199651       2.006420                    0.999869      30.866339      89.946905       0.629167       0.403833      -1.072063      -0.076518      -0.026559      -0.064267       0.103395      -0.025603       0.034659       0.009339       0.039178      -0.052355      -0.048293      -0.004261       0.052554             11.500161      11.987092      -3.666725       1.523222      14.612482       3.993289       7.900910           0.001732
           15              C      -2.215364       3.601989      11.366460      -0.068728      36.505166 0.46399514E+03  0.11100977E+05                                 9.495950                            7.054667       0.230264       2.023895                    0.999890      30.463773      88.699040       0.636484       0.402227      -1.072164      -0.021248      -0.087005      -0.056956       0.106138       0.014537       0.001169       0.002266      -0.073229      -0.016144      -0.036720      -0.005490       0.042211             11.175820       4.681486       0.575770      -0.068091      13.173107      -2.637521      15.672867          -0.000039
           16              C      -1.514326      -0.964412       8.157620      -0.036539      34.901677 0.44843006E+03  0.10606704E+05                                 9.212381                            6.952638       0.291121       2.053603                    0.999839      29.417616      84.363489       0.640597       0.404237      -1.073933       0.000309       0.079720       0.027383       0.084292       0.019367       0.007245       0.015135      -0.007436      -0.002057      -0.020605      -0.008470       0.029075             10.856721      15.634660      -1.552796       3.355284       9.994177       2.245116       6.941327           0.058284
           17              C       4.513277       5.205552       3.888481      -0.034225      34.917193 0.44835421E+03  0.10611878E+05                                 9.226923                            6.967102       0.272433       2.048565                    0.999864      29.468120      84.729367       0.637413       0.405989      -1.072023       0.081792       0.027614      -0.024655       0.089779       0.013209      -0.008334      -0.011129      -0.019292      -0.003957      -0.016307      -0.008055       0.024362             10.874263      11.584769      -2.849585      -1.119158      14.033502      -3.929238       7.004519           0.054862
           18              C       9.052161       6.066663       0.679641      -0.067309      36.800880 0.47016661E+03  0.11269530E+05                                 9.527068                            7.114433       0.210975       2.014929                    0.999877      30.476633      88.400128       0.632983       0.403701      -1.072734      -0.075108      -0.048075       0.059243       0.107061       0.037357       0.003176       0.001025       0.040722      -0.006605      -0.041459      -0.002417       0.043876             11.244877      11.894705       3.100439       2.265400       6.015345       0.880768      15.824580          -0.000129
           19              C      -2.215364       8.042732       8.802568      -0.133043      46.984297 0.72242687E+03  0.19283266E+05                                11.397638                            9.057175       0.140318       1.925252                    0.999670      35.676473     109.282736       0.538885       0.425817      -1.058289      -0.039949       0.093238      -0.141956       0.174473       0.033229       0.005152       0.066208       0.044731       0.199083      -0.094410      -0.004101       0.098511             13.246531       5.943599      -0.029183       0.412028      18.346230       3.599514      15.449765           0.670833
           20              C      -1.514326       7.546943       3.243533      -0.068616      37.515378 0.47481695E+03  0.11415449E+05                                 9.677175                            7.160376       0.186703       2.005616                    0.999868      30.640969      89.174830       0.629162       0.404927      -1.071319      -0.005312      -0.010019       0.105718       0.106325       0.009990       0.023619      -0.007447       0.051339       0.078421      -0.042862      -0.001078       0.043940             11.534860      16.714024       3.858420       0.126255       6.055883      -0.413277      11.834672          -0.000136
           21              C       4.513277       0.764809       6.452374      -0.074878      37.721920 0.48021018E+03  0.11585909E+05                                 9.715188                            7.209952       0.172789       1.998657                    0.999891      30.903718      90.305667       0.625378       0.405943      -1.069895       0.094185      -0.048853       0.006621       0.106307      -0.022287       0.003263      -0.038866      -0.000370      -0.049694      -0.047061      -0.000190       0.047251             11.517819      12.550027       0.663078      -3.287697      12.469518      -5.376085       9.533913           0.000047
           22              C       9.052161      -2.444692       5.593727      -0.070603      37.310150 0.47538554E+03  0.11433157E+05                                 9.626199                            7.158215       0.193972       2.006924                    0.999883      30.707252      89.399319       0.630073       0.404199      -1.071743      -0.076197       0.069439      -0.008026       0.103402      -0.015115       0.036364       0.008245       0.038234      -0.057027      -0.044759      -0.005056       0.049815             11.426015      11.871378       0.392173       3.863946      12.884274       4.893913       9.522394          -0.000094
           23              C       7.620105       2.265058       2.563892      -0.075079      37.242910 0.47542211E+03  0.11427536E+05                                 9.605035                            7.149258       0.220039       2.015062                    0.999870      30.663595      89.075595       0.632061       0.403157      -1.073066      -0.009866       0.092255       0.047317       0.104150      -0.009073      -0.010717       0.020370      -0.049780       0.114455      -0.046220      -0.003743       0.049962             11.395621       4.774493      -0.195911      -0.575393      13.355683      -2.611084      16.056688          -0.000035
           24              C       8.321217       7.327188       4.914086      -0.117464      41.496710 0.52702168E+03  0.13123530E+05                                10.523997                            7.661214      -0.130228       1.888778                    0.999577      33.301207     101.593111       0.588960       0.417636      -1.053498      -0.007954      -0.086059      -0.073530       0.113473      -0.051104      -0.021155       0.015330       0.013175      -0.069062      -0.040565      -0.029726       0.070291             12.573497      19.017176      -3.375975       3.068685      10.709299       2.413545       7.994015          -0.001316
           25              C      -5.322235       0.984609       9.482209      -0.073221      37.146893 0.47608649E+03  0.11450878E+05                                 9.582273                            7.158230       0.196620       2.006983                    0.999875      30.723556      89.364583       0.630952       0.403605      -1.072451       0.090813       0.022636      -0.046257       0.104398       0.010724      -0.022272       0.006217       0.041826       0.115302      -0.044424      -0.004523       0.048948             11.323830      12.428804       2.474450       2.201975       5.546719       1.384985      15.995968          -0.000117
           26              C      -0.783340       3.332938       7.132015      -0.085875      38.478714 0.48980672E+03  0.11883063E+05                                 9.846537                            7.280006       0.182384       1.996130                    0.999854      31.307558      91.916616       0.622204       0.405761      -1.069383      -0.076253      -0.026397       0.067144       0.104975      -0.027881      -0.037653      -0.008877       0.031569      -0.062073      -0.052235      -0.002127       0.054362             11.707742      12.237887      -3.752627      -1.549977      14.827801      -4.099436       8.057538           0.001941
           27              C       2.702358      10.556670       0.679641      -0.068580      36.721426 0.47026565E+03  0.11269785E+05                                 9.507608                            7.106547       0.232348       2.020931                    0.999859      30.471815      88.308391       0.634641       0.402722      -1.073644      -0.020872      -0.084011       0.055689       0.102931       0.016287      -0.000617       0.000808      -0.087394      -0.015806      -0.044014      -0.005263       0.049277             11.209974       4.708736       0.573171       0.119599      13.122105       2.438016      15.799082          -0.000057
           28              C       3.403439       5.990330       3.888481      -0.033475      34.905618 0.44781101E+03  0.10594802E+05                                 9.222362                            6.958787       0.269386       2.047037                    0.999856      29.466361      84.681122       0.638417       0.405512      -1.072440      -0.001680       0.085232      -0.028463       0.089874       0.016695      -0.004853      -0.014638       0.001672      -0.000068      -0.020185      -0.004456       0.024641             10.878133      15.620603      -1.444289      -3.470973      10.039708      -2.264597       6.974088           0.056451
           29              C      -0.404488      -1.749190       8.157620      -0.022341      33.898114 0.43205055E+03  0.10138254E+05                                 9.055363                            6.818053       0.311249       2.068967                    0.999866      29.038219      83.309133       0.646934       0.403476      -1.072998       0.079316       0.027019       0.028530       0.088515       0.013341       0.006309       0.002701      -0.011249       0.024048      -0.019032       0.003751       0.015281             10.613013      11.275744      -2.776511       0.994155      13.753713       3.881129       6.809582           0.048901
           30              C       4.134439      -0.888018      11.366460      -0.077552      37.402048 0.47759065E+03  0.11490985E+05                                 9.618860                            7.162173       0.219214       2.013287                    0.999827      30.727616      89.261352       0.632033       0.402777      -1.073481      -0.074074      -0.047715      -0.056533       0.104688       0.041703      -0.003096      -0.000502       0.043902      -0.017640      -0.044223      -0.005995       0.050218             11.385744      12.036320       3.094245      -2.445799       6.047591      -0.936449      16.073321          -0.000063
           31              C       7.148814       3.431059       5.942703      -0.443985      34.050392 0.57627925E+03  0.14426865E+05                                 8.617088                            7.510551       0.368159       2.055582                    0.999137      33.524836      97.008228       0.666538       0.367064      -1.106706       0.007441      -0.011654      -0.013640       0.019423       0.001037      -0.007728       0.009809      -0.006530       0.018773      -0.012756      -0.002281       0.015038              9.132453       8.178332       0.173226       0.228413       9.643795      -0.173693       9.575231          -0.000031
           32              C       7.347677       2.690780       4.660516       0.376882      27.055528 0.32585992E+03  0.72051815E+04                                 8.306845                            6.355139      -0.010465       2.028116                    0.999193      24.679625      71.263922       0.595994       0.464783      -1.024305       0.007829       0.000678       0.002279       0.008182       0.003390       0.000350       0.032919       0.026685       0.049726      -0.040754       0.005091       0.035663              9.651273       4.496921      -0.365764      -0.632085      12.281985      -0.206945      12.174913          -0.000090
           33              C      -4.065867       0.928869       6.103398      -0.444657      34.526833 0.58403995E+03  0.14683587E+05                                 8.724599                            7.578728       0.303457       2.032746                    0.999009      33.790325      98.278939       0.660595       0.368792      -1.104394      -0.009071       0.005196       0.015320       0.018547      -0.006624      -0.005939       0.000960       0.022405       0.047067      -0.020871       0.002467       0.018404              9.279069       9.720528       0.532935       0.338390       8.358849      -0.221405       9.757829          -0.000006
           34              C      -4.830079       0.869626       7.385585       0.370699      27.497429 0.33110306E+03  0.73595870E+04                                 8.419094                            6.418854      -0.082760       2.000978                    0.999308      24.995121      72.660589       0.590518       0.466641      -1.022005      -0.000172       0.004699      -0.001476       0.004929      -0.004711      -0.030819      -0.011691      -0.016267       0.058741      -0.037973      -0.000530       0.038504              9.806053      11.830402       2.201694      -0.012373       5.225399       0.663419      12.362358          -0.000152
           35              C      -4.065867       4.821300       3.856077      -0.442435      34.505829 0.58574446E+03  0.14745764E+05                                 8.719933                            7.585630       0.305786       2.029866                    0.999159      33.986226      99.101996       0.660451       0.368389      -1.104052      -0.007148       0.017099       0.013553       0.022960       0.007036       0.000988       0.010552       0.000876      -0.025034      -0.014867       0.000471       0.014396              9.259578       9.712082      -0.005581       0.629451       9.490129       0.300360       8.576524           0.003051
           36              C      -4.830079       5.961333       4.445854       0.368731      26.867745 0.32872558E+03  0.72896101E+04                                 8.266524                            6.374111      -0.011522       2.024823                    0.999372      24.911488      72.203693       0.595934       0.463486      -1.024299      -0.000928       0.007001       0.004817       0.008548      -0.026084      -0.023567       0.003452      -0.045214      -0.026044      -0.042696       0.000179       0.042517              9.581835      11.914008      -1.219720       1.913355       9.526243       3.088539       7.305254           0.017415
           37              C      -3.934632       4.728564       8.190024      -0.448711      34.539314 0.58175122E+03  0.14635942E+05                                 8.737847                            7.550425       0.272493       2.025184                    0.998582      33.935211      99.269911       0.662500       0.367483      -1.103545       0.017130      -0.000127      -0.006365       0.018275      -0.005265      -0.013620      -0.011580       0.015761      -0.045082      -0.026423       0.005787       0.020637              9.289296       9.600771      -0.242043      -0.121702       9.334207      -0.711049       8.932909           0.002788
           38              C      -2.605070       4.388053       7.600247       0.382646      27.710541 0.33166237E+03  0.73934688E+04                                 8.554817                            6.485215      -0.156384       1.979738                    0.999406      25.095881      73.654634       0.577790       0.475536      -1.014669       0.004428       0.006282       0.010241       0.012804      -0.008884      -0.009171       0.014486       0.059724      -0.023456      -0.034150      -0.003801       0.037951              9.976116      11.264594      -1.529964      -2.671312      10.920872      -2.970338       7.742884           0.001574
           39              C       2.231021      -3.523722       6.103398      -0.445421      34.674330 0.58879662E+03  0.14872650E+05                                 8.778160                            7.617801       0.233824       2.007326                    0.998735      34.299938     100.865713       0.656081       0.369594      -1.100868       0.000229      -0.016934       0.013448       0.021626       0.001919       0.000871      -0.001178      -0.037365       0.026652      -0.023250       0.008685       0.014565              9.298692       8.427050       0.021458      -0.252753       9.749108       0.242273       9.719918           0.006094
           40              C       2.429901      -4.263976       7.385585       0.373611      27.277861 0.33302463E+03  0.74309461E+04                                 8.438881                            6.477182      -0.111024       1.991915                    0.999459      25.233970      74.079024       0.581047       0.472419      -1.016407      -0.010258      -0.009292       0.004541       0.014567       0.000531       0.000889      -0.034710       0.013589       0.074980      -0.038344      -0.005683       0.044028              9.781736       4.549564      -0.398375       0.581123      12.277200       0.387810      12.518443           0.019642
           41              C       5.769669      -2.133441       8.190024      -0.448426      34.502451 0.58456568E+03  0.14696402E+05                                 8.707746                            7.572333       0.311978       2.035186                    0.999051      33.790317      98.196580       0.662325       0.367839      -1.105388      -0.015368       0.008928      -0.008042       0.019508      -0.014795      -0.004558      -0.015096       0.009835      -0.011618      -0.024673       0.005522       0.019151              9.251284       9.650006      -0.243654      -0.823384       9.333216      -0.459895       8.770630          -0.000164
           42              C       5.005448      -0.993419       7.600247       0.375333      27.367806 0.33020998E+03  0.73365755E+04                                 8.406565                            6.421039      -0.093977       1.998759                    0.999343      24.940739      72.544810       0.588778       0.468222      -1.020892      -0.001706      -0.002804       0.000116       0.003284      -0.022012       0.019122      -0.004191      -0.041534      -0.019994      -0.036100      -0.000790       0.036889              9.764074      11.874598      -1.219739      -1.841029       9.901413      -3.342635       7.516210           0.000075
           43              C       0.851926       7.883649       5.942703      -0.446063      34.434702 0.58023867E+03  0.14568180E+05                                 8.705471                            7.539956       0.313253       2.037289                    0.998856      33.753047      98.190834       0.663965       0.367420      -1.105123      -0.010887      -0.000716      -0.015828       0.019224       0.002696       0.012110      -0.006470       0.008412       0.022139      -0.014523      -0.002543       0.017066              9.273790       9.582560       0.481851      -0.298348       8.539804       0.249587       9.699007          -0.000055
           44              C       0.087696       7.824382       4.660516       0.374824      27.321946 0.32805550E+03  0.72701141E+04                                 8.376942                            6.383243      -0.043255       2.015995                    0.999258      24.809203      71.854385       0.593397       0.465765      -1.023174      -0.000441       0.004918       0.002284       0.005440      -0.005986       0.030048       0.010862      -0.022930       0.057337      -0.039723       0.003170       0.036554              9.765442      11.758526       2.166430       0.051978       5.196941      -0.612846      12.340858          -0.000074
           45              C       5.900845      -2.226259       3.856077      -0.445075      34.181512 0.57793712E+03  0.14482883E+05                                 8.647281                            7.524970       0.349395       2.049311                    0.999070      33.591808      97.341186       0.665229       0.367418      -1.106124       0.015278      -0.003479       0.011800       0.019615      -0.000195       0.013095       0.000535       0.008660      -0.024283      -0.015349      -0.000262       0.015611              9.179342       9.524212      -0.062317       0.188032       9.548388       0.699662       8.465428          -0.000053
           46              C       7.230415      -2.566759       4.445854       0.377859      27.157021 0.32666822E+03  0.72323216E+04                                 8.346411                            6.374910      -0.036320       2.019659                    0.999260      24.747446      71.660582       0.593011       0.466522      -1.022671      -0.001875       0.000387       0.001593       0.002490      -0.005685       0.007586      -0.018988       0.060810      -0.015525      -0.038624       0.002695       0.035929              9.710390      10.833102      -1.480052       2.557160      10.825460       2.875956       7.472609           0.000025
           47              C       2.231021       7.047559       0.000000      -0.441986      35.579512 0.59851614E+03  0.15202625E+05                                 9.002345                            7.726048       0.063225       1.952982                    0.998255      34.594581     102.509789       0.644753       0.373999      -1.095991      -0.000768       0.014184       0.008380       0.016493       0.009231       0.004427       0.002705      -0.067938       0.027597      -0.040131       0.009037       0.031094              9.662435       8.702893      -0.389020      -0.060304       9.683705      -0.026376      10.600708           0.011069
           48              C       2.429901       8.528093       0.000000       0.359260      27.652496 0.33613462E+03  0.75047732E+04                                 8.461469                            6.473632      -0.084941       1.997843                    0.999377      25.249207      73.727112       0.586770       0.467535      -1.020819      -0.007877       0.000378       0.003036       0.008450       0.001766       0.000458      -0.002898      -0.046989      -0.105047      -0.035135      -0.006042       0.041177              9.821624       4.599034       0.617910       0.003937      12.339181      -0.012559      12.526657           0.000666
           49              C       0.851926       1.204800       9.798780      -0.429733      33.546909 0.57545894E+03  0.14425716E+05                                 8.576697                            7.532121       0.306817       2.040381                    0.998329      33.489893      97.512598       0.660894       0.369702      -1.102849      -0.015143      -0.011417      -0.018937       0.026800       0.007664       0.033471       0.041323      -0.006555      -0.021818      -0.051780      -0.004544       0.056324              9.080957       9.448743      -0.086678       0.290320       9.487969       0.230912       8.306158           0.021739
           50              C       0.087696       0.124020       9.106371       0.330743      22.226871 0.28074418E+03  0.60360256E+04                                 7.317663                            5.863625      -0.373903       1.915201                    0.998646      25.083131      73.605924       0.620316       0.459254      -1.017941       0.017562       0.029059      -0.073623       0.081075       0.016153       0.000271       0.004207      -0.012973       0.048629      -0.025621       0.007761       0.017860              8.369235       9.586573      -0.623049       1.288735       9.071378       1.748704       6.449754          -0.005398
           51              C       5.769669       8.159511       2.247321      -0.431526      33.671988 0.57711819E+03  0.14478656E+05                                 8.602863                            7.544390       0.299263       2.038122                    0.998174      33.523191      97.668258       0.660128       0.369841      -1.102674      -0.006583      -0.014346       0.022675       0.027628       0.006004      -0.028328      -0.045389      -0.000689      -0.024938      -0.053606      -0.001401       0.055007              9.131895       9.543016      -0.054317      -0.171038       9.492305      -0.313121       8.360363           0.022293
           52              C       5.005448       7.078744       2.939730       0.337246      22.188399 0.27884490E+03  0.59893124E+04                                 7.335361                            5.861949      -0.405301       1.905087                    0.998604      25.094784      73.776367       0.617077       0.462118      -1.015632       0.020437       0.027038       0.074906       0.082217       0.016247      -0.000379      -0.003239      -0.006838       0.044405      -0.024082       0.008088       0.015994              8.428692       9.601321      -0.651414      -1.270352       9.153680      -1.778730       6.531076          -0.006051
           53              C       5.900845       4.452591       0.000000      -0.441975      35.560115 0.59671401E+03  0.15138074E+05                                 8.992151                            7.710756       0.079206       1.958867                    0.998264      34.481643     101.949946       0.646164       0.373645      -1.096783       0.019283      -0.005730      -0.006269       0.021071       0.032993       0.000533       0.001976       0.048634       0.061429      -0.051256       0.020330       0.030927              9.656912       9.877991      -0.047013      -0.068631       8.522379       0.017537      10.570367           0.008648
           54              C       7.230415       5.133603       0.000000       0.368153      27.395670 0.33159004E+03  0.73765752E+04                                 8.410596                            6.432820      -0.068634       2.006677                    0.999375      25.029702      72.903025       0.588329       0.467986      -1.020792       0.004581      -0.011636      -0.001962       0.012658       0.014620       0.000738       0.002140       0.025461      -0.104122      -0.034824      -0.001950       0.036773              9.784984      11.071377       2.873655      -0.056016       5.772100      -0.039869      12.511475           0.001131
           55              N       7.447207       1.356017       4.574989      -0.342570      42.784248 0.58296350E+03  0.14554349E+05                                10.303764                            7.827965      -0.098116       1.976012                    0.997180      29.897685      84.823592       0.622396       0.394174      -1.093290       0.006072       0.022566      -0.105361       0.107921       0.002517      -0.012328       0.026610      -0.037238       0.059159      -0.033855      -0.008471       0.042326             12.665288       5.726093       0.071461      -0.574467      17.863702      -4.513885      14.406070           0.000048
           56              N       8.631618       0.518550       7.471112      -0.343597      43.301076 0.59020866E+03  0.14789683E+05                                10.394248                            7.882605      -0.166163       1.951052                    0.997234      30.115678      85.767863       0.619138       0.394789      -1.092207       0.017312       0.013679       0.107186       0.109434       0.009170      -0.026493      -0.000175       0.034161       0.054366      -0.029712      -0.010872       0.040584             12.795491      16.610247       4.020820       4.048731       7.267842       2.098805      14.508384           0.000019
           57              N      -4.303869       6.853640       5.297755      -0.352681      43.031561 0.58386248E+03  0.14629013E+05                                10.391783                            7.838948      -0.220061       1.932976                    0.996148      30.458143      87.475305       0.619392       0.394672      -1.089463      -0.080598       0.034166      -0.011529       0.088296       0.011033       0.002296       0.004830      -0.009813       0.008359      -0.013501       0.000154       0.013347             12.982481      19.062477       1.789313       5.794486       9.931024       3.201082       9.953942           0.016541
           58              N      -1.939207       5.181585       6.748346      -0.335679      43.484209 0.58512271E+03  0.14651803E+05                                10.494838                            7.889021      -0.219276       1.938866                    0.996717      30.037349      85.920834       0.613241       0.398869      -1.087823       0.077494      -0.072220       0.016087       0.107144      -0.011587      -0.033238      -0.004063       0.041533      -0.039940      -0.035956      -0.011178       0.047134             13.005662      10.790887      -1.564593      -1.613072      18.408461      -6.070223       9.817638           0.003454
           59              N       2.529447      -3.670653       8.584292      -0.345126      42.233036 0.58475705E+03  0.14624424E+05                                10.192736                            7.816676      -0.093613       1.973044                    0.997204      30.151573      85.887824       0.625033       0.391832      -1.093865       0.005374      -0.109880       0.039088       0.116749      -0.003290       0.013222      -0.013269      -0.035520       0.098350      -0.036685      -0.003426       0.040111             12.435155       5.598916      -0.631295       0.112596      18.323269       3.901427      13.383280           0.019198
           60              N       3.713849      -0.743809       7.861526      -0.343647      43.088856 0.58837673E+03  0.14739253E+05                                10.385542                            7.888572      -0.205548       1.941363                    0.996658      30.072906      85.764555       0.616472       0.396618      -1.090433       0.020117       0.079365      -0.064900       0.104477      -0.028727       0.006665      -0.025645      -0.009046      -0.052532      -0.034696      -0.012230       0.046926             12.757291      16.651433       1.483879      -5.519406      10.770708      -4.104135      10.849733           0.002377
           61              N       0.613890       8.115985       3.461809      -0.352336      43.519410 0.59339200E+03  0.14888184E+05                                10.430506                            7.901112      -0.157767       1.952386                    0.997095      30.219809      86.094481       0.618785       0.394517      -1.092489      -0.100997      -0.024877      -0.032847       0.109079       0.003226       0.018702      -0.002174       0.033587       0.105207      -0.034893      -0.008169       0.043062             12.867467      18.254814       3.803116      -3.650875       6.953821      -1.433927      13.393765          -0.000768
           62              N       2.978562      10.208269       4.184575      -0.344925      42.960015 0.58635495E+03  0.14660211E+05                                10.320016                            7.844687      -0.126769       1.964446                    0.997398      30.004019      85.185835       0.622450       0.393570      -1.093713       0.075063       0.047112       0.063167       0.108831      -0.021775       0.020807       0.004388       0.037528      -0.039745      -0.032693      -0.008320       0.041013             12.692943      10.514275      -0.643535       2.097271      16.762177       6.533916      10.802377           0.001639
           63              N      -2.388281       2.314864      10.932921      -0.340689      42.385641 0.58328001E+03  0.14563282E+05                                10.216775                            7.824128      -0.059445       1.986783                    0.997601      29.915259      84.858471       0.623301       0.393574      -1.093777      -0.002443       0.088744       0.069669       0.112850       0.009557       0.000830      -0.012150      -0.063529      -0.017602      -0.030535      -0.008715       0.039250             12.442583       5.658049       0.406257       0.511644      11.469907       0.612116      20.199792          -0.000035
           64              N      -1.203908       0.225487       8.759563      -0.319161      42.117779 0.57898225E+03  0.14458096E+05                                10.306892                            7.867193      -0.256078       1.931080                    0.996336      29.713081      84.842366       0.611864       0.400872      -1.086594       0.057515      -0.086469      -0.032227       0.108736       0.031982       0.016716       0.019248       0.018723      -0.061918      -0.032045      -0.020167       0.052213             12.667308      16.544451      -5.557577       2.374749      13.846481       1.516920       7.610992           0.180944
           65              N       5.531647       5.894835       3.286538      -0.314115      41.991469 0.57464809E+03  0.14324000E+05                                10.287894                            7.839238      -0.254457       1.933840                    0.996370      29.588678      84.431500       0.612727       0.401030      -1.086406      -0.098306       0.024991       0.036585       0.107829       0.019297      -0.010902      -0.019225      -0.058617      -0.061053      -0.030674      -0.021060       0.051734             12.703223      17.755334      -5.133637      -0.675257      12.658340      -2.747027       7.695995           0.189563
           66              N       7.896290       5.474606       1.113180      -0.340506      42.569178 0.58404458E+03  0.14592936E+05                                10.267189                            7.841073      -0.142733       1.961761                    0.997057      29.928364      85.036511       0.620974       0.394763      -1.092519       0.081763       0.024479      -0.070117       0.110457       0.031604       0.009223       0.003610       0.032840      -0.025653      -0.031474      -0.010309       0.041783             12.567085      10.586171       2.084871      -0.467050       6.585344      -0.740748      20.529738           0.000388
           67              N      -2.388281       8.310827       7.471112      -0.356206      43.979941 0.59248820E+03  0.14919670E+05                                10.589700                            7.924718      -0.269165       1.914864                    0.996020      30.761102      88.955968       0.611938       0.397484      -1.086073      -0.012298       0.022875       0.083281       0.087237       0.004852       0.003128      -0.000937      -0.020413      -0.018641      -0.010609      -0.003801       0.014411             13.306117       5.956868       0.253370       0.503091      19.244415       5.936849      14.717066           0.018748
           68              N      -1.203908       7.473304       4.574989      -0.334476      42.561734 0.57770109E+03  0.14390688E+05                                10.277062                            7.797384      -0.099228       1.978380                    0.997206      29.730716      84.262727       0.623020       0.394663      -1.092922       0.016435       0.014395      -0.106810       0.109022       0.007879       0.030292      -0.000896       0.031656       0.046971      -0.028338      -0.014337       0.042675             12.659654      16.425529       3.899541      -3.942641       7.190864      -1.954376      14.362568           0.000699
           69              N       5.531647      -0.101128       6.748346      -0.341149      42.778705 0.58345191E+03  0.14573322E+05                                10.298633                            7.829082      -0.126907       1.965764                    0.997389      29.943924      85.045597       0.622450       0.393956      -1.093161      -0.098355       0.047218       0.006418       0.109291      -0.014782       0.005375      -0.028105      -0.023222      -0.038272      -0.029825      -0.010128       0.039953             12.628323      17.994270       1.040320      -4.887790      10.334790      -3.414902       9.555910           0.000268
           70              N       7.896290      -1.773211       5.297755      -0.343628      43.195451 0.58749504E+03  0.14705771E+05                                10.395247                            7.874913      -0.183835       1.948306                    0.996832      30.022554      85.476143       0.618164       0.395839      -1.091405       0.071224      -0.079084      -0.008571       0.106774      -0.009559       0.030292       0.000303       0.039489      -0.046110      -0.032192      -0.012168       0.044360             12.817352      10.521142      -1.541027       1.587749      18.122028       6.003116       9.808886           0.000245
           71              N       7.447207       3.284081       3.461809      -0.344480      42.940000 0.58554922E+03  0.14633399E+05                                10.319025                            7.839318      -0.129352       1.964137                    0.997367      29.968661      85.035023       0.622730       0.393572      -1.093834       0.013396      -0.102913      -0.033503       0.109055      -0.006249      -0.005016       0.016684      -0.024712       0.106966      -0.031692      -0.010525       0.042217             12.705518       5.746151      -0.573464      -0.186633      19.172514      -3.920684      13.197889          -0.000161
           72              N       8.631618       6.210938       4.184575      -0.345291      42.450123 0.58677893E+03  0.14683153E+05                                10.218809                            7.821417      -0.079525       1.975491                    0.997494      30.195328      85.950184       0.626086       0.390956      -1.094814       0.022082       0.093097       0.067392       0.117031      -0.025561       0.000227       0.020399      -0.000619      -0.039299      -0.032218      -0.004380       0.036598             12.506867      16.585579       1.235614       5.342824      10.443101       3.824552      10.491921           0.020863
           73              N      -4.303869       1.161252       8.584292      -0.348800      43.579442 0.59428179E+03  0.14924094E+05                                10.461466                            7.924958      -0.209998       1.937171                    0.996748      30.227241      86.305883       0.615429       0.396308      -1.090668      -0.100334      -0.020834       0.031998       0.107354       0.008451      -0.021888       0.004525       0.030046       0.107648      -0.036778      -0.008958       0.045736             12.903908      18.347402       3.773765       3.758451       6.918699       1.440408      13.445623          -0.000882
           74              N      -1.939207       3.253521       7.861526      -0.349139      43.173028 0.58831248E+03  0.14734958E+05                                10.381372                            7.870961      -0.145307       1.958916                    0.997008      30.118096      85.842138       0.619279       0.394892      -1.091792       0.076150       0.049604      -0.057065       0.107311      -0.020795      -0.027911      -0.002325       0.032953      -0.044004      -0.035497      -0.008796       0.044293             12.764777      10.657721      -0.659754      -2.126892      16.709315      -6.629371      10.927295           0.001500
           75              N       2.529447       9.269553       1.113180      -0.345551      42.771919 0.58834282E+03  0.14733646E+05                                10.317742                            7.881165      -0.175742       1.950436                    0.996710      30.063125      85.636479       0.617795       0.395896      -1.091266      -0.002461       0.080737      -0.071228       0.107694       0.011710      -0.000491       0.006642      -0.077946      -0.026268      -0.036394      -0.009452       0.045846             12.603331       5.758194       0.383624      -0.479328      11.454774      -0.608605      20.597024          -0.000016
           76              N       3.713849       7.180218       3.286538      -0.316869      41.853658 0.57370940E+03  0.14290176E+05                                10.252608                            7.824898      -0.230381       1.941305                    0.996407      29.570909      84.261736       0.614418       0.400218      -1.087305       0.053054      -0.088825       0.030337       0.107820       0.032364      -0.011206      -0.019187       0.028363      -0.062538      -0.035256      -0.016076       0.051332             12.638092      16.342274      -5.544098      -2.492369      13.952209      -1.504366       7.619792           0.187604
           77              N       0.613890      -1.059895       8.759563      -0.314884      41.597258 0.57371581E+03  0.14282380E+05                                10.190136                            7.814890      -0.200825       1.949638                    0.996908      29.524882      83.953552       0.616343       0.399190      -1.088613      -0.101703       0.018503      -0.034519       0.108984       0.015003       0.010368       0.018241      -0.066140      -0.061830      -0.032135      -0.020030       0.052165             12.470147      17.454393      -4.882024       0.658740      12.386644       2.742946       7.569406           0.180069
           78              N       2.978562      -1.480083      10.932921      -0.339418      42.546942 0.58391861E+03  0.14592936E+05                                10.274745                            7.851220      -0.166730       1.955341                    0.996776      29.915221      85.083226       0.619102       0.395871      -1.091460       0.080028       0.017752       0.071033       0.108468       0.032867      -0.008031       0.002724       0.032228      -0.034769      -0.032870      -0.010065       0.042935             12.561385      10.592203       2.078141       0.372584       6.575726       0.557125      20.516225          -0.000507
           79              H       7.751500       0.105112       2.681101       0.092665       2.264603 0.18295576E+02  0.21745167E+03                                 2.678200                            2.366952      -1.288485       2.191778                    0.995521       4.443202      13.005532       0.448772       1.148323      -0.739864       0.009973      -0.046564      -0.044810       0.065388      -0.006676      -0.008163       0.008476      -0.049853       0.065888      -0.037630       0.008610       0.029020              2.894129       1.897679      -0.034966      -0.068143       4.316331       0.773711       2.468378           0.000002
           80              H       7.350699       0.388513       9.365000       0.095759       2.223467 0.18030103E+02  0.21362850E+03                                 2.652526                            2.356163      -1.278390       2.202079                    0.994904       4.407765      12.904114       0.447715       1.154633      -0.738458      -0.048012      -0.007946       0.043370       0.065187       0.011709      -0.010445       0.004579       0.046492       0.061610      -0.037138       0.009111       0.028026              2.852262       4.009568       0.681353      -0.753803       2.080533      -0.191499       2.466685           0.000013
           81              H       0.095413       4.778685       5.777551       0.085086       2.361081 0.19245607E+02  0.23175976E+03                                 2.754128                            2.427952      -1.292871       2.181750                    0.995547       4.556360      13.443945       0.442812       1.148630      -0.739486       0.052595       0.002848      -0.033660       0.062509      -0.014228      -0.024906      -0.015012       0.011827      -0.038656      -0.038701       0.010169       0.028532              2.983232       3.470563       0.694667      -1.135524       2.643114      -0.697070       2.836018          -0.000070
           82              H       2.833867      -4.685197      10.614542       0.083736       2.612767 0.21262009E+02  0.26380368E+03                                 2.999788                            2.589457      -1.393465       2.133067                    0.995104       4.799613      14.609294       0.417431       1.182618      -0.730486       0.010443      -0.018192       0.060903       0.064414      -0.002797       0.010924      -0.009790      -0.045192       0.076902      -0.037335       0.005214       0.032121              3.286425       2.085791      -0.058715       0.086504       2.479981       0.403807       5.293504          -0.001109
           83              H       2.432919       0.961356       7.027213       0.088700       2.294441 0.18668175E+02  0.22308430E+03                                 2.702640                            2.392283      -1.265541       2.198918                    0.995484       4.495272      13.209638       0.445846       1.149620      -0.739381      -0.046534       0.040670      -0.016070       0.063857      -0.013326      -0.005893      -0.028250       0.012398      -0.047287      -0.039634       0.012268       0.027366              2.913060       4.108696      -1.022214      -0.252119       2.573555      -0.063719       2.056930           0.001165
           84              H      -0.444230       8.064640       1.431559       0.090539       2.270439 0.18423243E+02  0.21917718E+03                                 2.671199                            2.366528      -1.290426       2.188177                    0.995493       4.464075      13.039215       0.451636       1.139957      -0.741803      -0.018065       0.005308      -0.062729       0.065494       0.012709       0.009931      -0.006435       0.042177       0.070692      -0.037711       0.009051       0.028660              2.878769       2.266778       0.073158      -0.355747       1.906277      -0.187750       4.463250           0.000014
           85              H       5.013193       9.568993       5.018888       0.093010       2.253956 0.18216356E+02  0.21665385E+03                                 2.689764                            2.376279      -1.259431       2.205440                    0.995710       4.454795      13.118508       0.443034       1.162424      -0.736322       0.055671      -0.030370       0.017062       0.065672      -0.014823       0.025068       0.014080       0.008371      -0.049532      -0.039838       0.011083       0.028755              2.907160       3.370487      -1.276626      -0.039517       3.286225       0.272160       2.064769           0.001144
           86              H      -2.083912       4.580522      10.796438       0.103582       2.673739 0.22680884E+02  0.28591500E+03                                 3.069463                            2.698866      -1.529476       2.098473                    0.991742       4.677315      14.338348       0.403455       1.204298      -0.727366       0.008298       0.060610      -0.019465       0.064197       0.007176      -0.001308       0.003908      -0.049344       0.038093      -0.032120       0.011125       0.020995              3.306678       2.122234       0.094507       0.007067       4.130607      -1.387939       3.667193           0.001659
           87              H      -2.484705      -1.349642       7.699988       0.109147       2.101471 0.16696762E+02  0.19450559E+03                                 2.591815                            2.295490      -1.283874       2.217357                    0.994831       4.230122      12.370416       0.444280       1.183449      -0.732266      -0.048753      -0.035200      -0.029204       0.066848       0.005958       0.012014       0.018477       0.005447      -0.063405      -0.031700       0.005363       0.026337              2.800459       3.904163       0.291544       0.994753       2.152134       0.237517       2.345082           0.002246
           88              H       4.473590       4.162130       4.346113       0.107304       2.126733 0.16944006E+02  0.19796744E+03                                 2.602579                            2.304743      -1.298706       2.208520                    0.994628       4.257267      12.438332       0.445932       1.175602      -0.734023      -0.014210      -0.056957       0.028840       0.065405       0.002997      -0.013250      -0.017410      -0.010823      -0.067849      -0.032635       0.006227       0.026407              2.810339       2.158506      -0.321659       0.084623       3.923125      -1.029764       2.349386           0.002391
           89              H       9.930775       6.516782       1.249663       0.099175       2.202293 0.17774818E+02  0.20991447E+03                                 2.641540                            2.343312      -1.297474       2.196817                    0.994870       4.373566      12.794998       0.447695       1.158474      -0.737634       0.054901       0.028742       0.020949       0.065415       0.027382       0.000972       0.002608       0.033539       0.028258      -0.036889       0.009242       0.027647              2.844517       3.338137       0.602069       1.081912       2.101840       0.393352       3.093574          -0.000023
           90              H      -2.484705       7.343232       2.681101       0.094770       2.253980 0.18162425E+02  0.21559659E+03                                 2.678131                            2.364470      -1.296146       2.192010                    0.995271       4.423704      12.964098       0.447006       1.154317      -0.738486      -0.049050      -0.005522      -0.041872       0.064727       0.010116       0.009892      -0.004792       0.048159       0.062228      -0.037271       0.009482       0.027789              2.899204       4.074198       0.745462       0.758178       2.155560       0.190602       2.467853          -0.000119
           91              H       4.473590       1.682834       5.777551       0.087932       2.326392 0.18917458E+02  0.22662094E+03                                 2.717466                            2.399984      -1.298219       2.181444                    0.995615       4.513114      13.241506       0.447800       1.141787      -0.741277      -0.016203       0.050558      -0.034978       0.063577      -0.015339      -0.005561      -0.028322       0.007926      -0.037555      -0.038390       0.009386       0.029005              2.935595       2.270215       0.273219      -0.259512       3.753783      -1.268905       2.782788           0.000028
           92              H       9.930775      -2.176092       6.268550       0.091764       2.274443 0.18464819E+02  0.22012917E+03                                 2.694971                            2.385549      -1.269976       2.201038                    0.995263       4.454240      13.088693       0.444540       1.155748      -0.738136       0.054864       0.002034       0.033875       0.064511      -0.012806       0.024338       0.014585       0.012562      -0.040099      -0.037524       0.009464       0.028060              2.909497       3.389151       0.649074       1.096665       2.558442       0.665757       2.780898          -0.000011
           93              H       7.751500       2.269359       1.431559       0.097660       2.195740 0.17692259E+02  0.20895845E+03                                 2.649912                            2.347146      -1.272961       2.205976                    0.995232       4.390388      12.897547       0.444121       1.167691      -0.735251       0.009969      -0.014896      -0.063820       0.066289      -0.003990      -0.009829       0.006972      -0.048560       0.070932      -0.037840       0.009121       0.028719              2.858788       1.873472      -0.033867      -0.073058       2.247747      -0.406461       4.455143          -0.000110
           94              H       7.350699       7.916119       5.018888       0.079800       2.660584 0.21689030E+02  0.27040773E+03                                 3.029769                            2.610548      -1.382263       2.132736                    0.995292       4.860793      14.825068       0.416939       1.178296      -0.731250      -0.043159       0.042967       0.019017       0.063801      -0.016550       0.002279       0.027888       0.010850      -0.051581      -0.039236       0.007231       0.032004              3.325659       4.721285      -1.305565       0.254544       2.973520       0.078408       2.282170           0.000129
           95              H      -5.361864       1.110084      10.614542       0.095850       2.198727 0.17802214E+02  0.21022423E+03                                 2.631983                            2.340859      -1.262969       2.209979                    0.994975       4.382642      12.802276       0.449355       1.154271      -0.738637      -0.016051       0.004175       0.063287       0.065424       0.011661      -0.008521       0.005822       0.040994       0.069525      -0.036212       0.009055       0.027157              2.827749       2.203074       0.091747       0.320170       1.876309       0.209709       4.403864          -0.000058
           96              H       0.095413       2.614230       7.027213       0.081515       2.377453 0.19432996E+02  0.23429703E+03                                 2.748648                            2.425584      -1.272423       2.185021                    0.996023       4.591895      13.502838       0.447461       1.135335      -0.742549       0.053826      -0.029377      -0.016800       0.063580      -0.014188      -0.025876      -0.014900       0.007949      -0.050396      -0.040838       0.012082       0.028756              2.967673       3.445041      -1.306817       0.042701       3.339248      -0.286461       2.118729           0.001323
           97              H       2.833867      11.535074       1.249663       0.097687       2.205984 0.17807129E+02  0.21049547E+03                                 2.650257                            2.350416      -1.277166       2.204304                    0.995164       4.378626      12.836563       0.445380       1.163394      -0.736489       0.008607       0.062552       0.018116       0.065689       0.010441       0.001704       0.001008      -0.061136       0.025904      -0.036670       0.008602       0.028068              2.856642       1.866679       0.081620       0.017271       3.590673       1.173505       3.112575          -0.000049
           98              H       2.432919       5.605109       4.346113       0.107187       2.136488 0.17012466E+02  0.19897433E+03                                 2.610738                            2.308879      -1.309313       2.203347                    0.994605       4.268409      12.478722       0.445666       1.175078      -0.734080      -0.049386      -0.033000       0.028329       0.065807       0.005732      -0.011829      -0.018859       0.005310      -0.067196      -0.032843       0.006284       0.026559              2.822254       3.946295       0.297376      -1.011638       2.165979      -0.250498       2.354488           0.002432
           99              H      -0.444230      -2.792481       7.699988       0.119329       2.503185 0.20903596E+02  0.25862062E+03                                 2.972686                            2.618396      -1.484136       2.139310                    0.990741       4.465936      13.636894       0.402516       1.229931      -0.722339      -0.012213      -0.056750      -0.028290       0.064576      -0.002335       0.011159       0.011168       0.001458      -0.053791      -0.025654       0.011169       0.014485              3.200865       2.472254      -0.402737      -0.121584       4.491376       1.189553       2.638963           0.003193
          100              H       5.013193      -0.437910      10.796438       0.093749       2.248051 0.18179040E+02  0.21557356E+03                                 2.656659                            2.353218      -1.302271       2.186385                    0.995362       4.429050      12.920288       0.452165       1.142311      -0.741345       0.055670       0.029524      -0.018486       0.065670       0.027581      -0.000387      -0.002682       0.035764       0.024846      -0.037116       0.008258       0.028858              2.865018       3.349282       0.589995      -1.091409       2.120244      -0.368870       3.125529           0.000024
          101              H       7.556057       4.490619       5.836818       0.145893       1.684076 0.14302834E+02  0.16159079E+03                                 2.292936                            2.162992      -1.335376       2.195036                    0.998363       4.207233      12.439383       0.441970       1.226645      -0.719912       0.016749       0.029242      -0.001896       0.033752       0.006209       0.000649       0.006711      -0.008240      -0.016123      -0.008996      -0.003373       0.012369              2.379871       2.072580       0.555105       0.000485       3.182360      -0.210651       1.884674          -0.000367
          102              H       7.702410       2.893253       6.781714       0.142935       1.617688 0.13621516E+02  0.15178052E+03                                 2.218646                            2.100120      -1.266168       2.225133                    0.998656       4.129699      12.061927       0.452712       1.214210      -0.722921       0.019729      -0.014301       0.020864       0.032079      -0.004266       0.005735      -0.001505       0.010080       0.021168      -0.010152      -0.001152       0.011304              2.301634       2.148108      -0.307827       0.592976       2.185426      -0.555618       2.571366          -0.000020
          103              H       6.036318       3.474320       6.187962       0.115265       2.188892 0.20309151E+02  0.24643141E+03                                 2.572646                            2.457208      -1.289806       2.175377                    0.999105       4.434348      12.884973       0.452771       1.114868      -0.749395      -0.023830      -0.000356       0.005125       0.024378      -0.000545      -0.001547       0.006834       0.015509      -0.003203      -0.011646       0.002881       0.008766              2.626975       3.531859      -0.020571      -0.331906       2.224068      -0.138107       2.124997           0.000406
          104              H      -3.596168       1.961166       5.988358       0.145888       1.487864 0.12464718E+02  0.13609140E+03                                 2.112372                            2.020174      -1.247788       2.240107                    0.998355       4.054036      11.791152       0.456911       1.227796      -0.719597       0.008727       0.031402      -0.000097       0.032592       0.003768      -0.006285       0.000222      -0.015976      -0.020168      -0.012340       0.000067       0.012273              2.174497       1.968912       0.551941       0.015183       2.805460      -0.184051       1.749120          -0.000082
          105              H       9.980842       0.733501       5.230417       0.139551       1.907787 0.16528445E+02  0.19297697E+03                                 2.462591                            2.303484      -1.466205       2.133409                    0.997202       4.331805      12.881336       0.435776       1.203842      -0.725672      -0.020032      -0.003302      -0.024823       0.032068       0.003800       0.002421       0.001767       0.002614       0.031810      -0.009321      -0.001996       0.011316              2.576632       2.722165       0.179685       0.878578       2.081618       0.141468       2.926114          -0.000011
          106              H      -3.245734       0.137067       6.112914       0.119825       2.147631 0.19541099E+02  0.23532828E+03                                 2.563357                            2.427059      -1.315049       2.173198                    0.998758       4.393676      12.805699       0.449923       1.130428      -0.745246       0.019881      -0.017333       0.001227       0.026404      -0.008687      -0.004973      -0.001696       0.003079       0.001606      -0.010915       0.001420       0.009495              2.641173       3.090499      -0.805524       0.219859       2.749505      -0.049401       2.083514           0.000435
          107              H      -3.363023       5.212499       3.048145       0.113575       2.261774 0.21021375E+02  0.25770479E+03                                 2.645868                            2.511543      -1.343448       2.152460                    0.998725       4.517952      13.266567       0.444011       1.125256      -0.746430       0.015122       0.012734      -0.015352       0.025030      -0.000717      -0.007099      -0.002250      -0.006600       0.000626      -0.009232       0.002888       0.006344              2.718869       2.950392       0.527825      -0.628046       2.322150      -0.401122       2.884065          -0.000432
          108              H       9.959893       4.073031       3.397241       0.131393       1.879327 0.16289009E+02  0.18950829E+03                                 2.433317                            2.281929      -1.385015       2.159125                    0.998111       4.376441      12.995354       0.439169       1.198784      -0.726362      -0.021745      -0.020387      -0.009727       0.031354       0.003430       0.002491       0.005207      -0.010973      -0.006968      -0.006009      -0.004216       0.010226              2.537564       2.728248       0.753863       0.473452       2.697127       0.345259       2.187316           0.001722
          109              H      -3.457978       4.308323       4.672803       0.134321       1.628326 0.13803293E+02  0.15431572E+03                                 2.221661                            2.107296      -1.296535       2.202590                    0.998452       4.221733      12.350928       0.454129       1.206423      -0.724088       0.013049      -0.010492       0.026300       0.031177      -0.007748       0.001170      -0.006876       0.000978       0.015396      -0.011528       0.000377       0.011151              2.303297       2.234428      -0.305260       0.646449       2.146385      -0.510612       2.529079          -0.000268
          110              H      -4.550782       3.777290       8.312894       0.131667       1.680809 0.14349972E+02  0.16182930E+03                                 2.261108                            2.143187      -1.251999       2.218378                    0.998787       4.248574      12.442544       0.452480       1.200330      -0.725738      -0.016793      -0.025999       0.000837       0.030962       0.009367      -0.002964       0.002701       0.002873      -0.016694      -0.010154      -0.002119       0.012273              2.338584       2.273193       0.684525      -0.013586       2.914343      -0.178654       1.828215          -0.000006
          111              H      -4.483457       5.450047       7.498818       0.148293       1.725357 0.14650089E+02  0.16709100E+03                                 2.367378                            2.216867      -1.397010       2.174003                    0.997739       4.264655      12.814155       0.426897       1.257970      -0.712899      -0.015461       0.021172      -0.021011       0.033597      -0.005629       0.006118      -0.003752       0.008688      -0.002882      -0.006823      -0.004825       0.011648              2.474059       2.288493      -0.443822       0.542562       2.571574      -0.687859       2.562109          -0.000561
          112              H      -3.784386       5.218121       9.208521       0.125908       2.491675 0.23970087E+02  0.30495008E+03                                 2.876413                            2.726286      -1.555628       2.066792                    0.997531       4.695022      14.240727       0.414040       1.162799      -0.737192       0.003634       0.010944       0.022725       0.025483      -0.006055      -0.002603       0.005545       0.016963       0.027724      -0.015870       0.003322       0.012548              2.944931       2.201743       0.033487       0.260617       2.727864       0.530684       3.905186           0.003300
          113              H      -2.216315       9.797321       5.247884       0.138218       1.701208 0.14394223E+02  0.16281197E+03                                 2.305557                            2.166292      -1.284629       2.213111                    0.998521       4.234724      12.510231       0.442926       1.222579      -0.720822       0.014051      -0.018063      -0.021602       0.031470      -0.002716      -0.005104       0.002126       0.007279       0.023281      -0.008434      -0.002341       0.010775              2.406723       2.140935      -0.327851      -0.553453       2.373216       0.678847       2.706017          -0.000059
          114              H       2.724622      -2.498725       6.175916       0.124503       1.800424 0.15602668E+02  0.17965626E+03                                 2.360067                            2.228368      -1.336002       2.171775                    0.998560       4.410315      13.046448       0.445714       1.193456      -0.726864       0.015750       0.025657       0.003514       0.030310       0.006975       0.001097      -0.005457      -0.006267      -0.016763      -0.009577      -0.001851       0.011428              2.445283       2.226093       0.665181      -0.019041       3.192194       0.171164       1.917561           0.001382
          115              H       1.115327      -3.395269       5.907890       0.113095       2.619871 0.25618153E+02  0.33057594E+03                                 2.931078                            2.783189      -1.595468       2.035244                    0.997541       4.869111      14.756365       0.418614       1.133885      -0.743652      -0.022954       0.001670      -0.002427       0.023143      -0.010725      -0.000348      -0.006787       0.008437       0.015170      -0.015716       0.004261       0.011455              2.994383       4.094463      -0.296964       0.289606       2.487389       0.164131       2.401299           0.003371
          116              H       6.843952      -2.108060       7.809487       0.134397       2.000357 0.17527783E+02  0.20732829E+03                                 2.522717                            2.357464      -1.509602       2.108507                    0.996740       4.410496      13.130184       0.435492       1.189034      -0.729121       0.029406      -0.000049      -0.011137       0.031444      -0.004061      -0.002041      -0.004077       0.012291      -0.031417      -0.012451      -0.000179       0.012631              2.639356       3.539274       0.075955      -0.653416       2.075071       0.039075       2.303722           0.000016
          117              H       5.281329      -3.116989       7.884053       0.151938       1.392098 0.11566993E+02  0.12403643E+03                                 2.031111                            1.955788      -1.150453       2.294417                    0.998569       3.921208      11.327811       0.460599       1.240093      -0.717317      -0.018012      -0.027084      -0.011483       0.034494       0.007150       0.008344       0.003613      -0.014829      -0.008967      -0.013442      -0.001022       0.014464              2.080513       1.910160       0.466214       0.053284       2.621140       0.310412       1.710239          -0.000301
          118              H       5.767021      -2.045174       9.326573       0.127777       2.128618 0.19260587E+02  0.23164384E+03                                 2.574701                            2.430826      -1.351708       2.165934                    0.998419       4.364928      12.809102       0.442676       1.150454      -0.740282      -0.003726       0.001026       0.027684       0.027952      -0.005489       0.000984      -0.002211      -0.002547       0.019502      -0.008910       0.001330       0.007580              2.660204       2.170228       0.017203      -0.241820       2.005104       0.134737       3.805280          -0.000052
          119              H       1.578381       8.761621       5.911865       0.138864       1.649351 0.14000063E+02  0.15698667E+03                                 2.240608                            2.123405      -1.263606       2.220857                    0.998760       4.180918      12.228606       0.452279       1.207722      -0.724280       0.016311       0.028254      -0.000967       0.032639       0.007948       0.007868       0.000763      -0.010369      -0.019056      -0.013276      -0.000476       0.013752              2.320827       2.425619       0.760765      -0.113244       2.710671       0.005347       1.826191           0.000006
          120              H       1.434088       6.913667       6.083281       0.116207       2.201084 0.20376318E+02  0.24782884E+03                                 2.602720                            2.477116      -1.281235       2.181651                    0.999063       4.434730      12.965779       0.445946       1.129271      -0.745854       0.011015      -0.021893       0.003259       0.024724      -0.006969       0.006612       0.001742      -0.008304      -0.002053      -0.011767       0.002871       0.008896              2.668109       2.659872      -0.672876      -0.065387       3.239632      -0.177668       2.104823           0.000460
          121              H       0.126561       8.020806       6.811468       0.147780       1.810356 0.15575929E+02  0.18031286E+03                                 2.436855                            2.280287      -1.394508       2.164469                    0.997051       4.349178      13.146536       0.422646       1.251862      -0.714085      -0.021856       0.005622       0.023782       0.032785      -0.002922      -0.003663       0.004043       0.000909       0.023460      -0.006915      -0.003507       0.010423              2.547582       2.693928      -0.126196      -0.876945       2.060580       0.240352       2.888240          -0.000469
          122              H       0.502758      10.740441       3.432175       0.139613       1.808183 0.15503874E+02  0.17835611E+03                                 2.385610                            2.237654      -1.374595       2.172803                    0.998151       4.284054      12.695208       0.439624       1.211091      -0.723713      -0.014473      -0.026404      -0.009234       0.031494       0.006134       0.005006       0.003511       0.005038      -0.008899      -0.005701      -0.005123       0.010824              2.489269       2.218712       0.592967       0.166172       3.137676       0.518511       2.111420          -0.000041
          123              H       6.039868      -1.462353       3.021283       0.122874       2.150066 0.19789595E+02  0.23893484E+03                                 2.560508                            2.439905      -1.328139       2.167351                    0.998860       4.384784      12.771761       0.449700       1.128081      -0.746071       0.004289       0.018214      -0.018217       0.026115       0.001077       0.001163      -0.009819       0.006543       0.005968      -0.011618       0.002437       0.009181              2.620640       2.003343       0.184524      -0.154602       3.016085      -0.674369       2.842491           0.000006
          124              H       5.227659      -1.787265       4.664612       0.144103       1.555052 0.13065994E+02  0.14416768E+03                                 2.165888                            2.060861      -1.240395       2.239554                    0.998649       4.086907      11.901328       0.455401       1.218951      -0.721792      -0.017574       0.008935       0.025953       0.032592      -0.006402      -0.007648      -0.000413       0.011769       0.015265      -0.012058      -0.000654       0.012711              2.238614       2.262073      -0.284449      -0.636020       2.018961       0.455563       2.434808          -0.000020
          125              H       3.107221       6.546402       0.529788       0.108883       1.920900 0.16838932E+02  0.19767337E+03                                 2.447324                            2.294974      -1.399559       2.116947                    0.998586       4.729979      14.139702       0.444836       1.172930      -0.729836       0.013364      -0.009142       0.014193       0.021532       0.001333       0.006838      -0.002281      -0.014968      -0.014692      -0.012100       0.001817       0.010283              2.553367       2.947224      -0.653312       0.682487       2.189587      -0.346603       2.523289           0.014572
          126              H      -2.746058      -0.282539      10.971348       0.131171       2.113271 0.18750958E+02  0.22612101E+03                                 2.640149                            2.455381      -1.624004       2.058156                    0.995322       4.562005      13.822936       0.421253       1.205717      -0.724812      -0.005123      -0.010461      -0.029590       0.031800       0.003534       0.004324       0.005743      -0.021254       0.020420      -0.015158       0.001292       0.013866              2.774846       2.226610      -0.052037       0.025906       2.218172       0.519864       3.879755           0.001539
          127              H       1.262322       6.794271       0.544966       0.132263       2.113596 0.19012992E+02  0.22861473E+03                                 2.599222                            2.443009      -1.360338       2.168912                    0.998252       4.350984      12.892899       0.432734       1.177147      -0.733837      -0.023589      -0.004740       0.015964       0.028875       0.002713      -0.004366       0.000062      -0.004842      -0.014773      -0.007632       0.001210       0.006422              2.698320       3.309169       0.257684      -0.817979       2.048461      -0.138295       2.737330           0.000322
          128              H       1.127171       2.016764       9.047465       0.115368       2.164888 0.19749358E+02  0.23854818E+03                                 2.587363                            2.449195      -1.249086       2.201187                    0.999104       4.384367      12.811835       0.445203       1.139004      -0.743588       0.001078       0.017035      -0.017763       0.024635       0.006302       0.002585       0.000145      -0.010258       0.015217      -0.010985       0.004260       0.006725              2.658532       2.263653       0.121402      -0.229963       2.974402      -0.862950       2.737541           0.009017
          129              H       1.802580       0.767835      10.251352       0.145281       1.795506 0.15634439E+02  0.18070373E+03                                 2.400509                            2.269123      -1.461942       2.143351                    0.997224       4.298785      12.877424       0.429098       1.234994      -0.718320       0.028756      -0.008738       0.014696       0.033455       0.001194       0.009738       0.004444       0.008550       0.000128      -0.009443      -0.003488       0.012931              2.495787       3.089978      -0.582683       0.526325       2.159491      -0.256827       2.237893          -0.000560
          130              H       0.209230       1.654574      10.625986       0.144498       1.577140 0.13565083E+02  0.15151182E+03                                 2.210689                            2.120673      -1.374578       2.186885                    0.997501       4.163033      12.310427       0.441088       1.243244      -0.716211      -0.017410       0.015589       0.025718       0.034750       0.003890      -0.006132       0.010805      -0.000326       0.020201      -0.014287       0.000043       0.014244              2.276890       2.247577      -0.392147      -0.550614       2.030185       0.441877       2.552909           0.001368
          131              H      -0.217397      -0.307445      10.116557       0.094342       1.597841 0.14889937E+02  0.17265320E+03                                 2.295106                            2.258964      -1.850375       1.938778                    0.992550       5.165829      16.300035       0.411024       1.285160      -0.700326      -0.012530      -0.014204       0.020613       0.027994       0.007638       0.001429       0.003994      -0.002693      -0.008159      -0.007044      -0.003295       0.010339              2.353564       2.069643      -0.102312      -0.097274       2.076847      -0.198265       2.914203           0.124145
          132              H       5.062688       8.760189       1.584665       0.142126       1.712727 0.14862946E+02  0.16978589E+03                                 2.330855                            2.215082      -1.451018       2.146627                    0.997319       4.290128      12.815524       0.433115       1.237958      -0.717218      -0.017727       0.019748      -0.020405       0.033475       0.001439       0.003529      -0.011646      -0.003100       0.010180      -0.011561      -0.002028       0.013588              2.415959       2.492609      -0.578132       0.540828       2.321024      -0.481275       2.434245           0.000247
          133              H       6.588815       7.694299       1.605384       0.147224       1.668028 0.14387100E+02  0.16310469E+03                                 2.299035                            2.187428      -1.390776       2.179562                    0.997560       4.212127      12.556401       0.433199       1.247170      -0.715512       0.025794      -0.010264      -0.019739       0.034063       0.001938      -0.011402      -0.000918       0.002238       0.012511      -0.010215      -0.003298       0.013513              2.382308       2.704886      -0.506069      -0.614654       2.086172       0.329637       2.355867           0.000208
          134              H       6.240651       8.848945       3.023451       0.118383       2.119238 0.19283607E+02  0.23161684E+03                                 2.556638                            2.425009      -1.230043       2.213860                    0.999117       4.336337      12.650174       0.445918       1.143588      -0.742585       0.010144       0.012054       0.020324       0.025715       0.008327       0.000090      -0.000118      -0.005257       0.019892      -0.012049       0.005415       0.006633              2.623831       2.454174       0.261676       0.481907       2.679962       0.708272       2.737355           0.009226
          135              H       4.700342       6.647260       1.929544       0.081467       1.686450 0.15749896E+02  0.18484439E+03                                 2.352550                            2.298961      -1.841207       1.927305                    0.993589       5.339649      16.842636       0.414725       1.258394      -0.705399      -0.009795      -0.013952      -0.017007       0.024080       0.007088      -0.003071      -0.004321      -0.002721      -0.010954      -0.005851      -0.005107       0.010958              2.424271       2.167084      -0.098533       0.172861       2.081505       0.174998       3.024224           0.129039
          136              H       1.131496      -3.625485      11.921183       0.136880       2.037775 0.18449035E+02  0.21987701E+03                                 2.528975                            2.402004      -1.309237       2.195159                    0.998520       4.247542      12.476354       0.438223       1.172749      -0.735503       0.005746      -0.028467      -0.005406       0.029540       0.000328       0.000190       0.001200      -0.004185      -0.032887      -0.011042       0.003364       0.007678              2.598292       1.984263      -0.268625      -0.052175       3.523660       0.201950       2.286952          -0.000004
          137              H       0.352277      -2.103994      11.184082       0.119333       1.960992 0.17076125E+02  0.20134693E+03                                 2.501665                            2.329692      -1.454856       2.108061                    0.998238       4.638811      13.940113       0.435824       1.191898      -0.726240      -0.012308       0.002786      -0.024583       0.027633       0.006937       0.008388      -0.005077       0.012132       0.002167      -0.014340       0.001953       0.012387              2.623096       2.494658      -0.452893       0.731965       2.215009      -0.554301       3.159622           0.008475
          138              H       5.368701       4.658114       0.986937       0.120551       2.078752 0.18251072E+02  0.21871044E+03                                 2.597246                            2.406382      -1.558498       2.065881                    0.997529       4.704267      14.230277       0.429589       1.189795      -0.726894      -0.010615      -0.000665       0.027011       0.029029       0.008256      -0.007339       0.002270       0.011785       0.012563      -0.013960       0.001606       0.012355              2.735782       2.461740      -0.296921      -0.744974       2.167868       0.375038       3.577738           0.005536

******************************************************
Auxiliary information for the entire system
The total spin magnetic moment of the unit cell is   2.814962
The total net atomic charge of the unit cell is   -0.000002
Accuracy of reproducing the electrostatic potential in the unit cell:
  The inner radius (bohr) =    5.0000
  The outer radius (bohr) =   12.0000
  Valid grid points have density less than (e/(bohr^3)) =    0.0001
  The number of valid grid points were=       191244
  The rms potential error without charges in kcal/mol is=      2.91504
  The rms potential error with partial charges in kcal/mol is=      0.58996
  The RRMSE value at monopole order=      0.20239
  The rms potential error with partial charges and cloud penetration in kcal/mol is=      0.58786
  The RRMSE value at monopole order with cloud penetration is=      0.20166
  The rms potential error with partial charges and atomic dipoles in kcal/mol is=      0.33016
  The RRMSE value at dipole order=      0.11326
  The rms potential error with partial charges, atomic dipoles and cloud penetration in kcal/mol is=      0.33121
  The RRMSE value at dipole order with cloud penetration=      0.11362

******************************************************
The electron densities and ab initio electrostatic potential were computed in VASP using the PBE functional and
projector augmented wave method. See the main text of the journal article for a description of computational details.
The atomic charges, dipoles, and quadrupoles were computed with the DDEC6 method as described in
(a) T. A. Manz and N. Gabaldon Limas, RSC Adv. 6 (2016) 47771-47801 DOI: 10.1039/c6ra04656h
(b) N. Gabaldon Limas and T. A. Manz, RSC Adv. 8 (2018) 2678-2707 DOI: 10.1039/c7ra11829e.
For each atom in the material, the electron cloud parameters were fit to the spherically averaged atom-in-material
electron density using radial positions for which this density was between 10^-4 and 10^-2 electrons per cubic bohr.
The polarizabilities, dispersion coefficients, and quantum Drude oscillator (QDO) parameters were fit using the MCLF method.
The magnetic structure of the system was optimized in VASP from the default ferromagnetic initial guess using spin polarization.
The atomic spin moments (ASMs) were computed on this optimized magnetic structure using the DDEC6 partition as inputs
to the method of T. A. Manz and D. S. Sholl, J. Chem. Theory Comput. 7 (2011) 4146-4164 DOI: 10.1021/ct200539n.
The RMSE and RRMSE were computed using a uniform grid with Ewald summation.
