# Supplementary material for: A collection of forcefield precursors for metal–organic frameworks
Source: RSC Adv. 2019 Nov 13;9(63):36492–507. doi: 10.1039/c9ra07327b (PMC9075174; doi:10.1039/c9ra07327b)
Supplement: RA-009-C9RA07327B-s3951 [file RA-009-C9RA07327B-s3951.xyz]

   88
jmolscript: load "" {1 1 1} spacegroup "x,y,z" unitcell [{     10.922000     0.000000     0.000000 }, {      0.000000    11.402000     0.000000 }, {     -4.843358     0.000000    13.830459 }]
Cu    -0.286311     4.770939    13.506550     0.802041
Cu     3.943274    10.471939     7.239139     0.802201
Cu     6.364953     6.631061     0.323909     0.802029
Cu     2.135368     0.930061     6.591320     0.801969
H      5.033379     4.251806    13.022760     0.133032
H      6.044721     1.527868    10.197197     0.143906
H      2.238639     2.889267    10.495935     0.144407
H     -3.374027     4.812784    12.541460     0.131624
H     -1.376416     9.952806     7.722928     0.133034
H     -2.387758     7.228868    10.548491     0.143899
H      1.418324     8.590267    10.249753     0.144367
H      7.030990    10.513784     8.204228     0.131624
H      1.045263     7.150194     0.807699     0.133023
H      0.033921     9.874132     3.633262     0.143904
H      3.840003     8.512733     3.334524     0.144368
H      9.452669     6.589216     1.288999     0.131611
H      7.455058     1.449194     6.107531     0.133028
H      8.466400     4.173132     3.281968     0.143905
H      4.660318     2.811733     3.580706     0.144403
H     -0.952348     0.888216     5.626231     0.131619
C      2.426553     4.466163    12.576036     0.599387
C      3.479494     3.702229    11.880364     0.033446
C      4.774341     3.698809    12.321556    -0.197400
C      5.698471     2.859622    11.713016     0.150830
C      5.399800     2.052360    10.613494    -0.183873
C      4.074012     2.080865    10.176452     0.026270
C      3.117249     2.890407    10.800205    -0.112344
C      3.703178     1.279304     8.977351     0.589620
C     -3.110436     3.921148    12.549758     0.064152
C      1.230410    10.167163     8.169652     0.599409
C      0.177469     9.403229     8.865324     0.033440
C     -1.117378     9.399809     8.424133    -0.197397
C     -2.041508     8.560622     9.032673     0.150816
C     -1.742837     7.753360    10.132194    -0.183861
C     -0.417049     7.781865    10.569237     0.026272
C      0.539714     8.591407     9.945483    -0.112355
C     -0.046215     6.980304    11.768338     0.589601
C      6.767399     9.622148     8.195930     0.064128
C      3.652089     6.935837     1.254423     0.599388
C      2.599148     7.699771     1.950095     0.033445
C      1.304301     7.703191     1.508903    -0.197401
C      0.380171     8.542378     2.117443     0.150823
C      0.678842     9.349640     3.216965    -0.183851
C      2.004630     9.321135     3.654007     0.026258
C      2.961393     8.511593     3.030254    -0.112358
C      2.375464    10.122696     4.853108     0.589621
C      9.189078     7.480852     1.280701     0.064107
C      4.848232     1.234837     5.660807     0.599401
C      5.901173     1.998771     4.965135     0.033438
C      7.196020     2.002191     5.406326    -0.197413
C      8.120150     2.841378     4.797786     0.150830
C      7.821479     3.648640     3.698265    -0.183863
C      6.495691     3.620135     3.261222     0.026268
C      5.538928     2.810593     3.884976    -0.112347
C      6.124857     4.421696     2.062121     0.589601
C     -0.688757     1.779852     5.634529     0.064141
N     -3.857300     2.872164    12.187400     0.124447
N     -3.127954     1.757048    12.340919    -0.137818
N     -1.965511     2.139015    12.776578    -0.040673
N     -1.913452     3.450245    12.927330    -0.177020
N      7.514263     8.573164     8.558288     0.124455
N      6.784917     7.458048     8.404770    -0.137818
N      5.622474     7.840015     7.969110    -0.040697
N      5.570415     9.151245     7.818358    -0.177054
N      9.935942     8.529836     1.643059     0.124446
N      9.206596     9.644952     1.489540    -0.137854
N      8.044153     9.262985     1.053881    -0.040735
N      7.992094     7.951755     0.903129    -0.177026
N     -1.435621     2.828836     5.272171     0.124443
N     -0.706275     3.943952     5.425689    -0.137849
N      0.456168     3.561985     5.861349    -0.040698
N      0.508227     2.250755     6.012101    -0.177005
O      1.257272     4.023766    12.549758    -0.517692
O      2.801979     5.515147    13.132021    -0.536502
O      2.742453     1.738805     8.265082    -0.521564
O      4.331046     0.230320     8.790640    -0.518201
O      2.399691     9.724766     8.195930    -0.517661
O      0.854984    11.216147     7.613668    -0.536558
O      0.914510     7.439805    12.480606    -0.521502
O     -0.674083     5.931320    11.955049    -0.518228
O      4.821370     7.378234     1.280701    -0.517676
O      3.276663     5.886853     0.698438    -0.536516
O      3.336189     9.663195     5.565377    -0.521471
O      1.747596    11.171680     5.039819    -0.518256
O      3.678951     1.677234     5.634529    -0.517728
O      5.223658     0.185853     6.216791    -0.536480
O      5.164132     3.962195     1.349853    -0.521518
O      6.752725     5.470680     1.875410    -0.518212

The following XYZ coordinates are in angstroms. Other properties are in atomic units.
The sperically averaged electron density of each atom fit to a function of the form exp(a - br)
eigen_1, eigen_2 and eigen_3 are the three eigenvalues of traceless quadrupole moment tensor
  atom number  atomic symbol              X              Y              Z     net charge C6 coefficient C8 coefficient C10 coefficient fluctuating dipole atomic polarizability isotropic forcefield polarizability              a              b squared Pearson coefficient          <r^3>          <r^4>         wp_QDO          m_QDO          q_QDO       dipole_x       dipole_y       dipole_z         dipole            Qxy            Qxz            Qyz     Q(x^2-y^2)  Q(3z^2 - R^2)        eigen_1        eigen_2        eigen_3 static polarizability      alpha(xx)      alpha(xy)      alpha(xz)      alpha(yy)      alpha(yz)      alpha(zz) atomic spin moment
            1             Cu      -0.286311       4.770939      13.506550       0.802041      69.249007 0.11536534E+04  0.32193666E+05                                14.340358                           11.588005       1.342068       2.337693                    0.994931      41.743046     103.151372       0.502849       0.436489      -1.130912      -0.058935      -0.080229      -0.022605       0.102083      -0.164770      -0.059567      -0.057633      -0.014186       0.274459      -0.231908       0.112704       0.119204             17.587641      19.020190      -2.193427       0.183870      15.074395      -1.147989      18.668337          -0.700387
            2             Cu       3.943274      10.471939       7.239139       0.802201      69.236998 0.11534251E+04  0.32185175E+05                                14.337770                           11.586100       1.342675       2.337910                    0.994935      41.740943     103.137256       0.502948       0.436432      -1.130967       0.058902      -0.080208       0.022597       0.102046       0.164623      -0.059526       0.057575      -0.014261       0.274189      -0.231701       0.112598       0.119104             17.584254      19.016483       2.192902       0.183797      15.071592       1.147722      18.664688           0.700941
            3             Cu       6.364953       6.631061       0.323909       0.802029      69.249020 0.11536560E+04  0.32193753E+05                                14.340353                           11.588013       1.342103       2.337703                    0.994931      41.743131     103.151568       0.502849       0.436489      -1.130912       0.058937       0.080234       0.022605       0.102089      -0.164768      -0.059568      -0.057632      -0.014193       0.274458      -0.231907       0.112704       0.119203             17.587625      19.020194      -2.193360       0.183885      15.074405      -1.147967      18.668275           0.700442
            4             Cu       2.135368       0.930061       6.591320       0.801969      69.254427 0.11537488E+04  0.32197343E+05                                14.341768                           11.589011       1.341845       2.337608                    0.994928      41.743520     103.157817       0.502788       0.436529      -1.130874      -0.058985       0.080271      -0.022619       0.102149       0.164930      -0.059614       0.057695      -0.014113       0.274756      -0.232134       0.112820       0.119314             17.589525      19.022249       2.193794       0.183869      15.075932       1.148152      18.670392          -0.701648
            5              H       5.033379       4.251806      13.022760       0.133032       1.048331 0.76012437E+01  0.73213496E+02                                 1.663401                            1.580479      -1.118996       2.358439                    0.997291       3.326409       9.036470       0.516031       1.232321      -0.720165       0.004147       0.023217       0.028199       0.036762       0.002819       0.004604       0.008430       0.001822       0.019930      -0.008841      -0.004270       0.013111              1.693792       1.618024       0.074241       0.129994       1.648284       0.429909       1.815069           0.000163
            6              H       6.044721       1.527868      10.197197       0.143906       1.118481 0.83017294E+01  0.82264681E+02                                 1.785827                            1.691416      -1.217930       2.324539                    0.995655       3.427437       9.642761       0.478297       1.292301      -0.707139       0.025244      -0.022913      -0.020508       0.039784      -0.004091      -0.010829       0.007638       0.012050      -0.003078      -0.012142      -0.004832       0.016974              1.819237       1.914056      -0.305132      -0.176963       1.777707       0.380925       1.765948           0.000123
            7              H       2.238639       2.889267      10.495935       0.144407       1.012363 0.73743121E+01  0.70354044E+02                                 1.620421                            1.555083      -1.104195       2.381709                    0.997673       3.179009       8.540337       0.522061       1.229751      -0.721949      -0.041301       0.000162      -0.014172       0.043665      -0.000896       0.009395       0.001162       0.015017      -0.030761      -0.013787      -0.002222       0.016009              1.635629       1.985738      -0.047059       0.177255       1.382772       0.157934       1.538378          -0.000286
            8              H      -3.374027       4.812784      12.541460       0.131624       1.086899 0.77491571E+01  0.75222810E+02                                 1.731884                            1.621277      -0.958856       2.447307                    0.998566       3.289837       9.059947       0.496043       1.272013      -0.712351      -0.007072       0.053574      -0.000390       0.054040      -0.006988       0.006038      -0.000611      -0.019571      -0.052140      -0.019447      -0.001426       0.020873              1.759559       1.556692      -0.090572       0.018319       2.340415       0.059830       1.381570           0.000022
            9              H      -1.376416       9.952806       7.722928       0.133034       1.048332 0.76012594E+01  0.73213799E+02                                 1.663413                            1.580489      -1.119028       2.358427                    0.997291       3.326418       9.036550       0.516024       1.232335      -0.720162      -0.004145       0.023218      -0.028201       0.036763      -0.002820       0.004605      -0.008430       0.001824       0.019933      -0.008842      -0.004269       0.013111              1.693805       1.618036      -0.074241       0.129995       1.648297      -0.429914       1.815083          -0.000163
           10              H      -2.387758       7.228868      10.548491       0.143899       1.118464 0.83015655E+01  0.82262693E+02                                 1.785817                            1.691406      -1.217948       2.324536                    0.995655       3.427402       9.642657       0.478295       1.292311      -0.707137      -0.025244      -0.022914       0.020510       0.039787       0.004092      -0.010830      -0.007637       0.012051      -0.003077      -0.012140      -0.004835       0.016975              1.819227       1.914044       0.305131      -0.176963       1.777699      -0.380923       1.765938          -0.000124
           11              H       1.418324       8.590267      10.249753       0.144367       1.012415 0.73747927E+01  0.70359790E+02                                 1.620484                            1.555141      -1.104206       2.381695                    0.997672       3.179102       8.540663       0.522048       1.229761      -0.721948       0.041301       0.000163       0.014171       0.043665       0.000897       0.009395      -0.001163       0.015016      -0.030760      -0.013787      -0.002221       0.016009              1.635694       1.985826       0.047062       0.177267       1.382820      -0.157944       1.538436           0.000285
           12              H       7.030990      10.513784       8.204228       0.131624       1.086873 0.77489402E+01  0.75220262E+02                                 1.731866                            1.621263      -0.958816       2.447329                    0.998567       3.289804       9.059863       0.496041       1.272026      -0.712348       0.007076       0.053574       0.000391       0.054041       0.006989       0.006037       0.000611      -0.019572      -0.052133      -0.019445      -0.001428       0.020873              1.759541       1.556679       0.090570       0.018318       2.340385      -0.059829       1.381559          -0.000024
           13              H       1.045263       7.150194       0.807699       0.133023       1.048351 0.76014353E+01  0.73215892E+02                                 1.663431                            1.580506      -1.119023       2.358425                    0.997291       3.326458       9.036673       0.516022       1.232332      -0.720162      -0.004148      -0.023216      -0.028199       0.036761       0.002819       0.004604       0.008430       0.001823       0.019930      -0.008841      -0.004269       0.013111              1.693823       1.618055       0.074242       0.129998       1.648313       0.429920       1.815102          -0.000162
           14              H       0.033921       9.874132       3.633262       0.143904       1.118447 0.83014272E+01  0.82261119E+02                                 1.785813                            1.691403      -1.217968       2.324533                    0.995655       3.427384       9.642648       0.478290       1.292328      -0.707134      -0.025245       0.022916       0.020510       0.039788      -0.004092      -0.010831       0.007637       0.012051      -0.003079      -0.012141      -0.004835       0.016976              1.819224       1.914040      -0.305130      -0.176962       1.777695       0.380923       1.765936          -0.000124
           15              H       3.840003       8.512733       3.334524       0.144368       1.012424 0.73748662E+01  0.70360622E+02                                 1.620487                            1.555143      -1.104203       2.381693                    0.997672       3.179118       8.540696       0.522051       1.229753      -0.721949       0.041302      -0.000163       0.014166       0.043664      -0.000896       0.009396       0.001164       0.015017      -0.030757      -0.013787      -0.002222       0.016009              1.635697       1.985832      -0.047063       0.177266       1.382822       0.157944       1.538438           0.000285
           16              H       9.452669       6.589216       1.288999       0.131611       1.086891 0.77490992E+01  0.75222202E+02                                 1.731886                            1.621281      -0.958831       2.447317                    0.998567       3.289845       9.060004       0.496037       1.272028      -0.712348       0.007072      -0.053574       0.000391       0.054040      -0.006988       0.006038      -0.000611      -0.019570      -0.052138      -0.019447      -0.001426       0.020873              1.759561       1.556698      -0.090569       0.018319       2.340412       0.059830       1.381574          -0.000021
           17              H       7.455058       1.449194       6.107531       0.133028       1.048365 0.76015557E+01  0.73217248E+02                                 1.663433                            1.580508      -1.118994       2.358433                    0.997291       3.326481       9.036710       0.516028       1.232316      -0.720166       0.004149      -0.023215       0.028197       0.036759      -0.002818       0.004604      -0.008430       0.001821       0.019925      -0.008841      -0.004268       0.013109              1.693825       1.618057      -0.074242       0.129998       1.648314      -0.429919       1.815104           0.000162
           18              H       8.466400       4.173132       3.281968       0.143905       1.118449 0.83014481E+01  0.82261354E+02                                 1.785812                            1.691403      -1.217947       2.324540                    0.995655       3.427390       9.642657       0.478292       1.292324      -0.707134       0.025246       0.022915      -0.020507       0.039787       0.004092      -0.010830      -0.007637       0.012050      -0.003080      -0.012141      -0.004834       0.016975              1.819221       1.914038       0.305127      -0.176960       1.777693      -0.380921       1.765934           0.000125
           19              H       4.660318       2.811733       3.580706       0.144403       1.012369 0.73743630E+01  0.70354593E+02                                 1.620421                            1.555084      -1.104193       2.381707                    0.997673       3.179020       8.540347       0.522064       1.229743      -0.721951      -0.041303      -0.000163      -0.014167       0.043665       0.000896       0.009396      -0.001163       0.015017      -0.030759      -0.013787      -0.002222       0.016010              1.635630       1.985740       0.047060       0.177253       1.382772      -0.157933       1.538378          -0.000287
           20              H      -0.952348       0.888216       5.626231       0.131619       1.086930 0.77494333E+01  0.75226192E+02                                 1.731916                            1.621306      -0.958878       2.447291                    0.998566       3.289905       9.060189       0.496039       1.272013      -0.712351      -0.007068      -0.053573      -0.000390       0.054039       0.006987       0.006039       0.000610      -0.019569      -0.052144      -0.019449      -0.001423       0.020872              1.759592       1.556721       0.090572       0.018320       2.340463      -0.059832       1.381593           0.000021
           21              C       2.426553       4.466163      12.576036       0.599387      23.296780 0.23791208E+03  0.48608664E+04                                 7.565807                            5.468835      -0.013463       2.063734                    0.999630      21.748834      60.294235       0.635923       0.471416      -1.021067      -0.040554       0.027911       0.021350       0.053661      -0.004814       0.049145      -0.080272      -0.044197       0.212194      -0.085989      -0.044052       0.130041              9.371251      11.732476      -2.470157      -3.129716       8.985885       3.731112       7.395394          -0.000241
           22              C       3.479494       3.702229      11.880364       0.033446      38.668455 0.39403939E+03  0.89553034E+04                                 9.878538                            6.556254       0.013811       2.023963                    0.999180      25.882200      70.970170       0.658813       0.409075      -1.078926       0.032977      -0.014901      -0.016152       0.039628       0.015788       0.008463      -0.012728      -0.029862      -0.014704      -0.027136       0.000469       0.026667             13.013852      16.343698      -4.708489      -2.854355      10.803678       6.131412      11.894179           0.000678
           23              C       4.774341       3.698809      12.321556      -0.197400      36.205539 0.44747307E+03  0.10606821E+05                                 9.496927                            7.073383       0.062262       1.982656                    0.999596      30.211195      87.495420       0.616267       0.419294      -1.061309      -0.032459       0.002556      -0.005912       0.033092       0.025042      -0.000661      -0.008651      -0.056520       0.085359      -0.052060       0.017344       0.034717             11.136468      16.788836      -3.053197      -0.339894       8.199670       3.143300       8.420897          -0.000576
           24              C       5.698471       2.859622      11.713016       0.150830      39.761487 0.39814255E+03  0.91209678E+04                                10.208898                            6.750211      -0.036659       2.001060                    0.999417      25.963463      72.744738       0.622983       0.429168      -1.060349       0.026110      -0.010321       0.016095       0.032362      -0.004907       0.032251       0.010452       0.078391      -0.077828      -0.044696      -0.019079       0.063775             13.182903      19.749582      -0.379363       3.762773       8.691716       4.200035      11.107411          -0.000940
           25              C       5.399800       2.052360      10.613494      -0.183873      37.357578 0.46718025E+03  0.11223850E+05                                 9.835840                            7.307773      -0.071997       1.942939                    0.999204      30.563227      89.892644       0.594746       0.428664      -1.052647      -0.021048      -0.015998      -0.012898       0.029416      -0.001600      -0.038453      -0.023536      -0.025551       0.009836      -0.049469       0.005473       0.043996             11.736805      13.356115       1.134701       4.088451       9.111064       5.342016      12.743236          -0.000723
           26              C       4.074012       2.080865      10.176452       0.026270      39.146571 0.40797528E+03  0.93424761E+04                                 9.944519                            6.651551       0.029983       2.025279                    0.999070      26.118431      71.627158       0.657710       0.406671      -1.081727       0.013428       0.015745       0.035509       0.041099      -0.004845       0.000415      -0.019829      -0.011500      -0.039797      -0.024210       0.000177       0.024033             13.207495      11.777164       0.028416       2.501258      11.517862       8.265044      16.327458           0.000144
           27              C       3.117249       2.890407      10.800205      -0.112344      34.975957 0.42333061E+03  0.98855352E+04                                 9.380994                            6.925590       0.008304       1.984546                    0.999398      28.780346      82.434616       0.617334       0.424879      -1.058964       0.009285      -0.001803       0.001126       0.009525       0.013565       0.006707      -0.045883      -0.008465      -0.026034      -0.050542       0.003072       0.047470             11.408627      10.128664      -2.310101      -1.177959      10.881535       6.984474      13.215683           0.002142
           28              C       3.703178       1.279304       8.977351       0.589620      23.869346 0.24813909E+03  0.51159758E+04                                 7.671958                            5.570650       0.017080       2.069448                    0.999607      21.957043      60.857220       0.633469       0.468973      -1.023887      -0.015406      -0.031045      -0.041855       0.054341       0.051592      -0.072980      -0.063362       0.058465      -0.072414      -0.088429      -0.041980       0.130408              9.589159       7.028214      -0.318191       2.717435       9.640715       4.873725      12.098546          -0.000141
           29              C      -3.110436       3.921148      12.549758       0.064152      25.606176 0.31421807E+03  0.68060367E+04                                 7.564048                            5.916238       0.504379       2.185524                    0.999693      25.458889      70.074480       0.676942       0.417726      -1.064192       0.028416      -0.013920       0.005710       0.032153       0.010833      -0.019132      -0.004568      -0.028709       0.066107      -0.034198       0.003051       0.031147              8.680748      10.927150       1.681959       2.389514      10.154309       1.151545       4.960785           0.000407
           30              C       1.230410      10.167163       8.169652       0.599409      23.296536 0.23790966E+03  0.48608042E+04                                 7.565746                            5.468802      -0.013478       2.063730                    0.999630      21.748727      60.293841       0.635926       0.471415      -1.021067       0.040578       0.027886      -0.021339       0.053662       0.004810       0.049145       0.080280      -0.044165       0.212173      -0.085989      -0.044051       0.130039              9.371160      11.732296       2.470121      -3.129657       8.985848      -3.731093       7.395336           0.000227
           31              C       0.177469       9.403229       8.865324       0.033440      38.668418 0.39403920E+03  0.89553010E+04                                 9.878549                            6.556267       0.013789       2.023957                    0.999180      25.882180      70.970204       0.658810       0.409077      -1.078925      -0.032990      -0.014890       0.016150       0.039634      -0.015792       0.008464       0.012725      -0.029879      -0.014691      -0.027141       0.000470       0.026671             13.013855      16.343593       4.708472      -2.854325      10.803747      -6.131466      11.894225          -0.000640
           32              C      -1.117378       9.399809       8.424133      -0.197397      36.205548 0.44747324E+03  0.10606835E+05                                 9.496967                            7.073411       0.062197       1.982638                    0.999596      30.211147      87.495558       0.616262       0.419297      -1.061306       0.032467       0.002559       0.005911       0.033100      -0.025034      -0.000663       0.008653      -0.056522       0.085360      -0.052056       0.017339       0.034717             11.136510      16.788849       3.053225      -0.339913       8.199734      -3.143337       8.420949           0.000571
           33              C      -2.041508       8.560622       9.032673       0.150816      39.761249 0.39814133E+03  0.91209267E+04                                10.208839                            6.750187      -0.036594       2.001081                    0.999417      25.963398      72.744343       0.622987       0.429166      -1.060351      -0.026113      -0.010323      -0.016097       0.032366       0.004906       0.032253      -0.010453       0.078399      -0.077833      -0.044699      -0.019081       0.063780             13.182799      19.749342       0.379373       3.762701       8.691697      -4.200035      11.107356           0.000946
           34              C      -1.742837       7.753360      10.132194      -0.183861      37.356942 0.46717142E+03  0.11223586E+05                                 9.835750                            7.307718      -0.072035       1.942932                    0.999204      30.562857      89.891373       0.594747       0.428666      -1.052646       0.021053      -0.016003       0.012902       0.029424       0.001597      -0.038454       0.023537      -0.025557       0.009847      -0.049471       0.005470       0.044000             11.736680      13.355908      -1.134674       4.088359       9.111016      -5.341987      12.743117           0.000717
           35              C      -0.417049       7.781865      10.569237       0.026272      39.146569 0.40797609E+03  0.93424972E+04                                 9.944512                            6.651554       0.029993       2.025283                    0.999070      26.118445      71.627151       0.657711       0.406671      -1.081728      -0.013440       0.015730      -0.035515       0.041102       0.004847       0.000406       0.019821      -0.011506      -0.039790      -0.024203       0.000175       0.024028             13.207476      11.777093      -0.028379       2.501178      11.517915      -8.265072      16.327419          -0.000102
           36              C       0.539714       8.591407       9.945483      -0.112355      34.975728 0.42332776E+03  0.98854449E+04                                 9.380897                            6.925523       0.008430       1.984583                    0.999398      28.780392      82.434453       0.617344       0.424874      -1.058969      -0.009283      -0.001803      -0.001130       0.009524      -0.013563       0.006710       0.045883      -0.008459      -0.026067      -0.050547       0.003080       0.047466             11.408492      10.128576       2.310051      -1.177896      10.881416      -6.984368      13.215483          -0.002152
           37              C      -0.046215       6.980304      11.768338       0.589601      23.869440 0.24814028E+03  0.51160070E+04                                 7.671992                            5.570674       0.017071       2.069445                    0.999607      21.957064      60.857350       0.633465       0.468975      -1.023885       0.015432      -0.031022       0.041868       0.054345      -0.051602      -0.072969       0.063369       0.058492      -0.072385      -0.088427      -0.041986       0.130413              9.589202       7.028207       0.318206       2.717400       9.640813      -4.873791      12.098587           0.000124
           38              C       6.767399       9.622148       8.195930       0.064128      25.606444 0.31422279E+03  0.68061736E+04                                 7.564150                            5.916324       0.504353       2.185515                    0.999693      25.459015      70.075314       0.676929       0.417732      -1.064187      -0.028413      -0.013927      -0.005710       0.032154      -0.010820      -0.019138       0.004574      -0.028704       0.066139      -0.034197       0.003038       0.031159              8.680854      10.927284      -1.681957       2.389536      10.154429      -1.151549       4.960847          -0.000409
           39              C       3.652089       6.935837       1.254423       0.599388      23.296802 0.23791235E+03  0.48608739E+04                                 7.565816                            5.468841      -0.013461       2.063734                    0.999630      21.748845      60.294303       0.635922       0.471417      -1.021066       0.040555      -0.027910      -0.021350       0.053661      -0.004813       0.049146      -0.080271      -0.044197       0.212191      -0.085989      -0.044050       0.130039              9.371266      11.732526      -2.470171      -3.129723       8.985887       3.731104       7.395384           0.000245
           40              C       2.599148       7.699771       1.950095       0.033445      38.668655 0.39404137E+03  0.89553636E+04                                 9.878586                            6.556282       0.013778       2.023952                    0.999180      25.882272      70.970528       0.658810       0.409077      -1.078925      -0.032977       0.014904       0.016154       0.039630       0.015788       0.008461      -0.012724      -0.029863      -0.014711      -0.027133       0.000467       0.026666             13.013921      16.343832      -4.708516      -2.854353      10.803727       6.131428      11.894203          -0.000672
           41              C       1.304301       7.703191       1.508903      -0.197401      36.205682 0.44747428E+03  0.10606865E+05                                 9.496980                            7.073408       0.062235       1.982648                    0.999596      30.211246      87.495856       0.616264       0.419296      -1.061307       0.032455      -0.002557       0.005913       0.033088       0.025044      -0.000661      -0.008653      -0.056512       0.085357      -0.052059       0.017342       0.034717             11.136546      16.788990      -3.053228      -0.339896       8.199718       3.143316       8.420932           0.000574
           42              C       0.380171       8.542378       2.117443       0.150823      39.761392 0.39814100E+03  0.91209243E+04                                10.208900                            6.750206      -0.036624       2.001073                    0.999417      25.963367      72.744459       0.622982       0.429169      -1.060348      -0.026114       0.010315      -0.016097       0.032365      -0.004906       0.032248       0.010451       0.078383      -0.077831      -0.044693      -0.019077       0.063770             13.182916      19.749638      -0.379382       3.762762       8.691722       4.200031      11.107389           0.000946
           43              C       0.678842       9.349640       3.216965      -0.183851      37.356781 0.46716856E+03  0.11223507E+05                                 9.835757                            7.307719      -0.072099       1.942916                    0.999204      30.562683      89.890983       0.594744       0.428668      -1.052644       0.021056       0.016009       0.012903       0.029430      -0.001590      -0.038452      -0.023536      -0.025557       0.009826      -0.049467       0.005467       0.043999             11.736701      13.355955       1.134694       4.088381       9.111026       5.341998      12.743122           0.000715
           44              C       2.004630       9.321135       3.654007       0.026258      39.146670 0.40797766E+03  0.93425362E+04                                 9.944499                            6.651546       0.030022       2.025290                    0.999070      26.118530      71.627248       0.657715       0.406668      -1.081730      -0.013451      -0.015716      -0.035524       0.041108      -0.004850       0.000399      -0.019817      -0.011519      -0.039789      -0.024199       0.000170       0.024029             13.207453      11.777091       0.028337       2.501107      11.517935       8.265065      16.327334          -0.000070
           45              C       2.961393       8.511593       3.030254      -0.112358      34.976009 0.42333170E+03  0.98855579E+04                                 9.380928                            6.925543       0.008432       1.984580                    0.999399      28.780588      82.435049       0.617345       0.424872      -1.058970      -0.009281       0.001804      -0.001148       0.009524       0.013560       0.006709      -0.045881      -0.008448      -0.026082      -0.050546       0.003086       0.047460             11.408527      10.128673      -2.310103      -1.177940      10.881440       6.984363      13.215469          -0.002153
           46              C       2.375464      10.122696       4.853108       0.589621      23.869265 0.24813839E+03  0.51159558E+04                                 7.671942                            5.570645       0.017053       2.069440                    0.999607      21.956939      60.856825       0.633468       0.468974      -1.023887       0.015459       0.030998       0.041875       0.054345       0.051602      -0.072957      -0.063383       0.058518      -0.072375      -0.088435      -0.041979       0.130414              9.589132       7.028140      -0.318226       2.717328       9.640796       4.873773      12.098459           0.000105
           47              C       9.189078       7.480852       1.280701       0.064107      25.607011 0.31423050E+03  0.68063892E+04                                 7.564289                            5.916414       0.504325       2.185501                    0.999693      25.459345      70.076707       0.676920       0.417734      -1.064184      -0.028416       0.013921      -0.005705       0.032153       0.010831      -0.019133      -0.004570      -0.028712       0.066112      -0.034200       0.003050       0.031150              8.681037      10.927542       1.682014       2.389604      10.154639       1.151579       4.960929          -0.000404
           48              C       4.848232       1.234837       5.660807       0.599401      23.296683 0.23791082E+03  0.48608332E+04                                 7.565779                            5.468814      -0.013443       2.063741                    0.999630      21.748779      60.293995       0.635925       0.471415      -1.021067      -0.040528      -0.027933       0.021358       0.053656       0.004807       0.049150       0.080263      -0.044232       0.212199      -0.085999      -0.044039       0.130038              9.371220      11.732530       2.470136      -3.129709       8.985799      -3.731050       7.395332          -0.000259
           49              C       5.901173       1.998771       4.965135       0.033438      38.668594 0.39404021E+03  0.89553303E+04                                 9.878574                            6.556269       0.013787       2.023955                    0.999180      25.882244      70.970411       0.658811       0.409076      -1.078925       0.032966       0.014919      -0.016157       0.039628      -0.015790       0.008461       0.012731      -0.029852      -0.014734      -0.027134       0.000464       0.026670             13.013911      16.343913       4.708513      -2.854365      10.803658      -6.131378      11.894162           0.000708
           50              C       7.196020       2.002191       5.406326      -0.197413      36.206161 0.44748089E+03  0.10607058E+05                                 9.497039                            7.073445       0.062283       1.982658                    0.999596      30.211538      87.496773       0.616264       0.419294      -1.061309      -0.032450      -0.002553      -0.005914       0.033083      -0.025047      -0.000657       0.008649      -0.056510       0.085346      -0.052058       0.017347       0.034711             11.136623      16.789144       3.053230      -0.339881       8.199743      -3.143325       8.420981          -0.000581
           51              C       8.120150       2.841378       4.797786       0.150830      39.761652 0.39814217E+03  0.91209661E+04                                10.208971                            6.750234      -0.036689       2.001053                    0.999417      25.963443      72.744952       0.622978       0.429171      -1.060346       0.026111       0.010317       0.016096       0.032362       0.004907       0.032246      -0.010450       0.078377      -0.077828      -0.044691      -0.019075       0.063766             13.183039      19.749871       0.379356       3.762853       8.691762      -4.200054      11.107483          -0.000939
           52              C       7.821479       3.648640       3.698265      -0.183863      37.357286 0.46717497E+03  0.11223700E+05                                 9.835838                            7.307764      -0.072062       1.942925                    0.999204      30.562940      89.891922       0.594742       0.428668      -1.052644      -0.021049       0.016005      -0.012899       0.029421       0.001596      -0.038452       0.023540      -0.025551       0.009825      -0.049469       0.005470       0.043999             11.736825      13.356133      -1.134741       4.088494       9.111079      -5.342040      12.743263          -0.000716
           53              C       6.495691       3.620135       3.261222       0.026268      39.146872 0.40797851E+03  0.93425662E+04                                 9.944553                            6.651563       0.030015       2.025288                    0.999070      26.118550      71.627485       0.657712       0.406669      -1.081729       0.013439      -0.015727       0.035514       0.041100       0.004846       0.000407       0.019818      -0.011506      -0.039786      -0.024200       0.000175       0.024025             13.207559      11.777184      -0.028416       2.501242      11.517957      -8.265124      16.327535           0.000111
           54              C       5.538928       2.810593       3.884976      -0.112347      34.976201 0.42333410E+03  0.98856375E+04                                 9.381034                            6.925617       0.008301       1.984542                    0.999398      28.780495      82.435143       0.617333       0.424879      -1.058965       0.009280       0.001804       0.001150       0.009523      -0.013562       0.006702       0.045882      -0.008451      -0.026056      -0.050542       0.003078       0.047464             11.408677      10.128748       2.310133      -1.177987      10.881574      -6.984490      13.215708           0.002142
           55              C       6.124857       4.421696       2.062121       0.589601      23.869540 0.24814096E+03  0.51160259E+04                                 7.672020                            5.570685       0.017055       2.069439                    0.999607      21.957113      60.857568       0.633464       0.468975      -1.023885      -0.015432       0.031024      -0.041866       0.054346      -0.051600      -0.072969       0.063370       0.058493      -0.072387      -0.088429      -0.041984       0.130413              9.589254       7.028242       0.318194       2.717426       9.640859      -4.873832      12.098660          -0.000120
           56              C      -0.688757       1.779852       5.634529       0.064141      25.606730 0.31422551E+03  0.68062448E+04                                 7.564173                            5.916316       0.504363       2.185513                    0.999693      25.459248      70.075938       0.676936       0.417727      -1.064191       0.028420       0.013916       0.005705       0.032154      -0.010844      -0.019126       0.004564      -0.028717       0.066079      -0.034200       0.003063       0.031137              8.680912      10.927363      -1.682005       2.389571      10.154515      -1.151573       4.960859           0.000407
           57              N      -3.857300       2.872164      12.187400       0.124447      29.293014 0.28798399E+03  0.59571320E+04                                 7.853555                            5.328284       0.208558       2.174013                    0.999465      21.600355      53.677592       0.800939       0.369690      -1.124118       0.007000      -0.033274      -0.000231       0.034004      -0.005618       0.022736       0.013058       0.032498      -0.090596      -0.042534       0.003656       0.038878             10.151048      17.264413       1.694268       4.775777       7.285219       1.032802       5.903513          -0.000170
           58              N      -3.127954       1.757048      12.340919      -0.137818      29.306979 0.42181709E+03  0.96351708E+04                                 7.821766                            6.573832       0.442380       2.149117                    0.999774      27.065647      71.548354       0.697954       0.384188      -1.109195       0.078822       0.249850       0.051393       0.266982      -0.121289      -0.000692      -0.060197       0.203280       0.183040      -0.200344       0.063365       0.136979              8.499610      11.039216      -0.123277       2.389782       8.981564       0.359210       5.478050          -0.000044
           59              N      -1.965511       2.139015      12.776578      -0.040673      27.095794 0.37677519E+03  0.83885212E+04                                 7.399790                            6.205086       0.329593       2.121469                    0.999839      26.199499      68.959448       0.717891       0.383217      -1.107018      -0.196580       0.205417      -0.045134       0.287884       0.170058      -0.047917       0.046078      -0.055057       0.281072      -0.232612       0.106366       0.126246              8.019713       9.784023       0.759466       1.929278       9.110058       0.659941       5.165059           0.000251
           60              N      -1.913452       3.450245      12.927330      -0.177020      36.451846 0.47609498E+03  0.11229818E+05                                 9.242918                            7.075867       0.192827       2.094045                    0.998435      27.065002      73.144112       0.658461       0.394364      -1.099938      -0.109948      -0.094619      -0.047284       0.152568      -0.056074      -0.033150      -0.024448      -0.054470       0.086652      -0.090874       0.041582       0.049293             11.096890      15.179874       3.720672       3.631352      11.560127       1.734820       6.550670           0.000782
           61              N       7.514263       8.573164       8.558288       0.124455      29.292158 0.28797536E+03  0.59569064E+04                                 7.853410                            5.328211       0.208570       2.174027                    0.999465      21.599962      53.676334       0.800944       0.369691      -1.124118      -0.006997      -0.033273       0.000231       0.034001       0.005617       0.022734      -0.013058       0.032491      -0.090590      -0.042531       0.003658       0.038873             10.150825      17.263988      -1.694203       4.775642       7.285094      -1.032770       5.903393           0.000170
           62              N       6.784917       7.458048       8.404770      -0.137818      29.305602 0.42179309E+03  0.96344850E+04                                 7.821558                            6.573675       0.442424       2.149149                    0.999773      27.064729      71.545401       0.697957       0.384192      -1.109193      -0.078821       0.249837      -0.051390       0.266968       0.121286      -0.000690       0.060193       0.203270       0.183026      -0.200334       0.063359       0.136976              8.499369      11.038872       0.123286       2.389693       8.981324      -0.359198       5.477911           0.000050
           63              N       5.622474       7.840015       7.969110      -0.040697      27.095906 0.37677778E+03  0.83886014E+04                                 7.399861                            6.205152       0.329569       2.121465                    0.999839      26.199369      68.959424       0.717878       0.383222      -1.107013       0.196586       0.205410       0.045136       0.287883      -0.170049      -0.047923      -0.046078      -0.055094       0.281060      -0.232606       0.106364       0.126243              8.019781       9.784087      -0.759435       1.929284       9.110152      -0.659933       5.165104          -0.000249
           64              N       5.570415       9.151245       7.818358      -0.177054      36.452598 0.47610888E+03  0.11230230E+05                                 9.243027                            7.075968       0.192810       2.094035                    0.998434      27.065453      73.145631       0.658456       0.394364      -1.099938       0.109957      -0.094632       0.047287       0.152584       0.056077      -0.033153       0.024451      -0.054450       0.086677      -0.090878       0.041590       0.049288             11.096984      15.179962      -3.720642       3.631352      11.560260      -1.734811       6.550730          -0.000787
           65              N       9.935942       8.529836       1.643059       0.124446      29.292551 0.28797863E+03  0.59569953E+04                                 7.853482                            5.328236       0.208565       2.174022                    0.999465      21.600146      53.677017       0.800942       0.369690      -1.124118      -0.007001       0.033273       0.000233       0.034003      -0.005618       0.022736       0.013057       0.032501      -0.090598      -0.042534       0.003654       0.038880             10.150953      17.264261       1.694218       4.775719       7.285147       1.032777       5.903450           0.000172
           66              N       9.206596       9.644952       1.489540      -0.137854      29.307978 0.42183365E+03  0.96356643E+04                                 7.822019                            6.574021       0.442325       2.149099                    0.999773      27.065883      71.549902       0.697932       0.384196      -1.109188      -0.078826      -0.249848      -0.051386       0.266980      -0.121294      -0.000691      -0.060191       0.203272       0.183047      -0.200343       0.063365       0.136978              8.499900      11.039603      -0.123250       2.389880       8.981885       0.359240       5.478213           0.000052
           67              N       8.044153       9.262985       1.053881      -0.040735      27.097837 0.37680924E+03  0.83894995E+04                                 7.400289                            6.205471       0.329450       2.121417                    0.999839      26.200194      68.963011       0.717848       0.383230      -1.107004       0.196578      -0.205416       0.045137       0.287882       0.170055      -0.047920       0.046079      -0.055060       0.281080      -0.232612       0.106369       0.126243              8.020272       9.784732       0.759506       1.929437       9.110709       0.659986       5.165375          -0.000243
           68              N       7.992094       7.951755       0.903129      -0.177026      36.451545 0.47608915E+03  0.11229661E+05                                 9.242904                            7.075844       0.192867       2.094063                    0.998435      27.064855      73.143971       0.658458       0.394366      -1.099935       0.109947       0.094622       0.047286       0.152570      -0.056076      -0.033148      -0.024449      -0.054467       0.086654      -0.090874       0.041581       0.049293             11.096877      15.179822       3.720676       3.631336      11.560162       1.734823       6.550648          -0.000780
           69              N      -1.435621       2.828836       5.272171       0.124443      29.293338 0.28798642E+03  0.59571996E+04                                 7.853621                            5.328306       0.208549       2.174008                    0.999465      21.600490      53.678150       0.800937       0.369690      -1.124118       0.007004       0.033275      -0.000233       0.034005       0.005618       0.022738      -0.013057       0.032508      -0.090602      -0.042536       0.003651       0.038884             10.151169      17.264663      -1.694288       4.775852       7.285275      -1.032814       5.903570          -0.000169
           70              N      -0.706275       3.943952       5.425689      -0.137849      29.309109 0.42185333E+03  0.96362276E+04                                 7.822199                            6.574157       0.442273       2.149068                    0.999773      27.066606      71.552270       0.697928       0.384193      -1.109189       0.078826      -0.249858       0.051389       0.266989       0.121295      -0.000694       0.060195       0.203281       0.183065      -0.200351       0.063373       0.136978              8.500109      11.039894       0.123245       2.389958       8.982096      -0.359256       5.478336          -0.000039
           71              N       0.456168       3.561985       5.861349      -0.040698      27.097450 0.37680225E+03  0.83892928E+04                                 7.400143                            6.205348       0.329458       2.121415                    0.999839      26.200268      68.962666       0.717867       0.383222      -1.107012      -0.196575      -0.205421      -0.045136       0.287884      -0.170063      -0.047914      -0.046080      -0.055032       0.281081      -0.232617       0.106368       0.126249              8.020119       9.784554      -0.759515       1.929407       9.110515      -0.659981       5.165288           0.000251
           72              N       0.508227       2.250755       6.012101      -0.177005      36.451633 0.47608861E+03  0.11229649E+05                                 9.242947                            7.075856       0.192850       2.094057                    0.998436      27.064780      73.143854       0.658455       0.394368      -1.099934      -0.109939       0.094608      -0.047283       0.152555       0.056070      -0.033145       0.024445      -0.054484       0.086628      -0.090867       0.041572       0.049295             11.096967      15.179992      -3.720764       3.631402      11.560213      -1.734861       6.550697           0.000779
           73              O       1.257272       4.023766      12.549758      -0.517692      34.407506 0.50771363E+03  0.12053974E+05                                 8.467927                            6.998788       0.383812       2.171113                    0.998927      27.308962      71.769512       0.713077       0.361791      -1.134689       0.004298       0.011102      -0.002032       0.012077       0.014285       0.003381      -0.061984       0.090232       0.044120      -0.090907       0.037891       0.053016              9.731003      15.688626      -0.960568      -2.812667       6.554873       1.088999       6.949509          -0.048713
           74              O       2.801979       5.515147      13.132021      -0.536502      35.065260 0.52077710E+03  0.12440738E+05                                 8.544891                            7.070585       0.230119       2.113047                    0.998486      27.717186      73.026260       0.712232       0.359990      -1.136304      -0.025534      -0.010225      -0.013466       0.030625      -0.013958       0.024343      -0.003451      -0.121155       0.117282      -0.086241       0.037030       0.049211              9.764033       7.787638      -1.121281      -1.145681      12.348222       4.856929       9.156238           0.053448
           75              O       2.742453       1.738805       8.265082      -0.521564      34.365947 0.51804312E+03  0.12348793E+05                                 8.442699                            7.049591       0.406391       2.174239                    0.999010      27.475067      72.112630       0.714257       0.359744      -1.137451      -0.000699      -0.008766       0.006544       0.010962       0.017467       0.017206      -0.053524       0.084478       0.067506      -0.085842       0.032760       0.053082              9.671949       9.448268       0.209173       4.716529       6.718057       1.743489      12.849521          -0.056012
           76              O       4.331046       0.230320       8.790640      -0.518201      34.183342 0.50116501E+03  0.11859080E+05                                 8.407637                            6.936743       0.243904       2.122971                    0.998731      27.334637      71.700825       0.718909       0.360049      -1.136142      -0.022411       0.007993      -0.000724       0.023805       0.018243      -0.063032      -0.001830      -0.045653      -0.076176      -0.082245       0.025613       0.056632              9.715429       6.990662      -1.980886      -0.335064      12.666167       4.683790       9.489459           0.049832
           77              O       2.399691       9.724766       8.195930      -0.517661      34.406233 0.50769361E+03  0.12053354E+05                                 8.467638                            6.998597       0.383778       2.171113                    0.998927      27.308735      71.767981       0.713097       0.361786      -1.134696      -0.004354       0.011088       0.002062       0.012089      -0.014292       0.003385       0.061976       0.090218       0.044112      -0.090896       0.037887       0.053010              9.730613      15.687944       0.960425      -2.812453       6.554662      -1.088930       6.949233           0.048823
           78              O       0.854984      11.216147       7.613668      -0.536558      35.067263 0.52081138E+03  0.12441787E+05                                 8.545290                            7.070870       0.230156       2.113040                    0.998487      27.717817      73.029092       0.712209       0.359995      -1.136297       0.025558      -0.010181       0.013433       0.030616       0.013973       0.024345       0.003447      -0.121183       0.117324      -0.086264       0.037043       0.049221              9.764542       7.788033       1.121460      -1.145824      12.348871      -4.857243       9.156722          -0.053446
           79              O       0.914510       7.439805      12.480606      -0.521502      34.363603 0.51800280E+03  0.12347568E+05                                 8.442248                            7.049273       0.406351       2.174250                    0.999009      27.474274      72.109313       0.714281       0.359739      -1.137457       0.000668      -0.008757      -0.006592       0.010981      -0.017452       0.017206       0.053519       0.084464       0.067488      -0.085826       0.032747       0.053079              9.671359       9.447750      -0.209083       4.716168       6.717705      -1.743283      12.848622           0.056015
           80              O      -0.674083       5.931320      11.955049      -0.518228      34.183989 0.50117446E+03  0.11859381E+05                                 8.407812                            6.936855       0.243932       2.122973                    0.998731      27.334663      71.701569       0.718895       0.360054      -1.136136       0.022410       0.007947       0.000775       0.023789      -0.018248      -0.063044       0.001818      -0.045660      -0.076180      -0.082262       0.025626       0.056636              9.715674       6.990765       1.980880      -0.335067      12.666485      -4.684005       9.489771          -0.049719
           81              O       4.821370       7.378234       1.280701      -0.517676      34.406963 0.50770352E+03  0.12053673E+05                                 8.467850                            6.998727       0.383819       2.171123                    0.998927      27.308642      71.768476       0.713079       0.361792      -1.134689      -0.004298      -0.011098       0.002035       0.012074       0.014288       0.003381      -0.061982       0.090233       0.044112      -0.090905       0.037892       0.053014              9.730917      15.688517      -0.960543      -2.812626       6.554808       1.088975       6.949426           0.048724
           82              O       3.276663       5.886853       0.698438      -0.536516      35.065593 0.52078344E+03  0.12440925E+05                                 8.544926                            7.070614       0.230136       2.113046                    0.998486      27.717417      73.026936       0.712233       0.359988      -1.136305       0.025539       0.010227       0.013466       0.030629      -0.013961       0.024341      -0.003452      -0.121153       0.117284      -0.086240       0.037028       0.049211              9.764074       7.787695      -1.121317      -1.145707      12.348262       4.856938       9.156264          -0.053442
           83              O       3.336189       9.663195       5.565377      -0.521471      34.362368 0.51798318E+03  0.12346954E+05                                 8.441948                            7.049072       0.406303       2.174243                    0.999009      27.474173      72.108066       0.714303       0.359732      -1.137465       0.000638       0.008742      -0.006651       0.011003       0.017444       0.017201      -0.053515       0.084449       0.067467      -0.085813       0.032742       0.053072              9.670960       9.447412       0.209015       4.715906       6.717475       1.743133      12.847992           0.056132
           84              O       1.747596      11.171680       5.039819      -0.518256      34.184859 0.50118785E+03  0.11859798E+05                                 8.408032                            6.937002       0.243957       2.122973                    0.998731      27.334765      71.702538       0.718878       0.360060      -1.136130       0.022397      -0.007900       0.000806       0.023764       0.018251      -0.063058      -0.001809      -0.045667      -0.076183      -0.082279       0.025636       0.056643              9.715974       6.990914      -1.980901      -0.335081      12.666892       4.684250       9.490117          -0.049726
           85              O       3.678951       1.677234       5.634529      -0.517728      34.408773 0.50773332E+03  0.12054578E+05                                 8.468208                            6.998971       0.383860       2.171116                    0.998928      27.309228      71.771002       0.713060       0.361796      -1.134684       0.004247      -0.011100      -0.002017       0.012054      -0.014281       0.003380       0.061995       0.090245       0.044129      -0.090920       0.037895       0.053025              9.731391      15.689349       0.960691      -2.812863       6.555068      -1.089051       6.949756          -0.048724
           86              O       5.223658       0.185853       6.216791      -0.536480      35.064482 0.52076537E+03  0.12440360E+05                                 8.544673                            7.070440       0.230108       2.113047                    0.998486      27.717208      73.025498       0.712251       0.359983      -1.136312      -0.025500       0.010272      -0.013506       0.030630       0.013946       0.024340       0.003459      -0.121129       0.117253      -0.086220       0.037014       0.049207              9.763742       7.787433       1.121162      -1.145589      12.347849      -4.856728       9.155945           0.053561
           87              O       5.164132       3.962195       1.349853      -0.521518      34.364289 0.51801499E+03  0.12347932E+05                                 8.442350                            7.049347       0.406341       2.174238                    0.999009      27.474644      72.110525       0.714278       0.359738      -1.137458      -0.000666       0.008762       0.006593       0.010986      -0.017455       0.017204       0.053516       0.084463       0.067494      -0.085825       0.032748       0.053076              9.671494       9.447869      -0.209106       4.716243       6.717792      -1.743337      12.848820          -0.056007
           88              O       6.752725       5.470680       1.875410      -0.518212      34.183608 0.50116705E+03  0.11859164E+05                                 8.407770                            6.936819       0.243919       2.122976                    0.998731      27.334382      71.700740       0.718894       0.360055      -1.136135      -0.022405      -0.007946      -0.000767       0.023785      -0.018245      -0.063040       0.001818      -0.045658      -0.076183      -0.082258       0.025626       0.056632              9.715628       6.990736       1.980878      -0.335068      12.666438      -4.683983       9.489710           0.049730

******************************************************
Auxiliary information for the entire system
The total spin magnetic moment of the unit cell is   -0.000085
The total net atomic charge of the unit cell is   0.000002
Accuracy of reproducing the electrostatic potential in the unit cell:
  The inner radius (bohr) =    5.0000
  The outer radius (bohr) =   12.0000
  Valid grid points have density less than (e/(bohr^3)) =    0.0001
  The number of valid grid points were=        92016
  The rms potential error without charges in kcal/mol is=      8.16678
  The rms potential error with partial charges in kcal/mol is=      3.82963
  The RRMSE value at monopole order=      0.46893
  The rms potential error with partial charges and cloud penetration in kcal/mol is=      3.82925
  The RRMSE value at monopole order with cloud penetration is=      0.46888
  The rms potential error with partial charges and atomic dipoles in kcal/mol is=      0.79294
  The RRMSE value at dipole order=      0.09709
  The rms potential error with partial charges, atomic dipoles and cloud penetration in kcal/mol is=      0.78024
  The RRMSE value at dipole order with cloud penetration=      0.09554

******************************************************
The electron densities and ab initio electrostatic potential were computed in VASP using the PBE functional and
projector augmented wave method. See the main text of the journal article for a description of computational details.
The atomic charges, dipoles, and quadrupoles were computed with the DDEC6 method as described in
(a) T. A. Manz and N. Gabaldon Limas, RSC Adv. 6 (2016) 47771-47801 DOI: 10.1039/c6ra04656h
(b) N. Gabaldon Limas and T. A. Manz, RSC Adv. 8 (2018) 2678-2707 DOI: 10.1039/c7ra11829e.
For each atom in the material, the electron cloud parameters were fit to the spherically averaged atom-in-material
electron density using radial positions for which this density was between 10^-4 and 10^-2 electrons per cubic bohr.
The polarizabilities, dispersion coefficients, and quantum Drude oscillator (QDO) parameters were fit using the MCLF method.
The magnetic structure of the system was optimized in VASP from the default ferromagnetic initial guess using spin polarization.
The atomic spin moments (ASMs) were computed on this optimized magnetic structure using the DDEC6 partition as inputs
to the method of T. A. Manz and D. S. Sholl, J. Chem. Theory Comput. 7 (2011) 4146-4164 DOI: 10.1021/ct200539n.
The RMSE and RRMSE were computed using a uniform grid with Ewald summation.
