# Supplementary material for: A collection of forcefield precursors for metal–organic frameworks
Source: RSC Adv. 2019 Nov 13;9(63):36492–507. doi: 10.1039/c9ra07327b (PMC9075174; doi:10.1039/c9ra07327b)
Supplement: RA-009-C9RA07327B-s3952 [file RA-009-C9RA07327B-s3952.xyz]

  384
jmolscript: load "" {1 1 1} spacegroup "x,y,z" unitcell [{     19.570000     0.000000     0.000000 }, {     -2.845463    19.362031     0.000000 }, {     -8.362103    -9.680824    29.206555 }]
Cu    -6.956034     4.940785    26.823884     0.349060
Cu    -4.914915     2.715907    28.792406     0.345935
Cu     1.890384    15.418380     1.098166     0.409304
Cu     8.658029     8.357732    16.985948     0.348202
Cu     6.159995    10.053639    15.017426     0.346039
Cu     9.375874     8.952704    13.505111     0.409586
Cu    15.318468     4.740422     2.382671     0.349060
Cu    13.277349     6.965300     0.414149     0.345935
Cu     6.472050    -5.737173    28.108389     0.409307
Cu    -0.295595     1.323475    12.220607     0.348204
Cu     2.202439    -0.372432    14.189129     0.346038
Cu    -1.013440     0.728503    15.701444     0.409587
Cu     5.533607     4.740582    26.823884     0.348202
Cu     3.492509     6.965486    28.792406     0.346041
Cu    13.411434    13.624681     1.098166     0.409588
Cu     9.489432     1.323506    16.985948     0.349059
Cu    11.987444    -0.372427    15.017426     0.345932
Cu     8.771548     0.728488    13.505111     0.409304
Cu     2.828827     4.940625     2.382671     0.348204
Cu     4.869925     2.715721     0.414149     0.346041
Cu    -5.049000    -3.943474    28.108389     0.409590
Cu    -1.126998     8.357701    12.220607     0.349062
Cu    -3.625010    10.053634    14.189129     0.345933
Cu    -0.409114     8.952719    15.701444     0.409304
Mo    -4.774536     5.334812    28.308161     0.511137
Mo     8.730664    10.573320    15.501671     0.511359
Mo    13.136970     4.346395     0.898394     0.511133
Mo    -0.368230    -0.892113    13.704884     0.511359
Mo     3.352125     4.346574    28.308161     0.511351
Mo     9.416780    -0.892101    15.501671     0.511145
Mo     5.010309     5.334633     0.898394     0.511348
Mo    -1.054346    10.573308    13.704884     0.511142
H      6.514375     8.565767     0.619179     0.093667
H      4.587607     9.638422     0.455622     0.084653
H     -0.021857     2.040945    28.435502     0.103522
H     -2.070492     3.103919    28.318676     0.072876
H     -7.717716    -1.295136    28.090865     0.121780
H     -6.285995     0.321590    27.559305     0.090251
H     -0.590124    14.016174    -0.005841     0.085724
H     -1.240268     8.745848     2.879766     0.129243
H     -8.989742    -2.826669    28.651630     0.136573
H     -8.503765     2.575319    25.742658     0.083266
H      1.620631    11.663699     1.787441     0.092545
H     -6.443510     4.602512    23.931851     0.084744
H     -9.212658     6.453533    25.678403     0.074982
H      0.174358    10.052783     2.465033     0.126639
H      9.560478     7.135064    23.715723     0.108036
H     -7.217389     5.260808    21.934123     0.117079
H      1.923764    12.531198    13.984099     0.094313
H      3.265172    10.780872    14.147655     0.084642
H      7.626225    -4.565466    15.374331     0.104504
H      6.130312    12.924257    15.491157     0.072554
H      2.599110     6.697430    15.718968     0.123285
H      3.990490     8.349014    16.250527     0.090256
H      8.349246     6.294692    14.609119     0.083954
H      3.229425     4.885117    11.723511     0.129644
H      1.268798     5.216231    15.158202     0.136160
H      6.542751     6.482526    18.067175     0.083640
H      5.700308     8.139882    12.815836     0.092075
H      8.248862     8.815663    19.877981     0.084334
H     10.482826     6.345056    18.131429     0.074730
H      4.316790     6.474743    12.138244     0.125129
H     11.272999     5.655781    20.094110     0.107173
H      9.012707     8.145750    21.875710     0.117671
H      1.848059     1.115440    28.587376     0.093667
H      3.774827     0.042785    28.750933     0.084653
H      8.384291     7.640262     0.771053     0.103522
H     10.432926     6.577288     0.887879     0.072876
H     16.080150    10.976343     1.115690     0.121780
H     14.648429     9.359617     1.647250     0.090251
H     17.314661     5.345857     0.005841     0.085724
H      9.602702     0.935359    26.326789     0.129242
H     17.352176    12.507876     0.554925     0.136573
H     16.866199     7.105888     3.463897     0.083265
H      6.741803    -1.982492    27.419114     0.092545
H     14.805944     5.078695     5.274704     0.084744
H     17.575092     3.227674     3.528152     0.074982
H      8.188076    -0.371576    26.741522     0.126639
H     -1.198044     2.546143     5.490832     0.108036
H     15.579823     4.420399     7.272432     0.117079
H      6.438670    -2.849991    15.222456     0.094313
H      5.097262    -1.099665    15.058900     0.084642
H      0.736209    14.246673    13.832224     0.104504
H      2.232122    -3.243050    13.715398     0.072554
H      5.763324     2.983777    13.487587     0.123285
H      4.371944     1.332193    12.956028     0.090256
H      0.013188     3.386515    14.597436     0.083954
H      5.133009     4.796090    17.483044     0.129644
H      7.093636     4.464976    14.048353     0.136160
H      1.819683     3.198681    11.139380     0.083640
H      2.662126     1.541325    16.390719     0.092075
H      0.113572     0.865544     9.328574     0.084335
H     -2.120392     3.336151    11.075126     0.074730
H      4.045644     3.206464    17.068311     0.125129
H     -2.910565     4.025426     9.112445     0.107173
H     -0.650273     1.535457     7.330845     0.117671
H     11.632901     1.115257     0.619179     0.094313
H     13.559667     0.042599     0.455622     0.084642
H     -1.400553     7.640444    28.435502     0.104504
H      0.648082     6.577468    28.318676     0.072553
H      9.140766    -8.385511    28.090865     0.123285
H      4.863575     9.359786    27.559305     0.090256
H     15.891929    15.026872    -0.005841     0.083954
H     -0.182431     0.935205     2.879766     0.129645
H     10.412798    -6.853971    28.651630     0.136160
H      7.081325     7.106034    25.742658     0.083641
H     13.681195    17.379371     1.787441     0.092075
H      5.021050     5.078818    23.931851     0.084335
H      7.790218     3.227819    25.678403     0.074731
H     17.972939    -0.371735     2.465033     0.125129
H      8.587059     2.546263    23.715723     0.107174
H      5.794906     4.420495    21.934123     0.117671
H     -3.346337    -2.849999    13.984099     0.093667
H     14.882256    -1.099671    14.147655     0.084653
H     13.366680    -5.115348    15.374331     0.103522
H     12.017132    -3.243039    15.491157     0.072877
H     -4.021664     2.983792    15.718968     0.121780
H     -5.413038     1.332214    16.250527     0.090251
H      9.798188     3.386515    14.609119     0.085724
H     -4.652024     4.796052    11.723511     0.129242
H     -2.691358     4.464984    15.158202     0.136573
H     11.604722     3.198726    18.067175     0.083265
H     12.447106     1.541302    12.815836     0.092545
H      9.898631     0.865613    19.877981     0.084744
H      7.664648     3.336197    18.131429     0.074981
H     13.830616     3.206432    12.138244     0.126639
H      6.874497     4.025498    20.094110     0.108036
H      9.134810     1.535552    21.875710     0.117079
H     -3.270467     8.565950    28.587376     0.094313
H     -5.197233     9.638608    28.750933     0.084642
H      9.762987     2.040763     0.771053     0.104504
H      7.714352     3.103739     0.887879     0.072553
H     -0.778332    18.066718     1.115690     0.123285
H      3.498859     0.321421     1.647250     0.090256
H      0.832608     4.335159     0.005841     0.083954
H      8.544865     8.746002    26.326789     0.129644
H     -2.050364    16.535178     0.554925     0.136160
H      1.281109     2.575173     3.463897     0.083641
H     -5.318761    -7.698164    27.419114     0.092075
H      3.341384     4.602389     5.274704     0.084335
H      0.572216     6.453388     3.528152     0.074731
H     -9.610505    10.052942    26.741522     0.125129
H     -0.224625     7.134944     5.490832     0.107174
H      2.567528     5.260712     7.272432     0.117671
H     11.708771    12.531206    15.222456     0.093667
H     -6.519822    10.780878    15.058900     0.084653
H     -2.158783    -4.565476    13.832224     0.103522
H     -3.654698    12.924246    13.715398     0.072876
H     12.384098     6.697415    13.487587     0.121780
H     13.775472     8.348993    12.956028     0.090251
H     -1.435754     6.294692    14.597436     0.085724
H     -6.555542     4.885155    17.483044     0.129242
H     11.053792     5.216223    14.048353     0.136573
H     -3.242288     6.482481    11.139380     0.083265
H     -4.084672     8.139905    16.390719     0.092545
H     -1.536197     8.815594     9.328574     0.084744
H      0.697786     6.345010    11.075126     0.074981
H     -5.468182     6.474775    17.068311     0.126639
H      1.487937     5.655709     9.112445     0.108036
H     -0.772376     8.145655     7.330845     0.117079
C      6.510472     9.431247     0.274542    -0.172052
C     -0.681138     0.321601    29.107253     0.118128
C      5.358653    10.077938     0.175239     0.088663
C     -0.789488     1.578194    28.680837    -0.180759
C     -2.040260     2.219076    28.599059     0.106098
C     -0.785338     7.953930     1.109849     0.104183
C      0.192720     8.995604     0.730164     0.100395
C     -7.537134    -0.632950    28.721726    -0.170861
C     10.844542     6.374129    22.600032     0.115822
C     -6.674080     0.339022    28.406295     0.083992
C     -9.170277     3.675101    28.581535     0.097617
C     -1.410677     8.041067     2.301477    -0.195607
C     -1.071229     6.929673     0.257018    -0.167762
C     -8.899748     2.619857    26.583806     0.048160
C      1.424462    10.974407     1.197469     0.083293
C     -7.178563     5.169819    23.920169     0.089473
C     -8.745736     6.219248    24.907350     0.091808
C      0.538993    10.021798     1.612202    -0.194612
C     10.337877     6.625842    23.709881    -0.190331
C     -7.644777     5.558988    22.705176    -0.195322
C      2.780618    12.653181    14.328736    -0.173067
C      3.175541    13.894290    14.702580     0.119464
C      3.587912    11.607632    14.428038     0.089999
C      4.434539    13.969805    15.128995    -0.183725
C      5.250474    12.825509    15.210774     0.109112
C      2.379796     5.220092    13.493428     0.105040
C      3.268196     6.339220    13.873114     0.097306
C      3.227995     6.972366    15.088106    -0.173165
C     10.333461     6.815574    21.209800     0.113650
C      4.064154     7.967577    15.403537     0.086394
C      7.727724     5.982967    15.228298     0.100139
C      2.556917     4.614053    12.301801    -0.197633
C      1.408001     4.788324    14.346260    -0.168137
C      6.644382     6.097217    17.226026     0.050722
C      5.046870     7.845583    13.405809     0.083831
C      8.917017     8.170907    19.889664     0.090396
C     10.183148     6.772962    18.902482     0.091743
C      4.233126     6.831010    12.991076    -0.190820
C     10.656156     6.350878    20.099951    -0.188290
C      9.369851     7.766249    21.104657    -0.196322
C      1.851962     0.249960    28.932013    -0.172052
C      9.043572     9.359606     0.099302     0.118129
C      3.003781    -0.396731    29.031316     0.088663
C      9.151922     8.103013     0.525718    -0.180759
C     10.402694     7.462131     0.607496     0.106098
C      9.147772     1.727277    28.096706     0.104182
C      8.169714     0.685603    28.476391     0.100395
C     15.899568    10.314157     0.484829    -0.170861
C     -2.482108     3.307078     6.606523     0.115822
C     15.036514     9.342185     0.800260     0.083992
C     17.532711     6.006106     0.625020     0.097619
C      9.773111     1.640140    26.905078    -0.195596
C    -10.136337     2.751534    28.949537    -0.167759
C     17.262182     7.061350     2.622749     0.048170
C      6.937972    -1.293200    28.009086     0.083293
C     15.540997     4.511388     5.286386     0.089473
C     17.108170     3.461959     4.299205     0.091808
C      7.823441    -0.340591    27.594353    -0.194612
C     -1.975443     3.055365     5.496674    -0.190331
C     16.007211     4.122219     6.501379    -0.195322
C      5.581816    -2.971974    14.877819    -0.173067
C      5.186893    -4.213083    14.503975     0.119465
C      4.774522    -1.926425    14.778517     0.090000
C      3.927895    -4.288598    14.077560    -0.183725
C      3.111960    -3.144302    13.995781     0.109112
C      5.982638     4.461115    15.713127     0.105040
C      5.094238     3.341987    15.333441     0.097306
C      5.134439     2.708841    14.118449    -0.173165
C     -1.971027     2.865633     7.996755     0.113650
C      4.298280     1.713630    13.803018     0.086394
C      0.634710     3.698240    13.978257     0.100140
C      5.805517     5.067154    16.904754    -0.197629
C      6.954433     4.892883    14.860295    -0.168136
C      1.718052     3.583990    11.980529     0.050726
C      3.315564     1.835624    15.800746     0.083832
C     -0.554583     1.510300     9.316891     0.090395
C     -1.820714     2.908245    10.304073     0.091742
C      4.129308     2.850197    16.215479    -0.190820
C     -2.293722     3.330329     9.106604    -0.188290
C     -1.007417     1.914958     8.101898    -0.196322
C     11.636800     0.249772     0.274542    -0.173068
C     -0.741264     9.359797    29.107253     0.119465
C      9.943155    18.965111     0.175239     0.089999
C     -0.632919     8.103198    28.680837    -0.183725
C      0.617853     7.462314    28.599059     0.109112
C     -0.637381     1.727100     1.109849     0.105040
C     17.954557     0.685421     0.730164     0.097306
C      8.960191    -9.047689    28.721726    -0.173166
C      7.302983     3.307183    22.600032     0.113650
C      5.251670     9.342366    28.406295     0.086394
C      7.747869     6.006289    28.581535     0.100138
C     -0.012029     1.639979     2.301477    -0.197634
C     -0.351500     2.751346     0.257018    -0.168137
C      7.477317     7.061507    26.583806     0.050722
C     13.877357    18.068655     1.197469     0.083831
C      5.756103     4.511510    23.920169     0.090396
C      7.323286     3.462094    24.907350     0.091743
C     17.608293    -0.340761     1.612202    -0.190820
C      7.809660     3.055484    23.709881    -0.188290
C      6.222303     4.122325    22.705176    -0.196322
C     -4.203187    -2.971978    14.328736    -0.172051
C     14.971894    -4.213082    14.702580     0.118128
C     14.559520    -1.926427    14.428038     0.088663
C     13.712901    -4.288591    15.128995    -0.180759
C     12.896967    -3.144294    15.210774     0.106098
C     -3.802374     4.461100    13.493428     0.104183
C     -4.690770     3.341978    13.873114     0.100395
C     -4.650556     2.708847    15.088106    -0.170861
C      7.814048     2.865720    21.209800     0.115822
C     14.083289     1.713641    15.403537     0.083992
C     10.419717     3.698248    15.228298     0.097617
C     -3.979509     5.067124    12.301801    -0.195606
C     -2.830570     4.892879    14.346260    -0.167762
C     11.503081     3.584025    17.226026     0.048160
C     13.100550     1.835608    13.405809     0.083293
C      9.230477     1.510369    19.889664     0.089473
C      7.964335     2.908301    18.902482     0.091808
C     13.914289     2.850176    12.991076    -0.194611
C      7.491340     3.330401    20.099951    -0.190331
C      8.777656     1.915043    21.104657    -0.195322
C     -3.274366     9.431435    28.932013    -0.173068
C      9.103698     0.321410     0.099302     0.119465
C     -1.580721    -9.283904    29.031316     0.089999
C      8.995353     1.578009     0.525718    -0.183725
C      7.744581     2.218893     0.607496     0.109112
C    -10.570185     7.954107    28.096706     0.105040
C     -9.592123     8.995786    28.476391     0.097306
C     -0.597757    18.728896     0.484829    -0.173166
C      1.059451     6.374024     6.606523     0.113650
C      3.110764     0.338841     0.800260     0.086394
C      0.614565     3.674918     0.625020     0.100139
C      8.374463     8.041228    26.905078    -0.197630
C      8.713934     6.929861    28.949537    -0.168136
C      0.885117     2.619700     2.622749     0.050725
C     -5.514923    -8.387448    28.009086     0.083831
C      2.606331     5.169697     5.286386     0.090396
C      1.039148     6.219113     4.299205     0.091743
C     -9.245859    10.021968    27.594353    -0.190820
C      0.552774     6.625723     5.496674    -0.188290
C      2.140131     5.558882     6.501379    -0.196322
C     12.565621    12.653185    14.877819    -0.172051
C     -6.609460    13.894289    14.503975     0.118129
C     -6.197086    11.607634    14.778517     0.088663
C     -5.350467    13.969798    14.077560    -0.180759
C     -4.534533    12.825501    13.995781     0.106098
C     12.164808     5.220107    15.713127     0.104182
C     13.053204     6.339229    15.333441     0.100395
C     13.012990     6.972360    14.118449    -0.170861
C      0.548386     6.815487     7.996755     0.115822
C     -5.720855     7.967566    13.803018     0.083992
C     -2.057283     5.982959    13.978257     0.097620
C     12.341943     4.614083    16.904754    -0.195596
C     11.193004     4.788328    14.860295    -0.167759
C     -3.140647     6.097182    11.980529     0.048171
C     -4.738116     7.845599    15.800746     0.083293
C     -0.868043     8.170838     9.316891     0.089472
C      0.398099     6.772906    10.304073     0.091808
C     -5.551855     6.831031    16.215479    -0.194612
C      0.871094     6.350806     9.106604    -0.190331
C     -0.415222     7.766164     8.101898    -0.195322
S     -6.600595     6.666339    28.256174    -0.538943
S     -5.044584     3.714007    26.759630    -0.557521
S      3.657410    14.038448     1.136135    -0.491480
S     10.313549     8.960269    15.553659    -0.538019
S      7.166365    10.070498    17.050203    -0.557116
S      7.753682    10.500311    13.467143    -0.492024
S     14.963029     3.014868     0.950381    -0.538944
S     13.407018     5.967200     2.446925    -0.557521
S      4.705024    -4.357241    28.070420    -0.491480
S     -1.951115     0.720938    13.652896    -0.538019
S      1.196069    -0.389291    12.156352    -0.557117
S      0.608752    -0.819104    15.739412    -0.492025
S      5.178184     3.015047    28.256174    -0.538019
S      3.622156     5.967360    26.759630    -0.557116
S     11.644408    15.004613     1.136135    -0.492024
S      7.833896     0.720950    15.553659    -0.538943
S     10.981097    -0.389259    17.050203    -0.557521
S     10.393739    -0.819119    13.467143    -0.491479
S      3.184250     6.666160     0.950381    -0.538019
S      4.740278     3.713847     2.446925    -0.557116
S     -3.281974    -5.323406    28.070420    -0.492024
S      0.528538     8.960257    13.652896    -0.538944
S     -2.618663    10.070466    12.156352    -0.557522
S     -2.031305    10.500326    15.739412    -0.491478
N      2.027711    10.997634     0.010514    -0.191056
N     -3.127956     1.630473    28.901054    -0.172787
N     -8.525077     3.692519    27.410352    -0.215208
N     -7.662557     5.520279    25.027681    -0.163703
N      4.982152     8.445814    14.592763    -0.192328
N      4.826272    11.663785    14.908778    -0.175907
N      7.651159     6.623858    16.399481    -0.216391
N      9.334113     7.742999    18.782151    -0.163888
N     14.696826     8.364397    -0.010514    -0.191056
N     11.490390     8.050734     0.305501    -0.172787
N     16.887511     5.988688     1.796203    -0.215209
N     16.024991     4.160928     4.178874    -0.163704
N      3.380282     1.235393    14.613792    -0.192328
N      3.536162    -1.982578    14.297777    -0.175907
N      0.711275     3.057349    12.807074    -0.216392
N     -0.971679     1.938208    10.424404    -0.163888
N     13.274095    18.045413     0.010514    -0.192327
N      1.705552     8.050922    28.901054    -0.175906
N      7.102657     5.988856    27.410352    -0.216390
N      6.240109     4.161065    25.027681    -0.163888
N     13.165282     1.235393    14.592763    -0.191056
N     13.321166    -1.982574    14.908778    -0.172787
N     10.496295     3.057372    16.399481    -0.215208
N      8.813369     1.938262    18.782151    -0.163704
N      3.450442     1.316618    -0.010514    -0.192327
N      6.656882     1.630285     0.305501    -0.175906
N      1.259777     3.692351     1.796203    -0.216390
N      2.122325     5.520142     4.178874    -0.163887
N     -4.802848     8.445814    14.613792    -0.191056
N     -4.958732    11.663781    14.297777    -0.172787
N     -2.133861     6.623835    12.807074    -0.215210
N     -0.450935     7.742945    10.424404    -0.163704
Cl     0.146467    15.293504     2.532792    -0.550365
Cl     9.505873     7.209144    12.070485    -0.550511
Cl     8.215967    -5.612297    26.673763    -0.550365
Cl    -1.143439     2.472063    17.136070    -0.550511
Cl    15.155368    13.749576     2.532792    -0.550512
Cl     8.641532     2.472030    12.070485    -0.550365
Cl    -6.792934    -4.068369    26.673763    -0.550512
Cl    -0.279098     7.209177    17.136070    -0.550365

The following XYZ coordinates are in angstroms. Other properties are in atomic units.
The sperically averaged electron density of each atom fit to a function of the form exp(a - br)
eigen_1, eigen_2 and eigen_3 are the three eigenvalues of traceless quadrupole moment tensor
  atom number  atomic symbol              X              Y              Z     net charge C6 coefficient C8 coefficient C10 coefficient fluctuating dipole atomic polarizability isotropic forcefield polarizability              a              b squared Pearson coefficient          <r^3>          <r^4>         wp_QDO          m_QDO          q_QDO       dipole_x       dipole_y       dipole_z         dipole            Qxy            Qxz            Qyz     Q(x^2-y^2)  Q(3z^2 - R^2)        eigen_1        eigen_2        eigen_3 static polarizability      alpha(xx)      alpha(xy)      alpha(xz)      alpha(yy)      alpha(yz)      alpha(zz) atomic spin moment
            1             Cu      -6.956034       4.940785      26.823884       0.349060      96.781132 0.19639881E+04  0.63541153E+05                                18.397747                           15.415509       0.708492       2.015690                    0.997077      54.362405     151.839974       0.417236       0.453741      -1.103481       0.006990      -0.002333       0.022079       0.023276      -0.062132      -0.033620       0.068598      -0.065556      -0.052414      -0.066375      -0.054537       0.120911             22.914317      24.657703       0.811543       9.569963      18.190923      -3.713945      25.894326           0.012132
            2             Cu      -4.914915       2.715907      28.792406       0.345935      98.573029 0.19513241E+04  0.62939795E+05                                18.564250                           15.310712       0.753239       2.029303                    0.997071      54.119307     150.231472       0.421519       0.450498      -1.107036       0.000559       0.014642      -0.003543       0.015074       0.013031      -0.001662       0.032602      -0.017810       0.342519      -0.074557      -0.045922       0.120479             23.925916      26.882642      -2.308844       1.318422      31.583416      -5.141277      13.311692           0.010127
            3             Cu       1.890384      15.418380       1.098166       0.409304      84.156618 0.20568346E+04  0.68140247E+05                                17.705655                           16.524100       0.196961       1.844008                    0.999526      56.960825     167.506526       0.371393       0.497815      -1.065190      -0.033060       0.004708       0.049026       0.059319      -0.003145       0.056357      -0.017189      -0.049597      -0.029596      -0.072305       0.020391       0.051914             18.394112      20.598393      -4.696519      -3.312297      17.369535       0.426518      17.214407          -0.006874
            4             Cu       8.658029       8.357732      16.985948       0.348202      96.949736 0.19679283E+04  0.63706761E+05                                18.424801                           15.435102       0.701333       2.013408                    0.997072      54.409989     152.066848       0.416763       0.453984      -1.103225      -0.002854       0.006020      -0.021517       0.022525      -0.050790      -0.072350       0.022324       0.098537      -0.050142      -0.067320      -0.053233       0.120553             22.952718      18.121134      -0.157786       5.078372      24.797176      -8.948289      25.939843           0.012124
            5             Cu       6.159995      10.053639      15.017426       0.346039      98.539596 0.19503469E+04  0.62899211E+05                                18.558025                           15.305156       0.754669       2.029775                    0.997085      54.108408     150.181131       0.421675       0.450396      -1.107119       0.014473       0.003252       0.003472       0.015235       0.013786      -0.032584      -0.003304       0.010943       0.343076      -0.073515      -0.047193       0.120708             23.920148      32.140725      -1.543910       5.277699      26.312142      -0.559845      13.307576           0.010067
            6             Cu       9.375874       8.952704      13.505111       0.409586      84.201875 0.20582418E+04  0.68199870E+05                                17.714411                           16.531860       0.198329       1.844322                    0.999550      56.970466     167.561636       0.371228       0.497942      -1.065101       0.009014      -0.031771      -0.049329       0.059363       0.003937       0.025027      -0.052953       0.048271      -0.030334      -0.071725       0.020155       0.051570             18.403707      18.798450      -4.966110      -0.906052      19.188819       3.217560      17.223853          -0.006868
            7             Cu      15.318468       4.740422       2.382671       0.349060      96.781298 0.19639919E+04  0.63541303E+05                                18.397754                           15.415513       0.708498       2.015691                    0.997077      54.362479     151.840159       0.417236       0.453740      -1.103481      -0.006990       0.002332      -0.022079       0.023276      -0.062132      -0.033619       0.068598      -0.065556      -0.052415      -0.066375      -0.054536       0.120911             22.914329      24.657714       0.811540       9.569971      18.190928      -3.713950      25.894344           0.012135
            8             Cu      13.277349       6.965300       0.414149       0.345935      98.572915 0.19513215E+04  0.62939699E+05                                18.564254                           15.310716       0.753231       2.029301                    0.997071      54.119246     150.231371       0.421519       0.450499      -1.107035      -0.000559      -0.014642       0.003543       0.015075       0.013031      -0.001662       0.032602      -0.017809       0.342517      -0.074557      -0.045922       0.120478             23.925920      26.882643      -2.308847       1.318424      31.583422      -5.141280      13.311695           0.010126
            9             Cu       6.472050      -5.737173      28.108389       0.409307      84.156359 0.20568269E+04  0.68139936E+05                                17.705639                           16.524086       0.196952       1.844006                    0.999526      56.960670     167.506073       0.371393       0.497816      -1.065189       0.033059      -0.004709      -0.049026       0.059318      -0.003143       0.056358      -0.017188      -0.049599      -0.029597      -0.072307       0.020394       0.051912             18.394094      20.598373      -4.696512      -3.312292      17.369518       0.426516      17.214392          -0.006877
           10             Cu      -0.295595       1.323475      12.220607       0.348204      96.949443 0.19679211E+04  0.63706486E+05                                18.424796                           15.435099       0.701320       2.013405                    0.997072      54.409848     152.066554       0.416762       0.453986      -1.103224       0.002854      -0.006021       0.021518       0.022526      -0.050790      -0.072350       0.022324       0.098536      -0.050141      -0.067320      -0.053233       0.120553             22.952711      18.121131      -0.157789       5.078372      24.797169      -8.948287      25.939834           0.012122
           11             Cu       2.202439      -0.372432      14.189129       0.346038      98.539949 0.19503552E+04  0.62899531E+05                                18.558038                           15.305164       0.754683       2.029779                    0.997085      54.108570     150.181526       0.421676       0.450395      -1.107120      -0.014473      -0.003253      -0.003472       0.015234       0.013786      -0.032583      -0.003304       0.010944       0.343078      -0.073516      -0.047193       0.120709             23.920168      32.140753      -1.543910       5.277702      26.312166      -0.559845      13.307583           0.010070
           12             Cu      -1.013440       0.728503      15.701444       0.409587      84.201917 0.20582431E+04  0.68199923E+05                                17.714417                           16.531865       0.198330       1.844322                    0.999550      56.970487     167.561718       0.371228       0.497941      -1.065101      -0.009013       0.031771       0.049329       0.059363       0.003937       0.025027      -0.052954       0.048272      -0.030334      -0.071725       0.020155       0.051571             18.403714      18.798459      -4.966115      -0.906053      19.188825       3.217561      17.223857          -0.006870
           13             Cu       5.533607       4.740582      26.823884       0.348202      96.949832 0.19679305E+04  0.63706860E+05                                18.424823                           15.435118       0.701327       2.013406                    0.997072      54.410013     152.067041       0.416762       0.453985      -1.103225      -0.006373       0.001948       0.021518       0.022526      -0.062815       0.032606      -0.068334      -0.065144      -0.050142      -0.067319      -0.053232       0.120551             22.952752      24.701472       0.809262      -9.591607      18.216899       3.723340      25.939883           0.012133
           14             Cu       3.492509       6.965486      28.792406       0.346041      98.539641 0.19503479E+04  0.62899252E+05                                18.558029                           15.305157       0.754670       2.029776                    0.997085      54.108431     150.181222       0.421675       0.450396      -1.107119      -0.001113      -0.014793      -0.003472       0.015236       0.011628       0.001469      -0.032718      -0.018413       0.343075      -0.073514      -0.047194       0.120708             23.920165      26.879599      -2.317127      -1.321282      31.573318       5.140215      13.307578           0.010065
           15             Cu      13.411434      13.624681       1.098166       0.409588      84.201861 0.20582419E+04  0.68199882E+05                                17.714418                           16.531868       0.198322       1.844320                    0.999550      56.970464     167.561709       0.371228       0.497942      -1.065100       0.032743      -0.004299       0.049328       0.059362      -0.003172      -0.056030       0.017060      -0.048498      -0.030333      -0.071726       0.020157       0.051569             18.403716      20.609371      -4.699983       3.315099      17.377928      -0.428588      17.223849          -0.006865
           16             Cu       9.489432       1.323506      16.985948       0.349059      96.781145 0.19639883E+04  0.63541148E+05                                18.397732                           15.415497       0.708503       2.015693                    0.997077      54.362423     151.839891       0.417237       0.453740      -1.103481       0.003325      -0.006574      -0.022078       0.023275      -0.050076       0.072759      -0.023289       0.098539      -0.052415      -0.066377      -0.054538       0.120915             22.914295      18.094132      -0.153038      -5.065931      24.754444       8.928247      25.894309           0.012122
           17             Cu      11.987444      -0.372427      15.017426       0.345932      98.573036 0.19513252E+04  0.62939837E+05                                18.564252                           15.310718       0.753241       2.029304                    0.997071      54.119307     150.231444       0.421519       0.450498      -1.107036      -0.014404      -0.002682       0.003542       0.015073       0.015043       0.032497       0.003096       0.009558       0.342520      -0.074558      -0.045922       0.120479             23.925905      32.148297      -1.534999      -5.278334      26.317726       0.556872      13.311692           0.010129
           18             Cu       8.771548       0.728488      13.505111       0.409304      84.156313 0.20568253E+04  0.68139868E+05                                17.705639                           16.524086       0.196955       1.844007                    0.999526      56.960600     167.505831       0.371393       0.497816      -1.065189      -0.009465       0.032024      -0.049027       0.059319       0.004125      -0.025200       0.053261       0.049310      -0.029601      -0.072308       0.020395       0.051913             18.394093      18.788996      -4.962419       0.903593      19.178886      -3.215081      17.214396          -0.006881
           19             Cu       2.828827       4.940625       2.382671       0.348204      96.949475 0.19679218E+04  0.63706530E+05                                18.424815                           15.435114       0.701310       2.013402                    0.997072      54.409843     152.066667       0.416761       0.453987      -1.103223       0.006374      -0.001948      -0.021518       0.022527      -0.062815       0.032607      -0.068334      -0.065143      -0.050141      -0.067317      -0.053232       0.120550             22.952741      24.701460       0.809258      -9.591602      18.216892       3.723339      25.939870           0.012132
           20             Cu       4.869925       2.715721       0.414149       0.346041      98.539829 0.19503523E+04  0.62899422E+05                                18.558037                           15.305162       0.754676       2.029777                    0.997085      54.108514     150.181424       0.421676       0.450396      -1.107119       0.001114       0.014792       0.003472       0.015235       0.011628       0.001469      -0.032718      -0.018414       0.343076      -0.073515      -0.047193       0.120708             23.920176      26.879610      -2.317127      -1.321282      31.573336       5.140217      13.307582           0.010067
           21             Cu      -5.049000      -3.943474      28.108389       0.409590      84.201738 0.20582381E+04  0.68199725E+05                                17.714404                           16.531855       0.198320       1.844319                    0.999550      56.970406     167.561506       0.371228       0.497942      -1.065100      -0.032742       0.004299      -0.049328       0.059361      -0.003173      -0.056030       0.017060      -0.048497      -0.030332      -0.071725       0.020156       0.051569             18.403702      20.609355      -4.699980       3.315094      17.377916      -0.428587      17.223834          -0.006868
           22             Cu      -1.126998       8.357701      12.220607       0.349062      96.781033 0.19639853E+04  0.63541028E+05                                18.397719                           15.415487       0.708502       2.015693                    0.997077      54.362382     151.839750       0.417237       0.453740      -1.103481      -0.003324       0.006576       0.022079       0.023276      -0.050075       0.072758      -0.023289       0.098537      -0.052416      -0.066376      -0.054537       0.120913             22.914279      18.094118      -0.153040      -5.065930      24.754426       8.928240      25.894293           0.012121
           23             Cu      -3.625010      10.053634      14.189129       0.345933      98.572760 0.19513188E+04  0.62939596E+05                                18.564248                           15.310717       0.753227       2.029300                    0.997071      54.119177     150.231177       0.421518       0.450499      -1.107034       0.014405       0.002681      -0.003543       0.015074       0.015042       0.032498       0.003095       0.009557       0.342518      -0.074557      -0.045922       0.120479             23.925897      32.148285      -1.534996      -5.278331      26.317716       0.556872      13.311689           0.010128
           24             Cu      -0.409114       8.952719      15.701444       0.409304      84.156338 0.20568262E+04  0.68139912E+05                                17.705650                           16.524096       0.196952       1.844006                    0.999526      56.960593     167.505871       0.371392       0.497816      -1.065188       0.009466      -0.032024       0.049027       0.059320       0.004125      -0.025200       0.053261       0.049311      -0.029602      -0.072308       0.020396       0.051913             18.394105      18.789007      -4.962423       0.903593      19.178899      -3.215083      17.214408          -0.006878
           25             Mo      -4.774536       5.334812      28.308161       0.511137     345.275924 0.11481136E+05  0.56999364E+06                                37.018061                           32.625218       0.638495       1.703205                    0.999728     124.685941     413.172455       0.354869       0.347659      -1.195146       0.022951       0.032328      -0.027382       0.048183      -0.171149       0.147166       0.024862      -0.254538       0.552313      -0.344163       0.106128       0.238035             41.878659      43.652618      -4.054076       5.783147      50.832047      -0.056179      31.151313           1.642813
           26             Mo       8.730664      10.573320      15.501671       0.511359     345.065702 0.11471419E+05  0.56937417E+06                                37.000877                           32.609140       0.641615       1.704209                    0.999737     124.630032     412.898263       0.355004       0.347610      -1.195223       0.029202       0.028133       0.025907       0.048118      -0.127250      -0.002465      -0.148520       0.343641       0.552314      -0.344231       0.106324       0.237908             41.862558      51.821464      -2.838284       0.888731      42.625188      -5.717324      31.141023           1.643029
           27             Mo      13.136970       4.346395       0.898394       0.511133     345.276820 0.11481174E+05  0.56999593E+06                                37.018089                           32.625243       0.638499       1.703205                    0.999728     124.686262     413.173542       0.354869       0.347658      -1.195147      -0.022947      -0.032325       0.027381       0.048178      -0.171152       0.147168       0.024862      -0.254545       0.552321      -0.344170       0.106131       0.238039             41.878693      43.652657      -4.054081       5.783158      50.832086      -0.056180      31.151336           1.642823
           28             Mo      -0.368230      -0.892113      13.704884       0.511359     345.066537 0.11471454E+05  0.56937624E+06                                37.000888                           32.609147       0.641620       1.704209                    0.999737     124.630404     412.899474       0.355004       0.347610      -1.195223      -0.029199      -0.028126      -0.025906       0.048113      -0.127250      -0.002464      -0.148523       0.343647       0.552321      -0.344236       0.106324       0.237911             41.862572      51.821493      -2.838288       0.888734      42.625188      -5.717325      31.141034           1.643032
           29             Mo       3.352125       4.346574      28.308161       0.511351     345.070230 0.11471607E+05  0.56938559E+06                                37.001011                           32.609245       0.641633       1.704210                    0.999737     124.631775     412.904265       0.355006       0.347607      -1.195226      -0.023558      -0.032965      -0.025902       0.048090      -0.171319      -0.146592      -0.024034      -0.255900       0.552400      -0.344261       0.106325       0.237937             41.862727      43.636381      -4.041227      -5.785817      50.810691       0.047973      31.141110           1.643056
           30             Mo       9.416780      -0.892101      15.501671       0.511145     345.270933 0.11480931E+05  0.56998115E+06                                37.017914                           32.625107       0.638474       1.703204                    0.999728     124.683981     413.165677       0.354866       0.347663      -1.195142      -0.028661      -0.027444       0.027386       0.048214      -0.127279       0.003200       0.149206       0.342232       0.552239      -0.344129       0.106121       0.238008             41.878476      51.846391      -2.849854      -0.896455      42.637830       5.713492      31.151206           1.642781
           31             Mo       5.010309       5.334633       0.898394       0.511348     345.070863 0.11471634E+05  0.56938722E+06                                37.001031                           32.609261       0.641636       1.704210                    0.999737     124.632003     412.905029       0.355006       0.347607      -1.195226       0.023554       0.032963       0.025902       0.048086      -0.171321      -0.146594      -0.024037      -0.255899       0.552411      -0.344265       0.106325       0.237940             41.862749      43.636397      -4.041234      -5.785821      50.810726       0.047981      31.141124           1.643066
           32             Mo      -1.054346      10.573308      13.704884       0.511142     345.272382 0.11480992E+05  0.56998481E+06                                37.017942                           32.625129       0.638482       1.703205                    0.999728     124.684568     413.167564       0.354867       0.347661      -1.195144       0.028656       0.027432      -0.027385       0.048204      -0.127282       0.003194       0.149214       0.342241       0.552269      -0.344142       0.106119       0.238023             41.878506      51.846427      -2.849866      -0.896456      42.637866       5.713495      31.151227           1.642790
           33              H       6.514375       8.565767       0.619179       0.093667       1.590381 0.12342985E+02  0.13665599E+03                                 2.328684                            2.106917      -1.649847       2.072572                    0.991273       4.411676      13.632598       0.410196       1.348671      -0.691462       0.003443      -0.017810       0.010516       0.020967      -0.004032      -0.000589       0.000102       0.021438      -0.008717      -0.009999      -0.002928       0.012927              2.459700       2.405703      -0.099486      -0.019216       3.183469      -0.530256       1.789926           0.013003
           34              H       4.587607       9.638422       0.455622       0.084653       1.369749 0.96110580E+01  0.99341490E+02                                 2.080630                            1.838448      -1.227192       2.285746                    0.994216       3.879331      11.350924       0.449349       1.318751      -0.699666      -0.034097      -0.021533       0.014974       0.043017       0.005146      -0.005062      -0.007404       0.007324      -0.024805      -0.012688      -0.000788       0.013476              2.308627       3.331826       0.578313      -0.383447       2.005671      -0.250062       1.588383           0.000807
           35              H      -0.021857       2.040945      28.435502       0.103522       1.567929 0.11879907E+02  0.13002463E+03                                 2.308526                            2.071513      -1.493247       2.160924                    0.991381       4.156403      12.689293       0.413143       1.354545      -0.692055       0.020607       0.007491      -0.007541       0.023187      -0.014538       0.001109      -0.002399       0.002457      -0.013016      -0.012549      -0.004489       0.017038              2.493419       3.448822       0.447522      -0.296219       2.315731      -0.255987       1.715705           0.009587
           36              H      -2.070492       3.103919      28.318676       0.072876       1.771442 0.13324747E+02  0.14929095E+03                                 2.464096                            2.167058      -1.395043       2.196066                    0.992877       4.189993      12.720460       0.413636       1.321641      -0.700020       0.001428       0.034892      -0.011851       0.036878       0.007266      -0.003162      -0.004372       0.011260      -0.025534      -0.010591      -0.003859       0.014450              2.645166       2.270224      -0.256664       0.062676       3.783110      -0.595730       1.882165           0.005797
           37              H      -7.717716      -1.295136      28.090865       0.121780       1.150574 0.88397937E+01  0.89839969E+02                                 1.880220                            1.790442      -1.254898       2.288252                    0.994612       3.751740      11.029562       0.443168       1.359909      -0.691519      -0.004742      -0.025459      -0.023160       0.034742       0.010409      -0.000810       0.002356      -0.002265       0.022425      -0.014425       0.005914       0.008511              1.912323       1.676635       0.250053       0.029784       2.271035       0.268883       1.789300          -0.000016
           38              H      -6.285995       0.321590      27.559305       0.090251       1.353712 0.10372313E+02  0.10745133E+03                                 1.965748                            1.846035      -0.806305       2.490239                    0.999335       3.458284       9.589153       0.479882       1.232071      -0.723723       0.017589      -0.004100      -0.042141       0.045848       0.008704      -0.008508       0.007286      -0.005015       0.039034      -0.019420       0.002523       0.016896              2.015387       1.967361       0.091818      -0.474405       1.672968      -0.164266       2.405832          -0.000143
           39              H      -0.590124      14.016174      -0.005841       0.085724       1.055295 0.77280598E+01  0.76685777E+02                                 1.820639                            1.705145      -1.434528       2.184795                    0.992145       4.091027      12.266411       0.437500       1.410859      -0.678579       0.007546       0.029093       0.032425       0.044212       0.006495      -0.009770       0.005732      -0.003375       0.010241      -0.015227       0.004752       0.010476              1.894502       1.597458       0.241715       0.188552       2.278162       0.471115       1.807887           0.000054
           40              H      -1.240268       8.745848       2.879766       0.129243       1.023205 0.74355616E+01  0.70756979E+02                                 1.604130                            1.540501      -0.823062       2.497138                    0.999640       3.158492       8.347204       0.537786       1.196854      -0.730232       0.004200       0.028414       0.019752       0.034859       0.005083      -0.007451       0.010359      -0.010038       0.018396      -0.016108       0.001166       0.014942              1.619194       1.417341       0.197732       0.054435       1.828019       0.157839       1.612222           0.000044
           41              H      -8.989742      -2.826669      28.651630       0.136573       1.024422 0.77022970E+01  0.75916850E+02                                 1.764783                            1.691625      -1.258408       2.300154                    0.994706       3.636956      10.660687       0.446035       1.393219      -0.684748       0.017330      -0.005248      -0.031156       0.036036       0.008127      -0.003804       0.004353      -0.004687       0.017019      -0.013014       0.005068       0.007946              1.789528       1.716466       0.066505      -0.371640       1.709545      -0.028582       1.942572           0.000017
           42              H      -8.503765       2.575319      25.742658       0.083266       1.300689 0.98162113E+01  0.10012779E+03                                 1.887365                            1.771903      -0.904103       2.434538                    0.998618       3.490679       9.550834       0.500643       1.199409      -0.729847       0.019395      -0.007709      -0.040549       0.045605       0.006884      -0.009116       0.011144      -0.009621       0.026635      -0.019359       0.002205       0.017154              1.958435       1.757343       0.101753      -0.413241       1.612556      -0.217601       2.505407          -0.000048
           43              H       1.620631      11.663699       1.787441       0.092545       1.318258 0.99009695E+01  0.10194497E+03                                 1.958458                            1.820630      -0.990200       2.405414                    0.997496       3.568601      10.044709       0.473828       1.255443      -0.716358       0.007079       0.035639       0.032678       0.048868       0.009948      -0.004277       0.009579      -0.005880       0.038030      -0.019420       0.002271       0.017149              2.010979       1.705684       0.333969       0.157872       2.444029       0.464001       1.883223          -0.000073
           44              H      -6.443510       4.602512      23.931851       0.084744       1.384142 0.10188739E+02  0.10487115E+03                                 1.973479                            1.810251      -0.931927       2.425560                    0.998375       3.475521       9.543861       0.493381       1.206114      -0.729030       0.035868      -0.027091       0.001001       0.044960      -0.017528      -0.004664       0.002844       0.005328       0.016755      -0.020552       0.003152       0.017400              2.026369       2.393962      -0.638629       0.131206       1.921421      -0.149178       1.763724           0.000134
           45              H      -9.212658       6.453533      25.678403       0.074982       1.167059 0.81315713E+01  0.80850889E+02                                 1.874063                            1.692927      -1.231159       2.271159                    0.994614       3.935422      11.404799       0.466082       1.321701      -0.697185      -0.018025       0.008092       0.037356       0.042260      -0.005726      -0.003729      -0.000902       0.007892       0.036567      -0.013306       0.000194       0.013112              2.031048       1.746805      -0.217500      -0.556675       1.580124       0.324853       2.766215           0.000164
           46              H       0.174358      10.052783       2.465033       0.126639       1.024755 0.74022026E+01  0.70160900E+02                                 1.587537                            1.523098      -0.817930       2.497550                    0.999622       3.125361       8.167193       0.549852       1.175238      -0.735653      -0.012888       0.003783       0.032358       0.035035       0.007391      -0.006866       0.008134      -0.006733       0.029178      -0.016939       0.002553       0.014386              1.608177       1.477421       0.144927      -0.271146       1.459583      -0.126122       1.887528           0.000082
           47              H       9.560478       7.135064      23.715723       0.108036       1.065991 0.78711758E+01  0.76353145E+02                                 1.665839                            1.595122      -0.947536       2.420171                    0.998324       3.429207       9.299186       0.520882       1.212214      -0.724313      -0.022498       0.015831      -0.004456       0.027868      -0.012344      -0.001127      -0.000878       0.009205       0.003980      -0.013960       0.001432       0.012528              1.677559       1.783839      -0.361506      -0.029396       1.527901      -0.004075       1.720938           0.000019
           48              H      -7.217389       5.260808      21.934123       0.117079       1.130317 0.79606557E+01  0.76428927E+02                                 1.655597                            1.546844      -0.889264       2.455191                    0.999030       3.196894       8.262334       0.566007       1.127134      -0.747365       0.017270      -0.008725      -0.027681       0.033773      -0.015672      -0.004963       0.001149       0.009586       0.022873      -0.020351       0.004931       0.015420              1.723330       1.510489      -0.139067      -0.248042       1.331479       0.137821       2.328020           0.000104
           49              H       1.923764      12.531198      13.984099       0.094313       1.576276 0.12212027E+02  0.13481212E+03                                 2.312931                            2.094325      -1.581387       2.103448                    0.991382       4.390371      13.535863       0.411939       1.346888      -0.691865      -0.018424       0.000572      -0.010524       0.021226      -0.006920      -0.000146       0.000449      -0.018006      -0.008801      -0.009888      -0.002948       0.012836              2.442059       3.169821       0.016102       0.516080       2.376763       0.095006       1.779594           0.012918
           50              H       3.265172      10.780872      14.147655       0.084642       1.374158 0.96473938E+01  0.99870122E+02                                 2.090509                            1.845917      -1.232685       2.283647                    0.994055       3.888009      11.407020       0.446719       1.324481      -0.698496      -0.016497      -0.036777      -0.015502       0.043186       0.003883       0.006365       0.005997      -0.010020      -0.025390      -0.012625      -0.000817       0.013442              2.320812       1.876027       0.366447       0.193219       3.491579       0.419168       1.594831           0.000807
           51              H       7.626225      -4.565466      15.374331       0.104504       1.553443 0.11753025E+02  0.12827012E+03                                 2.292958                            2.059490      -1.474713       2.169166                    0.991516       4.138087      12.608677       0.414695       1.353321      -0.692324       0.004099       0.021272       0.007412       0.022896      -0.014111       0.002460      -0.000552       0.006014      -0.012968      -0.012424      -0.004406       0.016831              2.475116       2.196580       0.262211       0.207937       3.522441       0.326346       1.706328           0.009530
           52              H       6.130312      12.924257      15.491157       0.072554       1.777508 0.13372314E+02  0.14994824E+03                                 2.468928                            2.170265      -1.395125       2.195847                    0.992775       4.195678      12.740454       0.413543       1.320841      -0.700168       0.034350       0.006604       0.011847       0.036931       0.005168       0.004000       0.003724      -0.015057      -0.025826      -0.010778      -0.003651       0.014429              2.650979       3.835877      -0.027724       0.601011       2.231857       0.024823       1.885202           0.005802
           53              H       2.599110       6.697430      15.718968       0.123285       1.147560 0.88142294E+01  0.89541847E+02                                 1.879409                            1.789818      -1.257264       2.288009                    0.994629       3.747587      11.025663       0.442384       1.362902      -0.690934      -0.024196      -0.008379       0.022370       0.034001       0.010033      -0.002420       0.000263      -0.003701       0.023224      -0.014261       0.005570       0.008691              1.911489       2.185377       0.324629      -0.261294       1.760530      -0.068396       1.788561          -0.000019
           54              H       3.990490       8.349014      16.250527       0.090256       1.356358 0.10396241E+02  0.10776375E+03                                 1.968481                            1.848302      -0.814338       2.486691                    0.999255       3.460862       9.599897       0.479522       1.232256      -0.723679      -0.006934       0.016939       0.042074       0.045883       0.009064      -0.008206       0.007282      -0.000403       0.039467      -0.019341       0.002472       0.016869              2.018317       1.654735       0.045746       0.093750       1.990339       0.494581       2.409876          -0.000148
           55              H       8.349246       6.294692      14.609119       0.083954       1.058780 0.77556234E+01  0.76987008E+02                                 1.820600                            1.705084      -1.417378       2.190785                    0.992304       4.091331      12.248308       0.438934       1.405743      -0.679556       0.028176       0.011753      -0.032740       0.044766       0.006681      -0.007161       0.008845      -0.000246       0.009979      -0.015256       0.004815       0.010440              1.894472       2.194233       0.329387      -0.438743       1.681318      -0.255058       1.807865           0.000054
           56              H       3.229425       4.885117      11.723511       0.129644       1.021356 0.74159617E+01  0.70488057E+02                                 1.597977                            1.535053      -0.803224       2.504240                    0.999762       3.156817       8.324065       0.540813       1.191546      -0.731416       0.027541       0.007613      -0.019858       0.034797       0.006475      -0.011328       0.005809       0.006456       0.018095      -0.016168       0.001329       0.014839              1.612876       1.755053       0.246659      -0.146899       1.477626      -0.076146       1.605950           0.000042
           57              H       1.268798       5.216231      15.158202       0.136160       1.022333 0.76806774E+01  0.75629657E+02                                 1.760503                            1.687775      -1.248386       2.304337                    0.994856       3.630967      10.628314       0.447252       1.390788      -0.685236      -0.007312       0.016648       0.031643       0.036495       0.008551      -0.004972       0.003174       0.000102       0.016462      -0.013087       0.005114       0.007973              1.785134       1.686646       0.062509      -0.025568       1.731289       0.370294       1.937466           0.000015
           58              H       6.542751       6.482526      18.067175       0.083640       1.303919 0.98443710E+01  0.10049339E+03                                 1.891116                            1.774883      -0.912876       2.430525                    0.998562       3.493072       9.563106       0.500004       1.200004      -0.729710      -0.010465       0.017787       0.040452       0.045412       0.008072      -0.012318       0.007367       0.005174       0.026383      -0.019379       0.002327       0.017052              1.962590       1.588769       0.076793       0.155585       1.786898       0.442514       2.512104          -0.000051
           59              H       5.700308       8.139882      12.815836       0.092075       1.321209 0.99277077E+01  0.10228596E+03                                 1.961155                            1.822903      -0.994518       2.403397                    0.997426       3.571919      10.056231       0.473619       1.255190      -0.716417       0.033963       0.012329      -0.033074       0.048983       0.010484      -0.009907       0.002744       0.000003       0.037444      -0.019330       0.002439       0.016891              2.013819       2.335970       0.427003      -0.437269       1.819650      -0.224204       1.885836          -0.000076
           60              H       8.248862       8.815663      19.877981       0.084334       1.383497 0.10180985E+02  0.10475442E+03                                 1.971249                            1.808283      -0.919789       2.430224                    0.998469       3.475827       9.537968       0.494253       1.204409      -0.729407      -0.032083       0.031828      -0.001075       0.045205      -0.017725      -0.003487       0.004227       0.005168       0.017123      -0.020799       0.003268       0.017532              2.024050       2.112803      -0.678606       0.166362       2.197723      -0.107915       1.761624           0.000130
           61              H      10.482826       6.345056      18.131429       0.074730       1.168391 0.81406235E+01  0.80916372E+02                                 1.870717                            1.690303      -1.211873       2.278145                    0.994840       3.931291      11.369498       0.468193       1.316142      -0.698326       0.010115      -0.016558      -0.037700       0.042400      -0.006608       0.000294       0.003826      -0.004360       0.036300      -0.013257       0.000214       0.013043              2.027038       1.643441      -0.231590      -0.401120       1.677817       0.501991       2.759854           0.000164
           62              H       4.316790       6.474743      12.138244       0.125129       1.027737 0.74258095E+01  0.70413691E+02                                 1.587667                            1.523142      -0.814535       2.497745                    0.999653       3.130407       8.171821       0.551346       1.171570      -0.736510       0.005664      -0.012609      -0.032965       0.035746       0.007970      -0.008928       0.005716       0.002039       0.029136      -0.016862       0.002562       0.014300              1.608306       1.418113       0.136067       0.085294       1.518684       0.286871       1.888120           0.000080
           63              H      11.272999       5.655781      20.094110       0.107173       1.067812 0.78893323E+01  0.76591076E+02                                 1.669669                            1.598498      -0.957223       2.416374                    0.998243       3.433057       9.320423       0.519461       1.214549      -0.723797       0.018921      -0.020241       0.004456       0.028063      -0.013116       0.000621       0.001331      -0.001311       0.003875      -0.013902       0.001389       0.012513              1.681474       1.641113      -0.384665      -0.000238       1.678437       0.029781       1.724871           0.000018
           64              H       9.012707       8.145750      21.875710       0.117671       1.126080 0.79243576E+01  0.75987181E+02                                 1.650753                            1.542767      -0.881646       2.459022                    0.999091       3.191613       8.241368       0.567103       1.126336      -0.747560      -0.011304       0.015933       0.027575       0.033794      -0.016264      -0.001901       0.004713      -0.000415       0.022325      -0.020129       0.004769       0.015360              1.718015       1.371817      -0.158169      -0.171418       1.462825       0.224073       2.319402           0.000105
           65              H       1.848059       1.115440      28.587376       0.093667       1.590381 0.12342987E+02  0.13665603E+03                                 2.328685                            2.106918      -1.649846       2.072573                    0.991273       4.411676      13.632603       0.410196       1.348672      -0.691462      -0.003443       0.017810      -0.010516       0.020967      -0.004032      -0.000589       0.000102       0.021438      -0.008717      -0.009999      -0.002928       0.012927              2.459701       2.405705      -0.099487      -0.019216       3.183471      -0.530256       1.789927           0.013003
           66              H       3.774827       0.042785      28.750933       0.084653       1.369748 0.96110493E+01  0.99341378E+02                                 2.080629                            1.838448      -1.227191       2.285746                    0.994216       3.879329      11.350917       0.449349       1.318752      -0.699666       0.034097       0.021533      -0.014974       0.043017       0.005146      -0.005062      -0.007404       0.007324      -0.024805      -0.012688      -0.000788       0.013476              2.308626       3.331824       0.578313      -0.383447       2.005671      -0.250062       1.588382           0.000807
           67              H       8.384291       7.640262       0.771053       0.103522       1.567927 0.11879894E+02  0.13002441E+03                                 2.308522                            2.071510      -1.493247       2.160924                    0.991381       4.156402      12.689277       0.413144       1.354543      -0.692055      -0.020607      -0.007491       0.007541       0.023187      -0.014538       0.001109      -0.002399       0.002457      -0.013016      -0.012549      -0.004489       0.017038              2.493415       3.448814       0.447521      -0.296218       2.315727      -0.255986       1.715703           0.009586
           68              H      10.432926       6.577288       0.887879       0.072876       1.771443 0.13324756E+02  0.14929108E+03                                 2.464097                            2.167058      -1.395044       2.196066                    0.992877       4.189995      12.720466       0.413636       1.321640      -0.700020      -0.001428      -0.034892       0.011851       0.036877       0.007266      -0.003162      -0.004372       0.011260      -0.025534      -0.010591      -0.003859       0.014450              2.645167       2.270225      -0.256664       0.062676       3.783111      -0.595730       1.882165           0.005796
           69              H      16.080150      10.976343       1.115690       0.121780       1.150571 0.88397623E+01  0.89839571E+02                                 1.880216                            1.790439      -1.254898       2.288252                    0.994612       3.751739      11.029555       0.443169       1.359909      -0.691519       0.004741       0.025459       0.023160       0.034742       0.010409      -0.000810       0.002356      -0.002265       0.022425      -0.014425       0.005914       0.008511              1.912319       1.676632       0.250052       0.029784       2.271030       0.268882       1.789296          -0.000016
           70              H      14.648429       9.359617       1.647250       0.090251       1.353711 0.10372303E+02  0.10745119E+03                                 1.965746                            1.846033      -0.806305       2.490239                    0.999335       3.458283       9.589145       0.479882       1.232069      -0.723723      -0.017589       0.004100       0.042141       0.045848       0.008704      -0.008508       0.007286      -0.005015       0.039034      -0.019420       0.002523       0.016897              2.015385       1.967359       0.091818      -0.474404       1.672967      -0.164266       2.405829          -0.000144
           71              H      17.314661       5.345857       0.005841       0.085724       1.055296 0.77280637E+01  0.76685825E+02                                 1.820639                            1.705146      -1.434528       2.184794                    0.992145       4.091028      12.266415       0.437500       1.410859      -0.678579      -0.007546      -0.029093      -0.032425       0.044212       0.006495      -0.009770       0.005732      -0.003375       0.010241      -0.015227       0.004752       0.010476              1.894503       1.597459       0.241715       0.188552       2.278163       0.471115       1.807887           0.000054
           72              H       9.602702       0.935359      26.326789       0.129242       1.023211 0.74356142E+01  0.70757598E+02                                 1.604136                            1.540506      -0.823066       2.497135                    0.999640       3.158499       8.347227       0.537785       1.196853      -0.730232      -0.004200      -0.028414      -0.019752       0.034859       0.005083      -0.007451       0.010359      -0.010038       0.018396      -0.016108       0.001166       0.014942              1.619200       1.417345       0.197733       0.054435       1.828027       0.157842       1.612228           0.000044
           73              H      17.352176      12.507876       0.554925       0.136573       1.024424 0.77023083E+01  0.75916982E+02                                 1.764783                            1.691626      -1.258408       2.300154                    0.994706       3.636958      10.660691       0.446035       1.393218      -0.684748      -0.017330       0.005248       0.031156       0.036036       0.008127      -0.003804       0.004353      -0.004687       0.017019      -0.013014       0.005068       0.007946              1.789528       1.716467       0.066505      -0.371641       1.709545      -0.028581       1.942573           0.000017
           74              H      16.866199       7.105888       3.463897       0.083265       1.300697 0.98162769E+01  0.10012862E+03                                 1.887372                            1.771909      -0.904109       2.434535                    0.998618       3.490686       9.550858       0.500642       1.199409      -0.729847      -0.019395       0.007709       0.040549       0.045605       0.006885      -0.009116       0.011144      -0.009621       0.026635      -0.019359       0.002205       0.017154              1.958443       1.757349       0.101754      -0.413245       1.612560      -0.217602       2.505420          -0.000048
           75              H       6.741803      -1.982492      27.419114       0.092545       1.318257 0.99009633E+01  0.10194488E+03                                 1.958457                            1.820629      -0.990201       2.405414                    0.997496       3.568600      10.044703       0.473829       1.255443      -0.716359      -0.007079      -0.035639      -0.032678       0.048868       0.009948      -0.004277       0.009579      -0.005880       0.038030      -0.019420       0.002271       0.017149              2.010978       1.705683       0.333969       0.157872       2.444028       0.464000       1.883222          -0.000072
           76              H      14.805944       5.078695       5.274704       0.084744       1.384141 0.10188736E+02  0.10487111E+03                                 1.973478                            1.810250      -0.931929       2.425560                    0.998375       3.475522       9.543862       0.493381       1.206114      -0.729031      -0.035868       0.027091      -0.001001       0.044961      -0.017528      -0.004664       0.002844       0.005327       0.016755      -0.020552       0.003152       0.017400              2.026368       2.393960      -0.638628       0.131206       1.921420      -0.149177       1.763723           0.000133
           77              H      17.575092       3.227674       3.528152       0.074982       1.167060 0.81315764E+01  0.80850955E+02                                 1.874063                            1.692928      -1.231160       2.271158                    0.994614       3.935424      11.404807       0.466082       1.321702      -0.697185       0.018025      -0.008092      -0.037356       0.042260      -0.005726      -0.003729      -0.000902       0.007892       0.036567      -0.013306       0.000194       0.013112              2.031049       1.746806      -0.217500      -0.556675       1.580125       0.324853       2.766216           0.000164
           78              H       8.188076      -0.371576      26.741522       0.126639       1.024756 0.74022072E+01  0.70160951E+02                                 1.587537                            1.523098      -0.817931       2.497550                    0.999622       3.125362       8.167195       0.549853       1.175237      -0.735653       0.012887      -0.003783      -0.032358       0.035035       0.007391      -0.006866       0.008134      -0.006733       0.029178      -0.016939       0.002553       0.014386              1.608178       1.477421       0.144927      -0.271146       1.459584      -0.126122       1.887529           0.000083
           79              H      -1.198044       2.546143       5.490832       0.108036       1.065991 0.78711756E+01  0.76353139E+02                                 1.665839                            1.595121      -0.947536       2.420171                    0.998324       3.429208       9.299187       0.520882       1.212214      -0.724313       0.022498      -0.015831       0.004456       0.027868      -0.012344      -0.001127      -0.000877       0.009205       0.003980      -0.013960       0.001432       0.012528              1.677558       1.783838      -0.361506      -0.029396       1.527900      -0.004075       1.720937           0.000019
           80              H      15.579823       4.420399       7.272432       0.117079       1.130318 0.79606643E+01  0.76429031E+02                                 1.655598                            1.546845      -0.889264       2.455191                    0.999030       3.196896       8.262341       0.566007       1.127134      -0.747365      -0.017270       0.008725       0.027681       0.033773      -0.015672      -0.004963       0.001149       0.009586       0.022873      -0.020351       0.004931       0.015420              1.723331       1.510490      -0.139067      -0.248042       1.331480       0.137822       2.328022           0.000104
           81              H       6.438670      -2.849991      15.222456       0.094313       1.576273 0.12211999E+02  0.13481174E+03                                 2.312929                            2.094323      -1.581384       2.103450                    0.991382       4.390365      13.535844       0.411939       1.346890      -0.691864       0.018425      -0.000572       0.010524       0.021226      -0.006919      -0.000146       0.000449      -0.018005      -0.008801      -0.009888      -0.002948       0.012836              2.442057       3.169818       0.016102       0.516080       2.376760       0.095006       1.779593           0.012919
           82              H       5.097262      -1.099665      15.058900       0.084642       1.374157 0.96473903E+01  0.99870072E+02                                 2.090508                            1.845917      -1.232684       2.283647                    0.994055       3.888008      11.407015       0.446719       1.324481      -0.698496       0.016497       0.036777       0.015502       0.043186       0.003883       0.006365       0.005997      -0.010020      -0.025390      -0.012626      -0.000817       0.013442              2.320811       1.876026       0.366447       0.193219       3.491578       0.419168       1.594830           0.000807
           83              H       0.736209      14.246673      13.832224       0.104504       1.553441 0.11753007E+02  0.12826987E+03                                 2.292956                            2.059488      -1.474713       2.169166                    0.991516       4.138085      12.608667       0.414696       1.353321      -0.692324      -0.004099      -0.021272      -0.007412       0.022896      -0.014111       0.002460      -0.000552       0.006014      -0.012967      -0.012424      -0.004406       0.016831              2.475114       2.196578       0.262210       0.207937       3.522437       0.326346       1.706327           0.009530
           84              H       2.232122      -3.243050      13.715398       0.072554       1.777516 0.13372383E+02  0.14994922E+03                                 2.468935                            2.170271      -1.395130       2.195844                    0.992775       4.195689      12.740498       0.413543       1.320840      -0.700168      -0.034350      -0.006604      -0.011846       0.036930       0.005168       0.004000       0.003724      -0.015057      -0.025826      -0.010778      -0.003651       0.014429              2.650986       3.835890      -0.027725       0.601013       2.231863       0.024823       1.885206           0.005802
           85              H       5.763324       2.983777      13.487587       0.123285       1.147563 0.88142564E+01  0.89542190E+02                                 1.879413                            1.789821      -1.257265       2.288008                    0.994629       3.747588      11.025670       0.442384       1.362903      -0.690934       0.024196       0.008379      -0.022370       0.034001       0.010033      -0.002420       0.000263      -0.003701       0.023224      -0.014261       0.005570       0.008691              1.911493       2.185382       0.324630      -0.261295       1.760533      -0.068396       1.788564          -0.000019
           86              H       4.371944       1.332193      12.956028       0.090256       1.356359 0.10396257E+02  0.10776397E+03                                 1.968483                            1.848304      -0.814340       2.486690                    0.999255       3.460865       9.599910       0.479522       1.232257      -0.723678       0.006934      -0.016939      -0.042074       0.045883       0.009064      -0.008206       0.007282      -0.000403       0.039467      -0.019341       0.002472       0.016869              2.018319       1.654737       0.045746       0.093750       1.990341       0.494582       2.409878          -0.000148
           87              H       0.013188       3.386515      14.597436       0.083954       1.058781 0.77556281E+01  0.76987065E+02                                 1.820600                            1.705084      -1.417378       2.190785                    0.992304       4.091332      12.248311       0.438934       1.405743      -0.679556      -0.028176      -0.011753       0.032740       0.044766       0.006681      -0.007161       0.008845      -0.000246       0.009979      -0.015256       0.004815       0.010440              1.894473       2.194234       0.329388      -0.438744       1.681319      -0.255059       1.807866           0.000054
           88              H       5.133009       4.796090      17.483044       0.129644       1.021356 0.74159602E+01  0.70488023E+02                                 1.597976                            1.535052      -0.803226       2.504239                    0.999762       3.156817       8.324058       0.540814       1.191544      -0.731416      -0.027541      -0.007613       0.019858       0.034797       0.006475      -0.011328       0.005809       0.006456       0.018095      -0.016168       0.001329       0.014840              1.612875       1.755051       0.246659      -0.146899       1.477625      -0.076147       1.605949           0.000042
           89              H       7.093636       4.464976      14.048353       0.136160       1.022334 0.76806818E+01  0.75629714E+02                                 1.760504                            1.687776      -1.248386       2.304337                    0.994856       3.630968      10.628319       0.447252       1.390789      -0.685236       0.007312      -0.016648      -0.031643       0.036495       0.008551      -0.004972       0.003174       0.000102       0.016462      -0.013087       0.005114       0.007973              1.785135       1.686647       0.062510      -0.025568       1.731290       0.370295       1.937467           0.000015
           90              H       1.819683       3.198681      11.139380       0.083640       1.303922 0.98443932E+01  0.10049366E+03                                 1.891118                            1.774884      -0.912877       2.430524                    0.998562       3.493075       9.563114       0.500005       1.200003      -0.729710       0.010465      -0.017787      -0.040452       0.045412       0.008072      -0.012318       0.007367       0.005174       0.026383      -0.019379       0.002327       0.017052              1.962592       1.588769       0.076793       0.155586       1.786899       0.442516       2.512108          -0.000051
           91              H       2.662126       1.541325      16.390719       0.092075       1.321209 0.99277068E+01  0.10228594E+03                                 1.961154                            1.822902      -0.994519       2.403397                    0.997426       3.571920      10.056230       0.473620       1.255189      -0.716418      -0.033963      -0.012329       0.033074       0.048983       0.010485      -0.009907       0.002744       0.000003       0.037444      -0.019330       0.002439       0.016891              2.013818       2.335969       0.427003      -0.437268       1.819649      -0.224203       1.885835          -0.000075
           92              H       0.113572       0.865544       9.328574       0.084335       1.383494 0.10180957E+02  0.10475404E+03                                 1.971244                            1.808279      -0.919788       2.430224                    0.998469       3.475825       9.537954       0.494254       1.204407      -0.729407       0.032083      -0.031828       0.001075       0.045205      -0.017725      -0.003487       0.004227       0.005168       0.017123      -0.020799       0.003268       0.017532              2.024045       2.112798      -0.678603       0.166362       2.197718      -0.107914       1.761620           0.000130
           93              H      -2.120392       3.336151      11.075126       0.074730       1.168390 0.81406134E+01  0.80916250E+02                                 1.870716                            1.690303      -1.211872       2.278146                    0.994840       3.931289      11.369493       0.468192       1.316143      -0.698326      -0.010116       0.016558       0.037700       0.042400      -0.006608       0.000294       0.003826      -0.004360       0.036300      -0.013257       0.000214       0.013043              2.027037       1.643441      -0.231589      -0.401120       1.677817       0.501991       2.759853           0.000164
           94              H       4.045644       3.206464      17.068311       0.125129       1.027737 0.74258099E+01  0.70413690E+02                                 1.587667                            1.523142      -0.814536       2.497745                    0.999653       3.130407       8.171819       0.551347       1.171569      -0.736510      -0.005664       0.012609       0.032965       0.035746       0.007970      -0.008928       0.005716       0.002039       0.029136      -0.016862       0.002562       0.014300              1.608305       1.418112       0.136067       0.085294       1.518684       0.286870       1.888119           0.000080
           95              H      -2.910565       4.025426       9.112445       0.107173       1.067814 0.78893440E+01  0.76591217E+02                                 1.669670                            1.598499      -0.957224       2.416374                    0.998243       3.433059       9.320430       0.519461       1.214549      -0.723797      -0.018921       0.020241      -0.004456       0.028063      -0.013116       0.000621       0.001331      -0.001311       0.003875      -0.013902       0.001389       0.012513              1.681475       1.641115      -0.384666      -0.000238       1.678439       0.029781       1.724873           0.000018
           96              H      -0.650273       1.535457       7.330845       0.117671       1.126080 0.79243552E+01  0.75987148E+02                                 1.650752                            1.542766      -0.881646       2.459022                    0.999091       3.191613       8.241366       0.567103       1.126335      -0.747560       0.011304      -0.015933      -0.027575       0.033794      -0.016264      -0.001901       0.004713      -0.000415       0.022325      -0.020129       0.004769       0.015360              1.718014       1.371816      -0.158169      -0.171418       1.462825       0.224073       2.319401           0.000104
           97              H      11.632901       1.115257       0.619179       0.094313       1.576291 0.12212181E+02  0.13481433E+03                                 2.312952                            2.094342      -1.581395       2.103443                    0.991382       4.390399      13.536002       0.411936       1.346894      -0.691864      -0.003245       0.018145       0.010524       0.021226      -0.004037       0.000466      -0.000079       0.021227      -0.008802      -0.009889      -0.002948       0.012837              2.442082       2.388920      -0.098664       0.018959       3.157720       0.524416       1.779608           0.012921
           98              H      13.559667       0.042599       0.455622       0.084642       1.374163 0.96474391E+01  0.99870762E+02                                 2.090519                            1.845925      -1.232689       2.283645                    0.994055       3.888021      11.407085       0.446717       1.324486      -0.698495       0.033988       0.021669       0.015502       0.043186       0.005161       0.005008       0.007169       0.007362      -0.025390      -0.012625      -0.000817       0.013442              2.320826       3.352020       0.583360       0.386622       2.015619       0.252114       1.594837           0.000809
           99              H      -1.400553       7.640444      28.435502       0.104504       1.553450 0.11753099E+02  0.12827123E+03                                 2.292974                            2.059503      -1.474714       2.169166                    0.991516       4.138098      12.608758       0.414692       1.353330      -0.692323      -0.020450      -0.007148      -0.007412       0.022896      -0.014380      -0.000904       0.002354       0.002360      -0.012969      -0.012424      -0.004407       0.016831              2.475135       3.419002       0.441858       0.292646       2.300066       0.253180       1.706338           0.009533
          100              H       0.648082       6.577468      28.318676       0.072553       1.777534 0.13372542E+02  0.14995149E+03                                 2.468955                            2.170286      -1.395141       2.195839                    0.992775       4.195711      12.740598       0.413541       1.320843      -0.700168      -0.001539      -0.034945      -0.011846       0.036930       0.007117       0.003103       0.004499       0.011447      -0.025825      -0.010778      -0.003651       0.014430              2.651009       2.273769      -0.257302      -0.062829       3.794040       0.598242       1.885218           0.005805
          101              H       9.140766      -8.385511      28.090865       0.123285       1.147564 0.88142718E+01  0.89542396E+02                                 1.879415                            1.789823      -1.257268       2.288007                    0.994629       3.747593      11.025692       0.442383       1.362903      -0.690934       0.004772       0.025157      -0.022370       0.034001       0.010141       0.000612      -0.002356      -0.002229       0.023224      -0.014261       0.005570       0.008691              1.911495       1.676118       0.249789      -0.029677       2.269802      -0.268462       1.788565          -0.000017
          102              H       4.863575       9.359786      27.559305       0.090256       1.356362 0.10396285E+02  0.10776436E+03                                 1.968488                            1.848308      -0.814341       2.486690                    0.999255       3.460867       9.599926       0.479520       1.232259      -0.723678      -0.017767       0.004397      -0.042075       0.045883       0.008738       0.008398      -0.007060      -0.004830       0.039466      -0.019341       0.002472       0.016869              2.018324       1.970090       0.092091       0.475697       1.674997       0.164667       2.409885          -0.000144
          103              H      15.891929      15.026872      -0.005841       0.083954       1.058781 0.77556371E+01  0.76987188E+02                                 1.820602                            1.705086      -1.417383       2.190782                    0.992304       4.091338      12.248338       0.438934       1.405744      -0.679556      -0.007531      -0.029586       0.032740       0.044766       0.006434       0.009792      -0.005799      -0.003609       0.009979      -0.015256       0.004815       0.010440              1.894475       1.597396       0.241676      -0.188555       2.278160      -0.471167       1.807868           0.000055
          104              H      -0.182431       0.935205       2.879766       0.129645       1.021355 0.74159544E+01  0.70487966E+02                                 1.597976                            1.535052      -0.803227       2.504239                    0.999762       3.156818       8.324065       0.540814       1.191545      -0.731416      -0.003528      -0.028355       0.019858       0.034797       0.005272       0.007394      -0.010363      -0.009908       0.018096      -0.016169       0.001329       0.014840              1.612875       1.412525       0.196321      -0.053978       1.820152      -0.156408       1.605948           0.000044
          105              H      10.412798      -6.853971      28.651630       0.136160       1.022334 0.76806946E+01  0.75629885E+02                                 1.760506                            1.687778      -1.248392       2.304335                    0.994856       3.630972      10.628340       0.447251       1.390790      -0.685236      -0.017535       0.004813      -0.031643       0.036495       0.008175       0.003864      -0.004457      -0.005018       0.016462      -0.013088       0.005114       0.007973              1.785137       1.712363       0.066288       0.370077       1.705578       0.028543       1.937469           0.000017
          106              H       7.081325       7.106034      25.742658       0.083641       1.303921 0.98443880E+01  0.10049362E+03                                 1.891118                            1.774885      -0.912878       2.430524                    0.998562       3.493077       9.563128       0.500004       1.200005      -0.729709      -0.019120       0.007767      -0.040452       0.045413       0.006987       0.009080      -0.011116      -0.009600       0.026383      -0.019379       0.002327       0.017052              1.962593       1.760618       0.102048       0.415191       1.615053       0.218274       2.512107          -0.000049
          107              H      13.681195      17.379371       1.787441       0.092075       1.321209 0.99277071E+01  0.10228597E+03                                 1.961156                            1.822904      -0.994522       2.403395                    0.997426       3.571922      10.056245       0.473619       1.255191      -0.716417      -0.007260      -0.035395       0.033074       0.048984       0.010041       0.004155      -0.009403      -0.006035       0.037444      -0.019330       0.002439       0.016891              2.013820       1.707715       0.334675      -0.158242       2.447909      -0.465221       1.885836          -0.000073
          108              H       5.021050       5.078818      23.931851       0.084335       1.383515 0.10181149E+02  0.10475663E+03                                 1.971276                            1.808305      -0.919790       2.430223                    0.998469       3.475842       9.538066       0.494246       1.204420      -0.729404      -0.036155       0.027114       0.001075       0.045205      -0.017719       0.004689      -0.002835       0.005250       0.017124      -0.020799       0.003268       0.017531              2.024079       2.391205      -0.637711      -0.130959       1.919385       0.148906       1.761647           0.000132
          109              H       7.790218       3.227819      25.678403       0.074731       1.168392 0.81406335E+01  0.80916503E+02                                 1.870718                            1.690304      -1.211874       2.278144                    0.994840       3.931295      11.369515       0.468192       1.316143      -0.698326       0.017853      -0.007600       0.037700       0.042400      -0.005701       0.003743       0.000847       0.007978       0.036300      -0.013257       0.000214       0.013043              2.027039       1.743723      -0.216852       0.554980       1.577539      -0.323868       2.759857           0.000165
          110              H      17.972939      -0.371735       2.465033       0.125129       1.027737 0.74258134E+01  0.70413751E+02                                 1.587668                            1.523144      -0.814537       2.497744                    0.999653       3.130409       8.171833       0.551345       1.171572      -0.736510       0.013299      -0.003771       0.032966       0.035746       0.007340       0.006954      -0.008002      -0.006539       0.029137      -0.016862       0.002562       0.014300              1.608307       1.477412       0.144782       0.271421       1.459388       0.126099       1.888121           0.000083
          111              H       8.587059       2.546263      23.715723       0.107174       1.067814 0.78893448E+01  0.76591228E+02                                 1.669670                            1.598499      -0.957225       2.416373                    0.998243       3.433059       9.320431       0.519461       1.214549      -0.723797       0.022777      -0.015777      -0.004456       0.028063      -0.012373       0.001226       0.000808       0.008803       0.003875      -0.013902       0.001389       0.012513              1.681475       1.788322      -0.363032       0.029500       1.531232       0.004094       1.724873           0.000019
          112              H       5.794906       4.420495      21.934123       0.117671       1.126078 0.79243449E+01  0.75987023E+02                                 1.650751                            1.542765      -0.881644       2.459023                    0.999091       3.191611       8.241359       0.567104       1.126335      -0.747560      -0.017407       0.008867      -0.027575       0.033794      -0.015517       0.004940      -0.001195       0.009756       0.022325      -0.020129       0.004769       0.015360              1.718012       1.506406      -0.138389       0.246615       1.328233      -0.137016       2.319398           0.000104
          113              H      -3.346337      -2.849999      13.984099       0.093667       1.590363 0.12342818E+02  0.13665360E+03                                 2.328662                            2.106900      -1.649838       2.072578                    0.991273       4.411646      13.632454       0.410199       1.348667      -0.691463       0.018121      -0.000816      -0.010516       0.020968      -0.006945       0.000186      -0.000568      -0.018211      -0.008716      -0.009999      -0.002928       0.012927              2.459675       3.195614       0.016606      -0.521819       2.393499      -0.096110       1.789912           0.013001
          114              H      14.882256      -1.099671      14.147655       0.084653       1.369742 0.96109943E+01  0.99340619E+02                                 2.080619                            1.838439      -1.227187       2.285749                    0.994216       3.879318      11.350856       0.449351       1.318747      -0.699667       0.016347       0.036865      -0.014974       0.043017       0.003875      -0.006590      -0.006085      -0.009975      -0.024805      -0.012689      -0.000788       0.013477              2.308612       1.867313       0.363086      -0.191651       3.470149      -0.415728       1.588375           0.000805
          115              H      13.366680      -5.115348      15.374331       0.103522       1.567921 0.11879837E+02  0.13002356E+03                                 2.308510                            2.071501      -1.493245       2.160925                    0.991381       4.156392      12.689213       0.413146       1.354537      -0.692057      -0.004415      -0.021477       0.007541       0.023187      -0.014276      -0.002535       0.000749       0.006012      -0.013015      -0.012549      -0.004488       0.017038              2.493400       2.210916       0.265600      -0.210195       3.553589      -0.330288       1.715696           0.009584
          116              H      12.017132      -3.243039      15.491157       0.072877       1.771417 0.13324526E+02  0.14928781E+03                                 2.464070                            2.167038      -1.395028       2.196074                    0.992877       4.189962      12.720323       0.413639       1.321638      -0.700020      -0.034314      -0.006486       0.011851       0.036878       0.005338      -0.003866      -0.003764      -0.014963      -0.025535      -0.010591      -0.003858       0.014449              2.645137       3.824920      -0.028174      -0.598503       2.228341      -0.024609       1.882149           0.005794
          117              H      -4.021664       2.983792      15.718968       0.121780       1.150571 0.88397599E+01  0.89839527E+02                                 1.880215                            1.790438      -1.254895       2.288253                    0.994612       3.751736      11.029539       0.443169       1.359907      -0.691519       0.024499       0.008393       0.023160       0.034742       0.010295       0.002448      -0.000459      -0.003820       0.022425      -0.014425       0.005914       0.008511              1.912318       2.186519       0.324986       0.261694       1.761139       0.068563       1.789296          -0.000018
          118              H      -5.413038       1.332214      16.250527       0.090251       1.353710 0.10372288E+02  0.10745099E+03                                 1.965743                            1.846031      -0.806303       2.490240                    0.999335       3.458281       9.589132       0.479883       1.232068      -0.723723       0.006614      -0.016806       0.042141       0.045848       0.009057       0.008446      -0.007358      -0.000206       0.039035      -0.019420       0.002523       0.016896              2.015382       1.652772       0.045587      -0.093543       1.987550      -0.493247       2.405826          -0.000148
          119              H       9.798188       3.386515      14.609119       0.085724       1.055293 0.77280356E+01  0.76685470E+02                                 1.820636                            1.705142      -1.434521       2.184798                    0.992145       4.091017      12.266372       0.437501       1.410859      -0.678579      -0.027686      -0.011696      -0.032425       0.044212       0.006706       0.007092      -0.008833      -0.000505       0.010241      -0.015227       0.004752       0.010475              1.894499       2.194223       0.329415       0.438692       1.681389       0.255047       1.807883           0.000053
          120              H      -4.652024       4.796052      11.723511       0.129242       1.023206 0.74355729E+01  0.70757106E+02                                 1.604131                            1.540502      -0.823060       2.497139                    0.999640       3.158491       8.347200       0.537786       1.196854      -0.730232      -0.027501      -0.008286      -0.019752       0.034859       0.006312       0.011332      -0.005865       0.006689       0.018395      -0.016108       0.001166       0.014942              1.619195       1.762450       0.248448       0.148248       1.482912       0.076806       1.612223           0.000041
          121              H      -2.691358       4.464984      15.158202       0.136573       1.024420 0.77022692E+01  0.75916494E+02                                 1.764778                            1.691621      -1.258401       2.300157                    0.994706       3.636950      10.660657       0.446036       1.393217      -0.684748       0.007712      -0.016383       0.031156       0.036036       0.008458       0.004859      -0.003130      -0.000188       0.017019      -0.013014       0.005068       0.007946              1.789523       1.690552       0.062698       0.025758       1.735449      -0.371846       1.942568           0.000015
          122              H      11.604722       3.198726      18.067175       0.083265       1.300688 0.98162044E+01  0.10012769E+03                                 1.887364                            1.771902      -0.904102       2.434538                    0.998618       3.490675       9.550817       0.500643       1.199409      -0.729847       0.010447      -0.018068       0.040549       0.045605       0.007977       0.012351      -0.007399       0.005253       0.026635      -0.019359       0.002205       0.017154              1.958434       1.586340       0.076622      -0.155202       1.783556      -0.440487       2.505406          -0.000050
          123              H      12.447106       1.541302      12.815836       0.092545       1.318258 0.99009736E+01  0.10194500E+03                                 1.958457                            1.820629      -0.990198       2.405415                    0.997496       3.568600      10.044698       0.473829       1.255441      -0.716359      -0.034231      -0.012185      -0.032677       0.048868       0.010373       0.010099      -0.002839      -0.000093       0.038030      -0.019420       0.002271       0.017148              2.010977       2.332332       0.426061       0.436116       1.817377       0.223660       1.883223          -0.000076
          124              H       9.898631       0.865613      19.877981       0.084744       1.384123 0.10188568E+02  0.10486883E+03                                 1.973450                            1.810227      -0.931929       2.425559                    0.998375       3.475506       9.543760       0.493388       1.206103      -0.729033       0.032019      -0.031548      -0.001001       0.044961      -0.017553       0.003492      -0.004201       0.004983       0.016754      -0.020552       0.003152       0.017401              2.026338       2.115117      -0.679587      -0.166666       2.200198       0.108119       1.763699           0.000131
          125              H       7.664648       3.336197      18.131429       0.074981       1.167059 0.81315721E+01  0.80850884E+02                                 1.874062                            1.692927      -1.231158       2.271160                    0.994614       3.935419      11.404783       0.466083       1.321700      -0.697186      -0.010627       0.016657      -0.037356       0.042260      -0.006619      -0.000351      -0.003821      -0.004264       0.036566      -0.013306       0.000194       0.013112              2.031046       1.646224      -0.232281       0.402341       1.680704      -0.503525       2.766211           0.000163
          126              H      13.830616       3.206432      12.138244       0.126639       1.024755 0.74021987E+01  0.70160836E+02                                 1.587536                            1.523096      -0.817929       2.497550                    0.999622       3.125358       8.167177       0.549854       1.175236      -0.735653      -0.005617       0.012200      -0.032358       0.035035       0.008047       0.009045      -0.005610       0.002195       0.029178      -0.016939       0.002553       0.014386              1.608176       1.418262       0.136233      -0.085357       1.518739      -0.286603       1.887526           0.000079
          127              H       6.874497       4.025498      20.094110       0.108036       1.065989 0.78711616E+01  0.76352968E+02                                 1.665837                            1.595120      -0.947534       2.420172                    0.998324       3.429205       9.299176       0.520883       1.212214      -0.724313      -0.018934       0.019957       0.004456       0.027868      -0.013147      -0.000704      -0.001243      -0.001713       0.003980      -0.013960       0.001432       0.012528              1.677557       1.637317      -0.383038       0.000242       1.674418      -0.029676       1.720935           0.000018
          128              H       9.134810       1.535552      21.875710       0.117079       1.130318 0.79606643E+01  0.76429026E+02                                 1.655598                            1.546845      -0.889265       2.455191                    0.999030       3.196895       8.262336       0.566007       1.127134      -0.747365       0.011143      -0.015818       0.027681       0.033773      -0.016388       0.001858      -0.004743      -0.000163       0.022873      -0.020351       0.004931       0.015420              1.723331       1.375275      -0.158938       0.172423       1.466695      -0.225367       2.328021           0.000105
          129              H      -3.270467       8.565950      28.587376       0.094313       1.576292 0.12212184E+02  0.13481438E+03                                 2.312953                            2.094343      -1.581395       2.103444                    0.991382       4.390399      13.536008       0.411936       1.346895      -0.691863       0.003245      -0.018145      -0.010524       0.021226      -0.004037       0.000466      -0.000079       0.021227      -0.008802      -0.009888      -0.002948       0.012837              2.442084       2.388922      -0.098665       0.018959       3.157722       0.524417       1.779609           0.012921
          130              H      -5.197233       9.638608      28.750933       0.084642       1.374163 0.96474386E+01  0.99870764E+02                                 2.090520                            1.845926      -1.232689       2.283645                    0.994055       3.888021      11.407089       0.446717       1.324487      -0.698495      -0.033988      -0.021669      -0.015502       0.043186       0.005161       0.005008       0.007169       0.007362      -0.025390      -0.012625      -0.000817       0.013442              2.320827       3.352021       0.583360       0.386623       2.015620       0.252114       1.594838           0.000809
          131              H       9.762987       2.040763       0.771053       0.104504       1.553449 0.11753083E+02  0.12827101E+03                                 2.292972                            2.059501      -1.474714       2.169166                    0.991516       4.138096      12.608747       0.414692       1.353329      -0.692323       0.020450       0.007148       0.007412       0.022896      -0.014380      -0.000904       0.002354       0.002360      -0.012969      -0.012424      -0.004407       0.016831              2.475132       3.418998       0.441857       0.292646       2.300064       0.253179       1.706336           0.009532
          132              H       7.714352       3.103739       0.887879       0.072553       1.777537 0.13372570E+02  0.14995189E+03                                 2.468958                            2.170288      -1.395143       2.195837                    0.992775       4.195715      12.740615       0.413540       1.320843      -0.700168       0.001539       0.034945       0.011846       0.036930       0.007117       0.003103       0.004499       0.011448      -0.025825      -0.010778      -0.003652       0.014430              2.651012       2.273771      -0.257303      -0.062829       3.794045       0.598244       1.885220           0.005804
          133              H      -0.778332      18.066718       1.115690       0.123285       1.147560 0.88142359E+01  0.89541949E+02                                 1.879411                            1.789820      -1.257268       2.288007                    0.994629       3.747591      11.025685       0.442383       1.362904      -0.690933      -0.004772      -0.025157       0.022370       0.034002       0.010141       0.000612      -0.002356      -0.002229       0.023224      -0.014261       0.005570       0.008691              1.911492       1.676115       0.249788      -0.029677       2.269798      -0.268461       1.788562          -0.000017
          134              H       3.498859       0.321421       1.647250       0.090256       1.356363 0.10396294E+02  0.10776448E+03                                 1.968489                            1.848310      -0.814342       2.486689                    0.999255       3.460868       9.599932       0.479520       1.232260      -0.723678       0.017767      -0.004397       0.042075       0.045883       0.008738       0.008398      -0.007060      -0.004830       0.039466      -0.019341       0.002472       0.016869              2.018326       1.970092       0.092091       0.475698       1.674999       0.164667       2.409887          -0.000145
          135              H       0.832608       4.335159       0.005841       0.083954       1.058782 0.77556406E+01  0.76987231E+02                                 1.820602                            1.705086      -1.417383       2.190782                    0.992304       4.091339      12.248341       0.438934       1.405744      -0.679556       0.007531       0.029586      -0.032740       0.044766       0.006434       0.009792      -0.005799      -0.003609       0.009979      -0.015256       0.004815       0.010440              1.894475       1.597396       0.241676      -0.188555       2.278161      -0.471168       1.807868           0.000055
          136              H       8.544865       8.746002      26.326789       0.129644       1.021359 0.74159852E+01  0.70488337E+02                                 1.597980                            1.535056      -0.803228       2.504238                    0.999762       3.156822       8.324082       0.540813       1.191546      -0.731416       0.003528       0.028355      -0.019858       0.034797       0.005272       0.007394      -0.010363      -0.009908       0.018096      -0.016169       0.001329       0.014840              1.612879       1.412528       0.196322      -0.053978       1.820158      -0.156409       1.605952           0.000044
          137              H      -2.050364      16.535178       0.554925       0.136160       1.022335 0.76806996E+01  0.75629943E+02                                 1.760506                            1.687779      -1.248392       2.304334                    0.994856       3.630973      10.628342       0.447251       1.390790      -0.685236       0.017535      -0.004813       0.031643       0.036495       0.008175       0.003864      -0.004457      -0.005018       0.016462      -0.013088       0.005114       0.007973              1.785137       1.712363       0.066288       0.370077       1.705578       0.028543       1.937470           0.000017
          138              H       1.281109       2.575173       3.463897       0.083641       1.303923 0.98444034E+01  0.10049381E+03                                 1.891120                            1.774886      -0.912879       2.430524                    0.998562       3.493078       9.563130       0.500004       1.200004      -0.729710       0.019120      -0.007767       0.040452       0.045412       0.006987       0.009080      -0.011116      -0.009600       0.026383      -0.019379       0.002327       0.017052              1.962594       1.760619       0.102048       0.415192       1.615054       0.218275       2.512110          -0.000049
          139              H      -5.318761      -7.698164      27.419114       0.092075       1.321208 0.99276963E+01  0.10228582E+03                                 1.961154                            1.822902      -0.994523       2.403395                    0.997426       3.571921      10.056238       0.473619       1.255191      -0.716417       0.007260       0.035395      -0.033074       0.048984       0.010041       0.004155      -0.009403      -0.006035       0.037444      -0.019330       0.002439       0.016891              2.013818       1.707713       0.334674      -0.158242       2.447907      -0.465220       1.885835          -0.000072
          140              H       3.341384       4.602389       5.274704       0.084335       1.383511 0.10181112E+02  0.10475613E+03                                 1.971269                            1.808300      -0.919789       2.430224                    0.998469       3.475839       9.538045       0.494248       1.204417      -0.729405       0.036155      -0.027114      -0.001075       0.045205      -0.017719       0.004689      -0.002835       0.005250       0.017124      -0.020799       0.003268       0.017531              2.024072       2.391196      -0.637708      -0.130958       1.919379       0.148906       1.761642           0.000131
          141              H       0.572216       6.453388       3.528152       0.074731       1.168391 0.81406233E+01  0.80916380E+02                                 1.870717                            1.690304      -1.211872       2.278145                    0.994840       3.931293      11.369510       0.468192       1.316143      -0.698326      -0.017853       0.007600      -0.037700       0.042400      -0.005701       0.003743       0.000847       0.007978       0.036301      -0.013257       0.000214       0.013043              2.027039       1.743722      -0.216852       0.554980       1.577538      -0.323868       2.759856           0.000165
          142              H      -9.610505      10.052942      26.741522       0.125129       1.027737 0.74258131E+01  0.70413745E+02                                 1.587668                            1.523143      -0.814537       2.497744                    0.999653       3.130409       8.171832       0.551346       1.171572      -0.736510      -0.013299       0.003771      -0.032966       0.035746       0.007340       0.006954      -0.008002      -0.006539       0.029137      -0.016862       0.002562       0.014300              1.608307       1.477412       0.144782       0.271421       1.459388       0.126099       1.888120           0.000083
          143              H      -0.224625       7.134944       5.490832       0.107174       1.067813 0.78893395E+01  0.76591171E+02                                 1.669670                            1.598499      -0.957225       2.416373                    0.998243       3.433059       9.320433       0.519461       1.214549      -0.723797      -0.022777       0.015777       0.004456       0.028063      -0.012373       0.001226       0.000808       0.008803       0.003875      -0.013902       0.001389       0.012513              1.681475       1.788321      -0.363032       0.029500       1.531232       0.004094       1.724873           0.000019
          144              H       2.567528       5.260712       7.272432       0.117671       1.126080 0.79243662E+01  0.75987294E+02                                 1.650755                            1.542769      -0.881645       2.459022                    0.999091       3.191614       8.241376       0.567102       1.126337      -0.747560       0.017407      -0.008867       0.027575       0.033794      -0.015517       0.004940      -0.001195       0.009756       0.022325      -0.020129       0.004769       0.015360              1.718016       1.506409      -0.138390       0.246616       1.328235      -0.137016       2.319404           0.000103
          145              H      11.708771      12.531206      15.222456       0.093667       1.590361 0.12342797E+02  0.13665333E+03                                 2.328661                            2.106899      -1.649836       2.072579                    0.991273       4.411641      13.632441       0.410199       1.348668      -0.691463      -0.018121       0.000816       0.010516       0.020968      -0.006945       0.000186      -0.000568      -0.018210      -0.008717      -0.009999      -0.002928       0.012927              2.459674       3.195614       0.016606      -0.521819       2.393498      -0.096110       1.789911           0.013001
          146              H      -6.519822      10.780878      15.058900       0.084653       1.369742 0.96109895E+01  0.99340552E+02                                 2.080618                            1.838438      -1.227186       2.285749                    0.994216       3.879316      11.350847       0.449352       1.318747      -0.699667      -0.016347      -0.036865       0.014974       0.043017       0.003875      -0.006590      -0.006085      -0.009975      -0.024805      -0.012689      -0.000788       0.013477              2.308611       1.867312       0.363086      -0.191651       3.470147      -0.415728       1.588375           0.000805
          147              H      -2.158783      -4.565476      13.832224       0.103522       1.567920 0.11879829E+02  0.13002344E+03                                 2.308508                            2.071499      -1.493246       2.160924                    0.991381       4.156392      12.689207       0.413146       1.354536      -0.692057       0.004415       0.021477      -0.007541       0.023187      -0.014276      -0.002535       0.000749       0.006012      -0.013014      -0.012549      -0.004488       0.017038              2.493398       2.210914       0.265599      -0.210195       3.553585      -0.330288       1.715695           0.009584
          148              H      -3.654698      12.924246      13.715398       0.072876       1.771424 0.13324588E+02  0.14928869E+03                                 2.464077                            2.167043      -1.395033       2.196071                    0.992877       4.189972      12.720362       0.413638       1.321638      -0.700020       0.034314       0.006486      -0.011851       0.036878       0.005338      -0.003866      -0.003764      -0.014964      -0.025535      -0.010591      -0.003859       0.014450              2.645144       3.824933      -0.028175      -0.598505       2.228346      -0.024609       1.882153           0.005794
          149              H      12.384098       6.697415      13.487587       0.121780       1.150573 0.88397800E+01  0.89839781E+02                                 1.880217                            1.790440      -1.254894       2.288253                    0.994612       3.751735      11.029539       0.443169       1.359908      -0.691519      -0.024499      -0.008393      -0.023160       0.034742       0.010295       0.002448      -0.000459      -0.003820       0.022425      -0.014425       0.005914       0.008511              1.912321       2.186522       0.324986       0.261695       1.761141       0.068563       1.789299          -0.000018
          150              H      13.775472       8.348993      12.956028       0.090251       1.353708 0.10372268E+02  0.10745072E+03                                 1.965741                            1.846029      -0.806302       2.490240                    0.999335       3.458279       9.589122       0.479884       1.232067      -0.723723      -0.006614       0.016806      -0.042141       0.045848       0.009057       0.008446      -0.007358      -0.000206       0.039034      -0.019420       0.002523       0.016896              2.015380       1.652770       0.045586      -0.093542       1.987547      -0.493246       2.405822          -0.000148
          151              H      -1.435754       6.294692      14.597436       0.085724       1.055294 0.77280467E+01  0.76685608E+02                                 1.820637                            1.705143      -1.434522       2.184797                    0.992145       4.091020      12.266383       0.437501       1.410858      -0.678580       0.027686       0.011696       0.032425       0.044212       0.006706       0.007092      -0.008833      -0.000505       0.010241      -0.015227       0.004752       0.010475              1.894500       2.194225       0.329416       0.438692       1.681390       0.255048       1.807885           0.000052
          152              H      -6.555542       4.885155      17.483044       0.129242       1.023209 0.74355947E+01  0.70757355E+02                                 1.604133                            1.540503      -0.823063       2.497136                    0.999640       3.158494       8.347206       0.537786       1.196852      -0.730233       0.027501       0.008286       0.019752       0.034859       0.006312       0.011332      -0.005865       0.006689       0.018395      -0.016108       0.001166       0.014942              1.619197       1.762452       0.248449       0.148250       1.482913       0.076807       1.612225           0.000042
          153              H      11.053792       5.216223      14.048353       0.136573       1.024421 0.77022750E+01  0.75916568E+02                                 1.764779                            1.691622      -1.258402       2.300157                    0.994706       3.636951      10.660662       0.446036       1.393217      -0.684748      -0.007712       0.016383      -0.031156       0.036036       0.008458       0.004859      -0.003130      -0.000188       0.017019      -0.013014       0.005068       0.007946              1.789524       1.690553       0.062698       0.025758       1.735450      -0.371846       1.942569           0.000015
          154              H      -3.242288       6.482481      11.139380       0.083265       1.300696 0.98162686E+01  0.10012850E+03                                 1.887370                            1.771907      -0.904107       2.434535                    0.998618       3.490683       9.550842       0.500643       1.199407      -0.729847      -0.010447       0.018068      -0.040549       0.045605       0.007977       0.012351      -0.007399       0.005253       0.026635      -0.019359       0.002205       0.017154              1.958441       1.586344       0.076622      -0.155203       1.783561      -0.440491       2.505417          -0.000051
          155              H      -4.084672       8.139905      16.390719       0.092545       1.318257 0.99009560E+01  0.10194476E+03                                 1.958455                            1.820627      -0.990197       2.405415                    0.997496       3.568597      10.044685       0.473829       1.255441      -0.716359       0.034231       0.012185       0.032677       0.048868       0.010373       0.010099      -0.002839      -0.000093       0.038030      -0.019420       0.002271       0.017148              2.010975       2.332329       0.426060       0.436115       1.817375       0.223660       1.883221          -0.000076
          156              H      -1.536197       8.815594       9.328574       0.084744       1.384120 0.10188541E+02  0.10486846E+03                                 1.973445                            1.810223      -0.931930       2.425559                    0.998375       3.475505       9.543748       0.493389       1.206101      -0.729033      -0.032019       0.031548       0.001001       0.044961      -0.017553       0.003492      -0.004201       0.004983       0.016754      -0.020552       0.003152       0.017401              2.026333       2.115111      -0.679585      -0.166665       2.200193       0.108119       1.763695           0.000130
          157              H       0.697786       6.345010      11.075126       0.074981       1.167059 0.81315721E+01  0.80850892E+02                                 1.874062                            1.692927      -1.231158       2.271159                    0.994614       3.935420      11.404790       0.466082       1.321701      -0.697185       0.010627      -0.016657       0.037356       0.042260      -0.006619      -0.000351      -0.003821      -0.004264       0.036566      -0.013306       0.000194       0.013112              2.031047       1.646225      -0.232281       0.402341       1.680705      -0.503525       2.766212           0.000163
          158              H      -5.468182       6.474775      17.068311       0.126639       1.024755 0.74022048E+01  0.70160907E+02                                 1.587536                            1.523096      -0.817930       2.497550                    0.999622       3.125359       8.167180       0.549854       1.175236      -0.735653       0.005617      -0.012200       0.032358       0.035035       0.008047       0.009045      -0.005610       0.002195       0.029178      -0.016939       0.002553       0.014386              1.608176       1.418262       0.136233      -0.085357       1.518739      -0.286603       1.887527           0.000080
          159              H       1.487937       5.655709       9.112445       0.108036       1.065990 0.78711715E+01  0.76353095E+02                                 1.665839                            1.595122      -0.947535       2.420172                    0.998324       3.429207       9.299186       0.520882       1.212214      -0.724313       0.018934      -0.019957      -0.004456       0.027868      -0.013147      -0.000704      -0.001243      -0.001713       0.003980      -0.013960       0.001432       0.012528              1.677559       1.637319      -0.383038       0.000242       1.674419      -0.029676       1.720937           0.000018
          160              H      -0.772376       8.145655       7.330845       0.117079       1.130319 0.79606659E+01  0.76429040E+02                                 1.655597                            1.546844      -0.889265       2.455191                    0.999030       3.196896       8.262337       0.566007       1.127133      -0.747365      -0.011143       0.015818      -0.027681       0.033773      -0.016388       0.001858      -0.004743      -0.000163       0.022873      -0.020351       0.004931       0.015420              1.723330       1.375275      -0.158938       0.172423       1.466695      -0.225367       2.328021           0.000105
          161              C       6.510472       9.431247       0.274542      -0.172052      37.336456 0.41223656E+03  0.96633535E+04                                 9.956073                            6.885530      -0.118396       1.941717                    0.998654      30.019922      89.144980       0.605850       0.431280      -1.044032       0.010613       0.015412      -0.003776       0.019090      -0.007025       0.009356       0.011463      -0.027401       0.128824      -0.038623      -0.007524       0.046147             13.271585      22.488289      -2.189928      -0.774851      11.707494      -2.105282       5.618972           0.006656
          162              C      -0.681138       0.321601      29.107253       0.118128      36.171686 0.35666480E+03  0.79314050E+04                                 9.611311                            6.308772       0.091231       2.059015                    0.999330      24.973203      68.437707       0.658197       0.418466      -1.069445      -0.003140      -0.011087      -0.001974       0.011691      -0.003259      -0.001866       0.009906       0.001774       0.033254      -0.011627      -0.004374       0.016001             13.992877      24.525943      -4.678560       0.048820      11.945720      -2.086964       5.506967           0.000718
          163              C       5.358653      10.077938       0.175239       0.088663      28.896428 0.30847738E+03  0.67011769E+04                                 8.385606                            5.923814       0.172796       2.078131                    0.999711      25.789750      72.856801       0.660948       0.426590      -1.050688       0.015208       0.050502      -0.017534       0.055581       0.028246      -0.002369       0.017590      -0.008108       0.128254      -0.051832       0.003890       0.047942             10.766507      16.406003      -1.905786      -0.440991      10.972308      -2.225689       4.921211           0.000270
          164              C      -0.789488       1.578194      28.680837      -0.180759      36.010436 0.41513738E+03  0.96988759E+04                                 9.605883                            6.807131       0.166369       2.032331                    0.999548      29.591983      86.279251       0.626338       0.418570      -1.057243      -0.021094       0.002209       0.000560       0.021217       0.006569      -0.005379       0.015893       0.037146       0.078691      -0.037160       0.006332       0.030828             12.377533      19.109667      -3.680026       0.062223      12.598325      -2.283730       5.424607           0.004100
          165              C      -2.040260       2.219076      28.599059       0.106098      27.908541 0.30144162E+03  0.65227066E+04                                 8.195956                            5.850717       0.146185       2.071787                    0.999667      25.748725      73.037607       0.664715       0.425840      -1.049211      -0.013896      -0.032982       0.014079       0.038459       0.006919       0.009898       0.015849      -0.039241       0.164808      -0.048792      -0.011101       0.059892             10.363025      15.555869      -2.072688      -0.191307      10.828092      -1.950490       4.705115           0.003015
          166              C      -0.785338       7.953930       1.109849       0.104183      33.096254 0.39250849E+03  0.90020485E+04                                 9.216750                            6.744942      -0.061186       2.001812                    0.999577      26.173805      74.508486       0.614434       0.434649      -1.052043      -0.010114      -0.010453       0.007092       0.016182       0.001591      -0.004154       0.002587       0.014100      -0.008468      -0.007972      -0.001887       0.009859             11.911452      11.401194       6.867387      -3.302662      14.936086      -2.290378       9.397076           0.005648
          167              C       0.192720       8.995604       0.730164       0.100395      34.932789 0.41174780E+03  0.95394178E+04                                 9.549859                            6.902652      -0.050446       2.005371                    0.999477      26.273889      74.723660       0.609233       0.433942      -1.054405       0.016236       0.001518      -0.001414       0.016368      -0.005896      -0.007646       0.008109      -0.002789      -0.015100      -0.011343      -0.003463       0.014805             12.554300      12.508642       7.880609      -3.723386      15.870003      -3.112432       9.284255           0.004434
          168              C      -7.537134      -0.632950      28.721726      -0.170861      32.671035 0.43290567E+03  0.10248025E+05                                 9.103825                            7.077448      -0.111386       1.948806                    0.998227      29.851764      88.383851       0.596304       0.433902      -1.044965       0.016445      -0.004894       0.016338       0.023693      -0.015841       0.027210       0.008153      -0.014563      -0.011376      -0.038024       0.012907       0.025116             10.959997      10.723264       5.485650      -3.213136      13.292749      -2.276380       8.863979           0.001835
          169              C      10.844542       6.374129      22.600032       0.115822      34.492004 0.33919925E+03  0.74673170E+04                                 9.396680                            6.191696       0.034301       2.043428                    0.999576      24.901981      68.448508       0.656449       0.423834      -1.063416       0.003640       0.009602      -0.001784       0.010422       0.001840       0.011779       0.000134      -0.010606      -0.026777      -0.017370       0.006756       0.010614             13.936588       8.189339      -2.402119       3.353918       6.832096      -3.553851      26.788329           0.004565
          170              C      -6.674080       0.339022      28.406295       0.083992      25.053361 0.31298651E+03  0.68360271E+04                                 7.626035                            6.003687       0.223762       2.092656                    0.999545      26.108790      74.390220       0.649361       0.431859      -1.045601       0.003183       0.021038       0.040766       0.045985      -0.034205       0.001074      -0.000616       0.006622       0.051259      -0.042909       0.016923       0.025986              8.896319       8.674659       4.257770      -1.799813      10.717277      -0.826709       7.297020           0.000978
          171              C      -9.170277       3.675101      28.581535       0.097617      26.121010 0.35759607E+03  0.80970936E+04                                 7.990506                            6.551042      -0.139834       1.973722                    0.998137      26.965985      78.934437       0.601050       0.450048      -1.032037       0.014568      -0.024457      -0.036825       0.046546      -0.029451       0.016110       0.007167       0.004602       0.004458      -0.037199       0.006460       0.030739              9.073982       8.641066       3.769845      -1.654055      10.665603       0.070656       7.915276           0.002728
          172              C      -1.410677       8.041067       2.301477      -0.195607      31.206416 0.43100388E+03  0.10131810E+05                                 8.658430                            6.965132       0.176637       2.030487                    0.999577      29.665059      85.853011       0.617293       0.422094      -1.058426      -0.005169       0.009004      -0.007534       0.012828      -0.007855       0.011789       0.021030      -0.015796      -0.006869      -0.027872       0.002684       0.025188             10.013432       9.423193       4.312620      -2.864905      10.873573      -2.224474       9.743532           0.001317
          173              C      -1.071229       6.929673       0.257018      -0.167762      31.371316 0.43677423E+03  0.10328896E+05                                 8.788772                            7.055265      -0.002190       1.989141                    0.998027      29.410155      86.109311       0.606050       0.427367      -1.052363       0.000020      -0.008733       0.002067       0.008974      -0.014797      -0.001572      -0.001552       0.021434       0.022149      -0.022111       0.007464       0.014646             10.227030       9.788650       4.886717      -1.736817      13.333038      -0.176935       7.559402           0.001673
          174              C      -8.899748       2.619857      26.583806       0.048160      26.978636 0.36600832E+03  0.82692239E+04                                 7.889721                            6.432444       0.266575       2.081297                    0.999824      27.243787      77.597123       0.639499       0.423928      -1.056025       0.010517       0.026615       0.053260       0.060461      -0.028139      -0.007037       0.014408       0.015388       0.068894      -0.041500       0.006192       0.035309              8.957211       8.195261       3.854775      -1.778443       9.768274      -1.140457       8.908100           0.001939
          175              C       1.424462      10.974407       1.197469       0.083293      25.298896 0.32304364E+03  0.70948720E+04                                 7.613655                            6.067469       0.181225       2.072647                    0.999778      26.239991      74.393542       0.652586       0.427351      -1.050834       0.003432      -0.014997      -0.047487       0.049917      -0.023978       0.017296       0.021846      -0.007302       0.032064      -0.043519       0.016290       0.027230              8.744428       8.215739       4.094916      -1.950225      10.545105      -0.676717       7.472439           0.000894
          176              C      -7.178563       5.169819      23.920169       0.089473      25.442266 0.28654166E+03  0.61041134E+04                                 7.602913                            5.677139       0.244726       2.100728                    0.999871      25.383450      70.753193       0.681661       0.421796      -1.054836      -0.025110       0.033775       0.027989       0.050543       0.002676      -0.005360       0.001305      -0.003638      -0.143721      -0.048345       0.021130       0.027215              9.187473       7.376971      -2.387003       1.213762       5.743316      -1.641397      14.442133           0.000695
          177              C      -8.745736       6.219248      24.907350       0.091808      27.165073 0.31789832E+03  0.69605135E+04                                 8.089700                            6.065576       0.111206       2.057654                    0.999663      25.897675      73.538701       0.644564       0.433997      -1.045792       0.046349      -0.019667      -0.023328       0.055491       0.029749      -0.016290       0.012550      -0.022940      -0.013795      -0.041130       0.006907       0.034223             10.078986       7.907379      -2.536152       0.752203       6.204186      -1.247838      16.125392           0.002854
          178              C       0.538993      10.021798       1.612202      -0.194612      32.286699 0.43691516E+03  0.10281664E+05                                 8.834404                            6.984191       0.239775       2.049120                    0.999754      29.574730      84.983431       0.621689       0.418665      -1.063077      -0.000544       0.002344      -0.001903       0.003068      -0.014705      -0.019639       0.010819       0.006879       0.056842      -0.025070      -0.010458       0.035528             10.388562       9.533394       5.604840      -1.966870      13.355748      -1.380484       8.276543           0.002492
          179              C      10.337877       6.625842      23.709881      -0.190331      33.112398 0.37522833E+03  0.85508197E+04                                 9.069493                            6.508154       0.124670       2.019570                    0.999813      29.019389      83.661075       0.634955       0.423303      -1.053895       0.021871      -0.005906       0.009609       0.024608      -0.000323       0.018336      -0.007210      -0.001997      -0.164180      -0.059236       0.027659       0.031577             12.097774       7.483650      -1.926455       1.058385       6.209774      -1.663383      22.599898           0.000620
          180              C      -7.644777       5.558988      22.705176      -0.195322      32.781150 0.40901514E+03  0.94560401E+04                                 8.871901                            6.710354       0.247145       2.050760                    0.999868      29.125743      82.623713       0.641732       0.412841      -1.068114      -0.002116       0.016631       0.014546       0.022196      -0.001842      -0.027834       0.018438       0.013743       0.055107      -0.029854      -0.012457       0.042312             10.870332       8.462421      -2.748051       2.481910       6.540752      -2.468551      17.607824           0.003423
          181              C       2.780618      12.653181      14.328736      -0.173067      37.415076 0.41329552E+03  0.96938709E+04                                 9.972223                            6.896449      -0.131483       1.937653                    0.998641      30.042126      89.221438       0.605129       0.431541      -1.043930       0.014482       0.012530       0.003466       0.019461      -0.003767      -0.010223      -0.010878       0.031613       0.128886      -0.039525      -0.006686       0.046211             13.299503      12.576224      -3.663823       1.968208      21.695369       1.075001       5.626915           0.006670
          182              C       3.175541      13.894290      14.702580       0.119464      36.125051 0.35599627E+03  0.79131021E+04                                 9.605998                            6.303596       0.083871       2.057015                    0.999377      24.949223      68.364947       0.658328       0.418565      -1.069345      -0.010459      -0.005545       0.002079       0.012019      -0.003638      -0.010555       0.000335       0.000997       0.033739      -0.011991      -0.004589       0.016580             13.991799      13.552869      -6.303504       2.068629      22.917719       0.251512       5.504810           0.000724
          183              C       3.587912      11.607632      14.428038       0.089999      28.849306 0.30786709E+03  0.66850191E+04                                 8.375886                            5.916259       0.176966       2.079740                    0.999711      25.771023      72.802695       0.661614       0.426346      -1.050774       0.048789       0.022070       0.019203       0.056887       0.028271      -0.017240      -0.000880      -0.007057       0.129218      -0.051678       0.003518       0.048160             10.754995      11.613177      -2.594684       2.133601      15.735301       0.763899       4.916506           0.000270
          184              C       4.434539      13.969805      15.128995      -0.183725      36.186593 0.41764884E+03  0.97729887E+04                                 9.643022                            6.833553       0.163440       2.030526                    0.999501      29.665287      86.582006       0.624276       0.419289      -1.056712       0.005250      -0.020189      -0.000330       0.020863       0.000875      -0.016413       0.002400      -0.038929       0.079957      -0.037070       0.006009       0.031061             12.430046      13.859636      -4.497371       2.278203      17.986071       0.265442       5.444431           0.004128
          185              C       5.250474      12.825509      15.210774       0.109112      27.783370 0.29984342E+03  0.64788617E+04                                 8.167075                            5.831328       0.153835       2.075150                    0.999668      25.684958      72.781013       0.666546       0.425277      -1.049663      -0.031646      -0.018717      -0.014091       0.039375       0.012204      -0.014080      -0.012383       0.033532       0.163247      -0.048519      -0.010910       0.059428             10.323354      11.491362      -2.648010       1.897963      14.787667       0.471176       4.691032           0.003002
          186              C       2.379796       5.220092      13.493428       0.105040      33.077992 0.39216998E+03  0.89931604E+04                                 9.216444                            6.743997      -0.064897       2.000947                    0.999566      26.167323      74.507448       0.614153       0.434902      -1.051795      -0.007400      -0.010513      -0.007578       0.014923      -0.000246      -0.002932       0.003096      -0.012897      -0.011789      -0.007396      -0.001814       0.009210             11.912592      12.886371       7.087491       1.788384      13.455067       3.601854       9.396338           0.005642
          187              C       3.268196       6.339220      13.873114       0.097306      34.995612 0.41256391E+03  0.95621546E+04                                 9.557060                            6.906185      -0.044521       2.007106                    0.999431      26.301056      74.792814       0.609572       0.433527      -1.054757      -0.001735       0.016228       0.002172       0.016464      -0.005704      -0.008501       0.005873       0.007148      -0.016498      -0.010851      -0.003872       0.014723             12.566578      13.544549       8.040679       2.542373      14.863282       4.142170       9.291904           0.004437
          188              C       3.227995       6.972366      15.088106      -0.173165      32.735645 0.43393752E+03  0.10278531E+05                                 9.115165                            7.085167      -0.110571       1.948536                    0.998222      29.887636      88.515213       0.596071       0.433815      -1.045021      -0.007028       0.014885      -0.017424       0.023970      -0.013584      -0.003125      -0.027275       0.021835      -0.008347      -0.036743       0.011254       0.025489             10.976172      11.677146       5.633461       1.791021      12.376362       3.517638       8.875008           0.001834
          189              C      10.333461       6.815574      21.209800       0.113650      34.511630 0.33948554E+03  0.74744186E+04                                 9.395512                            6.191121       0.037892       2.044589                    0.999568      24.915061      68.464863       0.657055       0.423398      -1.063801       0.008170       0.005776       0.001193       0.010076       0.004034       0.001797      -0.011407       0.009217      -0.030736      -0.017970       0.006265       0.011704             13.934767       7.550568      -2.495145       4.002772       7.468521      -2.800659      26.785213           0.004567
          190              C       4.064154       7.967577      15.403537       0.086394      25.006527 0.31220211E+03  0.68146136E+04                                 7.616339                            5.995580       0.225482       2.093567                    0.999561      26.077032      74.276236       0.649894       0.431775      -1.045652       0.020286       0.005415      -0.042804       0.047676      -0.032439       0.001439      -0.000523       0.013904       0.049773      -0.041475       0.016349       0.025126              8.885294       9.434836       4.364799       0.555352       9.930341       1.899855       7.290706           0.000974
          191              C       7.727724       5.982967      15.228298       0.100139      26.078131 0.35678921E+03  0.80757244E+04                                 7.989017                            6.549647      -0.149136       1.971412                    0.998082      26.943857      78.901169       0.600179       0.450874      -1.031377      -0.025631       0.010539       0.034883       0.044552      -0.028032      -0.006111      -0.017492       0.010481       0.002801      -0.037055       0.007240       0.029815              9.072758       9.537738       3.901798      -0.310437       9.767614       1.625303       7.912923           0.002725
          192              C       2.556917       4.614053      12.301801      -0.197633      31.286251 0.43240484E+03  0.10173651E+05                                 8.677760                            6.981052       0.166104       2.026857                    0.999586      29.708204      86.033725       0.615938       0.422652      -1.058008       0.009551      -0.002294       0.008415       0.012935      -0.005187      -0.019263      -0.015307       0.018904      -0.003643      -0.028168       0.002787       0.025381             10.037607       9.621910       4.349233       1.795805      10.723287       3.170748       9.767624           0.001318
          193              C       1.408001       4.788324      14.346260      -0.168137      31.402426 0.43728374E+03  0.10343970E+05                                 8.795607                            7.060414      -0.004501       1.988436                    0.998030      29.423275      86.160607       0.605695       0.427492      -1.052284      -0.008742      -0.000675      -0.000982       0.008823      -0.017784       0.001314       0.002189      -0.013206       0.020472      -0.022567       0.006883       0.015684             10.236568      11.865354       5.198015      -0.076224      11.281997       1.744411       7.562354           0.001671
          194              C       6.644382       6.097217      17.226026       0.050722      26.877053 0.36422685E+03  0.82177912E+04                                 7.864467                            6.412076       0.274507       2.084705                    0.999803      27.177574      77.320480       0.641307       0.423308      -1.056559       0.024382       0.013831      -0.055698       0.062354      -0.028896      -0.014973       0.004856       0.001017       0.067122      -0.040913       0.006206       0.034707              8.927792       8.593188       3.899873       0.865670       9.304235       1.922327       8.885953           0.001935
          195              C       5.046870       7.845583      13.405809       0.083831      25.273238 0.32264299E+03  0.70832803E+04                                 7.605363                            6.061140       0.187971       2.074659                    0.999765      26.224535      74.314710       0.653396       0.426990      -1.051144      -0.014953       0.001385       0.048371       0.050648      -0.021750      -0.019738      -0.020381       0.022888       0.032884      -0.044104       0.015711       0.028393              8.734507       9.307523       4.250984       0.382857       9.431509       2.023779       7.464490           0.000892
          196              C       8.917017       8.170907      19.889664       0.090396      25.410397 0.28609202E+03  0.60921102E+04                                 7.596871                            5.673062       0.241038       2.099791                    0.999851      25.362055      70.678266       0.681842       0.421852      -1.054806       0.036480      -0.019879      -0.027928       0.050059       0.002752      -0.002300       0.004911       0.002885      -0.144324      -0.048531       0.021365       0.027166              9.179997       6.460135      -2.518998       1.799474       6.650878      -0.962133      14.428977           0.000691
          197              C      10.183148       6.772962      18.902482       0.091743      27.147749 0.31763824E+03  0.69534860E+04                                 8.087999                            6.065286       0.111010       2.057783                    0.999623      25.886067      73.501802       0.644222       0.434311      -1.045590      -0.025593       0.042904       0.023517       0.055216       0.031431      -0.015322       0.014418       0.004874      -0.016103      -0.041160       0.006886       0.034274             10.076197       6.969117      -2.673786       1.346598       7.140716      -0.566193      16.118759           0.002850
          198              C       4.233126       6.831010      12.991076      -0.190820      32.186193 0.43519803E+03  0.10230707E+05                                 8.816584                            6.970849       0.247649       2.052097                    0.999755      29.513566      84.751221       0.622260       0.418712      -1.063096       0.001807      -0.001521       0.001547       0.002823      -0.013902      -0.013809       0.017857       0.001652       0.057746      -0.024033      -0.011397       0.035430             10.366721      11.635499       5.902617       1.075464      11.202431       2.141972       8.262232           0.002484
          199              C      10.656156       6.350878      20.099951      -0.188290      33.057149 0.37452934E+03  0.85305925E+04                                 9.056830                            6.500025       0.126331       2.020480                    0.999815      28.993337      83.554647       0.635678       0.423034      -1.054102      -0.008280       0.020343      -0.008688       0.023619      -0.000889       0.009826      -0.016335       0.001640      -0.163375      -0.058669       0.026593       0.032077             12.077912       6.783574      -2.027995       1.796041       6.895622      -0.803731      22.554539           0.000616
          200              C       9.369851       7.766249      21.104657      -0.196322      32.853616 0.41014293E+03  0.94889957E+04                                 8.887042                            6.721567       0.244973       2.049692                    0.999853      29.161275      82.764575       0.640891       0.413083      -1.067918       0.017285       0.000292      -0.014806       0.022762      -0.003334      -0.021882       0.023757      -0.012876       0.057168      -0.029501      -0.011996       0.041497             10.890927       7.385176      -2.913674       2.813747       7.644670      -2.105763      17.642933           0.003424
          201              C       1.851962       0.249960      28.932013      -0.172052      37.336469 0.41223673E+03  0.96633590E+04                                 9.956076                            6.885532      -0.118396       1.941717                    0.998654      30.019928      89.145015       0.605850       0.431280      -1.044032      -0.010613      -0.015412       0.003776       0.019090      -0.007025       0.009356       0.011463      -0.027401       0.128823      -0.038623      -0.007524       0.046147             13.271590      22.488298      -2.189930      -0.774850      11.707499      -2.105283       5.618974           0.006657
          202              C       9.043572       9.359606       0.099302       0.118129      36.171682 0.35666476E+03  0.79314036E+04                                 9.611310                            6.308771       0.091231       2.059015                    0.999330      24.973201      68.437701       0.658197       0.418466      -1.069445       0.003140       0.011087       0.001974       0.011691      -0.003259      -0.001866       0.009906       0.001774       0.033254      -0.011627      -0.004374       0.016001             13.992875      24.525940      -4.678561       0.048820      11.945719      -2.086964       5.506967           0.000718
          203              C       3.003781      -0.396731      29.031316       0.088663      28.896426 0.30847737E+03  0.67011763E+04                                 8.385604                            5.923813       0.172797       2.078131                    0.999711      25.789748      72.856787       0.660949       0.426590      -1.050688      -0.015208      -0.050502       0.017534       0.055581       0.028246      -0.002369       0.017590      -0.008108       0.128254      -0.051832       0.003890       0.047942             10.766506      16.405999      -1.905787      -0.440990      10.972307      -2.225689       4.921210           0.000270
          204              C       9.151922       8.103013       0.525718      -0.180759      36.010425 0.41513724E+03  0.96988716E+04                                 9.605881                            6.807130       0.166369       2.032331                    0.999548      29.591977      86.279217       0.626338       0.418570      -1.057243       0.021094      -0.002209      -0.000560       0.021217       0.006569      -0.005379       0.015893       0.037146       0.078692      -0.037160       0.006331       0.030828             12.377529      19.109657      -3.680027       0.062224      12.598324      -2.283730       5.424606           0.004099
          205              C      10.402694       7.462131       0.607496       0.106098      27.908541 0.30144162E+03  0.65227067E+04                                 8.195956                            5.850716       0.146185       2.071787                    0.999667      25.748725      73.037603       0.664715       0.425840      -1.049211       0.013896       0.032982      -0.014079       0.038459       0.006919       0.009898       0.015849      -0.039241       0.164808      -0.048792      -0.011101       0.059892             10.363024      15.555864      -2.072688      -0.191306      10.828092      -1.950491       4.705115           0.003015
          206              C       9.147772       1.727277      28.096706       0.104182      33.096314 0.39250936E+03  0.90020728E+04                                 9.216761                            6.744950      -0.061186       2.001811                    0.999577      26.173827      74.508557       0.614434       0.434649      -1.052043       0.010114       0.010453      -0.007092       0.016182       0.001591      -0.004154       0.002587       0.014100      -0.008469      -0.007972      -0.001887       0.009859             11.911466      11.401208       6.867397      -3.302667      14.936105      -2.290382       9.397085           0.005649
          207              C       8.169714       0.685603      28.476391       0.100395      34.932782 0.41174778E+03  0.95394171E+04                                 9.549857                            6.902652      -0.050447       2.005371                    0.999477      26.273891      74.723662       0.609233       0.433942      -1.054405      -0.016236      -0.001518       0.001413       0.016368      -0.005896      -0.007646       0.008109      -0.002789      -0.015100      -0.011343      -0.003463       0.014805             12.554295      12.508637       7.880605      -3.723382      15.869999      -3.112429       9.284250           0.004434
          208              C      15.899568      10.314157       0.484829      -0.170861      32.671029 0.43290565E+03  0.10248024E+05                                 9.103823                            7.077447      -0.111384       1.948806                    0.998227      29.851755      88.383806       0.596304       0.433902      -1.044965      -0.016445       0.004894      -0.016338       0.023693      -0.015841       0.027211       0.008153      -0.014563      -0.011376      -0.038024       0.012907       0.025117             10.959994      10.723261       5.485647      -3.213135      13.292743      -2.276380       8.863977           0.001835
          209              C      -2.482108       3.307078       6.606523       0.115822      34.492017 0.33919938E+03  0.74673205E+04                                 9.396681                            6.191696       0.034302       2.043428                    0.999576      24.901988      68.448526       0.656449       0.423834      -1.063417      -0.003640      -0.009602       0.001784       0.010422       0.001839       0.011779       0.000134      -0.010606      -0.026776      -0.017370       0.006756       0.010614             13.936591       8.189340      -2.402119       3.353920       6.832097      -3.553852      26.788336           0.004565
          210              C      15.036514       9.342185       0.800260       0.083992      25.053357 0.31298648E+03  0.68360258E+04                                 7.626033                            6.003686       0.223764       2.092657                    0.999545      26.108785      74.390187       0.649361       0.431859      -1.045601      -0.003183      -0.021038      -0.040766       0.045985      -0.034205       0.001074      -0.000616       0.006622       0.051259      -0.042909       0.016923       0.025986              8.896315       8.674655       4.257767      -1.799812      10.717272      -0.826708       7.297017           0.000978
          211              C      17.532711       6.006106       0.625020       0.097619      26.120961 0.35759518E+03  0.80970681E+04                                 7.990494                            6.551032      -0.139831       1.973723                    0.998137      26.965951      78.934296       0.601050       0.450048      -1.032037      -0.014568       0.024457       0.036825       0.046546      -0.029451       0.016110       0.007167       0.004602       0.004458      -0.037199       0.006460       0.030739              9.073968       8.641052       3.769840      -1.654052      10.665589       0.070657       7.915263           0.002728
          212              C       9.773111       1.640140      26.905078      -0.195596      31.206176 0.43099967E+03  0.10131684E+05                                 8.658375                            6.965089       0.176650       2.030492                    0.999577      29.664921      85.852437       0.617296       0.422093      -1.058427       0.005170      -0.009003       0.007534       0.012828      -0.007855       0.011789       0.021029      -0.015796      -0.006869      -0.027872       0.002684       0.025188             10.013365       9.423126       4.312588      -2.864878      10.873504      -2.224443       9.743465           0.001318
          213              C     -10.136337       2.751534      28.949537      -0.167759      31.371265 0.43677337E+03  0.10328871E+05                                 8.788761                            7.055257      -0.002189       1.989142                    0.998027      29.410128      86.109201       0.606050       0.427367      -1.052363      -0.000020       0.008733      -0.002067       0.008974      -0.014797      -0.001572      -0.001552       0.021434       0.022148      -0.022111       0.007464       0.014646             10.227016       9.788636       4.886708      -1.736816      13.333017      -0.176935       7.559395           0.001673
          214              C      17.262182       7.061350       2.622749       0.048170      26.978419 0.36600447E+03  0.82691127E+04                                 7.889666                            6.432399       0.266590       2.081304                    0.999824      27.243646      77.596524       0.639503       0.423927      -1.056026      -0.010517      -0.026615      -0.053260       0.060461      -0.028138      -0.007037       0.014408       0.015387       0.068894      -0.041499       0.006191       0.035308              8.957147       8.195199       3.854738      -1.778437       9.768194      -1.140448       8.908050           0.001939
          215              C       6.937972      -1.293200      28.009086       0.083293      25.298889 0.32304355E+03  0.70948693E+04                                 7.613653                            6.067468       0.181226       2.072648                    0.999778      26.239985      74.393514       0.652586       0.427351      -1.050834      -0.003432       0.014997       0.047487       0.049917      -0.023978       0.017296       0.021846      -0.007302       0.032064      -0.043519       0.016290       0.027229              8.744425       8.215737       4.094915      -1.950225      10.545101      -0.676717       7.472437           0.000894
          216              C      15.540997       4.511388       5.286386       0.089473      25.442277 0.28654178E+03  0.61041167E+04                                 7.602916                            5.677140       0.244724       2.100727                    0.999871      25.383457      70.753224       0.681661       0.421796      -1.054835       0.025110      -0.033775      -0.027989       0.050543       0.002676      -0.005360       0.001305      -0.003638      -0.143721      -0.048346       0.021130       0.027215              9.187477       7.376973      -2.387003       1.213763       5.743318      -1.641398      14.442142           0.000695
          217              C      17.108170       3.461959       4.299205       0.091808      27.165085 0.31789847E+03  0.69605179E+04                                 8.089703                            6.065578       0.111205       2.057653                    0.999663      25.897685      73.538742       0.644564       0.433997      -1.045792      -0.046349       0.019667       0.023328       0.055491       0.029749      -0.016290       0.012550      -0.022940      -0.013794      -0.041130       0.006908       0.034223             10.078989       7.907381      -2.536153       0.752204       6.204188      -1.247839      16.125399           0.002854
          218              C       7.823441      -0.340591      27.594353      -0.194612      32.286702 0.43691525E+03  0.10281667E+05                                 8.834404                            6.984192       0.239775       2.049119                    0.999754      29.574734      84.983445       0.621689       0.418665      -1.063077       0.000544      -0.002345       0.001903       0.003069      -0.014705      -0.019638       0.010819       0.006879       0.056842      -0.025070      -0.010458       0.035528             10.388561       9.533393       5.604839      -1.966869      13.355748      -1.380484       8.276543           0.002493
          219              C      -1.975443       3.055365       5.496674      -0.190331      33.112412 0.37522847E+03  0.85508239E+04                                 9.069495                            6.508155       0.124670       2.019570                    0.999813      29.019395      83.661099       0.634955       0.423303      -1.053895      -0.021872       0.005906      -0.009609       0.024608      -0.000323       0.018336      -0.007210      -0.001997      -0.164180      -0.059236       0.027659       0.031578             12.097779       7.483651      -1.926455       1.058386       6.209776      -1.663384      22.599908           0.000620
          220              C      16.007211       4.122219       6.501379      -0.195322      32.781166 0.40901533E+03  0.94560457E+04                                 8.871904                            6.710356       0.247145       2.050760                    0.999868      29.125752      82.623750       0.641731       0.412841      -1.068114       0.002116      -0.016632      -0.014546       0.022196      -0.001842      -0.027834       0.018438       0.013744       0.055108      -0.029854      -0.012457       0.042312             10.870337       8.462423      -2.748051       2.481910       6.540753      -2.468552      17.607835           0.003421
          221              C       5.581816      -2.971974      14.877819      -0.173067      37.415057 0.41329529E+03  0.96938640E+04                                 9.972218                            6.896446      -0.131480       1.937655                    0.998641      30.042113      89.221380       0.605129       0.431540      -1.043930      -0.014482      -0.012530      -0.003466       0.019461      -0.003767      -0.010223      -0.010878       0.031614       0.128884      -0.039525      -0.006685       0.046210             13.299496      12.576221      -3.663823       1.968208      21.695356       1.075000       5.626912           0.006671
          222              C       5.186893      -4.213083      14.503975       0.119465      36.125040 0.35599615E+03  0.79130986E+04                                 9.605995                            6.303594       0.083871       2.057015                    0.999377      24.949218      68.364924       0.658328       0.418565      -1.069345       0.010459       0.005545      -0.002079       0.012019      -0.003638      -0.010555       0.000335       0.000997       0.033739      -0.011991      -0.004589       0.016580             13.991795      13.552866      -6.303505       2.068628      22.917712       0.251511       5.504808           0.000724
          223              C       4.774522      -1.926425      14.778517       0.090000      28.849305 0.30786707E+03  0.66850186E+04                                 8.375886                            5.916259       0.176964       2.079740                    0.999711      25.771023      72.802699       0.661613       0.426346      -1.050773      -0.048789      -0.022070      -0.019203       0.056887       0.028271      -0.017240      -0.000880      -0.007057       0.129217      -0.051678       0.003518       0.048160             10.754995      11.613178      -2.594684       2.133602      15.735299       0.763899       4.916506           0.000270
          224              C       3.927895      -4.288598      14.077560      -0.183725      36.186586 0.41764871E+03  0.97729844E+04                                 9.643019                            6.833550       0.163441       2.030526                    0.999501      29.665281      86.581969       0.624277       0.419288      -1.056712      -0.005250       0.020189       0.000330       0.020863       0.000875      -0.016414       0.002400      -0.038929       0.079958      -0.037070       0.006009       0.031062             12.430044      13.859634      -4.497375       2.278202      17.986068       0.265441       5.444430           0.004127
          225              C       3.111960      -3.144302      13.995781       0.109112      27.783383 0.29984350E+03  0.64788646E+04                                 8.167079                            5.831330       0.153832       2.075149                    0.999668      25.684971      72.781080       0.666546       0.425277      -1.049663       0.031646       0.018717       0.014091       0.039375       0.012204      -0.014081      -0.012383       0.033532       0.163247      -0.048519      -0.010910       0.059429             10.323359      11.491371      -2.648011       1.897965      14.787673       0.471176       4.691034           0.003002
          226              C       5.982638       4.461115      15.713127       0.105040      33.078019 0.39217032E+03  0.89931704E+04                                 9.216450                            6.744000      -0.064898       2.000947                    0.999566      26.167332      74.507480       0.614153       0.434902      -1.051795       0.007400       0.010513       0.007577       0.014923      -0.000246      -0.002932       0.003096      -0.012896      -0.011789      -0.007396      -0.001814       0.009210             11.912601      12.886381       7.087498       1.788387      13.455078       3.601858       9.396343           0.005642
          227              C       5.094238       3.341987      15.333441       0.097306      34.995617 0.41256398E+03  0.95621568E+04                                 9.557061                            6.906186      -0.044521       2.007106                    0.999431      26.301057      74.792821       0.609572       0.433527      -1.054757       0.001735      -0.016228      -0.002172       0.016464      -0.005704      -0.008501       0.005873       0.007147      -0.016498      -0.010851      -0.003872       0.014723             12.566580      13.544551       8.040681       2.542374      14.863284       4.142171       9.291906           0.004437
          228              C       5.134439       2.708841      14.118449      -0.173165      32.735639 0.43393734E+03  0.10278526E+05                                 9.115163                            7.085165      -0.110570       1.948536                    0.998222      29.887636      88.515213       0.596071       0.433815      -1.045021       0.007028      -0.014885       0.017424       0.023970      -0.013584      -0.003125      -0.027275       0.021835      -0.008347      -0.036743       0.011254       0.025489             10.976171      11.677146       5.633462       1.791020      12.376361       3.517636       8.875006           0.001834
          229              C      -1.971027       2.865633       7.996755       0.113650      34.511648 0.33948572E+03  0.74744236E+04                                 9.395515                            6.191122       0.037893       2.044589                    0.999568      24.915070      68.464891       0.657055       0.423398      -1.063801      -0.008170      -0.005776      -0.001193       0.010076       0.004034       0.001797      -0.011407       0.009217      -0.030735      -0.017970       0.006266       0.011704             13.934771       7.550569      -2.495145       4.002773       7.468523      -2.800660      26.785222           0.004566
          230              C       4.298280       1.713630      13.803018       0.086394      25.006532 0.31220214E+03  0.68146147E+04                                 7.616341                            5.995581       0.225479       2.093566                    0.999561      26.077038      74.276270       0.649894       0.431775      -1.045652      -0.020286      -0.005415       0.042804       0.047677      -0.032439       0.001439      -0.000523       0.013904       0.049773      -0.041475       0.016350       0.025126              8.885297       9.434840       4.364802       0.555352       9.930345       1.899855       7.290707           0.000974
          231              C       0.634710       3.698240      13.978257       0.100140      26.078100 0.35678866E+03  0.80757083E+04                                 7.989008                            6.549640      -0.149132       1.971414                    0.998082      26.943833      78.901060       0.600180       0.450874      -1.031378       0.025632      -0.010539      -0.034883       0.044552      -0.028032      -0.006111      -0.017492       0.010481       0.002801      -0.037055       0.007240       0.029815              9.072748       9.537728       3.901793      -0.310438       9.767601       1.625300       7.912914           0.002725
          232              C       5.805517       5.067154      16.904754      -0.197629      31.286165 0.43240329E+03  0.10173604E+05                                 8.677739                            6.981035       0.166109       2.026860                    0.999586      29.708145      86.033468       0.615940       0.422651      -1.058009      -0.009551       0.002294      -0.008415       0.012935      -0.005186      -0.019263      -0.015306       0.018904      -0.003643      -0.028168       0.002787       0.025381             10.037582       9.621887       4.349221       1.795797      10.723259       3.170738       9.767599           0.001318
          233              C       6.954433       4.892883      14.860295      -0.168136      31.402394 0.43728316E+03  0.10343953E+05                                 8.795600                            7.060408      -0.004500       1.988436                    0.998030      29.423256      86.160531       0.605695       0.427492      -1.052284       0.008742       0.000675       0.000982       0.008823      -0.017784       0.001314       0.002189      -0.013205       0.020472      -0.022567       0.006883       0.015684             10.236560      11.865343       5.198011      -0.076223      11.281988       1.744411       7.562350           0.001671
          234              C       1.718052       3.583990      11.980529       0.050726      26.876966 0.36422534E+03  0.82177473E+04                                 7.864445                            6.412059       0.274515       2.084708                    0.999803      27.177516      77.320231       0.641309       0.423308      -1.056560      -0.024382      -0.013831       0.055698       0.062354      -0.028896      -0.014973       0.004856       0.001016       0.067122      -0.040913       0.006206       0.034707              8.927766       8.593161       3.899858       0.865666       9.304206       1.922323       8.885931           0.001935
          235              C       3.315564       1.835624      15.800746       0.083832      25.273236 0.32264296E+03  0.70832795E+04                                 7.605362                            6.061140       0.187970       2.074659                    0.999765      26.224535      74.314710       0.653396       0.426990      -1.051144       0.014953      -0.001385      -0.048371       0.050648      -0.021750      -0.019738      -0.020381       0.022888       0.032884      -0.044104       0.015711       0.028393              8.734507       9.307522       4.250984       0.382857       9.431509       2.023779       7.464489           0.000892
          236              C      -0.554583       1.510300       9.316891       0.090395      25.410402 0.28609212E+03  0.60921125E+04                                 7.596871                            5.673063       0.241040       2.099792                    0.999851      25.362056      70.678255       0.681842       0.421852      -1.054806      -0.036480       0.019879       0.027928       0.050059       0.002752      -0.002300       0.004911       0.002885      -0.144324      -0.048531       0.021366       0.027165              9.179997       6.460134      -2.518997       1.799475       6.650877      -0.962133      14.428979           0.000690
          237              C      -1.820714       2.908245      10.304073       0.091742      27.147750 0.31763828E+03  0.69534867E+04                                 8.087998                            6.065285       0.111013       2.057784                    0.999623      25.886067      73.501788       0.644222       0.434311      -1.045590       0.025593      -0.042904      -0.023517       0.055216       0.031431      -0.015322       0.014418       0.004874      -0.016102      -0.041160       0.006886       0.034273             10.076195       6.969116      -2.673785       1.346598       7.140714      -0.566194      16.118756           0.002850
          238              C       4.129308       2.850197      16.215479      -0.190820      32.186184 0.43519787E+03  0.10230702E+05                                 8.816581                            6.970847       0.247651       2.052098                    0.999755      29.513561      84.751194       0.622260       0.418712      -1.063096      -0.001807       0.001520      -0.001547       0.002823      -0.013902      -0.013809       0.017857       0.001652       0.057746      -0.024034      -0.011397       0.035430             10.366717      11.635495       5.902615       1.075463      11.202427       2.141972       8.262230           0.002485
          239              C      -2.293722       3.330329       9.106604      -0.188290      33.057165 0.37452955E+03  0.85305987E+04                                 9.056834                            6.500027       0.126330       2.020479                    0.999815      28.993350      83.554698       0.635678       0.423034      -1.054102       0.008280      -0.020343       0.008688       0.023619      -0.000889       0.009826      -0.016335       0.001640      -0.163374      -0.058669       0.026592       0.032077             12.077916       6.783576      -2.027996       1.796042       6.895624      -0.803732      22.554549           0.000616
          240              C      -1.007417       1.914958       8.101898      -0.196322      32.853625 0.41014310E+03  0.94890006E+04                                 8.887043                            6.721568       0.244972       2.049691                    0.999853      29.161283      82.764598       0.640891       0.413083      -1.067918      -0.017285      -0.000292       0.014806       0.022762      -0.003334      -0.021882       0.023757      -0.012876       0.057169      -0.029501      -0.011996       0.041497             10.890927       7.385176      -2.913674       2.813747       7.644671      -2.105763      17.642933           0.003423
          241              C      11.636800       0.249772       0.274542      -0.173068      37.415225 0.41329670E+03  0.96939104E+04                                 9.972264                            6.896468      -0.131490       1.937651                    0.998641      30.042188      89.221821       0.605127       0.431542      -1.043929      -0.010291      -0.016150      -0.003466       0.019462      -0.008156      -0.009275      -0.011696      -0.028108       0.128885      -0.039525      -0.006686       0.046210             13.299571      22.556820      -2.197097       0.777402      11.714958       2.103610       5.626937           0.006677
          242              C      -0.741264       9.359797      29.107253       0.119465      36.125084 0.35599626E+03  0.79131027E+04                                 9.606007                            6.303597       0.083874       2.057016                    0.999377      24.949223      68.364977       0.658327       0.418565      -1.069344       0.003966       0.011154      -0.002078       0.012019      -0.003627       0.001867      -0.010394       0.001138       0.033738      -0.011991      -0.004589       0.016580             13.991825      24.533370      -4.689808      -0.051932      11.937290       2.083217       5.504815           0.000728
          243              C       9.943155      18.965111       0.175239       0.089999      28.849365 0.30786743E+03  0.66850297E+04                                 8.375902                            5.916264       0.176965       2.079740                    0.999711      25.771044      72.802821       0.661613       0.426346      -1.050773      -0.014741      -0.051479      -0.019203       0.056888       0.028091       0.001636      -0.017185      -0.009509       0.129217      -0.051678       0.003518       0.048160             10.755026      16.394733      -1.891998       0.445557      10.953831       2.222003       4.916514           0.000275
          244              C      -0.632919       8.103198      28.680837      -0.183725      36.186649 0.41764933E+03  0.97730050E+04                                 9.643038                            6.833559       0.163441       2.030526                    0.999501      29.665298      86.582119       0.624276       0.419289      -1.056712       0.020738      -0.002259       0.000330       0.020863       0.006438       0.004761      -0.015890       0.036779       0.079954      -0.037070       0.006009       0.031061             12.430077      19.192829      -3.713620      -0.068628      12.652963       2.292590       5.444438           0.004135
          245              C       0.617853       7.462314      28.599059       0.109112      27.783376 0.29984311E+03  0.64788554E+04                                 8.167081                            5.831326       0.153831       2.075149                    0.999668      25.684978      72.781142       0.666546       0.425277      -1.049662       0.013917       0.034031       0.014091       0.039375       0.006865      -0.010204      -0.015731      -0.039136       0.163246      -0.048519      -0.010910       0.059428             10.323365      15.479845      -2.061862       0.190205      10.799218       1.946307       4.691033           0.003006
          246              C      -0.637381       1.727100       1.109849       0.105040      33.078084 0.39217091E+03  0.89931873E+04                                 9.216456                            6.744001      -0.064893       2.000948                    0.999566      26.167376      74.507621       0.614153       0.434902      -1.051795       0.009326       0.008851       0.007578       0.014924       0.001621       0.003491      -0.002452       0.012492      -0.011786      -0.007397      -0.001813       0.009210             11.912614      11.403937       6.869649       3.303550      14.937560       2.293089       9.396344           0.005644
          247              C      17.954557       0.685421       0.730164       0.097306      34.995765 0.41256569E+03  0.95622064E+04                                 9.557084                            6.906197      -0.044518       2.007106                    0.999431      26.301120      74.793043       0.609572       0.433527      -1.054757      -0.016309      -0.000644      -0.002172       0.016466      -0.006490       0.007048      -0.007558      -0.003565      -0.016494      -0.010852      -0.003872       0.014723             12.566619      12.522076       7.890447       3.728502      15.885861       3.117637       9.291921           0.004439
          248              C       8.960191      -9.047689      28.721726      -0.173166      32.735736 0.43393879E+03  0.10278570E+05                                 9.115183                            7.085178      -0.110576       1.948534                    0.998222      29.887697      88.515465       0.596070       0.433815      -1.045021      -0.015748       0.004790       0.017425       0.023970      -0.016150      -0.026530      -0.007059      -0.013097      -0.008347      -0.036743       0.011255       0.025488             10.976200      10.740817       5.495876       3.219850      13.312765       2.283462       8.875018           0.001836
          249              C       7.302983       3.307183      22.600032       0.113650      34.511633 0.33948538E+03  0.74744147E+04                                 9.395513                            6.191119       0.037891       2.044589                    0.999568      24.915063      68.464874       0.657055       0.423398      -1.063801      -0.004527      -0.008923      -0.001193       0.010076       0.002537      -0.011547       0.000119      -0.011149      -0.030736      -0.017970       0.006265       0.011705             13.934769       8.188131      -2.401449      -3.352903       6.830960       3.553024      26.785216           0.004568
          250              C       5.251670       9.342366      28.406295       0.086394      25.006583 0.31220279E+03  0.68146329E+04                                 7.616349                            5.995585       0.225481       2.093566                    0.999561      26.077082      74.276425       0.649894       0.431775      -1.045653      -0.002408      -0.020859       0.042804       0.047677      -0.033067      -0.000725       0.001348       0.005350       0.049774      -0.041475       0.016350       0.025124              8.885309       8.664094       4.251538       1.798924      10.701117       0.825693       7.290716           0.000976
          251              C       7.747869       6.006289      28.581535       0.100138      26.078188 0.35679029E+03  0.80757550E+04                                 7.989026                            6.549655      -0.149136       1.971411                    0.998082      26.943909      78.901351       0.600179       0.450874      -1.031378      -0.014155       0.023827      -0.034883       0.044552      -0.028354      -0.016418      -0.008590       0.006093       0.002801      -0.037055       0.007241       0.029814              9.072770       8.640185       3.769897       1.653165      10.665195      -0.070827       7.912930           0.002727
          252              C      -0.012029       1.639979       2.301477      -0.197634      31.286354 0.43240650E+03  0.10173701E+05                                 8.677780                            6.981066       0.166099       2.026855                    0.999586      29.708263      86.033947       0.615938       0.422652      -1.058008       0.003658      -0.009116      -0.008416       0.012935      -0.007686      -0.012343      -0.021284      -0.015122      -0.003642      -0.028168       0.002786       0.025382             10.037634       9.448722       4.323795       2.875954      10.896536       2.237760       9.767644           0.001320
          253              C      -0.351500       2.751346       0.257018      -0.168137      31.402526 0.43728538E+03  0.10344019E+05                                 8.795624                            7.060425      -0.004503       1.988434                    0.998030      29.423335      86.160834       0.605695       0.427492      -1.052284      -0.000603       0.008746       0.000983       0.008822      -0.015131       0.001976       0.001618       0.022881       0.020473      -0.022566       0.006883       0.015683             10.236594       9.798840       4.894334       1.736953      13.348578       0.178216       7.562364           0.001673
          254              C       7.477317       7.061507      26.583806       0.050722      26.877105 0.36422763E+03  0.82178134E+04                                 7.864476                            6.412082       0.274507       2.084704                    0.999803      27.177619      77.320643       0.641307       0.423308      -1.056560      -0.010139      -0.026134       0.055698       0.062355      -0.027820       0.006982      -0.014108       0.015655       0.067124      -0.040913       0.006205       0.034708              8.927805       8.167193       3.837276       1.776036       9.730260       1.135982       8.885962           0.001937
          255              C      13.877357      18.068655       1.197469       0.083831      25.273283 0.32264368E+03  0.70833001E+04                                 7.605373                            6.061147       0.187968       2.074657                    0.999765      26.224581      74.314895       0.653395       0.426990      -1.051144      -0.003545       0.014593      -0.048371       0.050649      -0.024122      -0.017294      -0.022492      -0.009405       0.032886      -0.044104       0.015710       0.028394              8.734521       8.205857       4.089089       1.946606      10.533210       0.673045       7.464497           0.000894
          256              C       5.756103       4.511510      23.920169       0.090396      25.410377 0.28609159E+03  0.60921000E+04                                 7.596866                            5.673055       0.241040       2.099792                    0.999851      25.362069      70.678349       0.681842       0.421852      -1.054806       0.024972      -0.033202       0.027928       0.050059       0.002220       0.005193      -0.001561      -0.004346      -0.144322      -0.048530       0.021365       0.027165              9.179989       7.371590      -2.385061      -1.213546       5.739433       1.640455      14.428945           0.000693
          257              C       7.323286       3.462094      24.907350       0.091743      27.147769 0.31763847E+03  0.69534924E+04                                 8.088003                            6.065287       0.111013       2.057784                    0.999623      25.886078      73.501843       0.644222       0.434311      -1.045590      -0.046170       0.019083      -0.023517       0.055216       0.029401       0.016493      -0.013063      -0.022754      -0.016101      -0.041159       0.006886       0.034273             10.076202       7.906364      -2.536052      -0.755970       6.203479       1.249964      16.118763           0.002853
          258              C      17.608293      -0.340761       1.612202      -0.190820      32.186299 0.43519966E+03  0.10230756E+05                                 8.816606                            6.970864       0.247642       2.052094                    0.999755      29.513639      84.751524       0.622259       0.418713      -1.063095       0.001767      -0.001565      -0.001548       0.002823      -0.013551       0.019676      -0.011067       0.006417       0.057749      -0.024033      -0.011398       0.035431             10.366751       9.513384       5.590768       1.962844      13.324623       1.375483       8.262246           0.002489
          259              C       7.809660       3.055484      23.709881      -0.188290      33.057173 0.37452963E+03  0.85306013E+04                                 9.056836                            6.500029       0.126330       2.020479                    0.999815      28.993355      83.554730       0.635678       0.423034      -1.054102      -0.021331       0.005234       0.008688       0.023619      -0.001087      -0.017590       0.007346      -0.001060      -0.163375      -0.058670       0.026593       0.032077             12.077919       7.476732      -1.926131      -1.056332       6.202475       1.660091      22.554549           0.000619
          260              C       6.222303       4.122325      22.705176      -0.196322      32.853641 0.41014318E+03  0.94890032E+04                                 8.887049                            6.721570       0.244972       2.049692                    0.999853      29.161277      82.764595       0.640890       0.413083      -1.067918       0.002225      -0.017144       0.014806       0.022761      -0.001341       0.026686      -0.018195       0.014250       0.057168      -0.029501      -0.011995       0.041497             10.890937       8.477485      -2.753157      -2.492518       6.552383       2.477682      17.642944           0.003425
          261              C      -4.203187      -2.971978      14.328736      -0.172051      37.336381 0.41223617E+03  0.96633378E+04                                 9.956047                            6.885520      -0.118389       1.941719                    0.998654      30.019869      89.144656       0.605852       0.431279      -1.044033      -0.013705      -0.012741       0.003776       0.019090      -0.002786       0.009981       0.010923       0.030286       0.128824      -0.038623      -0.007524       0.046147             13.271545      12.565423      -3.648185      -1.970234      21.630254      -1.072722       5.618958           0.006649
          262              C      14.971894      -4.213082      14.702580       0.118128      36.171674 0.35666464E+03  0.79313998E+04                                 9.611305                            6.308769       0.091228       2.059013                    0.999330      24.973203      68.437686       0.658197       0.418466      -1.069445       0.010513       0.004718       0.001974       0.011691      -0.003376       0.010072      -0.000406       0.000176       0.033255      -0.011627      -0.004374       0.016001             13.992862      13.557730      -6.290466      -2.071883      22.913892      -0.255133       5.506963           0.000714
          263              C      14.559520      -1.926427      14.428038       0.088663      28.896357 0.30847678E+03  0.67011594E+04                                 8.385587                            5.923806       0.172797       2.078131                    0.999711      25.789733      72.856695       0.660949       0.426590      -1.050688      -0.047754      -0.022390       0.017534       0.055580       0.028218       0.017748       0.000213      -0.008488       0.128254      -0.051832       0.003890       0.047942             10.766475      11.635463      -2.606852      -2.137912      15.742761      -0.759919       4.921202           0.000265
          264              C      13.712901      -4.288591      15.128995      -0.180759      36.010410 0.41513754E+03  0.96988783E+04                                 9.605873                            6.807131       0.166368       2.032330                    0.999548      29.591974      86.279152       0.626338       0.418569      -1.057243      -0.005252       0.020549      -0.000560       0.021217       0.000948       0.016506      -0.003011      -0.039356       0.078694      -0.037160       0.006331       0.030829             12.377511      13.794744      -4.461097      -2.268508      17.913184      -0.270489       5.424604           0.004093
          265              C      12.896967      -3.144294      15.210774       0.106098      27.908533 0.30144204E+03  0.65227162E+04                                 8.195951                            5.850720       0.146188       2.071788                    0.999667      25.748705      73.037482       0.664715       0.425840      -1.049212       0.030611       0.018544      -0.014079       0.038459       0.012271       0.014241       0.012098       0.033601       0.164808      -0.048792      -0.011101       0.059892             10.363012      11.524351      -2.665151      -1.901944      14.859570      -0.472875       4.705115           0.003011
          266              C      -3.802374       4.461100      13.493428       0.104183      33.096149 0.39250727E+03  0.90020136E+04                                 9.216736                            6.744936      -0.061190       2.001811                    0.999577      26.173752      74.508313       0.614434       0.434650      -1.052043       0.008870       0.011526      -0.007092       0.016181      -0.000506       0.003162      -0.003732      -0.014419      -0.008472      -0.007970      -0.001888       0.009859             11.911426      12.885519       7.085504      -1.785830      13.451692      -3.600580       9.397068           0.005646
          267              C      -4.690770       3.341978      13.873114       0.100395      34.932659 0.41174614E+03  0.95393692E+04                                 9.549840                            6.902641      -0.050448       2.005371                    0.999477      26.273822      74.723418       0.609233       0.433943      -1.054405       0.000859      -0.016283       0.001413       0.016367      -0.005247       0.009133      -0.006385       0.006063      -0.015104      -0.011342      -0.003463       0.014805             12.554267      13.531585       8.030920      -2.537977      14.846978      -4.136358       9.284239           0.004432
          268              C      -4.650556       2.708847      15.088106      -0.170861      32.670973 0.43290455E+03  0.10247991E+05                                 9.103812                            7.077438      -0.111380       1.948808                    0.998227      29.851708      88.383614       0.596305       0.433902      -1.044965       0.007233      -0.015560      -0.016337       0.023692      -0.013077       0.004109       0.028107       0.023061      -0.011376      -0.038024       0.012906       0.025118             10.959978      11.660134       5.623325      -1.784997      12.355832      -3.509968       8.863969           0.001833
          269              C       7.814048       2.865720      21.209800       0.115822      34.491992 0.33919922E+03  0.74673157E+04                                 9.396676                            6.191694       0.034302       2.043428                    0.999576      24.901978      68.448483       0.656449       0.423834      -1.063417      -0.008970      -0.004997       0.001784       0.010422       0.003287      -0.001580       0.011673       0.009099      -0.026776      -0.017370       0.006756       0.010614             13.936582       7.551893      -2.495795      -4.003733       7.469533       2.801545      26.788319           0.004565
          270              C      14.083289       1.713641      15.403537       0.083992      25.053316 0.31298571E+03  0.68360048E+04                                 7.626028                            6.003682       0.223764       2.092658                    0.999545      26.108742      74.390043       0.649361       0.431859      -1.045601      -0.020351      -0.006207      -0.040766       0.045984      -0.033711      -0.000767       0.000974       0.013341       0.051258      -0.042909       0.016923       0.025987              8.896309       9.449086       4.371578      -0.556233       9.942827      -1.900889       7.297013           0.000976
          271              C      10.419717       3.698248      15.228298       0.097617      26.120953 0.35759516E+03  0.80970676E+04                                 7.990496                            6.551036      -0.139833       1.973723                    0.998137      26.965928      78.934232       0.601050       0.450049      -1.032037       0.026316      -0.010857       0.036825       0.046545      -0.028869       0.004747       0.016981       0.012539       0.004457      -0.037199       0.006459       0.030741              9.073968       9.538167       3.901676       0.310400       9.768466      -1.626207       7.915272           0.002727
          272              C      -3.979509       5.067124      12.301801      -0.195606      31.206348 0.43100282E+03  0.10131778E+05                                 8.658417                            6.965123       0.176641       2.030489                    0.999577      29.665003      85.852799       0.617294       0.422094      -1.058426      -0.009660       0.003806       0.007533       0.012828      -0.005252       0.019091       0.014722       0.019648      -0.006870      -0.027872       0.002685       0.025187             10.013414       9.602116       4.338903      -1.784269      10.694607      -3.157889       9.743519           0.001315
          273              C      -2.830570       4.892879      14.346260      -0.167762      31.371199 0.43677256E+03  0.10328846E+05                                 8.788752                            7.055253      -0.002188       1.989142                    0.998027      29.410093      86.109071       0.606050       0.427367      -1.052362       0.008644       0.001250      -0.002066       0.008975      -0.017256      -0.001307      -0.001779      -0.012012       0.022147      -0.022111       0.007464       0.014647             10.227000      11.852114       5.189945       0.077475      11.269492      -1.744086       7.559393           0.001671
          274              C      11.503081       3.584025      17.226026       0.048160      26.978591 0.36600768E+03  0.82692056E+04                                 7.889713                            6.432440       0.266575       2.081298                    0.999824      27.243744      77.596968       0.639499       0.423928      -1.056025      -0.024802      -0.014275      -0.053259       0.060461      -0.029163       0.015278      -0.004867       0.001456       0.068892      -0.041500       0.006193       0.035308              8.957200       8.625959       3.918062      -0.869746       9.337549      -1.925359       8.908092           0.001936
          275              C      13.100550       1.835608      13.405809       0.083293      25.298816 0.32304249E+03  0.70948396E+04                                 7.613637                            6.067457       0.181228       2.072649                    0.999778      26.239942      74.393344       0.652586       0.427351      -1.050834       0.015336      -0.001215       0.047487       0.049916      -0.021915       0.019098       0.020289       0.020790       0.032063      -0.043519       0.016291       0.027228              8.744402       9.317685       4.256841      -0.385956       9.443093      -2.027889       7.472429           0.000891
          276              C       9.230477       1.510369      19.889664       0.089473      25.442288 0.28654204E+03  0.61041225E+04                                 7.602918                            5.677145       0.244722       2.100726                    0.999871      25.383442      70.753132       0.681661       0.421796      -1.054835      -0.037067       0.019932      -0.027989       0.050543       0.003086       0.002071      -0.005113       0.001944      -0.143723      -0.048346       0.021130       0.027216              9.187483       6.464607      -2.521073      -1.800440       6.655667       0.962208      14.442173           0.000692
          277              C       7.964335       2.908301      18.902482       0.091808      27.165065 0.31789842E+03  0.69605159E+04                                 8.089699                            6.065578       0.111204       2.057653                    0.999663      25.897661      73.538647       0.644564       0.433998      -1.045792       0.026197      -0.042997       0.023328       0.055490       0.031792       0.014785      -0.014292       0.004852      -0.013796      -0.041131       0.006907       0.034224             10.078982       6.969865      -2.673931      -1.343949       7.141701       0.562777      16.125379           0.002852
          278              C      13.914289       2.850176      12.991076      -0.194611      32.286609 0.43691394E+03  0.10281626E+05                                 8.834383                            6.984179       0.239784       2.049123                    0.999754      29.574655      84.983111       0.621690       0.418664      -1.063077      -0.002399       0.000197       0.001903       0.003069      -0.015074       0.013559      -0.017856       0.001874       0.056838      -0.025070      -0.010456       0.035526             10.388533      11.662343       5.917695      -1.079830      11.226730      -2.146686       8.276527           0.002487
          279              C       7.491340       3.330401      20.099951      -0.190331      33.112355 0.37522793E+03  0.85508077E+04                                 9.069483                            6.508149       0.124672       2.019571                    0.999813      29.019371      83.660985       0.634955       0.423303      -1.053895       0.009024      -0.020780      -0.009609       0.024609      -0.000022      -0.009799       0.017093       0.002098      -0.164180      -0.059236       0.027659       0.031577             12.097760       6.790957      -2.028250      -1.799593       6.902454       0.805285      22.599869           0.000617
          280              C       8.777656       1.915043      21.104657      -0.195322      32.781145 0.40901516E+03  0.94560397E+04                                 8.871897                            6.710352       0.247146       2.050760                    0.999868      29.125741      82.623684       0.641732       0.412841      -1.068114      -0.016762      -0.000325      -0.014546       0.022196      -0.003741       0.022289      -0.024857      -0.012102       0.055107      -0.029854      -0.012457       0.042311             10.870325       7.372006      -2.908292      -2.803174       7.631153       2.096598      17.607817           0.003422
          281              C      -3.274366       9.431435      28.932013      -0.173068      37.415230 0.41329675E+03  0.96939120E+04                                 9.972265                            6.896468      -0.131489       1.937651                    0.998641      30.042190      89.221833       0.605127       0.431542      -1.043929       0.010291       0.016150       0.003466       0.019462      -0.008156      -0.009275      -0.011696      -0.028108       0.128884      -0.039525      -0.006686       0.046210             13.299573      22.556822      -2.197100       0.777401      11.714960       2.103611       5.626937           0.006678
          282              C       9.103698       0.321410       0.099302       0.119465      36.125077 0.35599618E+03  0.79131006E+04                                 9.606006                            6.303597       0.083874       2.057016                    0.999377      24.949220      68.364964       0.658327       0.418565      -1.069344      -0.003966      -0.011154       0.002078       0.012019      -0.003627       0.001867      -0.010394       0.001138       0.033738      -0.011991      -0.004589       0.016580             13.991823      24.533366      -4.689808      -0.051932      11.937289       2.083217       5.504815           0.000727
          283              C      -1.580721      -9.283904      29.031316       0.089999      28.849367 0.30786745E+03  0.66850303E+04                                 8.375904                            5.916264       0.176964       2.079740                    0.999711      25.771045      72.802833       0.661613       0.426346      -1.050773       0.014741       0.051479       0.019203       0.056888       0.028091       0.001636      -0.017185      -0.009509       0.129217      -0.051678       0.003518       0.048160             10.755028      16.394735      -1.892000       0.445557      10.953834       2.222003       4.916515           0.000275
          284              C       8.995353       1.578009       0.525718      -0.183725      36.186640 0.41764922E+03  0.97730013E+04                                 9.643035                            6.833557       0.163442       2.030526                    0.999501      29.665293      86.582086       0.624276       0.419289      -1.056712      -0.020738       0.002259      -0.000330       0.020863       0.006438       0.004761      -0.015890       0.036779       0.079955      -0.037070       0.006009       0.031061             12.430073      19.192822      -3.713621      -0.068628      12.652960       2.292590       5.444436           0.004134
          285              C       7.744581       2.218893       0.607496       0.109112      27.783380 0.29984314E+03  0.64788564E+04                                 8.167082                            5.831327       0.153830       2.075149                    0.999668      25.684983      72.781166       0.666546       0.425277      -1.049662      -0.013917      -0.034031      -0.014092       0.039375       0.006865      -0.010204      -0.015731      -0.039136       0.163247      -0.048519      -0.010910       0.059428             10.323366      15.479844      -2.061862       0.190205      10.799222       1.946308       4.691034           0.003005
          286              C     -10.570185       7.954107      28.096706       0.105040      33.078114 0.39217130E+03  0.89931981E+04                                 9.216461                            6.744004      -0.064893       2.000947                    0.999566      26.167386      74.507652       0.614153       0.434902      -1.051795      -0.009326      -0.008851      -0.007578       0.014924       0.001621       0.003491      -0.002452       0.012492      -0.011786      -0.007397      -0.001813       0.009210             11.912621      11.403945       6.869655       3.303553      14.937570       2.293092       9.396349           0.005644
          287              C      -9.592123       8.995786      28.476391       0.097306      34.995765 0.41256566E+03  0.95622053E+04                                 9.557083                            6.906197      -0.044518       2.007106                    0.999431      26.301121      74.793040       0.609572       0.433527      -1.054757       0.016309       0.000644       0.002172       0.016466      -0.006490       0.007048      -0.007558      -0.003565      -0.016494      -0.010852      -0.003871       0.014723             12.566619      12.522076       7.890447       3.728502      15.885860       3.117638       9.291920           0.004439
          288              C      -0.597757      18.728896       0.484829      -0.173166      32.735747 0.43393896E+03  0.10278575E+05                                 9.115185                            7.085179      -0.110575       1.948534                    0.998222      29.887696      88.515457       0.596070       0.433815      -1.045021       0.015748      -0.004790      -0.017425       0.023970      -0.016150      -0.026530      -0.007059      -0.013097      -0.008347      -0.036743       0.011255       0.025488             10.976203      10.740821       5.495878       3.219852      13.312767       2.283465       8.875020           0.001836
          289              C       1.059451       6.374024       6.606523       0.113650      34.511647 0.33948553E+03  0.74744188E+04                                 9.395516                            6.191121       0.037891       2.044589                    0.999568      24.915070      68.464907       0.657054       0.423398      -1.063801       0.004527       0.008923       0.001193       0.010076       0.002537      -0.011547       0.000119      -0.011149      -0.030736      -0.017970       0.006265       0.011704             13.934774       8.188133      -2.401449      -3.352903       6.830962       3.553025      26.785228           0.004567
          290              C       3.110764       0.338841       0.800260       0.086394      25.006588 0.31220285E+03  0.68146348E+04                                 7.616350                            5.995586       0.225479       2.093565                    0.999561      26.077088      74.276456       0.649894       0.431775      -1.045652       0.002408       0.020859      -0.042805       0.047677      -0.033067      -0.000725       0.001348       0.005350       0.049774      -0.041475       0.016350       0.025124              8.885311       8.664097       4.251539       1.798925      10.701118       0.825694       7.290718           0.000975
          291              C       0.614565       3.674918       0.625020       0.100139      26.078160 0.35678981E+03  0.80757409E+04                                 7.989018                            6.549649      -0.149132       1.971413                    0.998082      26.943887      78.901253       0.600180       0.450874      -1.031378       0.014155      -0.023827       0.034883       0.044552      -0.028354      -0.016418      -0.008590       0.006093       0.002801      -0.037055       0.007241       0.029814              9.072762       8.640176       3.769893       1.653163      10.665186      -0.070828       7.912923           0.002727
          292              C       8.374463       8.041228      26.905078      -0.197630      31.286261 0.43240481E+03  0.10173650E+05                                 8.677759                            6.981049       0.166104       2.026857                    0.999586      29.708212      86.033741       0.615939       0.422651      -1.058008      -0.003658       0.009116       0.008416       0.012935      -0.007686      -0.012343      -0.021284      -0.015122      -0.003642      -0.028168       0.002786       0.025382             10.037609       9.448697       4.323784       2.875943      10.896512       2.237748       9.767618           0.001320
          293              C       8.713934       6.929861      28.949537      -0.168136      31.402502 0.43728493E+03  0.10344006E+05                                 8.795619                            7.060421      -0.004502       1.988435                    0.998030      29.423321      86.160775       0.605695       0.427492      -1.052285       0.000603      -0.008746      -0.000983       0.008822      -0.015131       0.001976       0.001618       0.022881       0.020474      -0.022566       0.006883       0.015683             10.236588       9.798834       4.894330       1.736953      13.348568       0.178217       7.562360           0.001673
          294              C       0.885117       2.619700       2.622749       0.050725      26.877019 0.36422613E+03  0.82177701E+04                                 7.864454                            6.412064       0.274515       2.084707                    0.999803      27.177561      77.320393       0.641309       0.423307      -1.056560       0.010139       0.026134      -0.055698       0.062355      -0.027820       0.006982      -0.014108       0.015655       0.067124      -0.040912       0.006205       0.034708              8.927779       8.167168       3.837260       1.776033       9.730227       1.135978       8.885942           0.001937
          295              C      -5.514923      -8.387448      28.009086       0.083831      25.273284 0.32264369E+03  0.70833006E+04                                 7.605373                            6.061147       0.187967       2.074657                    0.999765      26.224581      74.314895       0.653395       0.426990      -1.051144       0.003545      -0.014593       0.048371       0.050649      -0.024122      -0.017294      -0.022492      -0.009405       0.032886      -0.044104       0.015710       0.028394              8.734522       8.205858       4.089090       1.946607      10.533210       0.673046       7.464498           0.000895
          296              C       2.606331       5.169697       5.286386       0.090396      25.410376 0.28609159E+03  0.60920996E+04                                 7.596865                            5.673055       0.241043       2.099793                    0.999851      25.362063      70.678312       0.681842       0.421852      -1.054806      -0.024972       0.033202      -0.027928       0.050059       0.002220       0.005193      -0.001561      -0.004346      -0.144322      -0.048530       0.021365       0.027165              9.179989       7.371586      -2.385058      -1.213546       5.739431       1.640455      14.428948           0.000692
          297              C       1.039148       6.219113       4.299205       0.091743      27.147774 0.31763858E+03  0.69534950E+04                                 8.088003                            6.065287       0.111015       2.057785                    0.999623      25.886080      73.501838       0.644222       0.434311      -1.045590       0.046170      -0.019083       0.023517       0.055216       0.029400       0.016493      -0.013063      -0.022754      -0.016101      -0.041159       0.006887       0.034273             10.076202       7.906363      -2.536051      -0.755970       6.203478       1.249963      16.118765           0.002853
          298              C      -9.245859      10.021968      27.594353      -0.190820      32.186295 0.43519959E+03  0.10230754E+05                                 8.816605                            6.970863       0.247642       2.052094                    0.999755      29.513637      84.751512       0.622259       0.418712      -1.063095      -0.001767       0.001565       0.001548       0.002823      -0.013551       0.019676      -0.011067       0.006417       0.057749      -0.024033      -0.011398       0.035431             10.366750       9.513383       5.590767       1.962844      13.324620       1.375484       8.262246           0.002489
          299              C       0.552774       6.625723       5.496674      -0.188290      33.057190 0.37452986E+03  0.85306080E+04                                 9.056839                            6.500031       0.126328       2.020478                    0.999815      28.993364      83.554766       0.635678       0.423034      -1.054102       0.021331      -0.005234      -0.008688       0.023619      -0.001087      -0.017590       0.007346      -0.001060      -0.163375      -0.058670       0.026592       0.032077             12.077924       7.476733      -1.926131      -1.056331       6.202476       1.660090      22.554561           0.000619
          300              C       2.140131       5.558882       6.501379      -0.196322      32.853663 0.41014353E+03  0.94890137E+04                                 8.887054                            6.721573       0.244971       2.049691                    0.999853      29.161293      82.764668       0.640890       0.413083      -1.067917      -0.002225       0.017144      -0.014806       0.022762      -0.001341       0.026686      -0.018195       0.014250       0.057169      -0.029501      -0.011996       0.041497             10.890943       8.477489      -2.753158      -2.492516       6.552385       2.477681      17.642955           0.003423
          301              C      12.565621      12.653185      14.877819      -0.172051      37.336365 0.41223603E+03  0.96633333E+04                                 9.956043                            6.885518      -0.118388       1.941720                    0.998654      30.019860      89.144613       0.605852       0.431279      -1.044033       0.013705       0.012741      -0.003776       0.019090      -0.002786       0.009981       0.010923       0.030286       0.128823      -0.038623      -0.007524       0.046147             13.271539      12.565417      -3.648181      -1.970233      21.630243      -1.072722       5.618956           0.006650
          302              C      -6.609460      13.894289      14.503975       0.118129      36.171669 0.35666459E+03  0.79313984E+04                                 9.611303                            6.308768       0.091228       2.059013                    0.999330      24.973201      68.437675       0.658197       0.418466      -1.069445      -0.010513      -0.004718      -0.001974       0.011691      -0.003376       0.010072      -0.000406       0.000176       0.033255      -0.011627      -0.004374       0.016001             13.992859      13.557729      -6.290466      -2.071883      22.913886      -0.255133       5.506962           0.000715
          303              C      -6.197086      11.607634      14.778517       0.088663      28.896347 0.30847668E+03  0.67011564E+04                                 8.385583                            5.923804       0.172799       2.078132                    0.999711      25.789727      72.856654       0.660950       0.426590      -1.050688       0.047754       0.022390      -0.017534       0.055580       0.028218       0.017748       0.000213      -0.008488       0.128254      -0.051832       0.003890       0.047942             10.766469      11.635457      -2.606849      -2.137911      15.742751      -0.759919       4.921200           0.000266
          304              C      -5.350467      13.969798      14.077560      -0.180759      36.010410 0.41513753E+03  0.96988779E+04                                 9.605873                            6.807131       0.166367       2.032330                    0.999548      29.591973      86.279141       0.626339       0.418569      -1.057243       0.005252      -0.020549       0.000560       0.021217       0.000947       0.016506      -0.003011      -0.039356       0.078695      -0.037160       0.006331       0.030829             12.377511      13.794749      -4.461102      -2.268508      17.913180      -0.270487       5.424604           0.004092
          305              C      -4.534533      12.825501      13.995781       0.106098      27.908536 0.30144204E+03  0.65227162E+04                                 8.195952                            5.850720       0.146187       2.071788                    0.999667      25.748709      73.037503       0.664715       0.425840      -1.049212      -0.030611      -0.018544       0.014079       0.038459       0.012271       0.014241       0.012098       0.033601       0.164809      -0.048792      -0.011101       0.059893             10.363013      11.524356      -2.665151      -1.901946      14.859568      -0.472875       4.705116           0.003011
          306              C      12.164808       5.220107      15.713127       0.104182      33.096212 0.39250817E+03  0.90020391E+04                                 9.216747                            6.744943      -0.061190       2.001811                    0.999577      26.173776      74.508390       0.614433       0.434649      -1.052043      -0.008870      -0.011525       0.007092       0.016181      -0.000506       0.003162      -0.003732      -0.014419      -0.008472      -0.007970      -0.001889       0.009859             11.911441      12.885536       7.085515      -1.785835      13.451711      -3.600587       9.397078           0.005647
          307              C      13.053204       6.339229      15.333441       0.100395      34.932664 0.41174629E+03  0.95393741E+04                                 9.549842                            6.902644      -0.050450       2.005370                    0.999477      26.273828      74.723454       0.609233       0.433943      -1.054405      -0.000859       0.016283      -0.001414       0.016367      -0.005247       0.009133      -0.006384       0.006063      -0.015104      -0.011342      -0.003464       0.014805             12.554268      13.531587       8.030919      -2.537976      14.846978      -4.136356       9.284240           0.004432
          308              C      13.012990       6.972360      14.118449      -0.170861      32.670954 0.43290428E+03  0.10247983E+05                                 9.103808                            7.077435      -0.111380       1.948808                    0.998227      29.851703      88.383594       0.596305       0.433902      -1.044965      -0.007233       0.015559       0.016337       0.023692      -0.013077       0.004109       0.028107       0.023061      -0.011376      -0.038024       0.012906       0.025118             10.959972      11.660128       5.623321      -1.784994      12.355823      -3.509964       8.863965           0.001833
          309              C       0.548386       6.815487       7.996755       0.115822      34.492006 0.33919935E+03  0.74673193E+04                                 9.396678                            6.191695       0.034302       2.043428                    0.999576      24.901984      68.448507       0.656449       0.423834      -1.063417       0.008970       0.004998      -0.001784       0.010422       0.003287      -0.001580       0.011673       0.009099      -0.026776      -0.017370       0.006756       0.010614             13.936586       7.551895      -2.495795      -4.003735       7.469534       2.801546      26.788329           0.004564
          310              C      -5.720855       7.967566      13.803018       0.083992      25.053317 0.31298575E+03  0.68360054E+04                                 7.626027                            6.003682       0.223766       2.092658                    0.999545      26.108738      74.390019       0.649361       0.431859      -1.045601       0.020351       0.006207       0.040766       0.045984      -0.033711      -0.000767       0.000974       0.013340       0.051258      -0.042909       0.016923       0.025987              8.896308       9.449087       4.371579      -0.556232       9.942827      -1.900888       7.297011           0.000976
          311              C      -2.057283       5.982959      13.978257       0.097620      26.120905 0.35759430E+03  0.80970426E+04                                 7.990484                            6.551026      -0.139830       1.973724                    0.998137      26.965895      78.934090       0.601051       0.450048      -1.032037      -0.026316       0.010857      -0.036825       0.046545      -0.028868       0.004747       0.016981       0.012539       0.004457      -0.037199       0.006459       0.030740              9.073954       9.538153       3.901671       0.310401       9.768449      -1.626202       7.915259           0.002726
          312              C      12.341943       4.614083      16.904754      -0.195596      31.206117 0.43099877E+03  0.10131656E+05                                 8.658363                            6.965081       0.176655       2.030495                    0.999577      29.664859      85.852188       0.617297       0.422092      -1.058427       0.009660      -0.003806      -0.007533       0.012827      -0.005252       0.019091       0.014721       0.019647      -0.006870      -0.027872       0.002685       0.025187             10.013348       9.602056       4.338872      -1.784246      10.694532      -3.157860       9.743454           0.001315
          313              C      11.193004       4.788328      14.860295      -0.167759      31.371150 0.43677173E+03  0.10328822E+05                                 8.788740                            7.055244      -0.002186       1.989143                    0.998027      29.410066      86.108961       0.606051       0.427367      -1.052363      -0.008644      -0.001250       0.002066       0.008975      -0.017255      -0.001307      -0.001779      -0.012012       0.022147      -0.022111       0.007464       0.014647             10.226986      11.852095       5.189936       0.077474      11.269477      -1.744085       7.559385           0.001671
          314              C      -3.140647       6.097182      11.980529       0.048171      26.978377 0.36600390E+03  0.82690961E+04                                 7.889659                            6.432396       0.266590       2.081305                    0.999824      27.243604      77.596375       0.639503       0.423927      -1.056026       0.024802       0.014275       0.053260       0.060461      -0.029163       0.015278      -0.004867       0.001456       0.068892      -0.041500       0.006192       0.035308              8.957138       8.625893       3.918027      -0.869737       9.337478      -1.925351       8.908042           0.001936
          315              C      -4.738116       7.845599      15.800746       0.083293      25.298804 0.32304232E+03  0.70948347E+04                                 7.613634                            6.067455       0.181231       2.072650                    0.999778      26.239931      74.393291       0.652587       0.427351      -1.050834      -0.015336       0.001215      -0.047486       0.049916      -0.021915       0.019098       0.020289       0.020790       0.032063      -0.043519       0.016291       0.027228              8.744398       9.317680       4.256839      -0.385956       9.443088      -2.027887       7.472426           0.000892
          316              C      -0.868043       8.170838       9.316891       0.089472      25.442301 0.28654223E+03  0.61041274E+04                                 7.602922                            5.677148       0.244722       2.100726                    0.999871      25.383448      70.753155       0.681660       0.421797      -1.054835       0.037067      -0.019932       0.027989       0.050543       0.003086       0.002071      -0.005113       0.001944      -0.143723      -0.048346       0.021130       0.027216              9.187487       6.464609      -2.521072      -1.800441       6.655669       0.962209      14.442184           0.000691
          317              C       0.398099       6.772906      10.304073       0.091808      27.165080 0.31789864E+03  0.69605220E+04                                 8.089702                            6.065580       0.111203       2.057653                    0.999663      25.897672      73.538692       0.644563       0.433998      -1.045792      -0.026197       0.042997      -0.023328       0.055491       0.031792       0.014785      -0.014292       0.004852      -0.013796      -0.041131       0.006907       0.034223             10.078987       6.969868      -2.673932      -1.343951       7.141703       0.562778      16.125389           0.002851
          318              C      -5.551855       6.831031      16.215479      -0.194612      32.286611 0.43691403E+03  0.10281628E+05                                 8.834384                            6.984180       0.239783       2.049123                    0.999754      29.574659      84.983130       0.621690       0.418664      -1.063077       0.002400      -0.000197      -0.001903       0.003069      -0.015074       0.013559      -0.017856       0.001874       0.056838      -0.025070      -0.010456       0.035526             10.388533      11.662343       5.917694      -1.079829      11.226728      -2.146685       8.276528           0.002488
          319              C       0.871094       6.350806       9.106604      -0.190331      33.112369 0.37522807E+03  0.85508123E+04                                 9.069487                            6.508151       0.124671       2.019571                    0.999813      29.019380      83.661034       0.634955       0.423303      -1.053895      -0.009024       0.020780       0.009609       0.024609      -0.000022      -0.009799       0.017093       0.002098      -0.164180      -0.059236       0.027659       0.031577             12.097766       6.790959      -2.028251      -1.799595       6.902457       0.805286      22.599883           0.000617
          320              C      -0.415222       7.766164       8.101898      -0.195322      32.781152 0.40901526E+03  0.94560427E+04                                 8.871898                            6.710354       0.247146       2.050760                    0.999868      29.125745      82.623703       0.641732       0.412841      -1.068114       0.016762       0.000325       0.014546       0.022196      -0.003741       0.022289      -0.024857      -0.012103       0.055107      -0.029854      -0.012457       0.042312             10.870327       7.372007      -2.908292      -2.803173       7.631154       2.096597      17.607821           0.003421
          321              S      -6.600595       6.666339      28.256174      -0.538943     186.435304 0.59167716E+04  0.25325805E+06                                22.138835                           20.671069       0.812341       1.848826                    0.999249      88.713897     288.950783       0.528391       0.270815      -1.250181      -0.206336       0.214648      -0.029621       0.299208      -0.026835       0.018365       0.022172      -0.057076      -0.089022      -0.053390      -0.003070       0.056460             24.343928      21.626063      -3.669241       3.528822      31.781600       2.593982      19.624121           0.040973
          322              S      -5.044584       3.714007      26.759630      -0.557521     184.074027 0.58472314E+04  0.25048938E+06                                22.228419                           20.733954       0.688154       1.809512                    0.999259      90.575193     298.808228       0.518587       0.275705      -1.239897       0.026445      -0.208717      -0.230781       0.312285      -0.101070       0.008345       0.067345      -0.074573       0.111675      -0.138818       0.016522       0.122296             24.474942      25.719858      -6.524224       4.509526      24.157670      -4.353741      23.547298           0.035709
          323              S       3.657410      14.038448       1.136135      -0.491480     170.201001 0.54405454E+04  0.22895759E+06                                21.098133                           19.983774       0.662745       1.813785                    0.999061      88.020370     288.025948       0.528749       0.275260      -1.240110       0.069674      -0.138712       0.333919       0.368235      -0.027801       0.086399      -0.034022       0.016783       0.358408      -0.095264      -0.067970       0.163234             22.440309      22.209017      -5.363248       2.927694      26.925837       0.479176      18.186075          -0.005625
          324              S      10.313549       8.960269      15.553659      -0.538019     186.015594 0.58999329E+04  0.25234127E+06                                22.099216                           20.636432       0.819842       1.851128                    0.999262      88.626529     288.493830       0.529068       0.270678      -1.250419       0.241379      -0.173846       0.029970       0.298972      -0.017027      -0.019830      -0.021485       0.072958      -0.088720      -0.053967      -0.003792       0.057758             24.298364      32.555493      -2.045305      -2.052607      20.747426      -3.860827      19.592173           0.040954
          325              S       7.166365      10.070498      17.050203      -0.557116     184.373936 0.58592693E+04  0.25115098E+06                                22.260450                           20.761826       0.679659       1.807254                    0.999244      90.616837     299.097912       0.517959       0.275879      -1.239618      -0.209373      -0.004603       0.230528       0.311451      -0.086855      -0.066611      -0.018580       0.132682       0.113433      -0.140946       0.016621       0.124325             24.513449      26.111256      -6.487976       4.973406      23.847642      -3.837546      23.581449           0.035736
          326              S       7.753682      10.500311      13.467143      -0.492024     170.091203 0.54359378E+04  0.22870633E+06                                21.084504                           19.971278       0.667730       1.815090                    0.999098      88.012028     287.925954       0.529095       0.275149      -1.240284      -0.148690       0.049293      -0.334744       0.369584      -0.028432       0.045642      -0.080359       0.000035       0.357888      -0.094837      -0.067808       0.162645             22.426238      28.352068      -4.454855      -0.050970      20.751826      -2.963438      18.174819          -0.005668
          327              S      14.963029       3.014868       0.950381      -0.538944     186.435479 0.59167784E+04  0.25325842E+06                                22.138847                           20.671080       0.812341       1.848825                    0.999249      88.713953     288.951010       0.528391       0.270815      -1.250181       0.206336      -0.214647       0.029620       0.299207      -0.026837       0.018365       0.022173      -0.057071      -0.089015      -0.053389      -0.003069       0.056459             24.343942      21.626076      -3.669245       3.528825      31.781618       2.593985      19.624132           0.040975
          328              S      13.407018       5.967200       2.446925      -0.557521     184.074250 0.58472404E+04  0.25048985E+06                                22.228428                           20.733961       0.688154       1.809512                    0.999259      90.575307     298.808623       0.518587       0.275705      -1.239897      -0.026444       0.208716       0.230778       0.312282      -0.101070       0.008347       0.067346      -0.074578       0.111674      -0.138819       0.016523       0.122296             24.474952      25.719870      -6.524230       4.509529      24.157681      -4.353744      23.547306           0.035704
          329              S       4.705024      -4.357241      28.070420      -0.491480     170.200899 0.54405417E+04  0.22895739E+06                                21.098126                           19.983768       0.662745       1.813785                    0.999061      88.020341     288.025824       0.528749       0.275260      -1.240110      -0.069673       0.138712      -0.333917       0.368233      -0.027804       0.086397      -0.034021       0.016778       0.358410      -0.095267      -0.067966       0.163233             22.440300      22.209007      -5.363244       2.927694      26.925824       0.479175      18.186070          -0.005620
          330              S      -1.951115       0.720938      13.652896      -0.538019     186.015657 0.58999351E+04  0.25234141E+06                                22.099229                           20.636443       0.819838       1.851127                    0.999262      88.626510     288.493842       0.529068       0.270678      -1.250418      -0.241378       0.173846      -0.029971       0.298972      -0.017027      -0.019831      -0.021486       0.072958      -0.088717      -0.053967      -0.003791       0.057758             24.298380      32.555522      -2.045311      -2.052606      20.747436      -3.860830      19.592181           0.040956
          331              S       1.196069      -0.389291      12.156352      -0.557117     184.374517 0.58592932E+04  0.25115227E+06                                22.260493                           20.761865       0.679656       1.807253                    0.999244      90.617027     299.098711       0.517959       0.275879      -1.239618       0.209372       0.004605      -0.230527       0.311449      -0.086855      -0.066612      -0.018582       0.132684       0.113434      -0.140948       0.016622       0.124326             24.513498      26.111310      -6.487990       4.973417      23.847685      -3.837554      23.581498           0.035730
          332              S       0.608752      -0.819104      15.739412      -0.492025     170.091838 0.54359641E+04  0.22870773E+06                                21.084558                           19.971328       0.667727       1.815088                    0.999098      88.012217     287.926813       0.529094       0.275149      -1.240284       0.148691      -0.049294       0.334745       0.369585      -0.028433       0.045643      -0.080358       0.000035       0.357893      -0.094838      -0.067809       0.162647             22.426298      28.352147      -4.454871      -0.050970      20.751879      -2.963449      18.174867          -0.005663
          333              S       5.178184       3.015047      28.256174      -0.538019     186.017094 0.58999915E+04  0.25234442E+06                                22.099319                           20.636520       0.819836       1.851124                    0.999262      88.627013     288.495803       0.529067       0.270678      -1.250419       0.207090      -0.213529      -0.029969       0.298963      -0.026810      -0.018373      -0.022751      -0.060055      -0.088686      -0.053967      -0.003785       0.057752             24.298488      21.585622      -3.657498      -3.521369      31.717596      -2.592169      19.592246           0.040963
          334              S       3.622156       5.967360      26.759630      -0.557116     184.375837 0.58593463E+04  0.25115517E+06                                22.260618                           20.761974       0.679646       1.807249                    0.999244      90.617317     299.100256       0.517957       0.275879      -1.239618      -0.025886       0.207815      -0.230521       0.311443      -0.102271      -0.008709      -0.068603      -0.077109       0.113407      -0.140950       0.016627       0.124323             24.513649      25.762351      -6.539354      -4.519951      24.196971       4.362621      23.581624           0.035754
          335              S      11.644408      15.004613       1.136135      -0.492024     170.092301 0.54359842E+04  0.22870879E+06                                21.084594                           19.971363       0.667722       1.815086                    0.999098      88.012379     287.927491       0.529094       0.275149      -1.240284      -0.070386       0.139942       0.334739       0.369578      -0.027240      -0.086135       0.033476       0.016313       0.357904      -0.094843      -0.067803       0.162646             22.426339      22.194310      -5.359857      -2.924559      26.909813      -0.481306      18.174894          -0.005650
          336              S       7.833896       0.720950      15.553659      -0.538943     186.433307 0.59166923E+04  0.25325380E+06                                22.138696                           20.670948       0.812349       1.848830                    0.999249      88.713261     288.948181       0.528392       0.270815      -1.250181      -0.242378       0.172938       0.029621       0.299219      -0.017479       0.019260       0.021392       0.070119      -0.089051      -0.053389      -0.003077       0.056466             24.343763      32.622315      -2.053156       2.053319      20.784958       3.868462      19.624016           0.040966
          337              S      10.981097      -0.389259      17.050203      -0.557521     184.072177 0.58471572E+04  0.25048536E+06                                22.228266                           20.733821       0.688164       1.809516                    0.999259      90.574662     298.805785       0.518589       0.275705      -1.239897       0.210349       0.004180       0.230790       0.312295      -0.086069       0.065420       0.018034       0.129562       0.111698      -0.138812       0.016514       0.122298             24.474761      26.067565      -6.473034      -4.963117      23.809584       3.828533      23.547134           0.035689
          338              S      10.393739      -0.819119      13.467143      -0.491479     170.199200 0.54404702E+04  0.22895359E+06                                21.097979                           19.983632       0.662758       1.813790                    0.999061      88.019838     288.023535       0.528751       0.275260      -1.240111       0.147369      -0.048767      -0.333924       0.368241      -0.029037      -0.046219       0.080543      -0.000093       0.358392      -0.095259      -0.067975       0.163235             22.440139      28.368950      -4.457900       0.048408      20.765524       2.966219      18.185942          -0.005648
          339              S       3.184250       6.666160       0.950381      -0.538019     186.017024 0.58999885E+04  0.25234425E+06                                22.099313                           20.636514       0.819836       1.851124                    0.999262      88.626992     288.495699       0.529067       0.270678      -1.250419      -0.207089       0.213526       0.029969       0.298960      -0.026811      -0.018374      -0.022752      -0.060052      -0.088680      -0.053968      -0.003783       0.057751             24.298481      21.585617      -3.657500      -3.521368      31.717587      -2.592166      19.592239           0.040964
          340              S       4.740278       3.713847       2.446925      -0.557116     184.375745 0.58593428E+04  0.25115497E+06                                22.260604                           20.761962       0.679647       1.807249                    0.999244      90.617330     299.100228       0.517957       0.275879      -1.239618       0.025884      -0.207813       0.230520       0.311441      -0.102271      -0.008711      -0.068604      -0.077109       0.113407      -0.140951       0.016628       0.124323             24.513633      25.762331      -6.539349      -4.519947      24.196956       4.362620      23.581610           0.035749
          341              S      -3.281974      -5.323406      28.070420      -0.492024     170.092614 0.54359973E+04  0.22870949E+06                                21.084621                           19.971387       0.667721       1.815086                    0.999098      88.012473     287.927916       0.529094       0.275149      -1.240284       0.070386      -0.139942      -0.334739       0.369579      -0.027242      -0.086133       0.033477       0.016312       0.357904      -0.094844      -0.067801       0.162645             22.426368      22.194337      -5.359866      -2.924563      26.909851      -0.481307      18.174917          -0.005645
          342              S       0.528538       8.960257      13.652896      -0.538944     186.433847 0.59167140E+04  0.25325496E+06                                22.138736                           20.670983       0.812346       1.848829                    0.999249      88.713428     288.948881       0.528391       0.270815      -1.250181       0.242376      -0.172937      -0.029621       0.299217      -0.017482       0.019263       0.021392       0.070114      -0.089039      -0.053388      -0.003075       0.056464             24.343808      32.622377      -2.053166       2.053320      20.784998       3.868471      19.624050           0.040966
          343              S      -2.618663      10.070466      12.156352      -0.557522     184.072563 0.58471731E+04  0.25048620E+06                                22.228286                           20.733840       0.688162       1.809515                    0.999259      90.574830     298.806401       0.518589       0.275705      -1.239897      -0.210347      -0.004182      -0.230785       0.312290      -0.086070       0.065418       0.018040       0.129572       0.111688      -0.138816       0.016517       0.122298             24.474783      26.067589      -6.473041      -4.963118      23.809606       3.828536      23.547155           0.035687
          344              S      -2.031305      10.500326      15.739412      -0.491478     170.199294 0.54404743E+04  0.22895382E+06                                21.097990                           19.983642       0.662754       1.813789                    0.999061      88.019861     288.023667       0.528751       0.275260      -1.240111      -0.147369       0.048766       0.333921       0.368238      -0.029038      -0.046219       0.080541      -0.000087       0.358397      -0.095261      -0.067973       0.163235             22.440149      28.368960      -4.457905       0.048405      20.765535       2.966222      18.185953          -0.005644
          345              N       2.027711      10.997634       0.010514      -0.191056      34.051590 0.50849400E+03  0.12252592E+05                                 8.902449                            7.370862      -0.087085       2.005257                    0.998072      27.571079      76.518256       0.634427       0.400666      -1.090265      -0.077458      -0.085402       0.031171       0.119435      -0.021925      -0.000542       0.033341       0.006327       0.105413      -0.048083      -0.004148       0.052230             10.353084      10.711352       4.662212      -1.909315      11.968952      -0.381103       8.378948           0.004870
          346              N      -3.127956       1.630473      28.901054      -0.172787      36.258960 0.44878829E+03  0.10448716E+05                                 9.220117                            6.834676       0.089216       2.063953                    0.999555      26.594624      71.813073       0.673999       0.390324      -1.100857       0.107676      -0.057567       0.011468       0.122636       0.030256      -0.007512       0.002293      -0.084039       0.109750      -0.070646       0.033483       0.037162             11.819387      17.101293      -1.837233      -0.234895      12.821657      -2.695484       5.535210           0.002563
          347              N      -8.525077       3.692519      27.410352      -0.215208      34.589763 0.56447828E+03  0.13932652E+05                                 8.917926                            7.742568      -0.062536       2.000000                    0.998697      28.365436      79.140066       0.623111       0.398248      -1.094170      -0.070409      -0.094223       0.037347       0.123411      -0.014108       0.000527       0.046765      -0.009226       0.106209      -0.047626      -0.016763       0.064389              9.895787       9.610396       3.754901      -1.945817      10.364879      -0.415806       9.712085           0.003723
          348              N      -7.662557       5.520279      25.027681      -0.163703      33.236695 0.43608015E+03  0.10132972E+05                                 8.785090                            6.823075      -0.028458       2.029379                    0.999317      26.718235      73.316213       0.658431       0.400337      -1.088211      -0.033933       0.037568      -0.097883       0.110199      -0.000701      -0.033532       0.014765      -0.013036      -0.113616      -0.056679       0.021145       0.035534             10.777369       8.856520      -2.744862       1.568753       6.884597      -1.946828      16.590989           0.005262
          349              N       4.982152       8.445814      14.592763      -0.192328      34.100341 0.50939791E+03  0.12280768E+05                                 8.914065                            7.379939      -0.090776       2.003868                    0.998083      27.594716      76.623036       0.633663       0.400940      -1.089995      -0.072190      -0.088017      -0.031198       0.118033      -0.021882      -0.032656      -0.004633       0.006446       0.106283      -0.048111      -0.003916       0.052027             10.368374      10.617934       4.654983       0.100148      12.099013       1.947240       8.388175           0.004870
          350              N       4.826272      11.663785      14.908778      -0.175907      36.422125 0.45110595E+03  0.10517862E+05                                 9.252591                            6.856168       0.083342       2.061133                    0.999560      26.660993      72.081309       0.672267       0.390765      -1.100373      -0.071936       0.097133      -0.011883       0.121452       0.041190      -0.003375       0.006352       0.062385       0.112352      -0.070871       0.032935       0.037936             11.867114      13.495816      -2.395023       2.643429      16.552719       0.624427       5.552806           0.002558
          351              N       7.651159       6.623858      16.399481      -0.216391      34.658145 0.56594427E+03  0.13978740E+05                                 8.931284                            7.753968      -0.067173       1.998178                    0.998709      28.399933      79.280016       0.622452       0.398387      -1.094009      -0.080978      -0.082456      -0.037686       0.121559      -0.013047      -0.045974      -0.006834       0.014675       0.108411      -0.048325      -0.015991       0.064316              9.911855       9.283023       3.712865       0.130940      10.727356       1.990454       9.725187           0.003720
          352              N       9.334113       7.742999      18.782151      -0.163888      33.279738 0.43672548E+03  0.10152759E+05                                 8.795925                            6.830497      -0.029371       2.028585                    0.999331      26.737134      73.409948       0.657663       0.400615      -1.087910       0.042735      -0.028858       0.098376       0.111072       0.000866      -0.020160       0.031391       0.012413      -0.116129      -0.057691       0.021178       0.036513             10.793386       7.725407      -2.915824       2.162318       8.034209      -1.275435      16.620540           0.005261
          353              N      14.696826       8.364397      -0.010514      -0.191056      34.051554 0.50849338E+03  0.12252573E+05                                 8.902442                            7.370857      -0.087085       2.005258                    0.998072      27.571059      76.518177       0.634428       0.400665      -1.090265       0.077458       0.085402      -0.031171       0.119436      -0.021925      -0.000542       0.033341       0.006326       0.105413      -0.048083      -0.004148       0.052230             10.353074      10.711342       4.662206      -1.909313      11.968940      -0.381102       8.378941           0.004871
          354              N      11.490390       8.050734       0.305501      -0.172787      36.258928 0.44878784E+03  0.10448703E+05                                 9.220112                            6.834673       0.089216       2.063953                    0.999555      26.594608      71.813018       0.673999       0.390324      -1.100857      -0.107676       0.057567      -0.011468       0.122636       0.030256      -0.007512       0.002293      -0.084039       0.109750      -0.070646       0.033483       0.037162             11.819379      17.101279      -1.837231      -0.234894      12.821651      -2.695483       5.535208           0.002563
          355              N      16.887511       5.988688       1.796203      -0.215209      34.589869 0.56448051E+03  0.13932721E+05                                 8.917946                            7.742585      -0.062538       1.999999                    0.998697      28.365486      79.140249       0.623110       0.398249      -1.094170       0.070409       0.094223      -0.037347       0.123411      -0.014107       0.000527       0.046765      -0.009226       0.106209      -0.047626      -0.016763       0.064389              9.895810       9.610422       3.754915      -1.945824      10.364904      -0.415811       9.712104           0.003723
          356              N      16.024991       4.160928       4.178874      -0.163704      33.236742 0.43608084E+03  0.10132992E+05                                 8.785099                            6.823081      -0.028460       2.029378                    0.999317      26.718260      73.316308       0.658431       0.400337      -1.088211       0.033933      -0.037568       0.097883       0.110199      -0.000701      -0.033533       0.014765      -0.013036      -0.113616      -0.056679       0.021145       0.035534             10.777382       8.856529      -2.744865       1.568757       6.884604      -1.946832      16.591013           0.005261
          357              N       3.380282       1.235393      14.613792      -0.192328      34.100410 0.50939910E+03  0.12280804E+05                                 8.914077                            7.379947      -0.090777       2.003867                    0.998083      27.594754      76.623180       0.633662       0.400940      -1.089994       0.072191       0.088017       0.031198       0.118033      -0.021882      -0.032656      -0.004633       0.006446       0.106283      -0.048111      -0.003916       0.052027             10.368390      10.617952       4.654995       0.100150      12.099035       1.947244       8.388184           0.004870
          358              N       3.536162      -1.982578      14.297777      -0.175907      36.422200 0.45110697E+03  0.10517893E+05                                 9.252605                            6.856177       0.083341       2.061132                    0.999560      26.661026      72.081441       0.672266       0.390765      -1.100373       0.071935      -0.097133       0.011883       0.121452       0.041189      -0.003375       0.006352       0.062385       0.112353      -0.070871       0.032935       0.037936             11.867134      13.495840      -2.395029       2.643434      16.552750       0.624428       5.552813           0.002558
          359              N       0.711275       3.057349      12.807074      -0.216392      34.658148 0.56594440E+03  0.13978744E+05                                 8.931286                            7.753971      -0.067174       1.998178                    0.998709      28.399930      79.280008       0.622452       0.398388      -1.094009       0.080978       0.082456       0.037686       0.121559      -0.013047      -0.045974      -0.006834       0.014675       0.108410      -0.048325      -0.015991       0.064316              9.911857       9.283025       3.712866       0.130940      10.727359       1.990453       9.725187           0.003720
          360              N      -0.971679       1.938208      10.424404      -0.163888      33.279697 0.43672488E+03  0.10152741E+05                                 8.795918                            6.830493      -0.029371       2.028586                    0.999331      26.737112      73.409868       0.657663       0.400615      -1.087910      -0.042735       0.028858      -0.098376       0.111072       0.000866      -0.020160       0.031391       0.012413      -0.116129      -0.057691       0.021177       0.036513             10.793377       7.725402      -2.915821       2.162317       8.034203      -1.275435      16.620525           0.005260
          361              N      13.274095      18.045413       0.010514      -0.192327      34.100376 0.50939867E+03  0.12280791E+05                                 8.914069                            7.379943      -0.090779       2.003867                    0.998083      27.594741      76.623120       0.633663       0.400940      -1.089995       0.076586       0.084222       0.031198       0.118034      -0.021883       0.000165      -0.032984       0.006417       0.106286      -0.048110      -0.003918       0.052029             10.368380      10.728431       4.671222       1.911985      11.988529       0.382206       8.388181           0.004871
          362              N       1.705552       8.050922      28.901054      -0.175906      36.422155 0.45110601E+03  0.10517865E+05                                 9.252601                            6.856170       0.083344       2.061134                    0.999560      26.660999      72.081355       0.672266       0.390765      -1.100373      -0.106560       0.057048       0.011883       0.121453       0.030474       0.006775      -0.002416      -0.083448       0.112353      -0.070870       0.032935       0.037936             11.867132      17.177183      -1.854003       0.233438      12.871403       2.706137       5.552810           0.002561
          363              N       7.102657       5.988856      27.410352      -0.216390      34.658156 0.56594461E+03  0.13978751E+05                                 8.931284                            7.753969      -0.067176       1.998177                    0.998709      28.399947      79.280060       0.622452       0.398387      -1.094009       0.069806       0.092106       0.037686       0.121559      -0.014605      -0.000076      -0.046480      -0.006548       0.108413      -0.048324      -0.015993       0.064317              9.911856       9.628601       3.763651       1.950262      10.381778       0.418955       9.725189           0.003721
          364              N       6.240109       4.161065      25.027681      -0.163888      33.279724 0.43672504E+03  0.10152748E+05                                 8.795927                            6.830496      -0.029370       2.028586                    0.999331      26.737129      73.409959       0.657662       0.400615      -1.087910       0.034764      -0.038085      -0.098376       0.111071      -0.000956       0.033989      -0.015382      -0.012386      -0.116129      -0.057690       0.021177       0.036513             10.793387       8.866589      -2.748118      -1.576271       6.893032       1.953890      16.620540           0.005263
          365              N      13.165282       1.235393      14.592763      -0.191056      34.051531 0.50849293E+03  0.12252560E+05                                 8.902440                            7.370855      -0.087082       2.005259                    0.998072      27.571051      76.518160       0.634428       0.400666      -1.090265       0.073231       0.089052      -0.031171       0.119435      -0.021909       0.033064       0.004312       0.006557       0.105411      -0.048084      -0.004145       0.052229             10.353069      10.600989       4.645983      -0.099437      12.079274      -1.944435       8.378942           0.004869
          366              N      13.321166      -1.982574      14.908778      -0.172787      36.258926 0.44878812E+03  0.10448710E+05                                 9.220107                            6.834673       0.089213       2.063951                    0.999555      26.594621      71.813043       0.673999       0.390324      -1.100857       0.072612      -0.098161      -0.011468       0.122636       0.041066       0.003361      -0.007099       0.063075       0.109750      -0.070646       0.033483       0.037162             11.819366      13.440702      -2.375189      -2.632684      16.482190      -0.624320       5.535207           0.002560
          367              N      10.496295       3.057372      16.399481      -0.215208      34.589737 0.56447760E+03  0.13932632E+05                                 8.917923                            7.742565      -0.062533       2.000001                    0.998697      28.365423      79.140026       0.623111       0.398249      -1.094170       0.082984       0.083361      -0.037346       0.123411      -0.012186       0.046190       0.007321       0.016954       0.106206      -0.047627      -0.016760       0.064387              9.895781       9.268611       3.704669      -0.128467      10.706650      -1.985596       9.712083           0.003721
          368              N       8.813369       1.938262      18.782151      -0.163704      33.236722 0.43608062E+03  0.10132985E+05                                 8.785091                            6.823076      -0.028461       2.029377                    0.999317      26.718250      73.316240       0.658432       0.400336      -1.088211      -0.042102       0.028110       0.097883       0.110199       0.001204       0.019483      -0.031030       0.012887      -0.113617      -0.056679       0.021146       0.035533             10.777373       7.716001      -2.912467      -2.154243       8.025109       1.269025      16.591008           0.005260
          369              N       3.450442       1.316618      -0.010514      -0.192327      34.100405 0.50939918E+03  0.12280807E+05                                 8.914075                            7.379947      -0.090780       2.003866                    0.998083      27.594758      76.623187       0.633662       0.400940      -1.089995      -0.076586      -0.084222      -0.031198       0.118034      -0.021882       0.000165      -0.032984       0.006417       0.106286      -0.048110      -0.003918       0.052029             10.368388      10.728439       4.671227       1.911986      11.988538       0.382207       8.388185           0.004871
          370              N       6.656882       1.630285       0.305501      -0.175906      36.422184 0.45110641E+03  0.10517877E+05                                 9.252606                            6.856174       0.083344       2.061134                    0.999560      26.661012      72.081407       0.672266       0.390765      -1.100373       0.106560      -0.057048      -0.011883       0.121453       0.030474       0.006775      -0.002416      -0.083448       0.112353      -0.070870       0.032935       0.037936             11.867140      17.177194      -1.854005       0.233438      12.871413       2.706139       5.552813           0.002560
          371              N       1.259777       3.692351       1.796203      -0.216390      34.658141 0.56594438E+03  0.13978743E+05                                 8.931282                            7.753968      -0.067177       1.998177                    0.998709      28.399934      79.280010       0.622452       0.398387      -1.094009      -0.069806      -0.092106      -0.037686       0.121559      -0.014604      -0.000076      -0.046480      -0.006548       0.108413      -0.048324      -0.015994       0.064318              9.911853       9.628599       3.763649       1.950261      10.381775       0.418955       9.725186           0.003721
          372              N       2.122325       5.520142       4.178874      -0.163887      33.279656 0.43672401E+03  0.10152717E+05                                 8.795915                            6.830488      -0.029369       2.028587                    0.999331      26.737092      73.409822       0.657663       0.400615      -1.087910      -0.034764       0.038085       0.098376       0.111071      -0.000957       0.033989      -0.015382      -0.012386      -0.116130      -0.057690       0.021177       0.036513             10.793371       8.866577      -2.748114      -1.576268       6.893023       1.953886      16.620515           0.005262
          373              N      -4.802848       8.445814      14.613792      -0.191056      34.051481 0.50849204E+03  0.12252533E+05                                 8.902430                            7.370848      -0.087081       2.005260                    0.998072      27.571022      76.518044       0.634428       0.400666      -1.090265      -0.073231      -0.089052       0.031171       0.119435      -0.021909       0.033064       0.004312       0.006557       0.105411      -0.048084      -0.004146       0.052229             10.353056      10.600976       4.645977      -0.099436      12.079258      -1.944431       8.378934           0.004869
          374              N      -4.958732      11.663781      14.297777      -0.172787      36.258868 0.44878730E+03  0.10448686E+05                                 9.220098                            6.834667       0.089214       2.063952                    0.999555      26.594593      71.812941       0.673999       0.390324      -1.100857      -0.072612       0.098161       0.011468       0.122636       0.041066       0.003361      -0.007099       0.063075       0.109750      -0.070646       0.033483       0.037163             11.819352      13.440686      -2.375179      -2.632681      16.482168      -0.624321       5.535202           0.002560
          375              N      -2.133861       6.623835      12.807074      -0.215210      34.589837 0.56447970E+03  0.13932696E+05                                 8.917941                            7.742580      -0.062534       2.000000                    0.998697      28.365469      79.140190       0.623110       0.398249      -1.094170      -0.082984      -0.083361       0.037347       0.123411      -0.012185       0.046190       0.007321       0.016954       0.106206      -0.047627      -0.016761       0.064387              9.895803       9.268631       3.704682      -0.128471      10.706678      -1.985602       9.712101           0.003721
          376              N      -0.450935       7.742945      10.424404      -0.163704      33.236736 0.43608082E+03  0.10132991E+05                                 8.785093                            6.823077      -0.028460       2.029377                    0.999317      26.718258      73.316267       0.658432       0.400336      -1.088211       0.042103      -0.028110      -0.097883       0.110200       0.001204       0.019484      -0.031030       0.012887      -0.113617      -0.056679       0.021146       0.035534             10.777376       7.716003      -2.912468      -2.154246       8.025111       1.269028      16.591014           0.005259
          377             Cl       0.146467      15.293504       2.532792      -0.550365     148.686278 0.45885334E+04  0.18243609E+06                                19.263048                           18.523476       1.251867       2.013706                    0.999965      79.502998     241.376785       0.549372       0.280416      -1.252072      -0.123854      -0.047033       0.100245       0.166136       0.019932      -0.148854      -0.025675       0.248807      -0.019093      -0.128370      -0.098177       0.226547             19.348569      19.499599      -1.732915      -3.254790      17.956014       1.401485      20.590093          -0.002584
          378             Cl       9.505873       7.209144      12.070485      -0.550511     148.700358 0.45888802E+04  0.18245349E+06                                19.264214                           18.524054       1.252680       2.013902                    0.999968      79.505333     241.386969       0.549369       0.280412      -1.252075      -0.028613      -0.129858      -0.100226       0.166514      -0.016725       0.003324       0.150143      -0.248758      -0.018460      -0.127636      -0.097781       0.225416             19.350199      18.488722      -1.882866      -1.860314      18.969955       3.016493      20.591920          -0.002599
          379             Cl       8.215967      -5.612297      26.673763      -0.550365     148.686220 0.45885313E+04  0.18243598E+06                                19.263042                           18.523470       1.251869       2.013706                    0.999965      79.502993     241.376743       0.549373       0.280416      -1.252072       0.123854       0.047033      -0.100245       0.166135       0.019933      -0.148854      -0.025676       0.248808      -0.019094      -0.128371      -0.098177       0.226547             19.348562      19.499590      -1.732913      -3.254787      17.956009       1.401483      20.590086          -0.002581
          380             Cl      -1.143439       2.472063      17.136070      -0.550511     148.700212 0.45888741E+04  0.18245318E+06                                19.264197                           18.524039       1.252679       2.013902                    0.999968      79.505317     241.386858       0.549369       0.280412      -1.252075       0.028613       0.129858       0.100226       0.166514      -0.016726       0.003324       0.150143      -0.248758      -0.018459      -0.127636      -0.097780       0.225416             19.350183      18.488706      -1.882865      -1.860313      18.969940       3.016491      20.591902          -0.002595
          381             Cl      15.155368      13.749576       2.532792      -0.550512     148.699946 0.45888638E+04  0.18245266E+06                                19.264171                           18.524015       1.252686       2.013904                    0.999968      79.505270     241.386614       0.549370       0.280412      -1.252075       0.124318       0.047190       0.100227       0.166515       0.019767       0.148062       0.025118       0.247863      -0.018462      -0.127634      -0.097780       0.225414             19.350156      19.501457      -1.734024       3.254913      17.957147      -1.401947      20.591864          -0.002583
          382             Cl       8.641532       2.472030      12.070485      -0.550365     148.686414 0.45885393E+04  0.18243639E+06                                19.263063                           18.523490       1.251865       2.013705                    0.999965      79.503018     241.376894       0.549372       0.280416      -1.252072       0.028526       0.129376      -0.100243       0.166134      -0.016702      -0.003760      -0.151006      -0.249759      -0.019093      -0.128371      -0.098178       0.226549             19.348583      18.487234      -1.881695       1.859834      18.968403      -3.016425      20.590113          -0.002601
          383             Cl      -6.792934      -4.068369      26.673763      -0.550512     148.699908 0.45888623E+04  0.18245259E+06                                19.264165                           18.524010       1.252686       2.013904                    0.999968      79.505274     241.386602       0.549370       0.280412      -1.252075      -0.124318      -0.047190      -0.100228       0.166516       0.019766       0.148062       0.025118       0.247863      -0.018460      -0.127635      -0.097779       0.225414             19.350150      19.501451      -1.734024       3.254910      17.957144      -1.401945      20.591857          -0.002579
          384             Cl      -0.279098       7.209177      17.136070      -0.550365     148.686169 0.45885292E+04  0.18243588E+06                                19.263036                           18.523464       1.251866       2.013706                    0.999965      79.502989     241.376703       0.549373       0.280416      -1.252072      -0.028525      -0.129376       0.100243       0.166134      -0.016702      -0.003760      -0.151006      -0.249758      -0.019092      -0.128372      -0.098177       0.226549             19.348556      18.487206      -1.881691       1.859831      18.968378      -3.016421      20.590086          -0.002596

******************************************************
Auxiliary information for the entire system
The total spin magnetic moment of the unit cell is   14.587537
The total net atomic charge of the unit cell is   -0.000001
Accuracy of reproducing the electrostatic potential in the unit cell:
  The inner radius (bohr) =    5.0000
  The outer radius (bohr) =   12.0000
  Valid grid points have density less than (e/(bohr^3)) =    0.0001
  The number of valid grid points were=      1313060
  The rms potential error without charges in kcal/mol is=      6.39669
  The rms potential error with partial charges in kcal/mol is=      1.82318
  The RRMSE value at monopole order=      0.28502
  The rms potential error with partial charges and cloud penetration in kcal/mol is=      1.82189
  The RRMSE value at monopole order with cloud penetration is=      0.28482
  The rms potential error with partial charges and atomic dipoles in kcal/mol is=      0.41866
  The RRMSE value at dipole order=      0.06545
  The rms potential error with partial charges, atomic dipoles and cloud penetration in kcal/mol is=      0.40752
  The RRMSE value at dipole order with cloud penetration=      0.06371

******************************************************
The electron densities and ab initio electrostatic potential were computed in VASP using the PBE functional and
projector augmented wave method. See the main text of the journal article for a description of computational details.
The atomic charges, dipoles, and quadrupoles were computed with the DDEC6 method as described in
(a) T. A. Manz and N. Gabaldon Limas, RSC Adv. 6 (2016) 47771-47801 DOI: 10.1039/c6ra04656h
(b) N. Gabaldon Limas and T. A. Manz, RSC Adv. 8 (2018) 2678-2707 DOI: 10.1039/c7ra11829e.
For each atom in the material, the electron cloud parameters were fit to the spherically averaged atom-in-material
electron density using radial positions for which this density was between 10^-4 and 10^-2 electrons per cubic bohr.
The polarizabilities, dispersion coefficients, and quantum Drude oscillator (QDO) parameters were fit using the MCLF method.
The magnetic structure of the system was optimized in VASP from the default ferromagnetic initial guess using spin polarization.
The atomic spin moments (ASMs) were computed on this optimized magnetic structure using the DDEC6 partition as inputs
to the method of T. A. Manz and D. S. Sholl, J. Chem. Theory Comput. 7 (2011) 4146-4164 DOI: 10.1021/ct200539n.
The RMSE and RRMSE were computed using a uniform grid with Ewald summation.
