# Supplementary material for: A collection of forcefield precursors for metal–organic frameworks
Source: RSC Adv. 2019 Nov 13;9(63):36492–507. doi: 10.1039/c9ra07327b (PMC9075174; doi:10.1039/c9ra07327b)
Supplement: RA-009-C9RA07327B-s3953 [file RA-009-C9RA07327B-s3953.xyz]

  384
jmolscript: load "" {1 1 1} spacegroup "x,y,z" unitcell [{     19.571500     0.000000     0.000000 }, {     -2.869452    19.360108     0.000000 }, {      8.351021     9.680047    29.296962 }]
Cu    14.663128     2.696669     0.441798     0.350453
Cu    21.436916    15.422836    28.198326     0.411553
Cu    12.585631     4.937408     2.404109     0.342284
Cu     6.127934    10.060090    14.206683     0.350353
Cu     9.372365     8.946496    15.747117     0.412274
Cu     8.649038     8.333556    12.244372     0.340937
Cu    10.389941    26.343486    28.855164     0.350452
Cu     3.616153    13.617319     1.098636     0.411553
Cu    12.467438    24.102747    26.892853     0.342284
Cu    18.925135    18.980065    15.090279     0.350354
Cu    15.680704    20.093659    13.549845     0.412276
Cu    16.404031    20.706599    17.052590     0.340935
Cu     3.473646     6.983384     0.441798     0.350353
Cu    13.401900    13.617312    28.198326     0.412272
Cu     5.551143     4.742645     2.404109     0.340947
Cu     9.139385    18.980066    14.206683     0.350455
Cu     5.894954    20.093659    15.747117     0.411573
Cu     6.618282    20.706601    12.244372     0.342301
Cu    21.579423    22.056771    28.855164     0.350354
Cu    11.651169    15.422843     1.098636     0.412274
Cu    19.501926    24.297510    26.892853     0.340944
Cu    15.913684    10.060089    15.090279     0.350456
Cu    19.158115     8.946496    13.549845     0.411577
Cu    18.434787     8.333554    17.052590     0.342300
H     13.852138    26.505918    25.933671     0.076277
H     18.253940     8.717850    26.384844     0.127351
H      7.637890    16.498684     0.574220     0.133470
H     14.530984    24.593138    29.197352     0.087082
H     19.817743     9.958833    26.818439     0.129987
H     21.220200    11.720603    27.597738     0.088931
H     10.463765    19.656317     1.617192     0.083630
H      9.002079    18.030068     1.113285     0.127329
H     10.409929     6.444979     3.462901     0.082306
H      9.484891     7.219383     5.537126     0.114162
H     12.224689     5.213675     7.312522     0.103126
H     13.282204     4.747097     5.326188     0.104042
H     17.500005     3.016305     1.154300     0.078537
H     -0.025621     2.034747     0.867190     0.093265
H     23.225397    27.928885    28.670007     0.083147
H     24.137496     9.652943    28.793054     0.086531
H     18.578204    22.428681    18.011772     0.075500
H     19.908585    24.174963    17.560599     0.126431
H     20.810727     5.134297    14.074261     0.132641
H     16.586577    22.819756    14.748091     0.085563
H     23.776328     6.543712    17.127004     0.129501
H      5.741931     8.189322    16.347705     0.088432
H      3.948410     8.392604    13.031289     0.083350
H     22.125546     6.708274    13.535196     0.126697
H     10.459298     6.402385    11.185580     0.083339
H     11.360954     5.600877     9.111355     0.113617
H      8.975239     8.017019     7.335959     0.105487
H      8.358658     8.994704     9.322293     0.103766
H      6.028189    12.913189    13.494181     0.079622
H      4.757290    14.793055    13.781291     0.092572
H     21.480991    12.549218    15.275436     0.082490
H     22.840410    10.771960    15.152389     0.087685
H     11.200931     2.534237     3.363291     0.076277
H      9.668581     0.962197     2.912118     0.127351
H     17.415179    12.541471    28.722742     0.133469
H     10.522085     4.447017     0.099610     0.087082
H      5.235326    19.081322     2.478523     0.129987
H      3.832869    17.319552     1.699224     0.088931
H     14.589304     9.383838    27.679770     0.083629
H     16.050990    11.010087    28.183677     0.127328
H     14.643140    22.595176    25.834061     0.082306
H     15.568178    21.820772    23.759836     0.114162
H     12.828380    23.826480    21.984440     0.103126
H     11.770865    24.293058    23.970774     0.104042
H      7.553064    26.023850    28.142662     0.078537
H      5.507190    27.005408    28.429772     0.093263
H      1.827672     1.111270     0.626955     0.083149
H      0.915573    19.387212     0.503908     0.086531
H      6.474865     6.611474    11.285190     0.075500
H      5.144484     4.865192    11.736363     0.126431
H      4.242342    23.905858    15.222701     0.132641
H      8.466492     6.220399    14.548871     0.085563
H      1.276741    22.496443    12.169958     0.129501
H     19.311138    20.850833    12.949257     0.088432
H     21.104659    20.647551    16.265673     0.083350
H      2.927523    22.331881    15.761766     0.126697
H     14.593771    22.637770    18.111382     0.083339
H     13.692115    23.439278    20.185607     0.113616
H     16.077830    21.023136    21.961003     0.105487
H     16.694411    20.045451    19.974669     0.103766
H     19.024880    16.126966    15.802781     0.079624
H     20.295779    14.247100    15.515671     0.092570
H      3.572078    16.490937    14.021526     0.082494
H      2.212659    18.268195    14.144573     0.087686
H     18.117226    21.894340    25.933671     0.075499
H     16.584876    20.322299    26.384844     0.126434
H      7.629432    12.541478     0.574220     0.132638
H     17.438380    23.807118    29.197352     0.085568
H     15.021073    19.081316    26.818439     0.129501
H     13.618616    17.319546    27.597738     0.088434
H      4.803556     9.383844     1.617192     0.083347
H      6.265243    11.010093     1.113285     0.126701
H      7.726844     3.235073     3.462901     0.083346
H      8.651882     2.460668     5.537126     0.113615
H      5.912084     4.466375     7.312522     0.105491
H      4.854569     4.932954     5.326188     0.103758
H      0.636769     6.663749     1.154300     0.079663
H     18.162395     7.645306     0.867190     0.092556
H      8.743967    20.471371    28.670007     0.082510
H     10.701320    19.387205    28.793054     0.087714
H     16.260615     6.611473    18.011772     0.076275
H     12.060781    24.225299    17.560599     0.127347
H     14.028092    23.905858    14.074261     0.133472
H     18.252242     6.220399    14.748091     0.087077
H     11.062490    22.496441    17.127004     0.130009
H      9.525387    20.850832    16.347705     0.088930
H     11.318909    20.647552    13.031289     0.083631
H     12.713273    22.331881    13.535196     0.127351
H      4.808021    22.637772    11.185580     0.082310
H      6.775818     4.079173     9.111355     0.114169
H      6.292081    21.023140     7.335959     0.103185
H      6.908662    20.045454     9.322293     0.104023
H      9.239130    16.126967    13.494181     0.078533
H     10.510029    14.247100    13.781291     0.093254
H     13.357828    16.490936    15.275436     0.083143
H     11.998409    18.268194    15.152389     0.086522
H      6.935843     7.145815     3.363291     0.075499
H      8.468193     8.717856     2.912118     0.126434
H     17.423637    16.498677    28.722742     0.132638
H      7.614689     5.233037     0.099610     0.085567
H     10.031996     9.958839     2.478523     0.129501
H     11.434453    11.720609     1.699224     0.088434
H     20.249513    19.656311    27.679770     0.083347
H     18.787826    18.030062    28.183677     0.126701
H     17.326225    25.805082    25.834061     0.083347
H     16.401187    26.579487    23.759836     0.113616
H     19.140985    24.573780    21.984440     0.105491
H     20.198500    24.107201    23.970774     0.103759
H     24.416300    22.376406    28.142662     0.079664
H      6.890674    21.394849    28.429772     0.092557
H     16.309102     8.568784     0.626955     0.082510
H     14.351749     9.652950     0.503908     0.087714
H      8.792454    22.428682    11.285190     0.076275
H     12.992288     4.814856    11.736363     0.127347
H     11.024977     5.134297    15.222701     0.133472
H      6.800827    22.819756    14.548871     0.087077
H     13.990579     6.543714    12.169958     0.130009
H     15.527682     8.189323    12.949257     0.088930
H     13.734160     8.392603    16.265673     0.083631
H     12.339796     6.708274    15.761766     0.127351
H     20.245048     6.402383    18.111382     0.082311
H     18.277251    24.960982    20.185607     0.114170
H     18.760988     8.017015    21.961003     0.103186
H     18.144407     8.994701    19.974669     0.104023
H     15.813939    12.913188    15.802781     0.078535
H     14.543040    14.793055    15.515671     0.093253
H     11.695241    12.549219    14.021526     0.083147
H     13.054660    10.771961    14.144573     0.086522
W     14.778427     5.333516     0.911721     0.326673
W      8.719369    10.560742    13.736760     0.326735
W     10.274642    23.706639    28.385241     0.326731
W     16.333700    18.479413    15.560202     0.326611
W      3.358347     4.346538     0.911721     0.326728
W      6.547950    18.479413    13.736760     0.326802
W     21.694722    24.693617    28.385241     0.326641
W     18.505119    10.560742    15.560202     0.326659
C     14.321067    26.418797    26.730548     0.069397
C     15.231637    27.392610    26.994221    -0.211654
C     15.948734    27.334530    28.224693     0.099290
C     15.595502    26.258108    29.033289    -0.174615
C     14.690413    25.313334    28.628991     0.086151
C     16.889890    28.352871    28.599694     0.102157
C     20.133654     9.966577    27.691488    -0.200670
C     21.043967    11.008151    28.166099     0.093604
C     12.923209     0.329122     0.779299     0.073941
C      9.169542    18.696056     0.486330    -0.167549
C     10.828538     6.208786     4.259778     0.072014
C     10.245750     6.681172     5.548845    -0.193734
C     10.773171     6.357858     6.697286     0.116741
C     11.848152     5.562157     6.533223    -0.176299
C     12.470245     5.194316     5.326188     0.066677
C     17.544009     2.178012     0.755862     0.100519
C     18.784914     1.570105     0.603517    -0.167897
C     18.922735     0.323314     0.093750     0.121327
C     23.214274    28.796218    29.009852    -0.167647
C     24.903103    10.073057    29.109461     0.084340
C     18.423274    22.879772    17.214895     0.071295
C     19.253057    23.923281    16.951222    -0.210418
C     21.959920     5.264010    15.720750     0.095855
C     18.077473    24.116883    14.912154    -0.172656
C     17.275612    23.083053    15.316452     0.087056
C     22.829266     6.344304    15.345749     0.105010
C     23.737672     6.857346    16.253955    -0.199429
C      5.063020     7.910536    15.779344     0.093420
C      4.041079     7.991849    13.869182     0.074663
C     22.759781     6.971572    14.162151    -0.169003
C     10.164285     6.781843    10.388703     0.070041
C     10.717009     6.274609     9.099636    -0.192086
C     10.319864     6.748932     7.951195     0.117087
C      9.375159     7.695641     8.115258    -0.179893
C      8.920086     8.257084     9.322293     0.066991
C      5.192508    12.833812    13.892619     0.099023
C      4.409239    13.972187    14.044964    -0.166703
C      3.155721    13.925722    14.554731     0.121841
C     22.340577    12.665379    14.935591    -0.166731
C      3.572234    11.590893    14.835982     0.080663
C     10.732002     2.621358     2.566414     0.069397
C      9.821432     1.647545     2.302741    -0.211653
C      9.104335     1.705625     1.072269     0.099291
C      9.457567     2.782047     0.263673    -0.174614
C     10.362656     3.726821     0.667971     0.086151
C      8.163179     0.687284     0.697268     0.102157
C      4.919415    19.073578     1.605474    -0.200669
C      4.009102    18.032004     1.130863     0.093605
C     12.129860    28.711033    28.517663     0.073941
C     15.883527    10.344099    28.810632    -0.167549
C     14.224531    22.831369    25.037184     0.072014
C     14.807319    22.358983    23.748117    -0.193734
C     14.279898    22.682297    22.599676     0.116741
C     13.204917    23.477998    22.763739    -0.176300
C     12.582824    23.845839    23.970774     0.066677
C      7.509060    26.862143    28.541100     0.100519
C      6.268155    27.470050    28.693445    -0.167898
C      6.130334    28.716841    29.203212     0.121327
C      1.838795     0.243937     0.287110    -0.167646
C      0.149966    18.967098     0.187501     0.084341
C      6.629795     6.160383    12.082067     0.071295
C      5.800012     5.116874    12.345740    -0.210417
C      3.093149    23.776145    13.576212     0.095853
C      6.975596     4.923272    14.384808    -0.172656
C      7.777457     5.957102    13.980510     0.087055
C      2.223803    22.695851    13.951213     0.105010
C      1.315397    22.182809    13.043007    -0.199430
C     19.990049    21.129619    13.517618     0.093420
C     21.011990    21.048306    15.427780     0.074662
C      2.293288    22.068583    15.134811    -0.169003
C     14.888784    22.258312    18.908259     0.070041
C     14.336060    22.765546    20.197326    -0.192087
C     14.733205    22.291223    21.345767     0.117086
C     15.677910    21.344514    21.181704    -0.179894
C     16.132983    20.783071    19.974669     0.066991
C     19.860561    16.206343    15.404343     0.099021
C     20.643830    15.067968    15.251998    -0.166703
C     21.897348    15.114433    14.742231     0.121842
C      2.712492    16.374776    14.361371    -0.166729
C     21.480835    17.449262    14.460980     0.080663
C     17.648298    21.981460    26.730548     0.071303
C     16.737727    21.007647    26.994221    -0.210425
C     16.020631    21.065727    28.224693     0.095860
C     16.373862    22.142149    29.033289    -0.172662
C     17.278951    23.086922    28.628991     0.087068
C     15.079474    20.047385    28.599694     0.105026
C     14.705163    19.073572    27.691488    -0.199419
C     13.794850    18.031998    28.166099     0.093416
C      5.213564     9.350932     0.779299     0.074675
C      6.097780    10.344106     0.486330    -0.169005
C      7.308235     3.471266     4.259778     0.070081
C      7.891023     2.998879     5.548845    -0.192083
C      7.363601     3.322193     6.697286     0.117092
C      6.288621     4.117893     6.533223    -0.179936
C      5.666528     4.485736     5.326188     0.067045
C      0.592765     7.502042     0.755862     0.098964
C     -0.648140     8.109949     0.603517    -0.166683
C     -0.785961     9.356740     0.093750     0.121849
C      8.755090    19.604038    29.009852    -0.166739
C      9.935713    18.967091    29.109461     0.080547
C     16.415545     6.160382    17.214895     0.069406
C     12.716310    24.476980    16.951222    -0.211659
C     12.878899    23.776145    15.720750     0.099258
C     16.761346     4.923272    14.912154    -0.174628
C     17.563207     5.957102    15.316452     0.086158
C     12.009553    22.695851    15.345749     0.102173
C     11.101147    22.182808    16.253955    -0.200704
C     10.204299    21.129618    15.779344     0.093590
C     11.226240    21.048306    13.869182     0.073943
C     12.079038    22.068584    14.162151    -0.167594
C      5.103035    22.258314    10.388703     0.072022
C      7.419763     3.405441     9.099636    -0.193764
C      7.816909     2.931118     7.951195     0.116726
C      5.892161    21.344517     8.115258    -0.176343
C      6.347234    20.783074     9.322293     0.066702
C     10.074812    16.206343    13.892619     0.100505
C     10.858080    15.067969    14.044964    -0.167896
C     12.111598    15.114433    14.554731     0.121333
C     12.498242    16.374776    14.935591    -0.167656
C     11.695085    17.449262    14.835982     0.084376
C      7.404771     7.058695     2.566414     0.071304
C      8.315342     8.032508     2.302741    -0.210424
C      9.032438     7.974428     1.072269     0.095861
C      8.679207     6.898006     0.263673    -0.172662
C      7.774118     5.953233     0.667971     0.087068
C      9.973595     8.992770     0.697268     0.105027
C     10.347906     9.966583     1.605474    -0.199418
C     11.258219    11.008157     1.130863     0.093416
C     19.839505    19.689223    28.517663     0.074675
C     18.955289    18.696049    28.810632    -0.169005
C     17.744834    25.568889    25.037184     0.070078
C     17.162046    26.041276    23.748117    -0.192088
C     17.689468    25.717962    22.599676     0.117085
C     18.764448    24.922262    22.763739    -0.179940
C     19.386541    24.554419    23.970774     0.067044
C     24.460304    21.538113    28.541100     0.098963
C     25.701209    20.930206    28.693445    -0.166683
C     25.839030    19.683415    29.203212     0.121849
C     16.297979     9.436117     0.287110    -0.166739
C     15.117356    10.073064     0.187501     0.080547
C      8.637524    22.879773    12.082067     0.069406
C     12.336759     4.563175    12.345740    -0.211660
C     12.174170     5.264010    13.576212     0.099255
C     11.161175     4.756775    14.384808    -0.174629
C      7.489862    23.083053    13.980510     0.086157
C     13.043516     6.344304    13.951213     0.102172
C     13.951922     6.857347    13.043007    -0.200706
C     14.848770     7.910537    13.517618     0.093590
C     13.826829     7.991849    15.427780     0.073942
C     12.974031     6.971571    15.134811    -0.167594
C     19.950034     6.781841    18.908259     0.072019
C     17.633306    25.634714    20.197326    -0.193769
C     17.236160    26.109037    21.345767     0.116718
C     19.160908     7.695638    21.181704    -0.176348
C     18.705835     8.257081    19.974669     0.066700
C     14.978257    12.833812    15.404343     0.100504
C     14.194989    13.972186    15.251998    -0.167896
C     12.941471    13.925722    14.742231     0.121334
C     12.554827    12.665379    14.361371    -0.167655
C     13.357984    11.590893    14.460980     0.084377
S     23.232222    14.042848    28.193052    -0.431008
S     14.528035     3.725659     2.463289    -0.476482
S     12.963213     6.669557     0.954495    -0.456629
S      7.744079    10.520085    15.752391    -0.430787
S      7.165606    10.077321    12.185192    -0.476569
S     10.307101     8.961016    13.693986    -0.456904
S      1.820847    14.997307     1.103910    -0.431012
S     10.525034    25.314496    26.833673    -0.476487
S     12.089856    22.370598    28.342467    -0.456633
S     17.308990    18.520070    13.544571    -0.430776
S     17.887463    18.962834    17.111770    -0.476560
S     14.745968    20.079139    15.602976    -0.456890
S     11.606594    14.997301    28.193052    -0.430785
S      3.608739     5.954394     2.463289    -0.476581
S      5.173561     3.010497     0.954495    -0.456900
S      7.523239    18.520069    15.752391    -0.431047
S      8.101713    18.962836    12.185192    -0.476504
S      4.960218    20.079139    13.693986    -0.456673
S     13.446475    14.042854     1.103910    -0.430774
S     21.444330    23.085761    26.833673    -0.476577
S     19.879508    26.029658    28.342467    -0.456893
S     17.529830    10.520086    13.544571    -0.431035
S     16.951356    10.077319    17.111770    -0.476497
S     20.092851     8.961016    15.602976    -0.456662
N     14.016374    25.371415    27.462972    -0.207498
N     13.251020     1.326167    -0.005859    -0.175503
N     11.888126     5.490526     4.212903    -0.168244
N     16.447922     1.610761     0.351564    -0.186879
N     17.431888    22.424809    16.482471    -0.207286
N      4.979284     8.462300    14.654340    -0.174991
N      9.298440     7.724681    10.435578    -0.166884
N      4.792091    11.666398    14.296917    -0.185275
N     11.036695     3.668740     1.833990    -0.207499
N      3.451028    18.033941     0.005859    -0.175503
N     13.164943    23.549629    25.084059    -0.168245
N      8.605147    27.429394    28.945398    -0.186879
N      7.621181     6.615346    12.814491    -0.207289
N     20.073785    20.577855    14.642622    -0.174993
N     15.754629    21.315474    18.861384    -0.166883
N     20.260978    17.373757    15.000045    -0.185277
N     17.952991    23.028842    27.462972    -0.207263
N      4.885754     8.353887    -0.005859    -0.174978
N      6.248647     4.189526     4.212903    -0.166950
N      1.688851     8.069293     0.351564    -0.185179
N     17.406931     6.615345    16.482471    -0.207540
N     10.288035    20.577855    14.654340    -0.175508
N      5.968880    21.315476    10.435578    -0.168222
N     10.475229    17.373758    14.296917    -0.186866
N      7.100078     6.011313     1.833990    -0.207261
N     11.816294    11.006221     0.005859    -0.174979
N     18.804422    24.850629    25.084059    -0.166959
N     23.364218    20.970862    28.945398    -0.185181
N      7.646138    22.424810    12.814491    -0.207541
N     14.765034     8.462300    14.642622    -0.175510
N     19.084189     7.724679    18.861384    -0.168232
N     14.577840    11.666397    15.000045    -0.186868
Cl    19.672936    15.253823    26.727618    -0.553936
Cl     9.463802     7.176788    17.217825    -0.554327
Cl     5.380133    13.786332     2.569344    -0.553936
Cl    15.589267    21.863367    12.079137    -0.554327
Cl    15.165880    13.786327    26.727618    -0.554327
Cl     5.803516    21.863366    17.217825    -0.553937
Cl     9.887189    15.253828     2.569344    -0.554327
Cl    19.249553     7.176789    12.079137    -0.553938

The following XYZ coordinates are in angstroms. Other properties are in atomic units.
The sperically averaged electron density of each atom fit to a function of the form exp(a - br)
eigen_1, eigen_2 and eigen_3 are the three eigenvalues of traceless quadrupole moment tensor
  atom number  atomic symbol              X              Y              Z     net charge C6 coefficient C8 coefficient C10 coefficient fluctuating dipole atomic polarizability isotropic forcefield polarizability              a              b squared Pearson coefficient          <r^3>          <r^4>         wp_QDO          m_QDO          q_QDO       dipole_x       dipole_y       dipole_z         dipole            Qxy            Qxz            Qyz     Q(x^2-y^2)  Q(3z^2 - R^2)        eigen_1        eigen_2        eigen_3 static polarizability      alpha(xx)      alpha(xy)      alpha(xz)      alpha(yy)      alpha(yz)      alpha(zz) atomic spin moment
            1             Cu      14.663128       2.696669       0.441798       0.350453      97.404774 0.19168503E+04  0.61544342E+05                                18.409670                           15.162121       0.788409       2.044179                    0.997282      53.704001     148.668574       0.424173       0.449742      -1.107655       0.002398       0.025919       0.000558       0.026035       0.023371       0.001134      -0.020954      -0.028055       0.303433      -0.078565      -0.025730       0.104295             23.813114      26.932676      -2.392658      -1.151356      31.381203       5.201616      13.125464           0.000812
            2             Cu      21.436916      15.422836      28.198326       0.411553      83.372628 0.20585974E+04  0.68198811E+05                                17.612556                           16.539702       0.208751       1.847881                    0.999676      56.775374     166.845926       0.371010       0.498328      -1.065141      -0.022678       0.004367      -0.049593       0.054706       0.014731      -0.046758       0.010275      -0.031201      -0.039866      -0.061631       0.024823       0.036808             18.224448      20.318259      -4.477783       3.275952      17.195497      -0.372228      17.159588          -0.002506
            3             Cu      12.585631       4.937408       2.404109       0.342284      96.777929 0.19719216E+04  0.63850022E+05                                18.402013                           15.432275       0.710568       2.017214                    0.997290      54.290300     151.606429       0.417670       0.452899      -1.104203       0.011167       0.000737      -0.025317       0.027680      -0.063267       0.029423      -0.069744      -0.051501      -0.075279      -0.073095      -0.046283       0.119377             23.023164      24.797839       0.938955      -9.747046      18.235944       3.869974      26.035708           0.005370
            4             Cu       6.127934      10.060090      14.206683       0.350353      97.401295 0.19163839E+04  0.61524564E+05                                18.408503                           15.159250       0.788692       2.044280                    0.997249      53.700815     148.645562       0.424264       0.449681      -1.107712       0.025842       0.006539      -0.001303       0.026688       0.026713       0.020599       0.002414       0.013515       0.305034      -0.079053      -0.025713       0.104766             23.813161      31.980921      -1.644921      -5.315891      26.333328       0.375960      13.125234           0.000787
            5             Cu       9.372365       8.946496      15.747117       0.412274      83.324098 0.20571423E+04  0.68138300E+05                                17.606254                           16.534402       0.207600       1.847831                    0.999681      56.754195     166.766566       0.371052       0.498361      -1.065127       0.007458      -0.022017       0.049752       0.054915       0.018064      -0.016894       0.044149       0.019923      -0.039898      -0.060600       0.024100       0.036500             18.217412      18.554404      -4.736497       0.848011      18.943198      -3.184429      17.154635          -0.002505
            6             Cu       8.649038       8.333556      12.244372       0.340937      96.971494 0.19768180E+04  0.64053691E+05                                18.430916                           15.454901       0.708207       2.016128                    0.997424      54.350863     151.871098       0.417188       0.453103      -1.103985      -0.000696       0.011459       0.025616       0.028071      -0.053325       0.073897      -0.019672       0.086968      -0.077746      -0.073404      -0.047230       0.120634             23.061206      18.131976      -0.058410      -5.266248      24.971665       9.096610      26.079976           0.005424
            7             Cu      10.389941      26.343486      28.855164       0.350452      97.404852 0.19168525E+04  0.61544431E+05                                18.409678                           15.162129       0.788411       2.044180                    0.997282      53.704031     148.668672       0.424173       0.449741      -1.107655      -0.002397      -0.025918      -0.000557       0.026035       0.023370       0.001133      -0.020954      -0.028053       0.303439      -0.078565      -0.025733       0.104297             23.813125      26.932702      -2.392659      -1.151358      31.381204       5.201614      13.125468           0.000800
            8             Cu       3.616153      13.617319       1.098636       0.411553      83.372625 0.20585973E+04  0.68198803E+05                                17.612551                           16.539698       0.208756       1.847882                    0.999676      56.775384     166.845925       0.371010       0.498328      -1.065141       0.022678      -0.004367       0.049594       0.054707       0.014731      -0.046760       0.010275      -0.031203      -0.039867      -0.061634       0.024825       0.036809             18.224443      20.318254      -4.477780       3.275949      17.195488      -0.372228      17.159588          -0.002508
            9             Cu      12.467438      24.102747      26.892853       0.342284      96.778092 0.19719250E+04  0.63850162E+05                                18.402037                           15.432290       0.710566       2.017213                    0.997290      54.290343     151.606615       0.417670       0.452899      -1.104203      -0.011167      -0.000737       0.025318       0.027681      -0.063268       0.029424      -0.069744      -0.051502      -0.075277      -0.073094      -0.046284       0.119378             23.023204      24.797884       0.938953      -9.747078      18.235965       3.869983      26.035762           0.005399
           10             Cu      18.925135      18.980065      15.090279       0.350354      97.401091 0.19163783E+04  0.61524333E+05                                18.408470                           15.159222       0.788702       2.044283                    0.997249      53.700764     148.645325       0.424264       0.449680      -1.107712      -0.025844      -0.006538       0.001303       0.026690       0.026712       0.020598       0.002412       0.013515       0.305023      -0.079051      -0.025710       0.104762             23.813118      31.980860      -1.644897      -5.315882      26.333279       0.375955      13.125215           0.000689
           11             Cu      15.680704      20.093659      13.549845       0.412276      83.324177 0.20571450E+04  0.68138431E+05                                17.606284                           16.534428       0.207585       1.847828                    0.999681      56.754184     166.766701       0.371051       0.498362      -1.065126      -0.007457       0.022016      -0.049751       0.054913       0.018061      -0.016891       0.044144       0.019925      -0.039894      -0.060593       0.024098       0.036495             18.217443      18.554430      -4.736500       0.848010      18.943232      -3.184437      17.154668          -0.002454
           12             Cu      16.404031      20.706599      17.052590       0.340935      96.971399 0.19768158E+04  0.64053615E+05                                18.430918                           15.454904       0.708196       2.016125                    0.997424      54.350811     151.871030       0.417187       0.453104      -1.103985       0.000697      -0.011461      -0.025616       0.028072      -0.053325       0.073894      -0.019669       0.086960      -0.077749      -0.073404      -0.047226       0.120630             23.061207      18.131970      -0.058400      -5.266240      24.971660       9.096615      26.079992           0.005487
           13             Cu       3.473646       6.983384       0.441798       0.350353      97.400089 0.19163629E+04  0.61523638E+05                                18.408278                           15.159118       0.788753       2.044296                    0.997248      53.700593     148.644010       0.424268       0.449678      -1.107715      -0.002683      -0.026535       0.001308       0.026702       0.023597      -0.000637       0.020722      -0.028437       0.305019      -0.079046      -0.025712       0.104758             23.812779      26.931075      -2.393021       1.151202      31.382181      -5.203331      13.125081           0.000662
           14             Cu      13.401900      13.617312      28.198326       0.412272      83.324875 0.20571651E+04  0.68139286E+05                                17.606375                           16.534502       0.207629       1.847837                    0.999682      56.754558     166.768220       0.371051       0.498361      -1.065126       0.022889      -0.004158      -0.049760       0.054929       0.014404       0.046124      -0.010224      -0.029612      -0.039796      -0.060580       0.024107       0.036473             18.217529      20.308765      -4.476502      -3.274390      17.189018       0.371960      17.154805          -0.002418
           15             Cu       5.551143       4.742645       2.404109       0.340947      96.970055 0.19767790E+04  0.64052073E+05                                18.430670                           15.454696       0.708222       2.016137                    0.997424      54.350471     151.869298       0.417193       0.453100      -1.103988      -0.011436      -0.000991      -0.025602       0.028058      -0.063658      -0.030293       0.070218      -0.052278      -0.077711      -0.073411      -0.047230       0.120641             23.060896      24.840968       0.936033       9.770219      18.261905      -3.875663      26.079816           0.005475
           16             Cu       9.139385      18.980066      14.206683       0.350455      97.401342 0.19167717E+04  0.61541050E+05                                18.409081                           15.161681       0.788602       2.044239                    0.997283      53.703180     148.664281       0.424186       0.449734      -1.107663      -0.025296      -0.006168      -0.000556       0.026043       0.026449      -0.020893      -0.001950       0.013302       0.303432      -0.078579      -0.025715       0.104295             23.812274      31.978104      -1.644475       5.313914      26.333643      -0.376223      13.125076           0.000727
           17             Cu       5.894954      20.093659      15.747117       0.411573      83.369849 0.20585123E+04  0.68195244E+05                                17.612140                           16.539339       0.208699       1.847874                    0.999675      56.774388     166.841758       0.371015       0.498327      -1.065142      -0.007629       0.021762       0.049571       0.054673       0.018600       0.017006      -0.044723       0.021327      -0.039837      -0.061596       0.024816       0.036779             18.224014      18.560987      -4.738026      -0.848422      18.951939       3.185836      17.159117          -0.002448
           18             Cu       6.618282      20.706601      12.244372       0.342301      96.774665 0.19718403E+04  0.63846620E+05                                18.401514                           15.431884       0.710650       2.017244                    0.997290      54.289288     151.601842       0.417679       0.452895      -1.104207       0.000916      -0.011143       0.025334       0.027691      -0.053070      -0.073295       0.018872       0.085968      -0.075357      -0.073097      -0.046266       0.119363             23.022506      18.104011      -0.052966       5.256968      24.928526      -9.073974      26.034980           0.005430
           19             Cu      21.579423      22.056771      28.855164       0.350354      97.399901 0.19163579E+04  0.61523442E+05                                18.408258                           15.159100       0.788750       2.044296                    0.997248      53.700532     148.643815       0.424268       0.449678      -1.107715       0.002683       0.026536      -0.001308       0.026703       0.023598      -0.000638       0.020722      -0.028440       0.305013      -0.079047      -0.025710       0.104756             23.812753      26.931044      -2.393018       1.151205      31.382143      -5.203330      13.125072           0.000635
           20             Cu      11.651169      15.422843       1.098636       0.412274      83.324709 0.20571602E+04  0.68139085E+05                                17.606356                           16.534485       0.207627       1.847837                    0.999682      56.754491     166.767997       0.371051       0.498361      -1.065126      -0.022887       0.004158       0.049758       0.054927       0.014405       0.046122      -0.010224      -0.029610      -0.039795      -0.060577       0.024105       0.036472             18.217508      20.308737      -4.476491      -3.274382      17.188996       0.371955      17.154792          -0.002420
           21             Cu      19.501926      24.297510      26.892853       0.340944      96.970181 0.19767801E+04  0.64052128E+05                                18.430694                           15.454705       0.708214       2.016135                    0.997424      54.350483     151.869432       0.417193       0.453100      -1.103987       0.011436       0.000992       0.025603       0.028059      -0.063657      -0.030290       0.070217      -0.052273      -0.077711      -0.073411      -0.047226       0.120637             23.060945      24.841007       0.936026       9.770262      18.261926      -3.875683      26.079903           0.005518
           22             Cu      15.913684      10.060089      15.090279       0.350456      97.400993 0.19167623E+04  0.61540675E+05                                18.409039                           15.161645       0.788605       2.044241                    0.997283      53.703067     148.663878       0.424186       0.449734      -1.107662       0.025298       0.006168       0.000557       0.026045       0.026450      -0.020892      -0.001948       0.013303       0.303419      -0.078578      -0.025712       0.104290             23.812221      31.978030      -1.644444       5.313906      26.333579      -0.376217      13.125054           0.000646
           23             Cu      19.158115       8.946496      13.549845       0.411577      83.369846 0.20585125E+04  0.68195265E+05                                17.612155                           16.539352       0.208684       1.847871                    0.999675      56.774355     166.841785       0.371014       0.498327      -1.065141       0.007628      -0.021760      -0.049570       0.054671       0.018598       0.017005      -0.044716       0.021327      -0.039828      -0.061587       0.024814       0.036773             18.224031      18.560999      -4.738024      -0.848416      18.951955       3.185839      17.159138          -0.002399
           24             Cu      18.434787       8.333554      17.052590       0.342300      96.774479 0.19718343E+04  0.63846382E+05                                18.401497                           15.431865       0.710641       2.017243                    0.997290      54.289196     151.601576       0.417679       0.452895      -1.104207      -0.000916       0.011145      -0.025335       0.027693      -0.053070      -0.073292       0.018870       0.085960      -0.075358      -0.073097      -0.046261       0.119358             23.022495      18.103991      -0.052963       5.256972      24.928493      -9.073980      26.035002           0.005461
           25              H      13.852138      26.505918      25.933671       0.076277       1.347722 0.10286948E+02  0.10617026E+03                                 1.933187                            1.814000      -0.934568       2.416468                    0.998212       3.552659       9.779188       0.494733       1.199552      -0.729791      -0.023155       0.008257      -0.034796       0.042604       0.005406       0.009501      -0.012284      -0.006788       0.016871      -0.018339       0.001862       0.016477              1.997525       1.874077       0.075358       0.483644       1.639165       0.144368       2.479333          -0.000038
           26              H      18.253940       8.717850      26.384844       0.127351       1.043444 0.76876871E+01  0.73743459E+02                                 1.623164                            1.565359      -0.836435       2.488394                    0.999568       3.184934       8.441387       0.534213       1.195263      -0.730724       0.003699       0.027318      -0.023204       0.036033       0.006738       0.008273      -0.010732      -0.007464       0.017569      -0.017688       0.003012       0.014677              1.634736       1.438658       0.179714      -0.064193       1.813348      -0.170167       1.652201           0.000008
           27              H       7.637890      16.498684       0.574220       0.133470       1.027705 0.78276103E+01  0.77347855E+02                                 1.759588                            1.698331      -1.152482       2.347365                    0.995749       3.626357      10.591112       0.448580       1.381806      -0.687187       0.013721      -0.004109       0.033725       0.036640       0.008290       0.003953      -0.003519      -0.008798       0.018394      -0.013811       0.005794       0.008017              1.778999       1.668280       0.065023       0.330983       1.708773       0.036963       1.959945           0.000001
           28              H      14.530984      24.593138      29.197352       0.087082       1.055714 0.76667016E+01  0.75971271E+02                                 1.825411                            1.701492      -1.460275       2.173300                    0.991892       4.097461      12.301383       0.436498       1.416064      -0.677546      -0.004188      -0.032274       0.030360       0.044507       0.006765       0.012248      -0.006626      -0.008455       0.009584      -0.018509       0.006378       0.012132              1.911560       1.570270       0.196505      -0.131135       2.421138      -0.469215       1.743274          -0.000036
           29              H      19.817743       9.958833      26.818439       0.129987       1.051888 0.76766305E+01  0.73589793E+02                                 1.629952                            1.563342      -0.878715       2.471392                    0.999310       3.167261       8.383972       0.535168       1.193902      -0.731142      -0.011793      -0.000237      -0.035104       0.037032       0.008634       0.005832      -0.007010      -0.008479       0.036115      -0.018152       0.002973       0.015179              1.651140       1.481812       0.142992       0.238955       1.490776       0.140079       1.980833           0.000004
           30              H      21.220200      11.720603      27.597738       0.088931       1.353708 0.10221584E+02  0.10627443E+03                                 2.002946                            1.857223      -1.045947       2.376737                    0.996851       3.651478      10.387467       0.465537       1.265440      -0.713686       0.007380       0.037644      -0.029047       0.048117       0.008952       0.003200      -0.008788      -0.009216       0.036648      -0.018037       0.001485       0.016553              2.056763       1.710735       0.296956      -0.132185       2.533115      -0.496403       1.926438          -0.000043
           31              H      10.463765      19.656317       1.617192       0.083630       1.390574 0.10742146E+02  0.11218361E+03                                 1.992617                            1.871424      -0.813213       2.479465                    0.999209       3.520607       9.779185       0.479715       1.222601      -0.725624       0.019178      -0.004565       0.042919       0.047230       0.008560       0.009558      -0.008313      -0.005385       0.041567      -0.020541       0.001993       0.018548              2.043614       2.025870       0.086179       0.490106       1.698751       0.136919       2.406222          -0.000046
           32              H       9.002079      18.030068       1.113285       0.127329       1.136896 0.87027993E+01  0.88233794E+02                                 1.877005                            1.786103      -1.277429       2.283030                    0.994211       3.735776      11.022631       0.439486       1.374628      -0.688638      -0.005984      -0.026250       0.022043       0.034796       0.010442       0.001763      -0.003035      -0.001125       0.022319      -0.014691       0.006194       0.008497              1.908763       1.663637       0.229492      -0.022858       2.263548      -0.282638       1.799104          -0.000006
           33              H      10.409929       6.444979       3.462901       0.082306       1.152646 0.81469404E+01  0.81303566E+02                                 1.879336                            1.710779      -1.386849       2.204763                    0.993082       3.985955      11.695080       0.455582       1.347177      -0.691633      -0.015580       0.009213      -0.041460       0.045238      -0.005325       0.004036       0.000971       0.004760       0.032076      -0.011598      -0.000210       0.011808              2.026140       1.733149      -0.212713       0.500550       1.608748      -0.322801       2.736524          -0.000007
           34              H       9.484891       7.219383       5.537126       0.114162       1.056760 0.78943709E+01  0.76694818E+02                                 1.661641                            1.602551      -0.984613       2.407829                    0.998148       3.420140       9.305545       0.516797       1.219937      -0.722595      -0.026952       0.019930       0.005329       0.033942      -0.013515       0.001085      -0.000374       0.009593       0.002780      -0.014810       0.000840       0.013970              1.671709       1.721132      -0.331853       0.051273       1.537897      -0.018191       1.756099           0.000007
           35              H      12.224689       5.213675       7.312522       0.103126       1.154128 0.83706110E+01  0.81514528E+02                                 1.685683                            1.590123      -0.921223       2.429224                    0.998646       3.318930       8.685577       0.555255       1.132754      -0.745205       0.012728      -0.013895       0.030127       0.035535      -0.015132       0.002478      -0.005552       0.011263       0.018438      -0.019616       0.003692       0.015924              1.745381       1.507301      -0.153486       0.160079       1.382744      -0.157860       2.346099           0.000009
           36              H      13.282204       4.747097       5.326188       0.104042       1.382519 0.10097491E+02  0.10407930E+03                                 2.011531                            1.834603      -0.904723       2.452682                    0.998749       3.402471       9.462517       0.475394       1.249977      -0.719905       0.044667      -0.019855       0.000041       0.048882      -0.017591       0.005891      -0.003708       0.018348       0.019676      -0.023120       0.002989       0.020130              2.074361       2.638097      -0.579999      -0.131725       1.796549       0.120081       1.788436          -0.000035
           37              H      17.500005       3.016305       1.154300       0.078537       1.829122 0.13941504E+02  0.15851432E+03                                 2.561136                            2.250305      -1.379744       2.210247                    0.992332       4.218974      13.046552       0.395497       1.362086      -0.692414       0.000050       0.032048       0.020061       0.037809       0.000628       0.003348       0.005263       0.019902      -0.015946      -0.011776      -0.001563       0.013339              2.750571       2.390079      -0.333489      -0.120501       3.749524       0.808458       2.112110           0.000665
           38              H      -0.025621       2.034747       0.867190       0.093265       1.868610 0.14806750E+02  0.17191362E+03                                 2.612204                            2.323099      -1.775141       2.015675                    0.988134       4.671939      14.882466       0.385966       1.366806      -0.687758       0.012759      -0.000936       0.006069       0.014159      -0.032189      -0.009062      -0.001430       0.008343       0.010029      -0.035431       0.003413       0.032018              2.840887       3.986800       0.508988       0.340754       2.612305       0.327615       1.923555           0.002656
           39              H      23.225397      27.928885      28.670007       0.083147       1.768840 0.14201782E+02  0.16330730E+03                                 2.506647                            2.261889      -1.785725       1.992485                    0.990793       4.827935      15.344777       0.394287       1.350924      -0.689229       0.005463      -0.011318      -0.005858       0.013866      -0.004043      -0.002066      -0.010898       0.045800      -0.006050      -0.027105       0.002791       0.024314              2.655222       2.651990      -0.125329       0.009781       3.408198       0.576536       1.905478           0.003052
           40              H      24.137496       9.652943      28.793054       0.086531       1.397736 0.98712883E+01  0.10284028E+03                                 2.120371                            1.872299      -1.245137       2.278289                    0.994037       3.907132      11.523284       0.441478       1.331704      -0.697109      -0.034548      -0.020242      -0.017393       0.043655       0.003778       0.006345       0.006140       0.009412      -0.024948      -0.012445      -0.000854       0.013299              2.355478       3.403863       0.560100       0.436500       2.015121       0.270368       1.647450           0.000046
           41              H      18.578204      22.428681      18.011772       0.075500       1.354428 0.10348459E+02  0.10696255E+03                                 1.939396                            1.819220      -0.929327       2.418029                    0.998353       3.560869       9.808453       0.494110       1.199296      -0.729843       0.011447      -0.021816       0.034947       0.042759       0.005997       0.013671      -0.007735       0.003608       0.017112      -0.018391       0.001667       0.016724              2.004222       1.626829       0.038228      -0.072150       1.896914      -0.502556       2.488924          -0.000038
           42              H      19.908585      24.174963      17.560599       0.126431       1.043368 0.76837161E+01  0.73662956E+02                                 1.619491                            1.562047      -0.821199       2.493745                    0.999626       3.186095       8.429733       0.536513       1.190825      -0.731731       0.026681       0.007813       0.023550       0.036435       0.007517       0.011962      -0.006508       0.003328       0.016987      -0.017670       0.002953       0.014717              1.630976       1.748947       0.225411       0.158245       1.495595       0.088094       1.648386           0.000008
           43              H      20.810727       5.134297      14.074261       0.132641       1.033380 0.78828270E+01  0.78044092E+02                                 1.767155                            1.705114      -1.232130       2.310431                    0.994728       3.638733      10.643590       0.447293       1.383108      -0.686905      -0.006220       0.012883      -0.033493       0.036421       0.009244       0.004182      -0.003420       0.003514       0.018750      -0.013930       0.005752       0.008179              1.786777       1.695836       0.068401       0.012249       1.695026      -0.335489       1.969469           0.000001
           44              H      16.586577      22.819756      14.748091       0.085563       1.055798 0.76637761E+01  0.75879837E+02                                 1.820299                            1.697253      -1.436437       2.182954                    0.992243       4.086888      12.235497       0.438875       1.409553      -0.678821      -0.032080      -0.008913      -0.030897       0.045422       0.007753       0.008329      -0.011146       0.004197       0.009824      -0.018543       0.006392       0.012151              1.905872       2.337958       0.309795       0.442608       1.641210       0.197511       1.738448          -0.000035
           45              H      23.776328       6.543712      17.127004       0.129501       1.051521 0.76717729E+01  0.73517711E+02                                 1.628105                            1.561661      -0.869967       2.474752                    0.999394       3.167272       8.377379       0.536168       1.192090      -0.731558       0.001086      -0.011390       0.035570       0.037365       0.009273       0.007833      -0.004706       0.002998       0.035526      -0.017873       0.002826       0.015046              1.649242       1.447620       0.137823      -0.103285       1.521771      -0.256363       1.978336           0.000004
           46              H       5.741931       8.189322      16.347705       0.088432       1.348024 0.10167463E+02  0.10554127E+03                                 1.994908                            1.850431      -1.031519       2.382671                    0.997102       3.644274      10.348917       0.467231       1.262886      -0.714251       0.036584       0.012940       0.029146       0.048532       0.009934       0.009008      -0.001978       0.003576       0.036968      -0.018092       0.001608       0.016484              2.048235       2.418253       0.400709       0.468625       1.807588       0.202302       1.918865          -0.000043
           47              H       3.948410       8.392604      13.031289       0.083350       1.390980 0.10744331E+02  0.11220257E+03                                 1.992308                            1.871060      -0.817841       2.477258                    0.999220       3.520582       9.776225       0.480016       1.221876      -0.725793      -0.007431       0.018602      -0.042704       0.047169       0.009048       0.009626      -0.008161       0.000562       0.041499      -0.020564       0.002062       0.018502              2.043287       1.680347       0.034955      -0.063538       2.043386      -0.505038       2.406128          -0.000046
           48              H      22.125546       6.708274      13.535196       0.126697       1.137143 0.87041030E+01  0.88236241E+02                                 1.876067                            1.785283      -1.274547       2.284268                    0.994339       3.735384      11.015061       0.440009       1.373161      -0.688931      -0.025657      -0.009633      -0.022083       0.035195       0.010031       0.003212      -0.001049      -0.005061       0.021991      -0.014475       0.005974       0.008501              1.907783       2.182889       0.306427       0.275904       1.742286       0.063933       1.798173          -0.000006
           49              H      10.459298       6.402385      11.185580       0.083339       1.149583 0.81239254E+01  0.81029260E+02                                 1.877257                            1.709349      -1.382467       2.206859                    0.993160       3.982132      11.686627       0.455306       1.348736      -0.691325       0.011120      -0.013839       0.041263       0.044920      -0.005883      -0.000202      -0.004311      -0.001295       0.031655      -0.011623      -0.000176       0.011798              2.023560       1.671556      -0.221112       0.391633       1.667120      -0.446509       2.732005          -0.000007
           50              H      11.360954       5.600877       9.111355       0.113617       1.060399 0.79290071E+01  0.77129623E+02                                 1.666767                            1.607084      -0.991768       2.404342                    0.998097       3.426829       9.335209       0.515482       1.221490      -0.722234       0.023469      -0.024052      -0.005423       0.034040      -0.014370       0.000718      -0.000824      -0.000886       0.003250      -0.014919       0.000991       0.013928              1.676909       1.643331      -0.346379       0.025685       1.626167      -0.048305       1.761230           0.000007
           51              H       8.975239       8.017019       7.335959       0.105487       1.148059 0.83198936E+01  0.80930621E+02                                 1.683263                            1.588103      -0.930883       2.427124                    0.998518       3.307955       8.663577       0.553911       1.136765      -0.744243      -0.015126       0.010021      -0.029573       0.034695      -0.016001       0.005834      -0.001508      -0.001723       0.018469      -0.019514       0.003763       0.015751              1.742755       1.428232      -0.164570       0.178985       1.458368      -0.134687       2.341664           0.000009
           52              H       8.358658       8.994704       9.322293       0.103766       1.381970 0.10091012E+02  0.10398708E+03                                 2.010272                            1.833452      -0.904205       2.452796                    0.998765       3.401793       9.456872       0.475802       1.249210      -0.720076      -0.026133       0.041470      -0.000273       0.049018      -0.019476       0.004401      -0.005213      -0.007063       0.019548      -0.023051       0.003062       0.019990              2.073079       1.981731      -0.676645      -0.137992       2.450238       0.112620       1.787268          -0.000035
           53              H       6.028189      12.913189      13.494181       0.079622       1.820179 0.13865674E+02  0.15744445E+03                                 2.553442                            2.244703      -1.376845       2.212049                    0.992318       4.209122      13.009429       0.395833       1.362724      -0.692301       0.031306       0.004714      -0.020201       0.037555      -0.002319      -0.004630      -0.004003      -0.019151      -0.015690      -0.011606      -0.001547       0.013153              2.741512       3.802230      -0.121482      -0.813118       2.316024       0.000721       2.106283           0.000667
           54              H       4.757290      14.793055      13.781291       0.092572       1.884853 0.14955511E+02  0.17412368E+03                                 2.630385                            2.337002      -1.794840       2.007332                    0.988052       4.690091      14.974629       0.384151       1.369456      -0.687235      -0.003338       0.012203      -0.005879       0.013950      -0.032127      -0.000189       0.009089       0.010780       0.010534      -0.035539       0.003422       0.032117              2.862465       2.511104       0.291495      -0.277057       4.141728      -0.389707       1.934562           0.002667
           55              H      21.480991      12.549218      15.275436       0.082490       1.782712 0.14329944E+02  0.16514622E+03                                 2.518702                            2.271159      -1.791400       1.988894                    0.990720       4.846592      15.419508       0.393732       1.349838      -0.689390      -0.012105       0.003562       0.005730       0.013858      -0.010505       0.010442       0.003716      -0.042106      -0.005136      -0.027401       0.002953       0.024448              2.668950       3.449017      -0.010418      -0.573708       2.644617      -0.094813       1.913216           0.003062
           56              H      22.840410      10.771960      15.152389       0.087685       1.385532 0.97746677E+01  0.10157816E+03                                 2.107839                            1.863071      -1.237739       2.282647                    0.994166       3.891078      11.459539       0.442609       1.331643      -0.697154      -0.014920      -0.036894       0.017386       0.043428       0.002036      -0.005003      -0.007172      -0.011126      -0.024758      -0.012345      -0.000781       0.013126              2.339845       1.872129       0.330560      -0.201387       3.508279      -0.466219       1.639127           0.000045
           57              H      11.200931       2.534237       3.363291       0.076277       1.347723 0.10286960E+02  0.10617042E+03                                 1.933189                            1.814001      -0.934569       2.416467                    0.998212       3.552660       9.779192       0.494732       1.199552      -0.729791       0.023154      -0.008257       0.034796       0.042604       0.005406       0.009500      -0.012284      -0.006789       0.016871      -0.018339       0.001862       0.016477              1.997526       1.874078       0.075358       0.483644       1.639166       0.144368       2.479335          -0.000037
           58              H       9.668581       0.962197       2.912118       0.127351       1.043443 0.76876808E+01  0.73743366E+02                                 1.623161                            1.565357      -0.836435       2.488394                    0.999568       3.184933       8.441376       0.534215       1.195261      -0.730725      -0.003699      -0.027318       0.023204       0.036033       0.006738       0.008273      -0.010732      -0.007464       0.017569      -0.017688       0.003012       0.014677              1.634733       1.438656       0.179714      -0.064193       1.813346      -0.170167       1.652199           0.000008
           59              H      17.415179      12.541471      28.722742       0.133469       1.027705 0.78276075E+01  0.77347823E+02                                 1.759588                            1.698332      -1.152482       2.347365                    0.995749       3.626357      10.591113       0.448580       1.381807      -0.687187      -0.013721       0.004109      -0.033724       0.036640       0.008290       0.003953      -0.003519      -0.008798       0.018394      -0.013810       0.005794       0.008017              1.778999       1.668280       0.065023       0.330983       1.708773       0.036963       1.959945           0.000001
           60              H      10.522085       4.447017       0.099610       0.087082       1.055712 0.76666896E+01  0.75971125E+02                                 1.825410                            1.701491      -1.460274       2.173301                    0.991892       4.097458      12.301373       0.436498       1.416064      -0.677546       0.004188       0.032274      -0.030360       0.044507       0.006765       0.012248      -0.006626      -0.008455       0.009585      -0.018509       0.006377       0.012132              1.911559       1.570269       0.196505      -0.131135       2.421136      -0.469214       1.743273          -0.000036
           61              H       5.235326      19.081322       2.478523       0.129987       1.051886 0.76766115E+01  0.73589553E+02                                 1.629948                            1.563339      -0.878714       2.471393                    0.999310       3.167257       8.383953       0.535169       1.193901      -0.731142       0.011793       0.000237       0.035104       0.037032       0.008634       0.005832      -0.007010      -0.008479       0.036115      -0.018152       0.002973       0.015179              1.651137       1.481809       0.142991       0.238955       1.490773       0.140078       1.980829           0.000003
           62              H       3.832869      17.319552       1.699224       0.088931       1.353708 0.10221581E+02  0.10627438E+03                                 2.002945                            1.857223      -1.045947       2.376737                    0.996851       3.651477      10.387461       0.465537       1.265439      -0.713686      -0.007380      -0.037644       0.029047       0.048117       0.008952       0.003200      -0.008788      -0.009216       0.036648      -0.018037       0.001485       0.016552              2.056762       1.710735       0.296956      -0.132185       2.533114      -0.496403       1.926438          -0.000043
           63              H      14.589304       9.383838      27.679770       0.083629       1.390574 0.10742154E+02  0.11218371E+03                                 1.992618                            1.871425      -0.813214       2.479464                    0.999209       3.520609       9.779190       0.479715       1.222601      -0.725624      -0.019177       0.004565      -0.042919       0.047230       0.008560       0.009558      -0.008313      -0.005385       0.041568      -0.020542       0.001993       0.018548              2.043615       2.025870       0.086179       0.490106       1.698751       0.136919       2.406223          -0.000046
           64              H      16.050990      11.010087      28.183677       0.127328       1.136897 0.87028018E+01  0.88233830E+02                                 1.877005                            1.786104      -1.277428       2.283030                    0.994211       3.735777      11.022636       0.439486       1.374629      -0.688637       0.005984       0.026250      -0.022043       0.034796       0.010442       0.001763      -0.003035      -0.001125       0.022319      -0.014691       0.006194       0.008497              1.908764       1.663637       0.229492      -0.022858       2.263550      -0.282638       1.799105          -0.000006
           65              H      14.643140      22.595176      25.834061       0.082306       1.152647 0.81469536E+01  0.81303738E+02                                 1.879339                            1.710781      -1.386852       2.204761                    0.993082       3.985960      11.695101       0.455581       1.347177      -0.691633       0.015580      -0.009213       0.041460       0.045238      -0.005325       0.004036       0.000971       0.004761       0.032076      -0.011598      -0.000210       0.011808              2.026142       1.733150      -0.212714       0.500551       1.608749      -0.322802       2.736527          -0.000007
           66              H      15.568178      21.820772      23.759836       0.114162       1.056762 0.78943853E+01  0.76695001E+02                                 1.661643                            1.602553      -0.984616       2.407827                    0.998148       3.420144       9.305562       0.516797       1.219938      -0.722595       0.026952      -0.019930      -0.005329       0.033941      -0.013515       0.001085      -0.000374       0.009593       0.002781      -0.014811       0.000840       0.013970              1.671711       1.721134      -0.331853       0.051273       1.537898      -0.018191       1.756101           0.000007
           67              H      12.828380      23.826480      21.984440       0.103126       1.154132 0.83706505E+01  0.81515025E+02                                 1.685688                            1.590128      -0.921229       2.429221                    0.998646       3.318937       8.685607       0.555254       1.132755      -0.745205      -0.012729       0.013895      -0.030127       0.035535      -0.015132       0.002478      -0.005552       0.011263       0.018438      -0.019616       0.003692       0.015924              1.745387       1.507306      -0.153487       0.160080       1.382748      -0.157860       2.346108           0.000009
           68              H      11.770865      24.293058      23.970774       0.104042       1.382520 0.10097499E+02  0.10407942E+03                                 2.011532                            1.834604      -0.904722       2.452682                    0.998749       3.402473       9.462526       0.475393       1.249977      -0.719905      -0.044668       0.019855      -0.000040       0.048882      -0.017591       0.005891      -0.003708       0.018348       0.019676      -0.023120       0.002990       0.020130              2.074362       2.638099      -0.580000      -0.131725       1.796550       0.120082       1.788437          -0.000035
           69              H       7.553064      26.023850      28.142662       0.078537       1.829123 0.13941514E+02  0.15851450E+03                                 2.561139                            2.250308      -1.379744       2.210247                    0.992332       4.218975      13.046566       0.395496       1.362088      -0.692413      -0.000050      -0.032048      -0.020061       0.037809       0.000628       0.003348       0.005263       0.019902      -0.015946      -0.011775      -0.001563       0.013339              2.750574       2.390084      -0.333490      -0.120502       3.749528       0.808459       2.112112           0.000667
           70              H       5.507190      27.005408      28.429772       0.093263       1.868643 0.14807059E+02  0.17191817E+03                                 2.612236                            2.323124      -1.775157       2.015665                    0.988134       4.671992      14.882696       0.385963       1.366808      -0.687758      -0.012758       0.000937      -0.006068       0.014158      -0.032190      -0.009063      -0.001431       0.008343       0.010028      -0.035433       0.003414       0.032019              2.840925       3.986863       0.508995       0.340759       2.612338       0.327621       1.923575           0.002658
           71              H       1.827672       1.111270       0.626955       0.083149       1.768806 0.14201453E+02  0.16330254E+03                                 2.506615                            2.261863      -1.785710       1.992495                    0.990793       4.827874      15.344527       0.394289       1.350925      -0.689229      -0.005463       0.011320       0.005858       0.013867      -0.004042      -0.002066      -0.010897       0.045797      -0.006050      -0.027104       0.002791       0.024313              2.655187       2.651952      -0.125325       0.009781       3.408150       0.576526       1.905457           0.003058
           72              H       0.915573      19.387212       0.503908       0.086531       1.397734 0.98712654E+01  0.10283996E+03                                 2.120367                            1.872296      -1.245134       2.278291                    0.994037       3.907126      11.523256       0.441479       1.331703      -0.697109       0.034548       0.020242       0.017394       0.043656       0.003778       0.006345       0.006140       0.009412      -0.024948      -0.012446      -0.000854       0.013299              2.355474       3.403856       0.560100       0.436499       2.015118       0.270368       1.647448           0.000045
           73              H       6.474865       6.611474      11.285190       0.075500       1.354424 0.10348419E+02  0.10696202E+03                                 1.939391                            1.819216      -0.929324       2.418031                    0.998353       3.560863       9.808426       0.494111       1.199294      -0.729843      -0.011447       0.021816      -0.034947       0.042759       0.005997       0.013671      -0.007735       0.003608       0.017112      -0.018391       0.001667       0.016724              2.004217       1.626825       0.038227      -0.072150       1.896909      -0.502554       2.488917          -0.000038
           74              H       5.144484       4.865192      11.736363       0.126431       1.043365 0.76836875E+01  0.73662613E+02                                 1.619488                            1.562044      -0.821196       2.493746                    0.999626       3.186089       8.429713       0.536513       1.190826      -0.731731      -0.026681      -0.007813      -0.023550       0.036435       0.007517       0.011962      -0.006508       0.003328       0.016987      -0.017670       0.002953       0.014717              1.630973       1.748944       0.225411       0.158245       1.495592       0.088094       1.648383           0.000008
           75              H       4.242342      23.905858      15.222701       0.132641       1.033380 0.78828213E+01  0.78044024E+02                                 1.767154                            1.705114      -1.232130       2.310431                    0.994728       3.638732      10.643587       0.447293       1.383109      -0.686905       0.006220      -0.012883       0.033493       0.036421       0.009244       0.004182      -0.003420       0.003514       0.018750      -0.013930       0.005752       0.008179              1.786776       1.695836       0.068401       0.012249       1.695026      -0.335488       1.969468           0.000001
           76              H       8.466492       6.220399      14.548871       0.085563       1.055795 0.76637563E+01  0.75879588E+02                                 1.820296                            1.697250      -1.436434       2.182956                    0.992243       4.086882      12.235473       0.438876       1.409553      -0.678821       0.032080       0.008913       0.030897       0.045422       0.007753       0.008329      -0.011146       0.004196       0.009824      -0.018543       0.006392       0.012151              1.905869       2.337954       0.309794       0.442607       1.641208       0.197510       1.738445          -0.000036
           77              H       1.276741      22.496443      12.169958       0.129501       1.051519 0.76717534E+01  0.73517483E+02                                 1.628103                            1.561659      -0.869964       2.474754                    0.999394       3.167269       8.377371       0.536168       1.192091      -0.731558      -0.001086       0.011391      -0.035571       0.037366       0.009273       0.007833      -0.004706       0.002998       0.035527      -0.017873       0.002826       0.015046              1.649241       1.447619       0.137823      -0.103285       1.521770      -0.256362       1.978334           0.000004
           78              H      19.311138      20.850833      12.949257       0.088432       1.348028 0.10167507E+02  0.10554188E+03                                 1.994916                            1.850438      -1.031520       2.382671                    0.997102       3.644280      10.348956       0.467229       1.262891      -0.714250      -0.036585      -0.012939      -0.029146       0.048532       0.009934       0.009008      -0.001978       0.003576       0.036968      -0.018092       0.001608       0.016484              2.048244       2.418264       0.400712       0.468628       1.807595       0.202304       1.918873          -0.000044
           79              H      21.104659      20.647551      16.265673       0.083350       1.390982 0.10744356E+02  0.11220290E+03                                 1.992311                            1.871062      -0.817844       2.477257                    0.999220       3.520586       9.776240       0.480015       1.221876      -0.725793       0.007432      -0.018601       0.042704       0.047169       0.009048       0.009626      -0.008161       0.000562       0.041499      -0.020564       0.002062       0.018502              2.043290       1.680349       0.034955      -0.063538       2.043388      -0.505038       2.406131          -0.000046
           80              H       2.927523      22.331881      15.761766       0.126697       1.137143 0.87040958E+01  0.88236152E+02                                 1.876066                            1.785282      -1.274547       2.284268                    0.994339       3.735383      11.015058       0.440009       1.373161      -0.688931       0.025657       0.009633       0.022083       0.035195       0.010031       0.003212      -0.001049      -0.005061       0.021991      -0.014475       0.005974       0.008501              1.907782       2.182889       0.306427       0.275904       1.742285       0.063933       1.798173          -0.000006
           81              H      14.593771      22.637770      18.111382       0.083339       1.149584 0.81239347E+01  0.81029374E+02                                 1.877258                            1.709350      -1.382468       2.206858                    0.993160       3.982134      11.686633       0.455306       1.348735      -0.691325      -0.011120       0.013839      -0.041263       0.044920      -0.005883      -0.000202      -0.004311      -0.001295       0.031655      -0.011623      -0.000176       0.011798              2.023561       1.671557      -0.221113       0.391634       1.667121      -0.446510       2.732007          -0.000006
           82              H      13.692115      23.439278      20.185607       0.113616       1.060401 0.79290269E+01  0.77129880E+02                                 1.666771                            1.607088      -0.991773       2.404339                    0.998097       3.426834       9.335233       0.515481       1.221492      -0.722234      -0.023469       0.024052       0.005423       0.034040      -0.014370       0.000718      -0.000824      -0.000886       0.003251      -0.014919       0.000991       0.013928              1.676913       1.643334      -0.346380       0.025685       1.626171      -0.048305       1.761234           0.000007
           83              H      16.077830      21.023136      21.961003       0.105487       1.148060 0.83199052E+01  0.80930776E+02                                 1.683265                            1.588105      -0.930885       2.427123                    0.998518       3.307958       8.663592       0.553910       1.136766      -0.744243       0.015126      -0.010021       0.029573       0.034695      -0.016001       0.005834      -0.001508      -0.001723       0.018469      -0.019514       0.003763       0.015751              1.742757       1.428233      -0.164571       0.178984       1.458370      -0.134687       2.341668           0.000009
           84              H      16.694411      20.045451      19.974669       0.103766       1.382006 0.10091331E+02  0.10399130E+03                                 2.010316                            1.833488      -0.904221       2.452787                    0.998765       3.401833       9.457062       0.475793       1.249221      -0.720074       0.026133      -0.041469       0.000273       0.049017      -0.019475       0.004401      -0.005213      -0.007062       0.019550      -0.023051       0.003062       0.019989              2.073126       1.981775      -0.676669      -0.137997       2.450298       0.112624       1.787306          -0.000037
           85              H      19.024880      16.126966      15.802781       0.079624       1.820115 0.13865103E+02  0.15743624E+03                                 2.553380                            2.244655      -1.376805       2.212071                    0.992318       4.209039      13.009076       0.395838       1.362722      -0.692302      -0.031307      -0.004714       0.020202       0.037556      -0.002318      -0.004631      -0.004004      -0.019148      -0.015693      -0.011606      -0.001546       0.013152              2.741442       3.802121      -0.121477      -0.813089       2.315968       0.000721       2.106236           0.000687
           86              H      20.295779      14.247100      15.515671       0.092570       1.884874 0.14955714E+02  0.17412660E+03                                 2.630402                            2.337014      -1.794853       2.007325                    0.988052       4.690127      14.974761       0.384150       1.369452      -0.687235       0.003339      -0.012202       0.005879       0.013949      -0.032129      -0.000189       0.009089       0.010783       0.010534      -0.035540       0.003422       0.032119              2.862484       2.511120       0.291495      -0.277060       4.141760      -0.389710       1.934572           0.002669
           87              H       3.572078      16.490937      14.021526       0.082494       1.782648 0.14329320E+02  0.16513726E+03                                 2.518649                            2.271115      -1.791372       1.988914                    0.990720       4.846479      15.419073       0.393734       1.349846      -0.689389       0.012107      -0.003561      -0.005730       0.013860      -0.010504       0.010441       0.003716      -0.042103      -0.005138      -0.027399       0.002953       0.024446              2.668890       3.448934      -0.010417      -0.573690       2.644555      -0.094810       1.913182           0.003093
           88              H       2.212659      18.268195      14.144573       0.087686       1.385532 0.97746629E+01  0.10157808E+03                                 2.107837                            1.863069      -1.237736       2.282648                    0.994166       3.891074      11.459519       0.442609       1.331642      -0.697154       0.014920       0.036893      -0.017386       0.043428       0.002036      -0.005004      -0.007172      -0.011125      -0.024759      -0.012345      -0.000780       0.013125              2.339843       1.872127       0.330561      -0.201387       3.508276      -0.466219       1.639125           0.000042
           89              H      18.117226      21.894340      25.933671       0.075499       1.354450 0.10348655E+02  0.10696509E+03                                 1.939416                            1.819238      -0.929395       2.418001                    0.998352       3.560892       9.808541       0.494108       1.199296      -0.729843       0.023260      -0.008126      -0.034945       0.042758       0.005214      -0.009652       0.012388      -0.006924       0.017118      -0.018386       0.001664       0.016722              2.004244       1.880037       0.075756      -0.486556       1.643738      -0.145056       2.488957          -0.000038
           90              H      16.584876      20.322299      26.384844       0.126434       1.043352 0.76835564E+01  0.73660980E+02                                 1.619469                            1.562026      -0.821175       2.493757                    0.999626       3.186059       8.429589       0.536519       1.190819      -0.731732      -0.003816      -0.027538      -0.023549       0.036434       0.006709      -0.008191       0.010879      -0.007543       0.016992      -0.017668       0.002950       0.014718              1.630953       1.435637       0.178972       0.063939       1.808860       0.169447       1.648361           0.000008
           91              H       7.629432      12.541478       0.574220       0.132638       1.033428 0.78833073E+01  0.78050129E+02                                 1.767214                            1.705169      -1.232202       2.310393                    0.994727       3.638849      10.644058       0.447284       1.383113      -0.686904      -0.013653       0.004263       0.033496       0.036421       0.008337      -0.003996       0.003637      -0.008722       0.018750      -0.013931       0.005751       0.008180              1.786837       1.675258       0.065348      -0.333674       1.715720      -0.037073       1.969534           0.000001
           92              H      17.438380      23.807118      29.197352       0.085568       1.055781 0.76636182E+01  0.75877908E+02                                 1.820284                            1.697239      -1.436437       2.182956                    0.992243       4.086841      12.235340       0.438876       1.409559      -0.678820       0.004110       0.033040       0.030895       0.045421       0.006813      -0.012244       0.006605      -0.008517       0.009821      -0.018542       0.006395       0.012147              1.905858       1.566314       0.195427       0.130483       2.412827       0.466781       1.738432          -0.000034
           93              H      15.021073      19.081316      26.818439       0.129501       1.051524 0.76717987E+01  0.73517980E+02                                 1.628104                            1.561660      -0.870045       2.474715                    0.999394       3.167273       8.377368       0.536170       1.192085      -0.731559       0.011426       0.000595      -0.035571       0.037366       0.008438      -0.005802       0.007057      -0.008248       0.035521      -0.017870       0.002827       0.015044              1.649241       1.480198       0.142651      -0.238448       1.489190      -0.139756       1.978336           0.000004
           94              H      13.618616      17.319546      27.597738       0.088434       1.348034 0.10167574E+02  0.10554294E+03                                 1.994941                            1.850459      -1.031452       2.382701                    0.997103       3.644275      10.349020       0.467220       1.262911      -0.714246      -0.007435      -0.038087      -0.029145       0.048532       0.008988      -0.003277       0.008621      -0.009180       0.036962      -0.018090       0.001608       0.016483              2.048270       1.704509       0.294923       0.131411       2.521407       0.493234       1.918894          -0.000044
           95              H       4.803556       9.383844       1.617192       0.083347       1.391058 0.10745087E+02  0.11221262E+03                                 1.992400                            1.871139      -0.817841       2.477260                    0.999220       3.520660       9.776591       0.479999       1.221894      -0.725789      -0.019489       0.004626       0.042704       0.047168       0.008578      -0.009485       0.008325      -0.005785       0.041500      -0.020564       0.002062       0.018502              2.043383       2.025535       0.086111      -0.490301       1.698362      -0.136908       2.406252          -0.000046
           96              H       6.265243      11.010093       1.113285       0.126701       1.137188 0.87045602E+01  0.88242337E+02                                 1.876143                            1.785350      -1.274676       2.284206                    0.994337       3.735471      11.015532       0.439992       1.373192      -0.688925       0.005766       0.026787       0.022083       0.035192       0.010335      -0.001509       0.003020      -0.000988       0.021981      -0.014474       0.005977       0.008497              1.907861       1.662934       0.229368       0.022792       2.262408       0.282315       1.798242          -0.000006
           97              H       7.726844       3.235073       3.462901       0.083346       1.149604 0.81240540E+01  0.81030820E+02                                 1.877275                            1.709357      -1.382419       2.206878                    0.993165       3.982138      11.686644       0.455307       1.348727      -0.691326       0.015316      -0.008970      -0.041260       0.044916      -0.005443      -0.004233      -0.000830       0.004656       0.031656      -0.011623      -0.000175       0.011798              2.023584       1.731364      -0.212257      -0.499128       1.607333       0.321956       2.732056          -0.000006
           98              H       8.651882       2.460668       5.537126       0.113615       1.060423 0.79292436E+01  0.77132563E+02                                 1.666794                            1.607109      -0.991784       2.404325                    0.998097       3.426901       9.335469       0.515478       1.221491      -0.722234       0.027231      -0.019686       0.005424       0.034037      -0.013626      -0.000924       0.000590       0.009183       0.003238      -0.014919       0.000986       0.013932              1.676937       1.727030      -0.333986      -0.051550       1.542518       0.018326       1.761263           0.000007
           99              H       5.912084       4.466375       7.312522       0.105491       1.148067 0.83199818E+01  0.80931818E+02                                 1.683282                            1.588120      -0.930956       2.427092                    0.998517       3.307969       8.663675       0.553903       1.136778      -0.744240      -0.012128       0.013493       0.029573       0.034694      -0.015062      -0.002347       0.005551       0.010941       0.018468      -0.019514       0.003763       0.015751              1.742775       1.505470      -0.153128      -0.159474       1.381160       0.157307       2.341695           0.000009
          100              H       4.854569       4.932954       5.326188       0.103758       1.382024 0.10091459E+02  0.10399283E+03                                 2.010321                            1.833490      -0.904170       2.452804                    0.998764       3.401863       9.457116       0.475798       1.249206      -0.720077      -0.044852       0.019773       0.000273       0.049018      -0.017614      -0.005801       0.003591       0.018065       0.019551      -0.023053       0.003062       0.019991              2.073131       2.636510      -0.579639       0.131640       1.795580      -0.119994       1.787303          -0.000038
          101              H       0.636769       6.663749       1.154300       0.079663       1.820170 0.13865653E+02  0.15744513E+03                                 2.553500                            2.244749      -1.376975       2.212002                    0.992316       4.209109      13.009695       0.395814       1.362782      -0.692290      -0.000083      -0.031631       0.020186       0.037523       0.000549      -0.003278      -0.005180       0.019645      -0.015703      -0.011612      -0.001527       0.013139              2.741583       2.383275      -0.331826       0.119935       3.735149      -0.804249       2.106325           0.000691
          102              H      18.162395       7.645306       0.867190       0.092556       1.884819 0.14955246E+02  0.17411984E+03                                 2.630357                            2.336983      -1.794767       2.007354                    0.988051       4.690104      14.974646       0.384151       1.369459      -0.687234      -0.012562       0.001501       0.005889       0.013955      -0.032311       0.009020       0.001144       0.008321       0.010541      -0.035541       0.003422       0.032118              2.862429       4.022062       0.515428      -0.344862       2.630679      -0.331192       1.934545           0.002661
          103              H       8.743967      20.471371      28.670007       0.082510       1.782538 0.14328169E+02  0.16512083E+03                                 2.518567                            2.271040      -1.791353       1.988938                    0.990720       4.846265      15.418292       0.393736       1.349864      -0.689386      -0.005296       0.011458      -0.005730       0.013863      -0.003945       0.002144       0.010878       0.046397      -0.005129      -0.027408       0.002958       0.024450              2.668802       2.664754      -0.126639      -0.009667       3.428527      -0.581376       1.913126           0.003123
          104              H      10.701320      19.387205      28.793054       0.087714       1.385334 0.97731559E+01  0.10155904E+03                                 2.107685                            1.862963      -1.237760       2.282658                    0.994166       3.890876      11.458940       0.442606       1.331696      -0.697143       0.034297       0.020156      -0.017383       0.043413       0.003563      -0.006361      -0.006001       0.009454      -0.024770      -0.012346      -0.000777       0.013123              2.339651       3.376885       0.553540      -0.431584       2.003039      -0.267528       1.639027           0.000039
          105              H      16.260615       6.611473      18.011772       0.076275       1.347736 0.10287042E+02  0.10617123E+03                                 1.933180                            1.813992      -0.934482       2.416505                    0.998213       3.552672       9.779154       0.494742       1.199531      -0.729796      -0.011564       0.021695       0.034798       0.042606       0.006158      -0.013543       0.007597       0.003359       0.016876      -0.018338       0.001862       0.016477              1.997518       1.622347       0.038047       0.071897       1.890879       0.499588       2.479327          -0.000038
          106              H      12.060781      24.225299      17.560599       0.127347       1.043438 0.76876548E+01  0.73743178E+02                                 1.623168                            1.565364      -0.836377       2.488411                    0.999568       3.184946       8.441460       0.534208       1.195275      -0.730721      -0.026479      -0.007670       0.023209       0.036037       0.007530      -0.011830       0.006608       0.003233       0.017565      -0.017687       0.003010       0.014677              1.634740       1.753168       0.226330      -0.158917       1.498846      -0.088449       1.652206           0.000008
          107              H      14.028092      23.905858      14.074261       0.133472       1.027694 0.78275098E+01  0.77346677E+02                                 1.759583                            1.698327      -1.152492       2.347362                    0.995749       3.626335      10.591063       0.448578       1.381816      -0.687185       0.006075      -0.012969      -0.033723       0.036638       0.009209      -0.004061       0.003396       0.003606       0.018389      -0.013810       0.005794       0.008016              1.778994       1.689035       0.068097      -0.011965       1.688005       0.332823       1.959941           0.000001
          108              H      18.252242       6.220399      14.748091       0.087077       1.055740 0.76669508E+01  0.75974437E+02                                 1.825445                            1.701523      -1.460333       2.173269                    0.991892       4.097552      12.301754       0.436493       1.416069      -0.677545       0.031310       0.008874      -0.030361       0.044507       0.007699      -0.008351       0.011146       0.004172       0.009582      -0.018511       0.006378       0.012133              1.911597       2.345892       0.311467      -0.444927       1.645591      -0.198517       1.743308          -0.000035
          109              H      11.062490      22.496441      17.127004       0.130009       1.051901 0.76767913E+01  0.73592131E+02                                 1.630008                            1.563393      -0.878810       2.471354                    0.999310       3.167255       8.384154       0.535139       1.193955      -0.731130      -0.001495       0.011687       0.035094       0.037018       0.009499      -0.007791       0.004743       0.003087       0.036115      -0.018158       0.002979       0.015179              1.651199       1.449152       0.138152       0.103537       1.523530       0.256928       1.980915           0.000004
          110              H       9.525387      20.850832      16.347705       0.088930       1.353713 0.10221655E+02  0.10627548E+03                                 2.002958                            1.857236      -1.045932       2.376743                    0.996853       3.651507      10.387604       0.465532       1.265448      -0.713684      -0.036155      -0.012821       0.029048       0.048118       0.009902      -0.009165       0.001876       0.003626       0.036648      -0.018036       0.001482       0.016555              2.056775       2.429313       0.403464      -0.471657       1.814564      -0.203537       1.926449          -0.000043
          111              H      11.318909      20.647552      13.031289       0.083631       1.390513 0.10741523E+02  0.11217532E+03                                 1.992548                            1.871361      -0.813233       2.479454                    0.999208       3.520532       9.778853       0.479727       1.222589      -0.725627       0.007328      -0.018300      -0.042917       0.047228       0.008974      -0.009624       0.008238       0.000185       0.041565      -0.020543       0.001995       0.018548              2.043543       1.680729       0.035027       0.063576       2.043762       0.504862       2.406139          -0.000046
          112              H      12.713273      22.331881      13.535196       0.127351       1.136655 0.87004919E+01  0.88204304E+02                                 1.876728                            1.785859      -1.277114       2.283188                    0.994215       3.735339      11.020859       0.439520       1.374617      -0.688641       0.025089       0.009755      -0.022042       0.034792       0.010157      -0.003266       0.001299      -0.004993       0.022305      -0.014691       0.006194       0.008497              1.908476       2.183723       0.306553      -0.276157       1.742858      -0.064030       1.798847          -0.000006
          113              H       4.808021      22.637772      11.185580       0.082310       1.152681 0.81472240E+01  0.81307179E+02                                 1.879378                            1.710811      -1.386932       2.204727                    0.993081       3.986031      11.695395       0.455577       1.347179      -0.691632      -0.011392       0.014063       0.041456       0.045234      -0.005790       0.000369       0.004136      -0.001467       0.032084      -0.011603      -0.000208       0.011811              2.026189       1.673152      -0.221619      -0.392718       1.668810       0.447838       2.736605          -0.000006
          114              H       6.775818       4.079173       9.111355       0.114169       1.056746 0.78942529E+01  0.76693455E+02                                 1.661634                            1.602545      -0.984654       2.407814                    0.998147       3.420113       9.305487       0.516795       1.219946      -0.722593      -0.023662       0.023739      -0.005330       0.033939      -0.014323      -0.000528       0.001019      -0.001336       0.002779      -0.014808       0.000840       0.013968              1.671702       1.638081      -0.344157      -0.025511       1.620933       0.048052       1.756092           0.000007
          115              H       6.292081      21.023140       7.335959       0.103185       1.154097 0.83704673E+01  0.81514253E+02                                 1.685805                            1.590231      -0.921939       2.428972                    0.998641       3.318797       8.685802       0.555163       1.132926      -0.745163       0.015613      -0.010544      -0.030108       0.035517      -0.016114      -0.005845       0.001640      -0.001988       0.018441      -0.019613       0.003694       0.015919              1.745515       1.430034      -0.164971      -0.179641       1.460203       0.135220       2.346306           0.000009
          116              H       6.908662      20.045454       9.322293       0.104023       1.382571 0.10097945E+02  0.10408499E+03                                 2.011559                            1.834628      -0.904855       2.452611                    0.998747       3.402574       9.462798       0.475397       1.249955      -0.719909       0.026194      -0.041281      -0.000036       0.048890      -0.019497      -0.004535       0.005282      -0.007351       0.019660      -0.023117       0.002985       0.020132              2.074391       1.982893      -0.677123       0.138100       2.451815      -0.112700       1.788464          -0.000037
          117              H       9.239130      16.126967      13.494181       0.078533       1.829016 0.13940613E+02  0.15850148E+03                                 2.561026                            2.250226      -1.379675       2.210281                    0.992334       4.218883      13.046113       0.395506       1.362077      -0.692416      -0.031700      -0.004752      -0.020063       0.037815      -0.002287       0.004713       0.004082      -0.019408      -0.015946      -0.011773      -0.001564       0.013337              2.750441       3.816814      -0.121989       0.817326       2.322481      -0.000670       2.112027           0.000680
          118              H      10.510029      14.247100      13.781291       0.093254       1.868975 0.14810158E+02  0.17196326E+03                                 2.612533                            2.323357      -1.775241       2.015597                    0.988131       4.672431      14.884520       0.385946       1.366795      -0.687759       0.002797      -0.012487      -0.006069       0.014163      -0.032017      -0.000087      -0.009173       0.010689       0.010033      -0.035433       0.003415       0.032018              2.841275       2.494527       0.287827       0.274168       4.105539       0.385181       1.923761           0.002650
          119              H      13.357828      16.490936      15.275436       0.083143       1.768798 0.14201379E+02  0.16330148E+03                                 2.506606                            2.261856      -1.785749       1.992480                    0.990792       4.827901      15.344605       0.394290       1.350923      -0.689229       0.012000      -0.003743       0.005859       0.013868      -0.010511      -0.010473      -0.003642      -0.041487      -0.006058      -0.027102       0.002786       0.024316              2.655177       3.428224      -0.010273       0.568857       2.631855       0.094200       1.905452           0.003073
          120              H      11.998409      18.268194      15.152389       0.086522       1.397728 0.98711869E+01  0.10283858E+03                                 2.120333                            1.872268      -1.245017       2.278337                    0.994039       3.907078      11.522950       0.441491       1.331674      -0.697115       0.014956       0.037149       0.017394       0.043661       0.002250       0.005143       0.007175      -0.011194      -0.024954      -0.012446      -0.000851       0.013297              2.355433       1.882477       0.334613       0.203445       3.536397       0.471415       1.647425           0.000044
          121              H       6.935843       7.145815       3.363291       0.075499       1.354451 0.10348666E+02  0.10696523E+03                                 1.939417                            1.819238      -0.929398       2.417999                    0.998352       3.560893       9.808544       0.494108       1.199295      -0.729843      -0.023260       0.008126       0.034945       0.042758       0.005214      -0.009652       0.012388      -0.006924       0.017118      -0.018386       0.001664       0.016722              2.004245       1.880038       0.075756      -0.486556       1.643739      -0.145056       2.488959          -0.000038
          122              H       8.468193       8.717856       2.912118       0.126434       1.043354 0.76835758E+01  0.73661212E+02                                 1.619471                            1.562028      -0.821177       2.493756                    0.999626       3.186063       8.429602       0.536519       1.190819      -0.731732       0.003816       0.027538       0.023548       0.036434       0.006709      -0.008191       0.010879      -0.007543       0.016991      -0.017668       0.002950       0.014718              1.630955       1.435639       0.178973       0.063939       1.808863       0.169448       1.648363           0.000008
          123              H      17.423637      16.498677      28.722742       0.132638       1.033427 0.78832971E+01  0.78050003E+02                                 1.767213                            1.705168      -1.232201       2.310394                    0.994727       3.638847      10.644050       0.447284       1.383113      -0.686904       0.013653      -0.004263      -0.033496       0.036422       0.008337      -0.003996       0.003637      -0.008722       0.018750      -0.013931       0.005751       0.008180              1.786836       1.675257       0.065348      -0.333674       1.715719      -0.037073       1.969533           0.000001
          124              H       7.614689       5.233037       0.099610       0.085567       1.055781 0.76636212E+01  0.75877943E+02                                 1.820285                            1.697239      -1.436437       2.182956                    0.992243       4.086842      12.235342       0.438876       1.409559      -0.678820      -0.004110      -0.033040      -0.030895       0.045421       0.006813      -0.012244       0.006605      -0.008517       0.009821      -0.018542       0.006395       0.012147              1.905858       1.566314       0.195427       0.130483       2.412828       0.466781       1.738432          -0.000034
          125              H      10.031996       9.958839       2.478523       0.129501       1.051525 0.76718087E+01  0.73518105E+02                                 1.628106                            1.561662      -0.870046       2.474715                    0.999394       3.167275       8.377377       0.536170       1.192085      -0.731559      -0.011426      -0.000595       0.035571       0.037366       0.008438      -0.005802       0.007057      -0.008248       0.035521      -0.017870       0.002827       0.015044              1.649243       1.480199       0.142652      -0.238449       1.489192      -0.139756       1.978338           0.000004
          126              H      11.434453      11.720609       1.699224       0.088434       1.348038 0.10167609E+02  0.10554340E+03                                 1.994945                            1.850462      -1.031455       2.382700                    0.997103       3.644280      10.349039       0.467220       1.262911      -0.714246       0.007435       0.038087       0.029145       0.048532       0.008988      -0.003277       0.008621      -0.009180       0.036962      -0.018090       0.001608       0.016483              2.048274       1.704512       0.294923       0.131412       2.521413       0.493236       1.918898          -0.000044
          127              H      20.249513      19.656311      27.679770       0.083347       1.391059 0.10745096E+02  0.11221275E+03                                 1.992401                            1.871141      -0.817840       2.477260                    0.999220       3.520661       9.776597       0.479999       1.221895      -0.725789       0.019489      -0.004626      -0.042703       0.047168       0.008578      -0.009485       0.008325      -0.005785       0.041500      -0.020564       0.002062       0.018502              2.043385       2.025536       0.086111      -0.490301       1.698363      -0.136908       2.406254          -0.000046
          128              H      18.787826      18.030062      28.183677       0.126701       1.137186 0.87045432E+01  0.88242124E+02                                 1.876141                            1.785349      -1.274675       2.284206                    0.994337       3.735468      11.015522       0.439992       1.373193      -0.688925      -0.005766      -0.026787      -0.022083       0.035192       0.010335      -0.001509       0.003020      -0.000988       0.021981      -0.014474       0.005977       0.008497              1.907860       1.662933       0.229368       0.022792       2.262406       0.282315       1.798240          -0.000006
          129              H      17.326225      25.805082      25.834061       0.083347       1.149605 0.81240614E+01  0.81030928E+02                                 1.877277                            1.709359      -1.382425       2.206876                    0.993165       3.982143      11.686669       0.455306       1.348729      -0.691326      -0.015316       0.008970       0.041260       0.044916      -0.005443      -0.004233      -0.000830       0.004656       0.031657      -0.011623      -0.000174       0.011798              2.023587       1.731366      -0.212258      -0.499129       1.607335       0.321957       2.732059          -0.000006
          130              H      16.401187      26.579487      23.759836       0.113616       1.060422 0.79292332E+01  0.77132453E+02                                 1.666794                            1.607109      -0.991785       2.404325                    0.998097       3.426901       9.335475       0.515477       1.221493      -0.722233      -0.027231       0.019686      -0.005424       0.034037      -0.013626      -0.000924       0.000590       0.009183       0.003239      -0.014919       0.000987       0.013933              1.676937       1.727030      -0.333985      -0.051550       1.542518       0.018326       1.761264           0.000007
          131              H      19.140985      24.573780      21.984440       0.105491       1.148065 0.83199708E+01  0.80931704E+02                                 1.683282                            1.588121      -0.930956       2.427093                    0.998517       3.307968       8.663679       0.553902       1.136780      -0.744240       0.012128      -0.013493      -0.029573       0.034694      -0.015062      -0.002347       0.005551       0.010941       0.018467      -0.019514       0.003763       0.015751              1.742775       1.505471      -0.153128      -0.159474       1.381160       0.157306       2.341695           0.000009
          132              H      20.198500      24.107201      23.970774       0.103759       1.382038 0.10091587E+02  0.10399457E+03                                 2.010344                            1.833509      -0.904172       2.452803                    0.998764       3.401874       9.457196       0.475792       1.249217      -0.720075       0.044852      -0.019774      -0.000273       0.049018      -0.017614      -0.005801       0.003591       0.018064       0.019552      -0.023054       0.003062       0.019991              2.073156       2.636545      -0.579650       0.131642       1.795599      -0.119997       1.787323          -0.000038
          133              H      24.416300      22.376406      28.142662       0.079664       1.820167 0.13865622E+02  0.15744473E+03                                 2.553499                            2.244748      -1.376971       2.212004                    0.992316       4.209105      13.009689       0.395813       1.362785      -0.692289       0.000083       0.031631      -0.020186       0.037523       0.000549      -0.003278      -0.005180       0.019645      -0.015704      -0.011612      -0.001528       0.013140              2.741582       2.383274      -0.331826       0.119935       3.735148      -0.804249       2.106325           0.000695
          134              H       6.890674      21.394849      28.429772       0.092557       1.884801 0.14955078E+02  0.17411742E+03                                 2.630343                            2.336973      -1.794758       2.007360                    0.988051       4.690076      14.974544       0.384152       1.369462      -0.687234       0.012562      -0.001500      -0.005889       0.013955      -0.032310       0.009020       0.001144       0.008320       0.010540      -0.035540       0.003422       0.032118              2.862413       4.022037       0.515424      -0.344859       2.630665      -0.331189       1.934537           0.002663
          135              H      16.309102       8.568784       0.626955       0.082510       1.782541 0.14328203E+02  0.16512132E+03                                 2.518569                            2.271042      -1.791356       1.988936                    0.990720       4.846273      15.418318       0.393736       1.349863      -0.689386       0.005296      -0.011458       0.005731       0.013863      -0.003945       0.002144       0.010878       0.046398      -0.005128      -0.027409       0.002958       0.024450              2.668805       2.664757      -0.126640      -0.009667       3.428530      -0.581377       1.913127           0.003124
          136              H      14.351749       9.652950       0.503908       0.087714       1.385336 0.97731697E+01  0.10155920E+03                                 2.107686                            1.862964      -1.237761       2.282658                    0.994166       3.890878      11.458943       0.442606       1.331694      -0.697143      -0.034297      -0.020156       0.017383       0.043413       0.003563      -0.006360      -0.006001       0.009454      -0.024769      -0.012346      -0.000777       0.013123              2.339651       3.376886       0.553540      -0.431584       2.003039      -0.267528       1.639028           0.000038
          137              H       8.792454      22.428682      11.285190       0.076275       1.347733 0.10287009E+02  0.10617079E+03                                 1.933176                            1.813987      -0.934480       2.416506                    0.998213       3.552667       9.779129       0.494743       1.199529      -0.729797       0.011564      -0.021696      -0.034798       0.042606       0.006158      -0.013543       0.007597       0.003359       0.016877      -0.018338       0.001862       0.016477              1.997513       1.622343       0.038047       0.071896       1.890874       0.499586       2.479321          -0.000038
          138              H      12.992288       4.814856      11.736363       0.127347       1.043439 0.76876631E+01  0.73743281E+02                                 1.623169                            1.565365      -0.836377       2.488411                    0.999568       3.184948       8.441468       0.534207       1.195276      -0.730721       0.026479       0.007670      -0.023208       0.036036       0.007530      -0.011830       0.006608       0.003233       0.017565      -0.017687       0.003010       0.014677              1.634741       1.753169       0.226330      -0.158917       1.498847      -0.088449       1.652207           0.000008
          139              H      11.024977       5.134297      15.222701       0.133472       1.027694 0.78275136E+01  0.77346724E+02                                 1.759583                            1.698328      -1.152492       2.347362                    0.995749       3.626336      10.591067       0.448578       1.381816      -0.687185      -0.006075       0.012969       0.033723       0.036638       0.009209      -0.004061       0.003396       0.003606       0.018389      -0.013810       0.005794       0.008016              1.778994       1.689036       0.068097      -0.011965       1.688006       0.332823       1.959941           0.000001
          140              H       6.800827      22.819756      14.548871       0.087077       1.055739 0.76669421E+01  0.75974327E+02                                 1.825444                            1.701522      -1.460331       2.173270                    0.991892       4.097549      12.301742       0.436493       1.416069      -0.677545      -0.031309      -0.008874       0.030361       0.044507       0.007699      -0.008351       0.011146       0.004172       0.009582      -0.018511       0.006378       0.012133              1.911596       2.345891       0.311467      -0.444927       1.645590      -0.198516       1.743307          -0.000035
          141              H      13.990579       6.543714      12.169958       0.130009       1.051902 0.76768001E+01  0.73592258E+02                                 1.630011                            1.563396      -0.878808       2.471355                    0.999310       3.167257       8.384170       0.535137       1.193958      -0.731129       0.001495      -0.011687      -0.035093       0.037018       0.009499      -0.007791       0.004743       0.003087       0.036114      -0.018158       0.002979       0.015179              1.651202       1.449155       0.138152       0.103537       1.523533       0.256928       1.980919           0.000004
          142              H      15.527682       8.189323      12.949257       0.088930       1.353719 0.10221713E+02  0.10627628E+03                                 2.002968                            1.857244      -1.045935       2.376742                    0.996853       3.651516      10.387653       0.465530       1.265452      -0.713683       0.036155       0.012821      -0.029048       0.048118       0.009902      -0.009165       0.001876       0.003626       0.036648      -0.018036       0.001482       0.016555              2.056785       2.429326       0.403468      -0.471660       1.814572      -0.203538       1.926458          -0.000044
          143              H      13.734160       8.392603      16.265673       0.083631       1.390515 0.10741541E+02  0.11217555E+03                                 1.992550                            1.871362      -0.813234       2.479453                    0.999208       3.520535       9.778865       0.479727       1.222589      -0.725627      -0.007328       0.018300       0.042917       0.047228       0.008974      -0.009624       0.008238       0.000184       0.041565      -0.020543       0.001995       0.018548              2.043545       1.680731       0.035027       0.063577       2.043764       0.504862       2.406141          -0.000046
          144              H      12.339796       6.708274      15.761766       0.127351       1.136654 0.87004780E+01  0.88204130E+02                                 1.876726                            1.785858      -1.277115       2.283188                    0.994215       3.735337      11.020852       0.439520       1.374618      -0.688641      -0.025089      -0.009755       0.022042       0.034792       0.010157      -0.003266       0.001299      -0.004992       0.022306      -0.014691       0.006194       0.008497              1.908475       2.183721       0.306552      -0.276157       1.742857      -0.064030       1.798846          -0.000007
          145              H      20.245048       6.402383      18.111382       0.082311       1.152680 0.81472179E+01  0.81307103E+02                                 1.879377                            1.710810      -1.386934       2.204726                    0.993081       3.986030      11.695391       0.455577       1.347179      -0.691632       0.011392      -0.014063      -0.041456       0.045234      -0.005790       0.000369       0.004136      -0.001467       0.032084      -0.011603      -0.000208       0.011811              2.026188       1.673151      -0.221619      -0.392718       1.668810       0.447838       2.736604          -0.000006
          146              H      18.277251      24.960982      20.185607       0.114170       1.056746 0.78942488E+01  0.76693423E+02                                 1.661635                            1.602546      -0.984656       2.407813                    0.998147       3.420114       9.305497       0.516794       1.219948      -0.722592       0.023663      -0.023740       0.005330       0.033940      -0.014323      -0.000528       0.001019      -0.001336       0.002779      -0.014808       0.000840       0.013968              1.671703       1.638082      -0.344157      -0.025511       1.620933       0.048052       1.756093           0.000007
          147              H      18.760988       8.017015      21.961003       0.103186       1.154096 0.83704605E+01  0.81514197E+02                                 1.685807                            1.590232      -0.921939       2.428973                    0.998641       3.318797       8.685812       0.555162       1.132929      -0.745163      -0.015613       0.010544       0.030108       0.035517      -0.016114      -0.005845       0.001640      -0.001989       0.018441      -0.019613       0.003694       0.015919              1.745516       1.430035      -0.164971      -0.179641       1.460204       0.135219       2.346308           0.000009
          148              H      18.144407       8.994701      19.974669       0.104023       1.382594 0.10098153E+02  0.10408776E+03                                 2.011590                            1.834653      -0.904867       2.452605                    0.998747       3.402600       9.462929       0.475391       1.249964      -0.719907      -0.026194       0.041281       0.000036       0.048890      -0.019496      -0.004535       0.005282      -0.007350       0.019661      -0.023117       0.002985       0.020131              2.074424       1.982924      -0.677140       0.138104       2.451857      -0.112704       1.788490          -0.000038
          149              H      15.813939      12.913188      15.802781       0.078535       1.828945 0.13939975E+02  0.15849232E+03                                 2.560956                            2.250172      -1.379631       2.210304                    0.992335       4.218794      13.045729       0.395512       1.362074      -0.692416       0.031701       0.004752       0.020063       0.037817      -0.002286       0.004714       0.004082      -0.019406      -0.015950      -0.011773      -0.001564       0.013337              2.750361       3.816691      -0.121983       0.817293       2.322418      -0.000670       2.111975           0.000697
          150              H      14.543040      14.793055      15.515671       0.093253       1.868988 0.14810273E+02  0.17196490E+03                                 2.612541                            2.323363      -1.775251       2.015591                    0.988131       4.672453      14.884594       0.385946       1.366791      -0.687760      -0.002797       0.012486       0.006070       0.014162      -0.032018      -0.000087      -0.009173       0.010692       0.010033      -0.035434       0.003415       0.032019              2.841285       2.494535       0.287826       0.274169       4.105555       0.385183       1.923766           0.002655
          151              H      11.695241      12.549219      14.021526       0.083147       1.768738 0.14200795E+02  0.16329312E+03                                 2.506557                            2.261816      -1.785722       1.992498                    0.990792       4.827795      15.344200       0.394292       1.350930      -0.689228      -0.012002       0.003742      -0.005859       0.013870      -0.010509      -0.010473      -0.003641      -0.041485      -0.006059      -0.027100       0.002786       0.024314              2.655121       3.428146      -0.010272       0.568840       2.631798       0.094197       1.905419           0.003107
          152              H      13.054660      10.771961      14.144573       0.086522       1.397731 0.98712050E+01  0.10283880E+03                                 2.120335                            1.872269      -1.245017       2.278337                    0.994039       3.907078      11.522947       0.441491       1.331673      -0.697115      -0.014956      -0.037149      -0.017394       0.043661       0.002250       0.005143       0.007175      -0.011192      -0.024954      -0.012446      -0.000850       0.013296              2.355435       1.882478       0.334614       0.203445       3.536402       0.471416       1.647426           0.000040
          153              W      14.778427       5.333516       0.911721       0.326673     452.638678 0.16151138E+05  0.86693674E+06                                43.362060                           38.182960       0.808249       1.677122                    0.999423     157.854862     531.146369       0.337097       0.338507      -1.211917      -0.096283      -0.040951      -0.016678       0.105950      -0.760430      -0.343106      -0.219549      -0.909341       1.393480      -1.216668       0.558256       0.658412             49.162376      51.468346      -4.756554      -7.118974      59.824915      -0.036482      36.193867           0.277228
          154              W       8.719369      10.560742      13.736760       0.326735     452.717302 0.16155638E+05  0.86723528E+06                                43.364211                           38.185800       0.809378       1.677308                    0.999437     157.872600     531.216720       0.337118       0.338463      -1.211961      -0.026267      -0.102197       0.015114       0.106596      -0.595232       0.166929       0.372423       1.311722       1.394750      -1.216927       0.559012       0.657915             49.162226      61.013748      -3.343460      -1.012079      50.273918       7.053866      36.199014           0.277202
          155              W      10.274642      23.706639      28.385241       0.326731     452.632727 0.16150861E+05  0.86691809E+06                                43.361721                           38.182661       0.808241       1.677124                    0.999423     157.853153     531.139394       0.337098       0.338507      -1.211917       0.096272       0.040942       0.016675       0.105937      -0.760397      -0.343099      -0.219545      -0.909306       1.393425      -1.216621       0.558237       0.658384             49.161991      51.467948      -4.756547      -7.118936      59.824413      -0.036484      36.193612           0.277250
          156              W      16.333700      18.479413      15.560202       0.326611     452.730412 0.16156247E+05  0.86727630E+06                                43.364970                           38.186465       0.809402       1.677305                    0.999437     157.876446     531.232560       0.337116       0.338462      -1.211962       0.026284       0.102230      -0.015113       0.106632      -0.595319       0.166925       0.372437       1.311761       1.394912      -1.217024       0.559071       0.657953             49.163090      61.014791      -3.343439      -1.012079      50.274870       7.053995      36.199610           0.277137
          157              W       3.358347       4.346538       0.911721       0.326728     452.703445 0.16154952E+05  0.86718805E+06                                43.362941                           38.184638       0.809454       1.677333                    0.999437     157.870127     531.202834       0.337129       0.338457      -1.211969       0.097212       0.040991      -0.015101       0.106576      -0.759884       0.343874       0.219706      -0.909850       1.394750      -1.216863       0.558994       0.657870             49.160759      51.472960      -4.757621       7.125767      59.811250       0.033066      36.198066           0.277244
          158              W       6.547950      18.479413      13.736760       0.326802     452.615730 0.16150102E+05  0.86686669E+06                                43.360559                           38.181690       0.808280       1.677141                    0.999423     157.849707     531.123515       0.337103       0.338506      -1.211919       0.026361       0.101230       0.016646       0.105922      -0.595877      -0.166852      -0.371584       1.311240       1.393325      -1.216604       0.558221       0.658383             49.160594      61.022614      -3.340006       1.007744      50.266432      -7.047147      36.192736           0.277289
          159              W      21.694722      24.693617      28.385241       0.326641     452.713352 0.16155407E+05  0.86721890E+06                                43.363568                           38.185182       0.809463       1.677329                    0.999437     157.873028     531.215139       0.337126       0.338457      -1.211968      -0.097238      -0.041006       0.015104       0.106606      -0.759949       0.343903       0.219722      -0.909901       1.394888      -1.216963       0.559048       0.657915             49.161485      51.473760      -4.757640       7.125904      59.812133       0.033073      36.198562           0.277174
          160              W      18.505119      10.560742      15.560202       0.326659     452.630871 0.16150803E+05  0.86691396E+06                                43.361448                           38.182467       0.808304       1.677137                    0.999422     157.854180     531.142001       0.337100       0.338505      -1.211919      -0.026381      -0.101269      -0.016648       0.105965      -0.595973      -0.166853      -0.371604       1.311311       1.393499      -1.216722       0.558285       0.658436             49.161611      61.023849      -3.339992       1.007756      50.267544      -7.047304      36.193440           0.277217
          161              C      14.321067      26.418797      26.730548       0.069397      25.073355 0.32703978E+03  0.72110375E+04                                 7.538514                            6.098965       0.188088       2.065419                    0.999816      26.690124      76.035588       0.651277       0.426524      -1.050426      -0.002767      -0.021811       0.050645       0.055211      -0.036023       0.001416      -0.003430       0.028633       0.065069      -0.049667       0.020462       0.029205              8.505285       7.974193       3.621088       1.672380       9.606611       0.523778       7.935051          -0.000041
          162              C      15.231637      27.392610      26.994221      -0.211654      32.756275 0.46553173E+03  0.11129272E+05                                 8.902041                            7.212438       0.234262       2.041333                    0.999617      30.159701      87.326418       0.611424       0.419031      -1.062935      -0.002966       0.004206       0.009870       0.011132      -0.000530      -0.005603      -0.027061      -0.024532       0.009687      -0.022774      -0.011705       0.034479             10.271449      10.046764       4.594277       2.773453      11.213666       2.077232       9.553917           0.000167
          163              C      15.948734      27.334530      28.224693       0.099290      35.910641 0.41616606E+03  0.96644547E+04                                 9.699922                            6.929981      -0.007157       2.016914                    0.999504      26.350985      74.952747       0.609490       0.432742      -1.055473      -0.006740      -0.007349      -0.001867       0.010145       0.002684       0.009278      -0.007635       0.011999       0.018063      -0.014619      -0.000072       0.014691             12.843549      12.758324       8.047805       3.634248      16.525726       2.902803       9.246597           0.000551
          164              C      15.595502      26.258108      29.033289      -0.174615      32.199911 0.44853812E+03  0.10680440E+05                                 8.950691                            7.154571      -0.010296       1.980843                    0.998110      29.789261      87.590985       0.601059       0.427956      -1.051740      -0.003986      -0.001507      -0.006167       0.007496      -0.016908       0.007843      -0.001788       0.024953       0.026765      -0.025588       0.004138       0.021450             10.545262       9.814597       5.226069       1.790115      14.193281       0.592734       7.627908          -0.000032
          165              C      14.690413      25.313334      28.628991       0.086151      26.598924 0.36050275E+03  0.81776197E+04                                 8.073337                            6.565970      -0.118208       1.978493                    0.998312      27.083662      79.292387       0.602098       0.448457      -1.033182      -0.016329       0.026325      -0.037380       0.048547      -0.024318      -0.016613      -0.007531       0.008100       0.035732      -0.036370       0.010779       0.025590              9.233323       8.477944       3.501089       1.971979      11.310460      -0.136311       7.911566           0.000068
          166              C      16.889890      28.352871      28.599694       0.102157      33.557033 0.38626785E+03  0.88333688E+04                                 9.307894                            6.697321      -0.102962       1.989822                    0.999572      26.195970      74.736440       0.615068       0.435457      -1.050380       0.010722       0.001099       0.005635       0.012162      -0.007639       0.003449      -0.006402      -0.002746      -0.011593      -0.007829      -0.004937       0.012766             12.187811      12.356782       7.622304       3.645046      15.085352       2.928325       9.121300           0.000123
          167              C      20.133654       9.966577      27.691488      -0.200670      33.199053 0.46800799E+03  0.11180914E+05                                 8.989691                            7.214576       0.284032       2.057927                    0.999737      29.937294      86.088370       0.614727       0.417061      -1.066320       0.005369       0.005424       0.001611       0.007800      -0.004241       0.028026      -0.005554       0.001589       0.052071      -0.026019      -0.010509       0.036528             10.531402       9.422116       5.497138       1.852303      13.389267       1.463684       8.782825           0.000315
          168              C      21.043967      11.008151      28.166099       0.093604      24.382154 0.31583964E+03  0.68989100E+04                                 7.447681                            6.006675       0.195399       2.082785                    0.999649      25.996273      73.545535       0.654575       0.428384      -1.050009      -0.005655      -0.018136       0.041373       0.045526      -0.019835      -0.030421      -0.016499      -0.012260      -0.007402      -0.046444       0.019301       0.027143              8.488013       7.740445       3.639956       1.900121      10.302630       0.462677       7.420964          -0.000086
          169              C      12.923209       0.329122       0.779299       0.073941      26.003654 0.32426326E+03  0.71430676E+04                                 7.826612                            6.113890       0.219038       2.086858                    0.999555      26.387515      75.429942       0.643206       0.432284      -1.045667       0.001127       0.028023      -0.049713       0.057078      -0.029553       0.003326      -0.002557       0.005638       0.074576      -0.042118       0.015409       0.026710              9.202647       9.031438       4.462381       1.836239      11.239021       0.690509       7.337482          -0.000050
          170              C       9.169542      18.696056       0.486330      -0.167549      32.644199 0.43005361E+03  0.10168417E+05                                 9.117778                            7.061003      -0.133560       1.942840                    0.998170      29.815743      88.358560       0.595846       0.434752      -1.043970       0.008856      -0.009807      -0.016407       0.021067      -0.011241      -0.026139      -0.004437      -0.009461      -0.017698      -0.033010       0.008724       0.024285             11.024600      10.861638       5.504066       3.275207      13.318907       2.202738       8.893256           0.000074
          171              C      10.828538       6.208786       4.259778       0.072014      28.716573 0.35992929E+03  0.81186928E+04                                 8.402546                            6.461709       0.032980       2.019624                    0.999334      26.924530      77.270063       0.624206       0.435020      -1.046541       0.042067      -0.017320       0.024240       0.051548       0.025399       0.020675      -0.010664      -0.025865       0.026800      -0.043285       0.018777       0.024508             10.367588       8.254535      -2.648058      -0.775683       6.530919       1.123682      16.317309          -0.000023
          172              C      10.245750       6.681172       5.548845      -0.193734      36.511851 0.45360618E+03  0.10786856E+05                                 9.676967                            7.143185       0.156903       2.016539                    0.999667      30.083122      87.212015       0.610596       0.421829      -1.059908       0.019677      -0.003786      -0.006524       0.021074      -0.014104      -0.020687       0.010749       0.020837      -0.102225      -0.041244      -0.000496       0.041740             12.940978       7.891688      -2.021675      -1.192710       6.734493       1.545201      24.196753           0.000177
          173              C      10.773171       6.357858       6.697286       0.116741      35.184619 0.32684309E+03  0.71556005E+04                                 9.532526                            6.094294      -0.073404       2.010420                    0.999356      24.923064      69.157809       0.656539       0.426127      -1.058015       0.005972       0.006523       0.008451       0.012233       0.004050      -0.003013      -0.002546      -0.012706      -0.041951      -0.014689      -0.000215       0.014904             14.213778       8.466382      -2.646902      -4.137041       7.047793       3.875912      27.127159           0.000285
          174              C      11.848152       5.562157       6.533223      -0.176299      34.918874 0.42786331E+03  0.10014578E+05                                 9.340696                            6.905940       0.178760       2.026143                    0.999800      29.437600      84.320282       0.626047       0.417996      -1.063663      -0.017248       0.016986      -0.019828       0.031291       0.003847       0.030330      -0.020395       0.008887       0.088057      -0.037722      -0.011951       0.049672             11.730877       9.435734      -3.194031      -4.129760       6.989509       2.899073      18.767388           0.000284
          175              C      12.470245       5.194316       5.326188       0.066677      27.538432 0.31509064E+03  0.68619825E+04                                 7.998857                            5.937260       0.263000       2.097466                    0.999825      26.069964      73.068846       0.670385       0.419535      -1.058038      -0.017815       0.031546      -0.037104       0.051858      -0.008354       0.006245      -0.008245      -0.000270      -0.077997      -0.028177       0.004692       0.023485              9.718461       8.674682      -2.458636      -1.603699       5.607144       1.689320      14.873559          -0.000026
          176              C      17.544009       2.178012       0.755862       0.100519      28.821643 0.30993511E+03  0.67683175E+04                                 8.430954                            5.958791       0.152444       2.072589                    0.999630      26.115316      74.962152       0.652859       0.429612      -1.044568      -0.019847      -0.032584      -0.013650       0.040521       0.007264      -0.007648      -0.016649      -0.036251       0.147793      -0.044380      -0.010367       0.054747             10.751346      16.444313      -2.359730       0.051386      10.558989       2.472216       5.250735           0.000003
          177              C      18.784914       1.570105       0.603517      -0.167897      37.618097 0.42618128E+03  0.10076735E+05                                10.053334                            6.997396      -0.045266       1.967588                    0.998447      30.157336      90.029337       0.601272       0.430834      -1.043984      -0.020841      -0.007668      -0.005613       0.022905      -0.013242       0.002345      -0.021813       0.032702       0.126481      -0.046625      -0.001721       0.048346             13.113825      20.442137      -4.083797      -0.516296      13.007825       2.786356       5.891514           0.000625
          178              C      18.922735       0.323314       0.093750       0.121327      37.148632 0.35517558E+03  0.78980653E+04                                 9.790663                            6.304131       0.090018       2.061403                    0.999228      24.895774      68.451759       0.656432       0.419603      -1.067632       0.002408      -0.006962      -0.000882       0.007419       0.001593       0.002401      -0.009878      -0.001341       0.037834      -0.011332      -0.005705       0.017037             14.416751      25.308118      -5.191945      -0.454608      12.162067       2.441380       5.780068          -0.001073
          179              C      23.214274      28.796218      29.009852      -0.167647      39.064811 0.43342844E+03  0.10311088E+05                                10.346729                            7.110518      -0.261896       1.893472                    0.998171      30.618977      92.262752       0.588576       0.437438      -1.038034       0.008450       0.019653       0.007910       0.022808      -0.010519      -0.013347      -0.021142      -0.009352       0.144010      -0.041527      -0.013769       0.055296             13.952355      23.999617      -2.447551       0.746734      11.984726       2.218164       5.872723           0.001043
          180              C      24.903103      10.073057      29.109461       0.084340      29.579246 0.31951329E+03  0.70070115E+04                                 8.543475                            6.041164       0.135861       2.062756                    0.999598      26.150578      74.394607       0.652046       0.428335      -1.048892       0.012968       0.045849       0.017291       0.050688       0.024703       0.003962      -0.021299      -0.010457       0.107702      -0.046647       0.002309       0.044338             11.007765      16.970544      -1.935694       0.564738      10.857798       2.404310       5.194953          -0.000202
          181              C      18.423274      22.879772      17.214895       0.071295      25.018204 0.32608196E+03  0.71840658E+04                                 7.523988                            6.087068       0.190780       2.066640                    0.999826      26.652014      75.876033       0.652442       0.426109      -1.050767      -0.020100      -0.006067      -0.050872       0.055034      -0.037879       0.003822      -0.000758      -0.007082       0.067763      -0.049413       0.020966       0.028447              8.488258       8.500387       3.690220      -0.270824       9.039240      -1.730957       7.925145          -0.000041
          182              C      19.253057      23.923281      16.951222      -0.210418      32.743239 0.46528614E+03  0.11122589E+05                                 8.904910                            7.215178       0.228774       2.039961                    0.999608      30.145709      87.299533       0.610682       0.419571      -1.062530       0.005813      -0.000836      -0.010151       0.011728       0.003304       0.026413       0.009452       0.024288       0.011510      -0.022801      -0.012401       0.035202             10.275177       9.857042       4.566522      -1.652078      11.409647      -3.052490       9.558842           0.000164
          183              C      21.959920       5.264010      15.720750       0.095855      35.994052 0.41741934E+03  0.96992874E+04                                 9.706770                            6.934961      -0.003468       2.017530                    0.999494      26.390044      75.046549       0.610087       0.432063      -1.056057      -0.007144      -0.007578       0.002247       0.010654       0.000049       0.009382      -0.007284      -0.012436       0.019480      -0.014416      -0.000242       0.014658             12.852048      14.120308       8.253238      -2.339368      15.182787      -4.022702       9.253050           0.000556
          184              C      18.077473      24.116883      14.912154      -0.172656      32.099348 0.44676781E+03  0.10627545E+05                                 8.929535                            7.138119      -0.009741       1.981854                    0.998068      29.736930      87.386817       0.602058       0.427678      -1.051934      -0.000561      -0.004094       0.005788       0.007112      -0.020177       0.003567      -0.008720      -0.013717       0.031618      -0.026715       0.003821       0.022894             10.517434      12.543349       5.614487      -0.320780      11.391289      -1.856237       7.617664          -0.000035
          185              C      17.275612      23.083053      15.316452       0.087056      26.619790 0.36084326E+03  0.81876495E+04                                 8.081079                            6.572979      -0.123748       1.976459                    0.998331      27.093792      79.345040       0.601213       0.448991      -1.032828       0.027182      -0.012544       0.036171       0.046952      -0.024282       0.005570       0.018369       0.007420       0.036104      -0.037013       0.011226       0.025787              9.241996      10.239866       3.764259       0.419669       9.566902      -1.937022       7.919219           0.000070
          186              C      22.829266       6.344304      15.345749       0.105010      33.487638 0.38534259E+03  0.88075755E+04                                 9.299148                            6.692293      -0.099889       1.991080                    0.999558      26.163076      74.640905       0.614841       0.435847      -1.050067      -0.002168       0.008819      -0.007351       0.011684      -0.007028       0.006991      -0.003193       0.006530      -0.010251      -0.007567      -0.005432       0.012999             12.174316      12.801263       7.679647      -2.358542      14.608835      -4.029581       9.112849           0.000123
          187              C      23.737672       6.857346      16.253955      -0.199429      33.211785 0.46821627E+03  0.11187566E+05                                 8.993962                            7.217974       0.285002       2.058083                    0.999745      29.940412      86.114653       0.614330       0.417268      -1.066147       0.004677       0.006599      -0.001980       0.008328      -0.004115       0.011283      -0.028469       0.000283       0.052550      -0.027481      -0.011128       0.038609             10.536621      11.715432       5.839054      -1.177854      11.107656      -2.048445       8.786775           0.000316
          188              C       5.063020       7.910536      15.779344       0.093420      24.394746 0.31609771E+03  0.69060370E+04                                 7.451758                            6.010960       0.192219       2.082006                    0.999686      26.002195      73.573007       0.654035       0.428645      -1.049837      -0.016289      -0.007064      -0.040748       0.044448      -0.017942       0.012736       0.032276       0.021303      -0.007960      -0.046602       0.019327       0.027275              8.492767       9.195270       3.857354      -0.183497       8.858569      -1.951119       7.424463          -0.000088
          189              C       4.041079       7.991849      13.869182       0.074663      25.955822 0.32355986E+03  0.71229605E+04                                 7.813786                            6.104928       0.217544       2.086880                    0.999540      26.355017      75.286986       0.644114       0.431954      -1.045976       0.026478       0.004249       0.049727       0.056497      -0.028990       0.002944      -0.003060       0.011357       0.078385      -0.042608       0.014894       0.027715              9.186025       9.877580       4.579909      -0.412220      10.353259      -1.914488       7.327234          -0.000049
          190              C      22.759781       6.971572      14.162151      -0.169003      32.661644 0.43039640E+03  0.10177557E+05                                 9.117512                            7.061608      -0.129897       1.943752                    0.998235      29.823761      88.358694       0.596158       0.434480      -1.044234      -0.011453       0.007401       0.013934       0.019496      -0.009172       0.000518       0.027069       0.016214      -0.017543      -0.033642       0.009098       0.024544             11.023608      11.668731       5.622693      -1.698773      12.509318      -3.562501       8.892775           0.000073
          191              C      10.164285       6.781843      10.388703       0.070041      28.804901 0.36138216E+03  0.81601963E+04                                 8.421766                            6.476623       0.034361       2.019453                    0.999337      26.976257      77.476045       0.623176       0.435273      -1.046323      -0.023960       0.039421      -0.025010       0.052475       0.028552       0.013956      -0.018539       0.010414       0.026595      -0.043681       0.018891       0.024791             10.392643       7.353108      -2.791505      -1.232744       7.466574       0.609488      16.358246          -0.000024
          192              C      10.717009       6.274609       9.099636      -0.192086      36.368694 0.45153631E+03  0.10724254E+05                                 9.646574                            7.122297       0.164316       2.019537                    0.999631      30.023223      86.954718       0.612143       0.421288      -1.060358      -0.006017       0.019129       0.006574       0.021103      -0.016910      -0.013571       0.018162      -0.010274      -0.104321      -0.041489      -0.000286       0.041775             12.894429       7.325819      -2.099619      -1.692993       7.261436       0.946932      24.096031           0.000177
          193              C      10.319864       6.748932       7.951195       0.117087      35.215053 0.32720443E+03  0.71649738E+04                                 9.534735                            6.095364      -0.070020       2.011094                    0.999349      24.938447      69.191268       0.656900       0.425806      -1.058290       0.005598       0.006998      -0.008244       0.012177       0.005743       0.001853       0.003836       0.007083      -0.039816      -0.014141       0.000301       0.013839             14.218062       7.846585      -2.738780      -4.439714       7.669375       3.523795      27.138227           0.000284
          194              C       9.375159       7.695641       8.115258      -0.179893      35.029864 0.42954611E+03  0.10063841E+05                                 9.359315                            6.918638       0.177177       2.024891                    0.999791      29.495486      84.527677       0.625590       0.417891      -1.063729       0.019371      -0.014879       0.021698       0.032671       0.004162       0.024005      -0.026706      -0.011897       0.087434      -0.038585      -0.010077       0.048662             11.757271       7.984213      -3.418546      -3.485347       8.473942       3.672361      18.813657           0.000284
          195              C       8.920086       8.257084       9.322293       0.066991      27.520570 0.31481493E+03  0.68542315E+04                                 7.994742                            5.934094       0.266979       2.098910                    0.999814      26.057536      73.016137       0.670684       0.419454      -1.058126       0.033117      -0.012917       0.036759       0.051135      -0.007800       0.008241      -0.004788       0.004474      -0.077879      -0.027830       0.004901       0.022929              9.713545       6.383336      -2.796601      -1.904412       7.891953       1.337544      14.865346          -0.000026
          196              C       5.192508      12.833812      13.892619       0.099023      28.881432 0.31076565E+03  0.67908212E+04                                 8.443230                            5.967678       0.150695       2.071540                    0.999645      26.143171      75.059915       0.652241       0.429743      -1.044516      -0.030118      -0.024183       0.014653       0.041311       0.011582       0.016224       0.010384       0.030007       0.146592      -0.043639      -0.011238       0.054877             10.768083      11.376653      -3.117778      -2.437344      15.671517      -0.415253       5.256081           0.000002
          197              C       4.409239      13.972187      14.044964      -0.166703      37.485674 0.42445375E+03  0.10024549E+05                                10.020427                            6.975129      -0.028904       1.972536                    0.998448      30.112637      89.811291       0.603346       0.429839      -1.044708      -0.003767      -0.020834       0.004692       0.021686      -0.017070       0.021421       0.000132      -0.023748       0.121759      -0.045410      -0.001380       0.046791             13.066027      14.289457      -4.948626      -2.819782      19.035826       0.093720       5.872798           0.000615
          198              C       3.155721      13.925722      14.554731       0.121841      37.123782 0.35513289E+03  0.78966280E+04                                 9.785920                            6.304469       0.089962       2.061411                    0.999230      24.888623      68.422893       0.656323       0.419699      -1.067606      -0.008242       0.000086       0.001347       0.008352       0.002031       0.010508      -0.000443      -0.000014       0.035410      -0.011527      -0.005172       0.016699             14.401645      13.940143      -6.855161      -2.481878      23.487811       0.088130       5.776983          -0.001077
          199              C      22.340577      12.665379      14.935591      -0.166731      38.938510 0.43176666E+03  0.10261258E+05                                10.319452                            7.092469      -0.227282       1.904828                    0.998175      30.578882      92.082939       0.589899       0.436895      -1.038400       0.018591       0.009712      -0.006991       0.022110      -0.009077       0.018730       0.017049       0.015780       0.142110      -0.042007      -0.012844       0.054851             13.908299      12.930497      -4.068757      -2.084386      22.935635      -1.058427       5.858766           0.001035
          200              C       3.572234      11.590893      14.835982       0.080663      29.723834 0.32143713E+03  0.70605957E+04                                 8.576718                            6.064438       0.126053       2.058984                    0.999638      26.221913      74.685670       0.649897       0.429058      -1.048330       0.043286       0.019763      -0.016635       0.050408       0.025251       0.022824      -0.000761      -0.003183       0.108816      -0.047153       0.001648       0.045505             11.051825      11.610508      -2.765743      -2.307138      16.332300      -0.906450       5.212667          -0.000203
          201              C      10.732002       2.621358       2.566414       0.069397      25.073338 0.32703951E+03  0.72110303E+04                                 7.538512                            6.098963       0.188087       2.065419                    0.999816      26.690113      76.035553       0.651277       0.426524      -1.050426       0.002767       0.021811      -0.050645       0.055211      -0.036023       0.001416      -0.003430       0.028633       0.065069      -0.049667       0.020463       0.029205              8.505281       7.974188       3.621085       1.672380       9.606605       0.523777       7.935050          -0.000041
          202              C       9.821432       1.647545       2.302741      -0.211653      32.756249 0.46553130E+03  0.11129259E+05                                 8.902036                            7.212435       0.234262       2.041333                    0.999617      30.159682      87.326340       0.611424       0.419031      -1.062935       0.002966      -0.004206      -0.009870       0.011131      -0.000530      -0.005603      -0.027061      -0.024532       0.009687      -0.022774      -0.011705       0.034479             10.271443      10.046757       4.594272       2.773452      11.213658       2.077230       9.553912           0.000167
          203              C       9.104335       1.705625       1.072269       0.099291      35.910613 0.41616575E+03  0.96644455E+04                                 9.699917                            6.929978      -0.007157       2.016914                    0.999504      26.350971      74.952693       0.609490       0.432742      -1.055473       0.006740       0.007349       0.001867       0.010145       0.002684       0.009278      -0.007635       0.011999       0.018063      -0.014619      -0.000072       0.014691             12.843541      12.758315       8.047798       3.634246      16.525714       2.902800       9.246593           0.000547
          204              C       9.457567       2.782047       0.263673      -0.174614      32.199890 0.44853777E+03  0.10680429E+05                                 8.950687                            7.154568      -0.010295       1.980844                    0.998110      29.789246      87.590927       0.601059       0.427956      -1.051740       0.003986       0.001507       0.006167       0.007496      -0.016908       0.007843      -0.001788       0.024953       0.026766      -0.025588       0.004139       0.021449             10.545256       9.814592       5.226064       1.790115      14.193272       0.592733       7.627905          -0.000031
          205              C      10.362656       3.726821       0.667971       0.086151      26.598925 0.36050279E+03  0.81776204E+04                                 8.073336                            6.565970      -0.118206       1.978493                    0.998312      27.083660      79.292371       0.602098       0.448457      -1.033182       0.016328      -0.026324       0.037380       0.048547      -0.024319      -0.016613      -0.007531       0.008100       0.035733      -0.036370       0.010780       0.025591              9.233321       8.477943       3.501088       1.971980      11.310457      -0.136310       7.911564           0.000067
          206              C       8.163179       0.687284       0.697268       0.102157      33.557015 0.38626767E+03  0.88333630E+04                                 9.307890                            6.697319      -0.102961       1.989823                    0.999572      26.195959      74.736391       0.615069       0.435457      -1.050380      -0.010722      -0.001099      -0.005635       0.012162      -0.007639       0.003449      -0.006402      -0.002746      -0.011593      -0.007829      -0.004937       0.012766             12.187804      12.356775       7.622298       3.645043      15.085342       2.928323       9.121296           0.000124
          207              C       4.919415      19.073578       1.605474      -0.200669      33.199012 0.46800736E+03  0.11180894E+05                                 8.989683                            7.214570       0.284033       2.057927                    0.999737      29.937269      86.088261       0.614728       0.417061      -1.066320      -0.005370      -0.005424      -0.001610       0.007800      -0.004241       0.028025      -0.005554       0.001589       0.052071      -0.026018      -0.010509       0.036528             10.531391       9.422105       5.497129       1.852299      13.389251       1.463680       8.782816           0.000313
          208              C       4.009102      18.032004       1.130863       0.093605      24.382138 0.31583942E+03  0.68989033E+04                                 7.447676                            6.006671       0.195400       2.082786                    0.999650      25.996261      73.545471       0.654576       0.428383      -1.050009       0.005655       0.018136      -0.041373       0.045526      -0.019834      -0.030421      -0.016499      -0.012259      -0.007402      -0.046444       0.019301       0.027143              8.488005       7.740438       3.639951       1.900118      10.302619       0.462674       7.420959          -0.000085
          209              C      12.129860      28.711033      28.517663       0.073941      26.003669 0.32426348E+03  0.71430736E+04                                 7.826615                            6.113892       0.219036       2.086857                    0.999555      26.387525      75.429978       0.643206       0.432284      -1.045667      -0.001127      -0.028023       0.049713       0.057078      -0.029553       0.003326      -0.002556       0.005637       0.074577      -0.042118       0.015408       0.026710              9.202651       9.031442       4.462384       1.836239      11.239028       0.690509       7.337484          -0.000051
          210              C      15.883527      10.344099      28.810632      -0.167549      32.644196 0.43005355E+03  0.10168415E+05                                 9.117777                            7.061001      -0.133559       1.942840                    0.998170      29.815741      88.358546       0.595846       0.434752      -1.043970      -0.008856       0.009807       0.016407       0.021067      -0.011241      -0.026139      -0.004437      -0.009461      -0.017698      -0.033010       0.008724       0.024286             11.024598      10.861636       5.504065       3.275206      13.318905       2.202736       8.893253           0.000075
          211              C      14.224531      22.831369      25.037184       0.072014      28.716616 0.35992989E+03  0.81187107E+04                                 8.402557                            6.461716       0.032975       2.019622                    0.999334      26.924560      77.270199       0.624206       0.435020      -1.046541      -0.042068       0.017320      -0.024240       0.051548       0.025399       0.020676      -0.010664      -0.025865       0.026802      -0.043285       0.018778       0.024507             10.367603       8.254545      -2.648061      -0.775688       6.530927       1.123687      16.317337          -0.000022
          212              C      14.807319      22.358983      23.748117      -0.193734      36.511914 0.45360701E+03  0.10786881E+05                                 9.676978                            7.143192       0.156900       2.016538                    0.999667      30.083156      87.212153       0.610596       0.421829      -1.059908      -0.019678       0.003785       0.006524       0.021074      -0.014104      -0.020687       0.010749       0.020837      -0.102224      -0.041244      -0.000496       0.041740             12.940996       7.891698      -2.021678      -1.192717       6.734501       1.545209      24.196789           0.000175
          213              C      14.279898      22.682297      22.599676       0.116741      35.184642 0.32684322E+03  0.71556043E+04                                 9.532531                            6.094296      -0.073404       2.010420                    0.999356      24.923073      69.157850       0.656539       0.426127      -1.058014      -0.005972      -0.006524      -0.008451       0.012233       0.004050      -0.003013      -0.002546      -0.012706      -0.041951      -0.014690      -0.000215       0.014904             14.213789       8.466389      -2.646906      -4.137049       7.047799       3.875920      27.127180           0.000283
          214              C      13.204917      23.477998      22.763739      -0.176300      34.918933 0.42786401E+03  0.10014600E+05                                 9.340709                            6.905946       0.178756       2.026142                    0.999800      29.437632      84.320425       0.626046       0.417996      -1.063663       0.017247      -0.016987       0.019828       0.031291       0.003847       0.030329      -0.020395       0.008887       0.088057      -0.037722      -0.011951       0.049673             11.730897       9.435747      -3.194036      -4.129769       6.989518       2.899079      18.767425           0.000283
          215              C      12.582824      23.845839      23.970774       0.066677      27.538448 0.31509080E+03  0.68619874E+04                                 7.998863                            5.937263       0.262998       2.097465                    0.999825      26.069973      73.068904       0.670384       0.419535      -1.058037       0.017815      -0.031546       0.037104       0.051858      -0.008354       0.006246      -0.008245      -0.000270      -0.077998      -0.028177       0.004692       0.023485              9.718470       8.674688      -2.458639      -1.603703       5.607148       1.689323      14.873575          -0.000026
          216              C       7.509060      26.862143      28.541100       0.100519      28.821664 0.30993520E+03  0.67683203E+04                                 8.430960                            5.958792       0.152445       2.072590                    0.999630      26.115323      74.962193       0.652859       0.429612      -1.044568       0.019847       0.032584       0.013650       0.040521       0.007264      -0.007648      -0.016649      -0.036251       0.147792      -0.044381      -0.010367       0.054748             10.751361      16.444361      -2.359735       0.051387      10.558985       2.472213       5.250737           0.000004
          217              C       6.268155      27.470050      28.693445      -0.167898      37.618184 0.42618198E+03  0.10076760E+05                                10.053358                            6.997406      -0.045275       1.967584                    0.998447      30.157393      90.029651       0.601271       0.430834      -1.043984       0.020841       0.007669       0.005614       0.022906      -0.013243       0.002344      -0.021814       0.032702       0.126479      -0.046626      -0.001721       0.048346             13.113867      20.442232      -4.083805      -0.516294      13.007843       2.786358       5.891525           0.000627
          218              C       6.130334      28.716841      29.203212       0.121327      37.148617 0.35517545E+03  0.78980614E+04                                 9.790661                            6.304130       0.090017       2.061403                    0.999228      24.895769      68.451739       0.656432       0.419603      -1.067632      -0.002408       0.006962       0.000882       0.007419       0.001593       0.002401      -0.009878      -0.001341       0.037834      -0.011332      -0.005705       0.017037             14.416747      25.308114      -5.191941      -0.454606      12.162061       2.441378       5.780066          -0.001073
          219              C       1.838795       0.243937       0.287110      -0.167646      39.064717 0.43342765E+03  0.10311060E+05                                10.346704                            7.110507      -0.261884       1.893476                    0.998171      30.618907      92.262380       0.588577       0.437437      -1.038035      -0.008450      -0.019652      -0.007910       0.022807      -0.010518      -0.013346      -0.021141      -0.009354       0.144010      -0.041526      -0.013769       0.055295             13.952316      23.999559      -2.447524       0.746739      11.984678       2.218154       5.872709           0.001045
          220              C       0.149966      18.967098       0.187501       0.084341      29.579195 0.31951286E+03  0.70069986E+04                                 8.543460                            6.041157       0.135865       2.062757                    0.999598      26.150555      74.394480       0.652047       0.428335      -1.048892      -0.012968      -0.045848      -0.017291       0.050687       0.024703       0.003962      -0.021299      -0.010458       0.107701      -0.046647       0.002310       0.044337             11.007741      16.970511      -1.935670       0.564744      10.857768       2.404303       5.194945          -0.000203
          221              C       6.629795       6.160383      12.082067       0.071295      25.018185 0.32608167E+03  0.71840577E+04                                 7.523983                            6.087065       0.190782       2.066641                    0.999826      26.651998      75.875964       0.652442       0.426109      -1.050767       0.020100       0.006067       0.050872       0.055034      -0.037879       0.003821      -0.000758      -0.007083       0.067763      -0.049413       0.020966       0.028447              8.488252       8.500382       3.690216      -0.270824       9.039235      -1.730955       7.925139          -0.000041
          222              C       5.800012       5.116874      12.345740      -0.210417      32.743221 0.46528584E+03  0.11122580E+05                                 8.904906                            7.215175       0.228775       2.039961                    0.999608      30.145693      87.299459       0.610682       0.419571      -1.062530      -0.005813       0.000835       0.010151       0.011728       0.003304       0.026413       0.009452       0.024288       0.011510      -0.022802      -0.012401       0.035202             10.275172       9.857038       4.566520      -1.652077      11.409642      -3.052488       9.558835           0.000166
          223              C       3.093149      23.776145      13.576212       0.095853      35.994081 0.41741961E+03  0.96992948E+04                                 9.706774                            6.934962      -0.003466       2.017530                    0.999494      26.390054      75.046571       0.610088       0.432062      -1.056057       0.007144       0.007578      -0.002248       0.010655       0.000049       0.009382      -0.007284      -0.012436       0.019480      -0.014416      -0.000242       0.014658             12.852056      14.120320       8.253247      -2.339370      15.182798      -4.022704       9.253051           0.000551
          224              C       6.975596       4.923272      14.384808      -0.172656      32.099370 0.44676811E+03  0.10627554E+05                                 8.929540                            7.138121      -0.009742       1.981853                    0.998068      29.736942      87.386866       0.602058       0.427678      -1.051934       0.000560       0.004093      -0.005789       0.007112      -0.020177       0.003567      -0.008720      -0.013717       0.031619      -0.026715       0.003821       0.022894             10.517442      12.543359       5.614494      -0.320781      11.391299      -1.856239       7.617667          -0.000032
          225              C       7.777457       5.957102      13.980510       0.087055      26.619797 0.36084340E+03  0.81876535E+04                                 8.081081                            6.572981      -0.123748       1.976459                    0.998331      27.093800      79.345075       0.601213       0.448991      -1.032828      -0.027182       0.012544      -0.036171       0.046953      -0.024281       0.005571       0.018369       0.007420       0.036105      -0.037012       0.011226       0.025786              9.241999      10.239870       3.764261       0.419666       9.566907      -1.937024       7.919220           0.000068
          226              C       2.223803      22.695851      13.951213       0.105010      33.487657 0.38534271E+03  0.88075794E+04                                 9.299153                            6.692295      -0.099888       1.991080                    0.999558      26.163086      74.640952       0.614840       0.435847      -1.050067       0.002168      -0.008819       0.007351       0.011684      -0.007028       0.006991      -0.003193       0.006530      -0.010250      -0.007567      -0.005432       0.012999             12.174325      12.801277       7.679657      -2.358544      14.608846      -4.029583       9.112852           0.000122
          227              C       1.315397      22.182809      13.043007      -0.199430      33.211856 0.46821742E+03  0.11187602E+05                                 8.993979                            7.217986       0.284996       2.058082                    0.999745      29.940445      86.114810       0.614329       0.417269      -1.066146      -0.004678      -0.006599       0.001980       0.008327      -0.004114       0.011284      -0.028470       0.000284       0.052552      -0.027483      -0.011127       0.038610             10.536644      11.715464       5.839074      -1.177858      11.107682      -2.048449       8.786787           0.000314
          228              C      19.990049      21.129619      13.517618       0.093420      24.394770 0.31609803E+03  0.69060473E+04                                 7.451768                            6.010965       0.192214       2.082005                    0.999686      26.002218      73.573144       0.654034       0.428645      -1.049836       0.016289       0.007064       0.040748       0.044449      -0.017942       0.012736       0.032276       0.021303      -0.007960      -0.046602       0.019327       0.027275              8.492780       9.195288       3.857363      -0.183495       8.858581      -1.951119       7.424472          -0.000088
          229              C      21.011990      21.048306      15.427780       0.074662      25.955856 0.32356033E+03  0.71229741E+04                                 7.813795                            6.104933       0.217536       2.086877                    0.999540      26.355047      75.287117       0.644113       0.431954      -1.045976      -0.026479      -0.004249      -0.049727       0.056497      -0.028990       0.002944      -0.003060       0.011357       0.078385      -0.042608       0.014894       0.027715              9.186036       9.877595       4.579916      -0.412221      10.353270      -1.914490       7.327243          -0.000051
          230              C       2.293288      22.068583      15.134811      -0.169003      32.661667 0.43039672E+03  0.10177567E+05                                 9.117518                            7.061611      -0.129899       1.943751                    0.998235      29.823776      88.358762       0.596158       0.434480      -1.044234       0.011453      -0.007401      -0.013934       0.019496      -0.009172       0.000518       0.027069       0.016215      -0.017542      -0.033642       0.009098       0.024544             11.023616      11.668742       5.622700      -1.698775      12.509326      -3.562503       8.892779           0.000073
          231              C      14.888784      22.258312      18.908259       0.070041      28.804924 0.36138241E+03  0.81602034E+04                                 8.421770                            6.476624       0.034359       2.019452                    0.999337      26.976271      77.476093       0.623176       0.435273      -1.046323       0.023960      -0.039422       0.025010       0.052475       0.028552       0.013956      -0.018539       0.010415       0.026597      -0.043681       0.018891       0.024790             10.392648       7.353112      -2.791509      -1.232743       7.466581       0.609487      16.358251          -0.000026
          232              C      14.336060      22.765546      20.197326      -0.192087      36.368746 0.45153709E+03  0.10724277E+05                                 9.646583                            7.122302       0.164312       2.019535                    0.999631      30.023256      86.954850       0.612143       0.421288      -1.060358       0.006017      -0.019130      -0.006574       0.021104      -0.016910      -0.013570       0.018162      -0.010274      -0.104321      -0.041488      -0.000286       0.041775             12.894440       7.325826      -2.099623      -1.692997       7.261445       0.946936      24.096047           0.000177
          233              C      14.733205      22.291223      21.345767       0.117086      35.215080 0.32720458E+03  0.71649782E+04                                 9.534740                            6.095365      -0.070021       2.011094                    0.999349      24.938457      69.191305       0.656900       0.425806      -1.058290      -0.005598      -0.006998       0.008244       0.012177       0.005743       0.001853       0.003836       0.007083      -0.039816      -0.014141       0.000301       0.013839             14.218072       7.846593      -2.738785      -4.439722       7.669383       3.523804      27.138242           0.000282
          234              C      15.677910      21.344514      21.181704      -0.179894      35.029932 0.42954675E+03  0.10063860E+05                                 9.359329                            6.918643       0.177175       2.024890                    0.999791      29.495513      84.527791       0.625589       0.417891      -1.063729      -0.019372       0.014878      -0.021698       0.032672       0.004162       0.024005      -0.026706      -0.011898       0.087434      -0.038585      -0.010077       0.048662             11.757295       7.984230      -3.418560      -3.485367       8.473964       3.672386      18.813691           0.000284
          235              C      16.132983      20.783071      19.974669       0.066991      27.520635 0.31481544E+03  0.68542479E+04                                 7.994757                            5.934097       0.266971       2.098907                    0.999814      26.057598      73.016433       0.670684       0.419454      -1.058126      -0.033117       0.012917      -0.036759       0.051136      -0.007799       0.008241      -0.004789       0.004475      -0.077879      -0.027830       0.004901       0.022928              9.713565       6.383355      -2.796622      -1.904417       7.891985       1.337552      14.865353          -0.000027
          236              C      19.860561      16.206343      15.404343       0.099021      28.881332 0.31076482E+03  0.67907927E+04                                 8.443193                            5.967659       0.150721       2.071548                    0.999645      26.143079      75.059381       0.652244       0.429742      -1.044518       0.030117       0.024182      -0.014653       0.041310       0.011583       0.016223       0.010384       0.030011       0.146585      -0.043640      -0.011235       0.054875             10.768038      11.376564      -3.117775      -2.437315      15.671495      -0.415253       5.256056           0.000013
          237              C      20.643830      15.067968      15.251998      -0.166703      37.485742 0.42445461E+03  0.10024576E+05                                10.020445                            6.975141      -0.028916       1.972532                    0.998448      30.112683      89.811518       0.603344       0.429839      -1.044708       0.003767       0.020835      -0.004692       0.021686      -0.017071       0.021421       0.000132      -0.023745       0.121756      -0.045410      -0.001380       0.046790             13.066056      14.289453      -4.948635      -2.819775      19.035910       0.093713       5.872806           0.000614
          238              C      21.897348      15.114433      14.742231       0.121842      37.123753 0.35513269E+03  0.78966221E+04                                 9.785914                            6.304467       0.089960       2.061410                    0.999230      24.888613      68.422845       0.656324       0.419698      -1.067606       0.008242      -0.000086      -0.001347       0.008352       0.002032       0.010508      -0.000444      -0.000014       0.035410      -0.011527      -0.005172       0.016699             14.401638      13.940120      -6.855167      -2.481869      23.487816       0.088131       5.776978          -0.001076
          239              C       2.712492      16.374776      14.361371      -0.166729      38.938236 0.43176379E+03  0.10261165E+05                                10.319388                            7.092435      -0.227250       1.904840                    0.998175      30.578692      92.082024       0.589902       0.436894      -1.038402      -0.018590      -0.009711       0.006991       0.022108      -0.009074       0.018731       0.017048       0.015784       0.142104      -0.042005      -0.012844       0.054849             13.908209      12.930376      -4.068727      -2.084358      22.935521      -1.058426       5.858731           0.001051
          240              C      21.480835      17.449262      14.460980       0.080663      29.723725 0.32143613E+03  0.70605659E+04                                 8.576687                            6.064423       0.126065       2.058988                    0.999638      26.221865      74.685413       0.649899       0.429058      -1.048331      -0.043286      -0.019763       0.016635       0.050408       0.025251       0.022824      -0.000761      -0.003180       0.108811      -0.047152       0.001649       0.045504             11.051781      11.610436      -2.765718      -2.307120      16.332258      -0.906454       5.212649          -0.000204
          241              C      17.648298      21.981460      26.730548       0.071303      25.017803 0.32607551E+03  0.71838817E+04                                 7.523886                            6.086993       0.190731       2.066632                    0.999827      26.651678      75.874624       0.652449       0.426107      -1.050769       0.003033       0.020755       0.050873       0.055028      -0.035223      -0.001313       0.003677       0.028730       0.067785      -0.049412       0.020965       0.028447              8.488139       7.957124       3.609642      -1.672538       9.582231      -0.521689       7.925062          -0.000041
          242              C      16.737727      21.007647      26.994221      -0.210425      32.743177 0.46528555E+03  0.11122557E+05                                 8.904854                            7.215140       0.228869       2.039990                    0.999609      30.145651      87.298922       0.610689       0.419567      -1.062534       0.001668      -0.005637       0.010155       0.011734      -0.000365       0.005481       0.027510      -0.025149       0.011513      -0.022804      -0.012391       0.035195             10.275108      10.051587       4.595316      -2.777283      11.214926      -2.081786       9.558812           0.000161
          243              C      16.020631      21.065727      28.224693       0.095860      35.994042 0.41742005E+03  0.96993109E+04                                 9.706771                            6.934971      -0.003531       2.017508                    0.999494      26.390079      75.046749       0.610086       0.432063      -1.056057       0.006453       0.008183      -0.002243       0.010660       0.001836      -0.008576       0.008216       0.011882       0.019490      -0.014413      -0.000249       0.014661             12.852042      12.765914       8.052462      -3.636244      16.537135      -2.903889       9.253077           0.000545
          244              C      16.373862      22.142149      29.033289      -0.172662      32.099834 0.44677599E+03  0.10627806E+05                                 8.929676                            7.138224      -0.009835       1.981822                    0.998067      29.737288      87.388620       0.602047       0.427683      -1.051929       0.003971       0.001158      -0.005785       0.007112      -0.017327      -0.009148       0.002247       0.024867       0.031624      -0.026731       0.003828       0.022903             10.517610       9.787637       5.206107      -1.789194      14.147404      -0.589496       7.617789          -0.000033
          245              C      17.278951      23.086922      28.628991       0.087068      26.619212 0.36083271E+03  0.81873349E+04                                 8.080915                            6.572843      -0.123588       1.976515                    0.998334      27.093242      79.342585       0.601226       0.448985      -1.032833       0.016384      -0.025052      -0.036169       0.046950      -0.024307       0.017353       0.008197       0.006993       0.036120      -0.037005       0.011217       0.025788              9.241810       8.489296       3.504759      -1.977585      11.317066       0.131116       7.919070           0.000065
          246              C      15.079474      20.047385      28.599694       0.105026      33.487505 0.38534083E+03  0.88075315E+04                                 9.299160                            6.692305      -0.099825       1.991097                    0.999558      26.162999      74.640840       0.614836       0.435851      -1.050064      -0.009021       0.000868       0.007342       0.011663      -0.007659      -0.004185       0.006434      -0.002193      -0.010293      -0.007553      -0.005433       0.012987             12.174329      12.342350       7.611623      -3.640239      15.067759      -2.923862       9.112879           0.000117
          247              C      14.705163      19.073572      27.691488      -0.199419      33.211617 0.46821293E+03  0.11187464E+05                                 8.993931                            7.217945       0.285136       2.058120                    0.999744      29.940285      86.114149       0.614332       0.417268      -1.066147      -0.005841      -0.005597       0.001979       0.008328      -0.003989      -0.029812       0.006992       0.002106       0.052521      -0.027481      -0.011122       0.038603             10.536588       9.426963       5.499851      -1.853601      13.396059      -1.465456       8.786740           0.000307
          248              C      13.794850      18.031998      28.166099       0.093416      24.394876 0.31609993E+03  0.69060976E+04                                 7.451768                            6.010963       0.192310       2.082031                    0.999686      26.002320      73.573425       0.654038       0.428642      -1.049838       0.004602       0.017147       0.040746       0.044446      -0.020254       0.030067       0.017329      -0.009980      -0.007969      -0.046604       0.019324       0.027279              8.492778       7.746905       3.642678      -1.903116      10.306959      -0.467569       7.424468          -0.000086
          249              C       5.213564       9.350932       0.779299       0.074675      25.955402 0.32355306E+03  0.71227683E+04                                 7.813663                            6.104826       0.217510       2.086872                    0.999540      26.354778      75.285904       0.644125       0.431949      -1.045980      -0.000316      -0.026811      -0.049724       0.056493      -0.029388      -0.003457       0.002467       0.005976       0.078399      -0.042610       0.014891       0.027719              9.185872       9.014386       4.451889      -1.833347      11.216066      -0.688435       7.327164          -0.000054
          250              C       6.097780      10.344106       0.486330      -0.169005      32.661350 0.43039154E+03  0.10177399E+05                                 9.117383                            7.061503      -0.129839       1.943772                    0.998236      29.823604      88.357636       0.596171       0.434472      -1.044241      -0.008996       0.010252      -0.013945       0.019507      -0.011132       0.026708       0.004483      -0.010169      -0.017538      -0.033645       0.009087       0.024558             11.023447      10.860102       5.502791      -3.274873      13.317576      -2.202672       8.892663           0.000071
          251              C       7.308235       3.471266       4.259778       0.070081      28.801973 0.36133803E+03  0.81589053E+04                                 8.420995                            6.476063       0.034549       2.019533                    0.999337      26.974674      77.468689       0.623230       0.435251      -1.046342      -0.042526       0.017957       0.025023       0.052508       0.025798      -0.020377       0.011095      -0.026551       0.026525      -0.043666       0.018879       0.024787             10.391604       8.273064      -2.654784       0.783417       6.545274      -1.129838      16.356473          -0.000027
          252              C       7.891023       2.998879       5.548845      -0.192083      36.368655 0.45153727E+03  0.10724284E+05                                 9.646580                            7.122321       0.164423       2.019564                    0.999631      30.023237      86.954832       0.612140       0.421290      -1.060356      -0.019823       0.003156      -0.006586       0.021125      -0.014711       0.019953      -0.010755       0.019627      -0.104398      -0.041508      -0.000284       0.041792             12.894405       7.871840      -2.018719       1.184902       6.715456      -1.535859      24.095918           0.000176
          253              C       7.363601       3.322193       6.697286       0.117092      35.215263 0.32720715E+03  0.71650525E+04                                 9.534772                            6.095398      -0.069939       2.011115                    0.999350      24.938610      69.191943       0.656896       0.425807      -1.058289      -0.006107      -0.006557       0.008248       0.012179       0.004479       0.003521       0.002388      -0.010082      -0.039842      -0.014146       0.000308       0.013838             14.218090       8.467629      -2.646784       4.136655       7.048440      -3.875143      27.138201           0.000278
          254              C       6.288621       4.117893       6.533223      -0.179936      35.030725 0.42955836E+03  0.10064183E+05                                 9.359375                            6.918663       0.177292       2.024915                    0.999791      29.496063      84.529100       0.625599       0.417882      -1.063737       0.017557      -0.016963      -0.021672       0.032645       0.005710      -0.029941       0.019821       0.008983       0.087381      -0.038581      -0.010070       0.048651             11.757374       9.455039      -3.200598       4.143733       7.003242      -2.909330      18.813840           0.000284
          255              C       5.666528       4.485736       5.326188       0.067045      27.518939 0.31479124E+03  0.68535911E+04                                 7.994451                            5.933881       0.267032       2.098936                    0.999814      26.056597      73.013000       0.670694       0.419456      -1.058125       0.017644      -0.030883      -0.036761       0.051151      -0.008109      -0.005936       0.007436       0.000215      -0.077872      -0.027821       0.004903       0.022918              9.713182       8.670406      -2.457513       1.602257       5.604424      -1.687673      14.864715          -0.000029
          256              C       0.592765       7.502042       0.755862       0.098964      28.883037 0.31078567E+03  0.67913706E+04                                 8.443543                            5.967868       0.150683       2.071526                    0.999645      26.143980      75.062949       0.652230       0.429743      -1.044516       0.019516       0.033356      -0.014670       0.041337       0.006753       0.007894       0.017585      -0.035445       0.146667      -0.043661      -0.011246       0.054908             10.768501      16.484146      -2.360945      -0.053433      10.565103      -2.472010       5.256253           0.000014
          257              C      -0.648140       8.109949       0.603517      -0.166683      37.486918 0.42447047E+03  0.10025069E+05                                10.020751                            6.975350      -0.028976       1.972509                    0.998446      30.113205      89.814307       0.603324       0.429849      -1.044699       0.020044       0.006800      -0.004703       0.021682      -0.012866      -0.003009       0.021202       0.032650       0.121756      -0.045402      -0.001382       0.046784             13.066444      20.369763      -4.047752       0.506181      12.956598      -2.775679       5.872970           0.000611
          258              C      -0.785961       9.356740       0.093750       0.121849      37.122682 0.35512218E+03  0.78963129E+04                                 9.785671                            6.304337       0.089942       2.061410                    0.999230      24.888198      68.420893       0.656337       0.419694      -1.067611      -0.001288       0.008140      -0.001346       0.008351       0.001949      -0.001978       0.010336      -0.001123       0.035417      -0.011542      -0.005160       0.016701             14.401190      25.270034      -5.175672       0.451059      12.156702      -2.442076       5.776834          -0.001074
          259              C       8.755090      19.604038      29.009852      -0.166739      38.936723 0.43174689E+03  0.10260620E+05                                10.318900                            7.092134      -0.227090       1.904901                    0.998173      30.578243      92.078754       0.589937       0.436874      -1.038418      -0.006881      -0.019806       0.006977       0.022098      -0.010953       0.014103       0.021055      -0.009848       0.142201      -0.042003      -0.012886       0.054889             13.907424      23.899056      -2.442683      -0.741332      11.964750      -2.216923       5.858467           0.001070
          260              C       9.935713      18.967091      29.109461       0.080547      29.728925 0.32150338E+03  0.70624463E+04                                 8.577847                            6.065204       0.125809       2.058874                    0.999639      26.224561      74.696401       0.649830       0.429078      -1.048313      -0.013226      -0.045678       0.016614       0.050373       0.024665      -0.004125       0.022518      -0.011611       0.108849      -0.047217       0.001666       0.045550             11.053356      17.035393      -1.962549      -0.558370      10.911392      -2.415460       5.213284          -0.000205
          261              C      16.415545       6.160382      17.214895       0.069406      25.072640 0.32702810E+03  0.72107044E+04                                 7.538325                            6.098821       0.188065       2.065416                    0.999816      26.689643      76.033430       0.651292       0.426519      -1.050431       0.021170       0.005942      -0.050644       0.055211      -0.038619      -0.003590       0.000894      -0.006492       0.065039      -0.049653       0.020460       0.029194              8.505058       8.520912       3.702027       0.272891       9.059383       1.731066       7.934879          -0.000043
          262              C      12.716310      24.476980      16.951222      -0.211659      32.756568 0.46553822E+03  0.11129472E+05                                 8.902112                            7.212506       0.234246       2.041324                    0.999617      30.159916      87.327379       0.611418       0.419033      -1.062933      -0.004591       0.002312      -0.009870       0.011128       0.003067      -0.025943      -0.009495       0.023815       0.009674      -0.022753      -0.011730       0.034483             10.271519       9.856006       4.566021       1.648142      11.404573       3.048033       9.553979           0.000163
          263              C      12.878899      23.776145      15.720750       0.099258      35.911124 0.41617139E+03  0.96646060E+04                                 9.699984                            6.930004      -0.007201       2.016902                    0.999505      26.351217      74.953420       0.609492       0.432739      -1.055475       0.006293       0.007755       0.001878       0.010163       0.000831      -0.008917       0.008065      -0.013024       0.018057      -0.014619      -0.000076       0.014695             12.843650      14.110496       8.248319       2.338581      15.173839       4.020555       9.246617           0.000543
          264              C      16.761346       4.923272      14.912154      -0.174628      32.200233 0.44854259E+03  0.10680569E+05                                 8.950718                            7.154574      -0.010318       1.980836                    0.998111      29.789479      87.591596       0.601063       0.427952      -1.051743       0.000896       0.004155       0.006173       0.007495      -0.019803      -0.002914       0.007503      -0.014041       0.026788      -0.025591       0.004141       0.021449             10.545313      12.583325       5.636492       0.323858      11.424692       1.857663       7.627923          -0.000031
          265              C      17.563207       5.957102      15.316452       0.086158      26.599131 0.36050590E+03  0.81777400E+04                                 8.073499                            6.566090      -0.118392       1.978433                    0.998310      27.084012      79.294635       0.602078       0.448469      -1.033171      -0.028437       0.012289       0.037383       0.048551      -0.024448      -0.005016      -0.017536       0.006387       0.035779      -0.036378       0.010791       0.025586              9.233524      10.234241       3.761477      -0.423962       9.554615       1.930728       7.911715           0.000066
          266              C      12.009553      22.695851      15.345749       0.102173      33.556815 0.38626353E+03  0.88332574E+04                                 9.307900                            6.697313      -0.103016       1.989809                    0.999572      26.195914      74.736568       0.615064       0.435461      -1.050376       0.000482      -0.010761      -0.005627       0.012153      -0.006892      -0.006855       0.002467       0.007045      -0.011590      -0.007839      -0.004917       0.012757             12.187837      12.815803       7.690412       2.362255      14.626476       4.034949       9.121231           0.000120
          267              C      11.101147      22.182808      16.253955      -0.200704      33.198546 0.46799941E+03  0.11180641E+05                                 8.989509                            7.214430       0.283987       2.057914                    0.999736      29.937184      86.087383       0.614745       0.417052      -1.066328      -0.004586      -0.006119      -0.001630       0.007818      -0.004285      -0.009598       0.026918       0.000960       0.052019      -0.026034      -0.010488       0.036522             10.531174      11.709150       5.836007       1.176242      11.101665       2.046849       8.782706           0.000309
          268              C      10.204299      21.129618      15.779344       0.093590      24.382597 0.31584686E+03  0.68991140E+04                                 7.447803                            6.006769       0.195335       2.082768                    0.999649      25.996595      73.546932       0.654565       0.428387      -1.050005       0.017102       0.008255      -0.041381       0.045530      -0.017198      -0.011878      -0.032522       0.023232      -0.007408      -0.046457       0.019313       0.027144              8.488167       9.191889       3.855168       0.179127       8.851539       1.947482       7.421073          -0.000086
          269              C      11.226240      21.048306      13.869182       0.073943      26.003505 0.32426178E+03  0.71430218E+04                                 7.826555                            6.113861       0.218970       2.086838                    0.999555      26.387437      75.429471       0.643211       0.432282      -1.045669      -0.027549      -0.005226       0.049719       0.057081      -0.029087      -0.003027       0.002923       0.011768       0.074605      -0.042112       0.015387       0.026725              9.202562       9.897040       4.590604       0.413828      10.373176       1.917647       7.337469          -0.000052
          270              C      12.079038      22.068584      14.162151      -0.167594      32.646526 0.43009367E+03  0.10169615E+05                                 9.118313                            7.061432      -0.133632       1.942802                    0.998167      29.816913      88.363521       0.595814       0.434764      -1.043961       0.010986      -0.007306       0.016419       0.021063      -0.009380      -0.000525      -0.026514       0.015608      -0.017716      -0.033017       0.008717       0.024300             11.025288      11.670236       5.624177       1.699030      12.511885       3.563116       8.893743           0.000073
          271              C       5.103035      22.258314      10.388703       0.072022      28.715377 0.35991145E+03  0.81181721E+04                                 8.402240                            6.461488       0.033032       2.019649                    0.999334      26.923824      77.266918       0.624227       0.435011      -1.046549       0.023291      -0.039052      -0.024277       0.051545       0.028065      -0.013588       0.018867       0.010011       0.026799      -0.043281       0.018777       0.024504             10.367166       7.335754      -2.784069       1.225119       7.449146      -0.602429      16.316599          -0.000025
          272              C       7.419763       3.405441       9.099636      -0.193764      36.512200 0.45361360E+03  0.10787064E+05                                 9.676983                            7.143212       0.156953       2.016555                    0.999667      30.083346      87.212451       0.610600       0.421825      -1.059911       0.006622      -0.018918       0.006507       0.021073      -0.016526       0.013638      -0.018901      -0.011758      -0.102255      -0.041250      -0.000496       0.041746             12.940974       7.345755      -2.102587       1.703339       7.280439      -0.953239      24.196729           0.000175
          273              C       7.816909       2.931118       7.951195       0.116726      35.184075 0.32683769E+03  0.71554530E+04                                 9.532440                            6.094258      -0.073429       2.010418                    0.999355      24.922845      69.157067       0.656539       0.426129      -1.058013      -0.005601      -0.006841      -0.008443       0.012225       0.005738      -0.002073      -0.003360       0.009847      -0.041935      -0.014687      -0.000241       0.014928             14.213595       7.845974      -2.738857       4.440494       7.668121      -3.524035      27.126691           0.000279
          274              C       5.892161      21.344517       8.115258      -0.176343      34.920190 0.42788279E+03  0.10015134E+05                                 9.340785                            6.905967       0.178879       2.026166                    0.999800      29.438478      84.322821       0.626064       0.417980      -1.063674      -0.019436       0.014624       0.019843       0.031391       0.002370      -0.024608       0.026989      -0.010754       0.087901      -0.037678      -0.011944       0.049622             11.731020       7.968585      -3.411529       3.473226       8.456796      -3.660119      18.767680           0.000281
          275              C       6.347234      20.783074       9.322293       0.066702      27.538595 0.31509100E+03  0.68620079E+04                                 7.998976                            5.937327       0.263064       2.097488                    0.999825      26.069951      73.069457       0.670369       0.419544      -1.058029      -0.033784       0.012980       0.037087       0.051820      -0.007948      -0.009073       0.004972       0.005073      -0.078018      -0.028185       0.004709       0.023477              9.718638       6.386288      -2.797846       1.906241       7.895717      -1.338741      14.873908          -0.000026
          276              C      10.074812      16.206343      13.892619       0.100505      28.822466 0.30994526E+03  0.67686022E+04                                 8.431172                            5.958933       0.152466       2.072598                    0.999630      26.115684      74.963838       0.652843       0.429619      -1.044563       0.029313       0.024394       0.013636       0.040500       0.012200      -0.015361      -0.010016       0.030502       0.147848      -0.044395      -0.010378       0.054772             10.751672      11.370062      -3.111979       2.437949      15.634117       0.413318       5.250837           0.000010
          277              C      10.858080      15.067969      14.044964      -0.167896      37.617871 0.42617457E+03  0.10076560E+05                                10.053317                            6.997345      -0.045358       1.967561                    0.998446      30.157452      90.030290       0.601272       0.430834      -1.043981       0.004522       0.021727       0.005610       0.022890      -0.017412      -0.021928      -0.000879      -0.023562       0.126513      -0.046614      -0.001748       0.048361             13.113813      14.351938      -4.986204       2.831901      19.098003      -0.102099       5.891498           0.000623
          278              C      12.111598      15.114433      14.554731       0.121333      37.147985 0.35517207E+03  0.78979591E+04                                 9.790511                            6.304079       0.090007       2.061402                    0.999228      24.895608      68.450940       0.656439       0.419600      -1.067635       0.007247      -0.001358       0.000885       0.007426       0.001726      -0.010118       0.000930       0.000400       0.037829      -0.011322      -0.005713       0.017035             14.416418      13.950430      -6.875018       2.481660      23.518831      -0.091754       5.779993          -0.001071
          279              C      12.498242      16.374776      14.935591      -0.167656      39.065027 0.43343382E+03  0.10311243E+05                                10.346761                            7.110565      -0.261954       1.893455                    0.998171      30.619073      92.263027       0.588574       0.437438      -1.038034      -0.018191      -0.011246      -0.007913       0.022803      -0.008705      -0.018949      -0.016303       0.015100       0.144016      -0.041534      -0.013762       0.055296             13.952356      12.952929      -4.084772       2.084724      23.031397       1.063883       5.872741           0.001055
          280              C      11.695085      17.449262      14.835982       0.084376      29.578315 0.31950239E+03  0.70067102E+04                                 8.543301                            6.041070       0.135928       2.062782                    0.999598      26.150056      74.392706       0.652050       0.428336      -1.048891      -0.043447      -0.019573      -0.017294       0.050694       0.025172      -0.021636       0.000805      -0.004335       0.107650      -0.046652       0.002338       0.044314             11.007489      11.550336      -2.738844       2.295469      16.277272       0.911147       5.194858          -0.000202
          281              C       7.404771       7.058695       2.566414       0.071304      25.017796 0.32607537E+03  0.71838780E+04                                 7.523886                            6.086992       0.190728       2.066631                    0.999827      26.651672      75.874610       0.652449       0.426107      -1.050769      -0.003033      -0.020755      -0.050873       0.055028      -0.035223      -0.001312       0.003677       0.028731       0.067784      -0.049412       0.020965       0.028448              8.488139       7.957124       3.609641      -1.672538       9.582230      -0.521687       7.925062          -0.000041
          282              C       8.315342       8.032508       2.302741      -0.210424      32.743182 0.46528564E+03  0.11122560E+05                                 8.904854                            7.215141       0.228869       2.039989                    0.999609      30.145658      87.298949       0.610689       0.419567      -1.062534      -0.001668       0.005637      -0.010155       0.011734      -0.000365       0.005481       0.027510      -0.025148       0.011512      -0.022804      -0.012391       0.035195             10.275109      10.051588       4.595316      -2.777283      11.214927      -2.081785       9.558812           0.000161
          283              C       9.032438       7.974428       1.072269       0.095861      35.994054 0.41742018E+03  0.96993150E+04                                 9.706774                            6.934973      -0.003532       2.017507                    0.999494      26.390085      75.046776       0.610086       0.432063      -1.056057      -0.006453      -0.008183       0.002243       0.010660       0.001837      -0.008576       0.008216       0.011881       0.019490      -0.014413      -0.000249       0.014661             12.852046      12.765918       8.052465      -3.636244      16.537141      -2.903889       9.253079           0.000546
          284              C       8.679207       6.898006       0.263673      -0.172662      32.099845 0.44677617E+03  0.10627811E+05                                 8.929679                            7.138226      -0.009836       1.981822                    0.998067      29.737293      87.388642       0.602047       0.427683      -1.051929      -0.003971      -0.001158       0.005785       0.007112      -0.017327      -0.009148       0.002247       0.024867       0.031625      -0.026731       0.003828       0.022903             10.517613       9.787639       5.206109      -1.789193      14.147411      -0.589494       7.617789          -0.000034
          285              C       7.774118       5.953233       0.667971       0.087068      26.619207 0.36083262E+03  0.81873326E+04                                 8.080915                            6.572843      -0.123588       1.976515                    0.998334      27.093239      79.342581       0.601226       0.448985      -1.032833      -0.016384       0.025052       0.036169       0.046950      -0.024307       0.017353       0.008197       0.006993       0.036120      -0.037005       0.011217       0.025788              9.241810       8.489295       3.504759      -1.977583      11.317067       0.131119       7.919068           0.000065
          286              C       9.973595       8.992770       0.697268       0.105027      33.487508 0.38534085E+03  0.88075322E+04                                 9.299162                            6.692306      -0.099827       1.991096                    0.999558      26.163001      74.640857       0.614836       0.435851      -1.050064       0.009020      -0.000868      -0.007342       0.011663      -0.007659      -0.004185       0.006434      -0.002193      -0.010292      -0.007553      -0.005433       0.012986             12.174333      12.342353       7.611625      -3.640239      15.067764      -2.923863       9.112881           0.000117
          287              C      10.347906       9.966583       1.605474      -0.199418      33.211611 0.46821278E+03  0.11187460E+05                                 8.993931                            7.217945       0.285135       2.058120                    0.999744      29.940281      86.114145       0.614331       0.417268      -1.066147       0.005841       0.005597      -0.001979       0.008328      -0.003989      -0.029811       0.006991       0.002106       0.052521      -0.027480      -0.011122       0.038602             10.536588       9.426963       5.499852      -1.853602      13.396060      -1.465456       8.786741           0.000308
          288              C      11.258219      11.008157       1.130863       0.093416      24.394889 0.31610010E+03  0.69061025E+04                                 7.451771                            6.010965       0.192309       2.082030                    0.999686      26.002333      73.573477       0.654038       0.428642      -1.049838      -0.004602      -0.017147      -0.040746       0.044446      -0.020254       0.030067       0.017329      -0.009980      -0.007968      -0.046604       0.019324       0.027279              8.492781       7.746908       3.642679      -1.903116      10.306965      -0.467568       7.424472          -0.000087
          289              C      19.839505      19.689223      28.517663       0.074675      25.955422 0.32355335E+03  0.71227765E+04                                 7.813667                            6.104829       0.217509       2.086872                    0.999540      26.354794      75.285970       0.644125       0.431949      -1.045980       0.000316       0.026811       0.049724       0.056493      -0.029388      -0.003457       0.002467       0.005977       0.078398      -0.042610       0.014890       0.027719              9.185877       9.014390       4.451892      -1.833349      11.216073      -0.688435       7.327169          -0.000053
          290              C      18.955289      18.696049      28.810632      -0.169005      32.661360 0.43039168E+03  0.10177404E+05                                 9.117386                            7.061505      -0.129840       1.943771                    0.998236      29.823608      88.357656       0.596171       0.434472      -1.044241       0.008996      -0.010252       0.013945       0.019506      -0.011131       0.026708       0.004483      -0.010169      -0.017539      -0.033645       0.009088       0.024557             11.023450      10.860105       5.502793      -3.274874      13.317580      -2.202674       8.892665           0.000070
          291              C      17.744834      25.568889      25.037184       0.070078      28.802059 0.36133918E+03  0.81589391E+04                                 8.421014                            6.476074       0.034544       2.019531                    0.999337      26.974737      77.468957       0.623229       0.435251      -1.046341       0.042527      -0.017958      -0.025023       0.052509       0.025798      -0.020378       0.011095      -0.026550       0.026528      -0.043666       0.018880       0.024785             10.391633       8.273084      -2.654791       0.783425       6.545290      -1.129845      16.356526          -0.000026
          292              C      17.162046      26.041276      23.748117      -0.192088      36.368824 0.45153944E+03  0.10724349E+05                                 9.646613                            7.122341       0.164417       2.019562                    0.999631      30.023316      86.955156       0.612139       0.421290      -1.060356       0.019823      -0.003156       0.006584       0.021125      -0.014712       0.019953      -0.010755       0.019628      -0.104398      -0.041508      -0.000285       0.041793             12.894460       7.871867      -2.018727       1.184921       6.715480      -1.535876      24.096034           0.000175
          293              C      17.689468      25.717962      22.599676       0.117085      35.215358 0.32720781E+03  0.71650699E+04                                 9.534783                            6.095399      -0.069929       2.011118                    0.999350      24.938651      69.192050       0.656897       0.425806      -1.058289       0.006107       0.006557      -0.008247       0.012178       0.004477       0.003521       0.002389      -0.010081      -0.039840      -0.014146       0.000310       0.013836             14.218121       8.467643      -2.646791       4.136679       7.048453      -3.875163      27.138267           0.000279
          294              C      18.764448      24.922262      22.763739      -0.179940      35.030862 0.42955999E+03  0.10064232E+05                                 9.359404                            6.918678       0.177289       2.024914                    0.999791      29.496122      84.529352       0.625598       0.417882      -1.063736      -0.017558       0.016964       0.021672       0.032646       0.005709      -0.029942       0.019821       0.008985       0.087384      -0.038581      -0.010072       0.048653             11.757423       9.455075      -3.200613       4.143766       7.003265      -2.909354      18.813929           0.000283
          295              C      19.386541      24.554419      23.970774       0.067044      27.518956 0.31479126E+03  0.68535935E+04                                 7.994456                            5.933880       0.267034       2.098937                    0.999814      26.056624      73.013150       0.670694       0.419456      -1.058124      -0.017644       0.030883       0.036761       0.051152      -0.008110      -0.005936       0.007436       0.000215      -0.077871      -0.027821       0.004902       0.022918              9.713190       8.670423      -2.457522       1.602264       5.604430      -1.687676      14.864716          -0.000029
          296              C      24.460304      21.538113      28.541100       0.098963      28.883035 0.31078574E+03  0.67913720E+04                                 8.443540                            5.967867       0.150688       2.071528                    0.999645      26.143982      75.062938       0.652231       0.429743      -1.044516      -0.019516      -0.033356       0.014670       0.041337       0.006753       0.007894       0.017584      -0.035444       0.146663      -0.043661      -0.011245       0.054906             10.768495      16.484130      -2.360946      -0.053431      10.565103      -2.472011       5.256252           0.000015
          297              C      25.701209      20.930206      28.693445      -0.166683      37.486894 0.42447033E+03  0.10025063E+05                                10.020746                            6.975348      -0.028971       1.972511                    0.998446      30.113179      89.814193       0.603324       0.429849      -1.044699      -0.020043      -0.006800       0.004703       0.021681      -0.012865      -0.003009       0.021202       0.032650       0.121754      -0.045401      -0.001382       0.046783             13.066436      20.369746      -4.047757       0.506184      12.956596      -2.775678       5.872967           0.000612
          298              C      25.839030      19.683415      29.203212       0.121849      37.122667 0.35512200E+03  0.78963082E+04                                 9.785670                            6.304337       0.089941       2.061410                    0.999230      24.888190      68.420875       0.656337       0.419694      -1.067611       0.001288      -0.008140       0.001346       0.008351       0.001949      -0.001978       0.010336      -0.001123       0.035418      -0.011542      -0.005160       0.016701             14.401190      25.270035      -5.175676       0.451061      12.156701      -2.442075       5.776833          -0.001074
          299              C      16.297979       9.436117       0.287110      -0.166739      38.936725 0.43174688E+03  0.10260619E+05                                10.318901                            7.092134      -0.227092       1.904900                    0.998173      30.578246      92.078765       0.589937       0.436874      -1.038418       0.006882       0.019806      -0.006976       0.022098      -0.010953       0.014103       0.021055      -0.009847       0.142203      -0.042003      -0.012886       0.054889             13.907426      23.899057      -2.442689      -0.741329      11.964753      -2.216923       5.858467           0.001069
          300              C      15.117356      10.073064       0.187501       0.080547      29.728909 0.32150314E+03  0.70624397E+04                                 8.577843                            6.065201       0.125810       2.058874                    0.999639      26.224554      74.696367       0.649830       0.429078      -1.048313       0.013226       0.045678      -0.016614       0.050373       0.024665      -0.004125       0.022518      -0.011611       0.108850      -0.047217       0.001666       0.045550             11.053351      17.035384      -1.962551      -0.558368      10.911389      -2.415459       5.213282          -0.000205
          301              C       8.637524      22.879773      12.082067       0.069406      25.072617 0.32702771E+03  0.72106931E+04                                 7.538320                            6.098817       0.188067       2.065417                    0.999816      26.689622      76.033344       0.651292       0.426519      -1.050431      -0.021171      -0.005943       0.050644       0.055212      -0.038619      -0.003590       0.000894      -0.006493       0.065038      -0.049653       0.020460       0.029193              8.505052       8.520907       3.702025       0.272890       9.059379       1.731063       7.934871          -0.000040
          302              C      12.336759       4.563175      12.345740      -0.211660      32.756597 0.46553868E+03  0.11129486E+05                                 8.902117                            7.212510       0.234245       2.041323                    0.999617      30.159935      87.327453       0.611418       0.419033      -1.062933       0.004591      -0.002312       0.009871       0.011129       0.003068      -0.025943      -0.009494       0.023816       0.009675      -0.022753      -0.011731       0.034484             10.271527       9.856014       4.566026       1.648142      11.404583       3.048034       9.553983           0.000162
          303              C      12.174170       5.264010      13.576212       0.099255      35.911176 0.41617192E+03  0.96646210E+04                                 9.699992                            6.930007      -0.007199       2.016902                    0.999505      26.351239      74.953490       0.609492       0.432739      -1.055475      -0.006293      -0.007756      -0.001878       0.010163       0.000831      -0.008918       0.008065      -0.013023       0.018058      -0.014619      -0.000076       0.014695             12.843665      14.110515       8.248334       2.338583      15.173858       4.020559       9.246621           0.000542
          304              C      11.161175       4.756775      14.384808      -0.174629      32.200254 0.44854285E+03  0.10680577E+05                                 8.950723                            7.154577      -0.010319       1.980835                    0.998111      29.789492      87.591649       0.601063       0.427952      -1.051743      -0.000896      -0.004155      -0.006173       0.007495      -0.019803      -0.002914       0.007504      -0.014041       0.026789      -0.025591       0.004141       0.021450             10.545321      12.583336       5.636499       0.323857      11.424702       1.857664       7.627925          -0.000032
          305              C       7.489862      23.083053      13.980510       0.086157      26.599139 0.36050601E+03  0.81777432E+04                                 8.073500                            6.566091      -0.118391       1.978433                    0.998310      27.084018      79.294653       0.602078       0.448469      -1.033171       0.028437      -0.012290      -0.037383       0.048551      -0.024447      -0.005016      -0.017536       0.006387       0.035779      -0.036377       0.010791       0.025586              9.233525      10.234244       3.761480      -0.423962       9.554619       1.930728       7.911713           0.000065
          306              C      13.043516       6.344304      13.951213       0.102172      33.556849 0.38626379E+03  0.88332661E+04                                 9.307909                            6.697317      -0.103018       1.989808                    0.999572      26.195935      74.736669       0.615063       0.435461      -1.050376      -0.000482       0.010761       0.005627       0.012153      -0.006892      -0.006855       0.002467       0.007046      -0.011589      -0.007839      -0.004918       0.012757             12.187853      12.815824       7.690427       2.362259      14.626497       4.034954       9.121239           0.000117
          307              C      13.951922       6.857347      13.043007      -0.200706      33.198661 0.46800123E+03  0.11180698E+05                                 8.989537                            7.214449       0.283977       2.057911                    0.999736      29.937243      86.087668       0.614743       0.417052      -1.066327       0.004586       0.006118       0.001630       0.007818      -0.004284      -0.009599       0.026919       0.000961       0.052020      -0.026035      -0.010488       0.036523             10.531212      11.709198       5.836036       1.176250      11.101707       2.046858       8.782730           0.000308
          308              C      14.848770       7.910537      13.517618       0.093590      24.382624 0.31584717E+03  0.68991241E+04                                 7.447813                            6.006774       0.195326       2.082765                    0.999649      25.996621      73.547080       0.654564       0.428388      -1.050005      -0.017102      -0.008255       0.041381       0.045530      -0.017197      -0.011878      -0.032522       0.023231      -0.007407      -0.046457       0.019313       0.027144              8.488181       9.191908       3.855179       0.179126       8.851552       1.947483       7.421082          -0.000087
          309              C      13.826829       7.991849      15.427780       0.073942      26.003561 0.32426260E+03  0.71430452E+04                                 7.826569                            6.113871       0.218961       2.086834                    0.999555      26.387484      75.429669       0.643210       0.432282      -1.045669       0.027550       0.005225      -0.049719       0.057081      -0.029087      -0.003028       0.002923       0.011767       0.074606      -0.042112       0.015386       0.026725              9.202580       9.897062       4.590615       0.413830      10.373195       1.917652       7.337482          -0.000055
          310              C      12.974031       6.971571      15.134811      -0.167594      32.646571 0.43009431E+03  0.10169635E+05                                 9.118324                            7.061439      -0.133637       1.942801                    0.998167      29.816942      88.363653       0.595814       0.434764      -1.043960      -0.010985       0.007306      -0.016418       0.021062      -0.009380      -0.000525      -0.026514       0.015609      -0.017714      -0.033017       0.008717       0.024300             11.025303      11.670255       5.624187       1.699034      12.511902       3.563122       8.893753           0.000073
          311              C      19.950034       6.781841      18.908259       0.072019      28.715419 0.35991199E+03  0.81181875E+04                                 8.402247                            6.461491       0.033029       2.019648                    0.999334      26.923860      77.267046       0.624227       0.435011      -1.046549      -0.023292       0.039053       0.024277       0.051546       0.028064      -0.013588       0.018867       0.010011       0.026802      -0.043281       0.018778       0.024503             10.367178       7.335760      -2.784072       1.225123       7.449153      -0.602432      16.316620          -0.000026
          312              C      17.633306      25.634714      20.197326      -0.193769      36.512361 0.45361576E+03  0.10787129E+05                                 9.677012                            7.143230       0.156947       2.016552                    0.999667      30.083428      87.212768       0.610599       0.421825      -1.059911      -0.006622       0.018918      -0.006505       0.021073      -0.016527       0.013638      -0.018902      -0.011758      -0.102254      -0.041249      -0.000498       0.041748             12.941022       7.345777      -2.102595       1.703355       7.280462      -0.953252      24.196827           0.000175
          313              C      17.236160      26.109037      21.345767       0.116718      35.184187 0.32683854E+03  0.71554753E+04                                 9.532453                            6.094261      -0.073419       2.010420                    0.999355      24.922895      69.157198       0.656539       0.426128      -1.058014       0.005600       0.006841       0.008441       0.012224       0.005736      -0.002073      -0.003360       0.009847      -0.041932      -0.014686      -0.000240       0.014926             14.213628       7.845990      -2.738865       4.440517       7.668136      -3.524056      27.126760           0.000278
          314              C      19.160908       7.695638      21.181704      -0.176348      34.920358 0.42788482E+03  0.10015194E+05                                 9.340818                            6.905984       0.178876       2.026164                    0.999800      29.438556      84.323130       0.626063       0.417980      -1.063674       0.019437      -0.014625      -0.019843       0.031392       0.002369      -0.024608       0.026989      -0.010755       0.087905      -0.037678      -0.011946       0.049624             11.731075       7.968617      -3.411547       3.473258       8.456832      -3.660154      18.767776           0.000282
          315              C      18.705835       8.257081      19.974669       0.066700      27.538633 0.31509119E+03  0.68620154E+04                                 7.998984                            5.937327       0.263062       2.097487                    0.999825      26.069996      73.069673       0.670369       0.419543      -1.058029       0.033784      -0.012980      -0.037088       0.051820      -0.007948      -0.009073       0.004972       0.005073      -0.078019      -0.028186       0.004709       0.023477              9.718651       6.386301      -2.797861       1.906247       7.895738      -1.338750      14.873913          -0.000029
          316              C      14.978257      12.833812      15.404343       0.100504      28.822398 0.30994487E+03  0.67685861E+04                                 8.431146                            5.958922       0.152488       2.072605                    0.999630      26.115603      74.963370       0.652845       0.429618      -1.044565      -0.029312      -0.024393      -0.013636       0.040499       0.012201      -0.015360      -0.010016       0.030505       0.147842      -0.044395      -0.010375       0.054771             10.751641      11.369987      -3.111982       2.437922      15.634118       0.413318       5.250818           0.000018
          317              C      14.194989      13.972186      15.251998      -0.167896      37.617914 0.42617524E+03  0.10076581E+05                                10.053325                            6.997353      -0.045367       1.967558                    0.998446      30.157486      90.030429       0.601271       0.430835      -1.043981      -0.004522      -0.021727      -0.005609       0.022891      -0.017412      -0.021927      -0.000878      -0.023560       0.126510      -0.046613      -0.001747       0.048360             13.113827      14.351920      -4.986207       2.831891      19.098061      -0.102092       5.891501           0.000623
          318              C      12.941471      13.925722      14.742231       0.121334      37.147968 0.35517199E+03  0.78979565E+04                                 9.790508                            6.304078       0.090003       2.061401                    0.999228      24.895602      68.450911       0.656439       0.419600      -1.067635      -0.007247       0.001358      -0.000885       0.007426       0.001726      -0.010118       0.000930       0.000399       0.037829      -0.011322      -0.005713       0.017035             14.416416      13.950413      -6.875029       2.481653      23.518845      -0.091756       5.779990          -0.001071
          319              C      12.554827      12.665379      14.361371      -0.167655      39.064763 0.43343107E+03  0.10311153E+05                                10.346697                            7.110530      -0.261921       1.893467                    0.998171      30.618894      92.262143       0.588578       0.437437      -1.038036       0.018189       0.011245       0.007913       0.022802      -0.008702      -0.018949      -0.016302       0.015104       0.144009      -0.041531      -0.013763       0.055294             13.952266      12.952810      -4.084745       2.084696      23.031283       1.063882       5.872706           0.001074
          320              C      13.357984      11.590893      14.460980       0.084377      29.578204 0.31950133E+03  0.70066788E+04                                 8.543268                            6.041053       0.135939       2.062786                    0.999598      26.150008      74.392440       0.652053       0.428335      -1.048892       0.043447       0.019573       0.017294       0.050693       0.025172      -0.021636       0.000806      -0.004332       0.107645      -0.046651       0.002339       0.044312             11.007443      11.550261      -2.738819       2.295450      16.277228       0.911151       5.194839          -0.000204
          321              S      23.232222      14.042848      28.193052      -0.431008     164.526705 0.52582722E+04  0.21964684E+06                                20.765317                           19.769311       0.591706       1.803659                    0.998853      86.385625     282.622646       0.526081       0.278722      -1.234907       0.069569      -0.129639      -0.310965       0.344013      -0.048584      -0.057193       0.033450      -0.047262       0.375816      -0.121044      -0.029421       0.150465             22.026014      21.792832      -5.061110      -2.891704      26.530487      -0.497077      17.754722          -0.001662
          322              S      14.528035       3.725659       2.463289      -0.476482     177.912920 0.55635194E+04  0.23564880E+06                                21.929750                           20.379558       0.625275       1.806080                    0.998897      88.016400     289.762713       0.516558       0.279944      -1.233821       0.014806      -0.196898       0.216265       0.292846      -0.110738      -0.037361      -0.088228      -0.090890       0.206671      -0.180977       0.040457       0.140520             24.337456      25.828944      -6.629265      -4.846845      23.875234       4.542092      23.308192          -0.006909
          323              S      12.963213       6.669557       0.954495      -0.456629     179.037145 0.56223161E+04  0.23780826E+06                                21.680381                           20.280174       0.735951       1.841123                    0.998952      86.205172     279.903985       0.527880       0.274321      -1.245090      -0.191147       0.197099       0.032104       0.276435      -0.030703      -0.033292      -0.016809      -0.044345      -0.129284      -0.069334       0.009914       0.059420             23.819498      21.337573      -3.408198      -3.548996      30.870977      -2.584151      19.249944          -0.005318
          324              S       7.744079      10.520085      15.752391      -0.430787     164.499792 0.52571420E+04  0.21958841E+06                                20.764188                           19.768169       0.590441       1.803446                    0.998819      86.372600     282.575261       0.526056       0.278750      -1.234873      -0.138891       0.049860       0.310541       0.343820      -0.039404      -0.041304       0.051250       0.072864       0.374299      -0.120357      -0.029395       0.149751             22.024341      27.894411      -4.156517       0.067021      20.423878       2.933886      17.754734          -0.001746
          325              S       7.165606      10.077321      12.185192      -0.476569     177.784391 0.55581758E+04  0.23536119E+06                                21.916478                           20.367222       0.628329       1.806967                    0.998937      87.995236     289.636303       0.516822       0.279874      -1.233923      -0.196621      -0.014680      -0.217224       0.293363      -0.092941       0.081550       0.049972       0.150053       0.205268      -0.180619       0.040727       0.139892             24.322296      25.825114      -6.625122      -5.200940      23.849724       4.124732      23.292049          -0.006883
          326              S      10.307101       8.961016      13.693986      -0.456904     179.089798 0.56243027E+04  0.23791414E+06                                21.683981                           20.283088       0.735455       1.840973                    0.998941      86.220381     279.969454       0.527866       0.274303      -1.245106       0.223615      -0.160669      -0.032174       0.277224      -0.022043       0.011756       0.036227       0.060658      -0.130444      -0.070149       0.010915       0.059234             23.823426      31.659336      -1.877972       2.039034      20.557123       3.890983      19.253818          -0.005244
          327              S       1.820847      14.997307       1.103910      -0.431012     164.527067 0.52582870E+04  0.21964761E+06                                20.765345                           19.769337       0.591707       1.803659                    0.998853      86.385722     282.623047       0.526081       0.278722      -1.234907      -0.069569       0.129641       0.310969       0.344018      -0.048581      -0.057192       0.033449      -0.047262       0.375805      -0.121041      -0.029420       0.150461             22.026044      21.792865      -5.061119      -2.891715      26.530509      -0.497072      17.754757          -0.001705
          328              S      10.525034      25.314496      26.833673      -0.476487     177.913503 0.55635423E+04  0.23565001E+06                                21.929792                           20.379595       0.625276       1.806079                    0.998897      88.016571     289.763399       0.516558       0.279944      -1.233821      -0.014806       0.196902      -0.216270       0.292852      -0.110740      -0.037358      -0.088230      -0.090886       0.206670      -0.180977       0.040455       0.140522             24.337505      25.829004      -6.629284      -4.846862      23.875276       4.542094      23.308235          -0.006886
          329              S      12.089856      22.370598      28.342467      -0.456633     179.037835 0.56223435E+04  0.23780972E+06                                21.680438                           20.280222       0.735947       1.841121                    0.998952      86.205348     279.904749       0.527879       0.274321      -1.245090       0.191152      -0.197102      -0.032103       0.276439      -0.030702      -0.033294      -0.016811      -0.044349      -0.129289      -0.069337       0.009915       0.059421             23.819565      21.337637      -3.408217      -3.549010      30.871065      -2.584160      19.249992          -0.005288
          330              S      17.308990      18.520070      13.544571      -0.430776     164.498966 0.52571085E+04  0.21958670E+06                                20.764144                           19.768128       0.590432       1.803445                    0.998819      86.372271     282.574131       0.526056       0.278750      -1.234872       0.138888      -0.049858      -0.310528       0.343807      -0.039411      -0.041311       0.051244       0.072853       0.374304      -0.120355      -0.029399       0.149754             22.024297      27.894360      -4.156499       0.067028      20.423845       2.933878      17.754687          -0.001847
          331              S      17.887463      18.962834      17.111770      -0.476560     177.783548 0.55581425E+04  0.23535944E+06                                21.916419                           20.367170       0.628331       1.806969                    0.998937      87.994989     289.635344       0.516822       0.279874      -1.233923       0.196609       0.014679       0.217209       0.293344      -0.092935       0.081545       0.049985       0.150045       0.205211      -0.180611       0.040735       0.139877             24.322231      25.825043      -6.625095      -5.200938      23.849663       4.124721      23.291988          -0.007057
          332              S      14.745968      20.079139      15.602976      -0.456890     179.089103 0.56242762E+04  0.23791279E+06                                21.683948                           20.283063       0.735437       1.840970                    0.998941      86.220105     279.968606       0.527865       0.274304      -1.245105      -0.223610       0.160668       0.032173       0.277219      -0.022058       0.011757       0.036229       0.060680      -0.130447      -0.070157       0.010905       0.059252             23.823383      31.659245      -1.877933       2.039039      20.557095       3.890984      19.253809          -0.005008
          333              S      11.606594      14.997301      28.193052      -0.430785     164.502273 0.52572372E+04  0.21959341E+06                                20.764423                           19.768371       0.590455       1.803446                    0.998819      86.373157     282.577866       0.526052       0.278750      -1.234872      -0.069675       0.130074      -0.310547       0.343822      -0.048280       0.056754      -0.033355      -0.046878       0.374314      -0.120361      -0.029400       0.149761             22.024607      21.790323      -5.061378       2.892468      26.528560       0.496329      17.754939          -0.001808
          334              S       3.608739       5.954394       2.463289      -0.476581     177.786616 0.55582646E+04  0.23536586E+06                                21.916661                           20.367391       0.628370       1.806974                    0.998937      87.995814     289.638655       0.516820       0.279874      -1.233923      -0.014294       0.196635       0.217220       0.293350      -0.110703       0.037464       0.087989      -0.089704       0.205173      -0.180598       0.040714       0.139884             24.322490      25.814004      -6.626885       4.842644      23.861307      -4.539993      23.292159          -0.007190
          335              S       5.173561       3.010497       0.954495      -0.456900     179.103286 0.56248443E+04  0.23794354E+06                                21.685420                           20.284358       0.734991       1.840848                    0.998939      86.222703     279.983721       0.527836       0.274311      -1.245093       0.191702      -0.197638       0.032169       0.277210      -0.029932       0.034110       0.016922      -0.045282      -0.130433      -0.070150       0.010880       0.059270             23.825077      21.341887      -3.407800       3.550202      30.878348       2.587649      19.254995          -0.004929
          336              S       7.523239      18.520069      15.752391      -0.431047     164.537173 0.52587129E+04  0.21967013E+06                                20.766317                           19.770245       0.591520       1.803601                    0.998853      86.388181     282.635331       0.526064       0.278725      -1.234902       0.138461      -0.049839       0.310998       0.344057      -0.039641       0.041468      -0.051672       0.073403       0.375849      -0.121047      -0.029425       0.150471             22.027075      27.897882      -4.156661      -0.067636      20.427695      -2.933541      17.755648          -0.001737
          337              S       8.101713      18.962836      12.185192      -0.476504     177.915694 0.55636368E+04  0.23565502E+06                                21.929993                           20.379795       0.625228       1.806068                    0.998897      88.017133     289.765904       0.516554       0.279945      -1.233821       0.196955       0.014214      -0.216275       0.292863      -0.092794      -0.081784      -0.049899       0.151182       0.206717      -0.180971       0.040471       0.140500             24.337685      25.840186      -6.627597       5.203522      23.864331      -4.128608      23.308539          -0.007083
          338              S       4.960218      20.079139      13.693986      -0.456673     179.042525 0.56225305E+04  0.23781960E+06                                21.680804                           20.280544       0.735938       1.841113                    0.998952      86.206768     279.910490       0.527876       0.274321      -1.245090      -0.223033       0.160214      -0.032104       0.276483      -0.022941      -0.011729      -0.035382       0.060251      -0.129259      -0.069309       0.009900       0.059410             23.819998      31.655270      -1.879184      -2.035906      20.554456      -3.889649      19.250268          -0.005095
          339              S      13.446475      14.042854       1.103910      -0.430774     164.501462 0.52572047E+04  0.21959173E+06                                20.764373                           19.768325       0.590451       1.803447                    0.998819      86.372856     282.576774       0.526052       0.278751      -1.234872       0.069673      -0.130071       0.310538       0.343812      -0.048280       0.056749      -0.033358      -0.046881       0.374315      -0.120361      -0.029399       0.149760             22.024555      21.790272      -5.061358       2.892459      26.528499       0.496334      17.754894          -0.001885
          340              S      21.444330      23.085761      26.833673      -0.476577     177.786566 0.55582620E+04  0.23536576E+06                                21.916681                           20.367406       0.628361       1.806973                    0.998937      87.995703     289.638475       0.516819       0.279875      -1.233922       0.014294      -0.196630      -0.217211       0.293340      -0.110708       0.037472       0.087995      -0.089713       0.205167      -0.180609       0.040719       0.139890             24.322523      25.814047      -6.626905       4.842670      23.861339      -4.540019      23.292183          -0.007178
          341              S      19.879508      26.029658      28.342467      -0.456893     179.103026 0.56248342E+04  0.23794304E+06                                21.685414                           20.284353       0.734981       1.840846                    0.998939      86.222567     279.983355       0.527836       0.274311      -1.245092      -0.191698       0.197632      -0.032167       0.277202      -0.029939       0.034112       0.016926      -0.045278      -0.130432      -0.070155       0.010881       0.059274             23.825068      21.341876      -3.407775       3.550209      30.878320       2.587660      19.255009          -0.004870
          342              S      17.529830      10.520086      13.544571      -0.431035     164.536470 0.52586844E+04  0.21966868E+06                                20.766284                           19.770213       0.591509       1.803600                    0.998853      86.387890     282.634381       0.526064       0.278726      -1.234901      -0.138458       0.049836      -0.310985       0.344043      -0.039650       0.041475      -0.051665       0.073399       0.375866      -0.121051      -0.029427       0.150478             22.027044      27.897848      -4.156645      -0.067640      20.427674      -2.933536      17.755611          -0.001794
          343              S      16.951356      10.077319      17.111770      -0.476497     177.914996 0.55636090E+04  0.23565357E+06                                21.929947                           20.379753       0.625229       1.806069                    0.998896      88.016929     289.765138       0.516555       0.279945      -1.233820      -0.196943      -0.014212       0.216259       0.292842      -0.092788      -0.081779      -0.049915       0.151182       0.206663      -0.180967       0.040480       0.140487             24.337639      25.840136      -6.627577       5.203531      23.864285      -4.128602      23.308494          -0.007261
          344              S      20.092851       8.961016      15.602976      -0.456662     179.042058 0.56225129E+04  0.23781871E+06                                21.680788                           20.280533       0.735919       1.841109                    0.998952      86.206561     279.909921       0.527875       0.274321      -1.245089       0.223025      -0.160210       0.032103       0.276475      -0.022955      -0.011729      -0.035384       0.060268      -0.129262      -0.069316       0.009891       0.059425             23.819976      31.655202      -1.879147      -2.035912      20.554445      -3.889658      19.250281          -0.004904
          345              N      14.016374      25.371415      27.462972      -0.207498      33.429426 0.52575548E+03  0.12784537E+05                                 8.755997                            7.504040      -0.076399       2.001039                    0.998737      28.053868      78.410877       0.627144       0.401641      -1.088764       0.073976       0.093228       0.040201       0.125619      -0.027591       0.002725      -0.036828      -0.000260       0.088532      -0.050848      -0.003542       0.054390              9.727765       9.250981       3.501826       1.954893      10.565662      -0.031407       9.366651           0.000260
          346              N      13.251020       1.326167      -0.005859      -0.175503      31.986696 0.46525652E+03  0.11004180E+05                                 8.585851                            7.087279      -0.155996       1.988259                    0.997975      27.258132      75.840631       0.639651       0.404853      -1.083507      -0.069095      -0.082618      -0.026369       0.110884      -0.030526      -0.014502      -0.035232       0.008505       0.055169      -0.057597       0.015872       0.041725              9.922687      10.105151       4.254673       1.840091      11.474684       0.143449       8.188227           0.000051
          347              N      11.888126       5.490526       4.212903      -0.168244      34.075536 0.45588286E+03  0.10727017E+05                                 8.954614                            6.995870      -0.131935       1.987683                    0.999313      27.292749      75.724463       0.646575       0.402589      -1.085102      -0.037702       0.030423       0.102502       0.113374       0.004054       0.037565      -0.014928      -0.002496      -0.104269      -0.057672       0.020871       0.036801             10.914794       9.100894      -2.749688      -0.937750       6.968879       1.967712      16.674610           0.000843
          348              N      16.447922       1.610761       0.351564      -0.186879      37.442158 0.46926070E+03  0.11038923E+05                                 9.404203                            6.967829       0.124084       2.067829                    0.999609      26.971429      73.014507       0.671091       0.387982      -1.103408       0.114348      -0.054877      -0.018830       0.128224       0.031385       0.015106       0.002331      -0.075222       0.097184      -0.067002       0.026195       0.040807             12.105986      17.657859      -1.954243       0.559703      12.739086       2.975883       5.921014          -0.000365
          349              N      17.431888      22.424809      16.482471      -0.207286      33.417082 0.52552409E+03  0.12777185E+05                                 8.753074                            7.501908      -0.074832       2.001586                    0.998704      28.045269      78.375168       0.627309       0.401589      -1.088826       0.079950       0.086286      -0.040515       0.124414      -0.026014       0.037570       0.003217       0.014526       0.091100      -0.051400      -0.003649       0.055050              9.723850       9.517654       3.538672       0.318880      10.289361      -1.928031       9.364536           0.000260
          350              N       4.979284       8.462300      14.654340      -0.174991      32.005582 0.46560248E+03  0.11016154E+05                                 8.595257                            7.094637      -0.157731       1.987535                    0.998088      27.270231      75.926604       0.638580       0.405393      -1.082975      -0.071116      -0.080930       0.025792       0.110780      -0.030451       0.033088       0.018266       0.008468       0.055053      -0.057109       0.015134       0.041975              9.935124      10.225267       4.279233       0.124340      11.385824      -1.844722       8.194279           0.000054
          351              N       9.298440       7.724681      10.435578      -0.166884      34.026734 0.45509390E+03  0.10703946E+05                                 8.946889                            6.990216      -0.130208       1.988373                    0.999356      27.268764      75.645000       0.646773       0.402635      -1.085057       0.035673      -0.032051      -0.102469       0.113136       0.004782       0.020090      -0.035425       0.000798      -0.100808      -0.057364       0.020907       0.036457             10.904599       7.805279      -2.937672      -2.079908       8.250474       0.637712      16.658043           0.000845
          352              N       4.792091      11.666398      14.296917      -0.185275      37.391176 0.46847304E+03  0.11015795E+05                                 9.395191                            6.961398       0.123861       2.068052                    0.999642      26.952378      72.948330       0.671483       0.387918      -1.103452      -0.073087       0.104661       0.018882       0.129043       0.041144      -0.000012      -0.014615       0.055452       0.096430      -0.067365       0.026864       0.040501             12.092603      13.397342      -2.580910      -2.857865      16.964903      -0.988188       5.915566          -0.000367
          353              N      11.036695       3.668740       1.833990      -0.207499      33.429440 0.52575576E+03  0.12784545E+05                                 8.755997                            7.504041      -0.076396       2.001040                    0.998737      28.053876      78.410893       0.627144       0.401641      -1.088764      -0.073977      -0.093228      -0.040201       0.125619      -0.027591       0.002725      -0.036828      -0.000260       0.088533      -0.050848      -0.003542       0.054390              9.727765       9.250981       3.501825       1.954893      10.565662      -0.031407       9.366652           0.000260
          354              N       3.451028      18.033941       0.005859      -0.175503      31.986668 0.46525603E+03  0.11004166E+05                                 8.585846                            7.087275      -0.155997       1.988259                    0.997975      27.258115      75.840566       0.639651       0.404853      -1.083507       0.069095       0.082617       0.026369       0.110883      -0.030526      -0.014502      -0.035232       0.008505       0.055169      -0.057597       0.015872       0.041725              9.922681      10.105143       4.254669       1.840088      11.474676       0.143447       8.188223           0.000050
          355              N      13.164943      23.549629      25.084059      -0.168245      34.075603 0.45588382E+03  0.10727047E+05                                 8.954631                            6.995880      -0.131937       1.987681                    0.999313      27.292783      75.724624       0.646574       0.402589      -1.085102       0.037702      -0.030424      -0.102502       0.113374       0.004054       0.037565      -0.014928      -0.002496      -0.104269      -0.057672       0.020871       0.036801             10.914819       9.100911      -2.749694      -0.937759       6.968892       1.967721      16.674653           0.000842
          356              N       8.605147      27.429394      28.945398      -0.186879      37.442163 0.46926077E+03  0.11038925E+05                                 9.404205                            6.967830       0.124082       2.067828                    0.999609      26.971430      73.014512       0.671091       0.387982      -1.103408      -0.114348       0.054876       0.018830       0.128224       0.031385       0.015107       0.002331      -0.075222       0.097185      -0.067002       0.026194       0.040807             12.105991      17.657885      -1.954234       0.559708      12.739073       2.975879       5.921014          -0.000366
          357              N       7.621181       6.615346      12.814491      -0.207289      33.417174 0.52552591E+03  0.12777242E+05                                 8.753094                            7.501924      -0.074837       2.001584                    0.998704      28.045324      78.375398       0.627308       0.401590      -1.088825      -0.079950      -0.086286       0.040515       0.124413      -0.026013       0.037570       0.003216       0.014525       0.091100      -0.051400      -0.003650       0.055050              9.723874       9.517677       3.538685       0.318875      10.289392      -1.928039       9.364553           0.000260
          358              N      20.073785      20.577855      14.642622      -0.174993      32.005634 0.46560332E+03  0.11016180E+05                                 8.595271                            7.094646      -0.157735       1.987534                    0.998088      27.270265      75.926760       0.638579       0.405393      -1.082974       0.071115       0.080930      -0.025792       0.110780      -0.030451       0.033088       0.018266       0.008468       0.055052      -0.057109       0.015134       0.041975              9.935143      10.225290       4.279246       0.124339      11.385845      -1.844726       8.194293           0.000055
          359              N      15.754629      21.315474      18.861384      -0.166883      34.026740 0.45509386E+03  0.10703945E+05                                 8.946890                            6.990216      -0.130208       1.988374                    0.999356      27.268765      75.645007       0.646773       0.402635      -1.085057      -0.035673       0.032052       0.102469       0.113137       0.004782       0.020089      -0.035426       0.000799      -0.100807      -0.057364       0.020907       0.036457             10.904599       7.805279      -2.937676      -2.079896       8.250480       0.637701      16.658039           0.000847
          360              N      20.260978      17.373757      15.000045      -0.185277      37.391203 0.46847374E+03  0.11015815E+05                                 9.395194                            6.961404       0.123862       2.068052                    0.999642      26.952398      72.948379       0.671483       0.387918      -1.103452       0.073087      -0.104661      -0.018882       0.129043       0.041144      -0.000012      -0.014615       0.055452       0.096428      -0.067365       0.026864       0.040501             12.092611      13.397327      -2.580937      -2.857853      16.964942      -0.988183       5.915564          -0.000372
          361              N      17.952991      23.028842      27.462972      -0.207263      33.416469 0.52551219E+03  0.12776819E+05                                 8.752985                            7.501840      -0.074865       2.001583                    0.998704      28.044829      78.373609       0.627310       0.401591      -1.088825      -0.073617      -0.091747       0.040502       0.124408      -0.026999      -0.002331       0.037643       0.001183       0.091103      -0.051399      -0.003659       0.055058              9.723748       9.246207       3.498410      -1.953945      10.560585       0.032737       9.364453           0.000253
          362              N       4.885754       8.353887      -0.005859      -0.174978      32.005799 0.46560646E+03  0.11016296E+05                                 8.595390                            7.094741      -0.157802       1.987517                    0.998087      27.270356      75.927695       0.638564       0.405401      -1.082967       0.069627       0.082205      -0.025788       0.110772      -0.030367       0.013218       0.035402       0.009580       0.055054      -0.057105       0.015140       0.041966              9.935279      10.119733       4.263625      -1.843040      11.491702      -0.147471       8.194404           0.000050
          363              N       6.248647       4.189526       4.212903      -0.166950      34.030160 0.45514773E+03  0.10705568E+05                                 8.947609                            6.990725      -0.130426       1.988280                    0.999355      27.270435      75.651792       0.646734       0.402646      -1.085046       0.036910      -0.030595       0.102442       0.113105       0.004473      -0.038015       0.014678      -0.003589      -0.100802      -0.057392       0.020934       0.036458             10.905603       9.093661      -2.747056       0.936044       6.963321      -1.964269      16.659828           0.000845
          364              N       1.688851       8.069293       0.351564      -0.185179      37.384771 0.46838200E+03  0.11013045E+05                                 9.393909                            6.960555       0.124228       2.068204                    0.999642      26.949858      72.937890       0.671553       0.387899      -1.103472      -0.114243       0.057017      -0.018886       0.129070       0.031333      -0.014454      -0.002167      -0.077007       0.096333      -0.067376       0.026861       0.040514             12.090707      17.633661      -1.951755      -0.558570      12.723614      -2.971475       5.914847          -0.000369
          365              N      17.406931       6.615345      16.482471      -0.207540      33.430590 0.52577848E+03  0.12785227E+05                                 8.756148                            7.504161      -0.076276       2.001066                    0.998736      28.054566      78.413056       0.627145       0.401636      -1.088768      -0.081388      -0.086849      -0.040210       0.125632      -0.026365      -0.036842      -0.002713       0.016275       0.088551      -0.050858      -0.003547       0.054404              9.727949       9.521792       3.542037      -0.317656      10.295230       1.929232       9.366826           0.000254
          366              N      10.288035      20.577855      14.654340      -0.175508      31.986340 0.46525042E+03  0.11003985E+05                                 8.585742                            7.087198      -0.156089       1.988232                    0.997975      27.257938      75.839581       0.639660       0.404850      -1.083511       0.071594       0.080463       0.026373       0.110885      -0.030443      -0.032721      -0.019516       0.009587       0.055187      -0.057596       0.015869       0.041727              9.922560      10.210950       4.270330      -0.127877      11.368597       1.841230       8.188135           0.000048
          367              N       5.968880      21.315476      10.435578      -0.168222      34.075882 0.45588800E+03  0.10727185E+05                                 8.954759                            6.995969      -0.132151       1.987617                    0.999312      27.292792      75.725146       0.646561       0.402595      -1.085096      -0.035634       0.032841      -0.102504       0.113382       0.004234      -0.020267       0.034975       0.000033      -0.104181      -0.057651       0.020848       0.036803             10.914998       7.812349      -2.940709       2.083974       8.257638      -0.639121      16.675007           0.000842
          368              N      10.475229      17.373758      14.296917      -0.186866      37.442380 0.46926344E+03  0.11039020E+05                                 9.404301                            6.967893       0.124133       2.067838                    0.999609      26.971466      73.015065       0.671081       0.387987      -1.103403       0.071027      -0.105075       0.018826       0.128218       0.040972       0.000095       0.015289       0.053750       0.097186      -0.067015       0.026192       0.040823             12.106133      13.411712      -2.583677       2.861654      16.985626       0.989974       5.921063          -0.000366
          369              N       7.100078       6.011313       1.833990      -0.207261      33.416447 0.52551177E+03  0.12776805E+05                                 8.752979                            7.501836      -0.074863       2.001584                    0.998704      28.044816      78.373553       0.627310       0.401591      -1.088825       0.073617       0.091747      -0.040502       0.124408      -0.026999      -0.002331       0.037643       0.001184       0.091102      -0.051399      -0.003659       0.055058              9.723741       9.246200       3.498405      -1.953941      10.560578       0.032742       9.364445           0.000254
          370              N      11.816294      11.006221       0.005859      -0.174979      32.005806 0.46560657E+03  0.11016300E+05                                 8.595391                            7.094741      -0.157800       1.987518                    0.998087      27.270361      75.927707       0.638564       0.405401      -1.082967      -0.069627      -0.082205       0.025788       0.110773      -0.030367       0.013218       0.035402       0.009580       0.055053      -0.057105       0.015140       0.041966              9.935280      10.119732       4.263625      -1.843040      11.491702      -0.147470       8.194406           0.000049
          371              N      18.804422      24.850629      25.084059      -0.166959      34.030448 0.45515201E+03  0.10705700E+05                                 8.947677                            6.990770      -0.130444       1.988272                    0.999355      27.270581      75.652448       0.646730       0.402647      -1.085045      -0.036911       0.030595      -0.102443       0.113106       0.004472      -0.038016       0.014678      -0.003588      -0.100799      -0.057391       0.020932       0.036459             10.905701       9.093731      -2.747081       0.936071       6.963373      -1.964300      16.660000           0.000846
          372              N      23.364218      20.970862      28.945398      -0.185181      37.384816 0.46838266E+03  0.11013065E+05                                 9.393917                            6.960560       0.124231       2.068204                    0.999642      26.949879      72.937964       0.671552       0.387899      -1.103472       0.114243      -0.057017       0.018887       0.129071       0.031333      -0.014453      -0.002168      -0.077007       0.096333      -0.067376       0.026861       0.040515             12.090719      17.633675      -1.951763      -0.558567      12.723629      -2.971478       5.914852          -0.000371
          373              N       7.646138      22.424810      12.814491      -0.207541      33.430636 0.52577938E+03  0.12785255E+05                                 8.756158                            7.504169      -0.076279       2.001064                    0.998736      28.054593      78.413171       0.627144       0.401636      -1.088767       0.081388       0.086848       0.040210       0.125632      -0.026365      -0.036842      -0.002712       0.016274       0.088551      -0.050858      -0.003547       0.054405              9.727961       9.521804       3.542044      -0.317656      10.295249       1.929234       9.366831           0.000254
          374              N      14.765034       8.462300      14.642622      -0.175510      31.986405 0.46525146E+03  0.11004018E+05                                 8.585759                            7.087209      -0.156097       1.988230                    0.997975      27.257979      75.839764       0.639659       0.404850      -1.083511      -0.071594      -0.080463      -0.026373       0.110885      -0.030442      -0.032722      -0.019516       0.009586       0.055186      -0.057596       0.015869       0.041727              9.922583      10.210977       4.270346      -0.127874      11.368622       1.841237       8.188151           0.000050
          375              N      19.084189       7.724679      18.861384      -0.168232      34.076143 0.45589190E+03  0.10727304E+05                                 8.954814                            6.996006      -0.132165       1.987611                    0.999312      27.292926      75.725699       0.646558       0.402596      -1.085095       0.035634      -0.032842       0.102505       0.113383       0.004233      -0.020267       0.034976       0.000034      -0.104179      -0.057652       0.020848       0.036804             10.915078       7.812396      -2.940730       2.084000       8.257689      -0.639136      16.675149           0.000844
          376              N      14.577840      11.666397      15.000045      -0.186868      37.442364 0.46926356E+03  0.11039022E+05                                 9.404295                            6.967894       0.124137       2.067839                    0.999609      26.971469      73.015044       0.671081       0.387987      -1.103403      -0.071028       0.105075      -0.018826       0.128219       0.040972       0.000096       0.015289       0.053750       0.097184      -0.067015       0.026192       0.040823             12.106129      13.411685      -2.583700       2.861640      16.985644       0.989966       5.921057          -0.000369
          377             Cl      19.672936      15.253823      26.727618      -0.553936     149.479063 0.46512241E+04  0.18552306E+06                                19.342815                           18.668005       1.251125       2.011518                    0.999965      79.785710     242.478961       0.546532       0.280970      -1.251683      -0.136158      -0.052818      -0.113967       0.185249       0.028735       0.156338       0.029331       0.251707      -0.007097      -0.131939      -0.104073       0.236013             19.379367      19.431689      -1.529826       3.187006      17.949266      -1.236056      20.757146          -0.000841
          378             Cl       9.463802       7.176788      17.217825      -0.554327     149.485874 0.46517513E+04  0.18554799E+06                                19.341882                           18.668066       1.251069       2.011482                    0.999961      79.796551     242.508689       0.546579       0.280940      -1.251726      -0.032069      -0.143547       0.114712       0.186529      -0.008840      -0.005942      -0.158310      -0.256535      -0.006304      -0.131377      -0.103683       0.235059             19.377680      18.423599      -1.679059       1.688671      18.954216      -2.971966      20.755225          -0.000841
          379             Cl       5.380133      13.786332       2.569344      -0.553936     149.478956 0.46512197E+04  0.18552284E+06                                19.342803                           18.667994       1.251127       2.011519                    0.999965      79.785700     242.478884       0.546532       0.280970      -1.251684       0.136157       0.052817       0.113968       0.185249       0.028735       0.156338       0.029330       0.251707      -0.007096      -0.131939      -0.104074       0.236013             19.379356      19.431676      -1.529823       3.187001      17.949253      -1.236056      20.757139          -0.000841
          380             Cl      15.589267      21.863367      12.079137      -0.554327     149.485915 0.46517524E+04  0.18554805E+06                                19.341883                           18.668065       1.251073       2.011483                    0.999961      79.796575     242.508759       0.546579       0.280940      -1.251726       0.032068       0.143550      -0.114714       0.186532      -0.008840      -0.005942      -0.158311      -0.256536      -0.006302      -0.131377      -0.103683       0.235061             19.377682      18.423594      -1.679059       1.688673      18.954221      -2.971971      20.755231          -0.000841
          381             Cl      15.165880      13.786327      26.727618      -0.554327     149.485256 0.46517178E+04  0.18554630E+06                                19.341808                           18.667977       1.250980       2.011459                    0.999961      79.796470     242.508140       0.546581       0.280939      -1.251727       0.137302       0.052769      -0.114704       0.186530       0.028729      -0.155726      -0.029089       0.250614      -0.006265      -0.131375      -0.103672       0.235047             19.377608      19.429770      -1.529888      -3.187463      17.947872       1.234666      20.755183          -0.000840
          382             Cl       5.803516      21.863366      17.217825      -0.553937     149.479044 0.46512331E+04  0.18552350E+06                                19.342822                           18.668037       1.251093       2.011510                    0.999965      79.785703     242.478966       0.546531       0.280970      -1.251683       0.032289       0.142420       0.113962       0.185239      -0.009014       0.006085       0.158960      -0.257558      -0.007082      -0.131943      -0.104082       0.236025             19.379370      18.424945      -1.679037      -1.689962      18.956057       2.971285      20.757109          -0.000841
          383             Cl       9.887189      15.253828       2.569344      -0.554327     149.485077 0.46517105E+04  0.18554594E+06                                19.341791                           18.667961       1.250986       2.011461                    0.999961      79.796434     242.507969       0.546582       0.280939      -1.251727      -0.137305      -0.052769       0.114706       0.186533       0.028729      -0.155727      -0.029087       0.250616      -0.006265      -0.131375      -0.103673       0.235048             19.377592      19.429750      -1.529884      -3.187460      17.947854       1.234663      20.755172          -0.000841
          384             Cl      19.249553       7.176789      12.079137      -0.553938     149.479113 0.46512355E+04  0.18552362E+06                                19.342826                           18.668039       1.251093       2.011509                    0.999965      79.785729     242.479054       0.546531       0.280970      -1.251683      -0.032288      -0.142423      -0.113964       0.185242      -0.009013       0.006086       0.158960      -0.257559      -0.007085      -0.131943      -0.104082       0.236025             19.379376      18.424944      -1.679037      -1.689962      18.956064       2.971291      20.757120          -0.000841

******************************************************
Auxiliary information for the entire system
The total spin magnetic moment of the unit cell is   2.203281
The total net atomic charge of the unit cell is   0.000000
Accuracy of reproducing the electrostatic potential in the unit cell:
  The inner radius (bohr) =    5.0000
  The outer radius (bohr) =   12.0000
  Valid grid points have density less than (e/(bohr^3)) =    0.0001
  The number of valid grid points were=      1303624
  The rms potential error without charges in kcal/mol is=      6.22819
  The rms potential error with partial charges in kcal/mol is=      2.14540
  The RRMSE value at monopole order=      0.34447
  The rms potential error with partial charges and cloud penetration in kcal/mol is=      2.14300
  The RRMSE value at monopole order with cloud penetration is=      0.34408
  The rms potential error with partial charges and atomic dipoles in kcal/mol is=      0.58402
  The RRMSE value at dipole order=      0.09377
  The rms potential error with partial charges, atomic dipoles and cloud penetration in kcal/mol is=      0.57218
  The RRMSE value at dipole order with cloud penetration=      0.09187

******************************************************
The electron densities and ab initio electrostatic potential were computed in VASP using the PBE functional and
projector augmented wave method. See the main text of the journal article for a description of computational details.
The atomic charges, dipoles, and quadrupoles were computed with the DDEC6 method as described in
(a) T. A. Manz and N. Gabaldon Limas, RSC Adv. 6 (2016) 47771-47801 DOI: 10.1039/c6ra04656h
(b) N. Gabaldon Limas and T. A. Manz, RSC Adv. 8 (2018) 2678-2707 DOI: 10.1039/c7ra11829e.
For each atom in the material, the electron cloud parameters were fit to the spherically averaged atom-in-material
electron density using radial positions for which this density was between 10^-4 and 10^-2 electrons per cubic bohr.
The polarizabilities, dispersion coefficients, and quantum Drude oscillator (QDO) parameters were fit using the MCLF method.
The magnetic structure of the system was optimized in VASP from the default ferromagnetic initial guess using spin polarization.
The atomic spin moments (ASMs) were computed on this optimized magnetic structure using the DDEC6 partition as inputs
to the method of T. A. Manz and D. S. Sholl, J. Chem. Theory Comput. 7 (2011) 4146-4164 DOI: 10.1021/ct200539n.
The RMSE and RRMSE were computed using a uniform grid with Ewald summation.
