# Supplementary material for: A collection of forcefield precursors for metal–organic frameworks
Source: RSC Adv. 2019 Nov 13;9(63):36492–507. doi: 10.1039/c9ra07327b (PMC9075174; doi:10.1039/c9ra07327b)
Supplement: RA-009-C9RA07327B-s3954 [file RA-009-C9RA07327B-s3954.xyz]

  216
jmolscript: load "" {1 1 1} spacegroup "x,y,z" unitcell [{     12.385000     0.000000     0.000000 }, {     -0.000027    15.352000     0.000000 }, {     -6.192357    -7.675997    23.013587 }]
Sc     4.645271    -0.960728     4.799253     1.881527
Sc     7.740891    -0.961495     2.873476     1.877587
Sc     4.644791     8.637651    10.544365     1.882483
Sc     1.547283     0.960729     4.799253     1.882659
Sc    10.836642     0.961496     2.873476     1.876554
Sc     1.547801     6.714352    10.544365     1.880580
Sc    -1.547157     0.960731    18.214334     1.882299
Sc     1.548484     0.961498    20.140111     1.879398
Sc    -1.547695     6.714352    12.469222     1.882575
Sc    -4.645138    -0.960726    18.214334     1.881784
Sc     4.644242    -0.961493    20.140111     1.876499
Sc     7.740308     8.637651    12.469222     1.880325
H      6.068669     0.753784     3.636147     0.459247
H      9.864664    12.453543     5.882273     0.121508
H     -0.563476    -2.031069     6.752186     0.123173
H      2.950130    11.512466     7.677333     0.137672
H     -0.559771     9.708606     8.620890     0.124444
H     -2.530221    10.591346     9.476995     0.122652
H      6.337427    11.527818     7.672730     0.138776
H      2.522813    12.424374     1.781252     0.116738
H      0.575884    13.299438     0.902133     0.117739
H      0.123872    -0.753783     3.636147     0.460035
H      8.712876     2.898458     5.882273     0.124023
H      6.756052     2.031070     6.752186     0.124220
H      3.242429     3.839536     7.677333     0.137970
H      6.752341     5.643396     8.620890     0.123160
H      8.722800     4.760656     9.476995     0.123045
H     -0.144868     3.824184     7.672730     0.138091
H      3.669680     2.927627     1.781252     0.116955
H      5.616599     2.052563     0.902133     0.117811
H     -0.123740    -0.753781    19.377440     0.458803
H      3.672244     2.898460    17.131314     0.122260
H      5.629070     2.031072    16.261401     0.123314
H     -3.242313     3.839537    15.336254     0.137494
H      5.632769     5.643397    14.392697     0.123590
H      3.662312     4.760657    13.536592     0.122134
H      0.144984     3.824185    15.340857     0.138006
H     -3.669561     2.927629    21.232335     0.114847
H     -5.616477     2.052565    22.111454     0.115641
H      6.316458     0.753786    19.377440     0.459273
H      2.520449    -2.898455    17.131314     0.124157
H      0.563613    -2.031067    16.261401     0.125113
H     -2.950014    -3.839533    15.336254     0.137843
H      0.559866     9.708607    14.392697     0.122300
H      2.530313    10.591347    13.536592     0.122205
H      6.047689    -3.824181    15.340857     0.138282
H     -2.522700    -2.927624    21.232335     0.116664
H     -0.575774    -2.052560    22.111454     0.115447
H      9.288776     0.000001     4.630334     0.465680
H      3.096353     0.000002    18.383253     0.465650
H      3.096267     0.000000     3.042396     0.458940
H     -3.096138     0.000003    19.971191     0.458725
H      3.096306     7.676002    12.298461     0.461993
H      9.288797     7.676001    10.715126     0.461940
H      6.192553     6.877698    11.506794     0.460889
H      0.000050     8.474306    11.506794     0.460874
H      6.038906    11.514000     0.000000     0.135594
H      9.429919    11.514000     0.000000     0.137414
H      0.153567     3.838000     0.000000     0.135479
H      9.147554     3.838000     0.000000     0.137934
C      7.236564    12.783611     5.537069     0.648224
C      7.994533    12.089701     6.618708    -0.022531
C      9.390323    12.074349     6.609502    -0.147628
C     10.083890    11.503255     7.668127     0.078744
C     -0.798810    11.503255     7.668127     0.072631
C     -0.091631    12.579430     7.115801    -0.146622
C      1.309112    12.559472     7.092788    -0.021562
C      2.041087    -1.705606     6.416188     0.650047
C      2.000200    11.512466     7.672730    -0.102352
C      1.302930    10.459319     8.248070    -0.024040
C      2.038605     9.384679     8.943080     0.650676
C     -0.091621    10.442431     8.238864    -0.150614
C      9.382906    10.950583     8.735958    -0.151796
C      7.984639    10.924484     8.722149    -0.020299
C      7.287357    11.517071     7.668127    -0.109061
C      7.230400    10.256672     9.803788     0.650340
C      5.133572    12.808174     2.140264     0.638838
C      4.410283    12.088165     1.054022    -0.019279
C      2.999632    12.058996     1.044817    -0.148846
C      0.097822    12.561006     0.538518    -0.148047
C     11.077125    12.570218     0.570737    -0.021292
C     10.338981    13.644858     1.270350     0.642511
C     -1.044029     2.568390     5.537069     0.649303
C     -1.801986     3.262301     6.618708    -0.022271
C      9.187224     3.277653     6.609502    -0.151103
C      8.493669     3.848747     7.668127     0.079217
C      6.991369     3.848747     7.668127     0.074915
C      6.284184     2.772572     7.115801    -0.149450
C      4.883441     2.792530     7.092788    -0.019432
C      4.151485     1.705608     6.416188     0.644375
C      4.192359     3.839536     7.672730    -0.103679
C      4.889636     4.892683     8.248070    -0.020346
C      4.153969     5.967324     8.943080     0.648079
C      6.284187     4.909571     8.238864    -0.151150
C      9.194665     4.401420     8.735958    -0.151955
C     -1.792068     4.427518     8.722149    -0.021046
C     -1.094798     3.834931     7.668127    -0.107771
C     -1.037817     5.095330     9.803788     0.646748
C      1.058925     2.543827     2.140264     0.638951
C      1.782202     3.263835     1.054022    -0.018043
C      3.192853     3.293004     1.044817    -0.150688
C      6.094657     2.790994     0.538518    -0.148494
C      7.500354     2.781782     0.570737    -0.020776
C      8.238506     1.707143     1.270350     0.645841
C      1.044149     2.568392    17.476518     0.647778
C      1.802104     3.262302    16.394879    -0.022838
C      3.197894     3.277654    16.404085    -0.147433
C      3.891447     3.848748    15.345460     0.076468
C      5.393747     3.848748    15.345460     0.075024
C      6.100936     2.772573    15.897786    -0.148891
C      7.501679     2.792531    15.920799    -0.017604
C     -4.151362     1.705609    16.597399     0.646453
C      8.192757     3.839537    15.340857    -0.103454
C      7.495476     4.892684    14.765517    -0.019850
C      8.231140     5.967324    14.070507     0.646331
C      6.100926     4.909572    14.774723    -0.152417
C      3.190449     4.401420    14.277629    -0.149245
C      1.792182     4.427519    14.291438    -0.020292
C      1.094914     3.834932    15.345460    -0.108968
C      1.037928     5.095331    13.209799     0.648064
C     -1.058805     2.543829    20.873323     0.640044
C     -1.782084     3.263838    21.959565    -0.018971
C     -3.192735     3.293007    21.968770    -0.147920
C      6.290463     2.790997    22.475069    -0.142766
C      4.884765     2.781785    22.442850    -0.024564
C      4.146617     1.707145    21.743237     0.649836
C      5.148547    -2.568387    17.476518     0.650974
C      4.390580    -3.262298    16.394879    -0.020328
C      2.994791    -3.277650    16.404085    -0.152769
C      2.301226    -3.848744    15.345460     0.077612
C      0.798926    -3.848744    15.345460     0.076699
C      0.091743    -2.772569    15.897786    -0.150349
C     -1.309000    -2.792527    15.920799    -0.021930
C     -2.040952    -1.705605    16.597399     0.650241
C     -2.000084    -3.839533    15.340857    -0.103266
C     -1.302810    -4.892680    14.765517    -0.018838
C     -2.038508     9.384679    14.070507     0.647666
C      0.091741    -4.909568    14.774723    -0.151748
C      3.002212    -4.401417    14.277629    -0.148362
C      4.400479    -4.427515    14.291438    -0.022528
C      5.097759    -3.834928    15.345460    -0.108772
C      5.154693    10.256673    13.209799     0.645725
C     -5.133461    -2.543824    20.873323     0.642569
C     -4.410169    -3.263832    21.959565    -0.021104
C     -2.999518    -3.293001    21.968770    -0.149249
C     -0.097710    -2.790991    22.475069    -0.142421
C      1.307987    -2.781779    22.442850    -0.024145
C      2.046127    -1.707140    21.743237     0.648370
C      5.088976    11.514000     0.000000    -0.100915
C      2.302351    11.514000     0.000000     0.078382
C      0.788904    11.514000     0.000000     0.082363
C     10.379848    11.514000     0.000000    -0.100743
C      1.103497     3.838000     0.000000    -0.100568
C      3.890122     3.838000     0.000000     0.079473
C      5.403569     3.838000     0.000000     0.082352
C      8.197625     3.838000     0.000000    -0.103564
O      7.837230    12.967835     4.433798    -0.647345
O      6.059990    13.147454     5.793440    -0.613919
O      6.052586     9.874408     9.554781    -0.622440
O      7.838510    10.064773    10.912122    -0.653158
O      1.454036     8.276264     9.118904    -0.646609
O      3.233759     9.631846     9.306695    -0.628916
O      3.234999    -1.958914     6.033242    -0.634177
O      1.460228    -0.595657     6.223334    -0.643792
O      6.329961    13.156664     1.879750    -0.625363
O      4.550244    12.972440     3.253201    -0.642355
O     10.926029    14.760948     1.445253    -0.647299
O      9.145070    13.397691     1.638567    -0.620204
O      6.193760    -0.039915     3.846951    -1.104334
O     10.740293     2.384166     4.433798    -0.647716
O      0.132548     2.204548     5.793440    -0.614835
O      0.139995     5.477595     9.554781    -0.619057
O     -1.645914     5.287230    10.912122    -0.652361
O      4.738540     7.075738     9.118904    -0.645371
O      2.958819     5.720156     9.306695    -0.628457
O      2.957569     1.958916     6.033242    -0.631687
O      4.732342     0.595658     6.223334    -0.641371
O     -0.137467     2.195336     1.879750    -0.624429
O      1.642265     2.379560     3.253201    -0.643501
O      7.651460     0.591052     1.445253    -0.649325
O      9.432422     1.954310     1.638567    -0.620263
O     -0.001217     0.039916     3.846951    -1.105240
O      1.644828     2.384168    18.579789    -0.646865
O     -0.132426     2.204549    17.220147    -0.614291
O     -0.139884     5.477595    13.458806    -0.619832
O      1.646025     5.287230    12.101465    -0.653669
O      7.646565     7.075739    13.894683    -0.644626
O     -2.958709     5.720157    13.706892    -0.628020
O     -2.957446     1.958917    16.980345    -0.632995
O      7.652785     0.595660    16.790253    -0.642486
O      0.137589     2.195339    21.133837    -0.626843
O     -1.642144     2.379563    19.760386    -0.642388
O      4.733667     0.591055    21.568334    -0.651353
O      2.952701     1.954312    21.375020    -0.622345
O      0.001346     0.039918    19.166636    -1.104370
O      4.547881    -2.384163    18.579789    -0.648146
O      6.325120    -2.204545    17.220147    -0.615647
O      6.332509     9.874408    13.458806    -0.618279
O      4.546584    10.064773    12.101465    -0.652132
O     -1.453935     8.276265    13.894683    -0.645127
O     -3.233663     9.631847    13.706892    -0.629205
O     -3.234863    -1.958913    16.980345    -0.633068
O     -1.460096    -0.595655    16.790253    -0.644560
O      6.055149    -2.195333    21.133837    -0.626425
O     -4.550134    -2.379557    19.760386    -0.643905
O      1.459075    -0.591049    21.568334    -0.649611
O      3.240040    -1.954307    21.375020    -0.621855
O      6.191369    -0.039913    19.166636    -1.103807
O      9.288771     0.000000     3.796782    -1.105824
O      3.096358     0.000003    19.216805    -1.106559
O      3.096272     0.000001     3.875488    -1.106468
O     -3.096142     0.000002    19.138099    -1.106244
O      3.096301     7.676001    11.465369    -1.106693
O     -3.096199     7.676002    11.548218    -1.106452
O      6.192551     7.712846    11.506794    -1.105449
O      0.000051     7.639157    11.506794    -1.105836

The following XYZ coordinates are in angstroms. Other properties are in atomic units.
The sperically averaged electron density of each atom fit to a function of the form exp(a - br)
eigen_1, eigen_2 and eigen_3 are the three eigenvalues of traceless quadrupole moment tensor
  atom number  atomic symbol              X              Y              Z     net charge C6 coefficient C8 coefficient C10 coefficient fluctuating dipole atomic polarizability isotropic forcefield polarizability              a              b squared Pearson coefficient          <r^3>          <r^4>         wp_QDO          m_QDO          q_QDO       dipole_x       dipole_y       dipole_z         dipole            Qxy            Qxz            Qyz     Q(x^2-y^2)  Q(3z^2 - R^2)        eigen_1        eigen_2        eigen_3 static polarizability      alpha(xx)      alpha(xy)      alpha(xz)      alpha(yy)      alpha(yz)      alpha(zz) atomic spin moment
            1             Sc       4.645271      -0.960728       4.799253       1.881527      80.312936 0.13848473E+04  0.41002484E+05                                15.245138                           12.114792      -0.062699       1.923891                    0.998396      38.759511     103.118747       0.520519       0.397431      -1.142155       0.000372       0.011633      -0.006464       0.013313       0.029878       0.034480      -0.035908      -0.022077      -0.001548      -0.067620       0.025830       0.041790             18.810326      22.249265      -2.359174      -2.502757      17.047761       1.789497      17.133952           0.000000
            2             Sc       7.740891      -0.961495       2.873476       1.877587      80.642155 0.13957216E+04  0.41409164E+05                                15.292065                           12.166385      -0.060176       1.922896                    0.998414      38.882614     103.583526       0.519102       0.397700      -1.141856       0.004331       0.010739       0.012605       0.017116      -0.030545       0.025097       0.035981      -0.038408       0.056189      -0.064924       0.014349       0.050575             18.846955      22.517245       2.429688      -2.400242      17.024989      -1.695456      16.998632           0.000001
            3             Sc       4.644791       8.637651      10.544365       1.882483      80.345265 0.13866263E+04  0.41068151E+05                                15.252867                           12.125928      -0.064548       1.923234                    0.998411      38.762023     103.140255       0.520066       0.397651      -1.142002      -0.000804      -0.011249       0.011315       0.015975      -0.027428      -0.030182      -0.035539      -0.025118       0.029224      -0.063136       0.018701       0.044435             18.816642      22.424562       2.408844       2.354959      17.065848       1.652146      16.959516          -0.000000
            4             Sc       1.547283       0.960729       4.799253       1.882659      80.156863 0.13815506E+04  0.40876756E+05                                15.221704                           12.097077      -0.053597       1.927032                    0.998375      38.716578     102.938235       0.521160       0.397215      -1.142415      -0.001071      -0.012665      -0.006688       0.014362       0.029274      -0.036026       0.034288      -0.022421      -0.003306      -0.067479       0.027251       0.040228             18.780705      22.211391      -2.355006       2.496534      17.022744      -1.786676      17.107978          -0.000001
            5             Sc      10.836642       0.961496       2.873476       1.876554      80.620667 0.13953711E+04  0.41393662E+05                                15.285567                           12.161990      -0.060744       1.922933                    0.998384      38.879636     103.548743       0.519411       0.397513      -1.142060      -0.004488      -0.011057       0.012874       0.017554      -0.031743      -0.025170      -0.035031      -0.037643       0.057339      -0.065427       0.015802       0.049625             18.837992      22.507011       2.426955       2.398450      17.017535       1.692955      16.989430           0.000001
            6             Sc       1.547801       6.714352      10.544365       1.880580      80.573195 0.13914352E+04  0.41249662E+05                                15.283748                           12.149255      -0.064621       1.922265                    0.998362      38.825165     103.385096       0.519375       0.397803      -1.141799       0.000053       0.010936       0.011517       0.015882      -0.029570       0.029557       0.034070      -0.025055       0.030857      -0.063443       0.020485       0.042958             18.856038      22.468629       2.413342      -2.362162      17.102877      -1.662114      16.996608           0.000000
            7             Sc      -1.547157       0.960731      18.214334       1.882299      80.209822 0.13828112E+04  0.40924712E+05                                15.229581                           12.103965      -0.059342       1.925251                    0.998341      38.732782     103.005660       0.520906       0.397305      -1.142314       0.001375      -0.011778       0.007641       0.014107      -0.029579      -0.035597      -0.035353      -0.021107       0.000331      -0.067844       0.026771       0.041073             18.789526      22.218458       2.356498       2.494883      17.033511       1.788799      17.116608           0.000000
            8             Sc       1.548484       0.961498      20.140111       1.879398      80.389828 0.13905842E+04  0.41214879E+05                                15.257833                           12.141977      -0.064415       1.922753                    0.998350      38.812070     103.311618       0.519800       0.397569      -1.142057       0.003981      -0.010864      -0.012450       0.016996       0.030253      -0.024823       0.035638      -0.038304       0.056578      -0.064383       0.014131       0.050252             18.801471      22.457165      -2.423034       2.387531      16.988971      -1.690559      16.958278          -0.000000
            9             Sc      -1.547695       6.714352      12.469222       1.882575      80.360526 0.13870921E+04  0.41085247E+05                                15.254599                           12.128042      -0.062117       1.923774                    0.998434      38.766843     103.156001       0.520018       0.397656      -1.142003      -0.000193       0.011735      -0.011774       0.016624       0.029374       0.028858      -0.035160      -0.024285       0.029413      -0.063310       0.019600       0.043710             18.817904      22.423330      -2.410143      -2.353368      17.069027       1.655904      16.961354           0.000001
           10             Sc      -4.645138      -0.960726      18.214334       1.881784      80.276400 0.13840230E+04  0.40970268E+05                                15.238247                           12.109371      -0.060855       1.924582                    0.998314      38.749039     103.067020       0.520774       0.397311      -1.142289      -0.000578       0.012233       0.007278       0.014246      -0.030191       0.034692       0.034361      -0.021391      -0.001065      -0.067000       0.026910       0.040090             18.801921      22.237423       2.358701      -2.499665      17.041715      -1.788226      17.126624           0.000000
           11             Sc       4.644242      -0.961493      20.140111       1.876499      80.696501 0.13968334E+04  0.41451230E+05                                15.299156                           12.171813      -0.065116       1.921380                    0.998343      38.896750     103.639306       0.518939       0.397738      -1.141806      -0.005137       0.010524      -0.012748       0.017311       0.029255       0.026573      -0.035060      -0.038061       0.057735      -0.064562       0.014819       0.049743             18.855484      22.525826      -2.427406      -2.402385      17.033758       1.696539      17.006867          -0.000000
           12             Sc       7.740308       8.637651      12.469222       1.880325      80.557143 0.13910972E+04  0.41235547E+05                                15.278974                           12.145511      -0.060591       1.923477                    0.998334      38.823348     103.362085       0.519621       0.397654      -1.141950       0.001031      -0.010212      -0.011666       0.015538       0.029758      -0.029792       0.034407      -0.025067       0.031674      -0.063953       0.020570       0.043383             18.849616      22.464339      -2.411955       2.362237      17.094870      -1.657781      16.989640           0.000001
           13              H       6.068669       0.753784       3.636147       0.459247       0.357215 0.20940870E+01  0.15188640E+02                                 0.957348                            0.952614      -1.299948       2.485787                    0.999940       1.966250       5.259146       0.519651       1.625063      -0.646555      -0.003349       0.028841      -0.003572       0.029253      -0.002321       0.003424      -0.002418      -0.018804      -0.019269      -0.009734      -0.003574       0.013307              0.963435       0.911530      -0.022986      -0.014831       1.055762      -0.050784       0.923014          -0.000000
           14              H       9.864664      12.453543       5.882273       0.121508       1.172065 0.86996422E+01  0.86619889E+02                                 1.786211                            1.686299      -1.141591       2.337595                    0.996686       3.486307       9.611589       0.501870       1.225742      -0.721535       0.019172       0.012306      -0.032838       0.039966       0.002086      -0.009841      -0.006614       0.006806       0.010032      -0.010042      -0.004428       0.014470              1.831385       1.884681       0.156292      -0.222189       1.571927      -0.390396       2.037546           0.000000
           15              H      -0.563476      -2.031069       6.752186       0.123173       1.179087 0.87957199E+01  0.87789486E+02                                 1.791534                            1.694272      -1.156916       2.331358                    0.996515       3.486908       9.614971       0.501428       1.223845      -0.722044      -0.019192       0.033877      -0.011923       0.040720      -0.010214       0.001655      -0.005971      -0.002161      -0.017475      -0.010020      -0.004688       0.014708              1.834784       1.889094      -0.223775       0.148437       2.053449      -0.378858       1.561810          -0.000000
           16              H       2.950130      11.512466       7.677333       0.137672       1.062274 0.76335697E+01  0.73558576E+02                                 1.674480                            1.580253      -1.107667       2.367697                    0.997429       3.316169       8.993006       0.518136       1.226752      -0.721415       0.044218       0.000193       0.000213       0.044219       0.000060       0.000199       0.003010       0.019475      -0.039556      -0.014020      -0.002312       0.016332              1.714743       2.233614      -0.001346       0.003879       1.501304      -0.179493       1.409310           0.000000
           17              H      -0.559771       9.708606       8.620890       0.124444       1.171681 0.87157147E+01  0.86843949E+02                                 1.787542                            1.689061      -1.157518       2.330369                    0.996510       3.488885       9.630928       0.500784       1.227493      -0.721079      -0.018336      -0.031699       0.011868       0.038495       0.010001      -0.002479      -0.006425      -0.001751      -0.016275      -0.009800      -0.005012       0.014812              1.832303       1.881165       0.217987      -0.153401       2.040583      -0.391850       1.575161          -0.000000
           18              H      -2.530221      10.591346       9.476995       0.122652       1.171700 0.87172807E+01  0.86812997E+02                                 1.783855                            1.686524      -1.134011       2.340174                    0.996750       3.481352       9.589340       0.502652       1.223588      -0.722073       0.018877      -0.010310       0.033117       0.039489      -0.001327       0.009885      -0.005742       0.007633       0.012058      -0.009856      -0.004361       0.014217              1.827503       1.879185      -0.146363       0.222671       1.556186      -0.378398       2.047136          -0.000000
           19              H       6.337427      11.527818       7.672730       0.138776       1.058933 0.76168612E+01  0.73412059E+02                                 1.676677                            1.583156      -1.128280       2.360660                    0.997128       3.314492       9.011253       0.515006       1.233965      -0.719822      -0.044294       0.000304       0.001177       0.044311      -0.000348      -0.000263       0.003156       0.029096      -0.009586      -0.013885      -0.002270       0.016155              1.716386       2.233429      -0.008770      -0.001752       1.411686      -0.179680       1.504043           0.000000
           20              H       2.522813      12.424374       1.781252       0.116738       1.200222 0.89649877E+01  0.89816483E+02                                 1.804344                            1.703414      -1.154638       2.326231                    0.996597       3.519406       9.691159       0.503707       1.213729      -0.724267      -0.019217       0.009699       0.032106       0.038655      -0.001617      -0.009022       0.005968       0.008032       0.013296      -0.009631      -0.004180       0.013811              1.849810       1.897878      -0.151139      -0.225153       1.577599       0.393362       2.073953           0.000000
           21              H       0.575884      13.299438       0.902133       0.117739       1.210018 0.90473670E+01  0.90868427E+02                                 1.816048                            1.712632      -1.158407       2.323643                    0.996609       3.527795       9.733079       0.501624       1.215730      -0.723817       0.018951       0.030563       0.009187       0.037116       0.009842       0.001848       0.005764      -0.002614      -0.016838      -0.009470      -0.004834       0.014305              1.862870       1.909999       0.230464       0.152374       2.093758       0.397831       1.584852           0.000000
           22              H       0.123872      -0.753783       3.636147       0.460035       0.356716 0.20927687E+01  0.15190411E+02                                 0.960107                            0.955331      -1.302979       2.485665                    0.999946       1.969294       5.284833       0.515989       1.635376      -0.644950       0.003271      -0.028929      -0.003684       0.029346      -0.002293      -0.003175       0.002197      -0.018371      -0.019461      -0.009401      -0.003655       0.013056              0.966238       0.914109      -0.023086       0.014935       1.058968       0.051028       0.925637          -0.000000
           23              H       8.712876       2.898458       5.882273       0.124023       1.162008 0.86094897E+01  0.85507613E+02                                 1.776870                            1.678285      -1.135096       2.341734                    0.996774       3.470526       9.559124       0.502682       1.226833      -0.721305      -0.019308      -0.012246      -0.031811       0.039176       0.002682       0.009401       0.006229       0.006322       0.010488      -0.009098      -0.005014       0.014112              1.821485       1.874619       0.154741       0.219703       1.564345       0.386645       2.025493          -0.000000
           24              H       6.756052       2.031070       6.752186       0.124220       1.178541 0.87966347E+01  0.87855266E+02                                 1.796099                            1.698426      -1.168660       2.327699                    0.996298       3.487553       9.639323       0.498709       1.229725      -0.720733       0.018888      -0.033241      -0.011744       0.039995      -0.010327      -0.002032       0.005944      -0.002264      -0.017226      -0.009815      -0.005086       0.014901              1.839591       1.894279      -0.224202      -0.148714       2.058899       0.380246       1.565596          -0.000000
           25              H       3.242429       3.839536       7.677333       0.137970       1.063848 0.76512293E+01  0.73805578E+02                                 1.679676                            1.584884      -1.124216       2.361177                    0.997195       3.320004       9.021754       0.515766       1.231105      -0.720443      -0.044045      -0.000369       0.000325       0.044048       0.000139      -0.000059      -0.003148       0.019532      -0.039529      -0.014085      -0.002270       0.016356              1.720218       2.241275      -0.001397      -0.003916       1.505987       0.180560       1.413391           0.000000
           26              H       6.752341       5.643396       8.620890       0.123160       1.172089 0.87173435E+01  0.86834346E+02                                 1.785205                            1.687065      -1.147488       2.334075                    0.996578       3.489610       9.620675       0.502213       1.224364      -0.721787       0.018935       0.032194       0.011846       0.039183       0.009753       0.002180       0.006229      -0.001760      -0.014876      -0.009593      -0.004631       0.014224              1.829830       1.878731       0.217274       0.152999       2.037515       0.390846       1.573244          -0.000000
           27              H       8.722800       4.760656       9.476995       0.123045       1.175830 0.87569204E+01  0.87334194E+02                                 1.790568                            1.692312      -1.156740       2.331053                    0.996658       3.487074       9.621942       0.500763       1.226425      -0.721428      -0.018752       0.010086       0.032767       0.039077      -0.002054      -0.009828       0.005653       0.007684       0.012477      -0.009354      -0.005064       0.014418              1.834598       1.886427      -0.147423      -0.224463       1.561529       0.381002       2.055838          -0.000000
           28              H      -0.144868       3.824184       7.672730       0.138091       1.059068 0.76127453E+01  0.73305688E+02                                 1.670681                            1.577849      -1.098755       2.371469                    0.997535       3.313323       8.981233       0.518667       1.226368      -0.721493       0.044488      -0.000716       0.000658       0.044498      -0.000247       0.000499      -0.003310       0.029403      -0.010374      -0.014011      -0.002435       0.016447              1.710063       2.224344      -0.008791       0.001628       1.407062       0.178512       1.498781           0.000000
           29              H       3.669680       2.927627       1.781252       0.116955       1.199786 0.89606315E+01  0.89751499E+02                                 1.802795                            1.702109      -1.146631       2.329415                    0.996693       3.519081       9.685434       0.504354       1.212459      -0.724541       0.018919      -0.010029       0.032065       0.038557      -0.001704       0.009287      -0.005837       0.008058       0.013095      -0.009571      -0.004437       0.014007              1.848167       1.896137      -0.150780       0.224617       1.576433      -0.392736       2.071930           0.000000
           30              H       5.616599       2.052563       0.902133       0.117811       1.207982 0.90255890E+01  0.90557554E+02                                 1.810417                            1.707725      -1.145388       2.328840                    0.996764       3.524357       9.705501       0.503808       1.211691      -0.724720      -0.019153      -0.031046       0.009407       0.037672       0.009714      -0.002124      -0.005891      -0.002176      -0.017516      -0.009465      -0.004918       0.014383              1.856887       1.903767       0.229281      -0.151620       2.086592      -0.395747       1.580303           0.000000
           31              H      -0.123740      -0.753781      19.377440       0.458803       0.358962 0.21128946E+01  0.15388990E+02                                 0.968280                            0.963335      -1.303911       2.485656                    0.999947       1.982337       5.346792       0.510583       1.647053      -0.643144      -0.002961      -0.029000       0.003164       0.029322       0.002339      -0.003076      -0.002366      -0.018851      -0.018716      -0.009349      -0.003871       0.013219              0.974520       0.921473       0.023490       0.015187       1.068923      -0.051913       0.933165          -0.000000
           32              H       3.672244       2.898460      17.131314       0.122260       1.170677 0.86874503E+01  0.86474171E+02                                 1.785354                            1.685554      -1.139164       2.338803                    0.996701       3.483804       9.605513       0.501750       1.226378      -0.721392       0.019095      -0.012525       0.032020       0.039329      -0.002460       0.010099      -0.006236       0.006815       0.010781      -0.009637      -0.005109       0.014746              1.830474       1.883680      -0.156153       0.221997       1.571273      -0.390120       2.036469          -0.000000
           33              H       5.629070       2.031072      16.261401       0.123314       1.175498 0.87633086E+01  0.87384116E+02                                 1.787956                            1.691230      -1.150794       2.334393                    0.996596       3.481605       9.595428       0.501849       1.223963      -0.722036      -0.019068      -0.033642       0.011854       0.040446       0.009949      -0.001636      -0.005899      -0.002169      -0.016548      -0.009778      -0.004532       0.014310              1.830991       1.885236       0.222651      -0.147755       2.048742      -0.377440       1.558995          -0.000000
           34              H      -3.242313       3.839537      15.336254       0.137494       1.064609 0.76574960E+01  0.73873186E+02                                 1.679612                            1.584849      -1.121974       2.361706                    0.997131       3.321474       9.023009       0.516162       1.230043      -0.720676       0.044181      -0.000218      -0.000282       0.044183      -0.000003      -0.000003       0.003140       0.019525      -0.039914      -0.014194      -0.002221       0.016415              1.720156       2.241072       0.001368      -0.003902       1.506013      -0.180580       1.413384           0.000000
           35              H       5.632769       5.643397      14.392697       0.123590       1.174124 0.87401777E+01  0.87162226E+02                                 1.791438                            1.692572      -1.164549       2.327435                    0.996415       3.493118       9.651613       0.499681       1.229151      -0.720724      -0.018685       0.032031      -0.011770       0.038906      -0.009648       0.001983      -0.006371      -0.001849      -0.014761      -0.009747      -0.004366       0.014113              1.836421       1.885605      -0.218398       0.153749       2.045298      -0.393122       1.578360          -0.000000
           36              H       3.662312       4.760657      13.536592       0.122134       1.176259 0.87582236E+01  0.87325441E+02                                 1.788623                            1.690557      -1.142932       2.336158                    0.996665       3.487867       9.613939       0.502003       1.223700      -0.722036       0.019068       0.010398      -0.032973       0.039483       0.001445      -0.009967      -0.005910       0.007948       0.012439      -0.010016      -0.004469       0.014485              1.832569       1.884295       0.147278      -0.224173       1.559942      -0.380368       2.053470          -0.000000
           37              H       0.144984       3.824185      15.340857       0.138006       1.059384 0.76183034E+01  0.73401064E+02                                 1.674139                            1.580915      -1.114762       2.365382                    0.997314       3.314848       8.999326       0.516740       1.230241      -0.720645      -0.044653      -0.000796      -0.000747       0.044666      -0.000050       0.000652       0.002887       0.029220      -0.009627      -0.013795      -0.002442       0.016237              1.713717       2.229541       0.008787       0.001692       1.409762      -0.179211       1.501846           0.000000
           38              H      -3.669561       2.927629      21.232335       0.114847       1.201962 0.89785903E+01  0.89951623E+02                                 1.802766                            1.702100      -1.138471       2.332090                    0.996712       3.523368       9.689602       0.505256       1.210022      -0.725105      -0.019459      -0.010279      -0.032976       0.039645       0.001754       0.008922       0.005721       0.008079       0.013169      -0.009336      -0.004320       0.013657              1.848124       1.896235       0.150830       0.224575       1.576337       0.392664       2.071801           0.000000
           39              H      -5.616477       2.052565      22.111454       0.115641       1.218354 0.91198917E+01  0.91756872E+02                                 1.822307                            1.717817      -1.161594       2.321671                    0.996597       3.538795       9.763963       0.501720       1.213377      -0.724349       0.019268      -0.031272      -0.009850       0.038029      -0.009809      -0.001646       0.006005      -0.002497      -0.016371      -0.009746      -0.004489       0.014234              1.869539       1.916530      -0.232697      -0.153660       2.102305       0.400637       1.589781           0.000000
           40              H       6.316458       0.753786      19.377440       0.459273       0.357483 0.20996858E+01  0.15258871E+02                                 0.963078                            0.958241      -1.305124       2.485116                    0.999945       1.973700       5.306270       0.513939       1.639933      -0.644262       0.002938       0.028987       0.003476       0.029342       0.002431       0.003280       0.002352      -0.018359      -0.019353      -0.009493      -0.003626       0.013119              0.969247       0.916774       0.023239      -0.015024       1.062595       0.051364       0.928371          -0.000000
           41              H       2.520449      -2.898455      17.131314       0.124157       1.166708 0.86555687E+01  0.86115087E+02                                 1.784822                            1.685228      -1.151705       2.334828                    0.996513       3.478840       9.603126       0.500345       1.230419      -0.720486      -0.019211       0.012119       0.031486       0.038825      -0.002341      -0.009560       0.006547       0.006453       0.010623      -0.009641      -0.004659       0.014300              1.829910       1.883303      -0.155837      -0.221408       1.570916       0.389667       2.035512           0.000000
           42              H       0.563613      -2.031067      16.261401       0.125113       1.172783 0.87409820E+01  0.87130538E+02                                 1.787389                            1.690797      -1.151501       2.334776                    0.996469       3.477686       9.591777       0.501005       1.226462      -0.721464       0.018560       0.032821       0.011840       0.039520       0.010141       0.002125       0.006112      -0.002204      -0.019020      -0.009983      -0.005075       0.015058              1.830391       1.884744       0.222318       0.147572       2.047846       0.377118       1.558583          -0.000000
           43              H      -2.950014      -3.839533      15.336254       0.137843       1.061983 0.76320368E+01  0.73544005E+02                                 1.674552                            1.580402      -1.111934       2.365996                    0.997372       3.316066       8.994294       0.517933       1.227230      -0.721307      -0.044244       0.000195      -0.000149       0.044245      -0.000118       0.000365      -0.003130       0.019412      -0.039530      -0.014075      -0.002226       0.016300              1.714808       2.233246       0.001383       0.003896       1.501640       0.179614       1.409539           0.000000
           44              H       0.559866       9.708607      14.392697       0.122300       1.176265 0.87569788E+01  0.87343544E+02                                 1.791037                            1.692162      -1.154775       2.330676                    0.996480       3.495701       9.649342       0.500805       1.226199      -0.721390       0.018802      -0.032470      -0.012311       0.039489      -0.009573      -0.002416       0.006032      -0.001826      -0.015286      -0.009223      -0.004896       0.014118              1.835997       1.885118      -0.218509      -0.153834       2.044897       0.393069       1.577975          -0.000000
           45              H       2.530313      10.591347      13.536592       0.122205       1.180013 0.87934016E+01  0.87781008E+02                                 1.794026                            1.695190      -1.150763       2.332421                    0.996650       3.492588       9.638769       0.500670       1.225493      -0.721633      -0.018488      -0.010122      -0.033145       0.039280       0.002270       0.009956       0.005768       0.007621       0.012250      -0.009378      -0.005241       0.014619              1.838283       1.890136       0.148178       0.225687       1.564205       0.382479       2.060506          -0.000000
           46              H       6.047689      -3.824181      15.340857       0.138282       1.059670 0.76205951E+01  0.73427624E+02                                 1.674203                            1.580950      -1.110402       2.367100                    0.997326       3.315434       9.000775       0.516841       1.229924      -0.720701       0.044415       0.000485      -0.000771       0.044424       0.000338      -0.000588      -0.003240       0.029195      -0.010276      -0.013889      -0.002445       0.016334              1.713771       2.229768       0.008831      -0.001620       1.409740       0.179182       1.501806           0.000000
           47              H      -2.522700      -2.927624      21.232335       0.116664       1.203456 0.89949748E+01  0.90193725E+02                                 1.807522                            1.706178      -1.155804       2.325359                    0.996594       3.524586       9.710103       0.503326       1.213612      -0.724272       0.018932       0.009975      -0.032138       0.038610       0.001663      -0.009216      -0.005732       0.007927       0.013453      -0.009453      -0.004456       0.013909              1.853172       1.901315       0.151590      -0.225864       1.580198      -0.394579       2.078004           0.000000
           48              H      -0.575774      -2.052560      22.111454       0.115447       1.213822 0.90760366E+01  0.91174621E+02                                 1.815016                            1.711536      -1.149331       2.326696                    0.996806       3.532065       9.727045       0.503757       1.210339      -0.725050      -0.019250       0.031574      -0.009720       0.038235      -0.009796       0.002051      -0.005811      -0.002342      -0.016673      -0.009385      -0.004921       0.014306              1.861789       1.908613      -0.230924       0.152596       2.092813      -0.397815       1.583941           0.000000
           49              H       9.288776       0.000001       4.630334       0.465680       0.351541 0.20510313E+01  0.14812088E+02                                 0.952420                            0.947438      -1.309968       2.491421                    0.999929       1.930792       5.167712       0.516775       1.641196      -0.644403      -0.000073       0.000053       0.028805       0.028806      -0.002725      -0.000020      -0.000106       0.001667       0.039589      -0.009448      -0.003749       0.013197              0.958219       0.900236       0.020585      -0.000003       0.910076      -0.000004       1.064346          -0.000000
           50              H       3.096353       0.000002      18.383253       0.465650       0.351566 0.20513206E+01  0.14815048E+02                                 0.952550                            0.947574      -1.310248       2.491284                    0.999928       1.931152       5.169224       0.516669       1.641438      -0.644364       0.000094      -0.000051      -0.028836       0.028836       0.002205      -0.000010      -0.000108       0.001690       0.039677      -0.008974      -0.004252       0.013226              0.958345       0.900377      -0.020591       0.000002       0.910196      -0.000000       1.064461          -0.000000
           51              H       3.096267       0.000000       3.042396       0.458940       0.362555 0.21362052E+01  0.15571492E+02                                 0.967922                            0.963271      -1.296297       2.488586                    0.999929       1.967937       5.276824       0.515862       1.628865      -0.646176      -0.000159      -0.000459      -0.029367       0.029371       0.002758      -0.000057      -0.000032       0.000856       0.040324      -0.009511      -0.003930       0.013441              0.973716       0.918349      -0.020674       0.000008       0.923475       0.000002       1.079325          -0.000000
           52              H      -3.096138       0.000003      19.971191       0.458725       0.362715 0.21371522E+01  0.15578480E+02                                 0.967766                            0.963121      -1.296052       2.488454                    0.999928       1.968143       5.275576       0.516249       1.627636      -0.646366       0.000158       0.000461       0.029409       0.029413      -0.002193      -0.000063      -0.000015       0.000845       0.040475      -0.008979      -0.004513       0.013492              0.973559       0.918259       0.020652      -0.000003       0.923328       0.000003       1.079091          -0.000000
           53              H       3.096306       7.676002      12.298461       0.461993       0.358023 0.21022823E+01  0.15275483E+02                                 0.963314                            0.958480      -1.306006       2.488403                    0.999933       1.956248       5.251123       0.514394       1.638725      -0.644675      -0.000055      -0.000177       0.029352       0.029353      -0.002459       0.000051       0.000028       0.000819       0.040612      -0.009262      -0.004276       0.013537              0.969181       0.911961       0.020212       0.000000       0.919670       0.000007       1.075911          -0.000000
           54              H       9.288797       7.676001      10.715126       0.461940       0.357908 0.21013056E+01  0.15266032E+02                                 0.962955                            0.958131      -1.306187       2.488277                    0.999930       1.955896       5.249121       0.514608       1.638296      -0.644741       0.000030       0.000154      -0.029373       0.029374       0.002481       0.000045       0.000037       0.000771       0.040623      -0.009281      -0.004260       0.013541              0.968812       0.911640      -0.020197      -0.000002       0.919328       0.000007       1.075469          -0.000000
           55              H       6.192553       6.877698      11.506794       0.460889       0.360563 0.21258490E+01  0.15513641E+02                                 0.974308                            0.969172      -1.307744       2.488923                    0.999934       1.971163       5.329278       0.506553       1.656915      -0.641911      -0.000064      -0.029420       0.000110       0.029421      -0.000115      -0.002569       0.000119      -0.019587      -0.021776      -0.009338      -0.004086       0.013424              0.980341       0.921051       0.000004       0.021033       1.089548      -0.000002       0.930425          -0.000000
           56              H       0.000050       8.474306      11.506794       0.460874       0.360883 0.21284550E+01  0.15538564E+02                                 0.975165                            0.969988      -1.308229       2.488648                    0.999934       1.972267       5.334563       0.506128       1.657675      -0.641790       0.000093       0.029415      -0.000106       0.029416      -0.000147       0.002404       0.000129      -0.019564      -0.021710      -0.009165      -0.004237       0.013402              0.981210       0.921698       0.000003      -0.021055       1.090837       0.000012       0.931095          -0.000000
           57              H       6.038906      11.514000       0.000000       0.135594       1.063763 0.76551662E+01  0.73827208E+02                                 1.677830                            1.583853      -1.098505       2.371661                    0.997320       3.317879       9.004682       0.516818       1.228872      -0.721022       0.043487      -0.000326       0.000242       0.043489       0.000161      -0.000257      -0.002918       0.028961      -0.008189      -0.013880      -0.001970       0.015850              1.717253       2.242288      -0.000013      -0.000014       1.409852       0.178117       1.499618           0.000000
           58              H       9.429919      11.514000       0.000000       0.137414       1.058911 0.76103635E+01  0.73259738E+02                                 1.669271                            1.576666      -1.092197       2.374302                    0.997449       3.308787       8.960623       0.519446       1.224914      -0.721877      -0.044725       0.000161      -0.000123       0.044725       0.000055      -0.000096      -0.003410       0.019691      -0.038469      -0.013931      -0.002327       0.016257              1.707955       2.225468      -0.000045      -0.000021       1.494906       0.176351       1.403490           0.000000
           59              H       0.153567       3.838000       0.000000       0.135479       1.063620 0.76540557E+01  0.73813692E+02                                 1.677691                            1.583766      -1.089891       2.375584                    0.997454       3.317617       9.003748       0.516820       1.228914      -0.721017      -0.043486       0.000295      -0.000257       0.043487       0.000252      -0.000264       0.002955       0.028957      -0.008515      -0.013856      -0.002048       0.015903              1.717089       2.241898       0.000024      -0.000034       1.409807      -0.178108       1.499561           0.000000
           60              H       9.147554       3.838000       0.000000       0.137934       1.055256 0.75782338E+01  0.72870648E+02                                 1.665210                            1.573179      -1.085660       2.377507                    0.997622       3.303209       8.939548       0.520118       1.224671      -0.721940       0.044665      -0.000130       0.000074       0.044665       0.000069      -0.000105       0.003536       0.019602      -0.038539      -0.014022      -0.002203       0.016225              1.703660       2.218727      -0.000027       0.000021       1.491668      -0.175686       1.400586           0.000000
           61              C       7.236564      12.783611       5.537069       0.648224      24.907915 0.23950889E+03  0.48920081E+04                                 7.860669                            5.478036       0.003588       2.068042                    0.999356      21.477126      59.149037       0.638236       0.469850      -1.023937      -0.038190       0.016901      -0.056996       0.070659       0.066314      -0.005517       0.062500      -0.088669      -0.120900      -0.091572      -0.026525       0.118097              9.981076      10.679476      -2.957410       1.529120       7.149228      -4.118094      12.114523           0.000001
           62              C       7.994533      12.089701       6.618708      -0.022531      41.175630 0.42168494E+03  0.97320558E+04                                10.210837                            6.728808       0.040647       2.018849                    0.999185      26.778021      73.612117       0.659129       0.402642      -1.084923       0.030835      -0.029247       0.032460       0.053477      -0.002655      -0.012329       0.015218       0.007863       0.022440      -0.018329      -0.004838       0.023167             13.669014      15.258665      -2.512503       3.197207       9.777480      -7.214930      15.970899          -0.000000
           63              C       9.390323      12.074349       6.609502      -0.147628      37.320632 0.44845799E+03  0.10640830E+05                                 9.755616                            7.107353       0.006627       1.967755                    0.999611      29.966061      86.957537       0.611121       0.422401      -1.058872      -0.017959      -0.010647      -0.001210       0.020913       0.018177      -0.027193       0.018815      -0.043535       0.020839      -0.050070       0.017711       0.032359             11.835655      17.051686      -2.007631       3.054065       7.201685      -3.949144      11.253594           0.000001
           64              C      10.083890      11.503255       7.668127       0.078744      40.262529 0.40732084E+03  0.93536941E+04                                10.190157                            6.707438      -0.088307       1.981555                    0.999200      26.308339      73.010018       0.643949       0.414198      -1.073332      -0.002998      -0.001393       0.000589       0.003358       0.000439      -0.000396      -0.002765       0.006211      -0.050793      -0.017273       0.005658       0.011615             13.492380      22.196376      -0.047687       0.001036       7.272547      -3.755050      11.008217           0.000000
           65              C      -0.798810      11.503255       7.668127       0.072631      40.783765 0.41495893E+03  0.95675192E+04                                10.267489                            6.763210      -0.100875       1.975779                    0.999114      26.432450      73.353397       0.642658       0.413363      -1.074539       0.003227      -0.000632      -0.000438       0.003317      -0.001284      -0.000163      -0.002170       0.026830       0.013054      -0.015886       0.004585       0.011301             13.609421      22.556312      -0.060723       0.077984      10.982838      -3.714572       7.289113           0.000000
           66              C      -0.091631      12.579430       7.115801      -0.146622      37.449246 0.45515520E+03  0.10832002E+05                                 9.770061                            7.152201       0.024383       1.972613                    0.999618      30.002571      86.987794       0.610669       0.421455      -1.060232       0.018820       0.000321       0.012110       0.022382      -0.027128       0.015893       0.017935      -0.032431       0.053090      -0.048339       0.016719       0.031620             11.838622      17.089848       3.051062      -2.017474      11.295228      -3.883925       7.130791           0.000001
           67              C       1.309112      12.559472       7.092788      -0.021562      41.240403 0.41636315E+03  0.95827283E+04                                10.224436                            6.688728       0.038223       2.019838                    0.999226      26.692212      73.373871       0.660455       0.402945      -1.084271      -0.026161      -0.035532       0.027924       0.052218      -0.013086      -0.002782       0.016259      -0.000810      -0.016044      -0.019807      -0.003162       0.022970             13.758015      15.028272       3.206264      -2.524094      16.326777      -7.430345       9.918995          -0.000000
           68              C       2.041087      -1.705606       6.416188       0.650047      25.424378 0.24248424E+03  0.49689979E+04                                 7.978107                            5.515473      -0.035230       2.053323                    0.999313      21.552004      59.487815       0.635342       0.470450      -1.023424       0.040198       0.056927      -0.014607       0.071203      -0.003445       0.064287       0.063671       0.019114       0.179966      -0.089555      -0.025749       0.115304             10.206100      10.660365       1.725056      -3.035493      12.607476      -4.373683       7.350460           0.000001
           69              C       2.000200      11.512466       7.672730      -0.102352      36.924782 0.42790729E+03  0.10029694E+05                                 9.711929                            6.966211      -0.063470       1.955263                    0.999431      29.103377      83.798352       0.614460       0.425280      -1.057618      -0.018679      -0.001485       0.000796       0.018755       0.000356       0.000531       0.043477       0.028650       0.047553      -0.050667       0.006389       0.044278             12.047173      10.891052       0.013177       0.000312      15.730650      -7.166192       9.519817           0.000001
           70              C       1.302930      10.459319       8.248070      -0.024040      41.263596 0.41724935E+03  0.96080272E+04                                10.227331                            6.694747       0.034974       2.018342                    0.999197      26.723688      73.474071       0.660334       0.402813      -1.084383      -0.027379       0.034584      -0.031402       0.054145       0.009668       0.002913       0.019132      -0.006286      -0.021427      -0.021082      -0.002979       0.024061             13.754873      15.129467      -3.172067       2.486833      16.247027      -7.382412       9.888124          -0.000000
           71              C       2.038605       9.384679       8.943080       0.650676      25.214955 0.24066830E+03  0.49229797E+04                                 7.931355                            5.493332      -0.025474       2.056907                    0.999230      21.521535      59.368521       0.636814       0.470202      -1.023465       0.038453      -0.058002       0.013096       0.070812       0.005393      -0.065059       0.065451       0.020117       0.181572      -0.092756      -0.023917       0.116673             10.126772      10.733382      -1.673911       3.021799      12.384245      -4.265813       7.262689           0.000001
           72              C      -0.091621      10.442431       8.238864      -0.150614      37.596991 0.45385135E+03  0.10797023E+05                                 9.796249                            7.143403       0.015809       1.968976                    0.999616      30.059056      87.235713       0.610644       0.421627      -1.059752       0.019747       0.000398      -0.012661       0.023461       0.023023      -0.014168       0.021551      -0.032498       0.051579      -0.045217       0.010460       0.034757             11.896256      17.179142      -3.104141       2.026943      11.287096      -3.951677       7.222530           0.000000
           73              C       9.382906      10.950583       8.735958      -0.151796      37.672236 0.45468729E+03  0.10824681E+05                                 9.819126                            7.158304      -0.000781       1.964025                    0.999603      30.101789      87.464812       0.608787       0.422609      -1.058862      -0.019151       0.013859       0.001561       0.023691      -0.014520       0.026198       0.018898      -0.042130       0.022228      -0.047023       0.014522       0.032501             11.923232      17.189575       2.072261      -3.139592       7.182822      -3.938253      11.397300           0.000001
           74              C       7.984639      10.924484       8.722149      -0.020299      41.217780 0.41918205E+03  0.96596439E+04                                10.217480                            6.707545       0.044708       2.021721                    0.999227      26.686359      73.298131       0.660377       0.402491      -1.085055       0.030305       0.027526      -0.034076       0.053266       0.005321       0.013878       0.015271       0.006379       0.012835      -0.017752      -0.006670       0.024421             13.719275      15.219289       2.612821      -3.351992       9.847668      -7.303161      16.090867          -0.000000
           75              C       7.287357      11.517071       7.668127      -0.109061      37.057679 0.43689562E+03  0.10289170E+05                                 9.722766                            7.029329      -0.047770       1.956722                    0.999463      29.313316      84.481400       0.613228       0.424113      -1.058814       0.018111       0.000672       0.000420       0.018128      -0.000054       0.001601       0.042447      -0.004647      -0.066808      -0.050490       0.008821       0.041669             11.992863      10.949964      -0.006343      -0.056316       9.478538      -7.067658      15.550087           0.000001
           76              C       7.230400      10.256672       9.803788       0.650340      25.259615 0.24176608E+03  0.49510222E+04                                 7.939505                            5.505982      -0.021356       2.057653                    0.999296      21.557338      59.499189       0.636064       0.470225      -1.023461      -0.042427      -0.013026       0.058400       0.073350      -0.064421       0.004827       0.063365      -0.082940      -0.120441      -0.090524      -0.025244       0.115768             10.119586      10.854593       3.071974      -1.687856       7.251821      -4.195253      12.252344           0.000001
           77              C       5.133572      12.808174       2.140264       0.638838      25.575237 0.24637590E+03  0.50671089E+04                                 7.989632                            5.550171      -0.028569       2.052257                    0.999243      21.730533      60.020930       0.635182       0.468863      -1.024647       0.039591       0.012921       0.057529       0.071021      -0.066504      -0.003285      -0.067680      -0.081702      -0.122332      -0.093717      -0.026237       0.119954             10.178553      10.675983       2.959911       1.513417       7.322141       4.300945      12.537535           0.000001
           78              C       4.410283      12.088165       1.054022      -0.019279      41.412340 0.42039034E+03  0.96928044E+04                                10.252859                            6.720260       0.049198       2.022840                    0.999228      26.693209      73.296129       0.659415       0.402857      -1.084993      -0.022041      -0.030686      -0.029616       0.048006       0.003374      -0.009006      -0.018906       0.022480       0.016295      -0.025611       0.002488       0.023123             13.798588      14.948522       2.612823       3.312706      10.035153       7.525798      16.412090          -0.000000
           79              C       2.999632      12.058996       1.044817      -0.148846      37.276879 0.44757004E+03  0.10612630E+05                                 9.735921                            7.091168       0.021929       1.971277                    0.999639      29.976074      86.907350       0.613110       0.421314      -1.059742       0.021843      -0.015687      -0.001758       0.026950      -0.016176      -0.028909      -0.021804      -0.043049       0.031806      -0.051704       0.015107       0.036596             11.814902      16.941494       2.055880       3.131479       7.148680       3.954578      11.354531           0.000001
           80              C       0.097822      12.561006       0.538518      -0.148047      37.236574 0.44351811E+03  0.10494058E+05                                 9.726742                            7.057955       0.014241       1.970168                    0.999578      29.898881      86.628253       0.614605       0.421190      -1.059680      -0.022569      -0.002958      -0.015181       0.027360       0.028072       0.015778      -0.023048      -0.033452       0.060232      -0.051745       0.013949       0.037796             11.825620      16.935570      -3.166105      -2.067858      11.416770       3.960547       7.124520           0.000001
           81              C      11.077125      12.570218       0.570737      -0.021292      41.295857 0.41865362E+03  0.96411587E+04                                10.224044                            6.699858       0.054660       2.025182                    0.999226      26.655917      73.109646       0.661491       0.402075      -1.085702       0.027884      -0.030178      -0.029887       0.050809       0.011327      -0.002337      -0.017745      -0.003740      -0.029849      -0.021938      -0.001893       0.023831             13.754724      15.118324      -3.407424      -2.666271      16.253309       7.380729       9.892540          -0.000000
           82              C      10.338981      13.644858       1.270350       0.642511      25.595382 0.24504555E+03  0.50326184E+04                                 7.997599                            5.536219      -0.018345       2.057152                    0.999277      21.646112      59.733329       0.635840       0.469041      -1.024613      -0.041566       0.057051       0.012690       0.071718       0.002951       0.065603      -0.066409       0.014194       0.187900      -0.091629      -0.027795       0.119424             10.214211      10.779255      -1.694517      -3.063312      12.516836       4.320702       7.346542           0.000001
           83              C      -1.044029       2.568390       5.537069       0.649303      24.884109 0.23921739E+03  0.48847905E+04                                 7.858575                            5.476369       0.011870       2.070654                    0.999304      21.461103      59.106101       0.638012       0.470136      -1.023734       0.039666      -0.015645      -0.058874       0.072693       0.065082       0.004303      -0.063669      -0.088690      -0.118509      -0.090659      -0.027337       0.117996              9.979049      10.678472      -2.957431      -1.530172       7.147668       4.116957      12.111005           0.000001
           84              C      -1.801986       3.262301       6.618708      -0.022271      41.138972 0.42127570E+03  0.97197308E+04                                10.202823                            6.723651       0.049818       2.021775                    0.999185      26.766591      73.556935       0.659695       0.402416      -1.085134      -0.030736       0.030953       0.032586       0.054449      -0.005705       0.011886      -0.015189       0.007348       0.022612      -0.017060      -0.007038       0.024098             13.658846      15.246128      -2.512975      -3.198842       9.771053       7.209484      15.959356          -0.000000
           85              C       9.187224       3.277653       6.609502      -0.151103      37.494709 0.45095184E+03  0.10715388E+05                                 9.788812                            7.130013      -0.004026       1.963807                    0.999604      30.038685      87.245309       0.609743       0.422748      -1.058602       0.019462       0.009833       0.000672       0.021815       0.013580       0.025505      -0.019947      -0.045052       0.023899      -0.047189       0.012746       0.034443             11.879321      17.123899      -2.021827      -3.077095       7.225603       3.961935      11.288460           0.000001
           86              C       8.493669       3.848747       7.668127       0.079217      40.228644 0.40690301E+03  0.93417599E+04                                10.185862                            6.704871      -0.110033       1.975038                    0.999145      26.292254      72.957728       0.643942       0.414306      -1.073255       0.003305       0.001117       0.001209       0.003692       0.000257      -0.000001       0.002442       0.006454      -0.044936      -0.015284       0.004557       0.010727             13.486790      22.186523      -0.045983       0.000759       7.270082       3.753626      11.003765           0.000001
           87              C       6.991369       3.848747       7.668127       0.074915      40.702220 0.41400079E+03  0.95401803E+04                                10.255786                            6.756494      -0.078505       1.983286                    0.999170      26.399088      73.247376       0.642803       0.413498      -1.074422      -0.002336       0.000405      -0.001067       0.002600      -0.000141       0.000902       0.004217       0.027666       0.014117      -0.017008       0.005404       0.011605             13.592256      22.521371      -0.060912      -0.078564      10.973384       3.711571       7.282014           0.000000
           88              C       6.284184       2.772572       7.115801      -0.149450      37.591185 0.45716191E+03  0.10892624E+05                                 9.795438                            7.168392       0.020090       1.970558                    0.999600      30.067912      87.252136       0.609872       0.421507      -1.060113      -0.019665      -0.000843       0.012198       0.023156      -0.027363      -0.014100      -0.017172      -0.031202       0.054501      -0.047291       0.016161       0.031130             11.871681      17.139360       3.060915       2.024024      11.326392       3.896479       7.149290           0.000001
           89              C       4.883441       2.792530       7.092788      -0.019432      41.084649 0.41464834E+03  0.95323414E+04                                10.195783                            6.672565       0.045272       2.022759                    0.999198      26.636926      73.152950       0.661682       0.402659      -1.084587       0.025598       0.033510       0.028062       0.050652      -0.010452       0.004433      -0.016895      -0.001682      -0.018008      -0.019094      -0.003438       0.022533             13.715233      14.987060       3.188400       2.510659      16.271677       7.401948       9.886961          -0.000000
           90              C       4.151485       1.705608       6.416188       0.644375      25.532028 0.24369829E+03  0.49994125E+04                                 7.993264                            5.524958      -0.030725       2.053688                    0.999265      21.611822      59.658582       0.635628       0.469717      -1.023966      -0.039224      -0.056727      -0.015514       0.070691      -0.004096      -0.066064      -0.066492       0.023050       0.183246      -0.093511      -0.025184       0.118695             10.226554      10.681269       1.730624       3.042777      12.633621       4.384580       7.364773           0.000001
           91              C       4.192359       3.839536       7.672730      -0.103679      37.004770 0.42899923E+03  0.10061878E+05                                 9.724624                            6.974078      -0.066859       1.953558                    0.999484      29.141116      83.939481       0.614236       0.425156      -1.057676       0.018815       0.000036       0.000168       0.018816      -0.000531      -0.000301      -0.042934       0.028590       0.047809      -0.050160       0.006333       0.043827             12.063900      10.908980       0.011209      -0.001557      15.751121       7.176419       9.531600           0.000001
           92              C       4.889636       4.892683       8.248070      -0.020346      41.116003 0.41560855E+03  0.95606770E+04                                10.204570                            6.682161       0.035099       2.019050                    0.999207      26.665918      73.274956       0.660878       0.402885      -1.084351       0.026774      -0.033853      -0.031862       0.053648       0.009730      -0.001938      -0.017156      -0.006676      -0.020391      -0.019345      -0.002893       0.022238             13.720955      15.095464      -3.160922      -2.478249      16.203852       7.360530       9.863549          -0.000000
           93              C       4.153969       5.967324       8.943080       0.648079      25.267554 0.24125473E+03  0.49379930E+04                                 7.941858                            5.499916      -0.024683       2.056530                    0.999259      21.548960      59.462908       0.636449       0.470184      -1.023471      -0.038720       0.057191       0.014668       0.070606       0.006431       0.064660      -0.064793       0.020750       0.183223      -0.092949      -0.023138       0.116087             10.141058      10.747551      -1.677506      -3.026708      12.402703       4.273650       7.272920           0.000001
           94              C       6.284187       4.909571       8.238864      -0.151150      37.666640 0.45482222E+03  0.10826345E+05                                 9.811222                            7.153598       0.012849       1.967842                    0.999625      30.086760      87.352915       0.609856       0.421928      -1.059519      -0.018951       0.000706      -0.011957       0.022419       0.024820       0.014308      -0.020649      -0.034489       0.053101      -0.046969       0.012309       0.034660             11.915502      17.207844      -3.113093      -2.032648      11.304855       3.958917       7.233806           0.000000
           95              C       9.194665       4.401420       8.735958      -0.151955      37.566344 0.45326901E+03  0.10781021E+05                                 9.792890                            7.140694       0.003832       1.965748                    0.999618      30.065930      87.281681       0.610444       0.421848      -1.059484       0.020720      -0.013795       0.001168       0.024919      -0.015567      -0.026325      -0.018265      -0.043564       0.023911      -0.047936       0.015742       0.032194             11.888667      17.131267       2.061825       3.122655       7.164646       3.928701      11.370088           0.000000
           96              C      -1.792068       4.427518       8.722149      -0.021046      41.297342 0.42010930E+03  0.96869685E+04                                10.231675                            6.716100       0.041701       2.020331                    0.999238      26.717930      73.422466       0.659747       0.402627      -1.084894      -0.029505      -0.027614      -0.032981       0.052161       0.003297      -0.013167      -0.014958       0.006148       0.018675      -0.017788      -0.005569       0.023357             13.739106      15.238403       2.618816       3.360063       9.862777       7.316262      16.116138          -0.000000
           97              C      -1.094798       3.834931       7.668127      -0.107771      36.989583 0.43593271E+03  0.10260978E+05                                 9.715714                            7.025484      -0.059130       1.954017                    0.999451      29.273881      84.349027       0.612876       0.424585      -1.058505      -0.017681       0.000417       0.000783       0.017703       0.000321      -0.000915      -0.041674      -0.005500      -0.067320      -0.049718       0.008458       0.041260             11.983631      10.936967      -0.006164       0.056573       9.473015       7.063312      15.540911           0.000001
           98              C      -1.037817       5.095330       9.803788       0.646748      25.331974 0.24254483E+03  0.49710886E+04                                 7.954425                            5.514973      -0.030693       2.054251                    0.999262      21.595077      59.632903       0.635507       0.470247      -1.023423       0.040298       0.013376       0.057184       0.071224      -0.065686      -0.004856      -0.064375      -0.083959      -0.117825      -0.091760      -0.025440       0.117201             10.139841      10.876926       3.080162       1.693620       7.266380       4.205405      12.276217           0.000001
           99              C       1.058925       2.543827       2.140264       0.638951      25.593248 0.24658365E+03  0.50724085E+04                                 7.992699                            5.552068      -0.029986       2.051596                    0.999221      21.740615      60.053245       0.635155       0.468788      -1.024697      -0.038370      -0.010507       0.057339       0.069788      -0.066604       0.005154       0.069952      -0.081796      -0.119273      -0.096478      -0.024101       0.120579             10.182938      10.680209       2.961596      -1.514673       7.325594      -4.303443      12.543012           0.000001
          100              C       1.782202       3.263835       1.054022      -0.018043      41.337175 0.41954847E+03  0.96679508E+04                                10.239286                            6.712227       0.054850       2.025117                    0.999238      26.664572      73.182153       0.660042       0.402701      -1.085165       0.022738       0.031018      -0.029541       0.048495       0.002720       0.010254       0.018639       0.022926       0.015645      -0.025695       0.002050       0.023645             13.779523      14.927100       2.607594      -3.305895      10.021900      -7.514617      16.389571           0.000000
          101              C       3.192853       3.293004       1.044817      -0.150688      37.331565 0.44831294E+03  0.10634906E+05                                 9.747137                            7.098504       0.010715       1.967876                    0.999586      29.999852      87.002090       0.612590       0.421486      -1.059608      -0.021781       0.016206      -0.001378       0.027184      -0.017000       0.030400       0.022573      -0.043816       0.030996      -0.053763       0.016166       0.037597             11.829924      16.964842       2.060708      -3.138710       7.157321      -3.959817      11.367611           0.000001
          102              C       6.094657       2.790994       0.538518      -0.148494      37.244846 0.44369314E+03  0.10499020E+05                                 9.729294                            7.060823       0.012497       1.969642                    0.999598      29.900321      86.630002       0.614301       0.421366      -1.059591       0.022763       0.002957      -0.014741       0.027280       0.027468      -0.014574       0.024459      -0.032160       0.060074      -0.050865       0.011867       0.038997             11.828223      16.941125      -3.169836       2.069801      11.417643      -3.960292       7.125900           0.000001
          103              C       7.500354       2.781782       0.570737      -0.020776      41.238936 0.41805198E+03  0.96234446E+04                                10.213821                            6.694200       0.057848       2.026492                    0.999181      26.635444      73.028980       0.661923       0.401974      -1.085815      -0.027566       0.032347      -0.031578       0.052947       0.012442       0.002371       0.018480      -0.002610      -0.030061      -0.023042      -0.001923       0.024965             13.739950      15.099865      -3.404694       2.663487      16.237249      -7.372611       9.882736          -0.000000
          104              C       8.238506       1.707143       1.270350       0.645841      25.569168 0.24473772E+03  0.50251812E+04                                 7.996311                            5.535360      -0.017446       2.057257                    0.999260      21.628372      59.695764       0.635379       0.469485      -1.024276       0.040179      -0.058014       0.014743       0.072092       0.002655      -0.063550       0.064198       0.016155       0.187984      -0.088959      -0.027921       0.116880             10.212681      10.776403      -1.693896       3.062259      12.516188      -4.320440       7.345452           0.000001
          105              C       1.044149       2.568392      17.476518       0.647778      24.907534 0.23949764E+03  0.48916239E+04                                 7.860004                            5.477358       0.010379       2.069987                    0.999407      21.477001      59.143926       0.638384       0.469756      -1.024009      -0.039318      -0.015901       0.056942       0.071001      -0.064178       0.004893       0.064147      -0.088614      -0.120996      -0.091085      -0.026696       0.117781              9.980651      10.679107       2.957687      -1.529598       7.149364      -4.118232      12.113482           0.000001
          106              C       1.802104       3.262302      16.394879      -0.022838      41.186418 0.42175631E+03  0.97341357E+04                                10.212737                            6.729289       0.042817       2.019491                    0.999216      26.780945      73.622311       0.659117       0.402632      -1.084928       0.029937       0.029493      -0.032875       0.053356       0.002353       0.012752       0.015677       0.007265       0.023850      -0.018863      -0.004978       0.023841             13.673038      15.262147       2.514460      -3.199627       9.780931      -7.218157      15.976035           0.000000
          107              C       3.197894       3.277654      16.404085      -0.147433      37.329557 0.44856913E+03  0.10644233E+05                                 9.757302                            7.108319       0.008437       1.968162                    0.999627      29.970349      86.975950       0.611062       0.422411      -1.058856      -0.018772       0.010967       0.000435       0.021745      -0.016606       0.026734       0.018773      -0.042590       0.025377      -0.048791       0.016359       0.032432             11.838006      17.056275       2.008689      -3.055486       7.203113      -3.949658      11.254629           0.000000
          108              C       3.891447       3.848748      15.345460       0.076468      40.341754 0.40826257E+03  0.93805283E+04                                10.201723                            6.714328      -0.109947       1.974450                    0.999142      26.340646      73.114737       0.643756       0.414092      -1.073424      -0.002548       0.001084      -0.000567       0.002827      -0.000332       0.000037      -0.000778       0.006516      -0.046523      -0.015538       0.004509       0.011029             13.508468      22.224196       0.048535      -0.001706       7.280835      -3.760199      11.020375           0.000001
          109              C       5.393747       3.848748      15.345460       0.075024      40.691656 0.41392224E+03  0.95380496E+04                                10.254366                            6.756227      -0.099431       1.976493                    0.999106      26.397981      73.246385       0.642753       0.413543      -1.074377       0.002893       0.001084      -0.000076       0.003090       0.001510      -0.000639      -0.004464       0.025857       0.009762      -0.015677       0.004180       0.011497             13.589000      22.515180       0.060789      -0.078401      10.971298      -3.710516       7.280524           0.000000
          110              C       6.100936       2.772573      15.897786      -0.148891      37.550387 0.45661469E+03  0.10875683E+05                                 9.789502                            7.165443       0.016984       1.970100                    0.999603      30.042304      87.145289       0.609863       0.421665      -1.060077       0.017674      -0.000869      -0.011542       0.021127       0.027894      -0.015686       0.016946      -0.032117       0.052863      -0.048437       0.017707       0.030730             11.863763      17.129925      -3.064496       2.025757      11.316813      -3.892122       7.144552           0.000000
          111              C       7.501679       2.792531      15.920799      -0.017604      41.040784 0.41412455E+03  0.95181601E+04                                10.193854                            6.671782       0.041643       2.021889                    0.999216      26.613492      73.102147       0.661150       0.403073      -1.084209      -0.026273       0.033878      -0.027744       0.051066       0.013098       0.003040       0.016128      -0.000683      -0.023735      -0.020302      -0.003222       0.023524             13.712308      14.982157      -3.190236       2.511378      16.269454      -7.400696       9.885312          -0.000000
          112              C      -4.151362       1.705609      16.597399       0.646453      25.499659 0.24334527E+03  0.49906288E+04                                 7.989171                            5.522450      -0.028374       2.054741                    0.999264      21.594090      59.610864       0.635480       0.469972      -1.023773       0.041268      -0.056216       0.015397       0.071417       0.004732      -0.064996       0.066478       0.021135       0.180890      -0.093084      -0.024213       0.117297             10.220954      10.674607      -1.728321       3.039958      12.627366      -4.382012       7.360890           0.000001
          113              C       8.192757       3.839537      15.340857      -0.103454      37.023533 0.42925441E+03  0.10069605E+05                                 9.729549                            6.977493      -0.066483       1.953550                    0.999472      29.146122      83.967824       0.613894       0.425319      -1.057549      -0.019369       0.001337      -0.001095       0.019446      -0.000275      -0.000247       0.042801       0.030107       0.042257      -0.050473       0.008007       0.042466             12.070298      10.914208      -0.013277      -0.000277      15.760139      -7.180786       9.536546           0.000001
          114              C       7.495476       4.892684      14.765517      -0.019850      41.003185 0.41439786E+03  0.95248656E+04                                10.183756                            6.670696       0.044660       2.022551                    0.999228      26.624968      73.106529       0.661773       0.402676      -1.084607      -0.027624      -0.033175       0.030911       0.053096      -0.008912      -0.003320       0.017874      -0.007390      -0.023319      -0.019804      -0.003317       0.023121             13.689808      15.064886       3.147144      -2.468045      16.164255      -7.340045       9.840283          -0.000001
          115              C       8.231140       5.967324      14.070507       0.646331      25.312852 0.24179954E+03  0.49514928E+04                                 7.946994                            5.503556      -0.028346       2.055308                    0.999245      21.575742      59.533529       0.636741       0.469745      -1.023802       0.039852       0.057814      -0.014721       0.071746      -0.005051       0.065384       0.066046       0.020342       0.188978      -0.093403      -0.025403       0.118806             10.147287      10.754706       1.678186      -3.028444      12.410250      -4.276340       7.276906           0.000001
          116              C       6.100926       4.909572      14.774723      -0.152417      37.684297 0.45508752E+03  0.10834148E+05                                 9.811584                            7.153392       0.011129       1.967233                    0.999624      30.099858      87.394524       0.610163       0.421658      -1.059698       0.018489       0.001465       0.011668       0.021912      -0.023814       0.014380       0.020321      -0.032450       0.053843      -0.045773       0.011918       0.033855             11.915872      17.206874       3.109280      -2.030532      11.306743      -3.960085       7.233998           0.000001
          117              C       3.190449       4.401420      14.277629      -0.149245      37.521894 0.45258161E+03  0.10761096E+05                                 9.788826                            7.138042       0.000732       1.965063                    0.999621      30.039044      87.202588       0.610174       0.422175      -1.059229      -0.019655      -0.013029      -0.001444       0.023626       0.013811      -0.026072       0.018520      -0.042658       0.024867      -0.046693       0.014138       0.032555             11.883329      17.125542      -2.059865       3.120438       7.160995      -3.925560      11.363450          -0.000000
          118              C       1.792182       4.427519      14.291438      -0.020292      41.293239 0.42002139E+03  0.96843389E+04                                10.231029                            6.715257       0.043027       2.020684                    0.999233      26.713401      73.405361       0.659815       0.402610      -1.084916       0.028686      -0.027822       0.034096       0.052531      -0.005381      -0.013217       0.015424       0.006713       0.019929      -0.017467      -0.007300       0.024768             13.739013      15.238516      -2.617561       3.358253       9.862498      -7.316339      16.116025          -0.000000
          119              C       1.094914       3.834932      15.345460      -0.108968      37.044261 0.43664532E+03  0.10282021E+05                                 9.722812                            7.029169      -0.053399       1.955392                    0.999443      29.304256      84.456008       0.612980       0.424337      -1.058652       0.016604      -0.000518      -0.000741       0.016629      -0.001023      -0.000732       0.043286      -0.004625      -0.067180      -0.051303       0.008837       0.042466             11.993796      10.947057       0.006237       0.056621       9.480687      -7.070087      15.553644           0.000001
          120              C       1.037928       5.095331      13.209799       0.648064      25.284573 0.24202644E+03  0.49578366E+04                                 7.945429                            5.509501      -0.026115       2.056009                    0.999307      21.570851      59.551229       0.635746       0.470320      -1.023379      -0.040111       0.013354      -0.059217       0.072759       0.064965      -0.006242       0.065348      -0.083968      -0.117248      -0.093002      -0.023863       0.116865             10.127644      10.862376      -3.074529       1.689238       7.257898      -4.199774      12.262659           0.000001
          121              C      -1.058805       2.543829      20.873323       0.640044      25.550218 0.24611777E+03  0.50601781E+04                                 7.982579                            5.545748      -0.023962       2.053824                    0.999233      21.719485      59.969363       0.635733       0.468607      -1.024847       0.040437      -0.011771      -0.056076       0.070130       0.068025       0.004073      -0.067469      -0.080475      -0.123545      -0.095005      -0.025419       0.120424             10.169141      10.666842      -2.956847      -1.511100       7.315679       4.295919      12.524902           0.000001
          122              C      -1.782084       3.263838      21.959565      -0.018971      41.407526 0.42033683E+03  0.96910754E+04                                10.251222                            6.719053       0.052526       2.023867                    0.999280      26.691079      73.283790       0.659601       0.402763      -1.085077      -0.022971       0.032161       0.029997       0.049617      -0.005159       0.009717      -0.020045       0.022601       0.015317      -0.026568       0.001424       0.025144             13.796763      14.947384      -2.612693      -3.311866      10.033832       7.524459      16.409074           0.000000
          123              C      -3.192735       3.293007      21.968770      -0.147920      37.314398 0.44799467E+03  0.10626717E+05                                 9.749856                            7.100335       0.014895       1.969328                    0.999614      29.985489      86.991175       0.611876       0.422004      -1.059159       0.020568       0.014201      -0.000045       0.024995       0.014722       0.030745      -0.020081      -0.043218       0.032150      -0.051871       0.015916       0.035955             11.833369      16.970012      -2.061983      -3.140103       7.159427       3.961187      11.370668           0.000001
          124              C       6.290463       2.790997      22.475069      -0.142766      36.969083 0.43983678E+03  0.10384188E+05                                 9.676852                            7.025364       0.025859       1.974800                    0.999616      29.779937      86.159287       0.616521       0.420802      -1.060036      -0.022309       0.002079       0.014585       0.026734      -0.028613      -0.015106      -0.022299      -0.032343       0.052414      -0.050515       0.014269       0.036246             11.759057      16.827322       3.135076       2.047764      11.361605       3.939504       7.088244           0.000001
          125              C       4.884765       2.781785      22.442850      -0.024564      41.476902 0.42084255E+03  0.97049254E+04                                10.254341                            6.718611       0.048911       2.022431                    0.999257      26.727164      73.373206       0.660333       0.402226      -1.085520       0.027106       0.031583       0.031535       0.052217      -0.011712       0.002345      -0.018397      -0.004712      -0.028655      -0.022291      -0.002361       0.024652             13.796343      15.160536       3.418672       2.675321      16.305933       7.406791       9.922560           0.000000
          126              C       4.146617       1.707145      21.743237       0.649836      25.447588 0.24345087E+03  0.49922528E+04                                 7.973031                            5.521885      -0.018202       2.058443                    0.999312      21.567922      59.493221       0.635955       0.469672      -1.024159      -0.040995      -0.059165      -0.014033       0.073335      -0.004396      -0.064560      -0.065361       0.014293       0.182653      -0.091195      -0.025489       0.116684             10.179178      10.741767       1.682886       3.049299      12.473882       4.302336       7.321886           0.000001
          127              C       5.148547      -2.568387      17.476518       0.650974      24.894567 0.23934084E+03  0.48879125E+04                                 7.859800                            5.477236       0.010740       2.070077                    0.999312      21.466902      59.124554       0.638061       0.470043      -1.023792       0.040366       0.014596       0.057873       0.072054      -0.064563      -0.005303      -0.064272      -0.086772      -0.118123      -0.091458      -0.025678       0.117136              9.980615      10.680055       2.957980       1.530216       7.148920       4.117927      12.112869           0.000001
          128              C       4.390580      -3.262298      16.394879      -0.020328      41.099025 0.42070055E+03  0.97038351E+04                                10.200772                            6.722084       0.045493       2.020603                    0.999231      26.742903      73.498937       0.659280       0.402778      -1.084813      -0.031607      -0.030172      -0.033924       0.055319       0.002701      -0.012440      -0.015307       0.008374       0.020208      -0.018568      -0.004476       0.023044             13.656287      15.245358       2.509786       3.193464       9.768596       7.207488      15.954908           0.000000
          129              C       2.994791      -3.277650      16.404085      -0.152769      37.496786 0.45095710E+03  0.10715279E+05                                 9.784753                            7.126190      -0.002128       1.964431                    0.999615      30.052496      87.277382       0.610418       0.422290      -1.058915       0.019085      -0.010830       0.000459       0.021949      -0.016408      -0.025741      -0.020449      -0.044602       0.025451      -0.049001       0.014477       0.034524             11.874087      17.113301       2.017178       3.068876       7.222980       3.961755      11.285979           0.000000
          130              C       2.301226      -3.848744      15.345460       0.077612      40.307972 0.40785560E+03  0.93687993E+04                                10.196780                            6.711334      -0.094447       1.979467                    0.999203      26.325356      73.061954       0.643852       0.414136      -1.073400       0.004024      -0.000384       0.000575       0.004083      -0.000086       0.000327       0.001463       0.006803      -0.046768      -0.015700       0.004499       0.011201             13.501817      22.210006       0.046306      -0.000770       7.278030       3.759484      11.017416           0.000001
          131              C       0.798926      -3.848744      15.345460       0.076699      40.658115 0.41348208E+03  0.95259226E+04                                10.252149                            6.754955      -0.097767       1.977183                    0.999103      26.379623      73.201620       0.642445       0.413828      -1.074131      -0.002607      -0.000908      -0.000208       0.002768      -0.000205      -0.000203       0.004814       0.028082       0.012761      -0.017247       0.005323       0.011924             13.586461      22.511350       0.060897       0.079137      10.968902       3.709642       7.279132           0.000000
          132              C       0.091743      -2.772569      15.897786      -0.150349      37.619533 0.45760435E+03  0.10905595E+05                                 9.801735                            7.173496       0.016317       1.969204                    0.999600      30.075181      87.277521       0.609458       0.421699      -1.060012      -0.020353       0.001452      -0.012319       0.023835       0.026367       0.013984      -0.018729      -0.030586       0.052153      -0.046527       0.014403       0.032124             11.879883      17.156863      -3.070241      -2.029177      11.329849       3.896726       7.152938           0.000000
          133              C      -1.309000      -2.792527      15.920799      -0.021930      41.165197 0.41556819E+03  0.95591273E+04                                10.209064                            6.680088       0.041665       2.021210                    0.999198      26.669857      73.273653       0.661267       0.402674      -1.084537       0.026712      -0.034890      -0.028167       0.052195       0.010972      -0.003532      -0.017267      -0.000717      -0.013426      -0.019533      -0.002883       0.022416             13.734904      15.006151      -3.198446      -2.517685      16.297081       7.414623       9.901481          -0.000000
          134              C      -2.040952      -1.705605      16.597399       0.650241      25.422719 0.24247773E+03  0.49684568E+04                                 7.975230                            5.513677      -0.031456       2.054642                    0.999228      21.550752      59.467284       0.635791       0.470156      -1.023661      -0.038826       0.058615       0.015653       0.072029       0.002822       0.065359      -0.063714       0.021671       0.181453      -0.090042      -0.026532       0.116574             10.202404      10.657344      -1.724755      -3.034380      12.602399       4.371689       7.347469           0.000001
          135              C      -2.000084      -3.839533      15.340857      -0.103266      37.012541 0.42910978E+03  0.10065216E+05                                 9.728289                            6.977086      -0.064815       1.954180                    0.999457      29.139444      83.940402       0.613819       0.425413      -1.057506       0.019163       0.000054      -0.000081       0.019163      -0.000191       0.000517      -0.041813       0.028719       0.046884      -0.049159       0.006538       0.042622             12.068710      10.908261      -0.010924       0.001753      15.760700       7.181577       9.537169           0.000001
          136              C      -1.302810      -4.892680      14.765517      -0.018838      41.021009 0.41451077E+03  0.95291247E+04                                10.191436                            6.674830       0.033077       2.018882                    0.999190      26.625199      73.138994       0.661018       0.403066      -1.084229       0.027447       0.034064       0.031526       0.053922      -0.009668       0.001392      -0.017719      -0.005894      -0.023254      -0.020539      -0.001844       0.022383             13.702003      15.074609       3.154806       2.473658      16.181154       7.349286       9.850245          -0.000000
          137              C      -2.038508       9.384679      14.070507       0.647666      25.316053 0.24181765E+03  0.49521670E+04                                 7.948696                            5.504248      -0.021599       2.056982                    0.999256      21.578066      59.550041       0.636590       0.469828      -1.023713      -0.041129      -0.057766      -0.013986       0.072278      -0.004799      -0.065208      -0.064946       0.020079       0.184129      -0.092147      -0.024997       0.117144             10.150074      10.757857       1.679788       3.030155      12.413239       4.277853       7.279125           0.000001
          138              C       0.091741      -4.909568      14.774723      -0.151748      37.634681 0.45441882E+03  0.10813563E+05                                 9.800743                            7.146525       0.010785       1.967533                    0.999623      30.080388      87.300992       0.610701       0.421468      -1.059885      -0.017742      -0.002247       0.012440       0.021785      -0.025355      -0.014133      -0.019120      -0.033441       0.054331      -0.046731       0.013573       0.033158             11.901689      17.183214       3.103950       2.027234      11.295225       3.955927       7.226630           0.000001
          139              C       3.002212      -4.401417      14.277629      -0.148362      37.416822 0.45110788E+03  0.10716570E+05                                 9.766632                            7.122828       0.010029       1.968199                    0.999607      29.997486      87.023748       0.611329       0.421751      -1.059569       0.020135       0.014118      -0.001321       0.024627       0.016133       0.025661      -0.018463      -0.042209       0.019926      -0.047234       0.015566       0.031668             11.854369      17.077513      -2.051544      -3.106691       7.145301       3.917187      11.340293           0.000001
          140              C       4.400479      -4.427515      14.291438      -0.022528      41.424449 0.42153016E+03  0.97284340E+04                                10.252353                            6.727740       0.037966       2.018616                    0.999196      26.767805      73.604684       0.659099       0.402662      -1.084816      -0.028574       0.026363       0.033839       0.051542      -0.003495       0.012747      -0.014770       0.006455       0.021412      -0.017378      -0.005974       0.023352             13.769006      15.271093      -2.626096      -3.369188       9.883919       7.334542      16.152005          -0.000001
          141              C       5.097759      -3.834928      15.345460      -0.108772      37.001774 0.43605654E+03  0.10264729E+05                                 9.716366                            7.024928      -0.054452       1.955222                    0.999429      29.282790      84.381025       0.613097       0.424397      -1.058611      -0.017081      -0.000362      -0.002126       0.017217      -0.000392       0.001096      -0.042562      -0.005855      -0.064569      -0.049985       0.007817       0.042168             11.985102      10.939922       0.005326      -0.058045       9.473542       7.064004      15.541842           0.000001
          142              C       5.154693      10.256673      13.209799       0.645725      25.333441 0.24256481E+03  0.49714893E+04                                 7.953494                            5.514453      -0.033533       2.053576                    0.999293      21.597728      59.635812       0.635681       0.470120      -1.023516       0.039977      -0.013523      -0.057574       0.071385       0.065095       0.005504      -0.064869      -0.085701      -0.120191      -0.092419      -0.025272       0.117691             10.138399      10.873655      -3.079320      -1.693267       7.265761       4.205387      12.275780           0.000001
          143              C      -5.133461      -2.543824      20.873323       0.642569      25.556443 0.24614986E+03  0.50617354E+04                                 7.989172                            5.549877      -0.033029       2.050875                    0.999226      21.717634      59.997927       0.634758       0.469244      -1.024351      -0.039765       0.012088      -0.057087       0.070614       0.065140      -0.004701       0.068428      -0.079186      -0.118199      -0.094249      -0.023709       0.117959             10.178065      10.675863      -2.960273       1.513340       7.322189      -4.300602      12.536144           0.000001
          144              C      -4.410169      -3.263832      21.959565      -0.021104      41.451727 0.42089125E+03  0.97069219E+04                                10.256923                            6.722614       0.052469       2.023896                    0.999176      26.713103      73.352532       0.659564       0.402659      -1.085162       0.022756      -0.032850       0.029816       0.049859      -0.004342      -0.009794       0.019880       0.022015       0.015458      -0.026270       0.001581       0.024688             13.804299      14.955429      -2.613944       3.313444      10.039378      -7.529016      16.418089           0.000000
          145              C      -2.999518      -3.293001      21.968770      -0.149249      37.263718 0.44735171E+03  0.10606178E+05                                 9.733042                            7.088770       0.018681       1.970675                    0.999673      29.974629      86.898445       0.613299       0.421235      -1.059790      -0.022533      -0.014630       0.001434       0.026905       0.014915      -0.030229       0.021552      -0.043090       0.030910      -0.051954       0.015015       0.036938             11.811348      16.934321      -2.054836       3.128768       7.147289      -3.954388      11.352432           0.000001
          146              C      -0.097710      -2.790991      22.475069      -0.142421      37.029670 0.44068422E+03  0.10409955E+05                                 9.692391                            7.036536       0.019330       1.972501                    0.999600      29.798980      86.258592       0.615408       0.421329      -1.059628       0.021648      -0.002639       0.014855       0.026387      -0.028266       0.014224       0.021546      -0.032333       0.051929      -0.049444       0.013855       0.035589             11.779239      16.862461       3.147291      -2.055425      11.376156      -3.944492       7.099100           0.000001
          147              C       1.307987      -2.781779      22.442850      -0.024145      41.435263 0.42035754E+03  0.96906950E+04                                10.246548                            6.713877       0.050290       2.022943                    0.999190      26.712702      73.315763       0.660710       0.402123      -1.085618      -0.026547      -0.032572       0.032383       0.053051      -0.012673      -0.002282       0.019240      -0.003851      -0.030422      -0.023689      -0.002153       0.025842             13.785743      15.150271       3.419470      -2.675466      16.291785      -7.399838       9.915172          -0.000000
          148              C       2.046127      -1.707140      21.743237       0.648370      25.450914 0.24348078E+03  0.49927124E+04                                 7.971739                            5.520753      -0.010760       2.060618                    0.999276      21.569907      59.485830       0.636313       0.469422      -1.024358       0.041275       0.056259      -0.013379       0.071047      -0.002444       0.063919       0.064313       0.016413       0.182016      -0.088898      -0.027166       0.116064             10.178058      10.741382       1.683750      -3.049514      12.471769      -4.301712       7.321024           0.000001
          149              C       5.088976      11.514000       0.000000      -0.100915      36.359348 0.42209138E+03  0.98618858E+04                                 9.604792                            6.913114      -0.068556       1.954355                    0.999460      29.038971      83.543375       0.617420       0.424592      -1.057799      -0.018335       0.000617       0.000110       0.018346       0.000264      -0.000642      -0.045626      -0.006087      -0.072371      -0.054175       0.009012       0.045164             11.868362      10.769429       0.000169       0.000461       9.369374       7.021848      15.466284           0.000002
          150              C       2.302351      11.514000       0.000000       0.078382      39.225271 0.39341691E+03  0.89595614E+04                                10.016391                            6.592931      -0.098098       1.982583                    0.999187      26.055253      72.093206       0.649138       0.414319      -1.072862      -0.002190      -0.000390      -0.000373       0.002255      -0.000181      -0.000062      -0.003135       0.002077      -0.052655      -0.017935       0.008103       0.009832             13.238457      21.744981      -0.002217      -0.002078       7.113139       3.678919      10.857252           0.000000
          151              C       0.788904      11.514000       0.000000       0.082363      39.050615 0.38968172E+03  0.88555697E+04                                 9.995466                            6.567676      -0.112100       1.979674                    0.999114      25.971678      71.843884       0.649314       0.415092      -1.072095       0.002809       0.000366       0.000080       0.002834       0.000049      -0.000062      -0.003988       0.026552       0.026362      -0.018258       0.008873       0.009385             13.217766      21.611069      -0.000566      -0.000791      10.952728       3.702518       7.089502           0.000000
          152              C      10.379848      11.514000       0.000000      -0.100743      36.481994 0.42892511E+03  0.10056101E+05                                 9.630709                            6.969947      -0.054689       1.957687                    0.999468      29.089136      83.674926       0.615105       0.424726      -1.058323       0.016473       0.000138       0.000314       0.016477       0.000663       0.000157      -0.045050       0.030637       0.050963      -0.052873       0.006830       0.046042             11.876253      10.836446       0.000897       0.000646      15.462929       6.967979       9.329384           0.000002
          153              C       1.103497       3.838000       0.000000      -0.100568      36.367175 0.42216805E+03  0.98646059E+04                                 9.608962                            6.915718      -0.067212       1.954495                    0.999376      29.038105      83.558119       0.617009       0.424835      -1.057597       0.018668       0.000121      -0.000509       0.018676       0.000964      -0.000461       0.044718      -0.006519      -0.074979      -0.053772       0.009241       0.044531             11.874164      10.772870      -0.000074       0.000071       9.374475      -7.026514      15.475148           0.000002
          154              C       3.890122       3.838000       0.000000       0.079473      39.214466 0.39326170E+03  0.89552027E+04                                10.015703                            6.592200      -0.099789       1.981999                    0.999163      26.048523      72.072833       0.649086       0.414391      -1.072809       0.001794      -0.000307       0.000011       0.001820      -0.000001      -0.000008       0.002838       0.002438      -0.051226      -0.017401       0.007645       0.009757             13.237849      21.743160      -0.001811       0.002086       7.112995      -3.679174      10.857391           0.000001
          155              C       5.403569       3.838000       0.000000       0.082352      39.046354 0.38965277E+03  0.88549641E+04                                 9.995012                            6.567646      -0.111577       1.979519                    0.999184      25.971470      71.849265       0.649268       0.415119      -1.072051      -0.002415      -0.001088       0.000165       0.002654      -0.000503       0.000270       0.004605       0.028734       0.027238      -0.019655       0.009640       0.010015             13.217014      21.615085       0.000915      -0.000535      10.947867      -3.699695       7.088089           0.000000
          156              C       8.197625       3.838000       0.000000      -0.103564      36.570173 0.43020404E+03  0.10093213E+05                                 9.644339                            6.979591      -0.058318       1.956052                    0.999465      29.132109      83.817767       0.614801       0.424636      -1.058419      -0.016175       0.000483      -0.000450       0.016189       0.000461      -0.000307       0.046184       0.031767       0.049734      -0.054281       0.007599       0.046681             11.894256      10.847010       0.001309      -0.000880      15.490245      -6.982213       9.345514           0.000002
          157              O       7.837230      12.967835       4.433798      -0.647345      37.413008 0.53148828E+03  0.12727618E+05                                 8.843298                            7.076692       0.294510       2.131822                    0.996860      28.312455      74.041697       0.723860       0.353344      -1.144639      -0.007171      -0.074409       0.055448       0.093073       0.052082      -0.028583       0.040780      -0.058823       0.020482      -0.086019       0.019707       0.066312             10.431454       7.564206       0.449539      -2.108461       7.651768      -4.449645      16.078389          -0.000001
          158              O       6.059990      13.147454       5.793440      -0.613919      39.523980 0.53077690E+03  0.12684503E+05                                 9.179029                            7.071170       0.254332       2.131864                    0.996469      27.664515      71.868290       0.725509       0.353266      -1.146672       0.043777      -0.059163       0.033457       0.080846       0.020491      -0.023501       0.046507      -0.014186      -0.188493      -0.088610       0.028263       0.060347             11.066252      17.004462      -5.178968       1.508468       8.578978      -1.842212       7.615316          -0.000000
          159              O       6.052586       9.874408       9.554781      -0.622440      40.461966 0.54285984E+03  0.13048706E+05                                 9.330782                            7.153616       0.236209       2.121329                    0.996735      27.896644      72.722392       0.720828       0.353504      -1.146283       0.041224       0.058403      -0.036775       0.080391      -0.020089       0.020975       0.049470      -0.013052      -0.190056      -0.089847       0.027920       0.061927             11.304328      17.410396       5.402402      -1.630962       8.797925      -1.895357       7.704662          -0.000001
          160              O       7.838510      10.064773      10.912122      -0.653158      37.939720 0.54294595E+03  0.13069399E+05                                 8.925163                            7.149700       0.294348       2.127329                    0.997171      28.519094      74.735727       0.720704       0.353061      -1.145054      -0.005170       0.074592      -0.056247       0.093565      -0.053337       0.029969       0.041300      -0.055450       0.031842      -0.088409       0.023235       0.065174             10.532164       7.640316      -0.449364       2.097797       7.728706      -4.495450      16.227468          -0.000001
          161              O       1.454036       8.276264       9.118904      -0.646609      37.465658 0.53081296E+03  0.12710014E+05                                 8.855541                            7.073379       0.283467       2.127157                    0.997115      28.335142      74.146545       0.723699       0.353463      -1.144309       0.010021       0.052828      -0.075825       0.092955       0.026176      -0.052951       0.044267      -0.042498       0.079803      -0.087232       0.016716       0.070516             10.471463       7.530225       2.045734      -0.424817      16.229827      -4.471277       7.654337          -0.000001
          162              O       3.233759       9.631846       9.306695      -0.628916      40.631132 0.54920370E+03  0.13231769E+05                                 9.342386                            7.182706       0.268665       2.129036                    0.996866      28.005669      72.950120       0.721685       0.352269      -1.147965      -0.043564       0.034182      -0.062007       0.083133       0.023577      -0.017181       0.047403       0.095563       0.103892      -0.090651       0.034485       0.056166             11.307644      17.425705      -1.634994       5.335877       7.733917      -1.909840       8.763310          -0.000001
          163              O       3.234999      -1.958914       6.033242      -0.634177      40.866883 0.55543896E+03  0.13417850E+05                                 9.375217                            7.219511       0.272137       2.128099                    0.996901      28.123098      73.319009       0.720525       0.351893      -1.148440      -0.044498      -0.036547       0.061532       0.084273      -0.024154       0.015282       0.048862       0.096978       0.107445      -0.092428       0.035705       0.056723             11.342133      17.365319       1.658436      -5.417534       7.780953      -1.937488       8.880126          -0.000000
          164              O       1.460228      -0.595657       6.223334      -0.643792      37.530182 0.53019567E+03  0.12689941E+05                                 8.864274                            7.066710       0.297905       2.131693                    0.997254      28.305998      74.024339       0.724525       0.353207      -1.144660       0.006108      -0.056474       0.072777       0.092320      -0.024305       0.053931       0.042471      -0.043296       0.073951      -0.085941       0.016739       0.069202             10.497109       7.496610      -2.034792       0.436474      16.276664      -4.552252       7.718055          -0.000001
          165              O       6.329961      13.156664       1.879750      -0.625363      40.417404 0.54933843E+03  0.13238446E+05                                 9.309021                            7.185375       0.252590       2.122494                    0.997085      28.031866      73.075036       0.721139       0.352444      -1.147595      -0.040505      -0.068950      -0.036938       0.088086      -0.015804      -0.025271      -0.052602      -0.002581      -0.194685      -0.094598       0.037096       0.057502             11.227282      17.287681       5.245276       1.520092       8.695183       1.863518       7.698981          -0.000000
          166              O       4.550244      12.972440       3.253201      -0.642355      37.599959 0.53196944E+03  0.12746554E+05                                 8.876471                            7.082440       0.270224       2.121192                    0.997488      28.364101      74.284571       0.722919       0.353599      -1.144027       0.009026      -0.082877      -0.051931       0.098219      -0.055940      -0.028406      -0.043166      -0.061702       0.030464      -0.091003       0.020652       0.070351             10.498015       7.550947      -0.462652      -2.150232       7.683128       4.462265      16.259971          -0.000001
          167              O      10.926029      14.760948       1.445253      -0.647299      37.660901 0.53564555E+03  0.12853190E+05                                 8.883775                            7.103745       0.285517       2.126299                    0.997153      28.416304      74.407665       0.722510       0.353288      -1.144596      -0.015203      -0.054158      -0.077432       0.095708       0.027952       0.052076      -0.043621      -0.051297       0.078874      -0.089020       0.019432       0.069588             10.496648       7.548085       2.093916       0.449806      16.263250       4.464399       7.678609          -0.000000
          168              O       9.145070      13.397691       1.638567      -0.620204      40.235359 0.54346608E+03  0.13060204E+05                                 9.285714                            7.148431       0.263651       2.130161                    0.996751      27.867106      72.514904       0.722850       0.352598      -1.147609       0.041924      -0.034194      -0.061551       0.081947       0.022714       0.017145      -0.048756       0.095830       0.104237      -0.091343       0.034241       0.057102             11.219454      17.246092      -1.624741      -5.305635       7.691131       1.890485       8.721137          -0.000000
          169              O       6.193760      -0.039915       3.846951      -1.104334      47.239767 0.93464246E+03  0.25759941E+05                                10.335000                            9.387692      -0.095974       1.932159                    0.998358      34.818006      97.506851       0.628497       0.353593      -1.145076       0.023507       0.018541       0.040695       0.050522      -0.012418       0.040360      -0.015481      -0.117363      -0.084946      -0.077585      -0.000616       0.078201             11.410146      13.706671      -0.216777      -3.438977      10.637952      -0.366805       9.885816          -0.000001
          170              O      10.740293       2.384166       4.433798      -0.647716      37.396889 0.53125792E+03  0.12720241E+05                                 8.839050                            7.073634       0.301234       2.133844                    0.996917      28.313682      74.030340       0.724278       0.353192      -1.144806       0.006390       0.072812       0.055698       0.091894       0.049807       0.028391      -0.042187      -0.059063       0.024791      -0.085156       0.019100       0.066056             10.426075       7.561031       0.449094       2.106882       7.648273       4.446611      16.068921          -0.000001
          171              O       0.132548       2.204548       5.793440      -0.614835      39.570120 0.53152059E+03  0.12707142E+05                                 9.187464                            7.076961       0.252765       2.131022                    0.996449      27.680726      71.931916       0.725059       0.353350      -1.146567      -0.043551       0.059289       0.034211       0.081131       0.020368       0.022722      -0.046216      -0.013998      -0.189012      -0.088176       0.027903       0.060273             11.077517      17.021923      -5.184905      -1.511406       8.587611       1.845135       7.623017          -0.000000
          172              O       0.139995       5.477595       9.554781      -0.619057      40.302944 0.54032400E+03  0.12971853E+05                                 9.305333                            7.135593       0.244063       2.124403                    0.996733      27.841332      72.520903       0.721973       0.353376      -1.146449      -0.042846      -0.058782      -0.036179       0.081241      -0.017272      -0.020763      -0.048805      -0.012072      -0.194149      -0.089853       0.029636       0.060216             11.271395      17.361514       5.384728       1.623195       8.772389       1.885893       7.680282          -0.000001
          173              O      -1.645914       5.287230      10.912122      -0.652361      37.907259 0.54238153E+03  0.13052334E+05                                 8.919758                            7.145721       0.290555       2.126483                    0.997196      28.507825      74.694656       0.720949       0.353036      -1.145082       0.005927      -0.074787      -0.056639       0.094002      -0.053948      -0.030918      -0.040751      -0.054835       0.031558      -0.089132       0.024486       0.064646             10.525364       7.634883      -0.449240      -2.095788       7.724163       4.492389      16.217045          -0.000001
          174              O       4.738540       7.075738       9.118904      -0.645371      37.395533 0.52966106E+03  0.12675164E+05                                 8.843675                            7.064987       0.277567       2.125629                    0.997088      28.311406      74.055910       0.724260       0.353391      -1.144401      -0.010378      -0.053289      -0.076527       0.093828       0.027341       0.054061      -0.042998      -0.041716       0.077874      -0.088051       0.018636       0.069415             10.455899       7.521178       2.045170       0.425393      16.203738       4.461697       7.642781          -0.000001
          175              O       2.958819       5.720156       9.306695      -0.628457      40.627986 0.54916124E+03  0.13230775E+05                                 9.342243                            7.182839       0.265154       2.127862                    0.996931      28.003508      72.949705       0.721601       0.352309      -1.147908       0.043818      -0.033850      -0.062373       0.083404       0.023970       0.016333      -0.049132       0.095254       0.105317      -0.091851       0.034951       0.056901             11.306977      17.422151      -1.636202      -5.335879       7.734565       1.910862       8.764216          -0.000001
          176              O       2.957569       1.958916       6.033242      -0.631687      40.784828 0.55409990E+03  0.13377598E+05                                 9.363938                            7.212061       0.272222       2.128348                    0.996947      28.089499      73.212851       0.720699       0.352016      -1.148325       0.045697       0.034738       0.061623       0.084216      -0.023851      -0.014288      -0.048345       0.096914       0.104707      -0.091507       0.036166       0.055341             11.326717      17.341015       1.653736       5.408261       7.770807       1.933349       8.868329          -0.000000
          177              O       4.732342       0.595658       6.223334      -0.641371      37.475157 0.52921184E+03  0.12660892E+05                                 8.857095                            7.061635       0.288508       2.129317                    0.997339      28.277686      73.941463       0.724534       0.353356      -1.144505      -0.008068       0.056622       0.072391       0.092258      -0.025906      -0.054753      -0.041689      -0.043386       0.073832      -0.087247       0.018668       0.068579             10.487433       7.489981      -2.031979      -0.435637      16.261356       4.546902       7.710961          -0.000001
          178              O      -0.137467       2.195336       1.879750      -0.624429      40.392702 0.54897007E+03  0.13227254E+05                                 9.304859                            7.182726       0.256338       2.123611                    0.997172      28.025069      73.049192       0.721313       0.352420      -1.147623       0.040275       0.067785      -0.035455       0.086452      -0.016689       0.025555       0.052062      -0.001802      -0.192793      -0.094103       0.037112       0.056990             11.221488      17.277845       5.241827      -1.517945       8.691330      -1.862046       7.695288          -0.000000
          179              O       1.642265       2.379560       3.253201      -0.643501      37.637060 0.53261096E+03  0.12765821E+05                                 8.882075                            7.086635       0.268111       2.120368                    0.997468      28.380342      74.339395       0.722713       0.353591      -1.144028      -0.008760       0.081891      -0.051435       0.097100      -0.055610       0.027991       0.045501      -0.060600       0.029609      -0.091315       0.019510       0.071805             10.504989       7.555783      -0.462443       2.150793       7.688497      -4.465842      16.270687          -0.000000
          180              O       7.651460       0.591052       1.445253      -0.649325      37.684470 0.53607332E+03  0.12865891E+05                                 8.886827                            7.105850       0.273090       2.122385                    0.997030      28.429411      74.446553       0.722522       0.353215      -1.144666       0.014216       0.051515      -0.078191       0.094708       0.027261      -0.053971       0.042607      -0.049069       0.079104      -0.089164       0.019439       0.069725             10.500614       7.550474       2.094980      -0.450018      16.269997      -4.466688       7.681370          -0.000000
          181              O       9.432422       1.954310       1.638567      -0.620263      40.223072 0.54330536E+03  0.13055559E+05                                 9.284752                            7.148053       0.258909       2.128848                    0.996847      27.860240      72.498177       0.722756       0.352665      -1.147538      -0.041718       0.034036      -0.062092       0.082185       0.021646      -0.015708       0.048634       0.095806       0.103740      -0.090556       0.034239       0.056317             11.217726      17.242406      -1.623990       5.304047       7.690914      -1.890290       8.719859          -0.000000
          182              O      -0.001217       0.039916       3.846951      -1.105240      47.295615 0.93611337E+03  0.25811280E+05                                10.341484                            9.393141      -0.097019       1.931493                    0.998323      34.840461      97.598226       0.628493       0.353447      -1.145165      -0.023413      -0.016204       0.040373       0.049403      -0.012032      -0.041154       0.014442      -0.115191      -0.084186      -0.077691       0.001058       0.076633             11.417720      13.715007      -0.217341       3.440890      10.646800       0.367916       9.891352          -0.000000
          183              O       1.644828       2.384168      18.579789      -0.646865      37.418059 0.53156776E+03  0.12730039E+05                                 8.844634                            7.077592       0.292183       2.131096                    0.996893      28.312417      74.043901       0.723754       0.353381      -1.144606      -0.007033       0.073042      -0.056740       0.092758      -0.051656       0.028966       0.042644      -0.058903       0.024663      -0.087090       0.019979       0.067112             10.433234       7.565403      -0.449546       2.108431       7.653368      -4.450906      16.080931          -0.000001
          184              O      -0.132426       2.204549      17.220147      -0.614291      39.538702 0.53097402E+03  0.12690690E+05                                 9.182748                            7.073462       0.257515       2.132632                    0.996382      27.666376      71.882821       0.725224       0.353364      -1.146566       0.043969       0.060196      -0.034116       0.081980      -0.019266       0.023229       0.046173      -0.014722      -0.188407      -0.088004       0.028304       0.059700             11.071565      17.012408       5.182507      -1.510216       8.583657      -1.843876       7.618629          -0.000001
          185              O      -0.139884       5.477595      13.458806      -0.619832      40.388585 0.54168195E+03  0.13013353E+05                                 9.320406                            7.146258       0.234198       2.121188                    0.996727      27.867659      72.627710       0.721136       0.353545      -1.146248       0.043557      -0.059668       0.035559       0.081987       0.017597      -0.021512       0.049302      -0.011246      -0.192839      -0.090263       0.030196       0.060067             11.290935      17.390370      -5.395073       1.627814       8.787555      -1.891607       7.694879          -0.000000
          186              O       1.646025       5.287230      12.101465      -0.653669      37.943250 0.54297257E+03  0.13070151E+05                                 8.925436                            7.149535       0.285288       2.124688                    0.997166      28.521060      74.740279       0.720766       0.353028      -1.145085      -0.005176      -0.073805       0.055658       0.092584       0.052578      -0.030110       0.041465      -0.054927       0.031670      -0.087916       0.023190       0.064726             10.533005       7.640048       0.450169      -2.098777       7.729650      -4.496777      16.229316          -0.000001
          187              O       7.646565       7.075739      13.894683      -0.644626      37.398134 0.52970431E+03  0.12676726E+05                                 8.844257                            7.065735       0.281034       2.126633                    0.997128      28.312813      74.066227       0.724136       0.353437      -1.144340       0.010490      -0.053137       0.076150       0.093447      -0.026233       0.053215       0.043047      -0.042608       0.078779      -0.086904       0.017376       0.069527             10.455960       7.521737      -2.044466       0.425140      16.203091      -4.461488       7.643050          -0.000001
          188              O      -2.958709       5.720157      13.706892      -0.628020      40.584834 0.54852432E+03  0.13211266E+05                                 9.334634                            7.178130       0.271955       2.130144                    0.996908      27.992755      72.904247       0.721937       0.352256      -1.147980      -0.043965      -0.034417       0.062919       0.084120      -0.022729       0.016417       0.047597       0.094130       0.104162      -0.089791       0.033755       0.056036             11.296007      17.405839       1.630882      -5.328155       7.727196      -1.906995       8.754987          -0.000000
          189              O      -2.957446       1.958917      16.980345      -0.632995      40.803501 0.55446841E+03  0.13388413E+05                                 9.365378                            7.213343       0.274690       2.128814                    0.996891      28.101299      73.243367       0.720819       0.351907      -1.148440      -0.044415       0.035419      -0.061317       0.083588       0.024058      -0.014637       0.048427       0.096763       0.104261      -0.091598       0.036203       0.055396             11.328193      17.342744      -1.653411       5.408101       7.772641      -1.933875       8.869194          -0.000000
          190              O       7.652785       0.595660      16.790253      -0.642486      37.535264 0.53025640E+03  0.12692210E+05                                 8.866136                            7.068230       0.291604       2.129792                    0.997342      28.303764      74.029496       0.724249       0.353319      -1.144529       0.006828       0.056472      -0.072393       0.092067       0.024868      -0.054452       0.042375      -0.043575       0.074958      -0.086736       0.017297       0.069439             10.498792       7.497851       2.035224      -0.436659      16.279084      -4.553012       7.719442          -0.000001
          191              O       0.137589       2.195339      21.133837      -0.626843      40.478982 0.55031625E+03  0.13268049E+05                                 9.318814                            7.192109       0.254324       2.122671                    0.997184      28.054160      73.152345       0.720742       0.352478      -1.147556      -0.039291       0.067401       0.036892       0.086300       0.018238       0.025372      -0.052338      -0.003201      -0.191276      -0.094095       0.035793       0.058302             11.240321      17.307999      -5.252670      -1.522551       8.705387       1.866684       7.707577          -0.000000
          192              O      -1.642144       2.379563      19.760386      -0.642388      37.636080 0.53257310E+03  0.12764839E+05                                 8.882878                            7.087025       0.267762       2.120201                    0.997418      28.376749      74.332658       0.722587       0.353655      -1.143963       0.009100       0.083364       0.052113       0.098732       0.056098       0.028366      -0.043397      -0.061252       0.030248      -0.091120       0.020619       0.070501             10.506231       7.556782       0.462821       2.151653       7.689350       4.466782      16.272562          -0.000001
          193              O       4.733667       0.591055      21.568334      -0.651353      37.800302 0.53808083E+03  0.12926690E+05                                 8.906282                            7.120377       0.280550       2.124060                    0.997064      28.469282      74.597638       0.721567       0.353338      -1.144519      -0.013604       0.050607       0.077559       0.093603      -0.026791      -0.052504      -0.043343      -0.049405       0.082135      -0.088248       0.017959       0.070289             10.525124       7.566102      -2.098644      -0.450483      16.309848       4.480755       7.699421          -0.000000
          194              O       2.952701       1.954312      21.375020      -0.622345      40.263351 0.54403992E+03  0.13076924E+05                                 9.288707                            7.151132       0.259535       2.128933                    0.996711      27.881368      72.550729       0.722905       0.352493      -1.147740       0.040243       0.034875       0.061242       0.081157      -0.021900      -0.017305      -0.048169       0.094801       0.105181      -0.090348       0.033093       0.057255             11.222637      17.250596       1.624212       5.306323       7.694449       1.891191       8.722867          -0.000000
          195              O       0.001346       0.039918      19.166636      -1.104370      47.158498 0.93281393E+03  0.25696192E+05                                10.312399                            9.368214      -0.092257       1.933507                    0.998308      34.804058      97.432958       0.630206       0.352817      -1.145739       0.022854      -0.018954      -0.040155       0.049940       0.013155      -0.041808      -0.016268      -0.118020      -0.083400      -0.079150       0.000219       0.078931             11.383161      13.662259       0.218340       3.423527      10.628172      -0.370761       9.859052          -0.000000
          196              O       4.547881      -2.384163      18.579789      -0.648146      37.386382 0.53106491E+03  0.12714043E+05                                 8.835910                            7.071192       0.300245       2.133528                    0.996921      28.312497      74.014639       0.724605       0.353077      -1.144938       0.005987      -0.071990      -0.054722       0.090625      -0.050568      -0.027940      -0.043661      -0.059015       0.021489      -0.085882       0.018014       0.067868             10.422259       7.558474      -0.449101      -2.106624       7.645333       4.444828      16.062970          -0.000001
          197              O       6.325120      -2.204545      17.220147      -0.615647      39.586041 0.53173707E+03  0.12713644E+05                                 9.189914                            7.078471       0.249387       2.130087                    0.996438      27.684722      71.946645       0.724970       0.353357      -1.146558      -0.041764      -0.057720      -0.034001       0.078942      -0.021761      -0.022376      -0.045462      -0.015026      -0.185457      -0.086910       0.026175       0.060735             11.080814      17.026953       5.187289       1.512425       8.590415       1.846280       7.625074          -0.000000
          198              O       6.332509       9.874408      13.458806      -0.618279      40.322165 0.54058626E+03  0.12980259E+05                                 9.310118                            7.138912       0.243678       2.124300                    0.996727      27.841168      72.536123       0.721535       0.353533      -1.146274      -0.043947       0.059576       0.035351       0.082038       0.016974       0.021265      -0.048708      -0.010898      -0.192998      -0.089714       0.030365       0.059349             11.277797      17.369997      -5.389193      -1.627160       8.778076       1.888915       7.685319          -0.000000
          199              O       4.546584      10.064773      12.101465      -0.652132      37.868828 0.54172437E+03  0.13032107E+05                                 8.912610                            7.140454       0.292613       2.127133                    0.997223      28.495704      74.641627       0.721382       0.352943      -1.145198       0.005698       0.074649       0.056519       0.093805       0.054490       0.030755      -0.040836      -0.054686       0.031214      -0.089434       0.024404       0.065030             10.516602       7.628125       0.449034       2.094339       7.717640       4.487899      16.204040          -0.000001
          200              O      -1.453935       8.276265      13.894683      -0.645127      37.405862 0.52984949E+03  0.12681047E+05                                 8.845426                            7.066583       0.275659       2.125114                    0.997135      28.317207      74.079772       0.724112       0.353425      -1.144351      -0.009210       0.054314       0.076457       0.094237      -0.026444      -0.053649      -0.043275      -0.043650       0.079596      -0.087685       0.017614       0.070071             10.457509       7.523193      -2.045295      -0.425058      16.205670       4.461961       7.643664          -0.000001
          201              O      -3.233663       9.631847      13.706892      -0.629205      40.627148 0.54914396E+03  0.13230073E+05                                 9.341054                            7.181969       0.267787       2.128455                    0.996940      28.008861      72.959582       0.721769       0.352235      -1.147984       0.042938       0.034821       0.061644       0.082802      -0.022832      -0.017693      -0.048601       0.093892       0.105038      -0.090720       0.033231       0.057489             11.305014      17.420541       1.634110       5.334454       7.732369       1.909352       8.762133          -0.000001
          202              O      -3.234863      -1.958913      16.980345      -0.633068      40.833004 0.55488706E+03  0.13401298E+05                                 9.371171                            7.216844       0.274705       2.129065                    0.997007      28.107193      73.270739       0.720514       0.351983      -1.148357       0.044584      -0.036070      -0.061198       0.083869       0.022577       0.014637      -0.047503       0.096336       0.104789      -0.090288       0.035053       0.055235             11.336861      17.357378      -1.656503      -5.413811       7.777771       1.936081       8.875434          -0.000000
          203              O      -1.460096      -0.595655      16.790253      -0.644560      37.565596 0.53079493E+03  0.12708199E+05                                 8.870549                            7.071603       0.288540       2.128815                    0.997291      28.317282      74.071490       0.724117       0.353297      -1.144558      -0.006041      -0.054493      -0.073038       0.091327       0.024490       0.054849      -0.041065      -0.042390       0.077582      -0.086094       0.016849       0.069245             10.504667       7.501688       2.034189       0.435647      16.288575       4.556410       7.723738          -0.000001
          204              O       6.055149      -2.195333      21.133837      -0.626425      40.388792 0.54888819E+03  0.13224244E+05                                 9.303002                            7.180963       0.258520       2.124480                    0.997183      28.024069      73.033913       0.721616       0.352300      -1.147768       0.038718      -0.067934       0.037067       0.086534       0.016605      -0.025188       0.052300      -0.004481      -0.194370      -0.094329       0.035968       0.058361             11.219870      17.276545      -5.242053       1.517977       8.690175      -1.861343       7.692889          -0.000000
          205              O      -4.550134      -2.379557      19.760386      -0.643905      37.614730 0.53224002E+03  0.12754440E+05                                 8.878009                            7.083544       0.269883       2.121189                    0.997425      28.372112      74.305474       0.722982       0.353529      -1.144103      -0.008421      -0.082422       0.050945       0.097261       0.056002      -0.027525       0.045012      -0.060830       0.028883      -0.091073       0.019197       0.071876             10.500047       7.552045       0.462244      -2.149669       7.684916      -4.463502      16.263180          -0.000001
          206              O       1.459075      -0.591049      21.568334      -0.649611      37.751021 0.53726858E+03  0.12902134E+05                                 8.898699                            7.115181       0.282597       2.124846                    0.997088      28.450105      74.529644       0.721812       0.353355      -1.144519       0.014243      -0.052818       0.078407       0.095605      -0.027759       0.053822       0.043246      -0.050060       0.079410      -0.089842       0.019706       0.070136             10.515135       7.561278      -2.098312       0.450468      16.292363      -4.473968       7.691765          -0.000000
          207              O       3.240040      -1.954307      21.375020      -0.621855      40.325254 0.54491395E+03  0.13104332E+05                                 9.301896                            7.159783       0.255052       2.127086                    0.996788      27.890568      72.613061       0.721965       0.352779      -1.147407      -0.040107      -0.033880       0.060398       0.080028      -0.021985       0.017083       0.048830       0.095476       0.105098      -0.091044       0.033596       0.057447             11.240554      17.277823       1.631030      -5.317136       7.706865      -1.896740       8.736972          -0.000000
          208              O       6.191369      -0.039913      19.166636      -1.103807      47.223160 0.93428498E+03  0.25748401E+05                                10.328918                            9.381899      -0.097903       1.931755                    0.998300      34.813254      97.499939       0.629074       0.353292      -1.145286      -0.024472       0.016748      -0.039425       0.049332       0.014328       0.040594       0.014727      -0.116457      -0.084505      -0.077549      -0.000535       0.078085             11.403226      13.694003       0.217666      -3.435378      10.636976       0.369360       9.878698          -0.000000
          209              O       9.288771       0.000000       3.796782      -1.105824      47.497907 0.93723059E+03  0.25831096E+05                                10.345294                            9.379991      -0.073025       1.940035                    0.998249      34.733797      97.049112       0.631277       0.352038      -1.147139       0.000544       0.000080       0.009821       0.009837      -0.035349      -0.000424      -0.000099      -0.013443       0.223737      -0.073273      -0.001307       0.074580             11.425042      13.648346       3.510630      -0.000203       9.813676      -0.000063      10.813105          -0.000000
          210              O       3.096358       0.000003      19.216805      -1.106559      47.527496 0.93807544E+03  0.25859635E+05                                10.347835                            9.383063      -0.070994       1.940327                    0.998294      34.749253      97.095159       0.631304       0.351951      -1.147235       0.000040       0.000147      -0.010161       0.010163       0.036831      -0.000048       0.000129      -0.013668       0.224191      -0.074825       0.000094       0.074731             11.426934      13.649645      -3.510785       0.001057       9.814892      -0.000467      10.816266           0.000000
          211              O       3.096272       0.000001       3.875488      -1.106468      47.851593 0.94802104E+03  0.26214757E+05                                10.411531                            9.446305      -0.080876       1.935039                    0.998361      34.925882      97.885523       0.627539       0.352970      -1.145884       0.000732       0.000025      -0.006674       0.006714       0.039759       0.000307      -0.000841      -0.015393       0.227753      -0.078460       0.002535       0.075924             11.500531      13.793263      -3.540479       0.000914       9.871956      -0.000280      10.836374          -0.000001
          212              O      -3.096142       0.000002      19.138099      -1.106244      47.864987 0.94836615E+03  0.26227016E+05                                10.414236                            9.448889      -0.081913       1.934572                    0.998366      34.929721      97.905378       0.627360       0.353034      -1.145817      -0.000787      -0.000568       0.006695       0.006765      -0.041498      -0.000072      -0.000341      -0.014683       0.230015      -0.080479       0.003806       0.076673             11.503480      13.797544       3.541199       0.000055       9.873930       0.000029      10.838966          -0.000000
          213              O       3.096301       7.676001      11.465369      -1.106693      47.766168 0.94433021E+03  0.26083043E+05                                10.391468                            9.421095      -0.081712       1.935483                    0.998336      34.857619      97.587357       0.629161       0.352460      -1.146482      -0.000669      -0.000326       0.010554       0.010581      -0.038113       0.000770       0.000438      -0.017709       0.232346      -0.077857       0.000404       0.077454             11.485310      13.752323       3.520293       0.000476       9.857899       0.000417      10.845709          -0.000001
          214              O      -3.096199       7.676002      11.548218      -1.106452      47.766527 0.94435948E+03  0.26084074E+05                                10.391760                            9.421484      -0.080092       1.935871                    0.998329      34.858182      97.589601       0.629123       0.352478      -1.146467      -0.000544       0.000298      -0.010626       0.010644       0.038311      -0.000250       0.000500      -0.017508       0.232616      -0.078070       0.000529       0.077541             11.485498      13.753191      -3.520572      -0.000323       9.858228       0.000496      10.845076          -0.000001
          215              O       6.192551       7.712846      11.506794      -1.105449      47.639428 0.94278824E+03  0.26024133E+05                                10.354675                            9.397829      -0.063959       1.941173                    0.998388      34.832823      97.417860       0.631643       0.351295      -1.147682       0.000525      -0.010297       0.000309       0.010315      -0.000160      -0.038377       0.000131      -0.124684      -0.092992      -0.078106       0.000265       0.077841             11.434677      13.642678       0.000577       3.499994      10.847310       0.000127       9.814043          -0.000001
          216              O       0.000051       7.639157      11.506794      -1.105836      47.534745 0.94017751E+03  0.25931037E+05                                10.332251                            9.378627      -0.061261       1.942085                    0.998381      34.807172      97.269354       0.632989       0.350833      -1.148195       0.000843       0.010724      -0.000435       0.010766      -0.000680       0.039442       0.000050      -0.124572      -0.090937      -0.079051       0.001605       0.077446             11.408570      13.607376      -0.000316      -3.488511      10.827733       0.000245       9.790600          -0.000001

******************************************************
Auxiliary information for the entire system
The total spin magnetic moment of the unit cell is   0.000031
The total net atomic charge of the unit cell is   -0.000006
Accuracy of reproducing the electrostatic potential in the unit cell:
  The inner radius (bohr) =    5.0000
  The outer radius (bohr) =   12.0000
  Valid grid points have density less than (e/(bohr^3)) =    0.0001
  The number of valid grid points were=       359958
  The rms potential error without charges in kcal/mol is=      3.18134
  The rms potential error with partial charges in kcal/mol is=      1.17263
  The RRMSE value at monopole order=      0.36860
  The rms potential error with partial charges and cloud penetration in kcal/mol is=      1.17846
  The RRMSE value at monopole order with cloud penetration is=      0.37043
  The rms potential error with partial charges and atomic dipoles in kcal/mol is=      0.44695
  The RRMSE value at dipole order=      0.14049
  The rms potential error with partial charges, atomic dipoles and cloud penetration in kcal/mol is=      0.44786
  The RRMSE value at dipole order with cloud penetration=      0.14078

******************************************************
The electron densities and ab initio electrostatic potential were computed in VASP using the PBE functional and
projector augmented wave method. See the main text of the journal article for a description of computational details.
The atomic charges, dipoles, and quadrupoles were computed with the DDEC6 method as described in
(a) T. A. Manz and N. Gabaldon Limas, RSC Adv. 6 (2016) 47771-47801 DOI: 10.1039/c6ra04656h
(b) N. Gabaldon Limas and T. A. Manz, RSC Adv. 8 (2018) 2678-2707 DOI: 10.1039/c7ra11829e.
For each atom in the material, the electron cloud parameters were fit to the spherically averaged atom-in-material
electron density using radial positions for which this density was between 10^-4 and 10^-2 electrons per cubic bohr.
The polarizabilities, dispersion coefficients, and quantum Drude oscillator (QDO) parameters were fit using the MCLF method.
The magnetic structure of the system was optimized in VASP from the default ferromagnetic initial guess using spin polarization.
The atomic spin moments (ASMs) were computed on this optimized magnetic structure using the DDEC6 partition as inputs
to the method of T. A. Manz and D. S. Sholl, J. Chem. Theory Comput. 7 (2011) 4146-4164 DOI: 10.1021/ct200539n.
The RMSE and RRMSE were computed using a uniform grid with Ewald summation.
