# Supplementary material for: A collection of forcefield precursors for metal–organic frameworks
Source: RSC Adv. 2019 Nov 13;9(63):36492–507. doi: 10.1039/c9ra07327b (PMC9075174; doi:10.1039/c9ra07327b)
Supplement: RA-009-C9RA07327B-s3955 [file RA-009-C9RA07327B-s3955.xyz]

  132
jmolscript: load "" {1 1 1} spacegroup "x,y,z" unitcell [{     13.899000     0.000000     0.000000 }, {     -2.118726    14.715860     0.000000 }, {     -2.118726    -7.308739    12.772582 }]
Zn    -0.075703     6.771425     4.163734     0.854661
Zn     2.787751     7.156299     4.827397     0.854661
Zn     9.737251     0.635696     8.608848     0.854661
Zn     6.873797     0.250822     7.945185     0.854661
H      3.785953     9.168560     0.914517     0.172669
H     11.618521     5.541127     5.697849     0.084356
H     11.547090     8.121424     2.798473     0.097635
H      9.367748     5.602240     5.899656     0.128347
H      2.230963     3.424200    11.416134     0.138407
H     -2.338201     3.289552    10.270433     0.145957
H      9.271519     8.242389     2.875108     0.136962
H      2.511126     5.184704     9.249904     0.155426
H     -1.073905    11.167001     4.360559     0.172669
H      4.992527     5.213733     5.133301     0.084356
H      5.063958     9.011760     4.333737     0.097635
H      7.243300     5.068927     4.980030     0.128347
H      0.481085    -0.800822     4.130653     0.138407
H      5.050249     0.126711     4.816541     0.145957
H      7.339529     9.005323     4.190684     0.136961
H      0.200922     1.953717     3.678504     0.155426
H      5.875595    -1.761439    11.858065     0.172669
H     -1.956973     1.865994     7.074733     0.084356
H     -1.885542    -0.714303     9.974109     0.097635
H      0.293800     1.804881     6.872926     0.128347
H      7.430585     3.982921     1.356448     0.138407
H     11.999749     4.117569     2.502149     0.145958
H      0.390029    -0.835268     9.897474     0.136962
H      7.150422     2.222417     3.522678     0.155426
H     10.735453    -3.759880     8.412023     0.172669
H      4.669021     2.193388     7.639281     0.084356
H      4.597590    -1.604639     8.438845     0.097635
H      2.418248     2.338194     7.792552     0.128347
H      9.180463     8.207943     8.641929     0.138407
H      4.611299     7.280410     7.956041     0.145958
H      2.322019    -1.598202     8.581898     0.136961
H      9.460626     5.453404     9.094078     0.155426
C      1.685677     8.613526     0.850654    -0.120070
C      2.957741     9.216239     0.494299    -0.198290
C     11.135547     6.095924     5.126914     0.105598
C      9.044561     6.949911     4.426849     0.121214
C     11.093661     7.604364     3.424329     0.103682
C      0.393532     2.659599    11.960246     0.057495
C     -0.509534     4.010844     9.753144     0.021558
C      0.828887     5.339507     8.120680    -0.097686
C      1.534146     7.813500     2.092915     0.613660
C     -0.930332     2.611852    11.598782     0.022646
C      9.788972     6.125867     5.259749    -0.180950
C      1.329324     3.398307    11.188782    -0.204326
C      1.662151     4.881045     9.117069    -0.196056
C     -1.436376     3.303652    10.492676    -0.200671
C      9.731034     7.695039     3.469033    -0.186144
C      0.833924     4.092231    10.060963     0.073538
C      1.182733     6.118148     6.904475     0.612151
C      1.026371    10.946769     4.874017    -0.120069
C     -0.245693    11.555408     4.527880    -0.198290
C      5.475501     5.984817     4.935326     0.105598
C      7.566487     7.016576     4.541802     0.121214
C      5.517387     8.211748     4.471681     0.103682
C      2.318516    -1.652827     4.524049     0.057495
C      3.221582     0.933926     4.447413     0.021558
C      1.883161     3.010708     4.104980    -0.097686
C      1.177902     9.471213     4.951419     0.613660
C      3.642380    -1.362809     4.745014     0.022647
C      6.822076     5.884395     4.843363    -0.180950
C      1.382724    -0.616352     4.266042    -0.204326
C      1.049897     1.918197     4.008036    -0.196056
C      4.148424    -0.059181     4.693924    -0.200671
C      6.880014     8.217982     4.370778    -0.186144
C      1.878124     0.707177     4.223893     0.073538
C      1.529315     4.453027     4.033198     0.612151
C      7.975871    -1.206405    11.921928    -0.120070
C      6.703807    -1.809118    12.278283    -0.198290
C     -1.473999     1.311197     7.645668     0.105598
C      0.616987     0.457210     8.345733     0.121214
C     -1.432113    -0.197243     9.348253     0.103682
C      9.268016     4.747522     0.812336     0.057495
C     10.171082     3.396277     3.019438     0.021558
C      8.832661     2.067614     4.651902    -0.097686
C      8.127402    -0.406379    10.679667     0.613660
C     10.591880     4.795269     1.173800     0.022647
C     -0.127424     1.281254     7.512833    -0.180950
C      8.332224     4.008814     1.583800    -0.204326
C      7.999397     2.526076     3.655513    -0.196056
C     11.097924     4.103469     2.279906    -0.200671
C     -0.069486    -0.287918     9.303549    -0.186144
C      8.827624     3.314890     2.711619     0.073538
C      8.478815     1.288973     5.868107     0.612151
C      8.635177    -3.539648     7.898565    -0.120069
C      9.907241    -4.148287     8.244702    -0.198290
C      4.186047     1.422304     7.837256     0.105598
C      2.095061     0.390545     8.230780     0.121214
C      4.144161    -0.804627     8.300901     0.103682
C      7.343032     9.059948     8.248533     0.057495
C      6.439966     6.473195     8.325169     0.021558
C      7.778387     4.396413     8.667602    -0.097686
C      8.483646    -2.064092     7.821163     0.613660
C      6.019168     8.769930     8.027568     0.022647
C      2.839472     1.522726     7.929219    -0.180950
C      8.278824     8.023473     8.506540    -0.204326
C      8.611651     5.488924     8.764546    -0.196056
C      5.513124     7.466302     8.078658    -0.200671
C      2.781534    -0.810861     8.401804    -0.186144
C      7.783424     6.699944     8.548689     0.073538
C      8.132233     2.954094     8.739384     0.612151
S     -0.886276     4.905457     8.291322     0.049225
S     -1.882788     1.605115    12.662227     0.099904
S      3.598324     2.647026     4.396961     0.049225
S      4.594836    -2.785826     5.090640     0.099904
S     10.547824     2.501664     4.481260     0.049225
S     11.544336     5.802006     0.110355     0.099904
S      6.063224     4.760095     8.375621     0.049225
S      5.066712    10.192947     7.681942     0.099904
N     11.814631     6.813017     4.226320    -0.195386
N      4.796417     7.122635     4.760214    -0.195386
N     -2.153083     0.594104     8.546262    -0.195386
N      4.865131     0.284486     8.012368    -0.195386
O      2.376894     6.452521     6.720805    -0.539789
O      0.398564     7.336211     2.308261    -0.553654
O      0.223734     6.342842     6.135821    -0.566091
O      2.534690     7.744655     2.844582    -0.555980
O      0.335154     4.778511     3.834201    -0.539788
O      2.313484     9.047256     5.258727    -0.553654
O      2.488314     5.231774     4.219933    -0.566091
O      0.177358     8.784615     4.637852    -0.555980
O      7.284654     0.954600     6.051777    -0.539789
O      9.262984     0.070910    10.464321    -0.553654
O      9.437814     1.064279     6.636761    -0.566091
O      7.126858    -0.337534     9.928000    -0.555980
O      9.326394     2.628610     8.938381    -0.539789
O      7.348064    -1.640135     7.513855    -0.553654
O      7.173234     2.175347     8.552649    -0.566091
O      9.484190    -1.377494     8.134730    -0.555980

The following XYZ coordinates are in angstroms. Other properties are in atomic units.
The sperically averaged electron density of each atom fit to a function of the form exp(a - br)
eigen_1, eigen_2 and eigen_3 are the three eigenvalues of traceless quadrupole moment tensor
  atom number  atomic symbol              X              Y              Z     net charge C6 coefficient C8 coefficient C10 coefficient fluctuating dipole atomic polarizability isotropic forcefield polarizability              a              b squared Pearson coefficient          <r^3>          <r^4>         wp_QDO          m_QDO          q_QDO       dipole_x       dipole_y       dipole_z         dipole            Qxy            Qxz            Qyz     Q(x^2-y^2)  Q(3z^2 - R^2)        eigen_1        eigen_2        eigen_3 static polarizability      alpha(xx)      alpha(xy)      alpha(xz)      alpha(yy)      alpha(yz)      alpha(zz) atomic spin moment
            1             Zn      -0.075703       6.771425       4.163734       0.854661     103.260814 0.19109518E+04  0.61231996E+05                                18.487566                           14.707330       0.287808       1.948083                    0.996758      46.986606     129.419014       0.450327       0.424472      -1.125174      -0.001406      -0.000584       0.001243       0.001966      -0.011950      -0.013661      -0.017148      -0.146003       0.161291      -0.102314       0.034740       0.067574             23.632933      26.212493       1.148199      -0.968306      23.303356      -4.104352      21.382950           0.000002
            2             Zn       2.787751       7.156299       4.827397       0.854661     103.260807 0.19109514E+04  0.61231984E+05                                18.487566                           14.707329       0.287808       1.948083                    0.996758      46.986605     129.419015       0.450327       0.424472      -1.125174       0.001406      -0.001369      -0.000110       0.001966      -0.005922      -0.017156      -0.005393      -0.166545       0.099666      -0.102314       0.034740       0.067574             23.632932      26.212489      -1.410695       0.515662      25.395189      -2.907362      19.291118           0.000002
            3             Zn       9.737251       0.635696       8.608848       0.854661     103.260813 0.19109517E+04  0.61231995E+05                                18.487567                           14.707331       0.287808       1.948083                    0.996758      46.986606     129.419016       0.450327       0.424472      -1.125174       0.001406       0.000584      -0.001243       0.001966      -0.011950      -0.013661      -0.017148      -0.146003       0.161291      -0.102314       0.034740       0.067574             23.632933      26.212494       1.148199      -0.968306      23.303357      -4.104352      21.382950           0.000002
            4             Zn       6.873797       0.250822       7.945185       0.854661     103.260810 0.19109515E+04  0.61231986E+05                                18.487566                           14.707330       0.287808       1.948082                    0.996758      46.986606     129.419017       0.450327       0.424472      -1.125174      -0.001406       0.001369       0.000110       0.001966      -0.005922      -0.017156      -0.005393      -0.166545       0.099666      -0.102314       0.034740       0.067574             23.632933      26.212490      -1.410695       0.515662      25.395190      -2.907362      19.291118           0.000002
            5              H       3.785953       9.168560       0.914517       0.172669       0.965462 0.68681016E+01  0.64447560E+02                                 1.584761                            1.517112      -0.943774       2.477696                    0.999097       3.005590       8.039403       0.519405       1.256695      -0.717183       0.040004      -0.001012       0.021782       0.045561       0.004755       0.005516      -0.007056       0.024005      -0.011364      -0.016310       0.000531       0.015779              1.598880       1.843108      -0.050515       0.312094       1.307958      -0.106322       1.645574           0.000001
            6              H      11.618521       5.541127       5.697849       0.084356       1.202884 0.87299436E+01  0.88961994E+02                                 1.962122                            1.793261      -1.465844       2.172738                    0.991516       4.098675      12.296855       0.435117       1.381360      -0.684828       0.021105      -0.024057       0.026896       0.041804      -0.004722      -0.005682      -0.010146       0.013668      -0.000413      -0.016343       0.006190       0.010153              2.072649       2.290470      -0.426109       0.481304       1.910300      -0.459845       2.017176          -0.000001
            7              H      11.547090       8.121424       2.798473       0.097635       1.369240 0.10044577E+02  0.10428371E+03                                 2.047123                            1.861175      -1.049378       2.384463                    0.996340       3.635475      10.433754       0.456192       1.293225      -0.707747       0.021096       0.030902      -0.031483       0.048899      -0.000922       0.001312      -0.019902       0.003653      -0.018172      -0.022664       0.004679       0.017985              2.159753       2.298658       0.467417      -0.522540       1.968729      -0.469333       2.211872           0.000001
            8              H       9.367748       5.602240       5.899656       0.128347       0.960744 0.70283476E+01  0.68020419E+02                                 1.713197                            1.632606      -1.292853       2.277883                    0.993908       3.730358      11.000110       0.445019       1.422136      -0.678095      -0.014757      -0.020581       0.022835       0.034099       0.002365       0.001376      -0.011582       0.010370      -0.010411      -0.015356       0.006853       0.008504              1.750680       1.820425       0.194919      -0.326866       1.591097      -0.316369       1.840517          -0.000001
            9              H       2.230963       3.424200      11.416134       0.138407       1.079968 0.79371575E+01  0.76595055E+02                                 1.660795                            1.593464      -0.781170       2.526924                    0.999767       3.084492       8.146926       0.529078       1.199640      -0.731503       0.035956       0.001217       0.010206       0.037396       0.002498       0.004243      -0.012975       0.016645       0.001916      -0.018543       0.007206       0.011338              1.660693       2.072148       0.048546       0.156832       1.369330      -0.058871       1.540601           0.000002
           10              H      -2.338201       3.289552      10.270433       0.145957       1.010997 0.70177017E+01  0.67378700E+02                                 1.738993                            1.606646      -1.054403       2.404082                    0.997322       3.423991       9.810496       0.462489       1.379358      -0.688494      -0.037364      -0.000411      -0.006908       0.037999       0.001895      -0.003762      -0.010586       0.008386      -0.001108      -0.012987       0.001913       0.011074              1.809928       2.437021       0.014442       0.300112       1.429417      -0.029738       1.563346           0.000000
           11              H       9.271519       8.242389       2.875108       0.136962       1.064928 0.78130291E+01  0.75021734E+02                                 1.632495                            1.570036      -0.822629       2.505075                    0.999656       3.097691       8.133406       0.539147       1.183126      -0.734814      -0.015562       0.020461      -0.026853       0.037174      -0.001319       0.001082      -0.016130       0.005128       0.002447      -0.017323       0.001945       0.015378              1.635281       1.697813      -0.230291       0.178146       1.547599      -0.272794       1.660431           0.000000
           12              H       2.511126       5.184704       9.249904       0.155426       0.986294 0.69922209E+01  0.66488812E+02                                 1.660863                            1.569701      -0.894620       2.488335                    0.999439       3.188828       8.836532       0.487441       1.321449      -0.702031       0.033024       0.020490       0.008549       0.039794       0.011178       0.005890      -0.003992       0.005232       0.004851      -0.015078       0.003814       0.011264              1.696303       2.131372       0.314038       0.027393       1.510212      -0.044511       1.447324           0.000001
           13              H      -1.073905      11.167001       4.360559       0.172669       0.965461 0.68680940E+01  0.64447474E+02                                 1.584761                            1.517112      -0.943775       2.477695                    0.999097       3.005589       8.039401       0.519405       1.256696      -0.717183      -0.040004      -0.019409      -0.009940       0.045561       0.002426       0.006867      -0.000850       0.013161      -0.043897      -0.016310       0.000531       0.015779              1.598880       1.843108       0.295969       0.111159       1.653959       0.091667       1.299572           0.000001
           14              H       4.992527       5.213733       5.133301       0.084356       1.202882 0.87299258E+01  0.88961774E+02                                 1.962121                            1.793260      -1.465844       2.172737                    0.991516       4.098673      12.296849       0.435117       1.381361      -0.684828      -0.021105      -0.035292       0.007523       0.041804      -0.002587      -0.006921      -0.002283      -0.000072      -0.041632      -0.016343       0.006190       0.010153              2.072647       2.290469       0.629376      -0.130796       2.387263      -0.186915       1.540209          -0.000001
           15              H       5.063958       9.011760       4.333737       0.097635       1.369241 0.10044588E+02  0.10428384E+03                                 2.047124                            1.861175      -1.049378       2.384463                    0.996340       3.635476      10.433755       0.456192       1.293224      -0.707747      -0.021096       0.042673      -0.011185       0.048899       0.001597      -0.000148      -0.013213      -0.008036      -0.053240      -0.022664       0.004679       0.017985              2.159754       2.298658      -0.685683       0.146169       2.556530      -0.132981       1.624072           0.000001
           16              H       7.243300       5.068927       4.980030       0.128347       0.960744 0.70283465E+01  0.68020406E+02                                 1.713197                            1.632606      -1.292853       2.277883                    0.993908       3.730358      11.000110       0.445019       1.422136      -0.678095       0.014757      -0.030041       0.006522       0.034099       0.000019       0.002736      -0.005877       0.000400      -0.040320      -0.015356       0.006853       0.008504              1.750680       1.820426      -0.380510       0.006839       2.051748      -0.052775       1.379865          -0.000001
           17              H       0.481085      -0.800822       4.130653       0.138407       1.079969 0.79371604E+01  0.76595087E+02                                 1.660794                            1.593464      -0.781171       2.526924                    0.999767       3.084493       8.146928       0.529078       1.199639      -0.731503      -0.035956      -0.008254      -0.006126       0.037396       0.002442       0.004276      -0.002573      -0.001533      -0.052616      -0.018543       0.007206       0.011338              1.660693       2.072147       0.112012       0.120027       1.549109       0.044002       1.360822           0.000002
           18              H       5.050249       0.126711       4.816541       0.145957       1.010997 0.70177028E+01  0.67378710E+02                                 1.738993                            1.606646      -1.054403       2.404083                    0.997322       3.423991       9.810494       0.462489       1.379357      -0.688494       0.037364       0.005792       0.003788       0.037999      -0.004206      -0.000224      -0.003795      -0.003481      -0.036711      -0.012987       0.001913       0.011074              1.809928       2.437021       0.253308       0.161588       1.555949       0.042666       1.436814           0.000000
           19              H       7.339529       9.005323       4.190684       0.136961       1.064929 0.78130430E+01  0.75021896E+02                                 1.632496                            1.570037      -0.822629       2.505075                    0.999656       3.097693       8.133411       0.539147       1.183126      -0.734815       0.015562       0.033469      -0.004422       0.037174       0.001594      -0.000608      -0.006540      -0.011632      -0.047833      -0.017323       0.001945       0.015378              1.635282       1.697814       0.268997      -0.111403       1.867788      -0.089576       1.340244           0.000000
           20              H       0.200922       1.953717       3.678504       0.155426       0.986294 0.69922179E+01  0.66488778E+02                                 1.660863                            1.569701      -0.894620       2.488335                    0.999439       3.188828       8.836532       0.487441       1.321449      -0.702031      -0.033024       0.002756      -0.022030       0.039794      -0.000440       0.012627       0.000151      -0.002008      -0.016867      -0.015078       0.003814       0.011264              1.696302       2.131372      -0.132193       0.286172       1.501211      -0.049661       1.456324           0.000001
           21              H       5.875595      -1.761439      11.858065       0.172669       0.965462 0.68681039E+01  0.64447584E+02                                 1.584761                            1.517112      -0.943774       2.477696                    0.999097       3.005591       8.039405       0.519405       1.256695      -0.717183      -0.040004       0.001012      -0.021782       0.045561       0.004755       0.005516      -0.007056       0.024005      -0.011364      -0.016310       0.000531       0.015779              1.598880       1.843108      -0.050515       0.312094       1.307958      -0.106322       1.645574           0.000001
           22              H      -1.956973       1.865994       7.074733       0.084356       1.202884 0.87299436E+01  0.88961994E+02                                 1.962122                            1.793261      -1.465844       2.172738                    0.991516       4.098675      12.296855       0.435117       1.381360      -0.684828      -0.021105       0.024057      -0.026896       0.041804      -0.004722      -0.005682      -0.010146       0.013668      -0.000413      -0.016343       0.006190       0.010153              2.072649       2.290470      -0.426109       0.481304       1.910300      -0.459845       2.017176          -0.000001
           23              H      -1.885542      -0.714303       9.974109       0.097635       1.369240 0.10044577E+02  0.10428371E+03                                 2.047123                            1.861175      -1.049378       2.384463                    0.996340       3.635475      10.433754       0.456192       1.293225      -0.707747      -0.021096      -0.030902       0.031483       0.048899      -0.000922       0.001312      -0.019902       0.003653      -0.018172      -0.022664       0.004679       0.017985              2.159753       2.298658       0.467417      -0.522540       1.968729      -0.469333       2.211872           0.000001
           24              H       0.293800       1.804881       6.872926       0.128347       0.960744 0.70283476E+01  0.68020419E+02                                 1.713197                            1.632606      -1.292853       2.277883                    0.993908       3.730358      11.000110       0.445019       1.422136      -0.678095       0.014757       0.020581      -0.022835       0.034099       0.002365       0.001376      -0.011582       0.010370      -0.010411      -0.015356       0.006853       0.008504              1.750680       1.820425       0.194919      -0.326866       1.591097      -0.316369       1.840517          -0.000001
           25              H       7.430585       3.982921       1.356448       0.138407       1.079969 0.79371645E+01  0.76595140E+02                                 1.660795                            1.593465      -0.781171       2.526924                    0.999767       3.084493       8.146930       0.529078       1.199640      -0.731503      -0.035956      -0.001217      -0.010206       0.037396       0.002498       0.004243      -0.012975       0.016645       0.001916      -0.018543       0.007206       0.011338              1.660694       2.072149       0.048546       0.156832       1.369331      -0.058871       1.540602           0.000002
           26              H      11.999749       4.117569       2.502149       0.145958       1.010997 0.70177023E+01  0.67378703E+02                                 1.738993                            1.606646      -1.054403       2.404083                    0.997322       3.423991       9.810494       0.462489       1.379357      -0.688494       0.037364       0.000411       0.006908       0.037999       0.001895      -0.003762      -0.010586       0.008386      -0.001108      -0.012987       0.001913       0.011074              1.809928       2.437020       0.014442       0.300111       1.429417      -0.029738       1.563346           0.000000
           27              H       0.390029      -0.835268       9.897474       0.136962       1.064928 0.78130335E+01  0.75021789E+02                                 1.632495                            1.570037      -0.822628       2.505075                    0.999656       3.097692       8.133410       0.539147       1.183126      -0.734814       0.015562      -0.020461       0.026853       0.037174      -0.001319       0.001082      -0.016130       0.005128       0.002447      -0.017323       0.001945       0.015378              1.635282       1.697814      -0.230291       0.178146       1.547600      -0.272794       1.660432           0.000000
           28              H       7.150422       2.222417       3.522678       0.155426       0.986294 0.69922169E+01  0.66488768E+02                                 1.660863                            1.569701      -0.894619       2.488335                    0.999439       3.188827       8.836530       0.487441       1.321449      -0.702031      -0.033024      -0.020490      -0.008549       0.039794       0.011178       0.005890      -0.003992       0.005232       0.004851      -0.015078       0.003814       0.011264              1.696303       2.131372       0.314038       0.027393       1.510212      -0.044511       1.447324           0.000001
           29              H      10.735453      -3.759880       8.412023       0.172669       0.965461 0.68680954E+01  0.64447492E+02                                 1.584761                            1.517112      -0.943775       2.477695                    0.999097       3.005589       8.039402       0.519405       1.256696      -0.717183       0.040004       0.019409       0.009940       0.045561       0.002426       0.006867      -0.000850       0.013161      -0.043897      -0.016310       0.000531       0.015779              1.598880       1.843108       0.295969       0.111159       1.653960       0.091667       1.299572           0.000001
           30              H       4.669021       2.193388       7.639281       0.084356       1.202882 0.87299267E+01  0.88961782E+02                                 1.962121                            1.793260      -1.465844       2.172737                    0.991516       4.098673      12.296848       0.435117       1.381361      -0.684828       0.021105       0.035292      -0.007523       0.041804      -0.002587      -0.006921      -0.002283      -0.000072      -0.041632      -0.016343       0.006190       0.010153              2.072647       2.290469       0.629376      -0.130796       2.387263      -0.186915       1.540209          -0.000001
           31              H       4.597590      -1.604639       8.438845       0.097635       1.369241 0.10044586E+02  0.10428382E+03                                 2.047124                            1.861175      -1.049378       2.384463                    0.996340       3.635476      10.433755       0.456192       1.293224      -0.707747       0.021096      -0.042673       0.011185       0.048899       0.001597      -0.000148      -0.013213      -0.008036      -0.053240      -0.022664       0.004679       0.017985              2.159753       2.298658      -0.685683       0.146169       2.556530      -0.132981       1.624072           0.000001
           32              H       2.418248       2.338194       7.792552       0.128347       0.960743 0.70283457E+01  0.68020398E+02                                 1.713197                            1.632606      -1.292853       2.277883                    0.993908       3.730358      11.000111       0.445019       1.422136      -0.678094      -0.014757       0.030041      -0.006522       0.034099       0.000019       0.002736      -0.005877       0.000400      -0.040320      -0.015356       0.006853       0.008504              1.750680       1.820426      -0.380510       0.006839       2.051748      -0.052775       1.379865          -0.000001
           33              H       9.180463       8.207943       8.641929       0.138407       1.079969 0.79371630E+01  0.76595123E+02                                 1.660795                            1.593465      -0.781171       2.526924                    0.999767       3.084493       8.146930       0.529078       1.199640      -0.731503       0.035956       0.008254       0.006126       0.037396       0.002442       0.004276      -0.002573      -0.001533      -0.052616      -0.018543       0.007206       0.011338              1.660693       2.072148       0.112012       0.120027       1.549110       0.044002       1.360823           0.000002
           34              H       4.611299       7.280410       7.956041       0.145958       1.010997 0.70177029E+01  0.67378708E+02                                 1.738993                            1.606646      -1.054403       2.404083                    0.997322       3.423991       9.810493       0.462489       1.379357      -0.688494      -0.037364      -0.005792      -0.003788       0.037999      -0.004206      -0.000224      -0.003795      -0.003481      -0.036711      -0.012987       0.001913       0.011074              1.809927       2.437020       0.253308       0.161588       1.555948       0.042666       1.436814           0.000000
           35              H       2.322019      -1.598202       8.581898       0.136961       1.064930 0.78130486E+01  0.75021974E+02                                 1.632498                            1.570039      -0.822629       2.505075                    0.999656       3.097693       8.133416       0.539146       1.183127      -0.734814      -0.015562      -0.033469       0.004422       0.037174       0.001594      -0.000608      -0.006540      -0.011632      -0.047833      -0.017323       0.001945       0.015378              1.635284       1.697816       0.268998      -0.111403       1.867791      -0.089576       1.340246           0.000000
           36              H       9.460626       5.453404       9.094078       0.155426       0.986294 0.69922150E+01  0.66488748E+02                                 1.660863                            1.569701      -0.894620       2.488335                    0.999439       3.188827       8.836531       0.487441       1.321449      -0.702030       0.033024      -0.002756       0.022030       0.039794      -0.000440       0.012627       0.000151      -0.002008      -0.016867      -0.015078       0.003814       0.011264              1.696303       2.131372      -0.132193       0.286172       1.501211      -0.049661       1.456324           0.000001
           37              C       1.685677       8.613526       0.850654      -0.120070      55.222206 0.62840247E+03  0.16086920E+05                                12.667830                            8.344448      -0.150352       1.906207                    0.999073      31.269827      91.701909       0.575814       0.415517      -1.072199      -0.011849       0.037084      -0.041295       0.056753       0.006600       0.019281      -0.005350       0.011221      -0.005077      -0.021477      -0.000734       0.022212             18.104960      11.009731       2.815888      -2.951688      13.492764     -12.235905      29.812384           0.000001
           38              C       2.957741       9.216239       0.494299      -0.198290      39.741347 0.55768254E+03  0.13911332E+05                                10.148340                            7.884335       0.002786       1.944689                    0.999557      31.935628      93.645144       0.587422       0.417998      -1.066399       0.023985       0.018666       0.010608       0.032191       0.014238      -0.006978      -0.026425       0.033194       0.003896      -0.037135       0.004705       0.032430             12.231357      10.408099       0.860702       0.590426       8.812887      -6.029469      17.473087           0.000002
           39              C      11.135547       6.095924       5.126914       0.105598      28.552720 0.34106907E+03  0.76408226E+04                                 8.496904                            6.397138      -0.179142       1.963696                    0.998291      26.733105      78.128615       0.607642       0.449946      -1.030911       0.009282       0.040559      -0.034925       0.054323       0.001986       0.006636       0.025726      -0.049648       0.054421      -0.034767      -0.008429       0.043196             10.235551      16.382275      -0.203920      -0.698105       6.732012      -2.414847       7.592364          -0.000001
           40              C       9.044561       6.949911       4.426849       0.121214      35.002319 0.40301497E+03  0.92828748E+04                                 9.572855                            6.832477      -0.073389       2.002532                    0.999330      25.986287      73.579092       0.612179       0.434377      -1.054631       0.006598      -0.004922      -0.003808       0.009070       0.001727      -0.002799       0.015073      -0.022484      -0.037458      -0.019484      -0.004280       0.023764             12.544483      22.830254      -1.104522      -2.376582       6.884652      -1.900889       7.918541          -0.000000
           41              C      11.093661       7.604364       3.424329       0.103682      26.448376 0.32324079E+03  0.70973242E+04                                 7.859359                            6.075063       0.040433       2.033786                    0.999276      25.957275      73.482108       0.651525       0.428161      -1.050775       0.007941      -0.031171       0.038747       0.050359       0.012890       0.007228       0.004232      -0.056788       0.034588      -0.037729       0.010225       0.027504              9.154919      14.073209       0.323071      -0.831518       6.223166      -2.156319       7.168383           0.000001
           42              C       0.393532       2.659599      11.960246       0.057495      39.408183 0.45951045E+03  0.10916244E+05                                10.200628                            7.170013      -0.174237       1.934027                    0.999253      27.935927      79.832572       0.614543       0.419542      -1.065860       0.006400       0.002935       0.018479       0.019774       0.000843       0.005293      -0.035241       0.001535       0.055487      -0.034298      -0.008260       0.042557             13.503514      10.319241       2.169830      -1.714206      10.263373      -8.218783      19.927928           0.000001
           43              C      -0.509534       4.010844       9.753144       0.021558      37.203158 0.48000896E+03  0.11571478E+05                                 9.895247                            7.441675      -0.239771       1.912096                    0.999226      28.660900      83.519839       0.587277       0.432637      -1.053757      -0.019897      -0.002367       0.007869       0.021527       0.003860       0.009975      -0.029795       0.020975       0.044992      -0.037323       0.003298       0.034026             12.134386      12.096358       3.262931      -2.847460      10.087906      -6.214439      14.218895           0.000001
           44              C       0.828887       5.339507       8.120680      -0.097686      50.126509 0.56748909E+03  0.14165979E+05                                11.847908                            7.938123      -0.022027       1.957978                    0.999395      30.186668      87.498525       0.589261       0.416399      -1.071325      -0.024070      -0.019615       0.032773       0.045146       0.019399       0.005098       0.002315       0.040752      -0.054766      -0.019182      -0.018637       0.037819             16.082198      10.417560       2.054955      -2.068388      13.608439     -11.350089      24.220595           0.000001
           45              C       1.534146       7.813500       2.092915       0.613660      24.586191 0.24679813E+03  0.51255653E+04                                 7.967534                            5.645691      -0.115438       2.019218                    0.999496      22.699844      64.954599       0.608951       0.484310      -1.006938      -0.003716      -0.033099       0.044212       0.055354      -0.036098      -0.018315       0.075947      -0.101371      -0.139931      -0.083322      -0.038341       0.121663             10.208086       8.915506       1.541485      -0.247137       7.324554      -4.825763      14.384198           0.000002
           46              C      -0.930332       2.611852      11.598782       0.022646      38.027029 0.48054939E+03  0.11587549E+05                                10.062350                            7.443879      -0.230358       1.915745                    0.999231      28.646891      83.484885       0.587436       0.432406      -1.053917      -0.016877       0.015307      -0.010955       0.025282       0.016857      -0.001068      -0.023895       0.021240       0.012503      -0.033888       0.005953       0.027935             12.721730       9.760149       0.422982       1.259227       9.577506      -7.156400      18.827536           0.000001
           47              C       9.788972       6.125867       5.259749      -0.180950      34.166551 0.45942569E+03  0.11026307E+05                                 9.387479                            7.301803      -0.137607       1.937216                    0.997739      30.209102      89.728804       0.586428       0.435187      -1.045366       0.002284      -0.001409      -0.003739       0.004602       0.023017       0.004001       0.009405      -0.020267       0.033781      -0.030859       0.004575       0.026284             11.207949      18.678991      -1.351922      -0.764120       7.068779      -2.084214       7.876077          -0.000001
           48              C       1.329324       3.398307      11.188782      -0.204326      36.103687 0.46423118E+03  0.11078947E+05                                 9.454578                            7.148961       0.262722       2.043609                    0.999851      30.432706      87.743338       0.621669       0.412841      -1.068002       0.000284       0.005668       0.005918       0.008200      -0.000446       0.013400       0.000827       0.052652      -0.040970      -0.019820      -0.016900       0.036719             11.385675       9.764573       1.625263      -1.226877       8.956381      -6.062678      15.436070           0.000004
           49              C       1.662151       4.881045       9.117069      -0.196056      37.926070 0.48746542E+03  0.11827368E+05                                 9.925841                            7.433040       0.020031       1.965537                    0.999660      31.146278      91.833971       0.593938       0.425031      -1.055686       0.010167      -0.005017       0.022315       0.025030       0.000761       0.003198       0.004698      -0.012947       0.006088      -0.008498      -0.000622       0.009119             12.062188      11.421770       2.816622      -1.598232      10.225623      -5.998707      14.539169           0.000001
           50              C      -1.436376       3.303652      10.492676      -0.200671      37.806809 0.47555294E+03  0.11514463E+05                                 9.958960                            7.400603      -0.070053       1.944958                    0.997872      31.134573      92.945156       0.585726       0.431883      -1.047156       0.001217       0.001407       0.009883       0.010056      -0.001841       0.007042       0.013852       0.039272      -0.049350      -0.028780      -0.000175       0.028956             11.991939      12.093012       1.409285       0.168878       9.123277      -5.404244      14.759527           0.000002
           51              C       9.731034       7.695039       3.469033      -0.186144      32.315375 0.42843569E+03  0.10035980E+05                                 8.844623                            6.924394       0.222817       2.050456                    0.999411      29.310790      84.117868       0.623050       0.419671      -1.062107       0.004991      -0.009680      -0.011552       0.015876      -0.003485       0.011568      -0.008307      -0.037695       0.032794      -0.027794       0.004929       0.022866             10.324166      16.694556       0.419012      -2.251848       6.369080      -2.015069       7.908860           0.000001
           52              C       0.833924       4.092231      10.060963       0.073538      37.255768 0.42430100E+03  0.98992236E+04                                 9.862470                            6.921632      -0.117070       1.964567                    0.999486      27.198806      77.494265       0.620019       0.423423      -1.061442       0.016719       0.013267      -0.001304       0.021383       0.020505      -0.013287      -0.026477       0.015059       0.006477      -0.032172      -0.008038       0.040210             12.869225      10.179125       2.195877      -1.811771      10.709123      -8.027448      17.719425           0.000001
           53              C       1.182733       6.118148       6.904475       0.612151      24.386186 0.24461834E+03  0.50571089E+04                                 7.841765                            5.585806      -0.094135       2.028251                    0.999482      22.455327      63.616559       0.619411       0.478315      -1.012462       0.010546       0.036758      -0.042486       0.057162      -0.030488      -0.000947       0.074836      -0.112857      -0.098601      -0.076908      -0.039579       0.116487              9.785512       9.802834       1.575606      -0.633223       7.501582      -4.625560      12.052120           0.000001
           54              C       1.026371      10.946769       4.874017      -0.120069      55.222107 0.62840171E+03  0.16086895E+05                                12.667817                            8.344444      -0.150358       1.906205                    0.999073      31.269795      91.701793       0.575814       0.415517      -1.072199       0.011850       0.054260      -0.011678       0.056753       0.013459       0.015305      -0.001387       0.004296      -0.025862      -0.021479      -0.000736       0.022214             18.104935      11.009719      -3.960430       0.978062      36.335907       0.835450       6.969180           0.000001
           55              C      -0.245693      11.555408       4.527880      -0.198290      39.741347 0.55768264E+03  0.13911335E+05                                10.148340                            7.884336       0.002787       1.944689                    0.999557      31.935628      93.645144       0.587422       0.417998      -1.066399      -0.023985       0.000064      -0.021470       0.032191      -0.013128       0.008892      -0.005394      -0.003558      -0.106362      -0.037135       0.004705       0.032430             12.231356      10.408098       0.084989       1.040283      20.535156       0.678264       5.750814           0.000002
           56              C       5.475501       5.984817       4.935326       0.105598      28.552712 0.34106912E+03  0.76408242E+04                                 8.496903                            6.397139      -0.179143       1.963696                    0.998291      26.733110      78.128640       0.607642       0.449946      -1.030911      -0.009282       0.050457      -0.017857       0.054323       0.004773       0.005020       0.014063      -0.029266       0.115568      -0.034767      -0.008429       0.043196             10.235549      16.382273      -0.504636      -0.523712       9.462085      -0.852639       4.862289          -0.000001
           57              C       7.566487       7.016576       4.541802       0.121214      35.002333 0.40301509E+03  0.92828786E+04                                 9.572858                            6.832478      -0.073390       2.002532                    0.999330      25.986290      73.579107       0.612179       0.434377      -1.054631      -0.006598       0.000860       0.006164       0.009070      -0.003287       0.000109      -0.005282       0.013090       0.069262      -0.019484      -0.004280       0.023764             12.544487      22.830263      -1.514194      -2.139011       9.302358      -0.517428       5.500840          -0.000000
           58              C       5.517387       8.211748       4.471681       0.103682      26.448382 0.32324077E+03  0.70973238E+04                                 7.859360                            6.075063       0.040433       2.033786                    0.999276      25.957273      73.482100       0.651525       0.428161      -1.050775      -0.007941      -0.049112       0.007810       0.050359      -0.000128       0.014778      -0.002641      -0.044778       0.070620      -0.037729       0.010224       0.027504              9.154921      14.073215      -0.882167      -0.132572       8.794285      -0.685071       4.597264           0.000001
           59              C       2.318516      -1.652827       4.524049       0.057495      39.408178 0.45951054E+03  0.10916247E+05                                10.200627                            7.170014      -0.174238       1.934027                    0.999253      27.935924      79.832559       0.614543       0.419542      -1.065860      -0.006400      -0.014581      -0.011725       0.019774       0.004176       0.003361      -0.005565      -0.050326      -0.100098      -0.034298      -0.008259       0.042557             13.503511      10.319239      -2.565493       1.031924      24.629755       0.001968       5.561538           0.000001
           60              C       3.221582       0.933926       4.447413       0.021558      37.203144 0.48000882E+03  0.11571474E+05                                 9.895245                            7.441674      -0.239770       1.912096                    0.999226      28.660889      83.519794       0.587278       0.432637      -1.053757       0.019897      -0.008006      -0.001854       0.021527       0.006739       0.008304      -0.000878      -0.029561      -0.106615      -0.037324       0.003298       0.034025             12.134382      12.096353      -4.092000       1.417838      18.557646      -1.367872       5.749147           0.000001
           61              C       1.883161       3.010708       4.104980      -0.097686      50.126498 0.56748903E+03  0.14165978E+05                                11.847907                            7.938123      -0.022027       1.957978                    0.999395      30.186666      87.498517       0.589261       0.416399      -1.071325       0.024070      -0.038187       0.000748       0.045146      -0.005210       0.019369      -0.001848       0.048026      -0.032942      -0.019182      -0.018637       0.037819             16.082194      10.417560      -2.815857       0.756311      31.388312      -1.176065       6.440709           0.000001
           62              C       1.177902       9.471213       4.951419       0.613660      24.586169 0.24679805E+03  0.51255633E+04                                 7.967528                            5.645690      -0.115438       2.019218                    0.999496      22.699847      64.954605       0.608951       0.484310      -1.006938       0.003716      -0.054813       0.006770       0.055354       0.002032      -0.040428      -0.013530       0.054997       0.329171      -0.083322      -0.038341       0.121663             10.208075       8.915508      -0.980088       1.215185      16.803276       0.598179       4.905440           0.000002
           63              C       3.642380      -1.362809       4.745014       0.022647      38.027021 0.48054926E+03  0.11587545E+05                                10.062347                            7.443877      -0.230358       1.915745                    0.999231      28.646893      83.484890       0.587436       0.432406      -1.053917       0.016877       0.017111      -0.007845       0.025282      -0.009299       0.014100      -0.004834      -0.012070      -0.087429      -0.033887       0.005953       0.027935             12.721725       9.760147       0.882869       0.992529      22.715682       0.361547       5.689346           0.000001
           64              C       6.822076       5.884395       4.843363      -0.180950      34.166546 0.45942582E+03  0.11026311E+05                                 9.387479                            7.301804      -0.137607       1.937216                    0.997739      30.209101      89.728802       0.586428       0.435187      -1.045366      -0.002284       0.002545       0.003080       0.004602      -0.007959       0.021965       0.007678      -0.017249       0.042836      -0.030859       0.004574       0.026284             11.207947      18.678987       0.008226      -1.552902       9.473833      -0.707992       5.471022          -0.000001
           65              C       1.382724      -0.616352       4.266042      -0.204326      36.103687 0.46423132E+03  0.11078951E+05                                 9.454578                            7.148962       0.262722       2.043609                    0.999851      30.432707      87.743343       0.621669       0.412841      -1.068002      -0.000284      -0.002321      -0.007859       0.008200       0.011851       0.006268       0.002937       0.048965      -0.052030      -0.019820      -0.016900       0.036719             11.385673       9.764570      -1.872056       0.801304      19.064637      -0.278521       5.327814           0.000004
           66              C       1.049897       1.918197       4.008036      -0.196056      37.926050 0.48746519E+03  0.11827361E+05                                 9.925837                            7.433038       0.020031       1.965537                    0.999660      31.146277      91.833964       0.593938       0.425031      -1.055686      -0.010167      -0.021860      -0.006729       0.025030       0.002398       0.002249       0.000902      -0.006313       0.025992      -0.008498      -0.000622       0.009120             12.062181      11.421767      -2.786069       1.650902      18.646892      -1.179870       6.117886           0.000002
           67              C       4.148424      -0.059181       4.693924      -0.200671      37.806808 0.47555290E+03  0.11514462E+05                                 9.958960                            7.400603      -0.070053       1.944958                    0.997872      31.134573      92.945154       0.585726       0.431883      -1.047156      -0.001217      -0.007879      -0.006129       0.010056       0.007026       0.001900       0.004846       0.055011      -0.002133      -0.028781      -0.000175       0.028956             11.991938      12.093009      -0.553353       1.307058      18.028480      -0.308500       5.854325           0.000001
           68              C       6.880014       8.217982       4.370778      -0.186144      32.315379 0.42843553E+03  0.10035975E+05                                 8.844623                            6.924392       0.222818       2.050456                    0.999411      29.310788      84.117857       0.623050       0.419671      -1.062107      -0.004991       0.005219       0.014139       0.015876       0.011771       0.002720      -0.005266      -0.043011       0.016847      -0.027794       0.004929       0.022865             10.324166      16.694558      -2.162591      -0.754716       9.266327      -0.357205       5.011614           0.000001
           69              C       1.878124       0.707177       4.223893       0.073538      37.255760 0.42430096E+03  0.98992227E+04                                 9.862469                            6.921632      -0.117070       1.964567                    0.999486      27.198806      77.494269       0.620019       0.423423      -1.061442      -0.016719       0.007721      -0.010867       0.021383      -0.021717       0.011198      -0.008773      -0.015879      -0.086338      -0.032171      -0.008038       0.040209             12.869221      10.179124      -2.663117       1.006075      22.911015      -1.045264       5.517525           0.000001
           70              C       1.529315       4.453027       4.033198       0.612151      24.386189 0.24461839E+03  0.50571102E+04                                 7.841766                            5.585807      -0.094135       2.028251                    0.999482      22.455327      63.616559       0.619411       0.478315      -1.012462      -0.010546       0.055132      -0.010803       0.057162       0.014320      -0.026932      -0.007661       0.031311       0.333905      -0.076908      -0.039579       0.116487              9.785512       9.802835      -1.332136       1.053047      14.917545      -0.381991       4.636157           0.000001
           71              C       7.975871      -1.206405      11.921928      -0.120070      55.222207 0.62840247E+03  0.16086920E+05                                12.667830                            8.344448      -0.150352       1.906207                    0.999073      31.269827      91.701911       0.575814       0.415517      -1.072199       0.011849      -0.037084       0.041295       0.056753       0.006600       0.019281      -0.005350       0.011221      -0.005077      -0.021477      -0.000734       0.022212             18.104960      11.009731       2.815888      -2.951688      13.492765     -12.235905      29.812385           0.000001
           72              C       6.703807      -1.809118      12.278283      -0.198290      39.741345 0.55768250E+03  0.13911331E+05                                10.148339                            7.884335       0.002787       1.944689                    0.999557      31.935627      93.645141       0.587422       0.417998      -1.066399      -0.023985      -0.018666      -0.010607       0.032190       0.014238      -0.006978      -0.026425       0.033195       0.003896      -0.037135       0.004705       0.032430             12.231357      10.408098       0.860702       0.590426       8.812887      -6.029468      17.473086           0.000002
           73              C      -1.473999       1.311197       7.645668       0.105598      28.552720 0.34106907E+03  0.76408226E+04                                 8.496904                            6.397138      -0.179142       1.963696                    0.998291      26.733105      78.128615       0.607642       0.449946      -1.030911      -0.009282      -0.040559       0.034925       0.054323       0.001986       0.006636       0.025726      -0.049648       0.054421      -0.034767      -0.008429       0.043196             10.235551      16.382276      -0.203920      -0.698105       6.732012      -2.414847       7.592364          -0.000001
           74              C       0.616987       0.457210       8.345733       0.121214      35.002319 0.40301496E+03  0.92828748E+04                                 9.572855                            6.832477      -0.073389       2.002532                    0.999330      25.986287      73.579093       0.612179       0.434377      -1.054631      -0.006598       0.004922       0.003808       0.009070       0.001727      -0.002799       0.015073      -0.022484      -0.037458      -0.019484      -0.004280       0.023764             12.544483      22.830254      -1.104522      -2.376582       6.884652      -1.900889       7.918541          -0.000000
           75              C      -1.432113      -0.197243       9.348253       0.103682      26.448374 0.32324074E+03  0.70973231E+04                                 7.859358                            6.075063       0.040434       2.033786                    0.999276      25.957273      73.482103       0.651525       0.428161      -1.050775      -0.007941       0.031171      -0.038747       0.050359       0.012890       0.007228       0.004232      -0.056788       0.034588      -0.037729       0.010225       0.027504              9.154919      14.073209       0.323071      -0.831518       6.223166      -2.156319       7.168383           0.000001
           76              C       9.268016       4.747522       0.812336       0.057495      39.408182 0.45951045E+03  0.10916244E+05                                10.200628                            7.170013      -0.174237       1.934027                    0.999253      27.935927      79.832570       0.614543       0.419542      -1.065860      -0.006400      -0.002935      -0.018479       0.019774       0.000843       0.005293      -0.035241       0.001535       0.055487      -0.034298      -0.008260       0.042557             13.503513      10.319241       2.169830      -1.714206      10.263373      -8.218782      19.927927           0.000001
           77              C      10.171082       3.396277       3.019438       0.021558      37.203158 0.48000896E+03  0.11571478E+05                                 9.895247                            7.441675      -0.239772       1.912096                    0.999226      28.660900      83.519838       0.587277       0.432637      -1.053757       0.019897       0.002367      -0.007869       0.021527       0.003860       0.009975      -0.029795       0.020975       0.044992      -0.037323       0.003298       0.034026             12.134386      12.096357       3.262931      -2.847460      10.087906      -6.214439      14.218895           0.000001
           78              C       8.832661       2.067614       4.651902      -0.097686      50.126502 0.56748900E+03  0.14165977E+05                                11.847908                            7.938123      -0.022027       1.957978                    0.999395      30.186665      87.498515       0.589261       0.416399      -1.071325       0.024070       0.019615      -0.032773       0.045146       0.019399       0.005098       0.002315       0.040752      -0.054766      -0.019182      -0.018637       0.037819             16.082196      10.417559       2.054954      -2.068388      13.608438     -11.350088      24.220593           0.000001
           79              C       8.127402      -0.406379      10.679667       0.613660      24.586192 0.24679814E+03  0.51255657E+04                                 7.967534                            5.645691      -0.115438       2.019218                    0.999496      22.699845      64.954600       0.608951       0.484310      -1.006938       0.003716       0.033099      -0.044212       0.055354      -0.036098      -0.018315       0.075947      -0.101371      -0.139931      -0.083322      -0.038341       0.121663             10.208086       8.915506       1.541485      -0.247137       7.324554      -4.825762      14.384198           0.000002
           80              C      10.591880       4.795269       1.173800       0.022647      38.027031 0.48054942E+03  0.11587550E+05                                10.062349                            7.443879      -0.230358       1.915745                    0.999231      28.646892      83.484885       0.587436       0.432406      -1.053917       0.016877      -0.015307       0.010955       0.025282       0.016857      -0.001068      -0.023895       0.021240       0.012503      -0.033888       0.005953       0.027935             12.721730       9.760149       0.422982       1.259227       9.577506      -7.156400      18.827534           0.000001
           81              C      -0.127424       1.281254       7.512833      -0.180950      34.166551 0.45942569E+03  0.11026307E+05                                 9.387479                            7.301803      -0.137607       1.937216                    0.997739      30.209102      89.728805       0.586428       0.435187      -1.045366      -0.002284       0.001409       0.003739       0.004602       0.023017       0.004001       0.009405      -0.020267       0.033781      -0.030859       0.004575       0.026284             11.207949      18.678991      -1.351923      -0.764120       7.068779      -2.084214       7.876077          -0.000001
           82              C       8.332224       4.008814       1.583800      -0.204326      36.103682 0.46423111E+03  0.11078945E+05                                 9.454577                            7.148960       0.262722       2.043609                    0.999851      30.432705      87.743333       0.621669       0.412841      -1.068002      -0.000284      -0.005668      -0.005918       0.008200      -0.000446       0.013399       0.000827       0.052652      -0.040970      -0.019820      -0.016900       0.036719             11.385673       9.764573       1.625263      -1.226876       8.956380      -6.062677      15.436067           0.000004
           83              C       7.999397       2.526076       3.655513      -0.196056      37.926068 0.48746541E+03  0.11827368E+05                                 9.925840                            7.433040       0.020031       1.965537                    0.999660      31.146277      91.833964       0.593938       0.425031      -1.055686      -0.010167       0.005017      -0.022315       0.025030       0.000761       0.003198       0.004698      -0.012947       0.006088      -0.008498      -0.000622       0.009119             12.062186      11.421769       2.816621      -1.598231      10.225622      -5.998706      14.539167           0.000001
           84              C      11.097924       4.103469       2.279906      -0.200671      37.806811 0.47555297E+03  0.11514464E+05                                 9.958960                            7.400603      -0.070053       1.944958                    0.997872      31.134574      92.945160       0.585726       0.431884      -1.047156      -0.001217      -0.001407      -0.009883       0.010056      -0.001841       0.007042       0.013852       0.039272      -0.049350      -0.028780      -0.000175       0.028956             11.991939      12.093012       1.409285       0.168877       9.123278      -5.404245      14.759529           0.000001
           85              C      -0.069486      -0.287918       9.303549      -0.186144      32.315375 0.42843568E+03  0.10035980E+05                                 8.844623                            6.924394       0.222818       2.050456                    0.999411      29.310790      84.117870       0.623050       0.419671      -1.062107      -0.004991       0.009680       0.011552       0.015876      -0.003485       0.011568      -0.008307      -0.037695       0.032794      -0.027794       0.004929       0.022866             10.324166      16.694556       0.419012      -2.251847       6.369080      -2.015069       7.908860           0.000001
           86              C       8.827624       3.314890       2.711619       0.073538      37.255765 0.42430097E+03  0.98992228E+04                                 9.862470                            6.921632      -0.117070       1.964567                    0.999486      27.198805      77.494260       0.620019       0.423423      -1.061442      -0.016719      -0.013267       0.001304       0.021383       0.020505      -0.013287      -0.026477       0.015059       0.006477      -0.032172      -0.008038       0.040210             12.869224      10.179125       2.195877      -1.811771      10.709122      -8.027447      17.719424           0.000002
           87              C       8.478815       1.288973       5.868107       0.612151      24.386186 0.24461834E+03  0.50571090E+04                                 7.841765                            5.585806      -0.094135       2.028251                    0.999482      22.455327      63.616558       0.619411       0.478315      -1.012462      -0.010546      -0.036758       0.042486       0.057162      -0.030488      -0.000947       0.074836      -0.112858      -0.098601      -0.076908      -0.039579       0.116487              9.785512       9.802834       1.575606      -0.633223       7.501582      -4.625560      12.052120           0.000001
           88              C       8.635177      -3.539648       7.898565      -0.120069      55.222107 0.62840172E+03  0.16086895E+05                                12.667817                            8.344444      -0.150358       1.906205                    0.999073      31.269795      91.701794       0.575814       0.415517      -1.072199      -0.011850      -0.054260       0.011678       0.056753       0.013459       0.015305      -0.001387       0.004296      -0.025862      -0.021479      -0.000736       0.022214             18.104936      11.009720      -3.960431       0.978062      36.335908       0.835450       6.969180           0.000001
           89              C       9.907241      -4.148287       8.244702      -0.198290      39.741345 0.55768261E+03  0.13911334E+05                                10.148339                            7.884335       0.002787       1.944689                    0.999557      31.935628      93.645142       0.587422       0.417998      -1.066399       0.023985      -0.000064       0.021470       0.032191      -0.013128       0.008892      -0.005394      -0.003558      -0.106362      -0.037135       0.004705       0.032430             12.231355      10.408097       0.084990       1.040283      20.535153       0.678264       5.750814           0.000003
           90              C       4.186047       1.422304       7.837256       0.105598      28.552712 0.34106911E+03  0.76408240E+04                                 8.496903                            6.397139      -0.179143       1.963696                    0.998291      26.733110      78.128639       0.607642       0.449946      -1.030911       0.009282      -0.050457       0.017857       0.054323       0.004773       0.005020       0.014063      -0.029266       0.115568      -0.034767      -0.008429       0.043196             10.235549      16.382273      -0.504636      -0.523712       9.462085      -0.852639       4.862289          -0.000001
           91              C       2.095061       0.390545       8.230780       0.121214      35.002335 0.40301512E+03  0.92828793E+04                                 9.572858                            6.832478      -0.073390       2.002532                    0.999330      25.986291      73.579110       0.612179       0.434377      -1.054631       0.006598      -0.000860      -0.006164       0.009070      -0.003287       0.000109      -0.005282       0.013090       0.069262      -0.019484      -0.004280       0.023764             12.544487      22.830262      -1.514194      -2.139011       9.302359      -0.517428       5.500840          -0.000000
           92              C       4.144161      -0.804627       8.300901       0.103682      26.448381 0.32324076E+03  0.70973233E+04                                 7.859359                            6.075063       0.040433       2.033786                    0.999276      25.957272      73.482096       0.651525       0.428161      -1.050775       0.007941       0.049112      -0.007810       0.050359      -0.000128       0.014778      -0.002641      -0.044778       0.070620      -0.037729       0.010224       0.027504              9.154921      14.073216      -0.882167      -0.132572       8.794285      -0.685071       4.597264           0.000001
           93              C       7.343032       9.059948       8.248533       0.057495      39.408176 0.45951052E+03  0.10916246E+05                                10.200627                            7.170014      -0.174238       1.934027                    0.999253      27.935923      79.832557       0.614543       0.419542      -1.065860       0.006400       0.014581       0.011725       0.019774       0.004176       0.003361      -0.005565      -0.050326      -0.100098      -0.034298      -0.008259       0.042557             13.503511      10.319239      -2.565494       1.031924      24.629755       0.001968       5.561538           0.000001
           94              C       6.439966       6.473195       8.325169       0.021558      37.203146 0.48000884E+03  0.11571474E+05                                 9.895245                            7.441674      -0.239770       1.912096                    0.999226      28.660890      83.519797       0.587278       0.432637      -1.053757      -0.019897       0.008006       0.001854       0.021527       0.006739       0.008304      -0.000878      -0.029561      -0.106615      -0.037324       0.003298       0.034025             12.134382      12.096353      -4.092000       1.417838      18.557647      -1.367872       5.749147           0.000001
           95              C       7.778387       4.396413       8.667602      -0.097686      50.126501 0.56748906E+03  0.14165978E+05                                11.847907                            7.938123      -0.022027       1.957978                    0.999395      30.186667      87.498520       0.589261       0.416399      -1.071325      -0.024070       0.038187      -0.000748       0.045146      -0.005210       0.019369      -0.001848       0.048026      -0.032942      -0.019182      -0.018637       0.037819             16.082194      10.417560      -2.815857       0.756311      31.388313      -1.176065       6.440709           0.000001
           96              C       8.483646      -2.064092       7.821163       0.613660      24.586169 0.24679805E+03  0.51255632E+04                                 7.967528                            5.645690      -0.115438       2.019218                    0.999496      22.699847      64.954605       0.608951       0.484310      -1.006938      -0.003716       0.054813      -0.006770       0.055354       0.002032      -0.040428      -0.013530       0.054997       0.329171      -0.083322      -0.038341       0.121663             10.208075       8.915508      -0.980088       1.215185      16.803275       0.598179       4.905440           0.000002
           97              C       6.019168       8.769930       8.027568       0.022647      38.027021 0.48054926E+03  0.11587545E+05                                10.062348                            7.443877      -0.230358       1.915745                    0.999231      28.646893      83.484891       0.587436       0.432406      -1.053917      -0.016877      -0.017111       0.007845       0.025282      -0.009299       0.014100      -0.004834      -0.012070      -0.087429      -0.033887       0.005953       0.027935             12.721726       9.760147       0.882869       0.992529      22.715683       0.361547       5.689346           0.000001
           98              C       2.839472       1.522726       7.929219      -0.180950      34.166548 0.45942585E+03  0.11026312E+05                                 9.387479                            7.301804      -0.137607       1.937216                    0.997739      30.209102      89.728805       0.586428       0.435187      -1.045366       0.002284      -0.002545      -0.003080       0.004602      -0.007959       0.021965       0.007678      -0.017249       0.042836      -0.030859       0.004574       0.026284             11.207947      18.678987       0.008226      -1.552903       9.473833      -0.707993       5.471022          -0.000001
           99              C       8.278824       8.023473       8.506540      -0.204326      36.103682 0.46423126E+03  0.11078949E+05                                 9.454577                            7.148962       0.262722       2.043609                    0.999851      30.432705      87.743337       0.621669       0.412841      -1.068002       0.000284       0.002321       0.007859       0.008200       0.011851       0.006268       0.002937       0.048965      -0.052030      -0.019820      -0.016900       0.036719             11.385672       9.764570      -1.872056       0.801304      19.064634      -0.278521       5.327813           0.000004
          100              C       8.611651       5.488924       8.764546      -0.196056      37.926052 0.48746523E+03  0.11827362E+05                                 9.925837                            7.433038       0.020031       1.965537                    0.999660      31.146278      91.833969       0.593938       0.425031      -1.055686       0.010167       0.021860       0.006729       0.025030       0.002398       0.002249       0.000902      -0.006313       0.025992      -0.008498      -0.000622       0.009120             12.062182      11.421767      -2.786070       1.650902      18.646892      -1.179870       6.117886           0.000002
          101              C       5.513124       7.466302       8.078658      -0.200671      37.806809 0.47555291E+03  0.11514462E+05                                 9.958960                            7.400603      -0.070053       1.944958                    0.997872      31.134573      92.945156       0.585726       0.431884      -1.047156       0.001217       0.007879       0.006129       0.010056       0.007026       0.001900       0.004846       0.055011      -0.002133      -0.028781      -0.000175       0.028956             11.991939      12.093010      -0.553353       1.307058      18.028482      -0.308500       5.854325           0.000002
          102              C       2.781534      -0.810861       8.401804      -0.186144      32.315379 0.42843552E+03  0.10035975E+05                                 8.844623                            6.924392       0.222818       2.050456                    0.999411      29.310788      84.117864       0.623050       0.419671      -1.062107       0.004991      -0.005219      -0.014139       0.015876       0.011771       0.002720      -0.005266      -0.043011       0.016847      -0.027794       0.004929       0.022865             10.324167      16.694558      -2.162590      -0.754716       9.266328      -0.357205       5.011614           0.000001
          103              C       7.783424       6.699944       8.548689       0.073538      37.255761 0.42430099E+03  0.98992234E+04                                 9.862469                            6.921632      -0.117070       1.964567                    0.999486      27.198807      77.494270       0.620019       0.423423      -1.061442       0.016719      -0.007721       0.010867       0.021383      -0.021717       0.011198      -0.008773      -0.015879      -0.086338      -0.032171      -0.008038       0.040209             12.869221      10.179124      -2.663117       1.006075      22.911015      -1.045264       5.517525           0.000002
          104              C       8.132233       2.954094       8.739384       0.612151      24.386189 0.24461839E+03  0.50571102E+04                                 7.841766                            5.585807      -0.094135       2.028251                    0.999482      22.455327      63.616561       0.619411       0.478315      -1.012462       0.010546      -0.055132       0.010803       0.057162       0.014320      -0.026932      -0.007661       0.031311       0.333905      -0.076908      -0.039579       0.116487              9.785513       9.802835      -1.332136       1.053047      14.917546      -0.381991       4.636157           0.000001
          105              S      -0.886276       4.905457       8.291322       0.049225     121.020507 0.28502396E+04  0.10149367E+06                                17.032959                           14.664426       1.346907       2.089227                    0.999546      66.760137     197.407589       0.607951       0.282931      -1.238343       0.062386      -0.004798       0.019363       0.065497       0.195575      -0.097851      -0.350553       0.376694       0.177153      -0.475693       0.040137       0.435556             19.501178      18.900911       0.867997       0.272174      16.488501      -8.988112      23.114122           0.000001
          106              S      -1.882788       1.605115      12.662227       0.099904     124.101705 0.28338094E+04  0.10101586E+06                                17.503184                           14.755703       1.035773       2.006360                    0.999909      66.515149     198.406101       0.596358       0.288125      -1.229637       0.033288      -0.000830       0.004511       0.033602       0.045155       0.189885      -0.381248       0.200583       0.431952      -0.469705       0.026083       0.443622             20.538528      17.808756       3.680751      -0.732826      14.965055      -8.093324      28.841773           0.000003
          107              S       3.598324       2.647026       4.396961       0.049225     121.020533 0.28502405E+04  0.10149372E+06                                17.032961                           14.664429       1.346906       2.089226                    0.999546      66.760145     197.407618       0.607951       0.282931      -1.238343      -0.062386      -0.019189      -0.005452       0.065498      -0.182063       0.121150      -0.058239      -0.134148      -1.355372      -0.475692       0.040136       0.435556             19.501179      18.900918      -0.194862       0.888551      29.228832      -1.697823      10.373786           0.000001
          108              S       4.594836      -2.785826       5.090640       0.099904     124.101726 0.28338104E+04  0.10101591E+06                                17.503186                           14.755706       1.035773       2.006360                    0.999909      66.515155     198.406128       0.596357       0.288125      -1.229637      -0.033288      -0.004328      -0.001520       0.033602       0.142383       0.133500      -0.056831      -0.366361      -1.268881      -0.469705       0.026083       0.443622             20.538530      17.808756      -2.464128       2.830730      32.396441       1.881278      11.410392           0.000003
          109              S      10.547824       2.501664       4.481260       0.049225     121.020512 0.28502397E+04  0.10149368E+06                                17.032959                           14.664427       1.346906       2.089226                    0.999546      66.760140     197.407598       0.607951       0.282931      -1.238343      -0.062386       0.004798      -0.019363       0.065497       0.195575      -0.097851      -0.350553       0.376694       0.177153      -0.475693       0.040137       0.435556             19.501179      18.900911       0.867997       0.272174      16.488502      -8.988112      23.114123           0.000001
          110              S      11.544336       5.802006       0.110355       0.099904     124.101715 0.28338097E+04  0.10101587E+06                                17.503185                           14.755705       1.035773       2.006360                    0.999909      66.515150     198.406109       0.596357       0.288125      -1.229637      -0.033288       0.000830      -0.004511       0.033602       0.045155       0.189885      -0.381248       0.200584       0.431951      -0.469705       0.026083       0.443622             20.538530      17.808758       3.680751      -0.732826      14.965056      -8.093325      28.841776           0.000003
          111              S       6.063224       4.760095       8.375621       0.049225     121.020544 0.28502408E+04  0.10149373E+06                                17.032962                           14.664430       1.346905       2.089226                    0.999546      66.760147     197.407629       0.607951       0.282931      -1.238343       0.062386       0.019189       0.005452       0.065497      -0.182063       0.121150      -0.058239      -0.134148      -1.355372      -0.475692       0.040136       0.435556             19.501180      18.900919      -0.194862       0.888551      29.228835      -1.697823      10.373787           0.000001
          112              S       5.066712      10.192947       7.681942       0.099904     124.101731 0.28338106E+04  0.10101591E+06                                17.503187                           14.755707       1.035773       2.006360                    0.999909      66.515156     198.406132       0.596357       0.288125      -1.229637       0.033288       0.004328       0.001520       0.033602       0.142383       0.133500      -0.056831      -0.366361      -1.268881      -0.469705       0.026083       0.443622             20.538530      17.808757      -2.464129       2.830730      32.396443       1.881278      11.410392           0.000003
          113              N      11.814631       6.813017       4.226320      -0.195386      35.615979 0.47371381E+03  0.11188053E+05                                 9.141388                            7.080588       0.027497       2.067895                    0.996292      26.568807      72.448331       0.653452       0.396875      -1.095407      -0.134694       0.012963       0.015194       0.136167       0.004117       0.007274      -0.020901      -0.105855       0.122825      -0.074146       0.016049       0.058097             11.050170      16.756267       0.652090      -0.352526       7.763963      -2.912439       8.630280           0.000000
          114              N       4.796417       7.122635       4.760214      -0.195386      35.615982 0.47371394E+03  0.11188057E+05                                 9.141388                            7.080589       0.027497       2.067895                    0.996292      26.568808      72.448334       0.653452       0.396875      -1.095407       0.134694      -0.006749      -0.018798       0.136167       0.004269       0.007186      -0.006932      -0.130266       0.049590      -0.074146       0.016049       0.058097             11.050170      16.756268      -0.629834       0.390894      10.927528      -1.102181       5.466715           0.000000
          115              N      -2.153083       0.594104       8.546262      -0.195386      35.615979 0.47371381E+03  0.11188053E+05                                 9.141388                            7.080589       0.027497       2.067895                    0.996292      26.568807      72.448331       0.653452       0.396875      -1.095407       0.134694      -0.012963      -0.015194       0.136167       0.004117       0.007274      -0.020901      -0.105855       0.122825      -0.074146       0.016049       0.058097             11.050170      16.756268       0.652090      -0.352526       7.763963      -2.912439       8.630280           0.000000
          116              N       4.865131       0.284486       8.012368      -0.195386      35.615982 0.47371395E+03  0.11188057E+05                                 9.141389                            7.080590       0.027497       2.067895                    0.996292      26.568808      72.448336       0.653452       0.396875      -1.095407      -0.134694       0.006749       0.018798       0.136167       0.004269       0.007186      -0.006932      -0.130266       0.049590      -0.074146       0.016049       0.058097             11.050171      16.756269      -0.629834       0.390894      10.927529      -1.102181       5.466715           0.000000
          117              O       2.376894       6.452521       6.720805      -0.539789      35.401264 0.51668985E+03  0.12289929E+05                                 8.574144                            7.016592       0.469973       2.213761                    0.997208      27.034432      70.531009       0.720664       0.357317      -1.141098      -0.025748       0.005816      -0.004238       0.026735       0.021797      -0.048231       0.029797       0.003703      -0.096490      -0.076404       0.028698       0.047705             10.084081      13.602732       3.630791      -2.662508       7.737799      -2.340624       8.911713           0.000000
          118              O       0.398564       7.336211       2.308261      -0.553654      39.787089 0.57793134E+03  0.14213143E+05                                 9.465306                            7.551739       0.053967       2.067493                    0.995503      28.143161      75.980671       0.673044       0.370040      -1.125100       0.025925       0.002378       0.005425       0.026593       0.010137      -0.061621       0.024998      -0.017873      -0.131092      -0.089078       0.035284       0.053794             11.384538      12.761947       4.163165      -3.889596       8.838043      -3.666568      12.553624           0.000001
          119              O       0.223734       6.342842       6.135821      -0.566091      42.277595 0.60614919E+03  0.15105957E+05                                 9.897350                            7.785439      -0.104489       2.009557                    0.995386      28.649391      78.201378       0.655420       0.374989      -1.119876       0.012597       0.011896       0.017833       0.024864      -0.037989       0.057440       0.043633      -0.049126      -0.022862      -0.098120       0.040540       0.057580             11.854081      11.586573      -1.752127       4.773421       8.388834      -4.377834      15.586838           0.000000
          120              O       2.534690       7.744655       2.844582      -0.555980      38.000053 0.55195936E+03  0.13387778E+05                                 9.103906                            7.320326       0.189047       2.108672                    0.997233      27.860567      74.127869       0.693617       0.364070      -1.132341      -0.019262      -0.000694      -0.016602       0.025438      -0.040351       0.049222       0.040759      -0.046311       0.007462      -0.090747       0.036602       0.054145             10.982360      10.263771      -1.436579       5.003902       7.104776      -3.288827      15.578534           0.000001
          121              O       0.335154       4.778511       3.834201      -0.539788      35.401260 0.51668985E+03  0.12289929E+05                                 8.574143                            7.016592       0.469973       2.213761                    0.997208      27.034432      70.531011       0.720664       0.357317      -1.141098       0.025748       0.006567      -0.002943       0.026735      -0.052687      -0.005036      -0.004902       0.064342       0.085428      -0.076404       0.028699       0.047705             10.084080      13.602732      -4.114170       1.828979      10.640097      -0.679866       6.009411           0.000000
          122              O       2.313484       9.047256       5.258727      -0.553654      39.787080 0.57793121E+03  0.14213139E+05                                 9.465304                            7.551739       0.053968       2.067493                    0.995503      28.143163      75.980678       0.673044       0.370040      -1.125100      -0.025925      -0.003528      -0.004758       0.026593      -0.058519      -0.021806      -0.019442       0.059789       0.101895      -0.089078       0.035285       0.053794             11.384534      12.761948      -5.443622       1.681610      14.798205      -0.256030       6.593448           0.000001
          123              O       2.488314       5.231774       4.219933      -0.566091      42.277558 0.60614852E+03  0.15105936E+05                                 9.897345                            7.785435      -0.104496       2.009555                    0.995386      28.649373      78.201317       0.655420       0.374989      -1.119876      -0.012598      -0.009569      -0.019182       0.024864       0.068721      -0.004445       0.006592       0.015607       0.171337      -0.098119       0.040539       0.057580             11.854075      11.586567       5.013281       0.850001      17.585632       0.884770       6.390027           0.000000
          124              O       0.177358       8.784615       4.637852      -0.555980      38.000050 0.55195935E+03  0.13387778E+05                                 9.103906                            7.320327       0.189050       2.108673                    0.997233      27.860572      74.127892       0.693617       0.364070      -1.132341       0.019262       0.014065       0.008848       0.025439       0.062764      -0.010577       0.012277       0.003463       0.156781      -0.090747       0.036603       0.054144             10.982358      10.263777       5.056606       1.238352      16.323755       1.986472       6.359541           0.000001
          125              O       7.284654       0.954600       6.051777      -0.539789      35.401263 0.51668984E+03  0.12289929E+05                                 8.574144                            7.016592       0.469973       2.213761                    0.997208      27.034432      70.531009       0.720664       0.357317      -1.141098       0.025748      -0.005816       0.004238       0.026735       0.021797      -0.048231       0.029797       0.003703      -0.096490      -0.076404       0.028698       0.047705             10.084081      13.602732       3.630791      -2.662508       7.737799      -2.340624       8.911713           0.000000
          126              O       9.262984       0.070910      10.464321      -0.553654      39.787092 0.57793138E+03  0.14213144E+05                                 9.465306                            7.551740       0.053967       2.067493                    0.995503      28.143162      75.980675       0.673044       0.370040      -1.125100      -0.025925      -0.002378      -0.005425       0.026593       0.010137      -0.061621       0.024998      -0.017873      -0.131092      -0.089078       0.035284       0.053794             11.384539      12.761947       4.163166      -3.889596       8.838044      -3.666569      12.553625           0.000001
          127              O       9.437814       1.064279       6.636761      -0.566091      42.277595 0.60614920E+03  0.15105957E+05                                 9.897350                            7.785439      -0.104489       2.009557                    0.995386      28.649391      78.201379       0.655420       0.374989      -1.119876      -0.012597      -0.011896      -0.017833       0.024864      -0.037989       0.057440       0.043633      -0.049126      -0.022862      -0.098120       0.040540       0.057580             11.854082      11.586573      -1.752127       4.773421       8.388834      -4.377834      15.586838           0.000000
          128              O       7.126858      -0.337534       9.928000      -0.555980      38.000053 0.55195936E+03  0.13387777E+05                                 9.103906                            7.320326       0.189047       2.108672                    0.997233      27.860567      74.127869       0.693617       0.364070      -1.132341       0.019262       0.000694       0.016602       0.025438      -0.040351       0.049222       0.040759      -0.046311       0.007463      -0.090747       0.036602       0.054145             10.982360      10.263771      -1.436579       5.003902       7.104776      -3.288827      15.578534           0.000001
          129              O       9.326394       2.628610       8.938381      -0.539789      35.401263 0.51668989E+03  0.12289930E+05                                 8.574144                            7.016592       0.469973       2.213761                    0.997208      27.034433      70.531014       0.720664       0.357317      -1.141098      -0.025748      -0.006567       0.002943       0.026735      -0.052687      -0.005036      -0.004902       0.064342       0.085428      -0.076404       0.028699       0.047705             10.084080      13.602732      -4.114170       1.828980      10.640097      -0.679866       6.009411           0.000000
          130              O       7.348064      -1.640135       7.513855      -0.553654      39.787083 0.57793126E+03  0.14213140E+05                                 9.465304                            7.551739       0.053968       2.067493                    0.995503      28.143164      75.980682       0.673044       0.370040      -1.125100       0.025925       0.003528       0.004758       0.026593      -0.058519      -0.021806      -0.019442       0.059789       0.101895      -0.089078       0.035285       0.053794             11.384535      12.761949      -5.443623       1.681610      14.798206      -0.256030       6.593449           0.000001
          131              O       7.173234       2.175347       8.552649      -0.566091      42.277560 0.60614855E+03  0.15105937E+05                                 9.897345                            7.785435      -0.104496       2.009555                    0.995386      28.649374      78.201319       0.655420       0.374989      -1.119876       0.012598       0.009569       0.019182       0.024864       0.068721      -0.004445       0.006592       0.015607       0.171337      -0.098119       0.040539       0.057580             11.854075      11.586567       5.013281       0.850001      17.585632       0.884770       6.390027           0.000000
          132              O       9.484190      -1.377494       8.134730      -0.555980      38.000050 0.55195935E+03  0.13387778E+05                                 9.103906                            7.320327       0.189050       2.108673                    0.997233      27.860572      74.127892       0.693617       0.364070      -1.132341      -0.019262      -0.014065      -0.008848       0.025439       0.062764      -0.010577       0.012277       0.003463       0.156781      -0.090747       0.036603       0.054144             10.982358      10.263777       5.056606       1.238352      16.323755       1.986472       6.359541           0.000000

******************************************************
Auxiliary information for the entire system
The total spin magnetic moment of the unit cell is   0.000113
The total net atomic charge of the unit cell is   -0.000002
Accuracy of reproducing the electrostatic potential in the unit cell:
  The inner radius (bohr) =    5.0000
  The outer radius (bohr) =   12.0000
  Valid grid points have density less than (e/(bohr^3)) =    0.0001
  The number of valid grid points were=       186488
  The rms potential error without charges in kcal/mol is=      4.10836
  The rms potential error with partial charges in kcal/mol is=      0.74841
  The RRMSE value at monopole order=      0.18217
  The rms potential error with partial charges and cloud penetration in kcal/mol is=      0.75361
  The RRMSE value at monopole order with cloud penetration is=      0.18343
  The rms potential error with partial charges and atomic dipoles in kcal/mol is=      0.89624
  The RRMSE value at dipole order=      0.21815
  The rms potential error with partial charges, atomic dipoles and cloud penetration in kcal/mol is=      0.88913
  The RRMSE value at dipole order with cloud penetration=      0.21642

******************************************************
The electron densities and ab initio electrostatic potential were computed in VASP using the PBE functional and
projector augmented wave method. See the main text of the journal article for a description of computational details.
The atomic charges, dipoles, and quadrupoles were computed with the DDEC6 method as described in
(a) T. A. Manz and N. Gabaldon Limas, RSC Adv. 6 (2016) 47771-47801 DOI: 10.1039/c6ra04656h
(b) N. Gabaldon Limas and T. A. Manz, RSC Adv. 8 (2018) 2678-2707 DOI: 10.1039/c7ra11829e.
For each atom in the material, the electron cloud parameters were fit to the spherically averaged atom-in-material
electron density using radial positions for which this density was between 10^-4 and 10^-2 electrons per cubic bohr.
The polarizabilities, dispersion coefficients, and quantum Drude oscillator (QDO) parameters were fit using the MCLF method.
The magnetic structure of the system was optimized in VASP from the default ferromagnetic initial guess using spin polarization.
The atomic spin moments (ASMs) were computed on this optimized magnetic structure using the DDEC6 partition as inputs
to the method of T. A. Manz and D. S. Sholl, J. Chem. Theory Comput. 7 (2011) 4146-4164 DOI: 10.1021/ct200539n.
The RMSE and RRMSE were computed using a uniform grid with Ewald summation.
