# Supplementary material for: A collection of forcefield precursors for metal–organic frameworks
Source: RSC Adv. 2019 Nov 13;9(63):36492–507. doi: 10.1039/c9ra07327b (PMC9075174; doi:10.1039/c9ra07327b)
Supplement: RA-009-C9RA07327B-s3956 [file RA-009-C9RA07327B-s3956.xyz]

  148
jmolscript: load "" {1 1 1} spacegroup "x,y,z" unitcell [{      7.163500     0.000000     0.000000 }, {      0.000000    18.607000     0.000000 }, {      0.000000     0.000000    18.607000 }]
Co     5.372625     4.651750    13.955250     0.635461
Co     1.790875    13.955250     4.651750     0.635460
Co     5.372625    13.955250     4.651750     0.635457
Co     1.790875     4.651750    13.955250     0.635457
H      6.563915     7.290223    12.622989     0.156107
H      5.848281     8.609459    12.064779     0.159314
H      5.679939     8.196384    13.601717     0.172441
H      1.642591     8.864375    10.462716     0.107177
H      6.563915     2.013277    15.287511     0.156107
H      5.848281     0.694041    15.845721     0.159314
H      5.679939     1.107117    14.308783     0.172441
H      1.642591     0.439125    17.447784     0.107177
H      2.982165    15.287511     7.290223     0.156107
H      2.266531    15.845721     8.609459     0.159314
H      2.098189    14.308783     8.196384     0.172441
H      5.224341    17.447784     8.864375     0.107177
H      2.982165    12.622989     2.013277     0.156107
H      2.266531    12.064779     0.694041     0.159314
H      2.098189    13.601717     1.107117     0.172442
H      5.224341    10.462716     0.439125     0.107177
H      4.181335    11.316777     3.319489     0.156107
H      4.896969     9.997541     2.761279     0.159314
H      5.065311    10.410617     4.298217     0.172442
H      1.939159     9.742625     1.159216     0.107177
H      4.181335    16.593723     5.984011     0.156107
H      4.896969    17.912959     6.542221     0.159314
H      5.065311    17.499884     5.005283     0.172441
H      1.939159    18.167875     8.144284     0.107177
H      0.599585     3.319489    16.593723     0.156107
H      1.315219     2.761279    17.912959     0.159314
H      1.483561     4.298217    17.499884     0.172441
H      5.520909     1.159216    18.167875     0.107177
H      0.599585     5.984011    11.316777     0.156107
H      1.315219     6.542221     9.997541     0.159314
H      1.483561     5.005283    10.410617     0.172441
H      5.520909     8.144284     9.742625     0.107177
H      0.599585    11.316777     5.984011     0.156107
H      1.315219     9.997541     6.542221     0.159314
H      1.483561    10.410617     5.005283     0.172442
H      5.520909     9.742625     8.144284     0.107174
H      0.599585    16.593723     3.319489     0.156107
H      1.315219    17.912959     2.761279     0.159314
H      1.483561    17.499884     4.298217     0.172442
H      5.520909    18.167875     1.159216     0.107174
H      4.181335     3.319489    11.316777     0.156107
H      4.896969     2.761279     9.997541     0.159314
H      5.065311     4.298217    10.410617     0.172441
H      1.939159     1.159216     9.742625     0.107174
H      4.181335     5.984011    16.593723     0.156107
H      4.896969     6.542221    17.912959     0.159314
H      5.065311     5.005283    17.499884     0.172441
H      1.939159     8.144284    18.167875     0.107174
H      2.982165     7.290223    15.287511     0.156107
H      2.266531     8.609459    15.845721     0.159314
H      2.098189     8.196384    14.308783     0.172441
H      5.224341     8.864375    17.447784     0.107174
H      2.982165     2.013277    12.622989     0.156107
H      2.266531     0.694041    12.064779     0.159314
H      2.098189     1.107117    13.601717     0.172441
H      5.224341     0.439125    10.462716     0.107174
H      6.563915    15.287511     2.013277     0.156107
H      5.848281    15.845721     0.694041     0.159314
H      5.679939    14.308783     1.107117     0.172442
H      1.642591    17.447784     0.439125     0.107174
H      6.563915    12.622989     7.290223     0.156107
H      5.848281    12.064779     8.609459     0.159314
H      5.679939    13.601717     8.196384     0.172442
H      1.642591    10.462716     8.864375     0.107174
C      5.765901     7.855875    12.686253    -0.509850
C      4.524467     7.031585    12.328998     0.226403
C      2.447052     9.039281     9.988238    -0.151959
C      5.765901     1.447625    15.224247    -0.509850
C      4.524467     2.271915    15.581502     0.226403
C      2.447052     0.264219    17.922262    -0.151959
C      2.184151    15.224247     7.855875    -0.509850
C      0.942717    15.581502     7.031585     0.226403
C      6.028802    17.922262     9.039281    -0.151959
C      2.184151    12.686253     1.447625    -0.509850
C      0.942717    12.328998     2.271915     0.226403
C      6.028802     9.988238     0.264219    -0.151959
C      4.979349    10.751125     3.382753    -0.509850
C      6.220783    11.575415     3.025498     0.226402
C      1.134698     9.567719     0.684738    -0.151959
C      4.979349    17.159375     5.920747    -0.509850
C      6.220783    16.335085     6.278002     0.226402
C      1.134698    18.342781     8.618762    -0.151959
C      1.397599     3.382753    17.159375    -0.509850
C      2.639033     3.025498    16.335085     0.226402
C      4.716448     0.684738    18.342781    -0.151959
C      1.397599     5.920747    10.751125    -0.509850
C      2.639033     6.278002    11.575415     0.226402
C      4.716448     8.618762     9.567719    -0.151959
C      1.397599    10.751125     5.920747    -0.509850
C      2.639033    11.575415     6.278002     0.226403
C      4.716448     9.567719     8.618762    -0.151914
C      1.397599    17.159375     3.382753    -0.509850
C      2.639033    16.335085     3.025498     0.226403
C      4.716448    18.342781     0.684738    -0.151914
C      4.979349     3.382753    10.751125    -0.509850
C      6.220783     3.025498    11.575415     0.226404
C      1.134698     0.684738     9.567719    -0.151914
C      4.979349     5.920747    17.159375    -0.509850
C      6.220783     6.278002    16.335085     0.226404
C      1.134698     8.618762    18.342781    -0.151914
C      2.184151     7.855875    15.224247    -0.509850
C      0.942717     7.031585    15.581502     0.226403
C      6.028802     9.039281    17.922262    -0.151914
C      2.184151     1.447625    12.686253    -0.509850
C      0.942717     2.271915    12.328998     0.226403
C      6.028802     0.264219     9.988238    -0.151915
C      5.765901    15.224247     1.447625    -0.509850
C      4.524467    15.581502     2.271915     0.226402
C      2.447052    17.922262     0.264219    -0.151914
C      5.765901    12.686253     7.855875    -0.509850
C      4.524467    12.328998     7.031585     0.226402
C      2.447052     9.988238     9.039281    -0.151914
C      3.581750     7.258591    11.348409    -0.194537
C      3.581750     8.306165    10.300835     0.113592
C      3.581750     2.044909    16.562091    -0.194537
C      3.581750     0.997335    17.609665     0.113592
C      0.000000    16.562091     7.258591    -0.194537
C      0.000000    17.609665     8.306165     0.113592
C      0.000000    11.348409     2.044909    -0.194537
C      0.000000    10.300835     0.997335     0.113592
C      3.581750    11.348409     7.258591    -0.194538
C      3.581750    10.300835     8.306165     0.113582
C      3.581750    16.562091     2.044909    -0.194538
C      3.581750    17.609665     0.997335     0.113582
C      0.000000     2.044909    11.348409    -0.194538
C      0.000000     0.997335    10.300835     0.113582
C      0.000000     7.258591    16.562091    -0.194538
C      0.000000     8.306165    17.609665     0.113582
N      4.182051     5.995175    13.091885    -0.278048
N      4.182051     3.308325    14.818615    -0.278048
N      0.600301    14.818615     5.995175    -0.278049
N      0.600301    13.091885     3.308325    -0.278048
N      6.563199    12.611825     3.788385    -0.278039
N      6.563199    15.298675     5.515115    -0.278039
N      2.981449     3.788385    15.298675    -0.278039
N      2.981449     5.515115    12.611825    -0.278039
N      2.981449    12.611825     5.515115    -0.278048
N      2.981449    15.298675     3.788385    -0.278048
N      6.563199     3.788385    12.611825    -0.278049
N      6.563199     5.515115    15.298675    -0.278049
N      0.600301     5.995175    14.818615    -0.278039
N      0.600301     3.308325    13.091885    -0.278039
N      4.182051    14.818615     3.308325    -0.278039
N      4.182051    13.091885     5.995175    -0.278039

The following XYZ coordinates are in angstroms. Other properties are in atomic units.
The sperically averaged electron density of each atom fit to a function of the form exp(a - br)
eigen_1, eigen_2 and eigen_3 are the three eigenvalues of traceless quadrupole moment tensor
  atom number  atomic symbol              X              Y              Z     net charge C6 coefficient C8 coefficient C10 coefficient fluctuating dipole atomic polarizability isotropic forcefield polarizability              a              b squared Pearson coefficient          <r^3>          <r^4>         wp_QDO          m_QDO          q_QDO       dipole_x       dipole_y       dipole_z         dipole            Qxy            Qxz            Qyz     Q(x^2-y^2)  Q(3z^2 - R^2)        eigen_1        eigen_2        eigen_3 static polarizability      alpha(xx)      alpha(xy)      alpha(xz)      alpha(yy)      alpha(yz)      alpha(zz) atomic spin moment
            1             Co       5.372625       4.651750      13.955250       0.635461     128.864221 0.26412442E+04  0.90938407E+05                                20.281786                           16.471940       0.540093       1.986507                    0.995925      52.961464     146.809126       0.461801       0.385223      -1.163278      -0.000001      -0.000000       0.000000       0.000001       0.000000      -0.000001      -0.000003       0.021886      -0.021892      -0.007297      -0.007294       0.014592             25.998109      31.619591      -0.000000       0.000000      23.187367       0.000002      23.187368           2.739277
            2             Co       1.790875      13.955250       4.651750       0.635460     128.864259 0.26412450E+04  0.90938444E+05                                20.281797                           16.471947       0.540095       1.986507                    0.995925      52.961490     146.809228       0.461801       0.385223      -1.163278       0.000000       0.000000       0.000000       0.000000      -0.000000      -0.000000      -0.000001       0.021887      -0.021889      -0.007296      -0.007295       0.014592             25.998124      31.619615      -0.000000      -0.000000      23.187379      -0.000002      23.187379           2.739274
            3             Co       5.372625      13.955250       4.651750       0.635457     128.864616 0.26412562E+04  0.90938932E+05                                20.281841                           16.471990       0.540096       1.986506                    0.995925      52.961597     146.809625       0.461800       0.385224      -1.163278       0.000000      -0.000000       0.000000       0.000000       0.000001      -0.000000      -0.000000       0.021889      -0.021889      -0.007296      -0.007296       0.014592             25.998174      31.619700       0.000000       0.000000      23.187410      -0.000002      23.187411           2.739278
            4             Co       1.790875       4.651750      13.955250       0.635457     128.864621 0.26412566E+04  0.90938948E+05                                20.281841                           16.471991       0.540092       1.986505                    0.995925      52.961593     146.809615       0.461800       0.385224      -1.163278       0.000001       0.000000      -0.000000       0.000001      -0.000000      -0.000000      -0.000003       0.021890      -0.021885      -0.007297      -0.007295       0.014592             25.998172      31.619695       0.000000      -0.000000      23.187410       0.000002      23.187409           2.739272
            5              H       6.563915       7.290223      12.622989       0.156107       1.003046 0.73651786E+01  0.71925097E+02                                 1.752746                            1.654643      -1.299660       2.264860                    0.996620       3.729094      10.949115       0.449938       1.393980      -0.683334       0.011241      -0.009700       0.000164       0.014848       0.000897      -0.002338       0.002504       0.004898      -0.015011      -0.006577       0.001082       0.005495              1.825828       2.311671      -0.490052      -0.014653       1.679115      -0.014132       1.486699           0.000533
            6              H       5.848281       8.609459      12.064779       0.159314       1.102188 0.80743691E+01  0.78229145E+02                                 1.672730                            1.588495      -1.040550       2.387939                    0.998889       3.202296       8.466178       0.539451       1.171910      -0.736024      -0.002941       0.011743      -0.009681       0.015501       0.003328       0.001500      -0.001178      -0.001772      -0.009979      -0.004612      -0.000496       0.005108              1.715224       1.434724       0.056729       0.004514       1.843887      -0.516784       1.867060           0.000054
            7              H       5.679939       8.196384      13.601717       0.172441       1.030509 0.77582941E+01  0.74980875E+02                                 1.658021                            1.605373      -0.893202       2.478349                    0.999216       3.145234       8.511170       0.508750       1.245711      -0.719451      -0.004611       0.002897       0.015623       0.016545       0.000177      -0.003501       0.002049       0.002247       0.003528      -0.003857      -0.000834       0.004691              1.682692       1.428480      -0.003332      -0.000672       1.404472       0.236503       2.215124           0.000261
            8              H       1.642591       8.864375      10.462716       0.107177       1.155672 0.83230412E+01  0.81889021E+02                                 1.768266                            1.646644      -0.898610       2.444485                    0.998450       3.449636       9.427907       0.509582       1.221655      -0.722750      -0.030927      -0.005189       0.017983       0.036150      -0.004694      -0.007458      -0.013058       0.014715      -0.012088      -0.020237       0.007418       0.012820              1.839448       2.129637       0.216496      -0.441277       1.634135      -0.347994       1.754573          -0.000006
            9              H       6.563915       2.013277      15.287511       0.156107       1.003046 0.73651737E+01  0.71925042E+02                                 1.752746                            1.654643      -1.299659       2.264860                    0.996620       3.729093      10.949114       0.449937       1.393981      -0.683333       0.011241       0.009700      -0.000164       0.014848      -0.000897       0.002338       0.002504       0.004898      -0.015011      -0.006577       0.001082       0.005495              1.825828       2.311671       0.490052       0.014653       1.679115      -0.014132       1.486699           0.000533
           10              H       5.848281       0.694041      15.845721       0.159314       1.102188 0.80743704E+01  0.78229161E+02                                 1.672730                            1.588495      -1.040550       2.387939                    0.998889       3.202296       8.466178       0.539451       1.171910      -0.736024      -0.002941      -0.011743       0.009681       0.015501      -0.003328      -0.001500      -0.001178      -0.001772      -0.009979      -0.004612      -0.000496       0.005108              1.715224       1.434724      -0.056729      -0.004514       1.843887      -0.516784       1.867060           0.000054
           11              H       5.679939       1.107117      14.308783       0.172441       1.030509 0.77582923E+01  0.74980856E+02                                 1.658021                            1.605373      -0.893202       2.478349                    0.999216       3.145234       8.511171       0.508750       1.245711      -0.719451      -0.004611      -0.002897      -0.015623       0.016545      -0.000177       0.003501       0.002049       0.002247       0.003528      -0.003857      -0.000834       0.004691              1.682692       1.428480       0.003332       0.000672       1.404471       0.236502       2.215124           0.000261
           12              H       1.642591       0.439125      17.447784       0.107177       1.155672 0.83230401E+01  0.81889004E+02                                 1.768266                            1.646643      -0.898609       2.444486                    0.998450       3.449636       9.427905       0.509582       1.221654      -0.722750      -0.030927       0.005189      -0.017983       0.036150       0.004694       0.007458      -0.013058       0.014715      -0.012088      -0.020237       0.007418       0.012820              1.839448       2.129636      -0.216496       0.441277       1.634134      -0.347994       1.754572          -0.000007
           13              H       2.982165      15.287511       7.290223       0.156107       1.003047 0.73651815E+01  0.71925135E+02                                 1.752746                            1.654643      -1.299661       2.264859                    0.996620       3.729095      10.949120       0.449937       1.393980      -0.683334       0.011241      -0.000164      -0.009700       0.014848       0.002338       0.000897      -0.002504       0.009954       0.000158      -0.006577       0.001082       0.005495              1.825829       2.311672       0.014653      -0.490052       1.486699       0.014132       1.679115           0.000533
           14              H       2.266531      15.845721       8.609459       0.159314       1.102188 0.80743690E+01  0.78229145E+02                                 1.672730                            1.588495      -1.040550       2.387939                    0.998889       3.202296       8.466178       0.539451       1.171910      -0.736024      -0.002941       0.009681       0.011743       0.015501      -0.001500       0.003328       0.001178       0.004103       0.007648      -0.004612      -0.000496       0.005108              1.715224       1.434724      -0.004514       0.056729       1.867060       0.516784       1.843887           0.000054
           15              H       2.098189      14.308783       8.196384       0.172441       1.030509 0.77582981E+01  0.74980922E+02                                 1.658021                            1.605374      -0.893203       2.478349                    0.999216       3.145235       8.511173       0.508750       1.245710      -0.719451      -0.004611      -0.015623       0.002897       0.016545       0.003502       0.000177      -0.002049      -0.000640      -0.005134      -0.003857      -0.000834       0.004691              1.682692       1.428480       0.000672      -0.003332       2.215124      -0.236503       1.404472           0.000261
           16              H       5.224341      17.447784       8.864375       0.107177       1.155672 0.83230400E+01  0.81889005E+02                                 1.768266                            1.646643      -0.898610       2.444486                    0.998450       3.449636       9.427906       0.509582       1.221654      -0.722750      -0.030927      -0.017983      -0.005189       0.036150       0.007458      -0.004694       0.013058       0.013401      -0.016028      -0.020237       0.007418       0.012820              1.839448       2.129636       0.441277       0.216496       1.754572       0.347994       1.634135          -0.000006
           17              H       2.982165      12.622989       2.013277       0.156107       1.003047 0.73651816E+01  0.71925136E+02                                 1.752746                            1.654643      -1.299661       2.264859                    0.996620       3.729095      10.949120       0.449937       1.393980      -0.683334       0.011241       0.000164       0.009700       0.014848      -0.002338      -0.000897      -0.002504       0.009954       0.000158      -0.006577       0.001082       0.005495              1.825829       2.311672      -0.014653       0.490052       1.486699       0.014132       1.679115           0.000533
           18              H       2.266531      12.064779       0.694041       0.159314       1.102188 0.80743672E+01  0.78229118E+02                                 1.672730                            1.588494      -1.040549       2.387939                    0.998889       3.202296       8.466176       0.539451       1.171909      -0.736024      -0.002941      -0.009681      -0.011743       0.015501       0.001500      -0.003328       0.001178       0.004103       0.007648      -0.004612      -0.000496       0.005108              1.715223       1.434723       0.004514      -0.056729       1.867059       0.516784       1.843886           0.000054
           19              H       2.098189      13.601717       1.107117       0.172442       1.030509 0.77582960E+01  0.74980895E+02                                 1.658020                            1.605373      -0.893203       2.478349                    0.999216       3.145235       8.511172       0.508751       1.245710      -0.719451      -0.004611       0.015623      -0.002897       0.016545      -0.003501      -0.000177      -0.002049      -0.000640      -0.005134      -0.003857      -0.000834       0.004691              1.682691       1.428480      -0.000672       0.003332       2.215123      -0.236502       1.404471           0.000261
           20              H       5.224341      10.462716       0.439125       0.107177       1.155671 0.83230371E+01  0.81888969E+02                                 1.768266                            1.646643      -0.898610       2.444486                    0.998450       3.449635       9.427903       0.509582       1.221654      -0.722750      -0.030927       0.017983       0.005189       0.036150      -0.007458       0.004694       0.013058       0.013401      -0.016028      -0.020237       0.007418       0.012820              1.839448       2.129636      -0.441277      -0.216496       1.754572       0.347994       1.634134          -0.000006
           21              H       4.181335      11.316777       3.319489       0.156107       1.003045 0.73651711E+01  0.71925011E+02                                 1.752745                            1.654643      -1.299660       2.264860                    0.996620       3.729093      10.949114       0.449937       1.393981      -0.683333      -0.011241       0.009700       0.000164       0.014849       0.000897       0.002338      -0.002504       0.004898      -0.015011      -0.006577       0.001082       0.005495              1.825828       2.311671      -0.490051       0.014653       1.679114       0.014132       1.486699           0.000533
           22              H       4.896969       9.997541       2.761279       0.159314       1.102188 0.80743675E+01  0.78229124E+02                                 1.672730                            1.588494      -1.040549       2.387939                    0.998889       3.202296       8.466177       0.539451       1.171910      -0.736024       0.002941      -0.011743      -0.009681       0.015501       0.003328      -0.001500       0.001178      -0.001772      -0.009979      -0.004612      -0.000496       0.005108              1.715223       1.434723       0.056729      -0.004514       1.843886       0.516784       1.867060           0.000054
           23              H       5.065311      10.410617       4.298217       0.172442       1.030510 0.77583000E+01  0.74980942E+02                                 1.658021                            1.605373      -0.893203       2.478348                    0.999216       3.145236       8.511175       0.508751       1.245710      -0.719451       0.004611      -0.002897       0.015623       0.016545       0.000177       0.003501      -0.002049       0.002247       0.003528      -0.003857      -0.000834       0.004691              1.682692       1.428480      -0.003332       0.000672       1.404471      -0.236502       2.215124           0.000261
           24              H       1.939159       9.742625       1.159216       0.107177       1.155671 0.83230359E+01  0.81888953E+02                                 1.768266                            1.646643      -0.898609       2.444486                    0.998450       3.449635       9.427902       0.509582       1.221654      -0.722750       0.030927       0.005189       0.017983       0.036150      -0.004694       0.007458       0.013058       0.014715      -0.012088      -0.020237       0.007418       0.012820              1.839447       2.129636       0.216496       0.441277       1.634134       0.347994       1.754572          -0.000006
           25              H       4.181335      16.593723       5.984011       0.156107       1.003045 0.73651701E+01  0.71925001E+02                                 1.752745                            1.654643      -1.299660       2.264860                    0.996620       3.729093      10.949115       0.449937       1.393981      -0.683333      -0.011241      -0.009700      -0.000164       0.014849      -0.000897      -0.002338      -0.002504       0.004898      -0.015011      -0.006577       0.001082       0.005495              1.825828       2.311671       0.490051      -0.014653       1.679115       0.014132       1.486699           0.000533
           26              H       4.896969      17.912959       6.542221       0.159314       1.102187 0.80743661E+01  0.78229108E+02                                 1.672730                            1.588494      -1.040549       2.387939                    0.998889       3.202296       8.466177       0.539451       1.171910      -0.736024       0.002941       0.011743       0.009681       0.015501      -0.003328       0.001500       0.001178      -0.001772      -0.009979      -0.004612      -0.000496       0.005108              1.715223       1.434723      -0.056729       0.004514       1.843886       0.516784       1.867060           0.000054
           27              H       5.065311      17.499884       5.005283       0.172441       1.030510 0.77583022E+01  0.74980973E+02                                 1.658021                            1.605374      -0.893204       2.478348                    0.999216       3.145236       8.511177       0.508750       1.245711      -0.719451       0.004611       0.002897      -0.015623       0.016545      -0.000177      -0.003501      -0.002049       0.002247       0.003528      -0.003857      -0.000834       0.004691              1.682692       1.428480       0.003332      -0.000672       1.404472      -0.236503       2.215125           0.000261
           28              H       1.939159      18.167875       8.144284       0.107177       1.155672 0.83230412E+01  0.81889021E+02                                 1.768266                            1.646644      -0.898610       2.444485                    0.998450       3.449636       9.427907       0.509582       1.221655      -0.722750       0.030927      -0.005189      -0.017983       0.036150       0.004694      -0.007458       0.013058       0.014715      -0.012088      -0.020237       0.007418       0.012820              1.839448       2.129637      -0.216496      -0.441277       1.634135       0.347994       1.754573          -0.000006
           29              H       0.599585       3.319489      16.593723       0.156107       1.003045 0.73651694E+01  0.71924987E+02                                 1.752745                            1.654642      -1.299659       2.264860                    0.996620       3.729092      10.949109       0.449938       1.393981      -0.683334      -0.011241       0.000164      -0.009700       0.014849       0.002338      -0.000897       0.002504       0.009954       0.000158      -0.006577       0.001082       0.005495              1.825827       2.311670       0.014653       0.490051       1.486698      -0.014132       1.679114           0.000533
           30              H       1.315219       2.761279      17.912959       0.159314       1.102188 0.80743667E+01  0.78229110E+02                                 1.672729                            1.588494      -1.040550       2.387939                    0.998889       3.202296       8.466175       0.539451       1.171909      -0.736024       0.002941      -0.009681       0.011743       0.015501      -0.001500      -0.003328      -0.001178       0.004103       0.007648      -0.004612      -0.000496       0.005108              1.715223       1.434723      -0.004514      -0.056729       1.867059      -0.516784       1.843886           0.000054
           31              H       1.483561       4.298217      17.499884       0.172441       1.030510 0.77582978E+01  0.74980913E+02                                 1.658020                            1.605373      -0.893203       2.478349                    0.999216       3.145235       8.511171       0.508751       1.245710      -0.719451       0.004611       0.015623       0.002898       0.016545       0.003501      -0.000177       0.002049      -0.000640      -0.005134      -0.003857      -0.000834       0.004691              1.682691       1.428480       0.000672       0.003332       2.215123       0.236503       1.404472           0.000261
           32              H       5.520909       1.159216      18.167875       0.107177       1.155672 0.83230403E+01  0.81889004E+02                                 1.768266                            1.646643      -0.898610       2.444486                    0.998450       3.449636       9.427904       0.509582       1.221654      -0.722750       0.030927       0.017983      -0.005189       0.036150       0.007458       0.004694      -0.013058       0.013401      -0.016028      -0.020237       0.007418       0.012820              1.839447       2.129636       0.441277      -0.216496       1.754572      -0.347994       1.634134          -0.000007
           33              H       0.599585       5.984011      11.316777       0.156107       1.003045 0.73651682E+01  0.71924973E+02                                 1.752745                            1.654642      -1.299659       2.264860                    0.996620       3.729092      10.949109       0.449938       1.393981      -0.683333      -0.011241      -0.000164       0.009700       0.014849      -0.002338       0.000897       0.002504       0.009954       0.000158      -0.006577       0.001082       0.005495              1.825827       2.311670      -0.014653      -0.490051       1.486698      -0.014132       1.679114           0.000533
           34              H       1.315219       6.542221       9.997541       0.159314       1.102188 0.80743672E+01  0.78229118E+02                                 1.672730                            1.588494      -1.040550       2.387939                    0.998889       3.202296       8.466176       0.539451       1.171909      -0.736024       0.002941       0.009681      -0.011743       0.015501       0.001500       0.003328      -0.001178       0.004103       0.007648      -0.004612      -0.000496       0.005108              1.715223       1.434723       0.004514       0.056729       1.867059      -0.516784       1.843886           0.000054
           35              H       1.483561       5.005283      10.410617       0.172441       1.030509 0.77582976E+01  0.74980919E+02                                 1.658021                            1.605374      -0.893203       2.478348                    0.999216       3.145235       8.511174       0.508750       1.245711      -0.719451       0.004611      -0.015623      -0.002897       0.016545      -0.003501       0.000177       0.002049      -0.000640      -0.005134      -0.003857      -0.000834       0.004691              1.682692       1.428480      -0.000672      -0.003332       2.215125       0.236502       1.404472           0.000261
           36              H       5.520909       8.144284       9.742625       0.107177       1.155672 0.83230401E+01  0.81889004E+02                                 1.768266                            1.646643      -0.898610       2.444486                    0.998450       3.449636       9.427905       0.509582       1.221654      -0.722750       0.030927      -0.017983       0.005189       0.036150      -0.007458      -0.004694      -0.013058       0.013401      -0.016028      -0.020237       0.007418       0.012820              1.839448       2.129636      -0.441277       0.216496       1.754572      -0.347994       1.634134          -0.000006
           37              H       0.599585      11.316777       5.984011       0.156107       1.003046 0.73651774E+01  0.71925090E+02                                 1.752746                            1.654643      -1.299661       2.264859                    0.996620       3.729095      10.949122       0.449937       1.393981      -0.683333      -0.011241       0.009700      -0.000164       0.014849       0.000897      -0.002338       0.002504       0.004898      -0.015011      -0.006577       0.001082       0.005495              1.825829       2.311672      -0.490052      -0.014652       1.679115      -0.014132       1.486699           0.000533
           38              H       1.315219       9.997541       6.542221       0.159314       1.102195 0.80744379E+01  0.78229984E+02                                 1.672738                            1.588501      -1.040558       2.387934                    0.998889       3.202307       8.466218       0.539450       1.171910      -0.736024       0.002941      -0.011743       0.009681       0.015501       0.003329       0.001500      -0.001178      -0.001772      -0.009979      -0.004612      -0.000496       0.005108              1.715231       1.434730       0.056730       0.004514       1.843896      -0.516788       1.867069           0.000054
           39              H       1.483561      10.410617       5.005283       0.172442       1.030507 0.77582701E+01  0.74980582E+02                                 1.658017                            1.605370      -0.893201       2.478350                    0.999216       3.145232       8.511160       0.508751       1.245710      -0.719451       0.004611      -0.002897      -0.015623       0.016545       0.000177      -0.003502       0.002049       0.002247       0.003527      -0.003857      -0.000833       0.004691              1.682688       1.428477      -0.003332      -0.000672       1.404469       0.236501       2.215119           0.000261
           40              H       5.520909       9.742625       8.144284       0.107174       1.155699 0.83232614E+01  0.81891692E+02                                 1.768290                            1.646662      -0.898627       2.444474                    0.998450       3.449668       9.428009       0.509581       1.221649      -0.722751       0.030927       0.005189      -0.017983       0.036150      -0.004694      -0.007458      -0.013058       0.014715      -0.012088      -0.020238       0.007418       0.012820              1.839475       2.129674       0.216504      -0.441293       1.634154      -0.348002       1.754598          -0.000006
           41              H       0.599585      16.593723       3.319489       0.156107       1.003046 0.73651782E+01  0.71925098E+02                                 1.752746                            1.654643      -1.299660       2.264859                    0.996620       3.729095      10.949121       0.449937       1.393981      -0.683333      -0.011241      -0.009700       0.000164       0.014849      -0.000897       0.002338       0.002504       0.004898      -0.015011      -0.006577       0.001082       0.005495              1.825829       2.311672       0.490052       0.014652       1.679115      -0.014132       1.486699           0.000533
           42              H       1.315219      17.912959       2.761279       0.159314       1.102196 0.80744416E+01  0.78230025E+02                                 1.672738                            1.588502      -1.040558       2.387934                    0.998889       3.202308       8.466220       0.539450       1.171909      -0.736024       0.002941       0.011743      -0.009681       0.015501      -0.003329      -0.001500      -0.001178      -0.001772      -0.009979      -0.004612      -0.000496       0.005108              1.715232       1.434730      -0.056730      -0.004514       1.843896      -0.516788       1.867069           0.000054
           43              H       1.483561      17.499884       4.298217       0.172442       1.030507 0.77582724E+01  0.74980613E+02                                 1.658018                            1.605371      -0.893201       2.478350                    0.999216       3.145232       8.511162       0.508751       1.245710      -0.719451       0.004611       0.002897       0.015623       0.016545      -0.000177       0.003502       0.002049       0.002247       0.003528      -0.003857      -0.000833       0.004691              1.682689       1.428478       0.003332       0.000672       1.404469       0.236502       2.215120           0.000261
           44              H       5.520909      18.167875       1.159216       0.107174       1.155699 0.83232615E+01  0.81891691E+02                                 1.768290                            1.646662      -0.898627       2.444474                    0.998450       3.449668       9.428008       0.509581       1.221649      -0.722751       0.030927      -0.005189       0.017983       0.036150       0.004694       0.007458      -0.013058       0.014715      -0.012088      -0.020238       0.007418       0.012820              1.839475       2.129674      -0.216504       0.441293       1.634153      -0.348002       1.754597          -0.000006
           45              H       4.181335       3.319489      11.316777       0.156107       1.003046 0.73651779E+01  0.71925097E+02                                 1.752746                            1.654644      -1.299661       2.264859                    0.996620       3.729095      10.949123       0.449937       1.393981      -0.683333      -0.011241       0.000164       0.009700       0.014848       0.002338       0.000897      -0.002504       0.009954       0.000158      -0.006577       0.001082       0.005495              1.825829       2.311673       0.014652      -0.490052       1.486700       0.014132       1.679116           0.000533
           46              H       4.896969       2.761279       9.997541       0.159314       1.102195 0.80744376E+01  0.78229977E+02                                 1.672738                            1.588501      -1.040558       2.387935                    0.998889       3.202307       8.466217       0.539450       1.171910      -0.736024       0.002941      -0.009681      -0.011743       0.015501      -0.001500       0.003329       0.001178       0.004104       0.007648      -0.004612      -0.000496       0.005108              1.715231       1.434730      -0.004514       0.056730       1.867069       0.516788       1.843895           0.000054
           47              H       5.065311       4.298217      10.410617       0.172441       1.030507 0.77582701E+01  0.74980582E+02                                 1.658018                            1.605371      -0.893201       2.478350                    0.999216       3.145232       8.511160       0.508751       1.245710      -0.719451       0.004611       0.015623      -0.002898       0.016545       0.003502       0.000177      -0.002049      -0.000640      -0.005134      -0.003857      -0.000833       0.004691              1.682689       1.428477       0.000672      -0.003332       2.215120      -0.236501       1.404469           0.000261
           48              H       1.939159       1.159216       9.742625       0.107174       1.155699 0.83232613E+01  0.81891692E+02                                 1.768291                            1.646662      -0.898628       2.444474                    0.998450       3.449668       9.428010       0.509581       1.221650      -0.722751       0.030927       0.017983       0.005189       0.036150       0.007458      -0.004694       0.013058       0.013402      -0.016028      -0.020238       0.007418       0.012820              1.839475       2.129675       0.441293       0.216504       1.754598       0.348002       1.634154          -0.000006
           49              H       4.181335       5.984011      16.593723       0.156107       1.003046 0.73651786E+01  0.71925104E+02                                 1.752746                            1.654644      -1.299661       2.264859                    0.996620       3.729095      10.949122       0.449937       1.393981      -0.683333      -0.011241      -0.000164      -0.009700       0.014848      -0.002338      -0.000897      -0.002504       0.009954       0.000158      -0.006577       0.001082       0.005495              1.825829       2.311672      -0.014652       0.490052       1.486699       0.014132       1.679116           0.000533
           50              H       4.896969       6.542221      17.912959       0.159314       1.102195 0.80744333E+01  0.78229926E+02                                 1.672737                            1.588501      -1.040558       2.387935                    0.998889       3.202306       8.466214       0.539450       1.171910      -0.736024       0.002941       0.009681       0.011743       0.015501       0.001500      -0.003329       0.001178       0.004103       0.007648      -0.004612      -0.000496       0.005108              1.715231       1.434729       0.004514      -0.056730       1.867068       0.516787       1.843895           0.000054
           51              H       5.065311       5.005283      17.499884       0.172441       1.030506 0.77582664E+01  0.74980533E+02                                 1.658017                            1.605370      -0.893201       2.478350                    0.999216       3.145231       8.511155       0.508751       1.245710      -0.719451       0.004611      -0.015623       0.002898       0.016545      -0.003502      -0.000177      -0.002049      -0.000640      -0.005134      -0.003857      -0.000833       0.004691              1.682688       1.428477      -0.000672       0.003332       2.215118      -0.236502       1.404469           0.000261
           52              H       1.939159       8.144284      18.167875       0.107174       1.155699 0.83232573E+01  0.81891640E+02                                 1.768290                            1.646661      -0.898627       2.444474                    0.998450       3.449667       9.428005       0.509581       1.221649      -0.722751       0.030927      -0.017983      -0.005189       0.036150      -0.007458       0.004694       0.013058       0.013402      -0.016028      -0.020238       0.007418       0.012820              1.839475       2.129674      -0.441292      -0.216504       1.754597       0.348002       1.634153          -0.000007
           53              H       2.982165       7.290223      15.287511       0.156107       1.003045 0.73651681E+01  0.71924979E+02                                 1.752745                            1.654643      -1.299660       2.264860                    0.996620       3.729093      10.949116       0.449937       1.393982      -0.683333       0.011241      -0.009700      -0.000164       0.014849       0.000897       0.002338      -0.002504       0.004898      -0.015011      -0.006577       0.001082       0.005495              1.825828       2.311671      -0.490051       0.014652       1.679115       0.014132       1.486699           0.000533
           54              H       2.266531       8.609459      15.845721       0.159314       1.102195 0.80744317E+01  0.78229904E+02                                 1.672737                            1.588501      -1.040558       2.387935                    0.998889       3.202306       8.466213       0.539450       1.171909      -0.736024      -0.002941       0.011743       0.009681       0.015501       0.003329      -0.001500       0.001178      -0.001772      -0.009979      -0.004612      -0.000496       0.005108              1.715230       1.434729       0.056730      -0.004514       1.843894       0.516787       1.867068           0.000054
           55              H       2.098189       8.196384      14.308783       0.172441       1.030507 0.77582720E+01  0.74980604E+02                                 1.658018                            1.605371      -0.893202       2.478349                    0.999216       3.145232       8.511160       0.508751       1.245710      -0.719451      -0.004611       0.002898      -0.015623       0.016545       0.000177       0.003501      -0.002049       0.002247       0.003528      -0.003857      -0.000833       0.004691              1.682689       1.428477      -0.003332       0.000672       1.404469      -0.236502       2.215119           0.000261
           56              H       5.224341       8.864375      17.447784       0.107174       1.155699 0.83232572E+01  0.81891640E+02                                 1.768290                            1.646662      -0.898627       2.444474                    0.998450       3.449667       9.428006       0.509581       1.221650      -0.722751      -0.030927      -0.005189      -0.017983       0.036150      -0.004694       0.007458       0.013058       0.014715      -0.012088      -0.020238       0.007418       0.012820              1.839475       2.129674       0.216504       0.441293       1.634153       0.348002       1.754597          -0.000007
           57              H       2.982165       2.013277      12.622989       0.156107       1.003045 0.73651674E+01  0.71924972E+02                                 1.752745                            1.654643      -1.299660       2.264860                    0.996620       3.729093      10.949117       0.449937       1.393982      -0.683333       0.011241       0.009700       0.000164       0.014849      -0.000897      -0.002338      -0.002504       0.004898      -0.015011      -0.006577       0.001082       0.005495              1.825828       2.311671       0.490051      -0.014653       1.679115       0.014132       1.486699           0.000533
           58              H       2.266531       0.694041      12.064779       0.159314       1.102195 0.80744359E+01  0.78229955E+02                                 1.672737                            1.588501      -1.040558       2.387935                    0.998889       3.202307       8.466216       0.539450       1.171909      -0.736024      -0.002941      -0.011743      -0.009681       0.015501      -0.003329       0.001500       0.001178      -0.001772      -0.009979      -0.004612      -0.000496       0.005108              1.715231       1.434730      -0.056730       0.004514       1.843895       0.516787       1.867068           0.000054
           59              H       2.098189       1.107117      13.601717       0.172441       1.030507 0.77582717E+01  0.74980605E+02                                 1.658018                            1.605371      -0.893202       2.478349                    0.999216       3.145232       8.511162       0.508751       1.245711      -0.719451      -0.004611      -0.002898       0.015623       0.016545      -0.000177      -0.003501      -0.002049       0.002247       0.003528      -0.003857      -0.000833       0.004691              1.682689       1.428478       0.003332      -0.000672       1.404469      -0.236501       2.215120           0.000261
           60              H       5.224341       0.439125      10.462716       0.107174       1.155699 0.83232614E+01  0.81891692E+02                                 1.768290                            1.646662      -0.898627       2.444474                    0.998450       3.449668       9.428009       0.509581       1.221649      -0.722751      -0.030927       0.005189       0.017983       0.036150       0.004694      -0.007458       0.013058       0.014715      -0.012088      -0.020238       0.007418       0.012820              1.839475       2.129674      -0.216504      -0.441293       1.634154       0.348002       1.754598          -0.000006
           61              H       6.563915      15.287511       2.013277       0.156107       1.003046 0.73651732E+01  0.71925036E+02                                 1.752745                            1.654643      -1.299660       2.264860                    0.996620       3.729094      10.949117       0.449937       1.393981      -0.683333       0.011241      -0.000164       0.009700       0.014849       0.002338      -0.000897       0.002504       0.009954       0.000158      -0.006577       0.001082       0.005495              1.825828       2.311671       0.014652       0.490051       1.486699      -0.014132       1.679115           0.000533
           62              H       5.848281      15.845721       0.694041       0.159314       1.102195 0.80744363E+01  0.78229962E+02                                 1.672737                            1.588501      -1.040558       2.387934                    0.998889       3.202307       8.466217       0.539450       1.171910      -0.736024      -0.002941       0.009681      -0.011743       0.015501      -0.001500      -0.003329      -0.001178       0.004104       0.007648      -0.004612      -0.000496       0.005108              1.715231       1.434730      -0.004514      -0.056730       1.867068      -0.516787       1.843895           0.000054
           63              H       5.679939      14.308783       1.107117       0.172442       1.030507 0.77582703E+01  0.74980589E+02                                 1.658018                            1.605371      -0.893202       2.478349                    0.999216       3.145232       8.511162       0.508751       1.245710      -0.719451      -0.004611      -0.015623      -0.002898       0.016545       0.003501      -0.000177       0.002049      -0.000640      -0.005134      -0.003857      -0.000834       0.004691              1.682689       1.428478       0.000672       0.003332       2.215120       0.236501       1.404469           0.000261
           64              H       1.642591      17.447784       0.439125       0.107174       1.155699 0.83232571E+01  0.81891641E+02                                 1.768290                            1.646662      -0.898627       2.444474                    0.998450       3.449667       9.428007       0.509581       1.221650      -0.722751      -0.030927      -0.017983       0.005189       0.036150       0.007458       0.004694      -0.013058       0.013402      -0.016028      -0.020238       0.007418       0.012820              1.839475       2.129674       0.441293      -0.216504       1.754597      -0.348002       1.634153          -0.000006
           65              H       6.563915      12.622989       7.290223       0.156107       1.003046 0.73651723E+01  0.71925027E+02                                 1.752745                            1.654643      -1.299660       2.264860                    0.996620       3.729094      10.949118       0.449937       1.393981      -0.683333       0.011241       0.000164      -0.009700       0.014849      -0.002338       0.000897       0.002504       0.009954       0.000158      -0.006577       0.001082       0.005495              1.825828       2.311671      -0.014652      -0.490051       1.486699      -0.014132       1.679115           0.000533
           66              H       5.848281      12.064779       8.609459       0.159314       1.102195 0.80744403E+01  0.78230010E+02                                 1.672738                            1.588501      -1.040558       2.387934                    0.998889       3.202308       8.466220       0.539450       1.171909      -0.736024      -0.002941      -0.009681       0.011743       0.015501       0.001500       0.003329      -0.001178       0.004103       0.007648      -0.004612      -0.000496       0.005108              1.715231       1.434730       0.004514       0.056730       1.867069      -0.516787       1.843895           0.000054
           67              H       5.679939      13.601717       8.196384       0.172442       1.030507 0.77582760E+01  0.74980652E+02                                 1.658018                            1.605371      -0.893202       2.478349                    0.999216       3.145233       8.511163       0.508751       1.245709      -0.719451      -0.004611       0.015623       0.002898       0.016545      -0.003501       0.000177       0.002049      -0.000640      -0.005134      -0.003857      -0.000834       0.004691              1.682689       1.428477      -0.000672      -0.003332       2.215119       0.236502       1.404469           0.000261
           68              H       1.642591      10.462716       8.864375       0.107174       1.155699 0.83232613E+01  0.81891692E+02                                 1.768291                            1.646662      -0.898627       2.444474                    0.998450       3.449668       9.428010       0.509581       1.221650      -0.722751      -0.030927       0.017983      -0.005189       0.036150      -0.007458      -0.004694      -0.013058       0.013402      -0.016028      -0.020238       0.007418       0.012820              1.839475       2.129675      -0.441293       0.216504       1.754598      -0.348002       1.634154          -0.000006
           69              C       5.765901       7.855875      12.686253      -0.509850      29.156483 0.46369999E+03  0.11080964E+05                                 8.008410                            6.936258       0.167031       2.007354                    0.998003      32.670486      94.755773       0.658751       0.389085      -1.082196      -0.049850      -0.028113      -0.004119       0.057378       0.023427       0.013351      -0.004364       0.015261      -0.051804      -0.028621      -0.006027       0.034648              8.684891      10.584029       1.024756       1.235566       7.428567      -0.550764       8.042078           0.001368
           70              C       4.524467       7.031585      12.328998       0.226403      31.889866 0.37631831E+03  0.85644320E+04                                 9.050247                            6.669723      -0.035051       2.003598                    0.999651      25.908973      74.150463       0.607116       0.443294      -1.043929       0.045152       0.015347       0.039850       0.062147       0.040473      -0.001840       0.007317       0.013592      -0.079608      -0.034013      -0.020431       0.054445             11.168385      13.156454       2.595056       3.375406      10.092508      -3.315469      10.256193           0.014988
           71              C       2.447052       9.039281       9.988238      -0.151959      39.367507 0.42778764E+03  0.10030502E+05                                10.058121                            6.878200       0.092614       1.992988                    0.999788      29.779378      85.880833       0.629882       0.414718      -1.063831       0.011007       0.021765      -0.020795       0.032051       0.008968      -0.028112      -0.001569       0.035885      -0.023264      -0.025757      -0.014373       0.040130             13.608837      10.386696      -1.479757      -0.017357      15.589838     -10.079265      14.849977           0.001122
           72              C       5.765901       1.447625      15.224247      -0.509850      29.156477 0.46369985E+03  0.11080960E+05                                 8.008409                            6.936256       0.167031       2.007354                    0.998003      32.670485      94.755768       0.658751       0.389085      -1.082196      -0.049850       0.028113       0.004119       0.057378      -0.023427      -0.013351      -0.004364       0.015261      -0.051804      -0.028621      -0.006027       0.034648              8.684890      10.584026      -1.024756      -1.235565       7.428564      -0.550766       8.042079           0.001368
           73              C       4.524467       2.271915      15.581502       0.226403      31.889866 0.37631832E+03  0.85644324E+04                                 9.050247                            6.669723      -0.035051       2.003598                    0.999651      25.908973      74.150462       0.607116       0.443294      -1.043929       0.045152      -0.015347      -0.039850       0.062147      -0.040473       0.001840       0.007317       0.013592      -0.079608      -0.034013      -0.020431       0.054445             11.168385      13.156454      -2.595055      -3.375407      10.092508      -3.315469      10.256193           0.014988
           74              C       2.447052       0.264219      17.922262      -0.151959      39.367502 0.42778760E+03  0.10030501E+05                                10.058120                            6.878199       0.092614       1.992988                    0.999788      29.779376      85.880823       0.629882       0.414718      -1.063831       0.011007      -0.021765       0.020795       0.032051      -0.008968       0.028112      -0.001569       0.035885      -0.023264      -0.025757      -0.014374       0.040130             13.608835      10.386694       1.479757       0.017356      15.589836     -10.079264      14.849976           0.001122
           75              C       2.184151      15.224247       7.855875      -0.509850      29.156496 0.46370025E+03  0.11080972E+05                                 8.008413                            6.936260       0.167031       2.007354                    0.998003      32.670497      94.755819       0.658750       0.389085      -1.082196      -0.049850       0.004119      -0.028113       0.057378      -0.013351       0.023427       0.004364       0.033532       0.003011      -0.028621      -0.006027       0.034648              8.684894      10.584034      -1.235567       1.024757       8.042080       0.550764       7.428569           0.001368
           76              C       0.942717      15.581502       7.031585       0.226403      31.889875 0.37631842E+03  0.85644352E+04                                 9.050249                            6.669723      -0.035052       2.003598                    0.999651      25.908979      74.150483       0.607116       0.443294      -1.043929       0.045152      -0.039850       0.015347       0.062147       0.001840       0.040473      -0.007317       0.046600       0.019415      -0.034013      -0.020431       0.054445             11.168387      13.156457      -3.375407       2.595057      10.256194       3.315469      10.092510           0.014988
           77              C       6.028802      17.922262       9.039281      -0.151959      39.367511 0.42778770E+03  0.10030504E+05                                10.058122                            6.878200       0.092614       1.992988                    0.999788      29.779380      85.880840       0.629882       0.414718      -1.063831       0.011007       0.020795       0.021765       0.032051       0.028112       0.008968       0.001569       0.029575      -0.042196      -0.025757      -0.014373       0.040130             13.608838      10.386696       0.017356      -1.479758      14.849978      10.079266      15.589839           0.001122
           78              C       2.184151      12.686253       1.447625      -0.509850      29.156489 0.46370009E+03  0.11080967E+05                                 8.008412                            6.936259       0.167031       2.007354                    0.998003      32.670495      94.755811       0.658750       0.389085      -1.082196      -0.049850      -0.004119       0.028113       0.057378       0.013351      -0.023427       0.004364       0.033532       0.003011      -0.028621      -0.006027       0.034648              8.684893      10.584033       1.235566      -1.024757       8.042081       0.550766       7.428567           0.001368
           79              C       0.942717      12.328998       2.271915       0.226403      31.889875 0.37631842E+03  0.85644353E+04                                 9.050249                            6.669724      -0.035052       2.003598                    0.999651      25.908979      74.150483       0.607116       0.443294      -1.043929       0.045152       0.039850      -0.015347       0.062147      -0.001840      -0.040473      -0.007317       0.046600       0.019415      -0.034013      -0.020432       0.054445             11.168387      13.156458       3.375408      -2.595056      10.256194       3.315469      10.092509           0.014988
           80              C       6.028802       9.988238       0.264219      -0.151959      39.367503 0.42778761E+03  0.10030501E+05                                10.058120                            6.878199       0.092614       1.992988                    0.999788      29.779376      85.880822       0.629882       0.414718      -1.063831       0.011007      -0.020795      -0.021765       0.032051      -0.028112      -0.008968       0.001569       0.029575      -0.042196      -0.025757      -0.014374       0.040130             13.608835      10.386694      -0.017356       1.479758      14.849975      10.079264      15.589836           0.001122
           81              C       4.979349      10.751125       3.382753      -0.509850      29.156499 0.46370027E+03  0.11080972E+05                                 8.008415                            6.936261       0.167030       2.007354                    0.998003      32.670501      94.755838       0.658750       0.389085      -1.082196       0.049850       0.028112      -0.004119       0.057378       0.023427      -0.013351       0.004364       0.015261      -0.051804      -0.028621      -0.006027       0.034648              8.684896      10.584037       1.024757      -1.235568       7.428568       0.550766       8.042083           0.001368
           82              C       6.220783      11.575415       3.025498       0.226402      31.889927 0.37631912E+03  0.85644547E+04                                 9.050257                            6.669729      -0.035052       2.003598                    0.999651      25.908999      74.150545       0.607115       0.443293      -1.043929      -0.045152      -0.015348       0.039850       0.062147       0.040473       0.001840      -0.007317       0.013593      -0.079608      -0.034013      -0.020432       0.054445             11.168398      13.156474       2.595064      -3.375408      10.092520       3.315472      10.256200           0.014988
           83              C       1.134698       9.567719       0.684738      -0.151959      39.367501 0.42778759E+03  0.10030501E+05                                10.058120                            6.878199       0.092614       1.992988                    0.999788      29.779375      85.880818       0.629882       0.414718      -1.063831      -0.011007      -0.021765      -0.020795       0.032051       0.008968       0.028112       0.001569       0.035885      -0.023264      -0.025757      -0.014374       0.040130             13.608834      10.386693      -1.479756       0.017357      15.589835      10.079263      14.849975           0.001122
           84              C       4.979349      17.159375       5.920747      -0.509850      29.156506 0.46370044E+03  0.11080978E+05                                 8.008416                            6.936262       0.167030       2.007354                    0.998003      32.670503      94.755847       0.658750       0.389085      -1.082196       0.049850      -0.028112       0.004119       0.057378      -0.023427       0.013351       0.004364       0.015261      -0.051804      -0.028621      -0.006026       0.034648              8.684898      10.584039      -1.024757       1.235569       7.428570       0.550764       8.042083           0.001368
           85              C       6.220783      16.335085       6.278002       0.226402      31.889925 0.37631908E+03  0.85644537E+04                                 9.050257                            6.669729      -0.035052       2.003598                    0.999651      25.908998      74.150543       0.607115       0.443294      -1.043929      -0.045152       0.015348      -0.039850       0.062147      -0.040473      -0.001840      -0.007317       0.013593      -0.079608      -0.034013      -0.020432       0.054445             11.168398      13.156473      -2.595064       3.375407      10.092521       3.315472      10.256200           0.014988
           86              C       1.134698      18.342781       8.618762      -0.151959      39.367513 0.42778772E+03  0.10030505E+05                                10.058122                            6.878200       0.092614       1.992988                    0.999788      29.779381      85.880845       0.629882       0.414718      -1.063831      -0.011007       0.021765       0.020795       0.032051      -0.008968      -0.028112       0.001569       0.035885      -0.023264      -0.025757      -0.014374       0.040131             13.608838      10.386696       1.479757      -0.017357      15.589840      10.079267      14.849979           0.001122
           87              C       1.397599       3.382753      17.159375      -0.509850      29.156490 0.46370011E+03  0.11080967E+05                                 8.008412                            6.936259       0.167031       2.007354                    0.998003      32.670490      94.755786       0.658750       0.389085      -1.082196       0.049850      -0.004119      -0.028112       0.057378      -0.013351      -0.023427      -0.004364       0.033532       0.003011      -0.028621      -0.006027       0.034648              8.684893      10.584033      -1.235567      -1.024756       8.042079      -0.550764       7.428567           0.001368
           88              C       2.639033       3.025498      16.335085       0.226402      31.889917 0.37631899E+03  0.85644512E+04                                 9.050256                            6.669728      -0.035051       2.003598                    0.999651      25.908992      74.150523       0.607115       0.443294      -1.043929      -0.045152       0.039850       0.015348       0.062147       0.001840      -0.040473       0.007317       0.046600       0.019415      -0.034014      -0.020431       0.054445             11.168396      13.156470      -3.375407      -2.595063      10.256199      -3.315472      10.092520           0.014988
           89              C       4.716448       0.684738      18.342781      -0.151959      39.367501 0.42778759E+03  0.10030501E+05                                10.058120                            6.878199       0.092614       1.992988                    0.999788      29.779376      85.880821       0.629882       0.414718      -1.063831      -0.011007      -0.020795       0.021765       0.032051       0.028112      -0.008968      -0.001569       0.029575      -0.042196      -0.025757      -0.014374       0.040130             13.608834      10.386693       0.017358       1.479756      14.849975     -10.079263      15.589835           0.001122
           90              C       1.397599       5.920747      10.751125      -0.509850      29.156486 0.46370002E+03  0.11080965E+05                                 8.008412                            6.936259       0.167031       2.007354                    0.998003      32.670491      94.755796       0.658750       0.389085      -1.082196       0.049850       0.004119       0.028112       0.057378       0.013351       0.023427      -0.004364       0.033532       0.003011      -0.028621      -0.006027       0.034648              8.684893      10.584032       1.235567       1.024756       8.042082      -0.550766       7.428565           0.001368
           91              C       2.639033       6.278002      11.575415       0.226402      31.889916 0.37631899E+03  0.85644511E+04                                 9.050256                            6.669729      -0.035051       2.003598                    0.999651      25.908992      74.150524       0.607115       0.443294      -1.043929      -0.045152      -0.039850      -0.015348       0.062147      -0.001840       0.040473       0.007317       0.046600       0.019415      -0.034014      -0.020431       0.054445             11.168396      13.156471       3.375407       2.595063      10.256200      -3.315472      10.092519           0.014988
           92              C       4.716448       8.618762       9.567719      -0.151959      39.367506 0.42778765E+03  0.10030502E+05                                10.058121                            6.878200       0.092614       1.992988                    0.999788      29.779378      85.880832       0.629882       0.414718      -1.063831      -0.011007       0.020795      -0.021765       0.032051      -0.028112       0.008968      -0.001569       0.029575      -0.042196      -0.025757      -0.014374       0.040131             13.608836      10.386695      -0.017358      -1.479756      14.849977     -10.079265      15.589837           0.001122
           93              C       1.397599      10.751125       5.920747      -0.509850      29.156516 0.46370058E+03  0.11080983E+05                                 8.008420                            6.936265       0.167027       2.007353                    0.998003      32.670518      94.755928       0.658750       0.389085      -1.082196       0.049850       0.028112       0.004119       0.057378       0.023427       0.013351      -0.004364       0.015260      -0.051805      -0.028621      -0.006027       0.034648              8.684903      10.584047       1.024762       1.235567       7.428577      -0.550770       8.042085           0.001368
           94              C       2.639033      11.575415       6.278002       0.226403      31.889893 0.37631864E+03  0.85644427E+04                                 9.050255                            6.669728      -0.035055       2.003597                    0.999651      25.908995      74.150571       0.607115       0.443294      -1.043929      -0.045152      -0.015347      -0.039850       0.062147       0.040473      -0.001840       0.007317       0.013592      -0.079608      -0.034014      -0.020431       0.054445             11.168395      13.156472       2.595062       3.375410      10.092516      -3.315469      10.256196           0.014988
           95              C       4.716448       9.567719       8.618762      -0.151914      39.366077 0.42776973E+03  0.10029968E+05                                10.057837                            6.878019       0.092664       1.993011                    0.999788      29.778786      85.878371       0.629896       0.414713      -1.063835      -0.011007      -0.021766       0.020796       0.032053       0.008967      -0.028112      -0.001571       0.035884      -0.023267      -0.025756      -0.014374       0.040130             13.608418      10.386432      -1.479672      -0.017408      15.589313     -10.078902      14.849508           0.001122
           96              C       1.397599      17.159375       3.382753      -0.509850      29.156520 0.46370067E+03  0.11080985E+05                                 8.008421                            6.936266       0.167027       2.007353                    0.998003      32.670518      94.755927       0.658750       0.389085      -1.082196       0.049850      -0.028112      -0.004119       0.057378      -0.023427      -0.013351      -0.004364       0.015261      -0.051805      -0.028621      -0.006027       0.034648              8.684904      10.584048      -1.024762      -1.235568       7.428579      -0.550768       8.042085           0.001368
           97              C       2.639033      16.335085       3.025498       0.226403      31.889894 0.37631864E+03  0.85644427E+04                                 9.050255                            6.669728      -0.035055       2.003597                    0.999651      25.908995      74.150571       0.607115       0.443294      -1.043929      -0.045152       0.015347       0.039850       0.062147      -0.040473       0.001840       0.007317       0.013592      -0.079608      -0.034014      -0.020431       0.054445             11.168395      13.156472      -2.595062      -3.375410      10.092516      -3.315468      10.256196           0.014988
           98              C       4.716448      18.342781       0.684738      -0.151914      39.366073 0.42776970E+03  0.10029967E+05                                10.057836                            6.878018       0.092664       1.993011                    0.999788      29.778785      85.878363       0.629896       0.414713      -1.063835      -0.011007       0.021766      -0.020796       0.032053      -0.008967       0.028112      -0.001571       0.035884      -0.023267      -0.025756      -0.014374       0.040130             13.608416      10.386431       1.479672       0.017408      15.589311     -10.078901      14.849506           0.001122
           99              C       4.979349       3.382753      10.751125      -0.509850      29.156507 0.46370039E+03  0.11080977E+05                                 8.008418                            6.936263       0.167027       2.007353                    0.998003      32.670511      94.755899       0.658750       0.389085      -1.082196       0.049850      -0.004119       0.028112       0.057378      -0.013351       0.023427       0.004364       0.033533       0.003012      -0.028621      -0.006027       0.034648              8.684901      10.584043      -1.235567       1.024761       8.042084       0.550769       7.428576           0.001368
          100              C       6.220783       3.025498      11.575415       0.226404      31.889883 0.37631853E+03  0.85644393E+04                                 9.050253                            6.669726      -0.035055       2.003597                    0.999651      25.908989      74.150548       0.607115       0.443294      -1.043929      -0.045152       0.039850      -0.015347       0.062147       0.001840       0.040473      -0.007317       0.046600       0.019415      -0.034014      -0.020431       0.054445             11.168392      13.156468      -3.375410       2.595061      10.256194       3.315468      10.092514           0.014988
          101              C       1.134698       0.684738       9.567719      -0.151914      39.366080 0.42776978E+03  0.10029969E+05                                10.057837                            6.878019       0.092664       1.993011                    0.999788      29.778788      85.878377       0.629896       0.414713      -1.063835      -0.011007      -0.020796      -0.021766       0.032053       0.028112       0.008967       0.001571       0.029575      -0.042193      -0.025756      -0.014374       0.040130             13.608418      10.386433       0.017408      -1.479672      14.849509      10.078903      15.589314           0.001122
          102              C       4.979349       5.920747      17.159375      -0.509850      29.156509 0.46370045E+03  0.11080978E+05                                 8.008418                            6.936263       0.167027       2.007353                    0.998003      32.670508      94.755880       0.658750       0.389085      -1.082196       0.049850       0.004119      -0.028112       0.057378       0.013351      -0.023427       0.004364       0.033533       0.003012      -0.028621      -0.006027       0.034648              8.684900      10.584043       1.235567      -1.024761       8.042081       0.550767       7.428577           0.001368
          103              C       6.220783       6.278002      16.335085       0.226404      31.889883 0.37631852E+03  0.85644392E+04                                 9.050253                            6.669726      -0.035055       2.003597                    0.999651      25.908989      74.150548       0.607115       0.443294      -1.043929      -0.045152      -0.039850       0.015347       0.062147      -0.001840      -0.040473      -0.007317       0.046600       0.019415      -0.034014      -0.020431       0.054445             11.168392      13.156467       3.375409      -2.595061      10.256194       3.315468      10.092514           0.014988
          104              C       1.134698       8.618762      18.342781      -0.151914      39.366063 0.42776959E+03  0.10029963E+05                                10.057834                            6.878017       0.092664       1.993011                    0.999788      29.778780      85.878342       0.629896       0.414713      -1.063835      -0.011007       0.020796       0.021766       0.032053      -0.028112      -0.008967       0.001571       0.029575      -0.042193      -0.025756      -0.014374       0.040130             13.608413      10.386429      -0.017408       1.479671      14.849503      10.078898      15.589308           0.001122
          105              C       2.184151       7.855875      15.224247      -0.509850      29.156519 0.46370064E+03  0.11080984E+05                                 8.008421                            6.936265       0.167026       2.007353                    0.998003      32.670514      94.755910       0.658750       0.389085      -1.082196      -0.049850      -0.028112       0.004119       0.057378       0.023427      -0.013351       0.004364       0.015261      -0.051806      -0.028621      -0.006027       0.034648              8.684904      10.584048       1.024762      -1.235569       7.428578       0.550767       8.042084           0.001368
          106              C       0.942717       7.031585      15.581502       0.226403      31.889932 0.37631917E+03  0.85644574E+04                                 9.050262                            6.669732      -0.035055       2.003597                    0.999651      25.909007      74.150606       0.607115       0.443294      -1.043929       0.045152       0.015348      -0.039850       0.062147       0.040473       0.001840      -0.007317       0.013592      -0.079608      -0.034014      -0.020431       0.054445             11.168403      13.156484       2.595069      -3.375409      10.092525       3.315471      10.256200           0.014988
          107              C       6.028802       9.039281      17.922262      -0.151914      39.366065 0.42776961E+03  0.10029964E+05                                10.057834                            6.878017       0.092664       1.993011                    0.999788      29.778781      85.878347       0.629896       0.414713      -1.063835       0.011007       0.021766       0.020796       0.032053       0.008967       0.028112       0.001571       0.035884      -0.023266      -0.025756      -0.014374       0.040130             13.608414      10.386429      -1.479670       0.017410      15.589308      10.078899      14.849504           0.001122
          108              C       2.184151       1.447625      12.686253      -0.509850      29.156516 0.46370056E+03  0.11080982E+05                                 8.008420                            6.936265       0.167026       2.007353                    0.998003      32.670516      94.755921       0.658750       0.389085      -1.082196      -0.049850       0.028112      -0.004119       0.057378      -0.023427       0.013351       0.004364       0.015261      -0.051806      -0.028621      -0.006027       0.034648              8.684903      10.584047      -1.024761       1.235568       7.428576       0.550769       8.042086           0.001368
          109              C       0.942717       2.271915      12.328998       0.226403      31.889932 0.37631917E+03  0.85644574E+04                                 9.050262                            6.669732      -0.035055       2.003597                    0.999651      25.909007      74.150606       0.607115       0.443294      -1.043929       0.045152      -0.015348       0.039850       0.062147      -0.040473      -0.001840      -0.007317       0.013592      -0.079608      -0.034014      -0.020431       0.054445             11.168403      13.156484      -2.595069       3.375410      10.092525       3.315471      10.256200           0.014988
          110              C       6.028802       0.264219       9.988238      -0.151915      39.366078 0.42776975E+03  0.10029968E+05                                10.057837                            6.878019       0.092664       1.993011                    0.999788      29.778787      85.878373       0.629896       0.414713      -1.063835       0.011007      -0.021766      -0.020796       0.032053      -0.008967      -0.028112       0.001571       0.035884      -0.023266      -0.025756      -0.014374       0.040130             13.608418      10.386432       1.479671      -0.017410      15.589313      10.078902      14.849508           0.001122
          111              C       5.765901      15.224247       1.447625      -0.509850      29.156528 0.46370079E+03  0.11080989E+05                                 8.008423                            6.936267       0.167026       2.007352                    0.998003      32.670526      94.755960       0.658750       0.389085      -1.082196      -0.049850       0.004119       0.028112       0.057378      -0.013351      -0.023427      -0.004364       0.033533       0.003012      -0.028621      -0.006027       0.034648              8.684906      10.584052      -1.235569      -1.024762       8.042088      -0.550769       7.428579           0.001368
          112              C       4.524467      15.581502       2.271915       0.226402      31.889945 0.37631933E+03  0.85644619E+04                                 9.050264                            6.669733      -0.035055       2.003597                    0.999651      25.909015      74.150634       0.607115       0.443294      -1.043929       0.045152      -0.039850      -0.015348       0.062147       0.001840      -0.040473       0.007317       0.046601       0.019416      -0.034014      -0.020431       0.054445             11.168406      13.156488      -3.375411      -2.595070      10.256202      -3.315471      10.092527           0.014988
          113              C       2.447052      17.922262       0.264219      -0.151914      39.366069 0.42776966E+03  0.10029966E+05                                10.057835                            6.878018       0.092664       1.993011                    0.999788      29.778783      85.878355       0.629896       0.414713      -1.063835       0.011007       0.020796      -0.021766       0.032053       0.028112      -0.008967      -0.001571       0.029575      -0.042193      -0.025756      -0.014374       0.040130             13.608414      10.386430       0.017409       1.479670      14.849504     -10.078899      15.589309           0.001122
          114              C       5.765901      12.686253       7.855875      -0.509850      29.156532 0.46370089E+03  0.11080992E+05                                 8.008424                            6.936268       0.167026       2.007352                    0.998003      32.670526      94.755962       0.658750       0.389086      -1.082196      -0.049850      -0.004119      -0.028112       0.057378       0.013351       0.023427      -0.004364       0.033533       0.003012      -0.028621      -0.006027       0.034648              8.684907      10.584054       1.235570       1.024763       8.042087      -0.550768       7.428581           0.001368
          115              C       4.524467      12.328998       7.031585       0.226402      31.889944 0.37631931E+03  0.85644612E+04                                 9.050264                            6.669733      -0.035055       2.003597                    0.999651      25.909014      74.150632       0.607115       0.443294      -1.043929       0.045152       0.039850       0.015348       0.062147      -0.001840       0.040473       0.007317       0.046601       0.019416      -0.034014      -0.020431       0.054445             11.168406      13.156488       3.375410       2.595070      10.256203      -3.315472      10.092528           0.014988
          116              C       2.447052       9.988238       9.039281      -0.151914      39.366078 0.42776976E+03  0.10029969E+05                                10.057837                            6.878019       0.092664       1.993011                    0.999788      29.778787      85.878374       0.629896       0.414713      -1.063835       0.011007      -0.020796       0.021766       0.032053      -0.028112       0.008967      -0.001571       0.029575      -0.042193      -0.025756      -0.014374       0.040130             13.608418      10.386432      -0.017409      -1.479671      14.849508     -10.078902      15.589313           0.001122
          117              C       3.581750       7.258591      11.348409      -0.194537      53.917286 0.50198613E+03  0.12156225E+05                                12.203126                            7.343630       0.251300       2.053750                    0.999697      29.713971      84.916910       0.627824       0.402866      -1.079876      -0.000000       0.050009      -0.050009       0.070724       0.008226       0.008226      -0.028088       0.008838      -0.008838      -0.034394       0.009251       0.025143             18.746759      11.274578       1.545694       1.545702      22.482849     -15.292332      22.482850           0.008798
          118              C       3.581750       8.306165      10.300835       0.113592      43.154676 0.40626384E+03  0.93554613E+04                                10.823085                            6.780550      -0.204524       1.945489                    0.999014      26.357257      74.074734       0.626752       0.424378      -1.063176      -0.000000      -0.018775       0.018775       0.026552       0.010923       0.010923      -0.031198      -0.024792       0.024792      -0.035507      -0.003954       0.039462             16.332332      10.632098      -0.632357      -0.632355      19.182450     -13.595131      19.182449           0.001805
          119              C       3.581750       2.044909      16.562091      -0.194537      53.917279 0.50198608E+03  0.12156224E+05                                12.203125                            7.343629       0.251301       2.053750                    0.999697      29.713969      84.916902       0.627824       0.402866      -1.079876      -0.000000      -0.050009       0.050009       0.070724      -0.008226      -0.008226      -0.028088       0.008838      -0.008838      -0.034394       0.009251       0.025143             18.746757      11.274577      -1.545694      -1.545702      22.482846     -15.292330      22.482849           0.008798
          120              C       3.581750       0.997335      17.609665       0.113592      43.154673 0.40626382E+03  0.93554607E+04                                10.823084                            6.780550      -0.204524       1.945489                    0.999014      26.357256      74.074730       0.626752       0.424378      -1.063176      -0.000000       0.018775      -0.018775       0.026552      -0.010923      -0.010923      -0.031198      -0.024792       0.024792      -0.035507      -0.003954       0.039462             16.332331      10.632097       0.632357       0.632355      19.182448     -13.595130      19.182449           0.001805
          121              C       0.000000      16.562091       7.258591      -0.194537      53.917320 0.50198643E+03  0.12156235E+05                                12.203131                            7.343632       0.251301       2.053750                    0.999697      29.713982      84.916954       0.627824       0.402866      -1.079876      -0.000000       0.050009       0.050009       0.070724      -0.008226       0.008226       0.028089       0.008838      -0.008838      -0.034394       0.009251       0.025143             18.746768      11.274583      -1.545703       1.545695      22.482862      15.292340      22.482859           0.008798
          122              C       0.000000      17.609665       8.306165       0.113592      43.154674 0.40626380E+03  0.93554602E+04                                10.823085                            6.780550      -0.204525       1.945488                    0.999014      26.357256      74.074732       0.626752       0.424378      -1.063176      -0.000000      -0.018775      -0.018775       0.026552      -0.010923       0.010923       0.031198      -0.024792       0.024792      -0.035507      -0.003954       0.039462             16.332332      10.632098       0.632355      -0.632357      19.182449      13.595131      19.182449           0.001805
          123              C       0.000000      11.348409       2.044909      -0.194537      53.917314 0.50198640E+03  0.12156233E+05                                12.203129                            7.343631       0.251301       2.053750                    0.999697      29.713981      84.916943       0.627824       0.402866      -1.079876      -0.000000      -0.050009      -0.050009       0.070724       0.008226      -0.008226       0.028089       0.008838      -0.008838      -0.034394       0.009251       0.025143             18.746764      11.274581       1.545703      -1.545694      22.482857      15.292336      22.482855           0.008798
          124              C       0.000000      10.300835       0.997335       0.113592      43.154677 0.40626384E+03  0.93554613E+04                                10.823085                            6.780551      -0.204524       1.945489                    0.999014      26.357257      74.074734       0.626752       0.424378      -1.063176      -0.000000       0.018775       0.018775       0.026552       0.010923      -0.010923       0.031198      -0.024792       0.024792      -0.035507      -0.003954       0.039462             16.332332      10.632098      -0.632355       0.632357      19.182450      13.595131      19.182450           0.001805
          125              C       3.581750      11.348409       7.258591      -0.194538      53.917459 0.50198820E+03  0.12156292E+05                                12.203156                            7.343650       0.251289       2.053745                    0.999697      29.714061      84.917314       0.627822       0.402867      -1.079875       0.000000      -0.050009       0.050009       0.070724       0.008227       0.008227      -0.028089       0.008837      -0.008837      -0.034394       0.009251       0.025143             18.746791      11.274607       1.545701       1.545709      22.482882     -15.292349      22.482884           0.008798
          126              C       3.581750      10.300835       8.306165       0.113582      43.155348 0.40627064E+03  0.93556563E+04                                10.823197                            6.780610      -0.204527       1.945484                    0.999014      26.357454      74.075416       0.626749       0.424378      -1.063176       0.000000       0.018775      -0.018775       0.026552       0.010924       0.010924      -0.031200      -0.024792       0.024792      -0.035509      -0.003955       0.039464             16.332530      10.632191      -0.632361      -0.632359      19.182700     -13.595329      19.182699           0.001805
          127              C       3.581750      16.562091       2.044909      -0.194538      53.917457 0.50198819E+03  0.12156292E+05                                12.203154                            7.343649       0.251289       2.053745                    0.999697      29.714061      84.917309       0.627823       0.402867      -1.079875       0.000000       0.050009      -0.050009       0.070724      -0.008227      -0.008227      -0.028089       0.008837      -0.008837      -0.034394       0.009251       0.025143             18.746789      11.274605      -1.545701      -1.545708      22.482879     -15.292347      22.482882           0.008798
          128              C       3.581750      17.609665       0.997335       0.113582      43.155348 0.40627065E+03  0.93556564E+04                                10.823196                            6.780610      -0.204527       1.945484                    0.999014      26.357454      74.075414       0.626749       0.424378      -1.063176       0.000000      -0.018775       0.018775       0.026552      -0.010924      -0.010924      -0.031200      -0.024792       0.024792      -0.035509      -0.003955       0.039464             16.332529      10.632191       0.632361       0.632359      19.182698     -13.595328      19.182699           0.001805
          129              C       0.000000       2.044909      11.348409      -0.194538      53.917433 0.50198794E+03  0.12156284E+05                                12.203152                            7.343648       0.251289       2.053745                    0.999697      29.714051      84.917277       0.627822       0.402867      -1.079875       0.000000      -0.050009      -0.050009       0.070724      -0.008227       0.008226       0.028088       0.008837      -0.008837      -0.034394       0.009251       0.025143             18.746785      11.274603      -1.545708       1.545700      22.482878      15.292344      22.482875           0.008798
          130              C       0.000000       0.997335      10.300835       0.113582      43.155342 0.40627060E+03  0.93556548E+04                                10.823195                            6.780609      -0.204527       1.945484                    0.999014      26.357452      74.075406       0.626749       0.424378      -1.063176      -0.000000       0.018775       0.018775       0.026552      -0.010924       0.010924       0.031200      -0.024792       0.024792      -0.035509      -0.003955       0.039464             16.332528      10.632190       0.632359      -0.632361      19.182697      13.595327      19.182697           0.001805
          131              C       0.000000       7.258591      16.562091      -0.194538      53.917430 0.50198793E+03  0.12156284E+05                                12.203151                            7.343648       0.251289       2.053745                    0.999697      29.714051      84.917275       0.627822       0.402867      -1.079875       0.000000       0.050009       0.050009       0.070724       0.008227      -0.008226       0.028088       0.008837      -0.008837      -0.034394       0.009251       0.025143             18.746783      11.274602       1.545708      -1.545700      22.482875      15.292342      22.482873           0.008798
          132              C       0.000000       8.306165      17.609665       0.113582      43.155342 0.40627061E+03  0.93556553E+04                                10.823195                            6.780609      -0.204527       1.945484                    0.999014      26.357452      74.075405       0.626749       0.424378      -1.063176       0.000000      -0.018775      -0.018775       0.026552       0.010924      -0.010924       0.031200      -0.024792       0.024792      -0.035509      -0.003955       0.039464             16.332528      10.632189      -0.632359       0.632361      19.182697      13.595327      19.182697           0.001805
          133              N       4.182051       5.995175      13.091885      -0.278048      41.716254 0.57870020E+03  0.14423770E+05                                10.079348                            7.759273      -0.000944       1.991788                    0.998013      30.011280      85.119940       0.629885       0.390139      -1.095927      -0.103881       0.005300      -0.114118       0.154409       0.046146       0.017938       0.006362       0.049763      -0.264649      -0.090251      -0.008152       0.098403             12.776710      13.595084       0.032105       2.756951      12.826700      -5.520102      11.908344           0.041568
          134              N       4.182051       3.308325      14.818615      -0.278048      41.716243 0.57870003E+03  0.14423765E+05                                10.079347                            7.759272      -0.000945       1.991787                    0.998013      30.011275      85.119925       0.629885       0.390139      -1.095927      -0.103881      -0.005300       0.114118       0.154409      -0.046146      -0.017938       0.006362       0.049762      -0.264650      -0.090251      -0.008152       0.098403             12.776708      13.595083      -0.032105      -2.756951      12.826698      -5.520101      11.908343           0.041568
          135              N       0.600301      14.818615       5.995175      -0.278049      41.716275 0.57870053E+03  0.14423780E+05                                10.079351                            7.759274      -0.000942       1.991788                    0.998013      30.011292      85.119979       0.629885       0.390139      -1.095927      -0.103881       0.114118       0.005300       0.154409      -0.017938       0.046146      -0.006363       0.157206       0.057681      -0.090251      -0.008152       0.098403             12.776714      13.595089      -2.756952       0.032105      11.908348       5.520104      12.826703           0.041569
          136              N       0.600301      13.091885       3.308325      -0.278048      41.716275 0.57870054E+03  0.14423781E+05                                10.079350                            7.759274      -0.000942       1.991788                    0.998013      30.011292      85.119979       0.629885       0.390139      -1.095927      -0.103881      -0.114118      -0.005300       0.154409       0.017938      -0.046146      -0.006363       0.157206       0.057681      -0.090251      -0.008152       0.098403             12.776713      13.595089       2.756952      -0.032105      11.908347       5.520103      12.826703           0.041569
          137              N       6.563199      12.611825       3.788385      -0.278039      41.715969 0.57869572E+03  0.14423626E+05                                10.079291                            7.759234      -0.000931       1.991793                    0.998013      30.011157      85.119415       0.629888       0.390138      -1.095928       0.103881      -0.005300      -0.114118       0.154409       0.046146      -0.017938      -0.006362       0.049762      -0.264650      -0.090251      -0.008152       0.098403             12.776629      13.595000       0.032117      -2.756924      12.826621       5.520058      11.908265           0.041568
          138              N       6.563199      15.298675       5.515115      -0.278039      41.715970 0.57869573E+03  0.14423626E+05                                10.079291                            7.759234      -0.000931       1.991793                    0.998013      30.011157      85.119416       0.629888       0.390138      -1.095928       0.103881       0.005300       0.114118       0.154409      -0.046146       0.017938      -0.006362       0.049762      -0.264650      -0.090251      -0.008152       0.098403             12.776629      13.595000      -0.032116       2.756924      12.826622       5.520058      11.908266           0.041568
          139              N       2.981449       3.788385      15.298675      -0.278039      41.715929 0.57869509E+03  0.14423607E+05                                10.079286                            7.759231      -0.000933       1.991793                    0.998013      30.011137      85.119349       0.629888       0.390139      -1.095928       0.103881      -0.114118       0.005299       0.154409      -0.017938      -0.046146       0.006362       0.157206       0.057682      -0.090252      -0.008151       0.098403             12.776622      13.594992      -2.756922      -0.032117      11.908259      -5.520054      12.826615           0.041569
          140              N       2.981449       5.515115      12.611825      -0.278039      41.715926 0.57869505E+03  0.14423606E+05                                10.079286                            7.759231      -0.000933       1.991793                    0.998013      30.011136      85.119347       0.629888       0.390139      -1.095928       0.103881       0.114118      -0.005299       0.154409       0.017938       0.046146       0.006362       0.157206       0.057682      -0.090251      -0.008151       0.098403             12.776622      13.594992       2.756922       0.032117      11.908259      -5.520054      12.826614           0.041569
          141              N       2.981449      12.611825       5.515115      -0.278048      41.716266 0.57870035E+03  0.14423775E+05                                10.079350                            7.759273      -0.000943       1.991788                    0.998013      30.011288      85.119972       0.629885       0.390139      -1.095927       0.103881      -0.005300       0.114118       0.154409       0.046146       0.017938       0.006362       0.049763      -0.264649      -0.090251      -0.008152       0.098403             12.776712      13.595087       0.032105       2.756953      12.826702      -5.520103      11.908346           0.041569
          142              N       2.981449      15.298675       3.788385      -0.278048      41.716264 0.57870031E+03  0.14423774E+05                                10.079349                            7.759273      -0.000943       1.991788                    0.998013      30.011287      85.119969       0.629885       0.390139      -1.095927       0.103881       0.005300      -0.114118       0.154409      -0.046146      -0.017938       0.006362       0.049762      -0.264649      -0.090251      -0.008152       0.098403             12.776711      13.595087      -0.032105      -2.756953      12.826701      -5.520103      11.908346           0.041569
          143              N       6.563199       3.788385      12.611825      -0.278049      41.716267 0.57870038E+03  0.14423776E+05                                10.079349                            7.759273      -0.000942       1.991788                    0.998013      30.011288      85.119965       0.629885       0.390139      -1.095927       0.103881      -0.114118      -0.005300       0.154409      -0.017938       0.046146      -0.006363       0.157205       0.057681      -0.090251      -0.008152       0.098403             12.776711      13.595085      -2.756952       0.032106      11.908346       5.520103      12.826701           0.041569
          144              N       6.563199       5.515115      15.298675      -0.278049      41.716273 0.57870048E+03  0.14423779E+05                                10.079350                            7.759274      -0.000941       1.991788                    0.998013      30.011291      85.119975       0.629885       0.390139      -1.095927       0.103881       0.114118       0.005300       0.154409       0.017938      -0.046146      -0.006363       0.157205       0.057681      -0.090251      -0.008152       0.098403             12.776712      13.595086       2.756952      -0.032105      11.908347       5.520104      12.826702           0.041568
          145              N       0.600301       5.995175      14.818615      -0.278039      41.715947 0.57869534E+03  0.14423615E+05                                10.079288                            7.759232      -0.000931       1.991793                    0.998013      30.011147      85.119385       0.629888       0.390138      -1.095928      -0.103881       0.005300       0.114118       0.154409       0.046146      -0.017938      -0.006362       0.049762      -0.264649      -0.090251      -0.008152       0.098403             12.776624      13.594994       0.032117      -2.756923      12.826618       5.520056      11.908262           0.041569
          146              N       0.600301       3.308325      13.091885      -0.278039      41.715952 0.57869542E+03  0.14423617E+05                                10.079288                            7.759232      -0.000930       1.991794                    0.998013      30.011149      85.119388       0.629888       0.390138      -1.095928      -0.103881      -0.005300      -0.114118       0.154409      -0.046146       0.017938      -0.006362       0.049762      -0.264649      -0.090251      -0.008152       0.098403             12.776624      13.594994      -0.032117       2.756923      12.826618       5.520056      11.908262           0.041569
          147              N       4.182051      14.818615       3.308325      -0.278039      41.715968 0.57869567E+03  0.14423625E+05                                10.079290                            7.759233      -0.000931       1.991793                    0.998013      30.011157      85.119417       0.629888       0.390138      -1.095928      -0.103881       0.114118      -0.005300       0.154409      -0.017938      -0.046146       0.006362       0.157206       0.057681      -0.090251      -0.008152       0.098403             12.776628      13.594999      -2.756924      -0.032117      11.908265      -5.520058      12.826621           0.041568
          148              N       4.182051      13.091885       5.995175      -0.278039      41.715959 0.57869550E+03  0.14423620E+05                                10.079290                            7.759233      -0.000932       1.991793                    0.998013      30.011152      85.119402       0.629888       0.390138      -1.095928      -0.103881      -0.114118       0.005300       0.154409       0.017938       0.046146       0.006362       0.157206       0.057681      -0.090251      -0.008151       0.098403             12.776627      13.594997       2.756924       0.032117      11.908264      -5.520057      12.826620           0.041568

******************************************************
Auxiliary information for the entire system
The total spin magnetic moment of the unit cell is   12.000135
The total net atomic charge of the unit cell is   -0.000003
Accuracy of reproducing the electrostatic potential in the unit cell:
  The inner radius (bohr) =    5.0000
  The outer radius (bohr) =   12.0000
  Valid grid points have density less than (e/(bohr^3)) =    0.0001
  The number of valid grid points were=       177904
  The rms potential error without charges in kcal/mol is=      1.16381
  The rms potential error with partial charges in kcal/mol is=      0.12087
  The RRMSE value at monopole order=      0.10386
  The rms potential error with partial charges and cloud penetration in kcal/mol is=      0.11317
  The RRMSE value at monopole order with cloud penetration is=      0.09724
  The rms potential error with partial charges and atomic dipoles in kcal/mol is=      0.12083
  The RRMSE value at dipole order=      0.10383
  The rms potential error with partial charges, atomic dipoles and cloud penetration in kcal/mol is=      0.12486
  The RRMSE value at dipole order with cloud penetration=      0.10728

******************************************************
The electron densities and ab initio electrostatic potential were computed in VASP using the PBE functional and
projector augmented wave method. See the main text of the journal article for a description of computational details.
The atomic charges, dipoles, and quadrupoles were computed with the DDEC6 method as described in
(a) T. A. Manz and N. Gabaldon Limas, RSC Adv. 6 (2016) 47771-47801 DOI: 10.1039/c6ra04656h
(b) N. Gabaldon Limas and T. A. Manz, RSC Adv. 8 (2018) 2678-2707 DOI: 10.1039/c7ra11829e.
For each atom in the material, the electron cloud parameters were fit to the spherically averaged atom-in-material
electron density using radial positions for which this density was between 10^-4 and 10^-2 electrons per cubic bohr.
The polarizabilities, dispersion coefficients, and quantum Drude oscillator (QDO) parameters were fit using the MCLF method.
The magnetic structure of the system was optimized in VASP from the default ferromagnetic initial guess using spin polarization.
The atomic spin moments (ASMs) were computed on this optimized magnetic structure using the DDEC6 partition as inputs
to the method of T. A. Manz and D. S. Sholl, J. Chem. Theory Comput. 7 (2011) 4146-4164 DOI: 10.1021/ct200539n.
The RMSE and RRMSE were computed using a uniform grid with Ewald summation.
