# Supplementary material for: A collection of forcefield precursors for metal–organic frameworks
Source: RSC Adv. 2019 Nov 13;9(63):36492–507. doi: 10.1039/c9ra07327b (PMC9075174; doi:10.1039/c9ra07327b)
Supplement: RA-009-C9RA07327B-s3957 [file RA-009-C9RA07327B-s3957.xyz]

  184
jmolscript: load "" {1 1 1} spacegroup "x,y,z" unitcell [{      9.392500     0.000000     0.000000 }, {      0.000000    10.197700     0.000000 }, {      0.000000    -0.822123    24.447781 }]
Co     6.174723     2.459457     3.099979     0.811478
Co     0.012210     7.330785     9.229037     0.813605
Co     3.217777     2.048395    15.323869     0.811425
Co    -0.012210     6.919724    21.452928     0.813914
H      8.441979     1.493651     1.525542     0.094344
H      1.011572     0.130862     1.718679     0.143153
H      8.673034     8.710238     4.840661     0.134325
H      6.965478     0.035744     4.698864     0.073617
H      3.160576     9.597728     2.769934     0.124047
H      2.195027     8.763430     1.833584     0.113016
H      2.115191     6.675528     4.302809     0.094793
H      3.061016     5.624483     3.625606     0.106239
H      9.064702     5.861566     0.911902     0.160920
H      7.162720     4.692586     1.376410     0.084194
H      8.676791     3.212886     4.591293     0.080808
H      1.107376     4.352756     4.385932     0.141584
H      4.726306     8.714983     4.002102     0.103022
H      3.613295     8.226294     5.009350     0.114592
H      5.635500     8.952793     6.058160     0.157963
H      7.187141     8.886563     8.057989     0.087879
H      8.487063     5.542526     6.820931     0.076156
H      6.724091     5.131972     5.534978     0.150047
H      4.998689     6.454921     2.129402     0.094131
H      3.832140     6.813113     1.151490     0.106045
H      6.388778    10.005215     0.447394     0.146437
H      7.993957     9.023019    23.196055     0.107939
H      7.253828     5.180770    23.037144     0.102024
H      5.547211     5.364293    24.281536     0.149277
H      3.779542     4.441874     6.163286     0.125953
H      0.392606     3.280212     7.987090     0.136938
H      2.390391     0.709082     5.630324     0.138977
H      0.252658     0.627298    22.861120     0.133388
H      2.407298     4.238892     0.342269     0.138561
H      3.810537     0.487977     0.014669     0.122911
H      9.055309     1.205748     7.539696     0.408643
H      0.950521     1.082590    13.749432     0.094323
H      8.380928    -0.280199    13.942570     0.143137
H      0.719466     8.299177    17.064551     0.134363
H      2.427022    -0.375317    16.922754     0.073664
H      6.231924     9.186666    14.993824     0.124051
H      7.197473     8.352369    14.057474     0.112990
H      7.277309     6.264467    16.526700     0.094831
H      6.331484     5.213422    15.849496     0.106260
H      0.327798     5.450504    13.135793     0.160878
H      2.229779     4.281524    13.600301     0.084162
H      0.715709     2.801824    16.815184     0.080843
H      8.285124     3.941695    16.609822     0.141596
H      4.666194     8.303921    16.225992     0.103005
H      5.779205     7.815232    17.233241     0.114601
H      3.757000     8.541731    18.282051     0.157928
H      2.205359     8.475501    20.281879     0.087855
H      0.905437     5.131464    19.044821     0.076115
H      2.668409     4.720910    17.758868     0.150000
H      4.393811     6.043860    14.353292     0.094154
H      5.560360     6.402051    13.375381     0.106036
H      3.003721     9.594154    12.671285     0.146487
H      1.398543     9.434080    10.972164     0.107961
H      2.138672     5.591832    10.813254     0.102048
H      3.845289     5.775355    12.057646     0.149297
H      5.612958     4.030813    18.387176     0.125945
H      8.999893     2.869151    20.210981     0.136920
H      7.002109     0.298021    17.854214     0.138941
H      9.139842     1.038359    10.637230     0.133351
H      6.985202     3.827830    12.566159     0.138533
H      5.581963     0.076915    12.238559     0.122909
H      0.337191     0.794687    19.763586     0.408635
C      8.537783     0.933608     2.258975     0.094528
C      0.366308     0.164341     2.390993    -0.265895
C      0.507195     9.691062     3.542483     0.322791
C      8.724693     9.433446     4.258803    -0.239180
C      7.664280     0.066659     4.082779     0.092978
C      2.582938     8.821288     2.721038    -0.093944
C      3.397267     7.410144     3.139095     0.094228
C      2.554760     6.439278     3.474030    -0.084434
C      0.516587     5.503582     2.823719     0.301097
C      8.951052     5.418205     1.723569    -0.238303
C      7.852130     4.634054     1.994939     0.097360
C      8.716240     3.796055     3.867639     0.095406
C      0.403877     4.502162     3.794296    -0.258047
C      4.189055     7.953020     4.280806    -0.079992
C      5.926667     7.018137     5.698778     0.328383
C      6.095732     8.180599     6.307527    -0.319829
C      7.147692     8.140398     7.503024     0.144717
C      7.795775     6.163237     6.830710     0.072603
C      6.818955     5.948780     5.960369    -0.219216
C      4.367512     7.146224     1.889813    -0.080471
C      5.983022     8.089825     0.515848     0.328294
C      6.602927     9.175135     0.083122    -0.265369
C      7.569416     8.265366    23.528544     0.099942
C      7.081945     6.013499    23.413640     0.137305
C      6.142695     6.069875    24.193524    -0.252795
C      4.639895     2.291577     4.938452     0.595656
C      3.262954     2.529176     5.757452    -0.013117
C      3.141791     3.787546     6.334420    -0.191573
C      2.066350     4.069439     7.170534     0.037924
C      1.112072     3.092025     7.427236    -0.305366
C      1.233235     1.832554     6.852713     0.349134
C      2.308676     1.550660     6.016599    -0.246848
C      1.662473     5.524854     7.649711     0.512658
C      1.878500     8.810658    23.051813     0.558099
C      2.006238    -0.070167    23.587219    -0.000484
C      1.015329     0.871472    23.332962    -0.215487
C      1.165609     2.177967    23.782801     0.331347
C      2.306798     3.364863     0.041561    -0.177520
C      3.297707     2.423224     0.295818     0.000464
C      3.147427     0.295708    24.291315    -0.123685
C      4.360938     2.792193     1.180828     0.543172
C      0.854717     0.522547    14.482865     0.094474
C      9.026193    -0.246720    14.614883    -0.265918
C      8.885305     9.280000    15.766374     0.322803
C      0.667807     9.022385    16.482694    -0.239151
C      1.728220    -0.344402    16.306670     0.092994
C      6.809563     8.410226    14.944929    -0.093949
C      5.995233     6.999083    15.362986     0.094236
C      6.837740     6.028216    15.697920    -0.084444
C      8.875912     5.092521    15.047609     0.301122
C      0.441447     5.007144    13.947459    -0.238326
C      1.540370     4.222993    14.218829     0.097375
C      0.676260     3.384993    16.091529     0.095473
C      8.988622     4.091101    16.018186    -0.258027
C      5.203445     7.541959    16.504697    -0.079980
C      3.465832     6.607076    17.922668     0.328340
C      3.296767     7.769538    18.531418    -0.319889
C      2.244808     7.729336    19.726914     0.144662
C      1.596725     5.752175    19.054601     0.072567
C      2.573545     5.537718    18.184260    -0.219291
C      5.024987     6.735162    14.113704    -0.080478
C      3.409477     7.678763    12.739739     0.328332
C      2.789572     8.764073    12.307013    -0.265333
C      1.823084     8.676428    11.304654     0.099960
C      2.310555     6.424560    11.189749     0.137347
C      3.249805     6.480936    11.969634    -0.252761
C      4.752605     1.880515    17.162342     0.595652
C      6.129545     2.118114    17.981343    -0.013179
C      6.250709     3.376484    18.558311    -0.191616
C      7.326150     3.658378    19.394425     0.037913
C      8.280428     2.680964    19.651126    -0.305396
C      8.159265     1.421492    19.076604     0.349112
C      7.083823     1.139599    18.240489    -0.246891
C      7.730027     5.113792    19.873601     0.512544
C      7.514000     9.221720    10.827922     0.558072
C      7.386262     0.340894    11.363329    -0.000530
C      8.377171     1.282534    11.109072    -0.215527
C      8.226891     2.589029    11.558911     0.331313
C      7.085702     2.953802    12.265452    -0.177573
C      6.094793     2.012162    12.519709     0.000453
C      6.245073     0.706769    12.067425    -0.123792
C      5.031562     2.381131    13.404718     0.543187
N      7.580687     0.860408     3.131761    -0.246477
N      7.637042     3.785173     3.038859    -0.276460
N      7.917877     7.188725     7.752391    -0.238658
N      7.870915     6.990369    23.051813    -0.292300
N      1.811813     0.449347    15.355651    -0.246397
N      1.755458     3.374112    15.262750    -0.276495
N      1.474622     6.777663    19.976282    -0.238695
N      1.521585     7.401430    10.827922    -0.292229
O      1.527220     8.851892     3.782072    -0.190750
O      1.613631     6.207384     2.515677    -0.132912
O      5.039076     6.826359     4.669526    -0.195358
O      5.069132     8.255071     1.454643    -0.145147
O      5.447650     2.964461     4.943341    -0.416592
O      4.396629     1.233063     4.119451    -0.647148
O      0.244205     0.888397     7.060519    -0.534959
O      0.871624     5.656150     8.476046    -0.449209
O      2.826203     6.297031     7.461463    -0.587874
O      0.922343     8.578816    22.213254    -0.585727
O      2.287074     7.805025    23.753464    -0.549699
O      0.234813     3.130857    23.557882    -0.470295
O      4.480222     3.972352     1.657560    -0.534837
O      5.588537     2.193834     1.173493    -0.549226
O      7.865279     8.440831    16.005962    -0.190714
O      7.778868     5.796323    14.739567    -0.132925
O      4.353424     6.415298    16.893417    -0.195433
O      4.323368     7.844009    13.678533    -0.145084
O      3.944850     2.553399    17.167232    -0.416505
O      4.995871     0.822001    16.343342    -0.647109
O      9.148295     0.477335    19.284410    -0.534976
O      8.520876     5.245088    20.699936    -0.449369
O      6.566297     5.885970    19.685353    -0.587641
O      8.470156     8.989877     9.989363    -0.585350
O      7.105426     8.216086    11.529574    -0.549491
O      9.157687     3.541919    11.333991    -0.470454
O      4.912278     3.561290    13.881450    -0.534804
O      3.803962     1.782773    13.397384    -0.549271

The following XYZ coordinates are in angstroms. Other properties are in atomic units.
The sperically averaged electron density of each atom fit to a function of the form exp(a - br)
eigen_1, eigen_2 and eigen_3 are the three eigenvalues of traceless quadrupole moment tensor
  atom number  atomic symbol              X              Y              Z     net charge C6 coefficient C8 coefficient C10 coefficient fluctuating dipole atomic polarizability isotropic forcefield polarizability              a              b squared Pearson coefficient          <r^3>          <r^4>         wp_QDO          m_QDO          q_QDO       dipole_x       dipole_y       dipole_z         dipole            Qxy            Qxz            Qyz     Q(x^2-y^2)  Q(3z^2 - R^2)        eigen_1        eigen_2        eigen_3 static polarizability      alpha(xx)      alpha(xy)      alpha(xz)      alpha(yy)      alpha(yz)      alpha(zz) atomic spin moment
            1             Co       6.174723       2.459457       3.099979       0.811478     111.367200 0.25750789E+04  0.87440987E+05                                17.550250                           15.425645       0.769807       2.079665                    0.997184      48.877018     131.293349       0.520540       0.346519      -1.203482      -0.092832       0.036019      -0.021134       0.101793       0.003255      -0.018070       0.023757       0.138829       0.418823      -0.141390      -0.002409       0.143799             19.983979      27.815998       1.469820      -0.996576      16.950810      -0.365756      15.185127           3.074839
            2             Co       0.012210       7.330785       9.229037       0.813605     147.149392 0.26712983E+04  0.91832433E+05                                21.175126                           15.811487       0.607594       2.023083                    0.996308      49.687015     135.680758       0.507666       0.350957      -1.195891      -0.015864       0.003601       0.023467       0.028554      -0.006863      -0.061929      -0.050427      -0.289474      -0.449598      -0.189140      -0.037295       0.226435             26.697056      25.203594      -6.319643       6.838129      20.578247       8.297514      34.309326           3.014087
            3             Co       3.217777       2.048395      15.323869       0.811425     111.350135 0.25746038E+04  0.87423321E+05                                17.551328                           15.426633       0.769285       2.079504                    0.997187      48.870612     131.287253       0.520387       0.346628      -1.203353       0.092736       0.035918      -0.021034       0.101649      -0.002902       0.017722       0.023826       0.137854       0.419986      -0.141084      -0.003022       0.144106             19.985165      27.817619      -1.469858       0.996680      16.951779      -0.365750      15.186096           3.074106
            4             Co      -0.012210       6.919724      21.452928       0.813914     146.971057 0.26676140E+04  0.91672179E+05                                21.158069                           15.800244       0.608444       2.023644                    0.996294      49.657834     135.566763       0.507874       0.350942      -1.195929       0.015851       0.003734       0.023415       0.028521       0.005320       0.061710      -0.050811      -0.291615      -0.446602      -0.188436      -0.038703       0.227139             26.674293      25.182149       6.314171      -6.831137      20.561842       8.289951      34.278888           3.014123
            5              H       8.441979       1.493651       1.525542       0.094344       1.011392 0.74065055E+01  0.71945051E+02                                 1.715855                            1.632027      -1.000173       2.405953                    0.996845       3.624871      10.384481       0.467569       1.348566      -0.693659      -0.005493       0.029716      -0.040732       0.050718      -0.005463      -0.001388      -0.013518       0.004236       0.019453      -0.016108       0.000575       0.015533              1.735044       1.477686      -0.079784       0.040087       1.823466      -0.405836       1.903980           0.000826
            6              H       1.011572       0.130862       1.718679       0.143153       0.885010 0.64101651E+01  0.60707251E+02                                 1.625672                            1.560048      -1.356731       2.246526                    0.994169       3.705405      10.856094       0.454252       1.423764      -0.676994       0.019512      -0.005073      -0.024316       0.031587      -0.003517      -0.002588      -0.002216       0.007445       0.011604      -0.007846       0.002227       0.005619              1.644044       1.819441      -0.130268      -0.396882       1.377834      -0.051409       1.734856           0.000348
            7              H       8.673034       8.710238       4.840661       0.134325       0.978053 0.72008706E+01  0.69903830E+02                                 1.716766                            1.639420      -1.260185       2.295906                    0.994313       3.660847      10.706232       0.450779       1.399673      -0.682845      -0.000176      -0.029889       0.016125       0.033962      -0.005309      -0.000127      -0.012397      -0.007359      -0.013608      -0.013560      -0.001762       0.015322              1.735321       1.510276       0.059366      -0.114516       1.954524      -0.473254       1.741161           0.000281
            8              H       6.965478       0.035744       4.698864       0.073617       1.239524 0.90617339E+01  0.92134541E+02                                 1.915752                            1.762950      -1.272436       2.249622                    0.994694       3.938465      11.364496       0.468376       1.286175      -0.705285      -0.028510       0.002506       0.029118       0.040829      -0.004185      -0.013557       0.001170       0.002589       0.024731      -0.013032      -0.004795       0.017827              1.979026       2.357372       0.075757      -0.629301       1.616768      -0.158481       1.962939           0.000989
            9              H       3.160576       9.597728       2.769934       0.124047       0.921961 0.69332911E+01  0.66839388E+02                                 1.670983                            1.622050      -1.235559       2.306257                    0.993442       3.712741      10.909220       0.446471       1.423050      -0.678321       0.025705       0.033424       0.000722       0.042172       0.007481      -0.001415       0.002184      -0.004848      -0.009731      -0.007609      -0.001947       0.009556              1.703415       1.794709       0.301967       0.086606       1.893878       0.045666       1.421657           0.000202
           10              H       2.195027       8.763430       1.833584       0.113016       1.012625 0.80316886E+01  0.80375479E+02                                 1.773611                            1.739014      -1.434135       2.195538                    0.991774       3.993711      11.979162       0.433470       1.411986      -0.679244      -0.011435      -0.003355      -0.036527       0.038422      -0.001015       0.003578       0.005549       0.017813       0.008249      -0.012569       0.002946       0.009623              1.788243       1.716826      -0.116667       0.242691       1.580323      -0.004893       2.067580           0.000157
           11              H       2.115191       6.675528       4.302809       0.094793       1.193623 0.98926721E+01  0.10384777E+03                                 1.947877                            1.902129      -1.487992       2.156012                    0.991290       4.196543      12.713049       0.425427       1.371506      -0.687138      -0.011843       0.010984       0.029606       0.033725       0.005735      -0.003354       0.005652       0.022231       0.019288      -0.017390       0.006736       0.010653              1.975388       1.959132       0.009504      -0.322748       1.838377       0.141228       2.128655           0.000035
           12              H       3.061016       5.624483       3.625606       0.106239       1.014677 0.77472080E+01  0.76515907E+02                                 1.758794                            1.694386      -1.207341       2.304443                    0.993038       3.825109      11.245425       0.446261       1.389668      -0.684779       0.022822      -0.026306      -0.000656       0.034832      -0.004175       0.003325      -0.000871      -0.010042      -0.017029      -0.007833      -0.001794       0.009627              1.795426       1.789487      -0.277911       0.046613       2.149225      -0.104875       1.447567           0.000086
           13              H       9.064702       5.861566       0.911902       0.160920       0.921016 0.67380250E+01  0.64539691E+02                                 1.674713                            1.606977      -1.337631       2.281629                    0.994062       3.533397      10.372457       0.444932       1.437203      -0.676173       0.008602       0.013676      -0.036302       0.039735       0.010538       0.004463      -0.009590      -0.000696       0.006522      -0.016896       0.004912       0.011984              1.686466       1.469927       0.025945      -0.022245       1.615205      -0.345145       1.974264           0.000151
           14              H       7.162720       4.692586       1.376410       0.084194       1.131135 0.84221356E+01  0.84684799E+02                                 1.858641                            1.743934      -1.258868       2.271027                    0.994064       3.903895      11.468234       0.449836       1.354157      -0.691279      -0.031297       0.002759      -0.034065       0.046342       0.003266       0.008794      -0.004845       0.015910       0.033134      -0.015873      -0.000855       0.016728              1.907815       2.268654      -0.026335       0.533874       1.586724      -0.139379       1.868068           0.000286
           15              H       8.676791       3.212886       4.591293       0.080808       1.049078 0.78381699E+01  0.76957415E+02                                 1.734448                            1.659187      -0.931561       2.427236                    0.997271       3.666774      10.442245       0.473656       1.317064      -0.700188       0.001695      -0.024694       0.036703       0.044270       0.004634       0.000545      -0.012088       0.005992       0.009886      -0.014460       0.001920       0.012540              1.752069       1.488234       0.091475      -0.013495       1.894516      -0.426356       1.873456           0.000536
           16              H       1.107376       4.352756       4.385932       0.141584       0.918151 0.67273379E+01  0.64663524E+02                                 1.685758                            1.613600      -1.413731       2.222887                    0.992965       3.787504      11.280732       0.439046       1.451375      -0.671890       0.023961      -0.010862       0.015475       0.030522       0.005883       0.002598      -0.008008       0.004162      -0.008351      -0.012061       0.003474       0.008587              1.704765       1.966727       0.007698       0.432043       1.440311      -0.128879       1.707257           0.000254
           17              H       4.726306       8.714983       4.002102       0.103022       1.040710 0.79930331E+01  0.79833750E+02                                 1.804086                            1.731623      -1.408857       2.203171                    0.991929       4.010527      11.989240       0.435918       1.406781      -0.680369       0.017374       0.030820      -0.011875       0.037319       0.001477      -0.000345      -0.006495       0.002518      -0.027447      -0.011922       0.004462       0.007460              1.857186       1.926876       0.390579      -0.016187       2.020662      -0.171224       1.624021           0.000092
           18              H       3.613295       8.226294       5.009350       0.114592       1.098373 0.88041455E+01  0.89390029E+02                                 1.829498                            1.789261      -1.216535       2.307226                    0.993550       3.767815      11.072488       0.442397       1.363614      -0.691027      -0.023074       0.010899       0.027385       0.037431      -0.004414      -0.004675       0.002202      -0.007290       0.015143      -0.009091       0.000472       0.008619              1.850858       1.987635      -0.143136      -0.209330       1.629583       0.133837       1.935357           0.000116
           19              H       5.635500       8.952793       6.058160       0.157963       0.972989 0.70457547E+01  0.67291905E+02                                 1.647467                            1.573479      -1.145669       2.358685                    0.997288       3.344221       9.362765       0.486682       1.317727      -0.700791      -0.018222       0.028556      -0.009225       0.035108      -0.004507       0.008378       0.005807      -0.016011      -0.016278      -0.015752       0.002947       0.012805              1.669551       1.617483      -0.236857       0.185948       1.876321      -0.183285       1.514849           0.000320
           20              H       7.187141       8.886563       8.057989       0.087879       1.181422 0.84075424E+01  0.83204574E+02                                 1.813887                            1.669397      -0.939581       2.417714                    0.998751       3.536800       9.799775       0.497905       1.243030      -0.717244      -0.000563       0.038283       0.029677       0.048442      -0.009781      -0.001316       0.003879      -0.025924      -0.020726      -0.012784      -0.007525       0.020309              1.884759       1.432404       0.070004       0.145776       2.062309       0.578019       2.159564           0.000363
           21              H       8.487063       5.542526       6.820931       0.076156       1.138221 0.81806475E+01  0.81358948E+02                                 1.835129                            1.692973      -1.202800       2.288168                    0.994306       3.890980      11.231184       0.468754       1.313843      -0.699104       0.032516      -0.030572      -0.005801       0.045007      -0.006853       0.000912       0.009917      -0.008261      -0.034702      -0.016121      -0.000224       0.016345              1.899084       2.251437      -0.619216       0.168729       1.914766       0.005466       1.531050           0.000099
           22              H       6.724091       5.131972       5.534978       0.150047       0.918627 0.63881131E+01  0.60195007E+02                                 1.646307                            1.542982      -1.315422       2.281428                    0.994213       3.532074      10.182768       0.465091       1.397593      -0.682981      -0.008400      -0.031274      -0.009968       0.033882      -0.006284       0.006939       0.003048      -0.008371      -0.017418      -0.012813       0.002332       0.010481              1.685660       1.472258       0.104177       0.093420       2.054262       0.401179       1.530459           0.000084
           23              H       4.998689       6.454921       2.129402       0.094131       1.094243 0.86231744E+01  0.87553274E+02                                 1.844368                            1.782440      -1.393210       2.203929                    0.991576       4.061041      12.138683       0.436623       1.381637      -0.685191       0.021065      -0.027710       0.009415       0.036058      -0.000616      -0.000077      -0.005759       0.003538      -0.043447      -0.016027       0.006861       0.009166              1.883201       1.967568      -0.383911       0.047563       1.991615      -0.172911       1.690418           0.000040
           24              H       3.832140       6.813113       1.151490       0.106045       1.069975 0.84778679E+01  0.85082939E+02                                 1.782427                            1.743161      -1.119798       2.348028                    0.994177       3.716740      10.782143       0.454078       1.344063      -0.695039      -0.022268      -0.010339      -0.030599       0.039231       0.006919       0.006165      -0.000106      -0.002412       0.024873      -0.012337       0.001191       0.011145              1.801708       1.923317       0.154753       0.187402       1.614806       0.127374       1.867000           0.000174
           25              H       6.388778      10.005215       0.447394       0.146437       0.957447 0.68298316E+01  0.65418715E+02                                 1.685419                            1.588677      -1.385423       2.239101                    0.993342       3.654359      10.609437       0.461447       1.385775      -0.684677      -0.007319       0.027231       0.009263       0.029680       0.005703      -0.006830      -0.001866      -0.010163       0.000564      -0.010768       0.000744       0.010024              1.718022       1.513991      -0.166668      -0.107878       2.135902       0.328404       1.504174           0.000176
           26              H       7.993957       9.023019      23.196055       0.107939       1.093427 0.76477967E+01  0.74290302E+02                                 1.763298                            1.624677      -0.876409       2.467941                    0.999069       3.428236       9.568065       0.487171       1.294282      -0.706447       0.017474       0.045097      -0.015507       0.050789       0.000865      -0.006181      -0.002904      -0.024785      -0.024209      -0.014462      -0.002409       0.016871              1.825873       1.809071       0.505078      -0.294573       2.065926      -0.305442       1.602624          -0.000093
           27              H       7.253828       5.180770      23.037144       0.102024       1.089666 0.76083815E+01  0.73551221E+02                                 1.744437                            1.608148      -0.751678       2.529915                    0.999629       3.334255       9.176604       0.497070       1.274649      -0.711666       0.004098      -0.042526      -0.014638       0.045161       0.006204      -0.005179       0.007426      -0.011520      -0.030306      -0.015711       0.001144       0.014567              1.803935       1.461012      -0.268267      -0.212424       2.140307       0.430631       1.810486           0.000368
           28              H       5.547211       5.364293      24.281536       0.149277       0.924537 0.64550239E+01  0.59790367E+02                                 1.546277                            1.470608      -0.847760       2.495704                    0.999672       3.117455       8.353407       0.526315       1.256397      -0.715414      -0.021189      -0.026979      -0.008807       0.035417       0.008076      -0.004050       0.010089      -0.009865      -0.026339      -0.016555       0.000530       0.016025              1.571078       1.680830       0.349297      -0.205914       1.660070      -0.102202       1.372336           0.000268
           29              H       3.779542       4.441874       6.163286       0.125953       1.037626 0.76877648E+01  0.75744850E+02                                 1.767525                            1.678604      -1.378974       2.232205                    0.993228       3.791654      11.115385       0.452299       1.374446      -0.687010       0.026063       0.026509      -0.001885       0.037223       0.008727      -0.003990       0.002268       0.004544      -0.010567      -0.010063      -0.000948       0.011010              1.793432       1.927902       0.387611      -0.199643       1.951937      -0.078702       1.500457           0.000299
           30              H       0.392606       3.280212       7.987090       0.136938       1.105033 0.83060796E+01  0.82714244E+02                                 1.799219                            1.711382      -1.212338       2.314226                    0.996060       3.571058      10.230595       0.465150       1.322297      -0.699731      -0.021892       0.009313       0.024680       0.034280       0.004550      -0.008871       0.002452       0.009626      -0.022929      -0.012977      -0.000301       0.013277              1.827771       1.887219      -0.107070      -0.447740       1.683803       0.118868       1.912291           0.000183
           31              H       2.390391       0.709082       5.630324       0.138977       1.019357 0.73751595E+01  0.72025426E+02                                 1.769677                            1.661944      -1.274973       2.292824                    0.994554       3.641527      10.681787       0.446580       1.404405      -0.682266       0.005671      -0.029616      -0.013749       0.033140       0.001379      -0.008339       0.001962      -0.008478      -0.020644      -0.012994       0.005036       0.007958              1.813349       1.523266      -0.075757      -0.100141       2.290500       0.442397       1.626283           0.000334
           32              H       0.252658       0.627298      22.861120       0.133388       1.092614 0.81033940E+01  0.80288517E+02                                 1.791087                            1.693822      -1.195849       2.321470                    0.996208       3.586286      10.285675       0.465607       1.327700      -0.698238      -0.030171      -0.007552      -0.015937       0.034947       0.004211       0.009252      -0.001953       0.016381      -0.015392      -0.011598      -0.003850       0.015448              1.828154       1.998725       0.219998       0.400352       1.694186       0.138576       1.791550          -0.000320
           33              H       2.407298       4.238892       0.342269       0.138561       1.061803 0.78402929E+01  0.77265367E+02                                 1.773908                            1.679144      -1.336334       2.263349                    0.994414       3.603309      10.404106       0.460870       1.348574      -0.693522       0.003043       0.035076       0.006965       0.035890       0.000968      -0.003227       0.001035      -0.016323      -0.026114      -0.010388      -0.002218       0.012606              1.810292       1.558523       0.094459       0.097547       2.329248       0.350616       1.543106          -0.000430
           34              H       3.810537       0.487977       0.014669       0.122911       1.021792 0.75454592E+01  0.74161159E+02                                 1.769505                            1.678639      -1.340650       2.253986                    0.993255       3.769473      11.117372       0.444995       1.400426      -0.682282       0.028717      -0.025567       0.006194       0.038945      -0.009300       0.002774       0.001262       0.003893      -0.010902      -0.009076      -0.002368       0.011444              1.795692       1.991202      -0.406309       0.184762       1.930796      -0.078603       1.465078           0.000525
           35              H       9.055309       1.205748       7.539696       0.408643       0.448577 0.26857426E+01  0.20328367E+02                                 1.028059                            1.007812      -1.259305       2.465965                    0.999809       2.057755       5.274130       0.570614       1.418162      -0.682173      -0.024823       0.008152       0.018096       0.031782       0.001555      -0.013368       0.006397       0.012859      -0.025983      -0.018055       0.000359       0.017697              1.030742       1.096514       0.016261      -0.174357       0.940151       0.011385       1.055563           0.000168
           36              H       0.950521       1.082590      13.749432       0.094323       1.011394 0.74065405E+01  0.71945502E+02                                 1.715862                            1.632034      -1.000191       2.405941                    0.996845       3.624912      10.384618       0.467567       1.348573      -0.693658       0.005492       0.029716      -0.040731       0.050717       0.005463       0.001388      -0.013520       0.004236       0.019453      -0.016108       0.000574       0.015535              1.735051       1.477694       0.079787      -0.040088       1.823473      -0.405835       1.903985           0.000840
           37              H       8.380928      -0.280199      13.942570       0.143137       0.885050 0.64105329E+01  0.60711637E+02                                 1.625721                            1.560093      -1.356774       2.246497                    0.994168       3.705538      10.856583       0.454245       1.423765      -0.676993      -0.019511      -0.005069      -0.024314       0.031584       0.003517       0.002586      -0.002218       0.007443       0.011606      -0.007847       0.002229       0.005618              1.644094       1.819501       0.130278       0.396897       1.377874      -0.051411       1.734906           0.000351
           38              H       0.719466       8.299177      17.064551       0.134363       0.978057 0.72008724E+01  0.69903447E+02                                 1.716726                            1.639384      -1.260208       2.295902                    0.994313       3.660718      10.705622       0.450801       1.399611      -0.682856       0.000177      -0.029888       0.016130       0.033963       0.005309       0.000124      -0.012397      -0.007356      -0.013601      -0.013558      -0.001764       0.015321              1.735278       1.510244      -0.059366       0.114514       1.954471      -0.473235       1.741119           0.000223
           39              H       2.427022      -0.375317      16.922754       0.073664       1.239456 0.90611056E+01  0.92126505E+02                                 1.915676                            1.762884      -1.272298       2.249694                    0.994695       3.938293      11.363877       0.468387       1.286167      -0.705287       0.028508       0.002509       0.029118       0.040828       0.004188       0.013556       0.001167       0.002583       0.024715      -0.013035      -0.004788       0.017823              1.978946       2.357268      -0.075754       0.629268       1.616706      -0.158472       1.962862           0.000919
           40              H       6.231924       9.186666      14.993824       0.124051       0.921974 0.69334125E+01  0.66840857E+02                                 1.670996                            1.622062      -1.235576       2.306248                    0.993442       3.712775      10.909347       0.446470       1.423047      -0.678321      -0.025703       0.033425       0.000726       0.042171      -0.007480       0.001415       0.002186      -0.004849      -0.009729      -0.007610      -0.001945       0.009555              1.703428       1.794725      -0.301969      -0.086611       1.893892       0.045670       1.421669           0.000188
           41              H       7.197473       8.352369      14.057474       0.112990       1.012749 0.80329499E+01  0.80391238E+02                                 1.773744                            1.739139      -1.434232       2.195470                    0.991773       3.994037      11.980364       0.433458       1.411968      -0.679246       0.011436      -0.003354      -0.036520       0.038415       0.001015      -0.003577       0.005549       0.017814       0.008241      -0.012568       0.002946       0.009622              1.788379       1.716956       0.116686      -0.242718       1.580436      -0.004897       2.067745           0.000161
           42              H       7.277309       6.264467      16.526700       0.094831       1.193554 0.98919330E+01  0.10383785E+03                                 1.947790                            1.902049      -1.487932       2.156057                    0.991289       4.196291      12.712068       0.425440       1.371493      -0.687141       0.011841       0.010984       0.029607       0.033726      -0.005733       0.003351       0.005652       0.022230       0.019280      -0.017387       0.006737       0.010650              1.975296       1.959040      -0.009502       0.322724       1.838294       0.141218       2.128554          -0.000007
           43              H       6.331484       5.213422      15.849496       0.106260       1.014640 0.77468634E+01  0.76511695E+02                                 1.758755                            1.694352      -1.207342       2.304450                    0.993039       3.825018      11.245119       0.446264       1.389673      -0.684778      -0.022823      -0.026306      -0.000655       0.034833       0.004176      -0.003324      -0.000869      -0.010043      -0.017026      -0.007832      -0.001794       0.009626              1.795386       1.789446       0.277899      -0.046613       2.149170      -0.104874       1.447540           0.000065
           44              H       0.327798       5.450504      13.135793       0.160878       0.921011 0.67380024E+01  0.64539697E+02                                 1.674740                            1.607002      -1.337706       2.281594                    0.994061       3.533505      10.372937       0.444915       1.437252      -0.676164      -0.008603       0.013676      -0.036303       0.039736      -0.010538      -0.004466      -0.009591      -0.000694       0.006517      -0.016897       0.004914       0.011983              1.686494       1.469948      -0.025945       0.022244       1.615232      -0.345154       1.974300           0.000182
           45              H       2.229779       4.281524      13.600301       0.084162       1.131120 0.84219855E+01  0.84682926E+02                                 1.858633                            1.743926      -1.258865       2.271030                    0.994064       3.903877      11.468162       0.449833       1.354170      -0.691277       0.031297       0.002758      -0.034069       0.046344      -0.003264      -0.008794      -0.004844       0.015909       0.033147      -0.015873      -0.000857       0.016730              1.907807       2.268646       0.026334      -0.533874       1.586715      -0.139376       1.868059           0.000305
           46              H       0.715709       2.801824      16.815184       0.080843       1.049024 0.78376421E+01  0.76950855E+02                                 1.734384                            1.659126      -0.931514       2.427272                    0.997272       3.666595      10.441605       0.473667       1.317058      -0.700189      -0.001695      -0.024696       0.036706       0.044273      -0.004635      -0.000545      -0.012088       0.005993       0.009885      -0.014460       0.001921       0.012540              1.752003       1.488178      -0.091468       0.013495       1.894443      -0.426337       1.873389           0.000470
           47              H       8.285124       3.941695      16.609822       0.141596       0.918135 0.67272031E+01  0.64662010E+02                                 1.685750                            1.613592      -1.413788       2.222869                    0.992965       3.787475      11.280687       0.439043       1.451390      -0.671887      -0.023960      -0.010864       0.015476       0.030522      -0.005883      -0.002595      -0.008008       0.004160      -0.008355      -0.012059       0.003472       0.008588              1.704756       1.966714      -0.007694      -0.432040       1.440305      -0.128881       1.707250           0.000228
           48              H       4.666194       8.303921      16.225992       0.103005       1.040760 0.79935153E+01  0.79839725E+02                                 1.804138                            1.731670      -1.408875       2.203154                    0.991929       4.010639      11.989640       0.435914       1.406773      -0.680371      -0.017375       0.030817      -0.011868       0.037315      -0.001476       0.000345      -0.006493       0.002519      -0.027441      -0.011919       0.004462       0.007457              1.857241       1.926930      -0.390596       0.016185       2.020727      -0.171232       1.624065           0.000067
           49              H       5.779205       7.815232      17.233241       0.114601       1.098333 0.88036852E+01  0.89383795E+02                                 1.829428                            1.789195      -1.216482       2.307259                    0.993551       3.767625      11.071674       0.442415       1.363584      -0.691034       0.023071       0.010899       0.027392       0.037435       0.004415       0.004677       0.002206      -0.007289       0.015154      -0.009093       0.000467       0.008626              1.850785       1.987551       0.143126       0.209323       1.629519       0.133830       1.935284           0.000059
           50              H       3.757000       8.541731      18.282051       0.157928       0.973039 0.70462185E+01  0.67297351E+02                                 1.647515                            1.573525      -1.145666       2.358672                    0.997287       3.344329       9.363096       0.486678       1.317718      -0.700793       0.018223       0.028553      -0.009222       0.035105       0.004507      -0.008379       0.005806      -0.016007      -0.016276      -0.015751       0.002949       0.012803              1.669598       1.617525       0.236863      -0.185954       1.876376      -0.183287       1.514893           0.000222
           51              H       2.205359       8.475501      20.281879       0.087855       1.181590 0.84090017E+01  0.83223318E+02                                 1.814127                            1.669593      -0.939833       2.417598                    0.998749       3.537086       9.801087       0.497849       1.243105      -0.717227       0.000562       0.038280       0.029683       0.048443       0.009779       0.001318       0.003879      -0.025915      -0.020703      -0.012783      -0.007518       0.020301              1.885022       1.432563      -0.070018      -0.145812       2.062604       0.578157       2.159900           0.000229
           52              H       0.905437       5.131464      19.044821       0.076115       1.138306 0.81812890E+01  0.81366099E+02                                 1.835142                            1.692979      -1.202912       2.288096                    0.994305       3.891033      11.231019       0.468783       1.313750      -0.699123      -0.032516      -0.030572      -0.005801       0.045006       0.006855      -0.000918       0.009923      -0.008262      -0.034694      -0.016126      -0.000221       0.016348              1.899101       2.251462       0.619235      -0.168732       1.914784       0.005464       1.531057           0.000027
           53              H       2.668409       4.720910      17.758868       0.150000       0.918735 0.63890779E+01  0.60206441E+02                                 1.646441                            1.543104      -1.315505       2.281368                    0.994211       3.532358      10.183824       0.465070       1.397602      -0.682979       0.008401      -0.031270      -0.009966       0.033878       0.006286      -0.006941       0.003050      -0.008368      -0.017421      -0.012816       0.002334       0.010482              1.685798       1.472375      -0.104181      -0.093430       2.054443       0.401221       1.530577           0.000022
           54              H       4.393811       6.043860      14.353292       0.094154       1.094214 0.86228885E+01  0.87549700E+02                                 1.844338                            1.782413      -1.393219       2.203931                    0.991576       4.060974      12.138461       0.436626       1.381640      -0.685190      -0.021064      -0.027711       0.009420       0.036060       0.000615       0.000078      -0.005761       0.003540      -0.043451      -0.016029       0.006862       0.009167              1.883170       1.967538       0.383898      -0.047564       1.991576      -0.172908       1.690394           0.000025
           55              H       5.560360       6.402051      13.375381       0.106036       1.070037 0.84785096E+01  0.85091046E+02                                 1.782495                            1.743226      -1.119861       2.347988                    0.994176       3.716894      10.782719       0.454070       1.344061      -0.695039       0.022270      -0.010343      -0.030592       0.039228      -0.006921      -0.006165      -0.000106      -0.002411       0.024870      -0.012337       0.001193       0.011145              1.801778       1.923399      -0.154764      -0.187408       1.614867       0.127380       1.867068           0.000202
           56              H       3.003721       9.594154      12.671285       0.146487       0.957306 0.68285812E+01  0.65403860E+02                                 1.685271                            1.588545      -1.385332       2.239170                    0.993345       3.654050      10.608368       0.461459       1.385798      -0.684673       0.007318       0.027234       0.009263       0.029683      -0.005700       0.006830      -0.001868      -0.010163       0.000561      -0.010767       0.000742       0.010024              1.717869       1.513871       0.166654       0.107869       2.135680       0.328364       1.504055           0.000196
           57              H       1.398543       9.434080      10.972164       0.107961       1.093589 0.76493357E+01  0.74310131E+02                                 1.763567                            1.624912      -0.876646       2.467831                    0.999066       3.428672       9.570076       0.487096       1.294396      -0.706420      -0.017469       0.045105      -0.015501       0.050793      -0.000863       0.006177      -0.002914      -0.024792      -0.024249      -0.014464      -0.002419       0.016883              1.826158       1.809358      -0.505186       0.294640       2.066258      -0.305502       1.602858           0.000012
           58              H       2.138672       5.591832      10.813254       0.102048       1.089451 0.76065460E+01  0.73528703E+02                                 1.744180                            1.607934      -0.751561       2.529989                    0.999630       3.333889       9.175161       0.497115       1.274618      -0.711673      -0.004102      -0.042531      -0.014637       0.045166      -0.006206       0.005181       0.007427      -0.011520      -0.030316      -0.015715       0.001146       0.014570              1.803658       1.460817       0.268205       0.212368       2.139956       0.430523       1.810200           0.000445
           59              H       3.845289       5.775355      12.057646       0.149297       0.924510 0.64547563E+01  0.59787194E+02                                 1.546237                            1.470569      -0.847794       2.495695                    0.999672       3.117383       8.353132       0.526327       1.256384      -0.715417       0.021188      -0.026983      -0.008806       0.035419      -0.008076       0.004048       0.010092      -0.009866      -0.026338      -0.016555       0.000528       0.016026              1.571040       1.680792      -0.349288       0.205909       1.660027      -0.102202       1.372301           0.000334
           60              H       5.612958       4.030813      18.387176       0.125945       1.037389 0.76856940E+01  0.75720858E+02                                 1.767443                            1.678529      -1.378566       2.232451                    0.993229       3.791290      11.114779       0.452239       1.374694      -0.686966      -0.026054       0.026525      -0.001874       0.037227      -0.008722       0.003994       0.002279       0.004506      -0.010611      -0.010067      -0.000939       0.011006              1.793346       1.927803      -0.387588       0.199626       1.951843      -0.078700       1.500393           0.000264
           61              H       8.999893       2.869151      20.210981       0.136920       1.105108 0.83067738E+01  0.82723106E+02                                 1.799324                            1.711473      -1.212344       2.314219                    0.996059       3.571180      10.231154       0.465128       1.322327      -0.699725       0.021892       0.009316       0.024681       0.034281      -0.004551       0.008873       0.002452       0.009616      -0.022917      -0.012976      -0.000297       0.013274              1.827884       1.887340       0.107078       0.447787       1.683896       0.118878       1.912418           0.000067
           62              H       7.002109       0.298021      17.854214       0.138941       1.019346 0.73750271E+01  0.72023535E+02                                 1.769649                            1.661918      -1.274903       2.292856                    0.994555       3.641439      10.681351       0.446589       1.404388      -0.682271      -0.005672      -0.029618      -0.013746       0.033141      -0.001379       0.008342       0.001957      -0.008481      -0.020643      -0.012997       0.005039       0.007958              1.813320       1.523244       0.075753       0.100136       2.290456       0.442386       1.626260           0.000254
           63              H       9.139842       1.038359      10.637230       0.133351       1.092591 0.81032070E+01  0.80286464E+02                                 1.791093                            1.693827      -1.195769       2.321498                    0.996209       3.586335      10.285913       0.465595       1.327738      -0.698231       0.030178      -0.007545      -0.015932       0.034950      -0.004206      -0.009254      -0.001946       0.016389      -0.015392      -0.011592      -0.003860       0.015452              1.828160       1.998733      -0.220008      -0.400354       1.694196       0.138578       1.791550          -0.000211
           64              H       6.985202       3.827830      12.566159       0.138533       1.061834 0.78406008E+01  0.77269432E+02                                 1.773972                            1.679200      -1.336451       2.263293                    0.994413       3.603426      10.404633       0.460851       1.348612      -0.693514      -0.003040       0.035078       0.006961       0.035891      -0.000963       0.003225       0.001036      -0.016327      -0.026106      -0.010385      -0.002221       0.012606              1.810360       1.558574      -0.094467      -0.097554       2.329352       0.350638       1.543154          -0.000375
           65              H       5.581963       0.076915      12.238559       0.122909       1.021826 0.75457921E+01  0.74165245E+02                                 1.769540                            1.678670      -1.340696       2.253957                    0.993254       3.769579      11.117743       0.444993       1.400417      -0.682283      -0.028720      -0.025560       0.006197       0.038943       0.009297      -0.002779       0.001265       0.003895      -0.010918      -0.009077      -0.002367       0.011444              1.795728       1.991247       0.406316      -0.184767       1.930833      -0.078602       1.465105           0.000575
           66              H       0.337191       0.794687      19.763586       0.408635       0.448600 0.26858753E+01  0.20329535E+02                                 1.028078                            1.007824      -1.259380       2.465931                    0.999809       2.057749       5.274062       0.570624       1.418125      -0.682181       0.024820       0.008149       0.018097       0.031780      -0.001555       0.013367       0.006398       0.012854      -0.025983      -0.018055       0.000362       0.017694              1.030764       1.096548      -0.016244       0.174388       0.940154       0.011398       1.055588           0.000077
           67              C       8.537783       0.933608       2.258975       0.094528      25.607133 0.35635641E+03  0.80252473E+04                                 7.739859                            6.454476       0.044195       2.027775                    0.999386      26.669130      76.699420       0.620388       0.438398      -1.043586      -0.013103      -0.028929       0.037832       0.049395       0.017961       0.014422      -0.011971      -0.030636       0.058122      -0.038958       0.012288       0.026671              8.317974      10.047772      -2.489343      -1.240926       7.487231      -1.571480       7.418920          -0.001476
           68              C       0.366308       0.164341       2.390993      -0.265895      32.511724 0.49857527E+03  0.12135468E+05                                 8.866827                            7.471114       0.062433       1.992733                    0.998876      30.776850      90.163892       0.599389       0.419828      -1.061542      -0.013014       0.005530      -0.029910       0.033084       0.001609      -0.008253       0.013886       0.008881      -0.068808      -0.029877       0.012059       0.017819              9.528721      11.766731      -3.765512      -0.819490       8.265639      -1.925173       8.553794           0.004090
           69              C       0.507195       9.691062       3.542483       0.322791      25.920691 0.31581959E+03  0.68747919E+04                                 7.858555                            6.122329       0.126719       2.080661                    0.999731      23.927718      66.825833       0.632208       0.445067      -1.043593       0.043047      -0.018687       0.019148       0.050685      -0.009372       0.001670       0.017969       0.018777      -0.026089      -0.026374       0.007128       0.019246              8.989200      12.784362      -3.660034      -0.942966       7.441714      -1.436813       6.741524          -0.001644
           70              C       8.724693       9.433446       4.258803      -0.239180      33.725222 0.48372661E+03  0.11710741E+05                                 9.118615                            7.387788      -0.015235       1.963602                    0.999210      30.661869      90.221696       0.597945       0.423117      -1.057180      -0.009493      -0.006970      -0.006179       0.013299      -0.007372       0.030459      -0.004092      -0.038105       0.045013      -0.043041       0.009633       0.033408              9.993544      13.269081      -2.501348      -1.889744       9.160543      -2.252095       7.551008           0.003273
           71              C       7.664280       0.066659       4.082779       0.092978      24.521086 0.30859625E+03  0.67393481E+04                                 7.521613                            6.003755      -0.013474       2.008968                    0.999695      26.480653      76.291464       0.640313       0.438013      -1.038358       0.020146       0.015201      -0.044164       0.050867       0.039418      -0.008890       0.040668      -0.017617       0.008608      -0.060405       0.005028       0.055378              8.185787       9.455154      -2.111977      -1.155334       7.787226      -2.485491       7.314981          -0.000491
           72              C       2.582938       8.821288       2.721038      -0.093944      28.171237 0.45207436E+03  0.10808420E+05                                 8.366043                            7.264032      -0.433100       1.869740                    0.994369      29.215230      86.668730       0.585298       0.437700      -1.043648      -0.046537      -0.011942       0.072679       0.087124      -0.024399      -0.056581       0.003923       0.063364       0.036318      -0.052960      -0.026645       0.079605              9.425147      11.420628      -2.555937      -0.258571       9.623766      -0.337751       7.231048           0.000481
           73              C       3.397267       7.410144       3.139095       0.094228      29.320479 0.34919565E+03  0.78553636E+04                                 9.454547                            7.111310      -0.710328       1.809647                    0.996505      26.571531      77.375711       0.501357       0.543077      -0.985264       0.000857      -0.023069       0.005393       0.023706      -0.017352       0.005740       0.008764      -0.035898       0.017523      -0.029993       0.005837       0.024157             11.858377      15.068681       2.863610      -0.549144      11.007854      -0.189578       9.498597           0.000064
           74              C       2.554760       6.439278       3.474030      -0.084434      25.369976 0.32195813E+03  0.71684492E+04                                 7.870654                            6.128647      -0.534788       1.839559                    0.997190      28.595199      85.593434       0.628810       0.437483      -1.029632      -0.030001       0.010877      -0.086891       0.092566       0.015260       0.029886       0.024461       0.044834       0.066404      -0.043064      -0.013160       0.056224              9.484216      12.291668       3.954475       0.634347       9.943659       0.269885       6.217322           0.000106
           75              C       0.516587       5.503582       2.823719       0.301097      29.513496 0.34979827E+03  0.77753393E+04                                 8.508157                            6.402017       0.198460       2.097655                    0.999610      24.314944      67.589634       0.627129       0.439387      -1.051815       0.042773       0.017071       0.002119       0.046103       0.013881       0.008861       0.018255      -0.000350      -0.028769      -0.021973      -0.006658       0.028631             10.208210      13.483775       5.830441       1.190153       9.973096      -1.169301       7.167759          -0.002152
           76              C       8.951052       5.418205       1.723569      -0.238303      34.433260 0.51728297E+03  0.12704366E+05                                 9.215353                            7.618102      -0.082043       1.943238                    0.999197      30.984645      91.112230       0.592768       0.420723      -1.061222       0.013916      -0.021163      -0.043969       0.050742      -0.000249      -0.010673      -0.007709      -0.023599      -0.042703      -0.022228       0.001418       0.020810             10.089774      12.494068       3.576074       1.501062       8.329889      -1.377504       9.445365           0.003786
           77              C       7.852130       4.634054       1.994939       0.097360      26.746745 0.36033008E+03  0.81641420E+04                                 8.023520                            6.520182      -0.112116       1.970585                    0.999260      27.236320      79.419658       0.611006       0.442436      -1.037769       0.026988      -0.034335       0.044586       0.062411      -0.034772      -0.001130       0.019667       0.007438       0.097389      -0.053513       0.010830       0.042683              8.810014      10.528902       2.870874       0.572864       8.188746      -2.535384       7.712393           0.001371
           78              C       8.716240       3.796055       3.867639       0.095406      25.877670 0.33442603E+03  0.74458481E+04                                 7.838196                            6.289903       0.008608       2.014098                    0.999368      26.801021      77.764220       0.620116       0.443628      -1.035868      -0.021605       0.023847      -0.050240       0.059662      -0.037410      -0.009502      -0.009196      -0.007543       0.085357      -0.053946       0.023347       0.030599              8.696554      11.236585       3.418615       1.537638       7.942500      -1.088368       6.910577           0.001372
           79              C       0.403877       4.502162       3.794296      -0.258047      32.494142 0.45362479E+03  0.10827306E+05                                 8.875663                            7.152359       0.008478       1.980144                    0.997803      30.419609      89.422732       0.606805       0.422896      -1.055336       0.007534      -0.022879      -0.009946       0.026060      -0.011803      -0.000439       0.010335       0.024989       0.004334      -0.021821       0.004062       0.017759              9.857574      12.199117       4.336236       0.612156       9.729959      -2.302469       7.643646           0.003141
           80              C       4.189055       7.953020       4.280806      -0.079992      27.227226 0.39306017E+03  0.91265518E+04                                 8.212090                            6.763809      -0.460145       1.862527                    0.995746      28.921082      86.144242       0.604371       0.436471      -1.038429       0.032720      -0.079646       0.008296       0.086504      -0.037059       0.031840      -0.023751      -0.017189      -0.069509      -0.044534      -0.021782       0.066316              9.574105      11.670356      -0.328183       3.597003       7.804273      -0.301825       9.247685           0.000206
           81              C       5.926667       7.018137       5.698778       0.328383      27.983193 0.32539277E+03  0.71304371E+04                                 8.272768                            6.210330       0.120363       2.072809                    0.999620      24.120320      67.408124       0.628847       0.444480      -1.044790      -0.043069      -0.024634      -0.022870       0.054634      -0.008488       0.006505      -0.016849       0.025646       0.003644      -0.024842       0.002375       0.022467              9.791537      11.471429      -1.293343       5.541927       8.561108       0.268629       9.342075          -0.000086
           82              C       6.095732       8.180599       6.307527      -0.319829      35.251805 0.53241982E+03  0.13115320E+05                                 9.273488                            7.670666       0.194647       2.024751                    0.998736      31.432649      91.301529       0.599982       0.414422      -1.069735       0.006240       0.039171       0.043466       0.058843      -0.010827       0.025303      -0.010195       0.018302      -0.000927      -0.021368      -0.013867       0.035236             10.231612       9.710339      -0.073551       4.763962      10.026655       0.696915      10.957840           0.004309
           83              C       7.147692       8.140398       7.503024       0.144717      25.304010 0.32603210E+03  0.71508207E+04                                 7.643580                            6.127671       0.238610       2.101089                    0.999718      25.490712      71.363096       0.646619       0.431879      -1.051907      -0.021518      -0.044762      -0.018225       0.052904       0.039154      -0.041284      -0.005241      -0.031323       0.022685      -0.061757       0.004561       0.057196              8.520650       7.451916      -1.058943       3.409232       8.096238       1.421443      10.013796          -0.000789
           84              C       7.795775       6.163237       6.830710       0.072603      28.510990 0.34687134E+03  0.77534527E+04                                 8.243853                            6.300096       0.095097       2.032133                    0.999762      26.872804      76.812812       0.638590       0.429099      -1.049964      -0.016109       0.066493       0.041025       0.079774      -0.005487      -0.033488      -0.008204      -0.044248      -0.081247      -0.053661       0.016891       0.036770              9.395266      10.223687      -0.939502       4.014078       8.289227       2.501937       9.672883           0.000788
           85              C       6.818955       5.948780       5.960369      -0.219216      34.519369 0.44887090E+03  0.10654842E+05                                 9.255550                            7.109257       0.028393       1.991624                    0.998302      29.735503      86.352254       0.611114       0.422239      -1.058799      -0.028503      -0.014492       0.006833       0.032697       0.014693      -0.024836       0.001441      -0.005008       0.037942      -0.031499       0.001022       0.030477             10.567688      12.131506      -1.350276       5.050995      10.099937       1.143566       9.471622           0.002389
           86              C       4.367512       7.146224       1.889813      -0.080471      27.617282 0.38612246E+03  0.89071284E+04                                 8.245752                            6.685676      -0.407810       1.885654                    0.994956      28.491276      84.015844       0.611641       0.434107      -1.042000       0.014162       0.095937       0.008132       0.097317       0.035625      -0.014111      -0.017303      -0.053361      -0.062739      -0.036369      -0.024424       0.060793              9.692823      11.407616       1.129134      -4.068670       7.649550      -1.278565      10.021302           0.000190
           87              C       5.983022       8.089825       0.515848       0.328294      27.909675 0.31173606E+03  0.67569920E+04                                 8.259673                            6.082881       0.113773       2.077188                    0.999377      23.708129      65.852514       0.634858       0.445105      -1.044631      -0.032355       0.000921       0.026094       0.041576      -0.004305      -0.009720      -0.005025       0.030546       0.018293      -0.020558       0.001198       0.019360              9.853399      10.622813       1.429207      -5.952470       8.760706      -0.249978      10.176677           0.001013
           88              C       6.602927       9.175135       0.083122      -0.265369      34.395978 0.46337010E+03  0.11097456E+05                                 9.232318                            7.223518      -0.008512       1.969618                    0.998675      30.454495      89.115002       0.605634       0.422280      -1.057754       0.009363       0.018666      -0.026627       0.033839      -0.018884       0.011914       0.009293      -0.008896       0.015685      -0.028736       0.011948       0.016788             10.406964      10.773634       1.461129      -5.083847      10.695920       0.044396       9.751340           0.002140
           89              C       7.569416       8.265366      23.528544       0.099942      26.621387 0.34751650E+03  0.77358715E+04                                 7.821868                            6.264456       0.306098       2.108045                    0.999787      26.202715      73.630036       0.649755       0.423470      -1.058285      -0.005583      -0.036024      -0.002379       0.036531       0.005871       0.034430      -0.010676      -0.013389      -0.075113      -0.049487       0.021255       0.028232              8.673512       8.623068       1.118255      -4.058544       9.019887       0.248405       8.377582          -0.000148
           90              C       7.081945       6.013499      23.413640       0.137305      23.246753 0.26472638E+03  0.55567477E+04                                 7.240431                            5.554878       0.174513       2.095258                    0.999748      24.735294      69.574189       0.667574       0.437102      -1.040228       0.014628       0.050075      -0.004427       0.052355      -0.006371       0.063304       0.000743      -0.015872      -0.030306      -0.070191       0.012893       0.057299              8.131159       8.251982       0.422670      -4.127896       7.796806       0.497846       8.344688           0.001495
           91              C       6.142695       6.069875      24.193524      -0.252795      30.862117 0.39816074E+03  0.91689909E+04                                 8.537712                            6.679907       0.299885       2.087195                    0.998872      28.899211      82.570305       0.632892       0.420256      -1.060404      -0.016122      -0.001622      -0.027015       0.031502       0.004657       0.027691      -0.007235      -0.025078      -0.040388      -0.038838       0.017770       0.021067              9.588031      10.523244       0.084661      -5.204016       8.444572       1.277044       9.796278           0.002026
           92              C       4.639895       2.291577       4.938452       0.595656      20.364180 0.21974240E+03  0.44105705E+04                                 6.861541                            5.265863      -0.013509       2.058448                    0.999266      21.872560      60.513414       0.644865       0.473213      -1.017962       0.046506      -0.011996      -0.023357       0.053407      -0.041086       0.073143      -0.054297      -0.072770       0.071629      -0.094218      -0.024163       0.118381              7.852156      10.321113       1.350595      -2.674016       7.084337       1.405131       6.151018          -0.001457
           93              C       3.262954       2.529176       5.757452      -0.013117      37.216671 0.47121925E+03  0.11204169E+05                                 9.573174                            7.173363       0.097064       2.021047                    0.999394      27.852100      78.230832       0.629065       0.409500      -1.078162      -0.057355      -0.012306       0.013274       0.060143       0.012913      -0.001115       0.022285      -0.039151       0.046975      -0.032704      -0.004373       0.037077             11.148220      13.310500       0.044749      -5.044549      11.521591       2.200187       8.612570           0.004914
           94              C       3.141791       3.787546       6.334420      -0.191573      36.380591 0.49772933E+03  0.12198673E+05                                 9.723732                            7.602983      -0.230676       1.880831                    0.999213      31.821588      95.809299       0.573827       0.435518      -1.044181      -0.008883      -0.007202       0.025962       0.028369       0.028090       0.022299      -0.017081       0.016917       0.032019      -0.047415       0.016715       0.030700             10.888777      11.064733      -1.155719      -4.386277      12.249553       3.221972       9.352045           0.000399
           95              C       2.066350       4.069439       7.170534       0.037924      35.851799 0.45072975E+03  0.10638423E+05                                 9.465745                            7.092863       0.015089       2.002681                    0.999386      27.488033      77.874232       0.619993       0.418560      -1.068260       0.034550      -0.049035       0.018507       0.062774       0.034981      -0.002936       0.014859       0.014655       0.057573      -0.048028       0.016736       0.031292             10.984420      10.151847      -0.979047      -4.066504      13.589492       3.576689       9.211922           0.008372
           96              C       1.112072       3.092025       7.427236      -0.305366      35.430971 0.51172104E+03  0.12560811E+05                                 9.325710                            7.538306       0.040996       1.960848                    0.999666      32.258520      95.499926       0.599206       0.416433      -1.061661       0.023705       0.032208       0.032853       0.051755      -0.009415      -0.007262      -0.007495       0.083588       0.051884      -0.052471       0.016053       0.036418             10.077516       8.431160       1.223562      -2.419919      13.692940       2.144158       8.108447           0.000205
           97              C       1.233235       1.832554       6.852713       0.349134      27.270508 0.33098439E+03  0.72605743E+04                                 8.010406                            6.205989       0.136260       2.071095                    0.999313      24.037861      66.511514       0.639877       0.436361      -1.052992      -0.055606      -0.081202       0.014257       0.099444       0.051896      -0.023628       0.004551      -0.040456      -0.137775      -0.062788      -0.016631       0.079420              8.886775       9.252192       1.637769      -3.022746      10.374325       1.175077       7.033807           0.001099
           98              C       2.308676       1.550660       6.016599      -0.246848      35.784011 0.50148606E+03  0.12274585E+05                                 9.503585                            7.561728      -0.170537       1.908893                    0.999216      31.638935      94.208207       0.585253       0.427577      -1.052353       0.035906       0.011869      -0.014264       0.040418       0.008339       0.014762       0.003711      -0.067915      -0.024416      -0.037796      -0.001902       0.039698             10.373921      11.656199       1.215069      -4.011254      11.111291       1.576024       8.354274          -0.000644
           99              C       1.662473       5.524854       7.649711       0.512658      25.679206 0.29652845E+03  0.64153104E+04                                 8.027911                            6.136943      -0.089191       2.004753                    0.999209      24.187952      69.493118       0.594409       0.476287      -1.016240      -0.013202       0.043957       0.050751       0.068426      -0.016216       0.069768      -0.051918       0.078943       0.096478      -0.082702      -0.029571       0.112273              9.154505       8.993550      -1.218113      -3.455013       9.668950       3.024101       8.801014          -0.008765
          100              C       1.878500       8.810658      23.051813       0.558099      25.039954 0.26933191E+03  0.56844731E+04                                 7.880916                            5.809726      -0.117826       2.006379                    0.999585      23.100231      65.401955       0.617517       0.469953      -1.020362      -0.023505      -0.050558      -0.037380       0.067126       0.001369      -0.068813      -0.002280       0.121475       0.064221      -0.071498      -0.034543       0.106042              9.270351       6.658762       1.213572       3.138263      11.775404       2.583524       9.376887          -0.001708
          101              C       2.006238      -0.070167      23.587219      -0.000484      36.046027 0.41676500E+03  0.96470966E+04                                 9.417326                            6.769400       0.012142       2.009228                    0.999452      26.973989      75.706432       0.641742       0.412326      -1.072150      -0.007913       0.037854       0.028705       0.048161       0.012222      -0.000322      -0.023284       0.019484       0.007955      -0.030892       0.006726       0.024166             11.281955      10.220585       1.483969       3.680175      15.087124       4.024810       8.538156          -0.017958
          102              C       1.015329       0.871472      23.332962      -0.215487      35.110695 0.47901707E+03  0.11578373E+05                                 9.384184                            7.376461       0.012707       1.967449                    0.999473      30.822361      90.877716       0.594885       0.425967      -1.054497       0.000719      -0.018867      -0.001490       0.018940       0.017967      -0.015845      -0.035372       0.051381       0.096520      -0.057813       0.001437       0.056377             10.369668       8.998965      -0.714759       2.251943      14.776493       2.187066       7.333547           0.051226
          103              C       1.165609       2.177967      23.782801       0.331347      28.390426 0.33275159E+03  0.73292798E+04                                 8.256421                            6.253249      -0.071788       2.002638                    0.999386      24.469253      68.458736       0.631019       0.440679      -1.047506      -0.032883       0.032563      -0.012717       0.047993       0.002169      -0.020298      -0.009167       0.005394       0.076006      -0.020228      -0.016012       0.036240              9.289537       9.476378      -1.230769       2.640291      11.954137       1.350329       6.438096          -0.013476
          104              C       2.306798       3.364863       0.041561      -0.177520      33.533944 0.46283727E+03  0.11099750E+05                                 9.154619                            7.286636      -0.087919       1.943713                    0.999408      30.241183      89.027956       0.593696       0.430187      -1.051129       0.020290       0.003859       0.003414       0.020934       0.007966      -0.061927      -0.020851      -0.023402       0.082199      -0.066704      -0.007831       0.074535             10.051570      12.344021      -0.761322       3.891664      10.541886       1.256589       7.268802           0.069429
          105              C       3.297707       2.423224       0.295818       0.000464      35.884927 0.40353296E+03  0.92549241E+04                                 9.362063                            6.647196       0.051442       2.029412                    0.999285      26.587880      73.995379       0.650404       0.410610      -1.074526      -0.022772      -0.002964      -0.041288       0.047244       0.001966      -0.020356      -0.003417       0.003376      -0.054808      -0.028869       0.006818       0.022052             11.300044      13.302334       1.623038       5.337971      12.108037       2.958656       8.489759          -0.025483
          106              C       3.147427       0.295708      24.291315      -0.123685      35.817125 0.46067700E+03  0.11058820E+05                                 9.648529                            7.325570      -0.151318       1.924647                    0.999226      30.180502      89.520590       0.584085       0.436835      -1.044854      -0.011693       0.016247      -0.008189       0.021628      -0.009388      -0.033449      -0.028206       0.024832       0.072466      -0.049508      -0.002741       0.052249             11.145340      11.605615       2.279916       4.222006      13.393438       3.519564       8.436967           0.075677
          107              C       4.360938       2.792193       1.180828       0.543172      27.358182 0.29321316E+03  0.62924667E+04                                 8.290994                            6.004925      -0.133046       1.988572                    0.999395      23.394127      65.796419       0.618879       0.461172      -1.029890       0.055259       0.007000       0.011167       0.056809       0.009408      -0.059392      -0.058791      -0.024436       0.078337      -0.075416      -0.021176       0.096592              9.986351      13.355336       1.348120       4.855776       8.834836       2.417819       7.768881          -0.000652
          108              C       0.854717       0.522547      14.482865       0.094474      25.608023 0.35637164E+03  0.80256580E+04                                 7.739950                            6.454542       0.044324       2.027802                    0.999387      26.669658      76.700701       0.620397       0.438388      -1.043595       0.013095      -0.028924       0.037823       0.049382      -0.017962      -0.014424      -0.011974      -0.030622       0.058135      -0.038958       0.012283       0.026676              8.318080      10.047934       2.489417       1.240960       7.487322      -1.571468       7.418986          -0.001507
          109              C       9.026193      -0.246720      14.614883      -0.265918      32.512476 0.49858990E+03  0.12135922E+05                                 8.866961                            7.471221       0.062434       1.992724                    0.998876      30.777463      90.166254       0.599385       0.419828      -1.061542       0.013003       0.005542      -0.029903       0.033076      -0.001613       0.008253       0.013880       0.008881      -0.068802      -0.029872       0.012057       0.017816              9.528867      11.766925       3.765589       0.819515       8.265762      -1.925173       8.553914           0.004065
          110              C       8.885305       9.280000      15.766374       0.322803      25.920818 0.31582266E+03  0.68748755E+04                                 7.858583                            6.122365       0.126679       2.080646                    0.999731      23.927787      66.826110       0.632205       0.445068      -1.043592      -0.043052      -0.018678       0.019152       0.050687       0.009373      -0.001671       0.017966       0.018778      -0.026091      -0.026371       0.007126       0.019245              8.989211      12.784367       3.659999       0.942996       7.441701      -1.436811       6.741565          -0.001738
          111              C       0.667807       9.022385      16.482694      -0.239151      33.725211 0.48372841E+03  0.11710789E+05                                 9.118600                            7.387802      -0.015291       1.963585                    0.999210      30.661932      90.221730       0.597945       0.423117      -1.057180       0.009492      -0.006961      -0.006168       0.013289       0.007373      -0.030455      -0.004097      -0.038093       0.045023      -0.043033       0.009623       0.033411              9.993494      13.269014       2.501242       1.889815       9.160458      -2.252066       7.551011           0.003162
          112              C       1.728220      -0.344402      16.306670       0.092994      24.520806 0.30859304E+03  0.67392403E+04                                 7.521492                            6.003679      -0.013303       2.009028                    0.999695      26.480201      76.289208       0.640326       0.438006      -1.038365      -0.020151       0.015215      -0.044146       0.050857      -0.039394       0.008894       0.040659      -0.017648       0.008558      -0.060381       0.005018       0.055363              8.185638       9.454952       2.111900       1.155347       7.787074      -2.485442       7.314887          -0.000651
          113              C       6.809563       8.410226      14.944929      -0.093949      28.171736 0.45208378E+03  0.10808713E+05                                 8.366146                            7.264106      -0.433118       1.869726                    0.994369      29.215758      86.670869       0.585294       0.437700      -1.043647       0.046544      -0.011936       0.072685       0.087131       0.024399       0.056573       0.003927       0.063357       0.036305      -0.052953      -0.026643       0.079595              9.425272      11.420768       2.556015       0.258498       9.623879      -0.337764       7.231168           0.000464
          114              C       5.995233       6.999083      15.362986       0.094236      29.320560 0.34919662E+03  0.78553911E+04                                 9.454553                            7.111312      -0.710332       1.809644                    0.996505      26.571567      77.375846       0.501358       0.543076      -0.985264      -0.000859      -0.023076       0.005392       0.023713       0.017355      -0.005732       0.008765      -0.035898       0.017514      -0.029991       0.005830       0.024161             11.858382      15.068690      -2.863593       0.549031      11.007858      -0.189566       9.498598           0.000049
          115              C       6.837740       6.028216      15.697920      -0.084444      25.370146 0.32196069E+03  0.71685180E+04                                 7.870703                            6.128686      -0.534759       1.839570                    0.997190      28.595175      85.593335       0.628806       0.437485      -1.029631       0.029998       0.010877      -0.086891       0.092564      -0.015262      -0.029893       0.024462       0.044837       0.066422      -0.043068      -0.013165       0.056233              9.484273      12.291776      -3.954542      -0.634401       9.943710       0.269878       6.217333           0.000064
          116              C       8.875912       5.092521      15.047609       0.301122      29.513151 0.34979365E+03  0.77752087E+04                                 8.508082                            6.401969       0.198510       2.097677                    0.999610      24.314769      67.588966       0.627133       0.439386      -1.051815      -0.042779       0.017071       0.002116       0.046108      -0.013879      -0.008859       0.018254      -0.000349      -0.028748      -0.021969      -0.006658       0.028627             10.208098      13.483613      -5.830332      -1.190145       9.972963      -1.169306       7.167717          -0.002149
          117              C       0.441447       5.007144      13.947459      -0.238326      34.433292 0.51728538E+03  0.12704430E+05                                 9.215330                            7.618093      -0.081997       1.943249                    0.999198      30.984675      91.112113       0.592772       0.420720      -1.061225      -0.013922      -0.021164      -0.043977       0.050751       0.000245       0.010671      -0.007711      -0.023591      -0.042711      -0.022227       0.001417       0.020809             10.089742      12.494001      -3.576038      -1.501057       8.329845      -1.377507       9.445381           0.003789
          118              C       1.540370       4.222993      14.218829       0.097375      26.745822 0.36031554E+03  0.81637085E+04                                 8.023277                            6.520002      -0.112092       1.970601                    0.999260      27.235578      79.416292       0.611023       0.442429      -1.037776      -0.026987      -0.034343       0.044585       0.062414       0.034773       0.001131       0.019667       0.007439       0.097431      -0.053520       0.010828       0.042692              8.809737      10.528576      -2.870786      -0.572812       8.188476      -2.535299       7.712159           0.001404
          119              C       0.676260       3.384993      16.091529       0.095473      25.876240 0.33440482E+03  0.74452363E+04                                 7.837881                            6.289681       0.008654       2.014132                    0.999368      26.799752      77.759080       0.620132       0.443625      -1.035873       0.021614       0.023849      -0.050243       0.059668       0.037408       0.009495      -0.009191      -0.007531       0.085341      -0.053937       0.023346       0.030591              8.696181      11.236099      -3.418415      -1.537547       7.942136      -1.088332       6.910309           0.001292
          120              C       8.988622       4.091101      16.018186      -0.258027      32.493659 0.45361856E+03  0.10827118E+05                                 8.875604                            7.152331       0.008414       1.980134                    0.997802      30.419209      89.421343       0.606804       0.422898      -1.055334      -0.007533      -0.022878      -0.009939       0.026056       0.011806       0.000450       0.010337       0.024980       0.004334      -0.021817       0.004053       0.017764              9.857486      12.198983      -4.336131      -0.612137       9.729857      -2.302495       7.643617           0.003058
          121              C       5.203445       7.541959      16.504697      -0.079980      27.226872 0.39305257E+03  0.91263219E+04                                 8.211989                            6.763720      -0.460123       1.862538                    0.995746      28.920773      86.142779       0.604379       0.436468      -1.038431      -0.032727      -0.079644       0.008304       0.086505       0.037047      -0.031846      -0.023739      -0.017189      -0.069474      -0.044534      -0.021766       0.066299              9.573970      11.670129       0.328163      -3.596970       7.804192      -0.301825       9.247589           0.000147
          122              C       3.465832       6.607076      17.922668       0.328340      27.983003 0.32538941E+03  0.71303522E+04                                 8.272736                            6.210304       0.120327       2.072796                    0.999620      24.120349      67.408373       0.628847       0.444481      -1.044788       0.043077      -0.024640      -0.022869       0.054642       0.008485      -0.006522      -0.016845       0.025654       0.003650      -0.024840       0.002361       0.022478              9.791439      11.471108       1.293397      -5.541742       8.561235       0.268677       9.341974          -0.000192
          123              C       3.296767       7.769538      18.531418      -0.319889      35.252657 0.53243821E+03  0.13115901E+05                                 9.273655                            7.670826       0.194639       2.024736                    0.998737      31.433333      91.304304       0.599972       0.414425      -1.069732      -0.006227       0.039169       0.043483       0.058853       0.010839      -0.025298      -0.010196       0.018305      -0.000936      -0.021363      -0.013875       0.035238             10.231747       9.710183       0.073467      -4.763884      10.026949       0.697157      10.958109           0.004088
          124              C       2.244808       7.729336      19.726914       0.144662      25.304301 0.32603602E+03  0.71508993E+04                                 7.643496                            6.127594       0.238137       2.100919                    0.999718      25.490952      71.362783       0.646644       0.431863      -1.051921       0.021535      -0.044777      -0.018217       0.052921      -0.039159       0.041291      -0.005234      -0.031323       0.022676      -0.061767       0.004567       0.057200              8.520534       7.451524       1.058860      -3.408981       8.096323       1.421725      10.013756          -0.001130
          125              C       1.596725       5.752175      19.054601       0.072567      28.510478 0.34686658E+03  0.77532822E+04                                 8.243627                            6.299980       0.095378       2.032215                    0.999762      26.872560      76.810579       0.638610       0.429089      -1.049975       0.016114       0.066510       0.041022       0.079787       0.005498       0.033459      -0.008185      -0.044244      -0.081271      -0.053635       0.016866       0.036769              9.394927      10.223248       0.939648      -4.013715       8.289102       2.501815       9.672430           0.000547
          126              C       2.573545       5.537718      18.184260      -0.219291      34.521707 0.44891131E+03  0.10656090E+05                                 9.256071                            7.109676       0.028267       1.991562                    0.998302      29.737141      86.359484       0.611080       0.422251      -1.058787       0.028506      -0.014488       0.006841       0.032701      -0.014689       0.024823       0.001463      -0.005011       0.037898      -0.031494       0.001044       0.030450             10.568210      12.131995       1.350548      -5.051093      10.100643       1.143539       9.471993           0.002221
          127              C       5.024987       6.735162      14.113704      -0.080478      27.617808 0.38613176E+03  0.89074048E+04                                 8.245882                            6.685776      -0.407844       1.885637                    0.994956      28.491716      84.017691       0.611633       0.434110      -1.041997      -0.014162       0.095935       0.008141       0.097316      -0.035641       0.014106      -0.017306      -0.053366      -0.062770      -0.036372      -0.024438       0.060811              9.693006      11.407892      -1.129181       4.068780       7.649639      -1.278588      10.021487           0.000192
          128              C       3.409477       7.678763      12.739739       0.328332      27.909990 0.31173879E+03  0.67570555E+04                                 8.259703                            6.082874       0.113879       2.077222                    0.999377      23.708155      65.852278       0.634865       0.445101      -1.044636       0.032345       0.000916       0.026104       0.041575       0.004303       0.009721      -0.005026       0.030527       0.018285      -0.020548       0.001194       0.019354              9.853524      10.623158      -1.429254       5.952743       8.760528      -0.250088      10.176888           0.001031
          129              C       2.789572       8.764073      12.307013      -0.265333      34.395575 0.46335805E+03  0.11097077E+05                                 9.232225                            7.223379      -0.008459       1.969644                    0.998675      30.453911      89.112458       0.605646       0.422275      -1.057759      -0.009376       0.018674      -0.026625       0.033846       0.018883      -0.011923       0.009274      -0.008897       0.015691      -0.028732       0.011945       0.016788             10.406966      10.773845      -1.461009       5.084126      10.695539       0.044423       9.751513           0.002234
          130              C       1.823084       8.676428      11.304654       0.099960      26.624146 0.34755694E+03  0.77370853E+04                                 7.822636                            6.264959       0.305759       2.107925                    0.999787      26.204670      73.639776       0.649700       0.423489      -1.058261       0.005592      -0.036008      -0.002361       0.036516      -0.005861      -0.034461      -0.010666      -0.013428      -0.075222      -0.049533       0.021284       0.028249              8.674467       8.624097      -1.118339       4.059190       9.020722       0.248485       8.378583           0.000076
          131              C       2.310555       6.424560      11.189749       0.137347      23.246054 0.26471722E+03  0.55565154E+04                                 7.240327                            5.554809       0.174643       2.095319                    0.999748      24.734826      69.572954       0.667572       0.437107      -1.040224      -0.014647       0.050058      -0.004414       0.052343       0.006365      -0.063283       0.000751      -0.015857      -0.030347      -0.070171       0.012894       0.057277              8.131071       8.252040      -0.422737       4.127963       7.796522       0.497665       8.344650           0.001607
          132              C       3.249805       6.480936      11.969634      -0.252761      30.862085 0.39815822E+03  0.91689121E+04                                 8.537702                            6.679875       0.299868       2.087194                    0.998871      28.899015      82.569466       0.632895       0.420254      -1.060406       0.016108      -0.001636      -0.027000       0.031483      -0.004654      -0.027694      -0.007225      -0.025090      -0.040388      -0.038840       0.017773       0.021067              9.588066      10.523501      -0.084868       5.204169       8.444429       1.276778       9.796269           0.002173
          133              C       4.752605       1.880515      17.162342       0.595652      20.364312 0.21974330E+03  0.44105903E+04                                 6.861565                            5.265872      -0.013337       2.058507                    0.999267      21.872459      60.513034       0.644865       0.473213      -1.017963      -0.046510      -0.012008      -0.023348       0.053409       0.041078      -0.073147      -0.054302      -0.072771       0.071569      -0.094219      -0.024161       0.118380              7.852177      10.321117      -1.350622       2.674030       7.084352       1.405138       6.151063          -0.001620
          134              C       6.129545       2.118114      17.981343      -0.013179      37.219007 0.47125926E+03  0.11205402E+05                                 9.573663                            7.173740       0.096935       2.020989                    0.999394      27.853404      78.236462       0.629037       0.409508      -1.078152       0.057364      -0.012309       0.013279       0.060154      -0.012908       0.001128       0.022301      -0.039157       0.046945      -0.032705      -0.004383       0.037088             11.148751      13.311192      -0.044713       5.044883      11.521971       2.200288       8.613089           0.004796
          135              C       6.250709       3.376484      18.558311      -0.191616      36.379383 0.49771915E+03  0.12198394E+05                                 9.723650                            7.602996      -0.230633       1.880872                    0.999212      31.820725      95.807438       0.573814       0.435528      -1.044172       0.008874      -0.007188       0.025966       0.028367      -0.028112      -0.022292      -0.017050       0.016778       0.031860      -0.047388       0.016718       0.030670             10.888585      11.064565       1.155540       4.386167      12.249214       3.221767       9.351977           0.000187
          136              C       7.326150       3.658378      19.394425       0.037913      35.849690 0.45071177E+03  0.10637964E+05                                 9.465732                            7.093010       0.014964       2.002656                    0.999386      27.487053      77.873045       0.619945       0.418595      -1.068231      -0.034530      -0.048973       0.018546       0.062726      -0.034986       0.002994       0.014905       0.014614       0.057454      -0.048038       0.016749       0.031289             10.984220      10.151895       0.978849       4.066482      13.588833       3.576357       9.211930           0.008371
          137              C       8.280428       2.680964      19.651126      -0.305396      35.431288 0.51173794E+03  0.12561384E+05                                 9.325908                            7.538546       0.040891       1.960814                    0.999665      32.259097      95.503607       0.599180       0.416446      -1.061648      -0.023695       0.032210       0.032840       0.051743       0.009418       0.007283      -0.007487       0.083546       0.051853      -0.052445       0.016028       0.036417             10.077637       8.431557      -1.223433       2.420189      13.692471       2.144066       8.108881          -0.000049
          138              C       8.159265       1.421492      19.076604       0.349112      27.270266 0.33098850E+03  0.72606667E+04                                 8.010312                            6.206012       0.136213       2.071077                    0.999313      24.037717      66.510527       0.639881       0.436359      -1.052997       0.055606      -0.081200       0.014265       0.099443      -0.051890       0.023635       0.004546      -0.040477      -0.137783      -0.062794      -0.016626       0.079420              8.886597       9.252080      -1.637562       3.022762      10.373855       1.175102       7.033858           0.000975
          139              C       7.083823       1.139599      18.240489      -0.246891      35.784033 0.50149047E+03  0.12274728E+05                                 9.503608                            7.561783      -0.170575       1.908876                    0.999216      31.639169      94.209246       0.585248       0.427580      -1.052351      -0.035910       0.011862      -0.014263       0.040418      -0.008338      -0.014748       0.003697      -0.067952      -0.024444      -0.037799      -0.001918       0.039716             10.373906      11.656107      -1.214989       4.011210      11.111243       1.576092       8.354368          -0.000952
          140              C       7.730027       5.113792      19.873601       0.512544      25.672107 0.29644005E+03  0.64128204E+04                                 8.026263                            6.135910      -0.089467       2.004748                    0.999208      24.182535      69.470905       0.594486       0.476269      -1.016266       0.013286       0.043850       0.050786       0.068400       0.016172      -0.069703      -0.051807       0.078803       0.096147      -0.082550      -0.029548       0.112098              9.152445       8.991672       1.217565       3.454113       9.666510       3.023080       8.799154          -0.008617
          141              C       7.514000       9.221720      10.827922       0.558072      25.041973 0.26935306E+03  0.56850269E+04                                 7.881217                            5.809865      -0.117239       2.006548                    0.999586      23.101434      65.405816       0.617524       0.469939      -1.020370       0.023515      -0.050573      -0.037353       0.067125      -0.001393       0.068776      -0.002287       0.121459       0.064201      -0.071487      -0.034514       0.106001              9.270796       6.659111      -1.213812      -3.138498      11.776063       2.583843       9.377214          -0.001566
          142              C       7.386262       0.340894      11.363329      -0.000530      36.048399 0.41678927E+03  0.96477892E+04                                 9.417649                            6.769531       0.012102       2.009192                    0.999452      26.975067      75.709721       0.641746       0.412318      -1.072156       0.007913       0.037862       0.028716       0.048174      -0.012215       0.000333      -0.023271       0.019444       0.007941      -0.030864       0.006702       0.024162             11.282474      10.221014      -1.484238      -3.680414      15.087924       4.025139       8.538485          -0.017838
          143              C       8.377171       1.282534      11.109072      -0.215527      35.111223 0.47902131E+03  0.11578455E+05                                 9.384080                            7.376330       0.012821       1.967479                    0.999473      30.822655      90.877305       0.594913       0.425949      -1.054513      -0.000692      -0.018874      -0.001432       0.018941      -0.017926       0.015826      -0.035339       0.051469       0.096462      -0.057813       0.001490       0.056322             10.369616       8.998816       0.714736      -2.251888      14.776679       2.187100       7.333352           0.051455
          144              C       8.226891       2.589029      11.558911       0.331313      28.390548 0.33274973E+03  0.73292276E+04                                 8.256411                            6.253204      -0.071680       2.002665                    0.999386      24.469448      68.459201       0.631025       0.440675      -1.047508       0.032904       0.032583      -0.012722       0.048022      -0.002203       0.020317      -0.009193       0.005407       0.075776      -0.020208      -0.016005       0.036213              9.289562       9.476349       1.230807      -2.640277      11.954319       1.350305       6.438016          -0.013362
          145              C       7.085702       2.953802      12.265452      -0.177573      33.534421 0.46284367E+03  0.11099910E+05                                 9.154542                            7.286549      -0.087914       1.943711                    0.999408      30.241673      89.028594       0.593718       0.430171      -1.051142      -0.020320       0.003881       0.003358       0.020959      -0.007929       0.061882      -0.020846      -0.023458       0.082214      -0.066686      -0.007795       0.074482             10.051505      12.343924       0.761359      -3.891622      10.541922       1.256563       7.268667           0.069593
          146              C       6.094793       2.012162      12.519709       0.000453      35.885324 0.40353643E+03  0.92550144E+04                                 9.362096                            6.647198       0.051395       2.029388                    0.999285      26.588086      73.995750       0.650408       0.410606      -1.074529       0.022769      -0.002966      -0.041298       0.047252      -0.001967       0.020357      -0.003419       0.003386      -0.054769      -0.028860       0.006806       0.022054             11.300119      13.302432      -1.623050      -5.337983      12.108192       2.958672       8.489732          -0.025371
          147              C       6.245073       0.706769      12.067425      -0.123792      35.820000 0.46071805E+03  0.11060018E+05                                 9.648827                            7.325733      -0.151348       1.924615                    0.999226      30.182346      89.526029       0.584100       0.436816      -1.044869       0.011696       0.016263      -0.008187       0.021640       0.009397       0.033403      -0.028199       0.024851       0.072309      -0.049484      -0.002696       0.052180             11.145762      11.606108      -2.280121      -4.222215      13.393962       3.519757       8.437215           0.075817
          148              C       5.031562       2.381131      13.404718       0.543187      27.357177 0.29320031E+03  0.62921164E+04                                 8.290788                            6.004789      -0.133122       1.988564                    0.999395      23.393460      65.793964       0.618887       0.461171      -1.029891      -0.055261       0.007005       0.011162       0.056811      -0.009418       0.059387      -0.058767      -0.024423       0.078302      -0.075393      -0.021176       0.096569              9.986105      13.355026      -1.348104      -4.855630       8.834635       2.417755       7.768653          -0.000609
          149              N       7.580687       0.860408       3.131761      -0.246477      33.560559 0.48850252E+03  0.11700135E+05                                 8.756896                            7.226599      -0.059056       1.995424                    0.999098      28.449535      79.753599       0.637896       0.400897      -1.085757       0.114890      -0.102034       0.005563       0.153758       0.060095      -0.007192       0.007816      -0.047272       0.151735      -0.090624       0.038825       0.051798              9.524464       9.924052      -2.156008      -1.603921       9.713709      -2.742176       8.935632           0.045027
          150              N       7.637042       3.785173       3.038859      -0.276460      38.142519 0.55996444E+03  0.13789351E+05                                 9.447455                            7.644598      -0.051084       1.999803                    0.998615      28.681793      79.851336       0.635540       0.391363      -1.099284       0.113450       0.077319      -0.022957       0.139198      -0.019160       0.034630      -0.015582      -0.020569       0.153325      -0.052900      -0.015683       0.068583             10.718816      13.070140       4.007972       1.415509      10.353459      -1.957357       8.732849           0.043438
          151              N       7.917877       7.188725       7.752391      -0.238658      36.022584 0.49310027E+03  0.11790318E+05                                 9.182480                            7.232730       0.048103       2.036411                    0.999313      28.014207      77.440326       0.643895       0.397833      -1.092237      -0.101894      -0.031183      -0.092994       0.141431      -0.003936      -0.055521       0.032438      -0.061528      -0.053988      -0.078882       0.013502       0.065379             10.498583       9.090929      -1.553309       4.001997      10.307865       2.506304      12.096956           0.027029
          152              N       7.870915       6.990369      23.051813      -0.292300      39.844258 0.58036653E+03  0.14408664E+05                                 9.764755                            7.825863       0.118979       2.041877                    0.999150      29.198880      81.409670       0.623435       0.395725      -1.097120      -0.131328       0.007877       0.117312       0.176270       0.025535       0.027104       0.008683      -0.127891      -0.124098      -0.070486      -0.020508       0.090994             11.029596      10.428626       1.664562      -4.885180      11.766281       0.574474      10.893880           0.033521
          153              N       1.811813       0.449347      15.355651      -0.246397      33.557027 0.48843825E+03  0.11698222E+05                                 8.756406                            7.226218      -0.059346       1.995377                    0.999096      28.447360      79.746452       0.637899       0.400907      -1.085749      -0.114873      -0.101996       0.005593       0.153721      -0.060044       0.007220       0.007837      -0.047258       0.151785      -0.090587       0.038769       0.051818              9.523906       9.923454       2.155795       1.603900       9.713062      -2.741991       8.935203           0.044915
          154              N       1.755458       3.374112      15.262750      -0.276495      38.141325 0.55994792E+03  0.13788782E+05                                 9.447112                            7.644369      -0.050920       1.999872                    0.998613      28.681171      79.847987       0.635566       0.391351      -1.099297      -0.113481       0.077362      -0.022937       0.139244       0.019202      -0.034614      -0.015600      -0.020551       0.153417      -0.052923      -0.015688       0.068611             10.718380      13.069552      -4.007726      -1.415423      10.353021      -1.957287       8.732567           0.043441
          155              N       1.474622       6.777663      19.976282      -0.238695      36.013216 0.49295824E+03  0.11785809E+05                                 9.180224                            7.231198       0.049249       2.036797                    0.999317      28.010314      77.420254       0.644043       0.397779      -1.092298       0.101873      -0.031194      -0.093029       0.141441       0.003962       0.055486       0.032425      -0.061366      -0.054369      -0.078837       0.013494       0.065343             10.495739       9.088177       1.553066      -4.000241      10.305719       2.505709      12.093321           0.026880
          156              N       1.521585       7.401430      10.827922      -0.292229      39.855402 0.58054881E+03  0.14414705E+05                                 9.767484                            7.827766       0.117701       2.041463                    0.999144      29.203082      81.432746       0.623262       0.395793      -1.097044       0.131319       0.007849       0.117291       0.176248      -0.025498      -0.027098       0.008720      -0.128044      -0.123888      -0.070502      -0.020520       0.091022             11.033009      10.432054      -1.664777       4.887441      11.769105       0.574834      10.897869           0.033592
          157              O       1.527220       8.851892       3.782072      -0.190750      28.705592 0.36696063E+03  0.80116755E+04                                 7.596563                            5.955848       0.389633       2.266033                    0.998218      22.475495      56.151154       0.773933       0.362492      -1.137168       0.018980       0.068681      -0.148297       0.164527      -0.078717      -0.093668      -0.002312       0.148293      -0.115886      -0.119025      -0.045211       0.164236              9.011900      13.338645      -5.310107      -1.152289       8.465189       0.285851       5.231867           0.000452
          158              O       1.613631       6.207384       2.515677      -0.132912      29.139633 0.33035064E+03  0.70407130E+04                                 7.736293                            5.661934       0.391432       2.281334                    0.998305      21.700489      53.949407       0.789730       0.363903      -1.133585       0.036483      -0.045880       0.159135       0.169588       0.084682       0.062943       0.019622       0.156333      -0.122789      -0.096216      -0.061168       0.157384              9.679193      14.449286       6.371438       1.960637       9.051147       1.056546       5.537144           0.001225
          159              O       5.039076       6.826359       4.669526      -0.195358      30.684921 0.37456614E+03  0.82125007E+04                                 7.975149                            6.015138       0.544973       2.323084                    0.998350      22.414381      55.955480       0.771197       0.362238      -1.138374      -0.028843       0.157611       0.058330       0.170516      -0.081726       0.121541      -0.042245       0.045162      -0.038851      -0.120952      -0.053100       0.174052              9.790496      12.677779      -1.799471       6.625529       6.354437      -1.298933      10.339270           0.000888
          160              O       5.069132       8.255071       1.454643      -0.145147      29.537108 0.33930612E+03  0.72847598E+04                                 7.805833                            5.754930       0.452563       2.300637                    0.998541      21.876207      54.700083       0.779404       0.366033      -1.131209      -0.019176      -0.174370      -0.042738       0.180552       0.073258      -0.104688      -0.060977       0.050372      -0.020473      -0.095305      -0.070252       0.165557              9.609299      11.778953       2.351212      -6.408180       6.863932      -2.000309      10.185012           0.001474
          161              O       5.447650       2.964461       4.943341      -0.416592      26.550447 0.35554714E+03  0.77895109E+04                                 7.214831                            5.992473       0.285451       2.190310                    0.996324      24.755772      64.300720       0.738154       0.378744      -1.112047      -0.017345       0.002398       0.012087       0.021277      -0.055174       0.028673      -0.045350      -0.012739       0.123477      -0.076945      -0.014382       0.091327              7.950392      10.604443       3.045137      -1.689406       7.546263       0.393513       5.700471           0.033506
          162              O       4.396629       1.233063       4.119451      -0.647148      40.398101 0.69505562E+03  0.17685761E+05                                 9.174260                            8.066320       0.838203       2.285290                    0.997914      29.467242      77.791227       0.685708       0.351045      -1.153874      -0.050198      -0.020024       0.016055       0.056379       0.041862       0.025074       0.057890      -0.093599       0.033529      -0.068538      -0.032763       0.101301              9.883675       8.729570       1.258404      -0.755422      12.523714       3.328805       8.397740           0.057979
          163              O       0.244205       0.888397       7.060519      -0.534959      24.589925 0.36441035E+03  0.79588149E+04                                 6.610752                            5.794575       0.637470       2.298793                    0.998680      25.101711      63.154677       0.811642       0.345528      -1.148464       0.092063       0.056517      -0.024490       0.110768       0.049365      -0.103566       0.014720       0.142202      -0.166958      -0.124050      -0.033978       0.158028              7.010446       7.614132       2.868667      -1.535163       7.614497      -0.703849       5.802709           0.000541
          164              O       0.871624       5.656150       8.476046      -0.449209      38.886214 0.51480395E+03  0.12384137E+05                                 9.475636                            7.306924      -0.411003       1.941590                    0.994128      27.066066      73.902170       0.654672       0.388918      -1.103622       0.045003      -0.018324       0.017246       0.051560      -0.049191       0.037920      -0.008335       0.048325       0.083638      -0.070690      -0.001345       0.072035             10.996701      10.600711      -3.324213      -4.321411       9.485133       4.074745      12.904259           0.037593
          165              O       2.826203       6.297031       7.461463      -0.587874      35.408676 0.63800357E+03  0.15944625E+05                                 8.402461                            7.754973       0.565171       2.176976                    0.999012      29.799583      78.840465       0.693340       0.353483      -1.147944       0.047090      -0.061103       0.023098       0.080526       0.064021       0.002984      -0.065789       0.168573      -0.085109      -0.131150       0.008625       0.122525              8.527750       9.855114       2.823451      -1.664374       8.332365      -0.340799       7.395771           0.076195
          166              O       0.922343       8.578816      22.213254      -0.585727      49.003538 0.68463945E+03  0.17514781E+05                                10.795064                            8.184058      -0.122873       1.988087                    0.995443      29.353974      80.061072       0.652614       0.366865      -1.130822       0.028050      -0.015484       0.060515       0.068473       0.030136      -0.006362       0.054604       0.102438       0.072981      -0.096201       0.040580       0.055621             12.991977      11.409366       3.903963       5.147364      11.340933       5.658456      16.225633           0.058557
          167              O       2.287074       7.805025      23.753464      -0.549699      31.904458 0.52371035E+03  0.12467036E+05                                 7.843205                            7.013267       0.887145       2.315357                    0.999033      27.872873      72.141701       0.730555       0.352193      -1.148164      -0.031116       0.013795       0.004112       0.034284      -0.065031      -0.048591      -0.089979       0.043843       0.082599      -0.143018       0.051640       0.091379              8.185979       6.568396      -1.833930       1.933009       9.445430      -2.482051       8.544112           0.024142
          168              O       0.234813       3.130857      23.557882      -0.470295      31.584750 0.47583110E+03  0.11013026E+05                                 7.765351                            6.615283       1.073720       2.383508                    0.999657      26.745029      67.333416       0.767321       0.344886      -1.159014       0.067523      -0.047570       0.020838       0.085185      -0.140229      -0.075061      -0.063866      -0.001159       0.179956      -0.206477       0.093155       0.113322              8.412332       8.634192      -4.304176       1.067137      10.042815      -1.047516       6.559989           0.182624
          169              O       4.480222       3.972352       1.657560      -0.534837      34.798726 0.55031029E+03  0.13230356E+05                                 8.353089                            7.194099       0.900601       2.342773                    0.997069      27.191634      70.151056       0.722380       0.352676      -1.150647       0.022131      -0.005413      -0.051587       0.056395       0.028112      -0.038576       0.004630      -0.122938       0.133113      -0.100137       0.044207       0.055930              9.162895       7.402942       0.971469       1.190019      13.384866       2.914884       6.700875           0.030247
          170              O       5.588537       2.193834       1.173493      -0.549226      35.127632 0.55975609E+03  0.13579257E+05                                 8.534940                            7.308509       0.428231       2.178534                    0.997202      28.002521      73.705442       0.705568       0.357841      -1.141033      -0.008773       0.059140      -0.038228       0.070964      -0.037448       0.011181      -0.025726       0.125011       0.007583      -0.080039       0.004015       0.076023              9.448285      13.418371      -2.788518       2.742771       7.837232       0.075946       7.089252           0.092438
          171              O       7.865279       8.440831      16.005962      -0.190714      28.703704 0.36693414E+03  0.80109340E+04                                 7.596153                            5.955572       0.389714       2.266069                    0.998218      22.475000      56.148929       0.773964       0.362485      -1.137176      -0.018982       0.068687      -0.148289       0.164523       0.078715       0.093670      -0.002312       0.148289      -0.115852      -0.119024      -0.045208       0.164232              9.011362      13.337792       5.309700       1.152235       8.464653       0.285840       5.231642           0.000366
          172              O       7.778868       5.796323      14.739567      -0.132925      29.140273 0.33035838E+03  0.70409271E+04                                 7.736436                            5.662026       0.391390       2.281316                    0.998305      21.700658      53.950212       0.789718       0.363906      -1.133581      -0.036485      -0.045884       0.159135       0.169589      -0.084684      -0.062944       0.019625       0.156336      -0.122790      -0.096217      -0.061170       0.157387              9.679379      14.449596      -6.371583      -1.960676       9.051323       1.056560       5.537219           0.001240
          173              O       4.353424       6.415298      16.893417      -0.195433      30.686211 0.37458353E+03  0.82129818E+04                                 7.975370                            6.015284       0.545024       2.323089                    0.998350      22.414874      55.957151       0.771186       0.362239      -1.138373       0.028835       0.157616       0.058351       0.170526       0.081737      -0.121545      -0.042252       0.045151      -0.038866      -0.120960      -0.053103       0.174064              9.790756      12.678055       1.799544      -6.625749       6.354608      -1.298994      10.339605           0.000824
          174              O       4.323368       7.844009      13.678533      -0.145084      29.535977 0.33928983E+03  0.72843093E+04                                 7.805599                            5.754751       0.452658       2.300680                    0.998541      21.875780      54.698311       0.779426       0.366027      -1.131215       0.019170      -0.174371      -0.042721       0.180549      -0.073253       0.104692      -0.060973       0.050378      -0.020472      -0.095308      -0.070248       0.165556              9.609053      11.778719      -2.351139       6.408035       6.863710      -2.000240      10.184729           0.001464
          175              O       3.944850       2.553399      17.167232      -0.416505      26.548240 0.35550889E+03  0.77884675E+04                                 7.214491                            5.992203       0.285313       2.190312                    0.996321      24.754143      64.295752       0.738160       0.378751      -1.112041       0.017345       0.002385       0.012063       0.021261       0.055177      -0.028632      -0.045363      -0.012736       0.123451      -0.076951      -0.014359       0.091311              7.949996      10.603865      -3.045012       1.689279       7.545921       0.393466       5.700202           0.033230
          176              O       4.995871       0.822001      16.343342      -0.647109      40.395511 0.69499909E+03  0.17683937E+05                                 9.173820                            8.065944       0.838429       2.285371                    0.997914      29.466346      77.787645       0.685731       0.351041      -1.153879       0.050241      -0.020045       0.016097       0.056437      -0.041887      -0.025060       0.057866      -0.093581       0.033511      -0.068542      -0.032740       0.101282              9.883189       8.729062      -1.258293       0.755366      12.523081       3.328681       8.397424           0.057948
          177              O       9.148295       0.477335      19.284410      -0.534976      24.582674 0.36427762E+03  0.79550950E+04                                 6.608986                            5.793118       0.637910       2.298949                    0.998683      25.099420      63.143151       0.811838       0.345481      -1.148518      -0.092073       0.056481      -0.024466       0.110752      -0.049354       0.103557       0.014688       0.142113      -0.167028      -0.124029      -0.033966       0.157994              7.008491       7.612147      -2.867457       1.534823       7.612028      -0.703458       5.801297           0.000282
          178              O       8.520876       5.245088      20.699936      -0.449369      38.876878 0.51468183E+03  0.12380170E+05                                 9.473389                            7.305475      -0.409445       1.942078                    0.994137      27.063719      73.886949       0.654831       0.388857      -1.103692      -0.045013      -0.018362       0.017159       0.051554       0.049176      -0.037893      -0.008335       0.048545       0.083404      -0.070672      -0.001359       0.072031             10.993910      10.598025       3.323101       4.320103       9.482555       4.073377      12.901148           0.037555
          179              O       6.566297       5.885970      19.685353      -0.587641      35.382297 0.63741025E+03  0.15926615E+05                                 8.400706                            7.753464       0.563542       2.176696                    0.999012      29.778269      78.784653       0.693103       0.353675      -1.147751      -0.046836      -0.060963       0.023205       0.080303      -0.063450      -0.002401      -0.064496       0.167136      -0.085034      -0.129236       0.007599       0.121637              8.525936       9.852734      -2.822759       1.663712       8.330725      -0.340697       7.394350           0.077088
          180              O       8.470156       8.989877       9.989363      -0.585350      49.007435 0.68467389E+03  0.17516132E+05                                10.796181                            8.184689      -0.124327       1.987680                    0.995428      29.353512      80.064605       0.652529       0.366904      -1.130777      -0.028078      -0.015451       0.060447       0.068417      -0.030103       0.006346       0.054518       0.102021       0.073069      -0.095976       0.040431       0.055545             12.993473      11.410687      -3.904687      -5.148093      11.342465       5.659384      16.227267           0.058865
          181              O       7.105426       8.216086      11.529574      -0.549491      31.903813 0.52369605E+03  0.12466588E+05                                 7.843014                            7.013101       0.887552       2.315515                    0.999031      27.872549      72.140125       0.730576       0.352186      -1.148171       0.031110       0.013820       0.004134       0.034292       0.064990       0.048520      -0.090014       0.043921       0.082349      -0.142984       0.051631       0.091353              8.185782       6.568332       1.833884      -1.933065       9.445144      -2.481938       8.543871           0.024233
          182              O       9.157687       3.541919      11.333991      -0.470454      31.591175 0.47594788E+03  0.11016424E+05                                 7.766452                            6.616159       1.073465       2.383423                    0.999657      26.747193      67.341376       0.767257       0.344893      -1.159007      -0.067507      -0.047564       0.020862       0.085175       0.140121       0.075082      -0.063977      -0.001078       0.178764      -0.206315       0.092989       0.113325              8.413564       8.635389       4.304950      -1.067361      10.044469      -1.047769       6.560835           0.183107
          183              O       4.912278       3.561290      13.881450      -0.534804      34.797471 0.55028539E+03  0.13229603E+05                                 8.352888                            7.193940       0.900633       2.342793                    0.997069      27.191042      70.149036       0.722388       0.352677      -1.150647      -0.022131      -0.005434      -0.051543       0.056356      -0.028101       0.038630       0.004663      -0.122887       0.133144      -0.100145       0.044194       0.055951              9.162663       7.402768      -0.971448      -1.189982      13.384535       2.914777       6.700686           0.030170
          184              O       3.803962       1.782773      13.397384      -0.549271      35.126575 0.55973448E+03  0.13578680E+05                                 8.535092                            7.308642       0.427640       2.178366                    0.997200      28.000885      73.702375       0.705518       0.357868      -1.141005       0.008822       0.059049      -0.038256       0.070910       0.037401      -0.011215      -0.025669       0.124708       0.007162      -0.079806       0.003859       0.075947              9.448463      13.418689       2.788543      -2.742839       7.837333       0.075961       7.089366           0.092374

******************************************************
Auxiliary information for the entire system
The total spin magnetic moment of the unit cell is   14.017074
The total net atomic charge of the unit cell is   0.000005
Accuracy of reproducing the electrostatic potential in the unit cell:
  The inner radius (bohr) =    5.0000
  The outer radius (bohr) =   12.0000
  Valid grid points have density less than (e/(bohr^3)) =    0.0001
  The number of valid grid points were=        30327
  The rms potential error without charges in kcal/mol is=      5.52390
  The rms potential error with partial charges in kcal/mol is=      1.53299
  The RRMSE value at monopole order=      0.27752
  The rms potential error with partial charges and cloud penetration in kcal/mol is=      1.53055
  The RRMSE value at monopole order with cloud penetration is=      0.27708
  The rms potential error with partial charges and atomic dipoles in kcal/mol is=      0.73771
  The RRMSE value at dipole order=      0.13355
  The rms potential error with partial charges, atomic dipoles and cloud penetration in kcal/mol is=      0.73595
  The RRMSE value at dipole order with cloud penetration=      0.13323

******************************************************
The electron densities and ab initio electrostatic potential were computed in VASP using the PBE functional and
projector augmented wave method. See the main text of the journal article for a description of computational details.
The atomic charges, dipoles, and quadrupoles were computed with the DDEC6 method as described in
(a) T. A. Manz and N. Gabaldon Limas, RSC Adv. 6 (2016) 47771-47801 DOI: 10.1039/c6ra04656h
(b) N. Gabaldon Limas and T. A. Manz, RSC Adv. 8 (2018) 2678-2707 DOI: 10.1039/c7ra11829e.
For each atom in the material, the electron cloud parameters were fit to the spherically averaged atom-in-material
electron density using radial positions for which this density was between 10^-4 and 10^-2 electrons per cubic bohr.
The polarizabilities, dispersion coefficients, and quantum Drude oscillator (QDO) parameters were fit using the MCLF method.
The magnetic structure of the system was optimized in VASP from the default ferromagnetic initial guess using spin polarization.
The atomic spin moments (ASMs) were computed on this optimized magnetic structure using the DDEC6 partition as inputs
to the method of T. A. Manz and D. S. Sholl, J. Chem. Theory Comput. 7 (2011) 4146-4164 DOI: 10.1021/ct200539n.
The RMSE and RRMSE were computed using a uniform grid with Ewald summation.
