# Supplementary material for: A collection of forcefield precursors for metal–organic frameworks
Source: RSC Adv. 2019 Nov 13;9(63):36492–507. doi: 10.1039/c9ra07327b (PMC9075174; doi:10.1039/c9ra07327b)
Supplement: RA-009-C9RA07327B-s3958 [file RA-009-C9RA07327B-s3958.xyz]

  780
jmolscript: load "" {1 1 1} spacegroup "x,y,z" unitcell [{     30.238000     0.000000     0.000000 }, {     15.119000    26.186876     0.000000 }, {     15.119000     8.728959    24.689224 }]
Ni    35.253879     7.509174     9.732739     0.306142
Ni    26.626676    28.217581    13.809671     0.306196
Ni    33.849324    22.425743    22.000568     0.306184
Ni    25.222121    11.679172     3.835471     0.306166
Ni    41.361804    15.205584    13.809671     0.306148
Ni    19.114196    18.088410     9.732739     0.306137
Ni    27.741400    24.691169     3.835471     0.306169
Ni    32.734600    11.846507    22.000568     0.306116
Ni    37.750480    16.003411     3.835471     0.305638
Ni    24.130075    18.101504    22.000568     0.305666
Ni    22.725520     8.950587    13.809671     0.305675
Ni    36.345925    26.776168     9.732739     0.305660
Ni    22.631480    17.679546     1.465059     0.305940
Ni    39.249075    18.047210    22.077351     0.305909
Ni    37.844520     7.274453    16.180083     0.305946
Ni    21.226925    26.830462     9.655956     0.305946
Ni    35.253879    29.137090    16.180083     0.305757
Ni    26.626676     4.967825     9.655956     0.305727
Ni    33.849324    10.759664     1.465059     0.305702
Ni    25.222121    24.967092    22.077351     0.305723
Ni    26.242804     9.359452    22.077351     0.306318
Ni    34.233196    23.934543     1.465059     0.306282
Ni    42.860400    20.575465     9.655956     0.306280
Ni    17.615600    15.962210    16.180083     0.306284
H     49.170012    29.739562    12.966780     0.112180
H      7.260144     5.584788     9.122668     0.102269
H      8.620854     4.921387     7.349982     0.124134
H      7.142216     7.890979     5.216833     0.125482
H     35.898554     8.306477     6.880887     0.091530
H     32.318374     7.817656    10.142333     0.090984
H     30.764141     8.439157    11.744664     0.121227
H     33.772822     9.167153    14.233338     0.125828
H     35.203080     8.488040    12.623600     0.109503
H     51.939813    28.636222    15.578900     0.112180
H     10.894751     4.896946    13.087758     0.102269
H     11.959129     6.960472    12.880368     0.124134
H     15.415332     5.132628    13.398842     0.125482
H     29.415526    29.402625    13.858061     0.091531
H     26.470345    26.124028    15.924549     0.090983
H     25.520872    24.057010    16.366487     0.121227
H     23.909187    24.135571    12.737171     0.125827
H     24.831446    26.172910    12.426086     0.109502
H     38.774187    24.233335    21.805523     0.112181
H     19.343249    13.971571     0.254299     0.102269
H     18.278871    14.463885     2.268940     0.124133
H     14.822668    14.343425     0.372807     0.125481
H     31.060474    22.866380    23.101707     0.091529
H     34.005655    23.721818    19.321787     0.090983
H     34.955128    23.449475    17.225672     0.121226
H     36.566813    20.053910    18.509511     0.125826
H     35.644554    20.439730    20.534028     0.109501
H     41.543988    22.138385    23.716469     0.112181
H     22.977856    10.462530     2.224499     0.102269
H     21.617146     8.570092     2.189934     0.124134
H     23.095784     7.548804     5.700742     0.125482
H     24.577446     9.256188     5.537793     0.091532
H     28.157626    12.168168     3.989779     0.090985
H     29.711859    13.886028     4.041626     0.121226
H     26.703178    16.475037     3.898428     0.125829
H     25.272920    14.730991     3.794734     0.109503
H     44.186789    19.261320    15.578900     0.112181
H     13.912504    14.303272    13.087758     0.102269
H     15.167381    12.349731    12.880368     0.124134
H     11.856320    10.270493    13.398842     0.125481
H     40.993657    12.197847    13.858061     0.091530
H     39.626899    16.387747    15.924549     0.090983
H     38.311546    18.243524    16.366487     0.121226
H     39.185424    19.600004    12.737171     0.125827
H     40.488682    17.782635    12.426086     0.109502
H     46.527211    21.108368    12.966780     0.112181
H     16.325496    17.107013     9.122668     0.102269
H     15.070619    16.260304     7.349982     0.124133
H     18.381680    16.056047     5.216833     0.125482
H     19.482343    17.131454     6.880887     0.091531
H     20.849101    20.476391    10.142333     0.090984
H     22.164454    21.511646    11.744664     0.121226
H     21.290576    18.542054    14.233338     0.125828
H     19.987318    17.642971    12.623600     0.109502
H     43.757410    31.513287    23.716469     0.112180
H     12.690889     1.056204     2.224499     0.102269
H     11.732344     3.180833     2.189934     0.124134
H     10.108563     2.410938     5.700742     0.125482
H     25.965371    26.460965     5.537793     0.091530
H     26.697130    21.904449     3.989779     0.090984
H     27.407723    19.699514     4.041626     0.121227
H     31.154211    21.010604     3.898428     0.125828
H     30.358952    23.121266     3.794734     0.109503
H     46.956590    32.864530    21.805523     0.112180
H     17.547111     2.449346     0.254299     0.102269
H     18.505656     3.124967     2.268940     0.124134
H     20.129437     6.178357     0.372807     0.125481
H     34.510629    14.041403    23.101707     0.091531
H     33.778870    11.063082    19.321787     0.090983
H     33.068277    10.376986    17.225672     0.121227
H     29.321789    10.679008    18.509511     0.125828
H     30.117048    11.284798    20.534028     0.109503
H     50.769602    24.908957    23.716469     0.112181
H      9.688255    14.668142     2.224499     0.102269
H     12.007510    14.435952     2.189934     0.124134
H     12.152652    16.227134     5.700742     0.125481
H     40.171183    16.656599     5.537793     0.091533
H     35.859244    18.301135     3.989779     0.090984
H     33.594418    18.788211     4.041626     0.121228
H     32.856611    14.888112     3.898428     0.125828
H     35.082128    14.521496     3.794734     0.109503
H     50.340222    21.462764    21.805523     0.112180
H      8.466640     9.765959     0.254299     0.102269
H      8.572473     8.598024     2.268940     0.124133
H     10.404896     5.665094     0.372807     0.125483
H     25.142897    15.465969    23.101707     0.091532
H     22.929475    17.588852    19.321787     0.090984
H     22.690595    18.547292    17.225672     0.121227
H     24.825398    21.640835    18.509511     0.125827
H     24.952398    20.649225    20.534028     0.109503
H     39.944398    30.663086    15.578900     0.112181
H     20.549745     6.986659    13.087758     0.102270
H     18.230490     6.876674    12.880368     0.124134
H     18.085348    10.783756    13.398842     0.125482
H     20.304817    10.773281    13.858061     0.091533
H     24.616756     9.861978    15.924549     0.090986
H     26.881582    10.073219    16.366487     0.121227
H     27.619389     8.638178    12.737171     0.125828
H     25.393872     8.418208    12.426086     0.109504
H     40.373778    27.712698    12.966780     0.112181
H     21.771360     3.495075     9.122668     0.102269
H     21.665527     5.005185     7.349982     0.124134
H     19.833104     2.239851     5.216833     0.125482
H     35.333103    26.935821     6.880887     0.091532
H     37.546525    24.079706    10.142333     0.090984
H     37.785405    22.422949    11.744664     0.121226
H     35.650602    24.664546    14.233338     0.125827
H     35.523602    26.242742    12.623600     0.109503
H     20.531602    13.205169     3.234288     0.112180
H     24.807255    15.715617     0.743146     0.102269
H     27.126510    15.605632     0.535756     0.124133
H     27.271652    19.512714     1.054230     0.125481
H     25.052183    19.502239     1.513449     0.091532
H     20.740244    18.590936     3.579937     0.090983
H     18.475418    18.802177     4.021875     0.121226
H     17.737611    17.367136     0.392559     0.125827
H     19.963128    17.147166     0.081474     0.109502
H     20.102222    10.254781     0.622168     0.112180
H     38.704640    20.952993    21.467280     0.102269
H     38.810473    22.463102    19.694594     0.124134
H     40.642896    19.697768    17.561445     0.125482
H     40.261897    18.206862    19.225499     0.091531
H     38.048475    15.350747    22.486945     0.090984
H     37.809595    13.693991    24.089276     0.121227
H     24.825398     7.206628     1.888726     0.125828
H     24.952398     8.784824     0.278988     0.109503
H      9.706398     7.451039    11.371857     0.112181
H     35.668745     5.939184    14.569111     0.102270
H     33.349490     5.706993    14.534546     0.124134
H     33.204348     7.498176    18.045354     0.125482
H     35.423817     7.927641    17.882405     0.091532
H     39.735756     9.572176    16.334391     0.090985
H     42.000582    10.059252    16.386238     0.121227
H     12.500389     6.159153    16.243040     0.125829
H     10.274872     5.792537    16.139346     0.109503
H     10.135778     4.004846     9.460911     0.112182
H     21.771360    27.223876    12.598911     0.102269
H     21.665527    26.055942    14.613552     0.124133
H     19.833104    23.123012    12.717419     0.125482
H     20.214103    24.194928    10.757095     0.091530
H     22.427525    26.317810     6.977175     0.090984
H     22.666405    27.276250     4.881060     0.121227
H      5.412602     4.182917     6.164899     0.125827
H      5.285602     3.191307     8.189416     0.109502
H     18.932012     4.680468    11.371857     0.112180
H     37.498144    27.920447    14.569111     0.102269
H     38.858854    26.028009    14.534546     0.124133
H     37.380216    25.006721    18.045354     0.125482
H     35.898554    26.714105    17.882405     0.091532
H     32.318374    29.626086    16.334391     0.090984
H     30.764141    31.343945    16.386238     0.121226
H     18.653822     7.746078    16.243040     0.125827
H     20.084080     6.002032    16.139346     0.109504
H     21.701813     6.775418     9.460911     0.112180
H     26.013751     5.242613    12.598911     0.102269
H     27.078129     5.734926    14.613552     0.124134
H     30.534332     5.614466    12.717419     0.125481
H     29.415526     5.408463    10.757095     0.091532
H     26.470345     6.263901     6.977175     0.090983
H     25.520872     5.991557     4.881060     0.121227
H     23.909187     2.595992     6.164899     0.125828
H     24.831446     2.981812     8.189416     0.109503
H      8.536187    11.178305     3.234288     0.112181
H     34.462249    13.625904     0.743146     0.102269
H     33.397871    15.689430     0.535756     0.124134
H     29.941668    13.861586     1.054230     0.125482
H     31.060474    11.944707     1.513449     0.091532
H     34.005655     8.666110     3.579937     0.090985
H     34.955128     6.599093     4.021875     0.121227
H      6.328813     6.677653     0.392559     0.125827
H      5.406554     8.714992     0.081474     0.109503
H     11.305988    12.281645     0.622168     0.112181
H     22.977856    23.042705    21.467280     0.102269
H     21.617146    22.379304    19.694594     0.124134
H     23.095784    25.348896    17.561445     0.125482
H     24.577446    25.764395    19.225499     0.091533
H     28.157626    25.275573    22.486945     0.090986
H     29.711859    25.897075    24.089276     0.121227
H     11.584178    17.896111     1.888726     0.125828
H     10.153920    17.216998     0.278988     0.109504
H     13.948789     3.650451     0.622168     0.112181
H     29.031504     8.378055    21.467280     0.102269
H     30.286381     7.531346    19.694594     0.124133
H     26.975320     7.327088    17.561445     0.125482
H     25.874657     8.402496    19.225499     0.091529
H     24.507899    11.747433    22.486945     0.090983
H     23.192546    12.782687    24.089276     0.121226
H      8.947424     1.084137     1.888726     0.125827
H     10.250682     0.185054     0.278988     0.109502
H     16.289211     1.803403     3.234288     0.112181
H     31.444496    23.032230     0.743146     0.102270
H     30.189619    21.078689     0.535756     0.124134
H     33.500680    18.999451     1.054230     0.125481
H     34.601343    20.926806     1.513449     0.091531
H     35.968101    25.116706     3.579937     0.090985
H     37.283454    26.972482     4.021875     0.121227
H     21.290576     2.142086     0.392559     0.125828
H     19.987318     0.324717     0.081474     0.109503
H     13.519410    15.406612     9.460911     0.112180
H     42.928889    19.907263    12.598911     0.102269
H     41.970344    20.582885    14.613552     0.124134
H     40.346563    23.636274    12.717419     0.125482
H     41.084371    22.770362    10.757095     0.091530
H     41.816130    19.792041     6.977175     0.090983
H     42.526723    19.105945     4.881060     0.121226
H     16.035211    19.407967     6.164899     0.125828
H     15.239952    20.013757     8.189416     0.109502
H     16.718590    14.055369    11.371857     0.112180
H     17.547111    18.514122    14.569111     0.102269
H     18.505656    20.638750    14.534546     0.124134
H     20.129437    19.868856    18.045354     0.125481
H     19.391629    17.732007    17.882405     0.091530
H     18.659870    13.175490    16.334391     0.090983
H     17.949277    10.970555    16.386238     0.121227
H     14.202789    12.281645    16.243040     0.125828
H     14.998048    14.392307    16.139346     0.109502
H     49.765700    28.732241    14.917229     0.101372
H     40.948300    23.641512    22.116607     0.101372
H     45.357000    21.096148    14.917229     0.101372
H     45.357000    31.277605    22.116607     0.101372
H     49.765700    23.641512    22.116607     0.101373
H     40.948300    28.732241    14.917229     0.101372
H     19.527700    11.274323     2.572617     0.101372
H     10.710300     6.183594     9.771995     0.101372
H     19.527700     6.183594     9.771995     0.101372
H     10.710300    11.274323     2.572617     0.101373
H     15.119000     3.638230     2.572617     0.101372
H     15.119000    13.819687     9.771995     0.101372
C     35.461614     4.853127    11.192860     0.580446
C     51.042046    30.315848    12.405101    -0.038980
C     50.066266    29.718264    13.222067    -0.130850
C      7.203901     6.036948     8.309158     0.113673
C      8.048146     5.645192     7.241103    -0.158435
C      8.031818     6.299515     6.087622     0.053506
C      7.151589     7.368463     5.983927    -0.153678
C     36.538390     7.647615     7.009764     0.047200
C      8.839777     5.904268     4.923772     0.368072
C     32.611078     8.076382    10.987445     0.061512
C     31.671584     8.479834    11.942671    -0.164291
C     32.080704     8.930074    13.162072     0.054718
C     33.440809     8.899697    13.405755    -0.157827
C     34.291102     8.479311    12.439666     0.100292
C     31.094340     9.364776    14.171615     0.361642
C     23.901022    29.419908    14.405422     0.580447
C     52.731141    29.597629    13.965953    -0.038979
C     51.719075    29.047531    14.772057    -0.130850
C     11.820034     4.946526    13.191699     0.113671
C     12.465918     6.198608    13.043070    -0.158438
C     13.785504     6.296722    13.132445     0.053504
C     14.487328     5.124772    13.381806    -0.153678
C     28.929904    30.150522    13.603269     0.047206
C     14.507588     7.575340    13.047020     0.368072
C     25.929690    25.722146    15.281889     0.061513
C     25.382684    24.460463    15.540385    -0.164289
C     24.646994    23.821678    14.587628     0.054722
C     24.430490    24.512313    13.410199    -0.157823
C     24.976588    25.738906    13.236140     0.100293
C     24.073681    22.486496    14.851556     0.361653
C     36.574978    23.388198    22.935548     0.580446
C     37.982859    23.033104    23.249595    -0.038976
C     38.994925    23.609739    22.462256    -0.130849
C     18.417966    14.086095     0.266397     0.113675
C     17.772082    14.363327     1.496414    -0.158435
C     16.452496    14.480295     1.559124     0.053504
C     15.750672    14.324745     0.371079    -0.153678
C     31.546096    22.875459    23.891762     0.047202
C     15.730412    14.825962     2.793092     0.368075
C     34.546310    22.981952    19.157110     0.061513
C     35.093316    22.805103    17.881417    -0.164289
C     35.829006    21.693907    17.596751     0.054720
C     36.045510    20.814028    18.640364    -0.157825
C     35.499412    21.058788    19.854827     0.100294
C     36.402319    21.497680    16.249953     0.361651
C     25.014386    12.170438     0.844618     0.580446
C     39.671954    21.800924    24.447023    -0.038981
C     40.647734    22.371972    23.611292    -0.130852
C     23.034099     9.846265     2.921970     0.113672
C     22.189854     8.708708     2.908637    -0.158437
C     22.206182     7.839303     3.910032     0.053504
C     23.086411     8.097855     4.952411    -0.153679
C     23.937610     9.158074     4.873653     0.047203
C     21.398223     6.610266     3.925340     0.368071
C     27.864922    13.051190     3.952004     0.061512
C     28.804416    14.086270     4.013974    -0.164292
C     28.395296    15.386012     4.031997     0.054717
C     27.035191    15.605632     3.922130    -0.157827
C     26.184898    14.554666     3.847816     0.100294
C     29.381660    16.482718     4.105324     0.361641
C     43.765876    16.964906    14.405422     0.580447
C     44.623729    18.095306    13.965953    -0.038979
C     44.653362    19.246830    14.772057    -0.130849
C     13.492800    13.477163    13.191699     0.113673
C     14.254193    12.291771    13.043070    -0.158437
C     13.679369    11.099919    13.132445     0.053504
C     12.313518    11.078096    13.381806    -0.153678
C     41.884166    12.244460    13.603269     0.047201
C     14.425643     9.835267    13.047020     0.368070
C     39.549187    17.056909    15.281889     0.061510
C     38.730040    18.161472    15.540385    -0.164290
C     38.544681    19.117991    14.587628     0.054720
C     39.251041    18.960171    13.410199    -0.157825
C     40.040252    17.873940    13.236140     0.100292
C     37.675036    20.282085    14.851556     0.361648
C     16.710124    19.236530    11.192860     0.580446
C     46.090272    19.198996    12.405101    -0.038978
C     46.060638    20.342838    13.222067    -0.130848
C     16.745200    16.929641     8.309158     0.113672
C     15.983807    16.394381     7.241103    -0.158437
C     16.558631    16.081361     6.087622     0.053504
C     17.924482    16.309186     5.983927    -0.153677
C     18.591834    16.906771     7.009764     0.047205
C     15.812357    15.579271     4.923772     0.368076
C     20.926813    20.093539    10.987445     0.061515
C     21.745960    20.705439    11.942671    -0.164288
C     21.931319    20.126011    13.162072     0.054721
C     21.224959    18.963314    13.405755    -0.157825
C     20.435748    18.437132    12.439666     0.100293
C     22.800964    20.762876    14.171615     0.361654
C     28.270716    24.625440     0.844618     0.580446
C     44.401177    33.303247    24.447023    -0.038977
C     44.407829    32.172672    23.611292    -0.130848
C     12.129067     1.315629     2.921970     0.113674
C     11.566035     2.615545     2.908637    -0.158436
C     10.804945     3.036106     3.910032     0.053504
C     10.588743     2.144531     4.952411    -0.153678
C     26.200320    27.064136     4.873653     0.047201
C     10.144547     4.350338     3.925340     0.368074
C     27.608201    21.716427     3.952004     0.061513
C     28.034859    20.385261     4.013974    -0.164291
C     29.365029    20.089698     4.031997     0.054717
C     30.235279    21.157774     3.922130    -0.157828
C     29.750261    22.419632     3.847816     0.100293
C     29.821623    18.687129     4.105324     0.361643
C     32.205284     9.004794    22.935548     0.580446
C     46.312823    34.149956    23.249595    -0.038979
C     46.306171    32.985164    22.462256    -0.130851
C     18.108933     3.193402     0.266397     0.113673
C     18.671965     3.614138     1.496414    -0.158437
C     19.433055     4.698449     1.559124     0.053505
C     19.649257     5.384022     0.371079    -0.153680
C     34.275680    13.616303    23.891762     0.047205
C     20.093453     5.150959     2.793092     0.368071
C     32.867799    10.964794    19.157110     0.061512
C     32.441141    10.579498    17.881417    -0.164292
C     31.110971    10.497970    17.596751     0.054718
C     30.240721    10.750411    18.640364    -0.157826
C     30.725739    11.100966    19.854827     0.100293
C     30.654377    10.099580    16.249953     0.361643
C     37.428899    15.577874     0.844618     0.580442
C     51.997870    23.456458    24.447023    -0.038985
C     51.015437    24.015984    23.611292    -0.130852
C     10.193835    15.024982     2.921970     0.113664
C     11.601111    14.862623     2.908637    -0.158439
C     12.345873    15.311466     3.910032     0.053505
C     11.681847    15.944491     4.952411    -0.153680
C     40.576070    16.151541     4.873653     0.047199
C     13.814230    15.226272     3.925340     0.368075
C     35.240877    17.606135     3.952004     0.061509
C     33.874724    17.902221     4.013974    -0.164295
C     32.953675    16.898042     4.031997     0.054717
C     33.443530    15.610346     3.922130    -0.157831
C     34.778840    15.399454     3.847816     0.100285
C     31.510717    17.203905     4.105324     0.361639
C     21.933738    19.980761    22.935548     0.580442
C     51.775318    21.377569    23.249595    -0.038985
C     50.769904    21.965726    22.462256    -0.130850
C      8.830101     8.907379     0.266397     0.113664
C      8.912953     8.209411     1.496414    -0.158439
C      9.471449     7.008132     1.559124     0.053504
C      9.957071     6.478109     0.371079    -0.153679
C     24.892224    15.881991    23.891762     0.047196
C      9.533134     6.209956     2.793092     0.368073
C     23.299891    18.427007    19.157110     0.061508
C     23.179544    18.989152    17.881417    -0.164292
C     23.774023    20.181876    17.596751     0.054720
C     24.427768    20.809314    18.640364    -0.157827
C     24.488849    20.213999    19.854827     0.100286
C     23.657304    20.776493    16.249953     0.361652
C     23.047101     5.988939    14.405422     0.580443
C     38.716130    30.867693    13.965953    -0.038984
C     39.698563    30.266268    14.772057    -0.130851
C     20.044165     7.763187    13.191699     0.113665
C     18.636889     7.696498    13.043070    -0.158440
C     17.892127     8.790236    13.132445     0.053503
C     18.556153     9.984009    13.381806    -0.153683
C     19.899930     9.978771    13.603269     0.047197
C     16.423770     8.776270    13.047020     0.368072
C     25.235123     9.594697    15.281889     0.061511
C     26.601276     9.751818    15.540385    -0.164294
C     27.522325     9.434084    14.587628     0.054716
C     27.032470     8.901268    13.410199    -0.157830
C     25.697160     8.760907    13.236140     0.100286
C     28.965283     9.605172    14.851556     0.361644
C     38.542262    28.284096    11.192860     0.580443
C     38.938682    29.045785    12.405101    -0.038983
C     39.944096    28.499526    13.222067    -0.130852
C     21.407899     3.220288     8.309158     0.113666
C     21.325047     4.147303     7.241103    -0.158440
C     20.766551     3.806001     6.087622     0.053503
C     20.280929     2.509227     5.983927    -0.153682
C     35.583776    27.819366     7.009764     0.047197
C     20.704866     4.703338     4.923772     0.368071
C     37.176109    24.203831    10.987445     0.061506
C     37.296456    23.188479    11.942671    -0.164294
C     36.701977    23.317667    13.162072     0.054719
C     36.048232    24.510742    13.405755    -0.157827
C     35.987151    25.457310    12.439666     0.100287
C     36.818696    22.246101    14.171615     0.361650
C     22.309899    14.717897     2.060810     0.580444
C     21.759870    13.409775     1.621341    -0.038979
C     20.777437    12.808350     2.427445    -0.130851
C     25.312835    16.492145     0.847087     0.113669
C     26.720111    16.425456     0.698458    -0.158440
C     27.464873    17.519195     0.787833     0.053503
C     26.800847    18.712967     1.037194    -0.153681
C     25.457070    18.707730     1.258657     0.047203
C     28.933230    17.505228     0.702408     0.368072
C     20.121877    18.323655     2.937277     0.061512
C     18.755724    18.480777     3.195773    -0.164290
C     17.834675    18.163043     2.243016     0.054721
C     18.324530    17.630227     1.065587    -0.157825
C     19.659840    17.489865     0.891528     0.100291
C     16.391717    18.334130     2.506944     0.361656
C     37.052738    19.555137    23.537472     0.580445
C     21.537318    11.587867     0.060489    -0.038981
C     20.531904    11.041609     0.877455    -0.130851
C     39.068101    20.678205    20.653770     0.113671
C     39.150953    21.605220    19.585715    -0.158436
C     39.709449    21.263918    18.432234     0.053505
C     40.195071    19.967144    18.328539    -0.153679
C     40.011224    19.090407    19.354376     0.047197
C     39.771134    22.161255    17.268384     0.368074
C     38.418891    15.474873    23.332057     0.061510
C     38.298544    14.459520    24.287283    -0.164293
C     23.774023     5.859750     0.817460     0.054716
C     24.427768     7.052824     1.061143    -0.157829
C     24.488849     7.999392     0.095054     0.100290
C     23.657304     4.788183     1.827003     0.361642
C     38.166101     6.848916    13.189230     0.580445
C      8.478130     5.998541    12.102411    -0.038983
C      9.460563     6.558067    11.266680    -0.130851
C     35.163165     6.296024    15.266582     0.113667
C     33.755889     6.133665    15.253249    -0.158439
C     33.011127     6.582508    16.254644     0.053503
C     33.675153     7.215532    17.297023    -0.153679
C     35.018930     7.422583    17.218265     0.047201
C     31.542770     6.497313    16.269952     0.368070
C     40.354123     8.877177    16.296616     0.061511
C     41.720276     9.173263    16.358586    -0.164292
C     12.403325     8.169083    16.376609     0.054718
C     11.913470     6.881387    16.266742    -0.157828
C     10.578160     6.670496    16.192428     0.100290
C     13.846283     8.474946    16.449936     0.361642
C     23.423262    28.709720    10.590936     0.580444
C      8.700682     3.919652    10.904983    -0.038979
C      9.706096     4.507809    10.117644    -0.130849
C     21.407899    26.365296    12.611009     0.113670
C     21.325047    25.667329    13.841026    -0.158437
C     20.766551    24.466049    13.903736     0.053504
C     20.280929    23.936027    12.715691    -0.153678
C     20.464776    24.610950    11.547150     0.047200
C     20.704866    23.667873    15.137704     0.368075
C     22.057109    27.155965     6.812498     0.061511
C     22.177456    27.718110     5.536805    -0.164291
C      6.463977     2.723959     5.252139     0.054719
C      5.810232     3.351396     6.295752    -0.157828
C      5.749151     2.756082     7.510215     0.100289
C      6.580696     3.318576     3.905341     0.361649
C     35.461615    29.628355    13.189230     0.580443
C     20.804046     4.343006    12.102411    -0.038983
C     19.828266     4.914055    11.266680    -0.130852
C     37.441901    27.304183    15.266582     0.113667
C     38.286146    26.166625    15.253249    -0.158438
C     38.269818    25.297221    16.254644     0.053503
C     37.389589    25.555773    17.297023    -0.153680
C     36.538390    26.615992    17.218265     0.047196
C     39.077777    24.068183    16.269952     0.368075
C     32.611078    30.509107    16.296616     0.061508
C     31.671584    31.544187    16.358586    -0.164294
C     16.961704     6.657053    16.376609     0.054716
C     18.321809     6.876674    16.266742    -0.157828
C     19.172102     5.825707    16.192428     0.100288
C     15.975340     7.753760    16.449936     0.361646
C     23.901022     5.930280    10.590936     0.580443
C     22.493141     5.575186    10.904983    -0.038983
C     21.481075     6.151821    10.117644    -0.130853
C     26.939034     5.357137    12.611009     0.113667
C     27.584918     5.634368    13.841026    -0.158439
C     28.904504     5.751336    13.903736     0.053503
C     29.606328     5.595786    12.715691    -0.153683
C     28.929904     5.417541    11.547150     0.047200
C     29.626588     6.097003    15.137704     0.368070
C     25.929690     5.524034     6.812498     0.061509
C     25.382684     5.347186     5.536805    -0.164295
C     24.646994     4.235989     5.252139     0.054716
C     24.430490     3.356110     6.295752    -0.157830
C     24.976588     3.600870     7.510215     0.100287
C     24.073681     4.039762     3.905341     0.361642
C     36.574978    11.961990     2.060810     0.580443
C      7.744859    12.139712     1.621341    -0.038986
C      8.756925    11.589613     2.427445    -0.130851
C     33.536966    13.675485     0.847087     0.113664
C     32.891082    14.927567     0.698458    -0.158440
C     31.571496    15.025680     0.787833     0.053503
C     30.869672    13.853730     1.037194    -0.153680
C     31.546096    12.692604     1.258657     0.047196
C     30.849412    16.304298     0.702408     0.368070
C     34.546310     8.264229     2.937277     0.061506
C     35.093316     7.002545     3.195773    -0.164294
C      5.591006     6.363760     2.243016     0.054719
C      5.807510     7.054395     1.065587    -0.157828
C      5.261412     8.280989     0.891528     0.100286
C      6.164319     5.028579     2.506944     0.361645
C     25.014385    22.311044    23.537472     0.580444
C      9.433954    12.857931     0.060489    -0.038985
C     10.409734    12.260346     0.877455    -0.130850
C     23.034099    23.494865    20.653770     0.113664
C     22.189854    23.103110    19.585715    -0.158438
C     22.206182    23.757432    18.432234     0.053504
C     23.086411    24.826381    18.328539    -0.153678
C     23.937610    25.105533    19.354376     0.047198
C     21.398223    23.362185    17.268384     0.368075
C     27.864922    25.534299    23.332057     0.061510
C     28.804416    25.937752    24.287283    -0.164289
C     13.276296    17.659033     0.817460     0.054722
C     11.916191    17.628656     1.061143    -0.157827
C     11.065898    17.208269     0.095054     0.100285
C     14.262660    18.093735     1.827003     0.361653
C     28.646876    10.507572    23.537472     0.580447
C     14.385729     1.741078     0.060489    -0.038976
C     14.415362     2.884921     0.877455    -0.130848
C     28.611800     8.200682    20.653770     0.113675
C     29.373193     7.665423    19.585715    -0.158437
C     28.798369     7.352402    18.432234     0.053503
C     27.432518     7.580228    18.328539    -0.153678
C     26.765166     8.177812    19.354376     0.047204
C     29.544643     6.850312    17.268384     0.368071
C     24.430187    11.364581    23.332057     0.061512
C     23.611040    11.976481    24.287283    -0.164290
C      8.306681     2.668094     0.817460     0.054719
C      9.013041     1.505396     1.061143    -0.157824
C      9.802252     0.979215     0.095054     0.100296
C      7.437036     3.304958     1.827003     0.361649
C     31.829124    25.693864     2.060810     0.580448
C     15.852272     0.637389     1.621341    -0.038978
C     15.822638     1.788913     2.427445    -0.130849
C     31.864200    22.206122     0.847087     0.113675
C     31.102807    21.020729     0.698458    -0.158436
C     31.677631    19.828877     0.787833     0.053504
C     33.043482    19.807055     1.037194    -0.153680
C     33.710834    20.973418     1.258657     0.047203
C     30.931357    18.564226     0.702408     0.368070
C     36.045813    25.785868     2.937277     0.061515
C     36.864960    26.890430     3.195773    -0.164290
C     21.931319     1.660073     2.243016     0.054717
C     21.224959     1.502254     1.065587    -0.157827
C     20.435748     0.416022     0.891528     0.100295
C     22.800964     2.824167     2.506944     0.361642
C     43.389716    17.733753    10.590936     0.580448
C     14.163177    16.692039    10.904983    -0.038978
C     14.169829    15.527246    10.117644    -0.130850
C     42.367067    20.651320    12.611009     0.113675
C     41.804035    21.072056    13.841026    -0.158435
C     41.042945    22.156367    13.903736     0.053506
C     40.826743    22.841939    12.715691    -0.153676
C     41.319320    22.345261    11.547150     0.047202
C     40.382547    22.608876    15.137704     0.368074
C     42.727201    19.693753     6.812498     0.061513
C     43.153859    19.308457     5.536805    -0.164288
C     14.246029    19.226928     5.252139     0.054722
C     15.116279    19.479370     6.295752    -0.157822
C     14.631261    19.829925     7.510215     0.100296
C     14.702623    18.828538     3.905341     0.361653
C     17.086284    15.896481    13.189230     0.580447
C     16.074823    15.845330    12.102411    -0.038976
C     16.068171    14.714755    11.266680    -0.130849
C     18.108933    18.773546    15.266582     0.113676
C     18.671965    20.073463    15.253249    -0.158435
C     19.433055    20.494024    16.254644     0.053506
C     19.649257    19.602448    17.297023    -0.153677
C     19.156680    18.335178    17.218265     0.047207
C     20.093453    21.808256    16.269952     0.368075
C     17.748799    12.987469    16.296616     0.061516
C     17.322141    11.656302    16.358586    -0.164290
C     15.991971    11.360740    16.376609     0.054719
C     15.121721    12.428815    16.266742    -0.157826
C     15.606739    13.690674    16.192428     0.100294
C     15.535377     9.958171    16.449936     0.361645
C     52.387033    30.245667    12.776920     0.030481
C     50.422470    29.111427    14.380979    -0.106322
C     38.326967    22.128085    24.256916     0.030482
C     40.291530    23.262326    22.652857    -0.106323
C     45.357000    18.069294    12.776920     0.030484
C     45.357000    20.337776    14.380979    -0.106322
C     45.357000    34.304459    24.256916     0.030485
C     45.357000    32.035977    22.652857    -0.106322
C     52.387033    22.128085    24.256916     0.030476
C     50.422470    23.262326    22.652857    -0.106321
C     38.326967    30.245667    12.776920     0.030478
C     40.291530    29.111427    14.380979    -0.106322
C     22.149033    12.787750     0.432308     0.030483
C     20.184470    11.653509     2.036367    -0.106322
C      8.088967     4.670168    11.912304     0.030482
C     10.053530     5.804408    10.308245    -0.106322
C     22.149033     4.670168    11.912304     0.030478
C     20.184470     5.804408    10.308245    -0.106322
C      8.088967    12.787750     0.432308     0.030476
C     10.053530    11.653509     2.036367    -0.106321
C     15.119000     0.611376     0.432308     0.030484
C     15.119000     2.879858     2.036367    -0.106323
C     15.119000    16.846541    11.912304     0.030484
C     15.119000    14.578059    10.308245    -0.106323
N     36.574978     7.029081     8.182256    -0.170355
N      8.834636     6.682367     3.853741    -0.408480
N     33.904357     8.057702    11.256064    -0.153416
N     29.811947     9.233667    13.871147    -0.408911
N     27.615458    30.031284    13.474144    -0.170357
N     15.830500     7.558056    13.041095    -0.408480
N     25.699579    26.354647    14.145197    -0.153413
N     24.243317    21.975154    16.060587    -0.408901
N     32.860542    22.713973    23.822385    -0.170354
N     14.407500    14.814614     2.778772    -0.408479
N     34.776421    22.121102    20.132334    -0.153411
N     36.232684    22.467118    15.364845    -0.408905
N     23.901022    10.057332     3.899663    -0.170355
N     21.403364     5.860797     5.015616    -0.408480
N     26.571643    13.298219     3.844853    -0.153416
N     30.664053    16.155731     4.081869    -0.408913
N     42.438126    13.442422    13.474144    -0.170356
N     13.749219     8.698233    13.041095    -0.408482
N     40.212004    16.939941    14.145197    -0.153413
N     37.147383    20.390848    16.060587    -0.408906
N     18.037874    17.184352     8.182256    -0.170349
N     16.488781    15.194673     3.853741    -0.408478
N     20.263996    18.982867    11.256064    -0.153406
N     23.328617    21.939016    13.871147    -0.408902
N     26.997394    26.646194     3.899663    -0.170352
N      9.492918     4.720621     5.015616    -0.408479
N     28.468775    22.712925     3.844853    -0.153413
N     28.897247    17.740037     4.081869    -0.408913
N     33.478606    12.558702    23.822385    -0.170348
N     20.745082     6.302308     2.778772    -0.408481
N     32.007225    11.195937    20.132334    -0.153410
N     31.578753     9.761769    15.364845    -0.408911
N     39.815584    15.670227     3.899663    -0.170308
N     14.460719    15.605458     5.015616    -0.408479
N     35.673583    16.362608     3.844853    -0.153376
N     31.152700    18.477983     4.081869    -0.408913
N     24.374852    17.101078    23.822385    -0.170311
N     10.204418     5.069954     2.778772    -0.408479
N     23.930353    19.056714    20.132334    -0.153372
N     22.902564    20.144866    15.364845    -0.408903
N     20.660416     8.900046    13.474144    -0.170308
N     15.777281     9.930587    13.041095    -0.408480
N     24.802417     9.079165    14.145197    -0.153372
N     29.323301    10.007751    16.060587    -0.408910
N     36.101148    28.160319     8.182256    -0.170309
N     20.033582     4.309836     3.853741    -0.408480
N     36.545647    25.333184    11.256064    -0.153369
N     37.573436    21.201070    13.871147    -0.408904
N     24.696584    17.629005     1.129532    -0.170329
N     29.579719    18.659546     0.696483    -0.408480
N     20.554583    17.808123     1.800585    -0.153387
N     16.033700    18.736710     3.715975    -0.408901
N     39.493852    19.431361    20.526868    -0.170331
N     40.442418    21.767754    16.198353    -0.408480
N     39.049353    16.604225    23.600676    -0.153394
N     22.902564     3.743152     1.526535    -0.408913
N     35.779416     6.941268    16.244275    -0.170337
N     30.896281     6.876499    17.360228    -0.408482
N     39.921417     7.633649    16.189465    -0.153398
N     14.204301     9.749025    16.426481    -0.408911
N     20.982148    25.830036    11.477773    -0.170333
N     20.033582    22.527871    15.123384    -0.408478
N     21.426647    27.785672     7.787722    -0.153394
N      7.335436     2.686948     3.020233    -0.408908
N     36.574978    27.515249    16.244275    -0.170315
N     39.072636    23.318715    17.360228    -0.408478
N     33.904358    30.756137    16.189465    -0.153378
N     14.692947     7.426773    16.426481    -0.408909
N     27.615458     5.256055    11.477773    -0.170314
N     30.949500     6.085656    15.123384    -0.408482
N     25.699579     4.663184     7.787722    -0.153378
N     24.243316     5.009200     3.020233    -0.408912
N     32.860542    12.573367     1.129532    -0.170317
N     29.526500    16.287015     0.696483    -0.408481
N     34.776421     8.896729     1.800585    -0.153379
N      5.994684     4.517236     3.715975    -0.408907
N     23.901022    24.486999    20.526868    -0.170317
N     21.403364    24.140285    16.198353    -0.408478
N     26.571642    25.515619    23.600676    -0.153377
N     15.545053    17.962626     1.526535    -0.408901
N     27.319126     8.455393    20.526868    -0.170367
N     28.868219     6.465714    16.198353    -0.408481
N     25.093004    10.253908    23.600676    -0.153422
N      6.909383     4.481098     1.526535    -0.408906
N     33.156874    22.171380     1.129532    -0.170366
N     31.607781    17.427191     0.696483    -0.408482
N     35.382996    25.668900     1.800585    -0.153425
N     23.328617     2.932930     3.715975    -0.408912
N     42.116394    21.287661    11.477773    -0.170365
N     39.730918    23.760226    15.123384    -0.408479
N     43.587775    19.924896     7.787722    -0.153421
N     13.778247    18.490728     3.020233    -0.408901
N     18.359606    17.917235    16.244275    -0.170363
N     20.745082    22.178538    17.360228    -0.408479
N     16.888225    13.983967    16.189465    -0.153423
N     16.459753     9.011079    16.426481    -0.408911
O     35.918208     6.006746    10.984236    -0.499011
O     34.622510     4.298838    10.438357    -0.618751
O     24.737405    29.012789    13.558334    -0.499008
O     24.197052    29.660653    15.603343    -0.618751
O     35.738595    22.453850    22.834076    -0.499007
O     36.278948    24.597857    22.763218    -0.618744
O     24.557792    12.358285     2.001802    -0.499006
O     25.853490    11.274323     0.573531    -0.618750
O     42.995110    16.444136    13.558334    -0.499010
O     43.826352    16.588164    15.603343    -0.618750
O     17.480890    18.264299    10.984236    -0.499004
O     16.649648    20.240360    10.438357    -0.618747
O     28.661693    24.926938     2.001802    -0.499006
O     27.075105    24.346812     0.573531    -0.618745
O     31.814307    10.196297    22.834076    -0.499003
O     33.400895     8.656334    22.763218    -0.618752
O     37.494515    15.088529     2.001802    -0.498991
O     37.785405    16.752617     0.573531    -0.618788
O     23.161098    19.723606    22.834076    -0.498991
O     21.034158    19.119562    22.763218    -0.618787
O     22.981485     6.916827    13.558334    -0.498988
O     22.690595     6.124936    15.603343    -0.618782
O     37.314902    28.102708    10.984236    -0.498986
O     39.441842    27.834554    10.438357    -0.618786
O     22.375515    15.645786     1.213722    -0.498993
O     22.666405    14.853894     3.258731    -0.618764
O     38.280098    19.373749    23.328848    -0.498997
O     36.153158    19.105596    22.782969    -0.618766
O     38.100485     6.359570    14.346414    -0.499001
O     37.809595     8.023659    12.918143    -0.618764
O     22.195902    28.452565    10.489464    -0.498998
O     24.322842    27.848521    10.418606    -0.618760
O     35.918208    29.816203    14.346414    -0.498991
O     34.622510    28.732241    12.918143    -0.618782
O     24.737405     4.995932    10.489464    -0.498991
O     24.197052     7.139939    10.418606    -0.618783
O     35.738595    11.554872     1.213722    -0.498993
O     36.278948    12.202735     3.258731    -0.618783
O     24.557792    23.464663    23.328848    -0.498995
O     25.853490    21.756755    22.782969    -0.618779
O     27.876110     9.535340    23.328848    -0.499009
O     28.707352    11.511402    22.782969    -0.618739
O     32.599890    25.173095     1.213722    -0.499011
O     31.768648    25.317123     3.258731    -0.618740
O     43.780693    18.925255    10.489464    -0.499011
O     42.194105    17.385293    10.418606    -0.618742
O     16.695307    16.197980    14.346414    -0.499012
O     18.281895    15.617853    12.918143    -0.618737

The following XYZ coordinates are in angstroms. Other properties are in atomic units.
The sperically averaged electron density of each atom fit to a function of the form exp(a - br)
eigen_1, eigen_2 and eigen_3 are the three eigenvalues of traceless quadrupole moment tensor
  atom number  atomic symbol              X              Y              Z     net charge C6 coefficient C8 coefficient C10 coefficient fluctuating dipole atomic polarizability isotropic forcefield polarizability              a              b squared Pearson coefficient          <r^3>          <r^4>         wp_QDO          m_QDO          q_QDO       dipole_x       dipole_y       dipole_z         dipole            Qxy            Qxz            Qyz     Q(x^2-y^2)  Q(3z^2 - R^2)        eigen_1        eigen_2        eigen_3 static polarizability      alpha(xx)      alpha(xy)      alpha(xz)      alpha(yy)      alpha(yz)      alpha(zz) atomic spin moment
            1             Ni      35.253879       7.509174       9.732739       0.306142     223.963072 0.44201124E+04  0.17321360E+06                                28.217596                           20.648190       0.240155       1.835706                    0.998597      60.238306     178.551202       0.432111       0.361711      -1.180912       0.054343      -0.001013       0.060126       0.081051      -0.107799       0.010850      -0.166505      -0.093265       0.088611      -0.181674      -0.041591       0.223265             41.984071      42.244716     -10.682826     -30.350471      24.251351       5.469723      59.456147           1.105370
            2             Ni      26.626676      28.217581      13.809671       0.306196     223.952568 0.44198707E+04  0.17320152E+06                                28.216603                           20.647499       0.240148       1.835707                    0.998596      60.237389     178.546361       0.432123       0.361707      -1.180917      -0.049672       0.003701      -0.063949       0.081059      -0.087276       0.025357      -0.057651       0.214614      -0.479926      -0.181672      -0.041599       0.223271             41.982465      42.562530      25.784212      -4.563286      66.252267      -9.267386      17.132597           1.105423
            3             Ni      33.849324      22.425743      22.000568       0.306184     223.973433 0.44202577E+04  0.17322113E+06                                28.218839                           20.648803       0.240147       1.835709                    0.998596      60.238081     178.552875       0.432095       0.361721      -1.180901       0.049670      -0.059037       0.024800       0.081040       0.005150       0.090723      -0.003144       0.368768      -0.017468      -0.181671      -0.041590       0.223261             41.986537      42.565993      -4.292873     -25.833441      16.766800       8.229749      66.626817           1.105417
            4             Ni      25.222121      11.679172       3.835471       0.306166     223.950397 0.44198339E+04  0.17319962E+06                                28.216340                           20.647348       0.240153       1.835708                    0.998596      60.237423     178.545873       0.432127       0.361704      -1.180920      -0.054341       0.056349      -0.020988       0.081047       0.025681       0.105239      -0.128773       0.013436       0.408831      -0.181652      -0.041624       0.223276             41.981957      42.242595      32.173802      -0.044810      58.979327      -6.809181      24.723949           1.105392
            5             Ni      41.361804      15.205584      13.809671       0.306148     223.979811 0.44204096E+04  0.17322857E+06                                28.219303                           20.649122       0.240159       1.835705                    0.998597      60.239090     178.556645       0.432093       0.361720      -1.180902       0.028043       0.041167      -0.063933       0.081047       0.136554      -0.062612       0.006851       0.043823      -0.480025      -0.181696      -0.041577       0.223273             41.987247      38.004619     -23.153526      -5.745033      70.822764       8.586803      17.134357           1.105374
            6             Ni      19.114196      18.088410       9.732739       0.306137     223.952345 0.44198927E+04  0.17320253E+06                                28.216522                           20.647513       0.240142       1.835703                    0.998597      60.237651     178.546994       0.432124       0.361705      -1.180918      -0.028038      -0.046558       0.060120       0.081044       0.013484      -0.149638       0.073850       0.233343       0.088615      -0.181658      -0.041626       0.223283             41.982133      37.999713      13.132104      19.910995      28.493447      23.548097      59.453240           1.105375
            7             Ni      27.741400      24.691169       3.835471       0.306169     223.958986 0.44200149E+04  0.17320884E+06                                28.217317                           20.648001       0.240145       1.835707                    0.998596      60.237597     178.548664       0.432112       0.361713      -1.180911       0.075969       0.018887      -0.020996       0.081048      -0.007021      -0.164142      -0.026762      -0.051239       0.408777      -0.181666      -0.041596       0.223262             41.983642      26.932809     -23.335217      -5.874715      74.293290       3.443689      24.724828           1.105403
            8             Ni      32.734600      11.846507      22.000568       0.306116     223.959158 0.44200438E+04  0.17321007E+06                                28.217150                           20.647929       0.240130       1.835697                    0.998597      60.238287     178.550139       0.432117       0.361708      -1.180916      -0.075984      -0.013482       0.024805       0.081060       0.157098      -0.048089      -0.077016      -0.193405      -0.017454      -0.181693      -0.041596       0.223290             41.983181      26.932523      13.316918      20.042027      32.396498      18.255868      66.620521           1.105353
            9             Ni      37.750480      16.003411       3.835471       0.305638     224.011276 0.44213567E+04  0.17327468E+06                                28.221254                           20.650993       0.240057       1.835628                    0.998597      60.245856     178.580366       0.432085       0.361708      -1.180914      -0.021637      -0.075261      -0.020959       0.081066      -0.018741       0.058902       0.155607       0.038035       0.409308      -0.181865      -0.041547       0.223413             41.988922      82.671963      -8.841138       5.920190      18.566614       3.366443      24.728189           1.104921
           10             Ni      24.130075      18.101504      22.000568       0.305666     224.012443 0.44213709E+04  0.17327558E+06                                28.221538                           20.651180       0.240068       1.835637                    0.998597      60.245361     178.579766       0.432077       0.361713      -1.180908       0.026326       0.072543       0.024800       0.081059      -0.162424      -0.042704       0.080134      -0.175447      -0.017308      -0.181839      -0.041549       0.223388             41.989478      19.500696      -9.025874       5.789878      39.837498     -26.488794      66.630241           1.104941
           11             Ni      22.725520       8.950587      13.809671       0.305675     224.000687 0.44211176E+04  0.17326287E+06                                28.220384                           20.650421       0.240057       1.835636                    0.998597      60.244531     178.574850       0.432091       0.361707      -1.180915       0.021635      -0.044846      -0.063957       0.081054      -0.049306       0.037274       0.050742      -0.258583      -0.480450      -0.181820      -0.041580       0.223400             41.987500      82.668999      -2.634598      10.308461      26.158750       0.681932      17.134751           1.104947
           12             Ni      36.345925      26.776168       9.732739       0.305660     224.027962 0.44216435E+04  0.17328940E+06                                28.223209                           20.652106       0.240051       1.835633                    0.998597      60.245803     178.584250       0.432058       0.361723      -1.180897      -0.026329       0.047555       0.060124       0.081052       0.094413       0.138902       0.092607      -0.140161       0.088633      -0.181852      -0.041540       0.223392             41.992575      19.501743      -2.450347      10.440106      47.008311     -29.025264      59.467670           1.104935
           13             Ni      22.631480      17.679546       1.465059       0.305940     223.975751 0.44204752E+04  0.17323133E+06                                28.218500                           20.648978       0.240085       1.835669                    0.998597      60.240610     178.559719       0.432105       0.361709      -1.180914      -0.021632      -0.044854      -0.063960       0.081060       0.049289      -0.037269       0.050760      -0.258528      -0.480169      -0.181744      -0.041585       0.223328             41.984985      82.664293       2.634316     -10.307980      26.156970       0.681846      17.133692           1.105188
           14             Ni      39.249075      18.047210      22.077351       0.305909     223.985325 0.44206871E+04  0.17324191E+06                                28.219392                           20.649575       0.240102       1.835671                    0.998597      60.241450     178.564064       0.432095       0.361713      -1.180909       0.026310       0.047566       0.060126       0.081055      -0.094340      -0.138829       0.092635      -0.140099       0.088590      -0.181743      -0.041577       0.223321             41.986488      19.499286       2.450019     -10.438913      47.000676     -29.020616      59.459500           1.105161
           15             Ni      37.844520       7.274453      16.180083       0.305946     223.974250 0.44204361E+04  0.17322926E+06                                28.218230                           20.648764       0.240120       1.835677                    0.998597      60.240853     178.559658       0.432111       0.361705      -1.180918       0.021631      -0.075244      -0.020979       0.081053       0.018682      -0.058907       0.155560       0.037871       0.409022      -0.181735      -0.041600       0.223334             41.984583      82.663526       8.840185      -5.919692      18.564655       3.366039      24.725570           1.105197
           16             Ni      21.226925      26.830462       9.655956       0.305946     223.997671 0.44208756E+04  0.17325156E+06                                28.220778                           20.650274       0.240106       1.835675                    0.998597      60.241528     178.566856       0.432078       0.361722      -1.180899      -0.026309       0.072534       0.024797       0.081045       0.162336       0.042674       0.080135      -0.175464      -0.017388      -0.181753      -0.041569       0.223323             41.989197      19.500144       9.025521      -5.789860      39.836510     -26.488833      66.630938           1.105195
           17             Ni      35.253879      29.137090      16.180083       0.305757     224.003077 0.44211331E+04  0.17326391E+06                                28.220840                           20.650656       0.240067       1.835646                    0.998597      60.243867     178.574068       0.432082       0.361714      -1.180907       0.054351       0.056360      -0.020974       0.081058      -0.025799      -0.105293      -0.128807       0.013436       0.409113      -0.181808      -0.041556       0.223364             41.988528      42.249124     -32.178828       0.044856      58.988579      -6.810308      24.727879           1.105022
           18             Ni      26.626676       4.967825       9.655956       0.305727     224.002256 0.44211295E+04  0.17326356E+06                                28.220602                           20.650510       0.240054       1.835637                    0.998597      60.244365     178.574822       0.432088       0.361709      -1.180912      -0.049661      -0.059083       0.024801       0.081068      -0.005259      -0.090758      -0.003084       0.369039      -0.017306      -0.181835      -0.041554       0.223389             41.988015      42.568292       4.293016      25.833833      16.767700       8.229915      66.628053           1.104997
           19             Ni      33.849324      10.759664       1.465059       0.305702     224.025333 0.44215692E+04  0.17328569E+06                                28.222948                           20.651883       0.240073       1.835641                    0.998597      60.245563     178.582911       0.432062       0.361721      -1.180898       0.049656       0.003688      -0.063953       0.081051       0.087297      -0.025321      -0.057671       0.214652      -0.480520      -0.181849      -0.041539       0.223388             41.992266      42.571882     -25.790250       4.564299      66.268453      -9.269784      17.136463           1.104973
           20             Ni      25.222121      24.967092      22.077351       0.305723     223.997101 0.44210211E+04  0.17325808E+06                                28.220053                           20.650153       0.240079       1.835645                    0.998597      60.244135     178.572941       0.432096       0.361706      -1.180917      -0.054347      -0.000980       0.060122       0.081051       0.107865      -0.010782      -0.166597      -0.093455       0.088606      -0.181808      -0.041583       0.223391             41.987060      42.247627      10.683678      30.352092      24.253368       5.469933      59.460184           1.104990
           21             Ni      26.242804       9.359452      22.077351       0.306318     223.960604 0.44199283E+04  0.17320493E+06                                28.217838                           20.648039       0.240168       1.835727                    0.998596      60.236160     178.545272       0.432103       0.361721      -1.180901       0.028046      -0.046547       0.060120       0.081041      -0.013523       0.149608       0.073822       0.233296       0.088663      -0.181633      -0.041599       0.223232             41.985186      38.002737     -13.133689     -19.913425      28.495500      23.550143      59.457320           1.105533
           22             Ni      34.233196      23.934543       1.465059       0.306282     223.938671 0.44195364E+04  0.17318497E+06                                28.215409                           20.646645       0.240172       1.835724                    0.998596      60.235739     178.539090       0.432135       0.361704      -1.180920      -0.028047       0.041165      -0.063929       0.081044      -0.136572       0.062598       0.006830       0.043815      -0.479770      -0.181614      -0.041634       0.223249             41.980671      37.998322      23.148968       5.743868      70.811816       8.585206      17.131876           1.105499
           23             Ni      42.860400      20.575465       9.655956       0.306280     223.947565 0.44197263E+04  0.17319458E+06                                28.216360                           20.647280       0.240175       1.835725                    0.998596      60.236114     178.542354       0.432121       0.361711      -1.180913       0.075968      -0.013503       0.024808       0.081049      -0.157073       0.048106      -0.076985      -0.193257      -0.017523      -0.181623      -0.041610       0.223233             41.982299      26.931932     -13.316714     -20.041805      32.395885      18.255754      66.619080           1.105499
           24             Ni      17.615600      15.962210      16.180083       0.306284     223.942784 0.44196229E+04  0.17318931E+06                                28.215817                           20.646907       0.240164       1.835721                    0.998596      60.236014     178.540763       0.432130       0.361706      -1.180918      -0.075975       0.018890      -0.020991       0.081053       0.007003       0.164126      -0.026760      -0.051218       0.408772      -0.181640      -0.041611       0.223251             41.981372      26.931332      23.333846       5.874352      74.289302       3.443308      24.723482           1.105510
           25              H      49.170012      29.739562      12.966780       0.112180       1.205045 0.89739269E+01  0.89557128E+02                                 1.797077                            1.698672      -0.906085       2.444295                    0.998866       3.356575       9.100992       0.509003       1.205779      -0.728466      -0.036705      -0.002713      -0.010340       0.038230       0.003635      -0.000902      -0.010294       0.023760      -0.019078      -0.018027       0.002104       0.015923              1.850322       2.468003      -0.105757       0.139931       1.517789      -0.031031       1.565175           0.000036
           26              H       7.260144       5.584788       9.122668       0.102269       1.037307 0.69677056E+01  0.67400254E+02                                 1.810915                            1.624418      -1.345448       2.236327                    0.993818       3.917186      11.611457       0.445858       1.420160      -0.677196       0.000652      -0.021496       0.041527       0.046765      -0.003784      -0.001775      -0.004813      -0.013447       0.013561      -0.010591       0.001168       0.009423              2.011802       1.480918      -0.059078      -0.032555       1.624685      -0.557149       2.929804          -0.000215
           27              H       8.620854       4.921387       7.349982       0.124134       1.038712 0.78705850E+01  0.77283377E+02                                 1.709615                            1.652358      -1.304796       2.263060                    0.995182       3.625726      10.294472       0.479506       1.300866      -0.703012       0.022200      -0.028610       0.005375       0.036609      -0.006622       0.002139      -0.011959      -0.010531      -0.026218      -0.014716      -0.003321       0.018036              1.731818       1.626472      -0.351029       0.010664       1.773004      -0.087846       1.795979           0.000086
           28              H       7.142216       7.890979       5.216833       0.125482       1.137169 0.80826072E+01  0.79206100E+02                                 1.764702                            1.635951      -1.133641       2.342691                    0.997217       3.455847       9.529105       0.503360       1.241711      -0.717421       0.000178       0.026404      -0.026733       0.037575      -0.007718       0.002373      -0.012740      -0.017918      -0.010512      -0.012169      -0.008265       0.020434              1.874579       1.439011      -0.059116      -0.095838       1.773730      -0.514077       2.410997           0.000028
           29              H      35.898554       8.306477       6.880887       0.091530       1.461922 0.10884233E+02  0.11416444E+03                                 2.079411                            1.898189      -0.871996       2.459809                    0.998813       3.483980       9.732777       0.470393       1.241402      -0.722082      -0.027745       0.033059      -0.012713       0.044992      -0.014593       0.001114      -0.012900      -0.005829       0.013229      -0.019689      -0.000783       0.020472              2.151920       2.208465      -0.729194       0.024123       2.349187      -0.190505       1.898106           0.001255
           30              H      32.318374       7.817656      10.142333       0.090984       1.633040 0.12463038E+02  0.13519337E+03                                 2.241082                            2.034239      -0.996777       2.398463                    0.997772       3.608347      10.242725       0.453486       1.245120      -0.721722      -0.021412      -0.013521      -0.038401       0.045999       0.000925       0.014285       0.005808       0.026589       0.008815      -0.017015      -0.005800       0.022816              2.322673       2.034793       0.030708       0.214292       1.729325       0.363723       3.203901          -0.000622
           31              H      30.764141       8.439157      11.744664       0.121227       1.260154 0.93556152E+01  0.94586618E+02                                 1.853642                            1.734036      -1.257276       2.279307                    0.996354       3.514519       9.672253       0.502659       1.205245      -0.726675      -0.033674      -0.002768      -0.010796       0.035471       0.001031       0.015141       0.004364       0.015835       0.017155      -0.012915      -0.008085       0.020999              1.930014       2.672726       0.031430       0.026919       1.447297       0.048118       1.670021           0.000010
           32              H      33.772822       9.167153      14.233338       0.125828       1.241521 0.95932078E+01  0.98343976E+02                                 1.900391                            1.809132      -1.141065       2.343771                    0.996432       3.553997      10.096794       0.466997       1.279404      -0.710482       0.018209       0.009432       0.031343       0.037456       0.005518       0.013546       0.004078       0.018830       0.006542      -0.012033      -0.008619       0.020652              1.927701       1.808408       0.013026       0.112728       1.579561       0.286277       2.395136          -0.000035
           33              H      35.203080       8.488040      12.623600       0.109503       1.232243 0.87585278E+01  0.88722412E+02                                 1.971517                            1.782328      -1.218008       2.312530                    0.994872       3.682256      10.773253       0.444558       1.360115      -0.692165       0.046193       0.000210       0.010002       0.047264       0.002412       0.001780       0.009515       0.014097       0.008266      -0.013947       0.003973       0.009974              2.116875       3.186719      -0.178736       0.024098       1.525861       0.036371       1.638046          -0.000234
           34              H      51.939813      28.636222      15.578900       0.112180       1.206436 0.89862517E+01  0.89706440E+02                                 1.798245                            1.699695      -0.906085       2.444296                    0.998866       3.356542       9.100759       0.508940       1.205576      -0.728533       0.006876      -0.014509       0.034695       0.038230      -0.000264      -0.003658      -0.014592       0.011603       0.019423      -0.018026       0.002103       0.015923              1.851565       1.579568      -0.091517       0.150214       1.832021      -0.456658       2.143107           0.000036
           35              H      10.894751       4.896946      13.087758       0.102269       1.037302 0.69676740E+01  0.67399982E+02                                 1.810921                            1.624425      -1.345454       2.236323                    0.993818       3.917194      11.611546       0.445853       1.420178      -0.677193      -0.046317      -0.004869      -0.004242       0.046765      -0.001713      -0.000311       0.002837       0.008191      -0.029654      -0.010589       0.001167       0.009422              2.011808       3.020055       0.346364       0.254128       1.579806       0.002885       1.435563          -0.000215
           36              H      11.959129       6.960472      12.880368       0.124134       1.038713 0.78706086E+01  0.77283838E+02                                 1.709632                            1.652374      -1.304791       2.263062                    0.995182       3.625744      10.294613       0.479497       1.300888      -0.703008      -0.020906       0.029357      -0.006431       0.036609      -0.013543      -0.002755      -0.004629       0.010202      -0.021352      -0.014716      -0.003320       0.018036              1.731837       1.871164      -0.137100       0.161934       1.938491      -0.059843       1.385855           0.000086
           37              H      15.415332       5.132628      13.398842       0.125482       1.137174 0.80826368E+01  0.79206496E+02                                 1.764711                            1.635956      -1.133644       2.342690                    0.997217       3.455857       9.529152       0.503358       1.241714      -0.717420       0.037072      -0.004898      -0.003681       0.037575      -0.012630      -0.001101      -0.001094       0.015024      -0.034396      -0.012168      -0.008265       0.020433              1.874591       2.683277       0.130838       0.038488       1.578335      -0.005088       1.362161           0.000028
           38              H      29.415526      29.402625      13.858061       0.091531       1.461469 0.10880165E+02  0.11411012E+03                                 2.078861                            1.897734      -0.871989       2.459811                    0.998813       3.483771       9.731423       0.470490       1.241271      -0.722107       0.029465      -0.032064       0.011309       0.044991      -0.007476       0.006143      -0.006160       0.013226      -0.052314      -0.019680      -0.000785       0.020465              2.151327       2.227443      -0.479713       0.200314       2.629714      -0.282918       1.596824           0.001255
           39              H      26.470345      26.124028      15.924549       0.090983       1.632907 0.12461858E+02  0.13517756E+03                                 2.240956                            2.034136      -0.996802       2.398450                    0.997772       3.608345      10.242654       0.453499       1.245112      -0.721722       0.023549       0.014753       0.036657       0.045999       0.001967       0.015023      -0.004172      -0.001628       0.045731      -0.017014      -0.005804       0.022818              2.322536       2.369314       0.575719       0.599661       2.247024       0.298935       2.351270          -0.000622
           40              H      25.520872      24.057010      16.366487       0.121227       1.260074 0.93548522E+01  0.94576566E+02                                 1.853521                            1.733931      -1.257278       2.279304                    0.996354       3.514457       9.671826       0.502691       1.205197      -0.726685       0.007217      -0.012507       0.032399       0.035471       0.000742       0.014938       0.000261       0.004233       0.036058      -0.012914      -0.008086       0.021000              1.929883       1.550322       0.096595       0.073002       1.896532      -0.507500       2.342794           0.000010
           41              H      23.909187      24.135571      12.737171       0.125827       1.241594 0.95939302E+01  0.98353396E+02                                 1.900488                            1.809218      -1.141067       2.343770                    0.996432       3.554033      10.097054       0.466978       1.279430      -0.710478      -0.020146      -0.010550      -0.029761       0.037456       0.001446       0.010667      -0.000963       0.004575       0.049083      -0.012033      -0.008619       0.020652              1.927801       1.853462       0.343060       0.346102       1.945734       0.172763       1.984205          -0.000035
           42              H      24.831446      26.172910      12.426086       0.109502       1.232293 0.87589597E+01  0.88727911E+02                                 1.971574                            1.782376      -1.218024       2.312522                    0.994872       3.682301      10.773465       0.444551       1.360120      -0.692165      -0.008045       0.021814      -0.041149       0.047264       0.006857       0.004924       0.000339      -0.011857       0.024093      -0.013947       0.003974       0.009974              2.116941       1.566398      -0.017861       0.137859       2.251820      -0.793190       2.532607          -0.000234
           43              H      38.774187      24.233335      21.805523       0.112181       1.206397 0.89858109E+01  0.89700540E+02                                 1.798171                            1.699625      -0.906077       2.444300                    0.998866       3.356473       9.100364       0.508965       1.205535      -0.728542      -0.006877       0.027876      -0.025244       0.038231       0.003536      -0.000971      -0.016223       0.006983       0.005569      -0.018025       0.002102       0.015923              1.851490       1.579505      -0.111113       0.136348       1.821444      -0.452918       2.153522           0.000036
           44              H      19.343249      13.971571       0.254299       0.102269       1.037298 0.69676737E+01  0.67399968E+02                                 1.810915                            1.624424      -1.345450       2.236325                    0.993818       3.917193      11.611536       0.445853       1.420176      -0.677194       0.046317      -0.005622      -0.003177       0.046765       0.000863       0.001511       0.005579       0.015947      -0.006386      -0.010589       0.001168       0.009421              2.011797       3.020029      -0.355044      -0.241855       1.453398       0.047576       1.561963          -0.000215
           45              H      18.278871      14.463885       2.268940       0.124133       1.038713 0.78706194E+01  0.77283870E+02                                 1.709622                            1.652367      -1.304803       2.263056                    0.995182       3.625740      10.294553       0.479502       1.300875      -0.703010       0.020907       0.003723       0.029821       0.036609       0.007111       0.011849      -0.001848       0.018067       0.002242      -0.014715      -0.003320       0.018035              1.731824       1.871152      -0.106973       0.183233       1.409639       0.127131       1.914682           0.000086
           46              H      14.822668      14.343425       0.372807       0.125481       1.137188 0.80826525E+01  0.79206700E+02                                 1.764730                            1.635959      -1.133650       2.342686                    0.997217       3.455860       9.529168       0.503357       1.241716      -0.717420      -0.037072      -0.005103      -0.003391       0.037575       0.005247       0.011540       0.002194       0.024321      -0.006504      -0.012168      -0.008265       0.020433              1.874623       2.683355      -0.079900      -0.110514       1.382994       0.063979       1.557521           0.000028
           47              H      31.060474      22.866380      23.101707       0.091529       1.459557 0.10863564E+02  0.11389565E+03                                 2.077029                            1.896233      -0.872015       2.459799                    0.998813       3.483727       9.730444       0.470684       1.241201      -0.722098      -0.029465      -0.000029      -0.034002       0.044992      -0.003299       0.009098       0.001366       0.034463       0.011436      -0.019682      -0.000780       0.020462              2.149352       2.225339      -0.028914       0.518306       1.532675       0.104405       2.690042           0.001255
           48              H      34.005655      23.721818      19.321787       0.090983       1.633051 0.12463228E+02  0.13519690E+03                                 2.241158                            2.034305      -0.996793       2.398454                    0.997772       3.608414      10.243210       0.453458       1.245182      -0.721708      -0.023548       0.039479       0.001692       0.046000      -0.014824       0.003149      -0.010173      -0.018615      -0.005200      -0.017021      -0.005799       0.022819              2.322754       2.369538      -0.757371      -0.342958       2.527812       0.199770       2.070911          -0.000622
           49              H      34.955128      23.449475      17.225672       0.121226       1.260426 0.93582399E+01  0.94621989E+02                                 1.854128                            1.734454      -1.257285       2.279302                    0.996354       3.514762       9.674108       0.502511       1.205487      -0.726622      -0.007215       0.026377      -0.022590       0.035470      -0.014335       0.004273      -0.006129      -0.013847      -0.018143      -0.012921      -0.008081       0.021002              1.930547       1.550775      -0.101080      -0.066779       1.974909      -0.535260       2.265956           0.000010
           50              H      36.566813      20.053910      18.509511       0.125826       1.241737 0.95954637E+01  0.98374811E+02                                 1.900794                            1.809491      -1.141073       2.343767                    0.996432       3.554249      10.098551       0.466885       1.279612      -0.710440       0.020147      -0.031574      -0.000026       0.037455      -0.010544       0.002189      -0.009181      -0.018666      -0.020635      -0.012038      -0.008615       0.020653              1.928121       1.853764      -0.440779      -0.208133       2.088873       0.122315       1.841726          -0.000035
           51              H      35.644554      20.439730      20.534028       0.109501       1.232493 0.87606987E+01  0.88751480E+02                                 1.971958                            1.782685      -1.218032       2.312518                    0.994872       3.682477      10.774956       0.444454       1.360323      -0.692127       0.008047      -0.031523       0.034284       0.047263      -0.006936      -0.004828      -0.001662      -0.017513       0.007153      -0.013958       0.003980       0.009979              2.117387       1.566664      -0.124060       0.062807       2.003252      -0.705388       2.782245          -0.000234
           52              H      41.543988      22.138385      23.716469       0.112181       1.206283 0.89848018E+01  0.89688302E+02                                 1.798076                            1.699542      -0.906076       2.444300                    0.998866       3.356463       9.100344       0.508970       1.205553      -0.728537       0.036706      -0.010653       0.000888       0.038231      -0.000364      -0.003730      -0.008741       0.028148      -0.005915      -0.018026       0.002103       0.015923              1.851389       2.469683      -0.096756       0.146480       1.541162      -0.039063       1.543323           0.000036
           53              H      22.977856      10.462530       2.224499       0.102269       1.037308 0.69677112E+01  0.67400351E+02                                 1.810918                            1.624422      -1.345451       2.236325                    0.993818       3.917192      11.611495       0.445857       1.420165      -0.677196      -0.000652       0.031987      -0.034109       0.046765       0.002933       0.002975      -0.003761      -0.010472       0.022483      -0.010590       0.001167       0.009423              2.011805       1.480920       0.050389       0.044844       2.434608      -0.843497       2.119888          -0.000215
           54              H      21.617146       8.570092       2.189934       0.124134       1.038707 0.78705606E+01  0.77283324E+02                                 1.709634                            1.652375      -1.304795       2.263060                    0.995182       3.625742      10.294637       0.479494       1.300897      -0.703006      -0.022200      -0.004469      -0.028765       0.036609       0.000190       0.006955      -0.003527       0.013319       0.045329      -0.014715      -0.003320       0.018036              1.731838       1.626489       0.106964       0.334512       1.738233      -0.075540       1.830791           0.000086
           55              H      23.095784       7.548804       5.700742       0.125482       1.137181 0.80826946E+01  0.79207078E+02                                 1.764706                            1.635953      -1.133643       2.342690                    0.997217       3.455851       9.529087       0.503363       1.241700      -0.717423      -0.000178      -0.016403       0.033805       0.037575       0.000335       0.008066      -0.005441       0.002725       0.051417      -0.012167      -0.008266       0.020433              1.874584       1.439012       0.110062       0.023791       2.017073      -0.600117       2.167668           0.000028
           56              H      24.577446       9.256188       5.537793       0.091532       1.461752 0.10882664E+02  0.11414311E+03                                 2.079183                            1.898000      -0.871973       2.459820                    0.998813       3.483821       9.731915       0.470439       1.241334      -0.722097       0.027746      -0.000966       0.035405       0.044992       0.003812       0.014126      -0.011195      -0.001006       0.027682      -0.019684      -0.000784       0.020468              2.151674       2.208216       0.220281       0.695416       1.828289      -0.006407       2.418518           0.001255
           57              H      28.157626      12.168168       3.989779       0.090985       1.632894 0.12461633E+02  0.13517336E+03                                 2.240877                            2.034068      -0.996771       2.398465                    0.997772       3.608203      10.241902       0.453526       1.245052      -0.721737       0.021411      -0.040713       0.000054       0.046000      -0.013778       0.003888      -0.001047       0.007199      -0.049336      -0.017013      -0.005802       0.022815              2.322453       2.034605      -0.212253       0.042477       3.268328      -0.180495       1.664425          -0.000622
           58              H      29.711859      13.886028       4.041626       0.121226       1.260145 0.93554967E+01  0.94584944E+02                                 1.853619                            1.734014      -1.257279       2.279304                    0.996354       3.514490       9.672090       0.502668       1.205229      -0.726679       0.033674      -0.011101       0.000989       0.035470      -0.014619       0.004075      -0.001791      -0.001571      -0.035059      -0.012914      -0.008086       0.021000              1.929991       2.672690      -0.035858      -0.020657       1.675498      -0.032572       1.441783           0.000010
           59              H      26.703178      16.475037       3.898428       0.125829       1.241589 0.95938925E+01  0.98353063E+02                                 1.900497                            1.809226      -1.141054       2.343777                    0.996432       3.554028      10.097093       0.466972       1.279446      -0.710474      -0.018209       0.032695      -0.001556       0.037456      -0.014612      -0.000687      -0.000816       0.004990      -0.034981      -0.012034      -0.008619       0.020653              1.927811       1.808508      -0.110631       0.025297       2.484612      -0.033654       1.490312          -0.000035
           60              H      25.272920      14.730991       3.794734       0.109503       1.232275 0.87588113E+01  0.88726086E+02                                 1.971561                            1.782365      -1.218017       2.312526                    0.994872       3.682282      10.773412       0.444550       1.360127      -0.692163      -0.046193       0.009500      -0.003136       0.047264      -0.002483      -0.001681       0.003886      -0.001823      -0.039494      -0.013947       0.003972       0.009975              2.116927       3.186811       0.036864       0.176553       1.648474      -0.006968       1.515495          -0.000234
           61              H      44.186789      19.261320      15.578900       0.112181       1.206392 0.89857628E+01  0.89699935E+02                                 1.798166                            1.699620      -0.906069       2.444304                    0.998866       3.356465       9.100334       0.508966       1.205535      -0.728542      -0.016003       0.001299       0.034696       0.038231       0.005155      -0.010807       0.010462      -0.005346       0.019425      -0.018025       0.002102       0.015923              1.851485       1.848084      -0.063554      -0.470556       1.563359       0.098231       2.143011           0.000036
           62              H      13.912504      14.303272      13.087758       0.102269       1.037294 0.69676363E+01  0.67399515E+02                                 1.810910                            1.624420      -1.345447       2.236327                    0.993818       3.917182      11.611495       0.445854       1.420177      -0.677193       0.018942       0.042546      -0.004241       0.046765       0.004403       0.002612      -0.001150      -0.001130      -0.029654      -0.010589       0.001168       0.009421              2.011791       1.639891       0.450449      -0.124561       2.959928      -0.221516       1.435554          -0.000215
           63              H      15.167381      12.349731      12.880368       0.124134       1.038710 0.78705896E+01  0.77283498E+02                                 1.709618                            1.652364      -1.304802       2.263057                    0.995182       3.625733      10.294525       0.479503       1.300874      -0.703010       0.035877       0.003427      -0.006431       0.036609       0.011189      -0.002631       0.004700       0.018354      -0.021352      -0.014715      -0.003320       0.018035              1.731820       2.040366       0.039398      -0.132789       1.769249      -0.110317       1.385845           0.000086
           64              H      11.856320      10.270493      13.398842       0.125481       1.137184 0.80826189E+01  0.79206285E+02                                 1.764725                            1.635956      -1.133649       2.342687                    0.997217       3.455854       9.529145       0.503357       1.241716      -0.717420      -0.022778      -0.029656      -0.003681       0.037575       0.012820      -0.000397       0.001500       0.014363      -0.034397      -0.012168      -0.008265       0.020433              1.874619       1.741291       0.413069      -0.023652       2.520395      -0.030792       1.362170           0.000028
           65              H      40.993657      12.197847      13.858061       0.091530       1.459563 0.10863619E+02  0.11389643E+03                                 2.077039                            1.896241      -0.872015       2.459799                    0.998813       3.483733       9.730486       0.470681       1.241206      -0.722097      -0.042503      -0.009484       0.011306       0.044992       0.009457      -0.008397      -0.002245       0.006350      -0.052338      -0.019682      -0.000780       0.020462              2.149363       2.941501       0.065561      -0.344688       1.910932      -0.031970       1.595655           0.001255
           66              H      39.626899      16.387747      15.924549       0.090983       1.633058 0.12463301E+02  0.13519792E+03                                 2.241167                            2.034312      -0.996799       2.398452                    0.997772       3.608422      10.243246       0.453457       1.245183      -0.721708       0.001004      -0.027770       0.036658       0.046000      -0.001694      -0.011124      -0.010927      -0.002597       0.045737      -0.017020      -0.005799       0.022820              2.322763       1.779163      -0.234946      -0.040956       2.837635      -0.668874       2.351491          -0.000622
           67              H      38.311546      18.243524      16.366487       0.121226       1.260421 0.93581978E+01  0.94621437E+02                                 1.854122                            1.734449      -1.257283       2.279303                    0.996354       3.514753       9.674070       0.502512       1.205486      -0.726622      -0.014438       0.000005       0.032399       0.035470       0.001454      -0.007245      -0.013068      -0.003409       0.036067      -0.012921      -0.008081       0.021002              1.930540       1.726874      -0.198326      -0.476269       1.721077       0.190636       2.343671           0.000010
           68              H      39.185424      19.600004      12.737171       0.125827       1.241729 0.95953878E+01  0.98373845E+02                                 1.900787                            1.809485      -1.141067       2.343771                    0.996432       3.554235      10.098504       0.466885       1.279614      -0.710439       0.000938       0.022723      -0.029760       0.037455       0.001254      -0.006171      -0.008759      -0.004798       0.049077      -0.012038      -0.008615       0.020653              1.928114       1.625803      -0.211545      -0.023443       2.174013      -0.386212       1.984525          -0.000035
           69              H      40.488682      17.782635      12.426086       0.109502       1.232487 0.87606533E+01  0.88750908E+02                                 1.971953                            1.782681      -1.218029       2.312520                    0.994872       3.682466      10.774918       0.444455       1.360324      -0.692127       0.022916      -0.003939      -0.041148       0.047264      -0.008569      -0.002175      -0.004438      -0.005956       0.024100      -0.013958       0.003980       0.009979              2.117381       2.096375      -0.287968      -0.756095       1.722606       0.277297       2.533163          -0.000234
           70              H      46.527211      21.108368      12.966780       0.112181       1.206288 0.89848531E+01  0.89688961E+02                                 1.798083                            1.699548      -0.906080       2.444298                    0.998866       3.356468       9.100371       0.508968       1.205555      -0.728536       0.016003       0.033145      -0.010340       0.038231       0.008470      -0.008464       0.005926      -0.018181      -0.019077      -0.018026       0.002103       0.015923              1.851397       1.847995       0.464790      -0.096925       2.140236      -0.105756       1.565959           0.000036
           71              H      16.325496      17.107013       9.122668       0.102269       1.037307 0.69677062E+01  0.67400283E+02                                 1.810917                            1.624420      -1.345448       2.236326                    0.993818       3.917190      11.611483       0.445857       1.420163      -0.677196      -0.018942       0.010183       0.041527       0.046765      -0.003931      -0.003281       0.003943       0.013275       0.013561      -0.010590       0.001167       0.009423              2.011803       1.639905      -0.032714      -0.466224       1.465699       0.306770       2.929806          -0.000215
           72              H      15.070619      16.260304       7.349982       0.124133       1.038708 0.78705640E+01  0.77283352E+02                                 1.709633                            1.652375      -1.304792       2.263061                    0.995183       3.625741      10.294628       0.479494       1.300896      -0.703006      -0.035877      -0.004920       0.005375       0.036609      -0.001249      -0.011426       0.004127       0.016733      -0.026218      -0.014715      -0.003320       0.018036              1.731837       2.040398       0.112065      -0.081402       1.359117       0.034692       1.795996           0.000086
           73              H      18.381680      16.056047       5.216833       0.125482       1.137181 0.80826901E+01  0.79207022E+02                                 1.764705                            1.635952      -1.133642       2.342691                    0.997217       3.455851       9.529086       0.503364       1.241700      -0.717423       0.022778      -0.013356      -0.026733       0.037575      -0.003900      -0.012219       0.004314       0.022325      -0.010513      -0.012167      -0.008266       0.020433              1.874584       1.741254      -0.115381      -0.397293       1.471495       0.340039       2.411003           0.000028
           74              H      19.482343      17.131454       6.880887       0.091531       1.461750 0.10882649E+02  0.11414289E+03                                 2.079180                            1.897997      -0.871975       2.459819                    0.998813       3.483821       9.731906       0.470440       1.241332      -0.722097       0.042502       0.007500      -0.012713       0.044992       0.004772      -0.011728       0.005485       0.028181       0.013224      -0.019684      -0.000783       0.020468              2.151670       2.945125       0.303613      -0.177016       1.611992       0.074346       1.897894           0.001254
           75              H      20.849101      20.476391      10.142333       0.090984       1.632894 0.12461627E+02  0.13517324E+03                                 2.240874                            2.034065      -0.996771       2.398465                    0.997772       3.608205      10.241896       0.453528       1.245049      -0.721738      -0.001003       0.025303      -0.038402       0.046000       0.011048      -0.002114      -0.015275      -0.014897       0.008819      -0.017013      -0.005802       0.022815              2.322449       1.778950       0.116897       0.207814       1.984838      -0.367402       3.203558          -0.000622
           76              H      22.164454      21.511646      11.744664       0.121226       1.260142 0.93554724E+01  0.94584597E+02                                 1.853613                            1.734009      -1.257279       2.279304                    0.996354       3.514486       9.672060       0.502670       1.205225      -0.726680       0.014440       0.030547      -0.010796       0.035471       0.006341      -0.003792      -0.015295      -0.009704       0.017158      -0.012914      -0.008086       0.021000              1.929984       1.726409       0.514902       0.028208       2.393548      -0.047374       1.669996           0.000010
           77              H      21.290576      18.542054      14.233338       0.125828       1.241589 0.95938956E+01  0.98353089E+02                                 1.900496                            1.809225      -1.141053       2.343777                    0.996432       3.554028      10.097088       0.466973       1.279445      -0.710475      -0.000937      -0.020485       0.031344       0.037456       0.005396      -0.003243      -0.013771      -0.018973       0.006546      -0.012034      -0.008619       0.020654              1.927810       1.625573       0.092591       0.191577       1.762571      -0.240785       2.395286          -0.000035
           78              H      19.987318      17.642971      12.623600       0.109502       1.232282 0.87588719E+01  0.88726851E+02                                 1.971568                            1.782371      -1.218019       2.312524                    0.994872       3.682292      10.773449       0.444549       1.360126      -0.692163      -0.022915      -0.040109       0.010002       0.047264       0.004898       0.007350      -0.006300      -0.011227       0.008266      -0.013947       0.003973       0.009975              2.116935       2.095926       0.808577       0.019452       2.616795      -0.039053       1.638083          -0.000234
           79              H      43.757410      31.513287      23.716469       0.112180       1.205051 0.89739892E+01  0.89557924E+02                                 1.797085                            1.698679      -0.906092       2.444292                    0.998866       3.356586       9.101037       0.509002       1.205780      -0.728466      -0.027578      -0.026461       0.000889       0.038230       0.012370      -0.005707       0.007599      -0.013450      -0.005910      -0.018027       0.002104       0.015923              1.850330       1.856036       0.450002      -0.106976       2.152390      -0.107233       1.542564           0.000036
           80              H      12.690889       1.056204       2.224499       0.102269       1.037306 0.69676972E+01  0.67400154E+02                                 1.810914                            1.624418      -1.345446       2.236327                    0.993818       3.917184      11.611451       0.445858       1.420161      -0.677196       0.028027      -0.015429      -0.034109       0.046765      -0.006002      -0.004745      -0.000696       0.000154       0.022484      -0.010591       0.001168       0.009423              2.011801       2.152542      -0.438149      -0.752913       1.762973       0.382910       2.119888          -0.000215
           81              H      11.732344       3.180833       2.189934       0.124134       1.038713 0.78705899E+01  0.77283420E+02                                 1.709614                            1.652357      -1.304793       2.263061                    0.995182       3.625726      10.294464       0.479507       1.300864      -0.703013       0.007229       0.021460      -0.028766       0.036609       0.005672      -0.006532      -0.004260      -0.006989       0.045330      -0.014716      -0.003321       0.018036              1.731817       1.617649      -0.101862      -0.232678       1.747032      -0.251919       1.830770           0.000086
           82              H      10.108563       2.410938       5.700742       0.125482       1.137168 0.80825987E+01  0.79205988E+02                                 1.764700                            1.635950      -1.133638       2.342693                    0.997218       3.455845       9.529095       0.503360       1.241710      -0.717421      -0.014117       0.008355       0.033805       0.037575       0.001012      -0.008746      -0.004266      -0.001944       0.051419      -0.012169      -0.008265       0.020435              1.874578       1.777238      -0.305337      -0.531606       1.678841       0.279452       2.167654           0.000028
           83              H      25.965371      26.460965       5.537793       0.091530       1.461914 0.10884162E+02  0.11416346E+03                                 2.079400                            1.898180      -0.871995       2.459809                    0.998813       3.483973       9.732735       0.470395       1.241398      -0.722083      -0.014709      -0.023545       0.035406       0.044992      -0.002344      -0.016761      -0.006638      -0.006102       0.027688      -0.019689      -0.000782       0.020472              2.151907       1.732669       0.054376      -0.353315       2.304259      -0.599137       2.418794           0.001254
           84              H      26.697130      21.904449       3.989779       0.090984       1.633035 0.12462999E+02  0.13519277E+03                                 2.241073                            2.034231      -0.996780       2.398461                    0.997772       3.608345      10.242698       0.453488       1.245115      -0.721723      -0.045963       0.001813       0.000053       0.045999       0.010007      -0.002851      -0.002845       0.020260      -0.049342      -0.017015      -0.005800       0.022816              2.322663       3.144020      -0.428147      -0.177573       2.159421       0.053471       1.664547          -0.000622
           85              H      27.407723      19.699514       4.041626       0.121227       1.260152 0.93555993E+01  0.94586404E+02                                 1.853639                            1.734034      -1.257274       2.279307                    0.996354       3.514518       9.672243       0.502660       1.205243      -0.726675      -0.026451      -0.023612       0.000988       0.035471       0.006629      -0.003587      -0.002634       0.026106      -0.035062      -0.012915      -0.008085       0.021000              1.930011       1.955869       0.449731      -0.017877       2.392366       0.034176       1.441798           0.000010
           86              H      31.154211      21.010604       3.898428       0.125828       1.241513 0.95931283E+01  0.98342939E+02                                 1.900381                            1.809123      -1.141058       2.343775                    0.996432       3.553986      10.096745       0.466999       1.279403      -0.710483       0.037419      -0.000578      -0.001556       0.037456       0.009466      -0.000363       0.001003       0.022811      -0.034977      -0.012033      -0.008619       0.020652              1.927691       2.411229      -0.237422      -0.041790       1.881607      -0.005081       1.490237          -0.000035
           87              H      30.358952      23.121266       3.794734       0.109503       1.232251 0.87585938E+01  0.88723252E+02                                 1.971525                            1.782335      -1.218016       2.312526                    0.994872       3.682268      10.773301       0.444557       1.360115      -0.692165       0.031324       0.035255      -0.003136       0.047264       0.000452       0.004206      -0.000488       0.005209      -0.039493      -0.013947       0.003974       0.009974              2.116885       2.001099       0.647669      -0.094309       2.834083      -0.149411       1.515471          -0.000234
           88              H      46.956590      32.864530      21.805523       0.112180       1.206440 0.89862909E+01  0.89706939E+02                                 1.798249                            1.699699      -0.906087       2.444295                    0.998866       3.356550       9.100790       0.508939       1.205577      -0.728533       0.027579      -0.007983      -0.025244       0.038230       0.001256      -0.013565       0.008953      -0.009618       0.005570      -0.018026       0.002103       0.015923              1.851570       1.857264      -0.049208      -0.460439       1.543828       0.108386       2.153619           0.000036
           89              H      17.547111       2.449346       0.254299       0.102269       1.037301 0.69676634E+01  0.67399853E+02                                 1.810920                            1.624423      -1.345453       2.236323                    0.993818       3.917191      11.611534       0.445853       1.420177      -0.677193      -0.028027      -0.037301      -0.003177       0.046765       0.006473       0.004076      -0.004099      -0.009470      -0.006386      -0.010589       0.001167       0.009422              2.011806       2.152547       0.855904       0.162125       2.320909       0.185657       1.561964          -0.000215
           90              H      18.505656       3.124967       2.268940       0.124134       1.038711 0.78705883E+01  0.77283591E+02                                 1.709630                            1.652372      -1.304789       2.263063                    0.995183       3.625740      10.294599       0.479497       1.300888      -0.703008      -0.007229      -0.019967       0.029821       0.036609       0.004267      -0.007526      -0.009338      -0.021352       0.002244      -0.014716      -0.003320       0.018036              1.731835       1.617665       0.253330       0.018481       1.663142      -0.222254       1.914697           0.000086
           91              H      20.129437       6.178357       0.372807       0.125481       1.137175 0.80826466E+01  0.79206611E+02                                 1.764712                            1.635957      -1.133645       2.342689                    0.997217       3.455859       9.529157       0.503358       1.241714      -0.717420       0.014116       0.034657      -0.003391       0.037575       0.007907      -0.003871      -0.011091      -0.021251      -0.006505      -0.012168      -0.008265       0.020433              1.874592       1.777252       0.602994       0.110671       2.289009       0.063728       1.557514           0.000028
           92              H      34.510629      14.041403      23.101707       0.091531       1.461457 0.10880048E+02  0.11410853E+03                                 2.078843                            1.897720      -0.871985       2.459813                    0.998813       3.483760       9.731359       0.470494       1.241265      -0.722109       0.014710       0.025530      -0.034000       0.044991       0.016576      -0.003378      -0.008553      -0.011520       0.011419      -0.019680      -0.000785       0.020465              2.151308       1.732245       0.314844      -0.168972       2.028931      -0.501782       2.692748           0.001255
           93              H      33.778870      11.063082      19.321787       0.090983       1.632899 0.12461784E+02  0.13517654E+03                                 2.240947                            2.034128      -0.996801       2.398450                    0.997772       3.608338      10.242619       0.453500       1.245110      -0.721723       0.045963       0.000655       0.001691       0.045999      -0.000648      -0.010389       0.002357       0.034972      -0.005206      -0.017014      -0.005804       0.022818              2.322526       3.143815       0.310103       0.344432       1.753058       0.197092       2.070705          -0.000622
           94              H      33.068277      10.376986      17.225672       0.121227       1.260066 0.93547854E+01  0.94575732E+02                                 1.853514                            1.733926      -1.257274       2.279307                    0.996354       3.514449       9.671799       0.502692       1.205198      -0.726685       0.026452      -0.006938      -0.022591       0.035471       0.001173      -0.007447      -0.000642       0.031741      -0.018156      -0.012914      -0.008086       0.021000              1.929875       1.955733      -0.133043      -0.429925       1.568803       0.325278       2.265090           0.000010
           95              H      29.321789      10.679008      18.509511       0.125828       1.241583 0.95938290E+01  0.98352132E+02                                 1.900480                            1.809212      -1.141054       2.343777                    0.996432       3.554016      10.097005       0.466978       1.279435      -0.710477      -0.037419      -0.001659      -0.000026       0.037456      -0.002814      -0.009047       0.002691       0.027589      -0.020646      -0.012033      -0.008619       0.020652              1.927793       2.411367       0.118547       0.209932       1.530597       0.119055       1.841413          -0.000035
           96              H      30.117048      11.284798      20.534028       0.109503       1.232289 0.87589219E+01  0.88727427E+02                                 1.971570                            1.782372      -1.218022       2.312523                    0.994872       3.682291      10.773428       0.444551       1.360120      -0.692165      -0.031324       0.008795       0.034283       0.047264      -0.004117       0.000975       0.005007       0.020753       0.007140      -0.013947       0.003974       0.009974              2.116937       2.001143      -0.126981      -0.642089       1.568104       0.298203       2.781562          -0.000234
           97              H      50.769602      24.908957      23.716469       0.112181       1.206439 0.89862797E+01  0.89706801E+02                                 1.798248                            1.699698      -0.906089       2.444294                    0.998866       3.356547       9.100781       0.508939       1.205577      -0.728533      -0.009127       0.037114       0.000888       0.038230      -0.012008       0.009434       0.001142      -0.014704      -0.005915      -0.018026       0.002103       0.015924              1.851569       1.689655      -0.353740      -0.039415       2.321596       0.146409       1.543457           0.000036
           98              H       9.688255      14.668142       2.224499       0.102269       1.037304 0.69676934E+01  0.67400205E+02                                 1.810923                            1.624426      -1.345452       2.236324                    0.993818       3.917194      11.611542       0.445853       1.420176      -0.677194      -0.027375      -0.016558      -0.034108       0.046764       0.003066       0.001768       0.004457       0.010317       0.022483      -0.010589       0.001168       0.009421              2.011811       2.239835       0.387764       0.708072       1.675706       0.460585       2.119892          -0.000215
           99              H      12.007510      14.435952       2.189934       0.124134       1.038712 0.78706104E+01  0.77283887E+02                                 1.709634                            1.652376      -1.304796       2.263060                    0.995182       3.625748      10.294638       0.479496       1.300891      -0.703007       0.014971      -0.016991      -0.028765       0.036609      -0.005863      -0.000424       0.007787      -0.006331       0.045328      -0.014716      -0.003320       0.018036              1.731839       1.802930      -0.005092      -0.101828       1.561795       0.327469       1.830792           0.000087
          100              H      12.152652      16.227134       5.700742       0.125481       1.137178 0.80826783E+01  0.79207033E+02                                 1.764718                            1.635963      -1.133649       2.342687                    0.997217       3.455867       9.529199       0.503356       1.241717      -0.717419       0.014295       0.008048       0.033805       0.037575      -0.001348       0.000679       0.009706      -0.000784       0.051416      -0.012168      -0.008265       0.020433              1.874598       1.967884       0.195280       0.507823       1.488224       0.320670       2.167687           0.000028
          101              H      40.171183      16.656599       5.537793       0.091533       1.461376 0.10879316E+02  0.11409873E+03                                 2.078751                            1.897643      -0.871949       2.459831                    0.998814       3.483676       9.730978       0.470509       1.241249      -0.722112      -0.013037       0.024512       0.035403       0.044990      -0.001471       0.002630       0.017828       0.007108       0.027675      -0.019682      -0.000781       0.020463              2.151209       2.113589      -0.274568      -0.342055       1.922080       0.605252       2.417960           0.001254
          102              H      35.859244      18.301135       3.989779       0.090984       1.632836 0.12461187E+02  0.13516823E+03                                 2.240874                            2.034067      -0.996785       2.398458                    0.997772       3.608279      10.242331       0.453512       1.245095      -0.721726       0.024551       0.038899       0.000054       0.045998       0.003767      -0.001037       0.003892      -0.027469      -0.049338      -0.017014      -0.005804       0.022818              2.322449       2.776070       0.640334       0.135076       2.526849       0.127029       1.664426          -0.000623
          103              H      33.594418      18.788211       4.041626       0.121228       1.260062 0.93547480E+01  0.94575253E+02                                 1.853509                            1.733922      -1.257272       2.279309                    0.996354       3.514441       9.671770       0.502692       1.205198      -0.726685      -0.007223       0.034714       0.000989       0.035471       0.007990      -0.000488       0.004425      -0.024537      -0.035059      -0.012915      -0.008086       0.021001              1.929870       1.893619      -0.413822       0.038531       2.454275      -0.001607       1.441715           0.000010
          104              H      32.856611      14.888112       3.898428       0.125828       1.241594 0.95939440E+01  0.98353632E+02                                 1.900492                            1.809223      -1.141069       2.343770                    0.996432       3.554038      10.097093       0.466976       1.279436      -0.710476      -0.019210      -0.032117      -0.001556       0.037456       0.005144       0.001049      -0.000187      -0.027802      -0.034978      -0.012033      -0.008619       0.020652              1.927805       2.219767       0.348070       0.016495       2.073337       0.038733       1.490311          -0.000035
          105              H      35.082128      14.521496       3.794734       0.109503       1.232278 0.87588270E+01  0.88726184E+02                                 1.971556                            1.782360      -1.218005       2.312531                    0.994872       3.682269      10.773330       0.444554       1.360117      -0.692165       0.014869      -0.044754      -0.003136       0.047263       0.002029      -0.002526      -0.003399      -0.003389      -0.039495      -0.013948       0.003974       0.009974              2.116922       2.064980      -0.684552      -0.082243       2.770296       0.156381       1.515491          -0.000234
          106              H      50.340222      21.462764      21.805523       0.112180       1.205047 0.89739522E+01  0.89557465E+02                                 1.797082                            1.698676      -0.906090       2.444293                    0.998866       3.356580       9.101017       0.509002       1.205781      -0.728466      -0.020702      -0.019892      -0.025244       0.038230      -0.004795       0.014536       0.007271       0.002633       0.005573      -0.018027       0.002104       0.015923              1.850327       1.663758       0.160153       0.323707       1.735196       0.344182       2.152028           0.000036
          107              H       8.466640       9.765959       0.254299       0.102269       1.037311 0.69677368E+01  0.67400626E+02                                 1.810919                            1.624421      -1.345448       2.236326                    0.993818       3.917193      11.611481       0.445858       1.420159      -0.677197      -0.018289       0.042922      -0.003176       0.046764      -0.007337      -0.005588      -0.001481      -0.006479      -0.006384      -0.010591       0.001168       0.009422              2.011807       1.537584      -0.500856       0.079720       2.935877      -0.233229       1.561961          -0.000215
          108              H       8.572473       8.598024       2.268940       0.124133       1.038717 0.78706363E+01  0.77284012E+02                                 1.709620                            1.652363      -1.304802       2.263056                    0.995182       3.625739      10.294520       0.479506       1.300866      -0.703012      -0.013677       0.016244       0.029821       0.036609      -0.011380      -0.004325       0.011186       0.003283       0.002243      -0.014715      -0.003321       0.018036              1.731824       1.432376      -0.146355      -0.201717       1.848413       0.095124       1.914683           0.000086
          109              H      10.404896       5.665094       0.372807       0.125483       1.137168 0.80825997E+01  0.79206041E+02                                 1.764703                            1.635953      -1.133641       2.342692                    0.997217       3.455847       9.529119       0.503358       1.241715      -0.717420       0.022956      -0.029554      -0.003391       0.037575      -0.013157      -0.007671       0.008897      -0.003073      -0.006504      -0.012169      -0.008265       0.020435              1.874581       1.638856      -0.523086      -0.000143       2.427377      -0.127710       1.557509           0.000028
          110              H      25.142897      15.465969      23.101707       0.091532       1.461842 0.10883509E+02  0.11415475E+03                                 2.079320                            1.898113      -0.871962       2.459826                    0.998814       3.483898       9.732403       0.470408       1.241385      -0.722086       0.014757      -0.025504      -0.034000       0.044991      -0.013281      -0.005721       0.007199      -0.022965       0.011425      -0.019691      -0.000780       0.020470              2.151822       1.682440      -0.285998      -0.350197       2.079572       0.397363       2.693454           0.001254
          111              H      22.929475      17.588852      19.321787       0.090984       1.632983 0.12462503E+02  0.13518590E+03                                 2.241014                            2.034182      -0.996767       2.398467                    0.997772       3.608296      10.242466       0.453497       1.245104      -0.721725      -0.022414      -0.040132       0.001691       0.045998       0.015467       0.007235       0.007815      -0.016363      -0.005198      -0.017015      -0.005800       0.022815              2.322601       1.832237       0.447186      -0.001531       3.064793      -0.396862       2.070772          -0.000623
          112              H      22.690595      18.547292      17.225672       0.121227       1.260155 0.93556222E+01  0.94586687E+02                                 1.853640                            1.734035      -1.257279       2.279304                    0.996354       3.514521       9.672252       0.502660       1.205243      -0.726675      -0.019235      -0.019438      -0.022591       0.035471       0.013159       0.003167       0.006769      -0.017900      -0.018155      -0.012914      -0.008085       0.021000              1.930012       1.780873       0.234094       0.496716       1.743900       0.209707       2.265263           0.000010
          113              H      24.825398      21.640835      18.509511       0.125827       1.241529 0.95932932E+01  0.98345081E+02                                 1.900400                            1.809140      -1.141076       2.343766                    0.996431       3.554011      10.096849       0.466996       1.279405      -0.710482       0.017273       0.033235      -0.000026       0.037456       0.013352       0.006854       0.006488      -0.008920      -0.020647      -0.012033      -0.008619       0.020651              1.927710       1.648061       0.322089      -0.001861       2.293737      -0.241315       1.841333          -0.000035
          114              H      24.952398      20.649225      20.534028       0.109503       1.232240 0.87584953E+01  0.88721949E+02                                 1.971510                            1.782322      -1.217998       2.312535                    0.994872       3.682240      10.773178       0.444560       1.360110      -0.692166       0.023279       0.022729       0.034283       0.047264       0.011045       0.003849      -0.003350      -0.003248       0.007139      -0.013948       0.003974       0.009974              2.116869       1.786281       0.250990       0.579268       1.782865       0.406944       2.781460          -0.000234
          115              H      39.944398      30.663086      15.578900       0.112181       1.206287 0.89848398E+01  0.89688799E+02                                 1.798082                            1.699547      -0.906082       2.444297                    0.998866       3.356471       9.100379       0.508969       1.205555      -0.728536       0.009127       0.013209       0.034696       0.038231      -0.004893       0.014465       0.004127      -0.006257       0.019427      -0.018026       0.002102       0.015923              1.851396       1.689504       0.155052       0.320321       1.721785       0.358367       2.142898           0.000036
          116              H      20.549745       6.986659      13.087758       0.102270       1.037309 0.69677198E+01  0.67400451E+02                                 1.810919                            1.624422      -1.345450       2.236325                    0.993818       3.917192      11.611494       0.445857       1.420163      -0.677196       0.027375      -0.037677      -0.004242       0.046765      -0.002691      -0.002302      -0.001687      -0.007062      -0.029655      -0.010590       0.001167       0.009422              2.011808       2.239829      -0.796830      -0.129565       2.360031       0.218638       1.435562          -0.000215
          117              H      18.230490       6.876674      12.880368       0.124134       1.038707 0.78705689E+01  0.77283446E+02                                 1.709636                            1.652378      -1.304798       2.263059                    0.995182       3.625746      10.294660       0.479493       1.300900      -0.703005      -0.014970      -0.032784      -0.006431       0.036609       0.002353       0.005386      -0.000071      -0.028558      -0.021352      -0.014715      -0.003320       0.018036              1.731840       1.802933       0.097709      -0.029142       2.006730       0.170157       1.385857           0.000087
          118              H      18.085348      10.783756      13.398842       0.125482       1.137183 0.80827219E+01  0.79207450E+02                                 1.764711                            1.635958      -1.133646       2.342689                    0.997217       3.455860       9.529133       0.503361       1.241704      -0.717422      -0.014294       0.034554      -0.003681       0.037575      -0.000191       0.001497      -0.000407      -0.029388      -0.034397      -0.012168      -0.008266       0.020434              1.874590       1.967877      -0.543870      -0.014836       2.293732       0.035873       1.362162           0.000028
          119              H      20.304817      10.773281      13.858061       0.091533       1.461670 0.10881915E+02  0.11413307E+03                                 2.079087                            1.897920      -0.871939       2.459837                    0.998814       3.483737       9.731523       0.470455       1.241315      -0.722101       0.013037       0.041550       0.011308       0.044991      -0.001992       0.002264       0.008402      -0.019557      -0.052330      -0.019686      -0.000780       0.020466              2.151571       2.113940       0.414117       0.144883       2.743804       0.314990       1.596970           0.001254
          120              H      24.616756       9.861978      15.924549       0.090986       1.632844 0.12461157E+02  0.13516673E+03                                 2.240818                            2.034018      -0.996758       2.398471                    0.997772       3.608159      10.241677       0.453536       1.245038      -0.721740      -0.024552       0.013017       0.036656       0.045999      -0.000279      -0.003900       0.015094       0.004225       0.045727      -0.017013      -0.005802       0.022815              2.322390       2.776002      -0.340785      -0.558678       1.840050       0.369823       2.351117          -0.000623
          121              H      26.881582      10.073219      16.366487       0.121227       1.260137 0.93554295E+01  0.94584080E+02                                 1.853610                            1.734007      -1.257275       2.279307                    0.996354       3.514479       9.672045       0.502670       1.205228      -0.726679       0.007223       0.012503       0.032399       0.035471      -0.002204      -0.007695       0.012805      -0.000830       0.036060      -0.012914      -0.008086       0.021000              1.929980       1.893729       0.101621       0.403037       1.553287       0.317000       2.342924           0.000010
          122              H      27.619389       8.638178      12.737171       0.125828       1.241595 0.95939568E+01  0.98353930E+02                                 1.900506                            1.809235      -1.141062       2.343773                    0.996432       3.554042      10.097158       0.466970       1.279450      -0.710474       0.019210      -0.012173      -0.029762       0.037456      -0.002705      -0.004501       0.009720       0.000218       0.049082      -0.012034      -0.008619       0.020653              1.927820       2.219786      -0.131579      -0.322671       1.579447       0.213358       1.984227          -0.000036
          123              H      25.393872       8.418208      12.426086       0.109504       1.232267 0.87587392E+01  0.88725131E+02                                 1.971550                            1.782356      -1.218003       2.312533                    0.994872       3.682260      10.773317       0.444552       1.360124      -0.692164      -0.014869      -0.017874      -0.041149       0.047264       0.001704      -0.002756       0.004095       0.017807       0.024092      -0.013948       0.003973       0.009975              2.116915       2.064974       0.305721       0.617984       1.753201       0.515975       2.532570          -0.000234
          124              H      40.373778      27.712698      12.966780       0.112181       1.206399 0.89858271E+01  0.89700768E+02                                 1.798175                            1.699628      -0.906076       2.444300                    0.998866       3.356476       9.100384       0.508964       1.205538      -0.728542       0.020703      -0.030431      -0.010340       0.038231      -0.012107       0.009363       0.004366      -0.005583      -0.019076      -0.018025       0.002102       0.015923              1.851495       1.664737      -0.358972      -0.043129       2.323718       0.136830       1.566030           0.000036
          125              H      21.771360       3.495075       9.122668       0.102269       1.037300 0.69676845E+01  0.67400096E+02                                 1.810916                            1.624425      -1.345451       2.236324                    0.993818       3.917194      11.611540       0.445853       1.420176      -0.677194       0.018289       0.011313       0.041526       0.046765       0.007713       0.005054       0.000869       0.000168       0.013560      -0.010589       0.001168       0.009421              2.011800       1.537580       0.091784       0.498782       1.568017       0.250360       2.929803          -0.000215
          126              H      21.665527       5.005185       7.349982       0.124134       1.038713 0.78706267E+01  0.77283981E+02                                 1.709624                            1.652369      -1.304809       2.263053                    0.995182       3.625745      10.294579       0.479501       1.300877      -0.703010       0.013677       0.033530       0.005375       0.036609       0.007869       0.009287       0.007832      -0.006203      -0.026217      -0.014715      -0.003320       0.018035              1.731826       1.432377       0.238963       0.070747       1.967105       0.053156       1.795995           0.000086
          127              H      19.833104       2.239851       5.216833       0.125482       1.137186 0.80826430E+01  0.79206619E+02                                 1.764731                            1.635961      -1.133650       2.342687                    0.997217       3.455860       9.529183       0.503355       1.241720      -0.717419      -0.022955      -0.013048      -0.026733       0.037575       0.011616       0.009846       0.008425      -0.004408      -0.010513      -0.012168      -0.008265       0.020433              1.874624       1.638890       0.174518       0.493154       1.573921       0.174077       2.411061           0.000028
          128              H      35.333103      26.935821       6.880887       0.091532       1.459470 0.10862769E+02  0.11388501E+03                                 2.076929                            1.896149      -0.871977       2.459818                    0.998813       3.483636       9.730031       0.470700       1.241183      -0.722102      -0.014758      -0.040558      -0.012709       0.044992       0.009829       0.010604       0.007403      -0.022355       0.013220      -0.019684      -0.000776       0.020460              2.149245       1.680727       0.424704       0.152611       2.871113       0.115912       1.895894           0.001254
          129              H      37.546525      24.079706      10.142333       0.090984       1.632996 0.12462710E+02  0.13518967E+03                                 2.241092                            2.034249      -0.996781       2.398460                    0.997772       3.608366      10.242959       0.453469       1.245165      -0.721712       0.022415      -0.011782      -0.038400       0.045999      -0.011980      -0.012174       0.009466      -0.011693       0.008819      -0.017020      -0.005798       0.022819              2.322684       1.832294      -0.147626      -0.422135       1.931846       0.003716       3.203912          -0.000623
          130              H      37.785405      22.422949      11.744664       0.121226       1.260422 0.93582068E+01  0.94621550E+02                                 1.854122                            1.734450      -1.257284       2.279302                    0.996354       3.514756       9.674079       0.502512       1.205486      -0.726622       0.019236      -0.027778      -0.010795       0.035470      -0.007378      -0.011354       0.010926      -0.006136       0.017164      -0.012921      -0.008081       0.021002              1.930540       1.781333      -0.546579      -0.055156       2.339854      -0.000749       1.670433           0.000010
          131              H      35.650602      24.664546      14.233338       0.125827       1.241740 0.95955083E+01  0.98375445E+02                                 1.900803                            1.809500      -1.141078       2.343765                    0.996431       3.554257      10.098604       0.466882       1.279618      -0.710438      -0.017271       0.011054       0.031343       0.037455      -0.010915      -0.010305       0.009690       0.000133       0.006553      -0.012038      -0.008615       0.020653              1.928129       1.648377      -0.105645      -0.304389       1.740285      -0.045540       2.395726          -0.000036
          132              H      35.523602      26.242742      12.623600       0.109503       1.232479 0.87605809E+01  0.88749962E+02                                 1.971943                            1.782673      -1.218016       2.312526                    0.994872       3.682447      10.774838       0.444457       1.360321      -0.692127      -0.023276       0.039900       0.010002       0.047263      -0.007317      -0.009135      -0.003218      -0.002884       0.008279      -0.013959       0.003980       0.009979              2.117372       1.786653      -0.630026      -0.043557       2.927093       0.002667       1.638368          -0.000234
          133              H      20.531602      13.205169       3.234288       0.112180       1.206441 0.89862983E+01  0.89707041E+02                                 1.798251                            1.699700      -0.906090       2.444293                    0.998866       3.356551       9.100797       0.508938       1.205578      -0.728533      -0.009127       0.013209       0.034696       0.038231       0.004892      -0.014466       0.004128      -0.006258       0.019424      -0.018026       0.002103       0.015924              1.851572       1.689657      -0.155074      -0.320372       1.721943       0.358420       2.143116           0.000036
          134              H      24.807255      15.715617       0.743146       0.102269       1.037303 0.69676861E+01  0.67400120E+02                                 1.810922                            1.624425      -1.345453       2.236323                    0.993818       3.917195      11.611546       0.445853       1.420176      -0.677193      -0.027375      -0.037677      -0.004242       0.046765       0.002690       0.002302      -0.001688      -0.007063      -0.029654      -0.010589       0.001167       0.009422              2.011810       2.239833       0.796831       0.129563       2.360033       0.218638       1.435563          -0.000215
          135              H      27.126510      15.605632       0.535756       0.124133       1.038714 0.78706193E+01  0.77283969E+02                                 1.709633                            1.652375      -1.304791       2.263062                    0.995182       3.625748      10.294626       0.479497       1.300888      -0.703008       0.014970      -0.032784      -0.006431       0.036609      -0.002354      -0.005387      -0.000071      -0.028558      -0.021352      -0.014716      -0.003320       0.018036              1.731838       1.802928      -0.097702       0.029142       2.006729       0.170160       1.385856           0.000086
          136              H      27.271652      19.512714       1.054230       0.125481       1.137176 0.80826533E+01  0.79206707E+02                                 1.764714                            1.635959      -1.133646       2.342688                    0.997217       3.455862       9.529173       0.503357       1.241715      -0.717420       0.014294       0.034554      -0.003681       0.037575       0.000191      -0.001498      -0.000407      -0.029388      -0.034396      -0.012168      -0.008265       0.020433              1.874593       1.967880       0.543872       0.014838       2.293738       0.035876       1.362163           0.000028
          137              H      25.052183      19.502239       1.513449       0.091532       1.461417 0.10879681E+02  0.11410359E+03                                 2.078795                            1.897680      -0.871971       2.459820                    0.998814       3.483719       9.731164       0.470503       1.241255      -0.722111      -0.013037       0.041549       0.011309       0.044991       0.001989      -0.002263       0.008400      -0.019559      -0.052316      -0.019681      -0.000783       0.020464              2.151257       2.113634      -0.414027      -0.144851       2.743354       0.314921       1.596781           0.001255
          138              H      20.740244      18.590936       3.579937       0.090983       1.632866 0.12461467E+02  0.13517210E+03                                 2.240906                            2.034094      -0.996791       2.398454                    0.997772       3.608308      10.242462       0.453507       1.245100      -0.721725       0.024551       0.013017       0.036656       0.045999       0.000278       0.003898       0.015096       0.004222       0.045731      -0.017014      -0.005803       0.022817              2.322482       2.776113       0.340802       0.558697       1.840118       0.369841       2.351216          -0.000622
          139              H      18.475418      18.802177       4.021875       0.121226       1.260073 0.93548452E+01  0.94576468E+02                                 1.853519                            1.733930      -1.257280       2.279303                    0.996354       3.514457       9.671821       0.502692       1.205196      -0.726685      -0.007223       0.012504       0.032399       0.035471       0.002204       0.007695       0.012806      -0.000832       0.036059      -0.012914      -0.008086       0.021001              1.929880       1.893629      -0.101615      -0.403004       1.553219       0.316970       2.342792           0.000010
          140              H      17.737611      17.367136       0.392559       0.125827       1.241592 0.95939109E+01  0.98353152E+02                                 1.900485                            1.809217      -1.141064       2.343771                    0.996432       3.554031      10.097047       0.466978       1.279431      -0.710478      -0.019210      -0.012172      -0.029761       0.037456       0.002704       0.004500       0.009719       0.000217       0.049083      -0.012033      -0.008619       0.020652              1.927798       2.219758       0.131574       0.322666       1.579431       0.213352       1.984204          -0.000035
          141              H      19.963128      17.147166       0.081474       0.109502       1.232294 0.87589669E+01  0.88727979E+02                                 1.971574                            1.782375      -1.218023       2.312522                    0.994872       3.682297      10.773444       0.444551       1.360118      -0.692165       0.014869      -0.017874      -0.041149       0.047263      -0.001705       0.002755       0.004095       0.017806       0.024091      -0.013948       0.003974       0.009973              2.116942       2.064997      -0.305728      -0.617995       1.753221       0.515985       2.532607          -0.000234
          142              H      20.102222      10.254781       0.622168       0.112180       1.205051 0.89739911E+01  0.89557947E+02                                 1.797085                            1.698679      -0.906091       2.444292                    0.998866       3.356587       9.101040       0.509002       1.205780      -0.728466      -0.020702      -0.030431      -0.010340       0.038230       0.012106      -0.009366       0.004366      -0.005584      -0.019079      -0.018027       0.002104       0.015923              1.850330       1.663761       0.358579       0.043092       2.322049       0.136701       1.565181           0.000036
          143              H      38.704640      20.952993      21.467280       0.102269       1.037311 0.69677324E+01  0.67400576E+02                                 1.810918                            1.624421      -1.345449       2.236325                    0.993818       3.917193      11.611482       0.445858       1.420159      -0.677197      -0.018290       0.011313       0.041526       0.046765      -0.007715      -0.005055       0.000869       0.000169       0.013560      -0.010591       0.001168       0.009422              2.011807       1.537584      -0.091792      -0.498785       1.568025       0.250381       2.929812          -0.000215
          144              H      38.810473      22.463102      19.694594       0.124134       1.038712 0.78705817E+01  0.77283336E+02                                 1.709614                            1.652358      -1.304795       2.263060                    0.995182       3.625726      10.294471       0.479507       1.300866      -0.703012      -0.013678       0.033530       0.005375       0.036609      -0.007871      -0.009287       0.007832      -0.006203      -0.026218      -0.014716      -0.003321       0.018036              1.731817       1.432371      -0.238964      -0.070745       1.967102       0.053158       1.795979           0.000086
          145              H      40.642896      19.697768      17.561445       0.125482       1.137167 0.80825885E+01  0.79205875E+02                                 1.764700                            1.635950      -1.133638       2.342693                    0.997218       3.455844       9.529096       0.503360       1.241712      -0.717420       0.022956      -0.013048      -0.026734       0.037575      -0.011618      -0.009847       0.008425      -0.004409      -0.010512      -0.012169      -0.008265       0.020435              1.874577       1.638853      -0.174496      -0.493122       1.573887       0.174042       2.410991           0.000028
          146              H      40.261897      18.206862      19.225499       0.091531       1.461872 0.10883779E+02  0.11415831E+03                                 2.079349                            1.898137      -0.871981       2.459816                    0.998813       3.483933       9.732538       0.470405       1.241386      -0.722086       0.014757      -0.040557      -0.012713       0.044992      -0.009821      -0.010615       0.007414      -0.022361       0.013233      -0.019690      -0.000781       0.020471              2.151853       1.682461      -0.425511      -0.152913       2.875048       0.116138       1.898049           0.001254
          147              H      38.048475      15.350747      22.486945       0.090984       1.633013 0.12462789E+02  0.13518986E+03                                 2.241048                            2.034210      -0.996775       2.398463                    0.997772       3.608325      10.242601       0.453492       1.245110      -0.721724      -0.022415      -0.011783      -0.038401       0.045999       0.011977       0.012171       0.009467      -0.011692       0.008814      -0.017015      -0.005800       0.022815              2.322637       1.832262       0.147622       0.422131       1.931804       0.003721       3.203844          -0.000622
          148              H      37.809595      13.693991      24.089276       0.121227       1.260151 0.93555924E+01  0.94586326E+02                                 1.853638                            1.734034      -1.257275       2.279307                    0.996354       3.514517       9.672243       0.502659       1.205245      -0.726675      -0.019235      -0.027779      -0.010796       0.035471       0.007372       0.011350       0.010930      -0.006131       0.017155      -0.012915      -0.008085       0.021000              1.930011       1.780871       0.546340       0.055132       2.339143      -0.000745       1.670018           0.000010
          149              H      24.825398       7.206628       1.888726       0.125828       1.241517 0.95931757E+01  0.98343576E+02                                 1.900388                            1.809130      -1.141063       2.343773                    0.996432       3.553992      10.096780       0.466997       1.279406      -0.710482       0.017273       0.011054       0.031344       0.037456       0.010913       0.010304       0.009692       0.000142       0.006542      -0.012033      -0.008619       0.020652              1.927698       1.648051       0.105607       0.304286       1.739914      -0.045512       2.395130          -0.000035
          150              H      24.952398       8.784824       0.278988       0.109503       1.232245 0.87585420E+01  0.88722567E+02                                 1.971517                            1.782328      -1.218008       2.312530                    0.994872       3.682254      10.773238       0.444559       1.360112      -0.692166       0.023279       0.039899       0.010002       0.047264       0.007310       0.009130      -0.003216      -0.002872       0.008267      -0.013948       0.003974       0.009974              2.116877       1.786287       0.629806       0.043547       2.926297       0.002684       1.638046          -0.000234
          151              H       9.706398       7.451039      11.371857       0.112181       1.206283 0.89848048E+01  0.89688349E+02                                 1.798077                            1.699543      -0.906075       2.444300                    0.998866       3.356463       9.100348       0.508970       1.205554      -0.728537       0.009127       0.037115       0.000888       0.038231       0.012007      -0.009435       0.001141      -0.014705      -0.005915      -0.018026       0.002103       0.015923              1.851391       1.689500       0.353684       0.039411       2.321348       0.146387       1.543324           0.000036
          152              H      35.668745       5.939184      14.569111       0.102270       1.037306 0.69676975E+01  0.67400179E+02                                 1.810916                            1.624420      -1.345448       2.236327                    0.993818       3.917186      11.611470       0.445857       1.420164      -0.677196       0.027375      -0.016558      -0.034109       0.046765      -0.003068      -0.001770       0.004457       0.010317       0.022483      -0.010590       0.001167       0.009423              2.011802       2.239821      -0.387763      -0.708067       1.675701       0.460583       2.119885          -0.000215
          153              H      33.349490       5.706993      14.534546       0.124134       1.038704 0.78705343E+01  0.77283003E+02                                 1.709631                            1.652373      -1.304793       2.263061                    0.995182       3.625736      10.294617       0.479494       1.300898      -0.703005      -0.014970      -0.016991      -0.028765       0.036609       0.005862       0.000423       0.007787      -0.006331       0.045329      -0.014715      -0.003320       0.018036              1.731835       1.802928       0.005095       0.101835       1.561789       0.327465       1.830789           0.000087
          154              H      33.204348       7.498176      18.045354       0.125482       1.137179 0.80826816E+01  0.79206932E+02                                 1.764705                            1.635953      -1.133642       2.342691                    0.997217       3.455849       9.529086       0.503363       1.241702      -0.717423      -0.014294       0.008048       0.033805       0.037575       0.001347      -0.000679       0.009706      -0.000783       0.051416      -0.012167      -0.008266       0.020433              1.874584       1.967871      -0.195277      -0.507819       1.488212       0.320663       2.167668           0.000028
          155              H      35.423817       7.927641      17.882405       0.091532       1.461719 0.10882370E+02  0.11413918E+03                                 2.079146                            1.897969      -0.871959       2.459827                    0.998814       3.483789       9.731766       0.470445       1.241327      -0.722098       0.013036       0.024511       0.035405       0.044992       0.001470      -0.002632       0.017831       0.007108       0.027680      -0.019685      -0.000782       0.020467              2.151634       2.114000       0.274646       0.342151       1.922433       0.605435       2.418469           0.001254
          156              H      39.735756       9.572176      16.334391       0.090985       1.632877 0.12461468E+02  0.13517107E+03                                 2.240856                            2.034050      -0.996770       2.398465                    0.997772       3.608191      10.241833       0.453530       1.245046      -0.721738      -0.024552       0.038899       0.000054       0.045999      -0.003771       0.001037       0.003891      -0.027464      -0.049336      -0.017013      -0.005802       0.022815              2.322430       2.776053      -0.640335      -0.135073       2.526826       0.127031       1.664411          -0.000622
          157              H      42.000582      10.059252      16.386238       0.121227       1.260135 0.93554087E+01  0.94583805E+02                                 1.853607                            1.734004      -1.257276       2.279306                    0.996354       3.514477       9.672032       0.502670       1.205227      -0.726679       0.007223       0.034713       0.000989       0.035471      -0.007990       0.000487       0.004424      -0.024536      -0.035059      -0.012914      -0.008086       0.021000              1.929977       1.893728       0.413862      -0.038536       2.454429      -0.001604       1.441776           0.000010
          158              H      12.500389       6.159153      16.243040       0.125829       1.241585 0.95938567E+01  0.98352632E+02                                 1.900495                            1.809225      -1.141050       2.343779                    0.996432       3.554023      10.097085       0.466971       1.279449      -0.710474       0.019210      -0.032117      -0.001556       0.037456      -0.005145      -0.001050      -0.000186      -0.027804      -0.034981      -0.012034      -0.008619       0.020654              1.927809       2.219773      -0.348076      -0.016497       2.073343       0.038735       1.490311          -0.000035
          159              H      10.274872       5.792537      16.139346       0.109503       1.232272 0.87587805E+01  0.88725688E+02                                 1.971557                            1.782362      -1.218009       2.312530                    0.994872       3.682272      10.773374       0.444550       1.360127      -0.692163      -0.014869      -0.044754      -0.003136       0.047264      -0.002031       0.002525      -0.003399      -0.003389      -0.039495      -0.013948       0.003973       0.009975              2.116923       2.064981       0.684550       0.082242       2.770296       0.156383       1.515492          -0.000234
          160              H      10.135778       4.004846       9.460911       0.112182       1.206396 0.89858033E+01  0.89700463E+02                                 1.798172                            1.699625      -0.906073       2.444302                    0.998866       3.356470       9.100361       0.508965       1.205537      -0.728542       0.020703      -0.019893      -0.025244       0.038231       0.004791      -0.014536       0.007271       0.002633       0.005569      -0.018025       0.002102       0.015923              1.851491       1.664734      -0.160320      -0.324065       1.736217       0.344541       2.153522           0.000036
          161              H      21.771360      27.223876      12.598911       0.102269       1.037297 0.69676625E+01  0.67399829E+02                                 1.810913                            1.624422      -1.345446       2.236327                    0.993818       3.917189      11.611519       0.445854       1.420175      -0.677194       0.018290       0.042922      -0.003176       0.046765       0.007336       0.005587      -0.001481      -0.006479      -0.006385      -0.010589       0.001168       0.009421              2.011795       1.537577       0.500849      -0.079725       2.935845      -0.233241       1.561962          -0.000215
          162              H      21.665527      26.055942      14.613552       0.124133       1.038713 0.78706220E+01  0.77283898E+02                                 1.709622                            1.652367      -1.304805       2.263055                    0.995182       3.625741      10.294554       0.479503       1.300874      -0.703010       0.013677       0.016244       0.029821       0.036609       0.011379       0.004324       0.011186       0.003283       0.002242      -0.014715      -0.003320       0.018035              1.731824       1.432376       0.146355       0.201714       1.848415       0.095119       1.914681           0.000086
          163              H      19.833104      23.123012      12.717419       0.125482       1.137184 0.80826211E+01  0.79206335E+02                                 1.764728                            1.635958      -1.133648       2.342688                    0.997217       3.455854       9.529156       0.503356       1.241718      -0.717419      -0.022955      -0.029554      -0.003391       0.037575       0.013155       0.007670       0.008897      -0.003072      -0.006504      -0.012168      -0.008265       0.020433              1.874621       1.638887       0.523122       0.000151       2.427456      -0.127696       1.557519           0.000028
          164              H      20.214103      24.194928      10.757095       0.091530       1.459523 0.10863251E+02  0.11389148E+03                                 2.076991                            1.896201      -0.871998       2.459807                    0.998813       3.483690       9.730284       0.470689       1.241196      -0.722099      -0.014758      -0.025503      -0.034002       0.044992       0.013273       0.005732       0.007195      -0.022947       0.011437      -0.019683      -0.000778       0.020461              2.149312       1.680773       0.285467       0.349561       2.077174       0.396654       2.689988           0.001255
          165              H      22.427525      26.317810       6.977175       0.090984       1.633014 0.12462883E+02  0.13519208E+03                                 2.241114                            2.034268      -0.996784       2.398459                    0.997772       3.608379      10.243032       0.453466       1.245171      -0.721710       0.022416      -0.040133       0.001691       0.046000      -0.015472      -0.007236       0.007814      -0.016367      -0.005200      -0.017021      -0.005799       0.022819              2.322706       1.832310      -0.447208       0.001527       3.064939      -0.396883       2.070869          -0.000622
          166              H      22.666405      27.276250       4.881060       0.121227       1.260415 0.93581447E+01  0.94620755E+02                                 1.854115                            1.734443      -1.257279       2.279306                    0.996354       3.514745       9.674037       0.502513       1.205485      -0.726622       0.019236      -0.019437      -0.022591       0.035470      -0.013164      -0.003171       0.006765      -0.017905      -0.018143      -0.012921      -0.008081       0.021002              1.930533       1.781326      -0.234193      -0.496932       1.744336       0.209796       2.265937           0.000010
          167              H       5.412602       4.182917       6.164899       0.125827       1.241732 0.95954291E+01  0.98374382E+02                                 1.900791                            1.809489      -1.141069       2.343769                    0.996432       3.554243      10.098535       0.466885       1.279614      -0.710439      -0.017271       0.033235      -0.000026       0.037455      -0.013354      -0.006856       0.006487      -0.008930      -0.020635      -0.012038      -0.008615       0.020653              1.928118       1.648367      -0.322194       0.001860       2.294262      -0.241404       1.841724          -0.000035
          168              H       5.285602       3.191307       8.189416       0.109502       1.232485 0.87606317E+01  0.88750613E+02                                 1.971949                            1.782678      -1.218023       2.312523                    0.994872       3.682459      10.774884       0.444456       1.360322      -0.692127      -0.023276       0.022730       0.034284       0.047263      -0.011052      -0.003853      -0.003351      -0.003258       0.007154      -0.013959       0.003980       0.009979              2.117378       1.786658      -0.251076      -0.579477       1.783242       0.407084       2.782233          -0.000234
          169              H      18.932012       4.680468      11.371857       0.112180       1.205053 0.89740017E+01  0.89558085E+02                                 1.797087                            1.698680      -0.906095       2.444290                    0.998866       3.356589       9.101049       0.509001       1.205781      -0.728466      -0.036705      -0.010653       0.000889       0.038230       0.000361       0.003728      -0.008742       0.028150      -0.005910      -0.018027       0.002104       0.015923              1.850332       2.468018       0.096676      -0.146355       1.540413      -0.039028       1.542566           0.000036
          170              H      37.498144      27.920447      14.569111       0.102269       1.037311 0.69677375E+01  0.67400641E+02                                 1.810919                            1.624422      -1.345450       2.236325                    0.993818       3.917194      11.611488       0.445858       1.420160      -0.677196       0.000652       0.031986      -0.034108       0.046765      -0.002934      -0.002976      -0.003761      -0.010472       0.022483      -0.010590       0.001168       0.009422              2.011808       1.480921      -0.050387      -0.044847       2.434609      -0.843501       2.119895          -0.000215
          171              H      38.858854      26.028009      14.534546       0.124133       1.038717 0.78706325E+01  0.77283972E+02                                 1.709620                            1.652364      -1.304801       2.263057                    0.995182       3.625739      10.294523       0.479505       1.300867      -0.703012       0.022199      -0.004469      -0.028765       0.036609      -0.000191      -0.006956      -0.003527       0.013319       0.045330      -0.014715      -0.003321       0.018036              1.731824       1.626476      -0.106956      -0.334508       1.738219      -0.075547       1.830777           0.000086
          172              H      37.380216      25.006721      18.045354       0.125482       1.137168 0.80826080E+01  0.79206132E+02                                 1.764703                            1.635953      -1.133640       2.342692                    0.997217       3.455848       9.529118       0.503358       1.241714      -0.717420       0.000178      -0.016403       0.033805       0.037575      -0.000336      -0.008067      -0.005442       0.002725       0.051419      -0.012169      -0.008265       0.020435              1.874581       1.439013      -0.110061      -0.023791       2.017072      -0.600111       2.167658           0.000028
          173              H      35.898554      26.714105      17.882405       0.091532       1.461850 0.10883577E+02  0.11415563E+03                                 2.079325                            1.898117      -0.871969       2.459822                    0.998813       3.483909       9.732437       0.470408       1.241383      -0.722086      -0.027745      -0.000966       0.035405       0.044992      -0.003816      -0.014129      -0.011196      -0.001013       0.027684      -0.019691      -0.000780       0.020470              2.151828       2.208373      -0.220307      -0.695489       1.828414      -0.006408       2.418698           0.001254
          174              H      32.318374      29.626086      16.334391       0.090984       1.632991 0.12462576E+02  0.13518692E+03                                 2.241023                            2.034189      -0.996770       2.398466                    0.997772       3.608305      10.242505       0.453496       1.245106      -0.721725      -0.021411      -0.040711       0.000053       0.045998       0.013775      -0.003889      -0.001047       0.007205      -0.049342      -0.017015      -0.005800       0.022815              2.322610       2.034740       0.212264      -0.042477       3.268575      -0.180511       1.664516          -0.000623
          175              H      30.764141      31.343945      16.386238       0.121226       1.260156 0.93556416E+01  0.94586937E+02                                 1.853642                            1.734038      -1.257279       2.279304                    0.996354       3.514525       9.672267       0.502659       1.205243      -0.726675      -0.033674      -0.011101       0.000988       0.035471       0.014619      -0.004074      -0.001789      -0.001571      -0.035061      -0.012915      -0.008085       0.021000              1.930015       2.672724       0.035859       0.020659       1.675519      -0.032570       1.441801           0.000010
          176              H      18.653822       7.746078      16.243040       0.125827       1.241527 0.95932765E+01  0.98344873E+02                                 1.900398                            1.809139      -1.141074       2.343767                    0.996431       3.554011      10.096849       0.466996       1.279405      -0.710482       0.018209       0.032695      -0.001556       0.037456       0.014610       0.000687      -0.000815       0.004991      -0.034976      -0.012033      -0.008619       0.020651              1.927709       1.808417       0.110623      -0.025295       2.484460      -0.033651       1.490249          -0.000035
          177              H      20.084080       6.002032      16.139346       0.109504       1.232242 0.87585183E+01  0.88722267E+02                                 1.971514                            1.782326      -1.218005       2.312531                    0.994872       3.682249      10.773220       0.444559       1.360112      -0.692166       0.046193       0.009500      -0.003136       0.047264       0.002481       0.001680       0.003886      -0.001823      -0.039495      -0.013948       0.003974       0.009974              2.116874       3.186717      -0.036859      -0.176546       1.648439      -0.006968       1.515464          -0.000234
          178              H      21.701813       6.775418       9.460911       0.112180       1.206440 0.89862906E+01  0.89706939E+02                                 1.798250                            1.699699      -0.906090       2.444293                    0.998866       3.356550       9.100791       0.508939       1.205577      -0.728533       0.006876       0.027875      -0.025244       0.038230      -0.003537       0.000971      -0.016224       0.006984       0.005570      -0.018026       0.002103       0.015924              1.851571       1.579572       0.111118      -0.136354       1.821520      -0.452946       2.153619           0.000036
          179              H      26.013751       5.242613      12.598911       0.102269       1.037303 0.69676845E+01  0.67400107E+02                                 1.810923                            1.624426      -1.345454       2.236323                    0.993818       3.917194      11.611547       0.445853       1.420177      -0.677193      -0.046317      -0.005622      -0.003177       0.046765      -0.000864      -0.001512       0.005579       0.015946      -0.006384      -0.010589       0.001168       0.009421              2.011811       3.020061       0.355050       0.241849       1.453405       0.047576       1.561967          -0.000215
          180              H      27.078129       5.734926      14.613552       0.124134       1.038712 0.78706070E+01  0.77283844E+02                                 1.709634                            1.652376      -1.304795       2.263061                    0.995182       3.625747      10.294634       0.479496       1.300891      -0.703007      -0.020906       0.003723       0.029821       0.036610      -0.007112      -0.011850      -0.001848       0.018067       0.002244      -0.014716      -0.003320       0.018036              1.731839       1.871168       0.106974      -0.183236       1.409647       0.127133       1.914701           0.000086
          181              H      30.534332       5.614466      12.717419       0.125481       1.137178 0.80826766E+01  0.79207006E+02                                 1.764717                            1.635962      -1.133649       2.342687                    0.997217       3.455867       9.529196       0.503356       1.241716      -0.717419       0.037072      -0.005103      -0.003390       0.037575      -0.005248      -0.011540       0.002193       0.024322      -0.006505      -0.012168      -0.008265       0.020433              1.874597       2.683286       0.079899       0.110524       1.382987       0.063980       1.557519           0.000028
          182              H      29.415526       5.408463      10.757095       0.091532       1.461396 0.10879492E+02  0.11410111E+03                                 2.078775                            1.897663      -0.871956       2.459827                    0.998814       3.483696       9.731077       0.470505       1.241255      -0.722111       0.029464      -0.000026      -0.034000       0.044990       0.003301      -0.009094       0.001352       0.034471       0.011423      -0.019682      -0.000782       0.020463              2.151236       2.227343       0.028952      -0.519017       1.533713       0.104551       2.692652           0.001254
          183              H      26.470345       6.263901       6.977175       0.090983       1.632871 0.12461512E+02  0.13517274E+03                                 2.240913                            2.034099      -0.996797       2.398452                    0.997772       3.608314      10.242493       0.453506       1.245102      -0.721724       0.023548       0.039477       0.001690       0.045998       0.014819      -0.003153      -0.010176      -0.018608      -0.005204      -0.017014      -0.005804       0.022818              2.322490       2.369267       0.757251       0.342896       2.527530       0.199739       2.070674          -0.000623
          184              H      25.520872       5.991557       4.881060       0.121227       1.260066 0.93547866E+01  0.94575745E+02                                 1.853513                            1.733926      -1.257275       2.279306                    0.996354       3.514451       9.671804       0.502692       1.205198      -0.726685       0.007217       0.026377      -0.022591       0.035471       0.014331      -0.004280      -0.006128      -0.013839      -0.018155      -0.012915      -0.008086       0.021001              1.929874       1.550317       0.101025       0.066736       1.974219      -0.534963       2.265086           0.000010
          185              H      23.909187       2.595992       6.164899       0.125828       1.241593 0.95939319E+01  0.98353456E+02                                 1.900490                            1.809221      -1.141068       2.343770                    0.996432       3.554035      10.097075       0.466977       1.279434      -0.710477      -0.020146      -0.031576      -0.000026       0.037456       0.010539      -0.002192      -0.009180      -0.018668      -0.020645      -0.012033      -0.008619       0.020652              1.927802       1.853463       0.440660       0.208072       2.088520       0.122279       1.841423          -0.000035
          186              H      24.831446       2.981812       8.189416       0.109503       1.232283 0.87588691E+01  0.88726730E+02                                 1.971562                            1.782365      -1.218012       2.312528                    0.994872       3.682278      10.773369       0.444553       1.360118      -0.692165      -0.008045      -0.031524       0.034283       0.047263       0.006928       0.004824      -0.001659      -0.017508       0.007140      -0.013948       0.003974       0.009974              2.116929       1.566389       0.124019      -0.062791       2.002845      -0.705163       2.781553          -0.000234
          187              H       8.536187      11.178305       3.234288       0.112181       1.206393 0.89857763E+01  0.89700120E+02                                 1.798169                            1.699622      -0.906071       2.444303                    0.998866       3.356468       9.100350       0.508965       1.205537      -0.728542      -0.006876      -0.014508       0.034696       0.038231       0.000263       0.003657      -0.014591       0.011601       0.019425      -0.018025       0.002102       0.015923              1.851488       1.579503       0.091513      -0.150208       1.831945      -0.456631       2.143016           0.000036
          188              H      34.462249      13.625904       0.743146       0.102269       1.037297 0.69676674E+01  0.67399892E+02                                 1.810914                            1.624423      -1.345449       2.236326                    0.993818       3.917189      11.611523       0.445853       1.420176      -0.677193       0.046317      -0.004869      -0.004242       0.046765       0.001712       0.000309       0.002837       0.008190      -0.029655      -0.010589       0.001168       0.009421              2.011797       3.020030      -0.346373      -0.254120       1.579805       0.002885       1.435557          -0.000215
          189              H      33.397871      15.689430       0.535756       0.124134       1.038714 0.78706346E+01  0.77284072E+02                                 1.709624                            1.652369      -1.304811       2.263052                    0.995182       3.625747      10.294583       0.479502       1.300876      -0.703010       0.020906       0.029357      -0.006431       0.036609       0.013542       0.002755      -0.004629       0.010202      -0.021351      -0.014715      -0.003320       0.018035              1.731826       1.871156       0.137095      -0.161933       1.938473      -0.059840       1.385850           0.000086
          190              H      29.941668      13.861586       1.054230       0.125482       1.137186 0.80826395E+01  0.79206580E+02                                 1.764731                            1.635961      -1.133650       2.342687                    0.997217       3.455859       9.529181       0.503355       1.241720      -0.717419      -0.037072      -0.004898      -0.003681       0.037575       0.012629       0.001100      -0.001093       0.015024      -0.034397      -0.012168      -0.008265       0.020433              1.874624       2.683355      -0.130824      -0.038493       1.578344      -0.005087       1.362174           0.000028
          191              H      31.060474      11.944707       1.513449       0.091532       1.459474 0.10862801E+02  0.11388548E+03                                 2.076937                            1.896156      -0.871974       2.459820                    0.998813       3.483637       9.730055       0.470698       1.241188      -0.722101      -0.029464      -0.032067       0.011306       0.044992       0.007476      -0.006143      -0.006150       0.013203      -0.052344      -0.019684      -0.000777       0.020461              2.149254       2.225231       0.478994      -0.200016       2.626941      -0.282504       1.595589           0.001254
          192              H      34.005655       8.666110       3.579937       0.090985       1.632997 0.12462719E+02  0.13518985E+03                                 2.241097                            2.034254      -0.996780       2.398461                    0.997772       3.608364      10.242971       0.453467       1.245170      -0.721711      -0.023548       0.014754       0.036657       0.045999      -0.001972      -0.015024      -0.004171      -0.001636       0.045737      -0.017020      -0.005799       0.022819              2.322690       2.369472      -0.575779      -0.599713       2.247180       0.298957       2.351417          -0.000623
          193              H      34.955128       6.599093       4.021875       0.121227       1.260422 0.93582100E+01  0.94621603E+02                                 1.854123                            1.734451      -1.257285       2.279303                    0.996354       3.514756       9.674084       0.502512       1.205487      -0.726622      -0.007215      -0.012506       0.032399       0.035470      -0.000749      -0.014939       0.000260       0.004223       0.036068      -0.012921      -0.008081       0.021002              1.930541       1.550773      -0.096652      -0.073040       1.897178      -0.507775       2.343672           0.000010
          194              H       6.328813       6.677653       0.392559       0.125827       1.241736 0.95954687E+01  0.98374916E+02                                 1.900797                            1.809495      -1.141078       2.343766                    0.996432       3.554250      10.098571       0.466883       1.279616      -0.710439       0.020147      -0.010550      -0.029760       0.037455      -0.001450      -0.010671      -0.000965       0.004571       0.049076      -0.012038      -0.008615       0.020653              1.928124       1.853766      -0.343156      -0.346193       1.946069       0.172803       1.984537          -0.000035
          195              H       5.406554       8.714992       0.081474       0.109503       1.232476 0.87605505E+01  0.88749576E+02                                 1.971939                            1.782670      -1.218014       2.312527                    0.994872       3.682442      10.774818       0.444457       1.360322      -0.692127       0.008047       0.021815      -0.041148       0.047263      -0.006865      -0.004931       0.000335      -0.011865       0.024099      -0.013959       0.003980       0.009979              2.117367       1.566651       0.017861      -0.137898       2.252303      -0.793439       2.533145          -0.000234
          196              H      11.305988      12.281645       0.622168       0.112181       1.206284 0.89848114E+01  0.89688442E+02                                 1.798079                            1.699544      -0.906078       2.444299                    0.998866       3.356463       9.100353       0.508969       1.205556      -0.728536       0.036706      -0.002714      -0.010340       0.038231      -0.003638       0.000900      -0.010292       0.023761      -0.019077      -0.018026       0.002103       0.015923              1.851393       2.469690       0.105851      -0.140050       1.518533      -0.031061       1.565957           0.000036
          197              H      22.977856      23.042705      21.467280       0.102269       1.037308 0.69677142E+01  0.67400378E+02                                 1.810918                            1.624421      -1.345448       2.236326                    0.993818       3.917190      11.611484       0.445857       1.420163      -0.677196      -0.000652      -0.021496       0.041526       0.046765       0.003783       0.001774      -0.004813      -0.013445       0.013560      -0.010590       0.001167       0.009422              2.011806       1.480920       0.059075       0.032561       1.624685      -0.557146       2.929812          -0.000215
          198              H      21.617146      22.379304      19.694594       0.124134       1.038710 0.78705887E+01  0.77283676E+02                                 1.709637                            1.652379      -1.304800       2.263058                    0.995182       3.625748      10.294662       0.479493       1.300898      -0.703005      -0.022200      -0.028610       0.005375       0.036609       0.006621      -0.002140      -0.011959      -0.010530      -0.026217      -0.014715      -0.003320       0.018036              1.731841       1.626491       0.351036      -0.010657       1.773030      -0.087842       1.796002           0.000086
          199              H      23.095784      25.348896      17.561445       0.125482       1.137183 0.80827121E+01  0.79207321E+02                                 1.764710                            1.635957      -1.133647       2.342688                    0.997217       3.455856       9.529117       0.503362       1.241703      -0.717422      -0.000178       0.026404      -0.026733       0.037575       0.007717      -0.002373      -0.012740      -0.017918      -0.010512      -0.012167      -0.008266       0.020433              1.874589       1.439015       0.059119       0.095835       1.773743      -0.514087       2.411008           0.000028
          200              H      24.577446      25.764395      19.225499       0.091533       1.461682 0.10882034E+02  0.11413468E+03                                 2.079104                            1.897934      -0.871942       2.459835                    0.998814       3.483751       9.731593       0.470452       1.241319      -0.722100       0.027746       0.033057      -0.012712       0.044991       0.014589      -0.001113      -0.012898      -0.005825       0.013229      -0.019686      -0.000781       0.020467              2.151589       2.208130       0.729030      -0.024120       2.348813      -0.190460       1.897824           0.001254
          201              H      28.157626      25.275573      22.486945       0.090986       1.632849 0.12461209E+02  0.13516749E+03                                 2.240826                            2.034025      -0.996758       2.398471                    0.997772       3.608162      10.241704       0.453534       1.245041      -0.721739       0.021411      -0.013520      -0.038401       0.045999      -0.000927      -0.014285       0.005807       0.026586       0.008816      -0.017013      -0.005802       0.022815              2.322399       2.034559      -0.030703      -0.214265       1.729155       0.363663       3.203482          -0.000623
          202              H      29.711859      25.897075      24.089276       0.121227       1.260142 0.93554724E+01  0.94584616E+02                                 1.853614                            1.734010      -1.257283       2.279303                    0.996354       3.514485       9.672065       0.502669       1.205227      -0.726679       0.033674      -0.002768      -0.010796       0.035471      -0.001032      -0.015142       0.004363       0.015834       0.017157      -0.012914      -0.008086       0.021000              1.929985       2.672680      -0.031429      -0.026924       1.447276       0.048116       1.669998           0.000010
          203              H      11.584178      17.896111       1.888726       0.125828       1.241597 0.95939769E+01  0.98354154E+02                                 1.900505                            1.809234      -1.141067       2.343770                    0.996432       3.554043      10.097150       0.466971       1.279446      -0.710474      -0.018209       0.009432       0.031343       0.037456      -0.005518      -0.013547       0.004077       0.018832       0.006545      -0.012034      -0.008619       0.020653              1.927819       1.808518      -0.013027      -0.112737       1.579643       0.286304       2.395297          -0.000036
          204              H      10.153920      17.216998       0.278988       0.109504       1.232266 0.87587292E+01  0.88725001E+02                                 1.971548                            1.782354      -1.217999       2.312534                    0.994872       3.682260      10.773314       0.444552       1.360123      -0.692164      -0.046193       0.000210       0.010002       0.047264      -0.002412      -0.001781       0.009515       0.014098       0.008268      -0.013948       0.003973       0.009975              2.116913       3.186787       0.178742      -0.024093       1.525882       0.036372       1.638068          -0.000234
          205              H      13.948789       3.650451       0.622168       0.112181       1.206396 0.89857963E+01  0.89700355E+02                                 1.798170                            1.699623      -0.906071       2.444303                    0.998866       3.356468       9.100347       0.508966       1.205536      -0.728542      -0.016003       0.033145      -0.010341       0.038231      -0.008471       0.008462       0.005925      -0.018179      -0.019075      -0.018025       0.002102       0.015923              1.851489       1.848088      -0.464831       0.096933       2.140353      -0.105765       1.566025           0.000036
          206              H      29.031504       8.378055      21.467280       0.102269       1.037297 0.69676645E+01  0.67399859E+02                                 1.810914                            1.624423      -1.345450       2.236325                    0.993818       3.917191      11.611529       0.445853       1.420176      -0.677193       0.018942       0.010183       0.041527       0.046765       0.003930       0.003280       0.003943       0.013275       0.013561      -0.010589       0.001168       0.009422              2.011795       1.639894       0.032712       0.466209       1.465700       0.306775       2.929792          -0.000215
          207              H      30.286381       7.531346      19.694594       0.124133       1.038712 0.78706072E+01  0.77283710E+02                                 1.709620                            1.652365      -1.304801       2.263056                    0.995182       3.625737      10.294537       0.479503       1.300873      -0.703011       0.035877      -0.004920       0.005375       0.036609       0.001249       0.011426       0.004127       0.016732      -0.026217      -0.014715      -0.003320       0.018035              1.731822       2.040369      -0.112063       0.081407       1.359108       0.034690       1.795988           0.000086
          208              H      26.975320       7.327088      17.561445       0.125482       1.137182 0.80825975E+01  0.79206027E+02                                 1.764723                            1.635954      -1.133645       2.342689                    0.997217       3.455849       9.529130       0.503357       1.241716      -0.717419      -0.022778      -0.013356      -0.026733       0.037575       0.003899       0.012219       0.004314       0.022324      -0.010513      -0.012168      -0.008265       0.020433              1.874617       1.741289       0.115391       0.397328       1.471507       0.340046       2.411055           0.000028
          209              H      25.874657       8.402496      19.225499       0.091529       1.459587 0.10863840E+02  0.11389938E+03                                 2.077067                            1.896264      -0.872024       2.459794                    0.998813       3.483757       9.730594       0.470677       1.241210      -0.722096      -0.042503       0.007498      -0.012711       0.044993      -0.004765       0.011716       0.005480       0.028200       0.013211      -0.019682      -0.000780       0.020462              2.149392       2.941546      -0.303128       0.176710       1.610610       0.074218       1.896020           0.001255
          210              H      24.507899      11.747433      22.486945       0.090983       1.633076 0.12463467E+02  0.13520021E+03                                 2.241187                            2.034329      -0.996802       2.398450                    0.997772       3.608438      10.243323       0.453454       1.245187      -0.721707       0.001004       0.025304      -0.038402       0.046000      -0.011053       0.002111      -0.015278      -0.014902       0.008823      -0.017020      -0.005799       0.022820              2.322784       1.779177      -0.116931      -0.207860       1.985110      -0.367460       3.204065          -0.000621
          211              H      23.192546      12.782687      24.089276       0.121226       1.260426 0.93582360E+01  0.94621920E+02                                 1.854126                            1.734452      -1.257285       2.279301                    0.996354       3.514762       9.674100       0.502512       1.205485      -0.726622      -0.014438       0.030547      -0.010795       0.035470      -0.006346       0.003786      -0.015295      -0.009710       0.017164      -0.012921      -0.008081       0.021002              1.930545       1.726878      -0.515142      -0.028228       2.394321      -0.047389       1.670435           0.000010
          212              H       8.947424       1.084137       1.888726       0.125827       1.241730 0.95954015E+01  0.98374017E+02                                 1.900789                            1.809486      -1.141065       2.343771                    0.996432       3.554237      10.098510       0.466885       1.279613      -0.710440       0.000938      -0.020484       0.031343       0.037455      -0.005400       0.003240      -0.013770      -0.018972       0.006554      -0.012038      -0.008615       0.020653              1.928115       1.625804      -0.092618      -0.191633       1.762830      -0.240837       2.395712          -0.000035
          213              H      10.250682       0.185054       0.278988       0.109502       1.232494 0.87607161E+01  0.88751739E+02                                 1.971963                            1.782690      -1.218037       2.312515                    0.994872       3.682482      10.774991       0.444453       1.360327      -0.692126       0.022916      -0.040108       0.010003       0.047264      -0.004907      -0.007354      -0.006302      -0.011231       0.008276      -0.013958       0.003979       0.009979              2.117393       2.096386      -0.808849      -0.019468       2.617409      -0.039057       1.638384          -0.000233
          214              H      16.289211       1.803403       3.234288       0.112181       1.206285 0.89848135E+01  0.89688453E+02                                 1.798078                            1.699543      -0.906077       2.444299                    0.998866       3.356464       9.100350       0.508970       1.205554      -0.728537       0.016003       0.001299       0.034696       0.038231      -0.005156       0.010807       0.010463      -0.005346       0.019427      -0.018026       0.002103       0.015923              1.851391       1.847990       0.063548       0.470514       1.563292       0.098222       2.142892           0.000036
          215              H      31.444496      23.032230       0.743146       0.102270       1.037304 0.69676777E+01  0.67399950E+02                                 1.810914                            1.624418      -1.345449       2.236326                    0.993818       3.917185      11.611470       0.445857       1.420165      -0.677195      -0.018942       0.042546      -0.004241       0.046765      -0.004404      -0.002613      -0.001150      -0.001131      -0.029654      -0.010590       0.001167       0.009423              2.011800       1.639903      -0.450464       0.124564       2.959938      -0.221524       1.435559          -0.000215
          216              H      30.189619      21.078689       0.535756       0.124134       1.038704 0.78705336E+01  0.77282993E+02                                 1.709631                            1.652373      -1.304792       2.263062                    0.995183       3.625735      10.294613       0.479494       1.300898      -0.703006      -0.035877       0.003427      -0.006430       0.036609      -0.011189       0.002631       0.004700       0.018354      -0.021353      -0.014715      -0.003320       0.018036              1.731835       2.040395      -0.039391       0.132789       1.769257      -0.110315       1.385853           0.000086
          217              H      33.500680      18.999451       1.054230       0.125481       1.137183 0.80827139E+01  0.79207305E+02                                 1.764707                            1.635954      -1.133646       2.342688                    0.997217       3.455855       9.529097       0.503364       1.241699      -0.717423       0.022778      -0.029656      -0.003681       0.037575      -0.012821       0.000396       0.001500       0.014363      -0.034397      -0.012167      -0.008266       0.020433              1.874586       1.741255      -0.413031       0.023648       2.520346      -0.030784       1.362158           0.000028
          218              H      34.601343      20.926806       1.513449       0.091531       1.461779 0.10882916E+02  0.11414649E+03                                 2.079215                            1.898027      -0.871985       2.459814                    0.998813       3.483852       9.732053       0.470434       1.241339      -0.722096       0.042502      -0.009486       0.011308       0.044992      -0.009467       0.008408      -0.002240       0.006333      -0.052323      -0.019684      -0.000784       0.020468              2.151708       2.945183      -0.065691       0.345263       1.912889      -0.032027       1.597053           0.001255
          219              H      35.968101      25.116706       3.579937       0.090985       1.632911 0.12461795E+02  0.13517562E+03                                 2.240897                            2.034084      -0.996777       2.398462                    0.997772       3.608220      10.241981       0.453524       1.245055      -0.721736      -0.001003      -0.027772       0.036657       0.046000       0.001689       0.011121      -0.010927      -0.002595       0.045726      -0.017013      -0.005802       0.022816              2.322473       1.778966       0.234899       0.040941       2.837251      -0.668773       2.351202          -0.000621
          220              H      37.283454      26.972482       4.021875       0.121227       1.260138 0.93554326E+01  0.94584118E+02                                 1.853611                            1.734007      -1.257275       2.279306                    0.996354       3.514479       9.672045       0.502670       1.205228      -0.726679       0.014440       0.000004       0.032399       0.035471      -0.001461       0.007242      -0.013067      -0.003403       0.036058      -0.012914      -0.008086       0.021000              1.929982       1.726407       0.198229       0.476051       1.720614       0.190544       2.342926           0.000010
          221              H      21.290576       2.142086       0.392559       0.125828       1.241588 0.95938748E+01  0.98352834E+02                                 1.900495                            1.809224      -1.141052       2.343778                    0.996432       3.554027      10.097087       0.466972       1.279446      -0.710474      -0.000937       0.022723      -0.029762       0.037456      -0.001258       0.006168      -0.008758      -0.004795       0.049083      -0.012034      -0.008619       0.020653              1.927809       1.625572       0.211485       0.023436       2.173641      -0.386120       1.984214          -0.000035
          222              H      19.987318       0.324717       0.081474       0.109503       1.232277 0.87588291E+01  0.88726318E+02                                 1.971563                            1.782367      -1.218019       2.312524                    0.994872       3.682286      10.773429       0.444549       1.360127      -0.692163      -0.022915      -0.003940      -0.041149       0.047264       0.008562       0.002168      -0.004435      -0.005951       0.024093      -0.013947       0.003972       0.009975              2.116929       2.095920       0.287863       0.755846       1.722278       0.277202       2.532588          -0.000234
          223              H      13.519410      15.406612       9.460911       0.112180       1.205047 0.89739530E+01  0.89557470E+02                                 1.797081                            1.698676      -0.906087       2.444295                    0.998866       3.356579       9.101013       0.509002       1.205781      -0.728466      -0.027578      -0.007982      -0.025244       0.038230      -0.001258       0.013564       0.008953      -0.009622       0.005573      -0.018027       0.002104       0.015922              1.850326       1.856033       0.049143       0.459923       1.542920       0.108246       2.152026           0.000036
          224              H      42.928889      19.907263      12.598911       0.102269       1.037310 0.69677264E+01  0.67400506E+02                                 1.810918                            1.624421      -1.345450       2.236325                    0.993818       3.917193      11.611483       0.445858       1.420160      -0.677196       0.028027      -0.037301      -0.003177       0.046765      -0.006474      -0.004077      -0.004099      -0.009470      -0.006387      -0.010591       0.001168       0.009423              2.011805       2.152547      -0.855905      -0.162120       2.320909       0.185652       1.561959          -0.000215
          225              H      41.970344      20.582885      14.613552       0.124134       1.038714 0.78705949E+01  0.77283478E+02                                 1.709614                            1.652357      -1.304794       2.263060                    0.995182       3.625726      10.294463       0.479507       1.300863      -0.703013       0.007229      -0.019967       0.029821       0.036609      -0.004268       0.007525      -0.009338      -0.021352       0.002243      -0.014716      -0.003321       0.018036              1.731817       1.617649      -0.253324      -0.018478       1.663125      -0.222254       1.914678           0.000086
          226              H      40.346563      23.636274      12.717419       0.125482       1.137166 0.80825752E+01  0.79205705E+02                                 1.764698                            1.635948      -1.133637       2.342694                    0.997218       3.455840       9.529080       0.503360       1.241711      -0.717421      -0.014117       0.034657      -0.003391       0.037575      -0.007909       0.003870      -0.011092      -0.021252      -0.006504      -0.012169      -0.008265       0.020434              1.874576       1.777237      -0.602982      -0.110674       2.288986       0.063734       1.557505           0.000028
          227              H      41.084371      22.770362      10.757095       0.091530       1.461944 0.10884437E+02  0.11416715E+03                                 2.079435                            1.898209      -0.872009       2.459803                    0.998813       3.484004       9.732879       0.470389       1.241404      -0.722082      -0.014710       0.025533      -0.034000       0.044992      -0.016583       0.003377      -0.008556      -0.011523       0.011421      -0.019689      -0.000784       0.020472              2.151945       1.732696      -0.314992       0.169041       2.029522      -0.502004       2.693617           0.001255
          228              H      41.816130      19.792041       6.977175       0.090983       1.633042 0.12463063E+02  0.13519366E+03                                 2.241080                            2.034238      -0.996782       2.398460                    0.997772       3.608352      10.242728       0.453487       1.245116      -0.721723      -0.045964       0.000655       0.001691       0.045999       0.000648       0.010385       0.002357       0.034973      -0.005202      -0.017015      -0.005800       0.022816              2.322670       3.144031      -0.310133      -0.344470       1.753146       0.197113       2.070832          -0.000621
          229              H      42.526723      19.105945       4.881060       0.121226       1.260160 0.93556674E+01  0.94587256E+02                                 1.853645                            1.734039      -1.257281       2.279302                    0.996354       3.514529       9.672279       0.502659       1.205242      -0.726676      -0.026451      -0.006938      -0.022591       0.035470      -0.001172       0.007446      -0.000642       0.031741      -0.018155      -0.012914      -0.008085       0.020999              1.930019       1.955877       0.133057       0.429973       1.568902       0.325319       2.265276           0.000010
          230              H      16.035211      19.407967       6.164899       0.125828       1.241519 0.95931875E+01  0.98343698E+02                                 1.900388                            1.809129      -1.141066       2.343771                    0.996432       3.553993      10.096773       0.466998       1.279403      -0.710483       0.037419      -0.001659      -0.000026       0.037456       0.002813       0.009046       0.002692       0.027587      -0.020647      -0.012033      -0.008619       0.020652              1.927698       2.411240      -0.118542      -0.209916       1.530533       0.119045       1.841321          -0.000035
          231              H      15.239952      20.013757       8.189416       0.109502       1.232254 0.87586203E+01  0.88723596E+02                                 1.971529                            1.782338      -1.218019       2.312524                    0.994872       3.682273      10.773323       0.444556       1.360116      -0.692165       0.031324       0.008795       0.034283       0.047264       0.004116      -0.000976       0.005007       0.020753       0.007138      -0.013947       0.003973       0.009974              2.116889       2.001104       0.126975       0.642066       1.568075       0.298192       2.781487          -0.000234
          232              H      16.718590      14.055369      11.371857       0.112180       1.206439 0.89862802E+01  0.89706799E+02                                 1.798248                            1.699698      -0.906086       2.444295                    0.998866       3.356546       9.100775       0.508939       1.205577      -0.728533       0.027579      -0.026461       0.000889       0.038230      -0.012371       0.005706       0.007599      -0.013446      -0.005914      -0.018026       0.002103       0.015923              1.851568       1.857262      -0.450508       0.107087       2.153988      -0.107339       1.543456           0.000037
          233              H      17.547111      18.514122      14.569111       0.102269       1.037301 0.69676682E+01  0.67399909E+02                                 1.810920                            1.624424      -1.345453       2.236324                    0.993818       3.917192      11.611537       0.445853       1.420177      -0.677193      -0.028027      -0.015429      -0.034109       0.046765       0.006001       0.004744      -0.000696       0.000154       0.022484      -0.010589       0.001167       0.009422              2.011806       2.152546       0.438153       0.752912       1.762983       0.382912       2.119889          -0.000215
          234              H      18.505656      20.638750      14.534546       0.124134       1.038711 0.78705911E+01  0.77283622E+02                                 1.709630                            1.652372      -1.304788       2.263064                    0.995183       3.625741      10.294601       0.479497       1.300887      -0.703008      -0.007229       0.021460      -0.028765       0.036609      -0.005673       0.006532      -0.004261      -0.006990       0.045329      -0.014716      -0.003320       0.018036              1.731835       1.617665       0.101867       0.232681       1.747052      -0.251921       1.830788           0.000086
          235              H      20.129437      19.868856      18.045354       0.125481       1.137178 0.80826675E+01  0.79206856E+02                                 1.764714                            1.635958      -1.133646       2.342688                    0.997217       3.455861       9.529161       0.503358       1.241712      -0.717420       0.014116       0.008355       0.033805       0.037575      -0.001013       0.008745      -0.004265      -0.001944       0.051416      -0.012168      -0.008265       0.020433              1.874594       1.777254       0.305341       0.531619       1.678849       0.279455       2.167679           0.000028
          236              H      19.391629      17.732007      17.882405       0.091530       1.461484 0.10880298E+02  0.11411188E+03                                 2.078875                            1.897746      -0.871996       2.459807                    0.998813       3.483788       9.731489       0.470489       1.241272      -0.722107       0.014711      -0.023546       0.035403       0.044991       0.002340       0.016754      -0.006637      -0.006099       0.027682      -0.019680      -0.000786       0.020465              2.151342       1.732270      -0.054361       0.353171       2.303637      -0.598906       2.418120           0.001255
          237              H      18.659870      13.175490      16.334391       0.090983       1.632913 0.12461917E+02  0.13517838E+03                                 2.240963                            2.034142      -0.996804       2.398449                    0.997772       3.608350      10.242679       0.453497       1.245113      -0.721722       0.045964       0.001812       0.000054       0.045999      -0.010010       0.002852      -0.002845       0.020262      -0.049338      -0.017014      -0.005804       0.022818              2.322543       3.143840       0.428105       0.177560       2.159306       0.053468       1.664482          -0.000622
          238              H      17.949277      10.970555      16.386238       0.121227       1.260070 0.93548131E+01  0.94576087E+02                                 1.853518                            1.733929      -1.257275       2.279306                    0.996354       3.514452       9.671813       0.502691       1.205199      -0.726685       0.026452      -0.023612       0.000989       0.035471      -0.006630       0.003588      -0.002635       0.026107      -0.035059      -0.012914      -0.008086       0.021000              1.929879       1.955737      -0.449686       0.017875       2.392182       0.034172       1.441720           0.000010
          239              H      14.202789      12.281645      16.243040       0.125828       1.241585 0.95938406E+01  0.98352244E+02                                 1.900478                            1.809210      -1.141058       2.343774                    0.996432       3.554020      10.097004       0.466979       1.279430      -0.710478      -0.037419      -0.000578      -0.001556       0.037456      -0.009467       0.000363       0.001002       0.022811      -0.034978      -0.012033      -0.008619       0.020652              1.927790       2.411365       0.237441       0.041790       1.881706      -0.005082       1.490301          -0.000035
          240              H      14.998048      14.392307      16.139346       0.109502       1.232294 0.87589683E+01  0.88728028E+02                                 1.971575                            1.782377      -1.218027       2.312520                    0.994872       3.682306      10.773485       0.444550       1.360120      -0.692164      -0.031324       0.035254      -0.003136       0.047264      -0.000453      -0.004207      -0.000488       0.005209      -0.039492      -0.013947       0.003973       0.009974              2.116942       2.001150      -0.647696       0.094311       2.834173      -0.149418       1.515504          -0.000234
          241              H      49.765700      28.732241      14.917229       0.101372       1.108776 0.78210386E+01  0.74290199E+02                                 1.599613                            1.506782      -0.726726       2.522452                    0.999818       3.116779       7.850050       0.592340       1.088599      -0.758631      -0.024559      -0.014180       0.020053       0.034732       0.002657       0.002689      -0.013617       0.024520       0.010534      -0.021851       0.009844       0.012007              1.653133       1.813493       0.216796      -0.399686       1.543451      -0.244681       1.602454           0.000214
          242              H      40.948300      23.641512      22.116607       0.101372       1.108403 0.78177729E+01  0.74250146E+02                                 1.599080                            1.506325      -0.726732       2.522448                    0.999818       3.116623       7.848738       0.592525       1.088392      -0.758680       0.024560       0.014180      -0.020054       0.034733      -0.003421      -0.001614      -0.016101       0.017504      -0.010525      -0.021855       0.009850       0.012004              1.652557       1.812813       0.304383      -0.337420       1.441655      -0.208728       1.703202           0.000214
          243              H      45.357000      21.096148      14.917229       0.101372       1.108403 0.78177684E+01  0.74250099E+02                                 1.599081                            1.506325      -0.726733       2.522448                    0.999818       3.116621       7.848735       0.592524       1.088393      -0.758679      -0.000000       0.028360       0.020053       0.034733       0.009287      -0.013138       0.004482      -0.016873       0.010528      -0.021855       0.009850       0.012004              1.652557       1.422779       0.008524      -0.012054       1.932981       0.468203       1.601910           0.000214
          244              H      45.357000      31.277605      22.116607       0.101372       1.108776 0.78210347E+01  0.74290147E+02                                 1.599612                            1.506781      -0.726728       2.522450                    0.999818       3.116780       7.850050       0.592341       1.088598      -0.758631       0.000000      -0.028359      -0.020053       0.034732       0.009288      -0.013138       0.009443      -0.002826      -0.010528      -0.021851       0.009844       0.012007              1.653131       1.271194       0.008534      -0.012057       1.984402       0.396817       1.703797           0.000214
          245              H      49.765700      23.641512      22.116607       0.101373       1.108777 0.78210477E+01  0.74290319E+02                                 1.599615                            1.506784      -0.726726       2.522452                    0.999818       3.116779       7.850056       0.592339       1.088600      -0.758630      -0.024559       0.014180      -0.020053       0.034732      -0.005869       0.014745       0.006655      -0.014680      -0.010529      -0.021851       0.009844       0.012007              1.653135       1.798715      -0.313086       0.349691       1.456877      -0.187963       1.703813           0.000214
          246              H      40.948300      28.732241      14.917229       0.101372       1.108404 0.78177832E+01  0.74250279E+02                                 1.599082                            1.506327      -0.726733       2.522448                    0.999818       3.116624       7.848746       0.592524       1.088394      -0.758679       0.024560      -0.014180       0.020054       0.034734      -0.011951       0.010450       0.009134      -0.007658       0.010536      -0.021855       0.009850       0.012004              1.652559       1.798051      -0.225185       0.411504       1.557712      -0.223662       1.601912           0.000214
          247              H      19.527700      11.274323       2.572617       0.101372       1.108777 0.78210477E+01  0.74290309E+02                                 1.599614                            1.506783      -0.726727       2.522451                    0.999818       3.116781       7.850057       0.592340       1.088599      -0.758631      -0.024559      -0.014179       0.020053       0.034732       0.011946      -0.010449       0.009137      -0.007659       0.010534      -0.021851       0.009844       0.012007              1.653133       1.798713       0.225330      -0.411743       1.558232      -0.223797       1.602455           0.000214
          248              H      10.710300       6.183594       9.771995       0.101372       1.108402 0.78177613E+01  0.74250008E+02                                 1.599079                            1.506324      -0.726732       2.522449                    0.999818       3.116620       7.848729       0.592525       1.088393      -0.758680       0.024560       0.014180      -0.020054       0.034734       0.005869      -0.014751       0.006652      -0.014678      -0.010525      -0.021855       0.009850       0.012004              1.652555       1.798047       0.312907      -0.349474       1.456418      -0.187850       1.703200           0.000214
          249              H      19.527700       6.183594       9.771995       0.101372       1.108780 0.78210751E+01  0.74290645E+02                                 1.599618                            1.506787      -0.726728       2.522450                    0.999818       3.116785       7.850075       0.592339       1.088600      -0.758630      -0.024559       0.014180      -0.020053       0.034732       0.003420       0.001608      -0.016099       0.017499      -0.010528      -0.021851       0.009844       0.012007              1.653138       1.813499      -0.304564       0.337627       1.442111      -0.208851       1.703804           0.000214
          250              H      10.710300      11.274323       2.572617       0.101373       1.108404 0.78177810E+01  0.74250259E+02                                 1.599083                            1.506327      -0.726733       2.522448                    0.999818       3.116622       7.848743       0.592523       1.088394      -0.758679       0.024560      -0.014180       0.020053       0.034734      -0.002662      -0.002687      -0.013619       0.024523       0.010528      -0.021855       0.009850       0.012004              1.652559       1.812816      -0.216662       0.399450       1.542949      -0.244541       1.601912           0.000214
          251              H      15.119000       3.638230       2.572617       0.101372       1.108404 0.78177784E+01  0.74250220E+02                                 1.599082                            1.506326      -0.726732       2.522448                    0.999818       3.116623       7.848742       0.592524       1.088394      -0.758679      -0.000000       0.028360       0.020054       0.034733      -0.009291       0.013136       0.004483      -0.016871       0.010536      -0.021855       0.009850       0.012004              1.652558       1.422780      -0.008523       0.012055       1.932982       0.468204       1.601912           0.000214
          252              H      15.119000      13.819687       9.771995       0.101372       1.108776 0.78210362E+01  0.74290177E+02                                 1.599613                            1.506783      -0.726726       2.522451                    0.999818       3.116778       7.850050       0.592340       1.088600      -0.758630       0.000001      -0.028359      -0.020053       0.034732      -0.009291       0.013136       0.009442      -0.002826      -0.010529      -0.021851       0.009844       0.012007              1.653133       1.271195      -0.008523       0.012065       1.984393       0.396822       1.703811           0.000214
          253              C      35.461614       4.853127      11.192860       0.580446      21.532440 0.26041224E+03  0.54872121E+04                                 7.266146                            5.828271      -0.249448       1.968838                    0.999214      23.279862      67.331306       0.594246       0.489158      -1.003370      -0.004507       0.027745      -0.041593       0.050200      -0.042041      -0.079875       0.021738       0.065570      -0.040130      -0.072546      -0.040421       0.112967              8.046545       6.148311       0.376869       1.871251       8.451923      -2.298413       9.539401          -0.000071
          254              C      51.042046      30.315848      12.405101      -0.038980      37.930531 0.48583218E+03  0.11731623E+05                                 9.916404                            7.444820      -0.131248       1.960268                    0.998874      28.366891      82.374580       0.592899       0.427812      -1.058119      -0.000772      -0.038810       0.017453       0.042561       0.011847      -0.002432       0.028004      -0.051862      -0.005328      -0.031501      -0.013593       0.045094             11.953292      13.690347      -0.186097       0.066869       8.603746      -4.763590      13.565783           0.007201
          255              C      50.066266      29.718264      13.222067      -0.130850      31.192583 0.43993875E+03  0.10434450E+05                                 8.733710                            7.115564      -0.003853       1.968522                    0.999307      30.056982      88.462778       0.598372       0.431576      -1.048587       0.025488      -0.010066      -0.004281       0.027737       0.000489       0.000109       0.014205       0.029087      -0.065768      -0.029660       0.004144       0.025516              9.842066      11.196352       0.159158      -1.097517       7.716539      -3.385329      10.613308           0.001821
          256              C       7.203901       6.036948       8.309158       0.113673      28.806320 0.34859818E+03  0.78223322E+04                                 8.572660                            6.457781      -0.136134       1.988370                    0.997848      26.161773      75.573750       0.608446       0.448614      -1.035619      -0.023188       0.039546      -0.020136       0.050070       0.041288       0.012741       0.006273      -0.023716      -0.025480      -0.040089      -0.009886       0.049974             11.043162       8.053509      -2.311771      -3.461316       7.583183      -1.416901      17.492794          -0.012329
          257              C       8.048146       5.645192       7.241103      -0.158435      36.078134 0.44388499E+03  0.10546951E+05                                 9.710249                            7.148013      -0.136350       1.933068                    0.999173      29.908307      87.978094       0.597198       0.431650      -1.049003      -0.006480       0.011253       0.002529       0.013230       0.011395       0.014301       0.006118       0.004161      -0.111890      -0.040837       0.007430       0.033406             13.122582       8.674599      -1.795631      -5.297552       7.914759      -1.156970      22.778387          -0.001374
          258              C       8.031818       6.299515       6.087622       0.053506      38.072778 0.39005705E+03  0.89106856E+04                                10.024628                            6.648903      -0.176909       1.962827                    0.999295      26.364654      74.326702       0.630841       0.425014      -1.060465      -0.013779       0.013212       0.017836       0.026126       0.011052       0.008361       0.004096      -0.001956      -0.063341      -0.023293      -0.000067       0.023360             14.550231      10.511531      -3.234146      -7.474006       9.175715       0.556478      23.963446          -0.012083
          259              C       7.151589       7.368463       5.983927      -0.153678      33.871726 0.43102523E+03  0.10146855E+05                                 9.235647                            7.018039      -0.029379       1.967695                    0.999371      29.529860      85.921188       0.607180       0.428509      -1.052944       0.017879      -0.005688       0.011449       0.021979       0.017827       0.026951      -0.011877      -0.019342      -0.031430      -0.042170       0.015856       0.026314             11.343855       9.182332      -3.064120      -4.496847       9.083391      -0.648650      15.765843           0.000009
          260              C      36.538390       7.647615       7.009764       0.047200      28.828297 0.32319377E+03  0.70893749E+04                                 8.214535                            5.991683       0.296958       2.097483                    0.999801      26.620781      75.093036       0.670340       0.416549      -1.059016       0.020887      -0.030081       0.032569       0.049008       0.000831       0.034383      -0.012026      -0.034873      -0.086775      -0.053958       0.018294       0.035664             10.257131       7.956718      -2.367509      -3.398373       7.644227      -1.753913      15.170447          -0.003165
          261              C       8.839777       5.904268       4.923772       0.368072      32.173169 0.32117989E+03  0.70384258E+04                                 9.288545                            6.240439      -0.257622       1.954244                    0.999047      24.169579      68.279645       0.614704       0.454688      -1.035452       0.023876      -0.010494      -0.022631       0.034531       0.040037       0.034656       0.022469       0.055192      -0.076427      -0.043487      -0.034282       0.077768             13.328862       9.725523      -3.223478      -6.980807       9.811439       1.001251      20.449623          -0.008794
          262              C      32.611078       8.076382      10.987445       0.061512      27.814568 0.32147366E+03  0.70356813E+04                                 8.021817                            5.956888       0.326078       2.111571                    0.999814      26.358484      74.043166       0.676115       0.413928      -1.061678       0.029806      -0.007945       0.032065       0.044493       0.007362       0.038035      -0.007436      -0.050383      -0.022397      -0.054437       0.024051       0.030386              9.890925      13.249137      -1.735717      -3.004729       4.967005       2.163815      11.456631          -0.003640
          263              C      31.671584       8.479834      11.942671      -0.164291      34.584298 0.43378598E+03  0.10225456E+05                                 9.351480                            7.012810      -0.014502       1.966897                    0.999573      29.804338      86.702697       0.611166       0.425148      -1.055298       0.013615      -0.007133       0.007122       0.016940      -0.003117       0.023362      -0.014031      -0.015704      -0.057682      -0.036307       0.008025       0.028283             11.712998      14.718924      -1.674173      -4.643755       5.945372       3.113299      14.474699           0.000070
          264              C      32.080704       8.930074      13.162072       0.054718      38.381595 0.40591698E+03  0.93569038E+04                                10.093665                            6.786412      -0.176646       1.960158                    0.999236      26.564254      74.992840       0.624506       0.425475      -1.061192       0.019874      -0.010122      -0.016346       0.027652       0.000934       0.005428      -0.006233      -0.023308      -0.025881      -0.014399      -0.003063       0.017462             14.441501      19.573777      -3.366380      -7.833027       6.811554       4.162396      16.939172          -0.006396
          265              C      33.440809       8.899697      13.405755      -0.157827      33.952123 0.42015815E+03  0.98382570E+04                                 9.243667                            6.896266       0.020310       1.984414                    0.999527      29.491018      85.868498       0.616246       0.424469      -1.054349      -0.009266      -0.005688      -0.006710       0.012776       0.019282       0.022430      -0.002931      -0.035345      -0.028810      -0.038188       0.006008       0.032180             11.882490      16.942091      -2.669965      -5.072211       6.084811       2.796230      12.620567          -0.000462
          266              C      34.291102       8.479311      12.439666       0.100292      26.481618 0.30662212E+03  0.66541381E+04                                 7.944563                            5.942876       0.143146       2.080036                    0.999275      25.480169      72.062542       0.653426       0.431938      -1.046901      -0.032660      -0.026420      -0.034257       0.054205       0.009946       0.017913      -0.012106      -0.047754      -0.104709      -0.046204       0.001911       0.044293              9.938175      13.113358      -2.079191      -3.349595       5.350313       2.598766      11.350853          -0.003997
          267              C      31.094340       9.364776      14.171615       0.361642      32.088036 0.32224249E+03  0.70747521E+04                                 9.288090                            6.257116      -0.266035       1.950284                    0.999038      24.335246      69.040570       0.612323       0.455614      -1.033871      -0.022838       0.014864       0.024757       0.036816      -0.001587      -0.001812      -0.035403      -0.107595      -0.065792      -0.043405      -0.033985       0.077390             13.250079      17.263922      -2.278999      -6.328095       6.437946       3.940536      16.048369          -0.004176
          268              C      23.901022      29.419908      14.405422       0.580447      21.532454 0.26041628E+03  0.54873140E+04                                 7.266142                            5.828323      -0.249452       1.968837                    0.999214      23.279861      67.331234       0.594243       0.489159      -1.003370       0.049979      -0.001492       0.004466       0.050200       0.034449      -0.025789      -0.046065      -0.126209      -0.149917      -0.072544      -0.040422       0.112966              8.046482      11.343726      -0.963464       0.923359       5.172358       0.697992       7.623362          -0.000071
          269              C      52.731141      29.597629      13.965953      -0.038979      37.930067 0.48582156E+03  0.11731279E+05                                 9.916327                            7.444783      -0.131252       1.960267                    0.998874      28.366756      82.373352       0.592897       0.427818      -1.058118      -0.036657       0.017198       0.013108       0.042560       0.001708      -0.009601       0.035156      -0.031635       0.017022      -0.031498      -0.013598       0.045096             11.953186      16.402198       0.519979       0.565624       8.514809      -3.773357      10.942550           0.007201
          270              C      51.719075      29.047531      14.772057      -0.130850      31.189288 0.43986460E+03  0.10432279E+05                                 8.732917                            7.114786      -0.003877       1.968513                    0.999307      30.056774      88.461175       0.598425       0.431555      -1.048598      -0.002316       0.023442      -0.014639       0.027735      -0.003085      -0.002417      -0.010128      -0.039732       0.056065      -0.029670       0.004143       0.025527              9.841184      12.837396       0.763703      -0.669504       7.866666      -2.857993       8.819492           0.001821
          271              C      11.820034       4.946526      13.191699       0.113671      28.806240 0.34859744E+03  0.78223214E+04                                 8.572701                            6.457814      -0.136132       1.988370                    0.997849      26.161725      75.573945       0.608438       0.448619      -1.035615       0.039273      -0.030261       0.007002       0.050071      -0.000008      -0.016459       0.023791       0.025831       0.114778      -0.040088      -0.009894       0.049982             11.043226      15.525520       4.289789       1.206590      12.715336      -0.589622       4.888823          -0.012329
          272              C      12.465918       6.198608      13.043070      -0.158438      36.078303 0.44388608E+03  0.10546988E+05                                 9.710306                            7.148029      -0.136342       1.933070                    0.999173      29.908323      87.978315       0.597196       0.431651      -1.049002       0.004433      -0.012436      -0.000858       0.013230      -0.022016      -0.009324      -0.001855      -0.018391       0.095537      -0.040848       0.007432       0.033417             13.122708      18.914850       7.305023       1.137479      15.009919      -0.045024       5.443355          -0.001375
          273              C      13.785504       6.296722      13.132445       0.053504      38.072008 0.39004838E+03  0.89104432E+04                                10.024521                            6.648842      -0.176902       1.962829                    0.999295      26.364615      74.326553       0.630842       0.425016      -1.060464      -0.006936      -0.025172      -0.000924       0.026126      -0.011711      -0.007735       0.002228      -0.007239       0.062859      -0.023297      -0.000065       0.023363             14.550079      18.509453       8.288432       0.673730      19.814596      -0.377289       5.326189          -0.012085
          274              C      14.487328       5.124772      13.381806      -0.153678      33.871318 0.43102106E+03  0.10146724E+05                                 9.235540                            7.017985      -0.029375       1.967696                    0.999371      29.529710      85.920391       0.607185       0.428507      -1.052946      -0.012633       0.008717      -0.015734       0.021980      -0.019768       0.000365       0.009884       0.042218       0.071604      -0.042175       0.015851       0.026324             11.343689      14.149935       3.493904       0.140468      14.999728      -0.984187       4.881405           0.000009
          275              C      28.929904      30.150522      13.603269       0.047206      28.828100 0.32319526E+03  0.70893848E+04                                 8.214489                            5.991724       0.297016       2.097505                    0.999801      26.620283      75.090441       0.670336       0.416553      -1.059018      -0.043962       0.016758      -0.013724       0.049008      -0.042616       0.003657       0.008371       0.022834       0.052469      -0.053965       0.018312       0.035652             10.257063      14.315338       3.232599       0.561253      11.990615      -1.042489       4.465236          -0.003165
          276              C      14.507588       7.575340      13.047020       0.368072      32.173116 0.32118001E+03  0.70384208E+04                                 9.288498                            6.240414      -0.257611       1.954247                    0.999047      24.169504      68.279135       0.614709       0.454684      -1.035455       0.012420       0.031450      -0.007005       0.034531      -0.000965       0.005664      -0.000134      -0.008742       0.232527      -0.043492      -0.034283       0.077775             13.328794      15.959541       6.583433      -0.046264      19.057325      -0.063639       4.969516          -0.008795
          277              C      25.929690      25.722146      15.281889       0.061513      27.814646 0.32147656E+03  0.70357578E+04                                 8.021841                            5.956931       0.326066       2.111566                    0.999814      26.358468      74.043092       0.676110       0.413930      -1.061677      -0.030767       0.007389      -0.031279       0.044493      -0.031512       0.010550       0.024050       0.038680       0.045997      -0.054442       0.024053       0.030390              9.890930       7.253357       3.924610       0.997732      13.501617      -2.973492       8.917816          -0.003637
          278              C      25.382684      24.460463      15.540385      -0.164289      34.584125 0.43378566E+03  0.10225437E+05                                 9.351441                            7.012815      -0.014496       1.966898                    0.999573      29.804202      86.701980       0.611165       0.425149      -1.055298      -0.009931       0.009259      -0.010127       0.016938      -0.030000       0.004356      -0.000954       0.021291       0.026501      -0.036317       0.008031       0.028286             11.712906       8.696298       5.761234       0.613909      16.538495      -2.761255       9.903925           0.000068
          279              C      24.646994      23.821678      14.587628       0.054722      38.381495 0.40591632E+03  0.93568841E+04                                10.093650                            6.786408      -0.176649       1.960157                    0.999236      26.564217      74.992698       0.624506       0.425476      -1.061192       0.007502       0.025927      -0.006006       0.027651      -0.013413      -0.004716       0.005651       0.010305      -0.001757      -0.014402      -0.003062       0.017464             14.441475       9.638904       7.601326      -0.077686      22.787603      -4.998569      10.897918          -0.006393
          280              C      24.430490      24.512313      13.410199      -0.157823      33.951699 0.42015170E+03  0.98380675E+04                                 9.243558                            6.896182       0.020316       1.984417                    0.999527      29.490922      85.868031       0.616254       0.424466      -1.054352       0.002194       0.001606       0.012484       0.012776      -0.017296      -0.003434       0.019881       0.029179       0.064470      -0.038193       0.006004       0.032189             11.882341       7.805569       4.777653       0.194113      17.729892      -4.551157      10.111562          -0.000464
          281              C      24.976588      25.738906      13.236140       0.100293      26.481703 0.30662338E+03  0.66541723E+04                                 7.944564                            5.942874       0.143137       2.080033                    0.999275      25.480295      72.062934       0.653429       0.431936      -1.046902       0.012717       0.014905       0.050540       0.054205      -0.037770      -0.015827       0.011306       0.018464       0.043896      -0.046212       0.001915       0.044297              9.938173       6.900515       3.902841       0.880341      14.328728      -2.772174       8.585277          -0.003996
          282              C      24.073681      22.486496      14.851556       0.361653      32.087930 0.32224142E+03  0.70747239E+04                                 9.288083                            6.257115      -0.266047       1.950281                    0.999038      24.335174      69.040374       0.612322       0.455615      -1.033870      -0.011632      -0.034764       0.003387       0.036815      -0.042683      -0.030871       0.020582       0.050757      -0.089793      -0.043403      -0.033990       0.077393             13.250065       9.129681       6.994918       0.229550      19.857973      -3.680109      10.762542          -0.004182
          283              C      36.574978      23.388198      22.935548       0.580446      21.532566 0.26041778E+03  0.54873524E+04                                 7.266161                            5.828337      -0.249461       1.968833                    0.999214      23.279900      67.331343       0.594243       0.489159      -1.003370      -0.049979       0.003713      -0.002894       0.050201       0.012825      -0.041080       0.007560       0.025468       0.305110      -0.072540      -0.040428       0.112967              8.046504      11.343748      -0.549418       1.216181       7.789755      -0.227388       5.006010          -0.000070
          284              C      37.982859      23.033104      23.249595      -0.038976      37.930061 0.48582195E+03  0.11731317E+05                                 9.916413                            7.444857      -0.131250       1.960268                    0.998874      28.366828      82.374271       0.592884       0.427826      -1.058111       0.036657       0.018093       0.011847       0.042561       0.008476      -0.004816       0.029639      -0.047241      -0.029789      -0.031499      -0.013597       0.045096             11.953277      16.402392      -0.706675      -0.301600       8.301099      -3.697761      11.156341           0.007202
          285              C      38.994925      23.609739      22.462256      -0.130849      31.189180 0.43986163E+03  0.10432181E+05                                 8.732860                            7.114747      -0.003839       1.968526                    0.999307      30.056646      88.460406       0.598429       0.431553      -1.048600       0.002315      -0.005985       0.026984       0.027736       0.003297       0.002097      -0.010441      -0.040635       0.053379      -0.029671       0.004146       0.025525              9.841104      12.837188       0.376556      -0.943049       6.917242      -2.522297       9.768883           0.001820
          286              C      18.417966      14.086095       0.266397       0.113675      28.806017 0.34859764E+03  0.78223284E+04                                 8.572651                            6.457816      -0.136132       1.988371                    0.997848      26.161732      75.574021       0.608438       0.448620      -1.035615      -0.039272      -0.003483      -0.030863       0.050070       0.015513      -0.005484      -0.003591      -0.051612      -0.117560      -0.040089      -0.009887       0.049976             11.043168      15.525396      -2.567508      -3.642445       5.387819       2.001063      12.216290          -0.012328
          287              C      17.772082      14.363327       1.496414      -0.158435      36.078068 0.44388342E+03  0.10546911E+05                                 9.710279                            7.148019      -0.136345       1.933069                    0.999173      29.908227      87.978035       0.597195       0.431652      -1.049001      -0.004432      -0.004952      -0.011439       0.013230       0.016120       0.017643      -0.013565      -0.051510      -0.003832      -0.040838       0.007424       0.033414             13.122694      18.914902      -3.507436      -6.508154       6.477993       2.971452      13.975186          -0.001376
          288              C      16.452496      14.480295       1.559124       0.053504      38.071730 0.39004862E+03  0.89104539E+04                                10.024477                            6.648851      -0.176910       1.962827                    0.999295      26.364631      74.326722       0.630840       0.425016      -1.060463       0.006936      -0.009259      -0.023425       0.026126       0.011192       0.008459      -0.007006      -0.033359      -0.015503      -0.023292      -0.000069       0.023361             14.550006      18.509602      -3.398035      -7.589917       6.698851       4.259765      18.441565          -0.012084
          289              C      15.750672      14.324745       0.371079      -0.153678      33.871196 0.43102130E+03  0.10146747E+05                                 9.235532                            7.018005      -0.029390       1.967691                    0.999371      29.529845      85.921282       0.607181       0.428509      -1.052943       0.012633      -0.011928       0.013463       0.021980       0.006237       0.018754      -0.010195      -0.014581      -0.098801      -0.042171       0.015851       0.026320             11.343712      14.150823      -1.297152      -3.247342       5.387113       2.414280      14.493199           0.000008
          290              C      31.546096      22.875459      23.891762       0.047202      28.831466 0.32325247E+03  0.70909307E+04                                 8.215411                            5.992544       0.296977       2.097490                    0.999801      26.620571      75.092012       0.670244       0.416593      -1.058996       0.043961      -0.007356       0.020376       0.049009       0.010753       0.041394      -0.005312      -0.015888      -0.063715      -0.053956       0.018304       0.035652             10.258407      14.317810      -1.607149      -2.862482       4.646819       1.554497      11.810591          -0.003164
          291              C      15.730412      14.825962       2.793092       0.368075      32.173031 0.32118022E+03  0.70384280E+04                                 9.288489                            6.240424      -0.257617       1.954246                    0.999047      24.169493      68.279165       0.614707       0.454685      -1.035454      -0.012419       0.003881       0.031985       0.034530      -0.005022       0.002795      -0.035270      -0.108118      -0.065602      -0.043491      -0.034285       0.077776             13.328750      15.959648      -2.150858      -6.222326       6.494815       4.377828      17.531788          -0.008795
          292              C      34.546310      22.981952      19.157110       0.061513      27.815549 0.32148518E+03  0.70360076E+04                                 8.022055                            5.957003       0.326042       2.111558                    0.999814      26.358830      74.044909       0.676106       0.413929      -1.061675       0.030771      -0.027025       0.017394       0.044495       0.000547       0.033217       0.005400      -0.014085      -0.112240      -0.054434       0.024061       0.030372              9.891304       7.253539      -2.248925      -3.367729       7.558385      -0.872304      14.861987          -0.003637
          293              C      35.093316      22.805103      17.881417      -0.164289      34.584095 0.43377819E+03  0.10225270E+05                                 9.351470                            7.012706      -0.014509       1.966894                    0.999573      29.804638      86.704767       0.611173       0.425143      -1.055296       0.009935      -0.006461       0.012106       0.016941       0.005883       0.029727      -0.008250       0.000641      -0.035414      -0.036305       0.008030       0.028274             11.713047       8.696190      -2.499198      -5.226987       8.905750      -0.063004      17.537200           0.000067
          294              C      35.829006      21.693907      17.596751       0.054720      38.382479 0.40592449E+03  0.93571374E+04                                10.093907                            6.786532      -0.176651       1.960156                    0.999236      26.564398      74.993937       0.624492       0.425483      -1.061186      -0.007501       0.002980       0.026447       0.027651       0.008912       0.011069       0.003051       0.002950      -0.023804      -0.014397      -0.003058       0.017455             14.441925       9.639158      -2.460712      -7.192616       9.077643      -0.151330      24.608975          -0.006391
          295              C      36.045510      20.814028      18.640364      -0.157825      33.952180 0.42015426E+03  0.98381498E+04                                 9.243589                            6.896107       0.020305       1.984412                    0.999527      29.491195      85.869137       0.616270       0.424454      -1.054358      -0.002194       0.012307      -0.002647       0.012778       0.008994       0.015155       0.000749      -0.024934      -0.097878      -0.038186       0.006006       0.032180             11.882484       7.805633      -1.775671      -4.439774       8.097610      -1.145606      19.744209          -0.000465
          296              C      35.499412      21.058788      19.854827       0.100294      26.482049 0.30662385E+03  0.66542121E+04                                 7.944698                            5.942871       0.143129       2.080030                    0.999275      25.480561      72.064806       0.653428       0.431935      -1.046898      -0.012714       0.052620      -0.002793       0.054206       0.027498       0.030325      -0.001007      -0.016362      -0.060554      -0.046199       0.001920       0.044278              9.938446       6.900601      -2.130998      -3.386231       7.481215      -0.351317      15.433521          -0.003995
          297              C      36.402319      21.497680      16.249953       0.361651      32.088274 0.32224447E+03  0.70748117E+04                                 9.288146                            6.257145      -0.266050       1.950280                    0.999038      24.335244      69.040803       0.612320       0.455615      -1.033869       0.011632      -0.008395      -0.033905       0.036815       0.043329       0.029948       0.022142       0.055169      -0.076556      -0.043402      -0.033986       0.077388             13.250209       9.129785      -2.548127      -6.518449       9.460165      -0.003851      21.160676          -0.004182
          298              C      25.014386      12.170438       0.844618       0.580446      21.532586 0.26041722E+03  0.54873367E+04                                 7.266164                            5.828327      -0.249452       1.968836                    0.999214      23.279863      67.331164       0.594244       0.489158      -1.003371       0.004508      -0.029966       0.040022       0.050200       0.089314       0.013006       0.012910       0.040601      -0.115040      -0.072539      -0.040420       0.112959              8.046524       6.148303      -1.889818       0.268376       7.973857      -2.129363      10.017412          -0.000072
          299              C      39.671954      21.800924      24.447023      -0.038981      37.930168 0.48582278E+03  0.11731356E+05                                 9.916475                            7.444892      -0.131248       1.960268                    0.998874      28.366916      82.374895       0.592878       0.427829      -1.058108       0.000773       0.003519      -0.042408       0.042560      -0.001667      -0.011987       0.030768      -0.044046       0.018119      -0.031502      -0.013596       0.045097             11.953364      13.690907      -0.000841       0.197518      10.020108      -5.264228      12.149078           0.007202
          300              C      40.647734      22.371972      23.611292      -0.130852      31.189605 0.43987023E+03  0.10432443E+05                                 8.732999                            7.114867      -0.003859       1.968519                    0.999307      30.056653      88.460876       0.598418       0.431559      -1.048595      -0.025487      -0.007392      -0.008063       0.027735      -0.000282      -0.000435       0.016814       0.036465      -0.043658      -0.029664       0.004143       0.025521              9.841268      11.196472       0.981245      -0.515558       8.162522      -3.542715      10.164811           0.001820
          301              C      23.034099       9.846265       2.921970       0.113672      28.806455 0.34859990E+03  0.78223864E+04                                 8.572717                            6.457818      -0.136149       1.988365                    0.997848      26.161835      75.574189       0.608441       0.448617      -1.035617       0.023188      -0.005802       0.043997       0.050071      -0.025781      -0.034684       0.012608      -0.005793       0.028286      -0.040096      -0.009884       0.049980             11.043234       8.053562       4.034014       1.025783      15.501290      -4.216337       9.574851          -0.012330
          302              C      22.189854       8.708708       2.908637      -0.158437      36.078224 0.44388496E+03  0.10546964E+05                                 9.710325                            7.148049      -0.136348       1.933068                    0.999173      29.908274      87.978426       0.597191       0.431654      -1.048999       0.006479       0.006136       0.009767       0.013230      -0.017290      -0.005982       0.021686       0.048195       0.020215      -0.040839       0.007423       0.033415             13.122692       8.674658       5.593210      -0.072919      20.399876      -5.571084      10.293541          -0.001373
          303              C      22.206182       7.839303       3.910032       0.053504      38.072067 0.39004903E+03  0.89104629E+04                                10.024530                            6.648847      -0.176904       1.962829                    0.999295      26.364640      74.326669       0.630842       0.425015      -1.060464       0.013779       0.021221       0.006511       0.026126      -0.011570      -0.007635       0.013445       0.024489       0.015997      -0.023293      -0.000070       0.023362             14.550043      10.511375       8.124469       0.557842      22.669812      -4.214488      10.468942          -0.012086
          304              C      23.086411       8.097855       4.952411      -0.153679      33.871501 0.43102266E+03  0.10146775E+05                                 9.235591                            7.018010      -0.029373       1.967697                    0.999371      29.529790      85.920783       0.607182       0.428508      -1.052945      -0.017881       0.008900      -0.009179       0.021981      -0.031361      -0.007831      -0.001260       0.010690       0.058660      -0.042180       0.015856       0.026324             11.343749       9.182195       5.260920       1.389911      14.615461      -2.604641      10.233591           0.000010
          305              C      23.937610       9.158074       4.873653       0.047203      28.827781 0.32318861E+03  0.70892218E+04                                 8.214448                            5.991659       0.297012       2.097503                    0.999801      26.620374      75.091276       0.670339       0.416552      -1.059016      -0.020884       0.020680      -0.039217       0.049008      -0.032699       0.010670       0.009762       0.026765       0.098086      -0.053962       0.018305       0.035657             10.256988       7.956582       3.993124       1.099233      13.231655      -3.729412       9.582727          -0.003166
          306              C      21.398223       6.610266       3.925340       0.368071      32.173177 0.32118071E+03  0.70384391E+04                                 9.288505                            6.240419      -0.257612       1.954246                    0.999047      24.169518      68.279160       0.614709       0.454684      -1.035455      -0.023877      -0.024835      -0.002350       0.034531      -0.046025      -0.026198       0.020814       0.050508      -0.090484      -0.043488      -0.034287       0.077775             13.328767       9.725448       7.655983       0.712186      19.896747      -2.564499      10.364106          -0.008790
          307              C      27.864922      13.051190       3.952004       0.061512      27.814234 0.32147066E+03  0.70355733E+04                                 8.021678                            5.956819       0.326090       2.111575                    0.999814      26.358218      74.041303       0.676128       0.413922      -1.061685      -0.029807       0.027582      -0.018175       0.044492      -0.038319       0.005732       0.005650      -0.013368       0.088699      -0.054447       0.024051       0.030396              9.890726      13.248918       3.411386       0.634879      12.095282      -0.356518       4.327977          -0.003639
          308              C      28.804416      14.086270       4.013974      -0.164292      34.583836 0.43377963E+03  0.10225261E+05                                 9.351384                            7.012757      -0.014500       1.966897                    0.999573      29.804066      86.701490       0.611169       0.425148      -1.055299      -0.013616       0.004337      -0.009097       0.016939      -0.020994       0.010720       0.000615       0.025730       0.066636      -0.036314       0.008031       0.028283             11.712844      14.718785       4.936097       0.030519      15.483541      -0.259068       4.936205           0.000070
          309              C      28.395296      15.386012       4.031997       0.054717      38.381554 0.40591668E+03  0.93568888E+04                                10.093634                            6.786396      -0.176646       1.960157                    0.999236      26.564235      74.992583       0.624509       0.425474      -1.061194      -0.019874      -0.018785      -0.004094       0.027652      -0.005433       0.000927       0.002881       0.002470       0.051457      -0.014402      -0.003059       0.017462             14.441443      19.573818       8.507098       0.562845      18.429912       0.054603       5.320600          -0.006394
          310              C      27.035191      15.605632       3.922130      -0.157827      33.951841 0.42015333E+03  0.98381045E+04                                 9.243534                            6.896153       0.020312       1.984415                    0.999527      29.491008      85.867975       0.616262       0.424461      -1.054356       0.009266      -0.008222      -0.003127       0.012777      -0.027585      -0.010708       0.007800      -0.004988       0.062251      -0.038198       0.006011       0.032186             11.882322      16.941864       5.671991       0.826520      13.651712       0.120849       5.053390          -0.000462
          311              C      26.184898      14.554666       3.847816       0.100294      26.481616 0.30662181E+03  0.66541279E+04                                 7.944552                            5.942863       0.143142       2.080035                    0.999275      25.480180      72.062492       0.653429       0.431936      -1.046902       0.032660      -0.041104      -0.013490       0.054205      -0.020211      -0.003410       0.014540       0.027615       0.121405      -0.046209       0.001915       0.044294              9.938169      13.113381       3.851116       0.843752      12.317521       0.135474       4.383605          -0.003997
          312              C      29.381660      16.482718       4.105324       0.361641      32.088049 0.32224265E+03  0.70747574E+04                                 9.288091                            6.257119      -0.266036       1.950284                    0.999038      24.335266      69.040664       0.612323       0.455614      -1.033871       0.022838       0.028297       0.005762       0.036817       0.002234       0.000890      -0.000291      -0.008282       0.232146      -0.043403      -0.033986       0.077389             13.250067      17.263986       6.725811       0.039291      17.457227       0.044591       5.028988          -0.004179
          313              C      43.765876      16.964906      14.405422       0.580447      21.532437 0.26041604E+03  0.54873049E+04                                 7.266126                            5.828313      -0.249437       1.968843                    0.999214      23.279787      67.330875       0.594245       0.489158      -1.003371      -0.026281      -0.042538       0.004466       0.050201      -0.071878      -0.027002       0.045363       0.003426      -0.149917      -0.072540      -0.040428       0.112968              8.046463       7.549599       3.153998       0.142782       8.966453      -1.148668       7.623337          -0.000070
          314              C      44.623729      18.095306      13.965953      -0.038979      37.930024 0.48582194E+03  0.11731315E+05                                 9.916402                            7.444855      -0.131241       1.960271                    0.998874      28.366812      82.374177       0.592884       0.427825      -1.058111       0.033225       0.023146       0.013109       0.042561      -0.014557       0.035245      -0.009268       0.012847       0.017027      -0.031499      -0.013597       0.045096             11.953259      10.036513       3.155419      -3.550680      14.880739       1.396730      10.942524           0.007200
          315              C      44.653362      19.246830      14.772057      -0.130849      31.189178 0.43986221E+03  0.10432196E+05                                 8.732856                            7.114750      -0.003834       1.968528                    0.999307      30.056637      88.460344       0.598430       0.431553      -1.048600       0.021462      -0.009717      -0.014637       0.027736      -0.015669      -0.007563       0.007149       0.025196       0.056076      -0.029671       0.004146       0.025525              9.841095       8.448000       1.770491      -2.140387      12.255837       2.008673       8.819449           0.001822
          316              C      13.492800      13.477163      13.191699       0.113673      28.806001 0.34859725E+03  0.78223170E+04                                 8.572645                            6.457811      -0.136131       1.988371                    0.997848      26.161725      75.573977       0.608439       0.448619      -1.035615      -0.045842      -0.018881       0.007003       0.050070       0.011186       0.028829       0.002355      -0.012916       0.114774      -0.040089      -0.009887       0.049976             11.043159       9.702623      -0.928187      -1.113869      18.538069      -0.750071       4.888787          -0.012328
          317              C      14.254193      12.291771      13.043070      -0.158437      36.078090 0.44388364E+03  0.10546917E+05                                 9.710281                            7.148020      -0.136345       1.933069                    0.999173      29.908232      87.978033       0.597195       0.431652      -1.049001      -0.012986       0.002379      -0.000857       0.013230       0.003041       0.003053       0.008997       0.047311       0.095533      -0.040838       0.007425       0.033413             13.122700       9.659713      -1.961620      -0.607711      24.265045      -0.962555       5.443341          -0.001375
          318              C      13.679369      11.099919      13.132445       0.053504      38.071781 0.39004900E+03  0.89104644E+04                                10.024484                            6.648853      -0.176908       1.962827                    0.999295      26.364640      74.326743       0.630840       0.425016      -1.060463      -0.018331       0.018593      -0.000923       0.026126       0.002719       0.005796       0.005582       0.023895       0.062855      -0.023292      -0.000068       0.023360             14.550026      12.310021      -4.709209      -0.663551      26.013885      -0.394846       5.326171          -0.012084
          319              C      12.313518      11.078096      13.381806      -0.153678      33.871185 0.43102128E+03  0.10146745E+05                                 9.235528                            7.018003      -0.029387       1.967692                    0.999371      29.529832      85.921212       0.607181       0.428509      -1.052943       0.013866       0.006581      -0.015734       0.021981       0.028161       0.008376      -0.005264       0.013118       0.071599      -0.042170       0.015851       0.026320             11.343709      11.760954      -2.114226      -0.922422      17.388743       0.370306       4.881429           0.000008
          320              C      41.884166      12.244460      13.603269       0.047201      28.831460 0.32325221E+03  0.70909247E+04                                 8.215412                            5.992541       0.296977       2.097491                    0.999801      26.620570      75.092040       0.670244       0.416593      -1.058996       0.036493       0.029692      -0.013728       0.049009       0.031191       0.005425      -0.007359       0.062388       0.052437      -0.053956       0.018303       0.035653             10.258408       9.772064      -0.609989      -1.183200      16.537429       0.035247       4.465731          -0.003165
          321              C      14.425643       9.835267      13.047020       0.368070      32.173120 0.32118098E+03  0.70384486E+04                                 9.288501                            6.240428      -0.257614       1.954246                    0.999047      24.169540      68.279310       0.614708       0.454685      -1.035455       0.021027      -0.026481      -0.007005       0.034531      -0.003305      -0.002950      -0.004840       0.006035       0.232525      -0.043490      -0.034284       0.077774             13.328776      12.581340      -4.632954      -0.031957      22.435472       0.071867       4.969515          -0.008795
          322              C      39.549187      17.056909      15.281889       0.061510      27.815558 0.32148509E+03  0.70360051E+04                                 8.022053                            5.957000       0.326044       2.111559                    0.999814      26.358834      74.044913       0.676107       0.413929      -1.061675       0.021786       0.022953      -0.031278       0.044494       0.032493       0.015549      -0.021167       0.035227       0.046012      -0.054434       0.024061       0.030373              9.891304       8.541083      -4.668136      -3.074214      12.214660       0.622819       8.918168          -0.003638
          323              C      38.730040      18.161472      15.540385      -0.164290      34.584103 0.43377808E+03  0.10225266E+05                                 9.351470                            7.012704      -0.014508       1.966895                    0.999573      29.804618      86.704666       0.611173       0.425143      -1.055297       0.012986       0.003973      -0.010127       0.016941       0.024209      -0.003006      -0.003301       0.041299       0.026504      -0.036304       0.008030       0.028274             11.713050       9.588691      -6.276411      -2.698589      15.646068       0.849126       9.904390           0.000069
          324              C      38.544681      19.117991      14.587628       0.054720      38.382503 0.40592451E+03  0.93571378E+04                                10.093911                            6.786532      -0.176651       1.960156                    0.999236      26.564393      74.993914       0.624492       0.425483      -1.061186       0.018703      -0.019460      -0.006006       0.027651       0.011164       0.007249       0.001256       0.018071      -0.001751      -0.014398      -0.003057       0.017455             14.441936      12.917830      -9.494451      -4.290254      19.509519       2.566546      10.898461          -0.006393
          325              C      39.251041      18.960171      13.410199      -0.157825      33.952127 0.42015347E+03  0.98381256E+04                                 9.243576                            6.896099       0.020307       1.984413                    0.999527      29.491159      85.868972       0.616271       0.424454      -1.054358       0.000294      -0.002703       0.012485       0.012777       0.021278       0.018930      -0.006972       0.015351       0.064459      -0.038186       0.006007       0.032179             11.882467      11.111305      -6.686279      -4.038545      14.424381       2.107421      10.111715          -0.000464
          326              C      40.040252      17.873940      13.236140       0.100292      26.482010 0.30662324E+03  0.66541949E+04                                 7.944688                            5.942864       0.143135       2.080032                    0.999275      25.480530      72.064679       0.653428       0.431934      -1.046899       0.006552      -0.018465       0.050541       0.054206       0.026870       0.017697       0.008046       0.056169       0.043898      -0.046198       0.001920       0.044278              9.938432       9.091959      -5.168083      -2.841165      12.137729       0.623771       8.585607          -0.003997
          327              C      37.675036      20.282085      14.851556       0.361648      32.088344 0.32224511E+03  0.70748289E+04                                 9.288156                            6.257149      -0.266048       1.950280                    0.999038      24.335271      69.040885       0.612320       0.455615      -1.033870      -0.024291       0.027456       0.003387       0.036815       0.043317       0.033258       0.016441       0.048542      -0.089792      -0.043402      -0.033985       0.077388             13.250228      11.118246      -8.143074      -3.301873      17.869786       1.641251      10.762651          -0.004180
          328              C      16.710124      19.236530      11.192860       0.580446      21.532576 0.26041707E+03  0.54873326E+04                                 7.266163                            5.828326      -0.249443       1.968839                    0.999214      23.279856      67.331141       0.594244       0.489158      -1.003371       0.026281      -0.009969      -0.041594       0.050201       0.049410       0.058760       0.058301       0.040021      -0.040133      -0.072540      -0.040420       0.112960              8.046522       7.549632      -1.185975      -2.926069       7.050632      -0.471300       9.539303          -0.000072
          329              C      46.090272      19.198996      12.405101      -0.038978      37.930106 0.48582179E+03  0.11731327E+05                                 9.916469                            7.444889      -0.131244       1.960270                    0.998874      28.366888      82.374826       0.592878       0.427829      -1.058107      -0.033224       0.020074       0.017452       0.042561      -0.028385       0.025467      -0.011902       0.005394      -0.005327      -0.031503      -0.013595       0.045098             11.953355      10.036563       2.295770      -4.158598      12.258074       2.324028      13.565426           0.007200
          330              C      46.060638      20.342838      13.222067      -0.130848      31.189537 0.43986894E+03  0.10432405E+05                                 8.732987                            7.114856      -0.003861       1.968519                    0.999307      30.056603      88.460708       0.598418       0.431559      -1.048595      -0.021461      -0.017039      -0.004281       0.027735       0.012345       0.012244      -0.007208      -0.015418      -0.065774      -0.029665       0.004145       0.025520              9.841252       8.448111       1.427764      -2.382744      10.463932       2.642360      10.611714           0.001822
          331              C      16.745200      16.929641       8.309158       0.113672      28.806439 0.34859975E+03  0.78223807E+04                                 8.572708                            6.457813      -0.136141       1.988368                    0.997848      26.161820      75.574085       0.608442       0.448616      -1.035617       0.045842       0.000309      -0.020136       0.050070      -0.030916      -0.000942      -0.014173      -0.059666      -0.025477      -0.040096      -0.009884       0.049979             11.043217       9.702855       1.359558       0.503628       5.933899       3.706070      17.492898          -0.012328
          332              C      15.983807      16.394381       7.241103      -0.158437      36.078208 0.44388486E+03  0.10546960E+05                                 9.710320                            7.148047      -0.136344       1.933069                    0.999173      29.908266      87.978376       0.597191       0.431654      -1.048999       0.012986      -0.000014       0.002529       0.013230      -0.003901      -0.001856      -0.015449      -0.021831      -0.111889      -0.040839       0.007423       0.033415             13.122679       9.659853       1.226839       1.646851       6.929612       5.166356      22.778572          -0.001375
          333              C      16.558631      16.081361       6.087622       0.053504      38.072028 0.39004898E+03  0.89104615E+04                                10.024525                            6.648848      -0.176907       1.962828                    0.999295      26.364635      74.326662       0.630841       0.425016      -1.060464       0.018331       0.005328       0.017836       0.026126      -0.006375      -0.000634      -0.009291      -0.018171      -0.063336      -0.023293      -0.000070       0.023363             14.550022      12.310361       2.195434       4.218789       7.376618       6.194336      23.963089          -0.012085
          334              C      17.924482      16.309186       5.983927      -0.153677      33.871452 0.43102220E+03  0.10146762E+05                                 9.235583                            7.018007      -0.029373       1.967697                    0.999371      29.529778      85.920745       0.607182       0.428508      -1.052945      -0.013865      -0.012640       0.011450       0.021980      -0.017293      -0.023765      -0.017407      -0.021224      -0.031432      -0.042180       0.015856       0.026324             11.343729      11.761597       1.574824       1.686517       6.503918       4.218648      15.765673           0.000009
          335              C      18.591834      16.906771       7.009764       0.047205      28.827742 0.32318828E+03  0.70892113E+04                                 8.214437                            5.991654       0.297017       2.097504                    0.999801      26.620345      75.091134       0.670339       0.416552      -1.059016      -0.036493      -0.003044       0.032569       0.049008      -0.015515      -0.027607      -0.023766       0.015976      -0.086787      -0.053961       0.018304       0.035657             10.256970       9.772425       1.319015       0.180233       5.828213       3.819997      15.170272          -0.003164
          336              C      15.812357      15.579271       4.923772       0.368076      32.173045 0.32117944E+03  0.70384048E+04                                 9.288487                            6.240411      -0.257616       1.954246                    0.999047      24.169463      68.278997       0.614709       0.454684      -1.035455      -0.021026      -0.015429      -0.022631       0.034530       0.003878       0.002129      -0.041252      -0.096952      -0.076432      -0.043488      -0.034288       0.077777             13.328730      12.581472       1.574497       4.357412       6.955330       5.544870      20.449387          -0.008794
          337              C      20.926813      20.093539      10.987445       0.061515      27.814147 0.32146966E+03  0.70355448E+04                                 8.021658                            5.956808       0.326094       2.111576                    0.999814      26.358170      74.041091       0.676129       0.413922      -1.061686      -0.021781      -0.021842       0.032062       0.044491      -0.025507      -0.025464      -0.029220       0.012435      -0.022396      -0.054446       0.024051       0.030395              9.890692       8.540550       4.454039       3.376156       9.675235       1.520223      11.456289          -0.003640
          338              C      21.745960      20.705439      11.942671      -0.164288      34.583706 0.43377818E+03  0.10225217E+05                                 9.351358                            7.012745      -0.014497       1.966898                    0.999573      29.804006      86.701241       0.611169       0.425148      -1.055299      -0.012984      -0.008225       0.007120       0.016939      -0.005248      -0.023839      -0.013218       0.013239      -0.057677      -0.036315       0.008032       0.028283             11.712794       9.588472       4.636076       5.017893      11.075533       2.464864      14.474378           0.000070
          339              C      21.931319      20.126011      13.162072       0.054721      38.381480 0.40591642E+03  0.93568822E+04                                10.093628                            6.786399      -0.176652       1.960156                    0.999236      26.564207      74.992526       0.624508       0.425474      -1.061193      -0.018702      -0.012149      -0.016345       0.027651      -0.010562      -0.008115      -0.001586       0.010031      -0.025880      -0.014403      -0.003061       0.017464             14.441415      12.917412       7.209407       7.521124      13.467882       4.702346      16.938950          -0.006395
          340              C      21.224959      18.963314      13.405755      -0.157825      33.951782 0.42015278E+03  0.98380879E+04                                 9.243520                            6.896147       0.020315       1.984416                    0.999527      29.490992      85.867894       0.616262       0.424460      -1.054356      -0.000294       0.010869      -0.006710       0.012776      -0.024949      -0.013759      -0.017966      -0.015742      -0.028808      -0.038198       0.006012       0.032187             11.882293      11.111192       6.036226       4.957589      11.915346       2.994450      12.620342          -0.000463
          341              C      20.435748      18.437132      12.439666       0.100293      26.481657 0.30662231E+03  0.66541410E+04                                 7.944557                            5.942866       0.143143       2.080035                    0.999275      25.480199      72.062537       0.653429       0.431936      -1.046902      -0.006550       0.041494      -0.034257       0.054205      -0.025654      -0.019445      -0.009464       0.006641      -0.104705      -0.046209       0.001915       0.044294              9.938172       9.091716       4.401116       3.925395       9.371974       1.601470      11.350825          -0.003997
          342              C      22.800964      20.762876      14.171615       0.361654      32.087953 0.32224171E+03  0.70747332E+04                                 9.288090                            6.257122      -0.266053       1.950280                    0.999038      24.335185      69.040466       0.612321       0.455616      -1.033869       0.024291       0.012345       0.024756       0.036815      -0.045800      -0.029757       0.019270       0.056543      -0.065795      -0.043405      -0.033988       0.077393             13.250057      11.118094       5.827311       6.576588      12.583822       3.510001      16.048255          -0.004178
          343              C      28.270716      24.625440       0.844618       0.580446      21.532470 0.26041260E+03  0.54872233E+04                                 7.266159                            5.828279      -0.249454       1.968836                    0.999214      23.279910      67.331541       0.594245       0.489159      -1.003369      -0.028205       0.011081       0.040022       0.050201      -0.027081       0.004674      -0.017724      -0.175009      -0.115040      -0.072546      -0.040422       0.112967              8.046562       9.154207       0.154410      -1.978357       4.968061       0.832237      10.017418          -0.000071
          344              C      44.401177      33.303247      24.447023      -0.038977      37.930469 0.48583114E+03  0.11731594E+05                                 9.916403                            7.444820      -0.131248       1.960269                    0.998874      28.366858      82.374527       0.592898       0.427813      -1.058119       0.002660      -0.002427      -0.042408       0.042561      -0.018246       0.032636      -0.005009       0.024890       0.018117      -0.031502      -0.013593       0.045095             11.953291      10.938732       1.589660      -4.658013      12.771953       2.460959      12.149188           0.007201
          345              C      44.407829      32.172672      23.611292      -0.130848      31.192585 0.43993890E+03  0.10434455E+05                                 8.733712                            7.115567      -0.003857       1.968521                    0.999307      30.056988      88.462835       0.598371       0.431577      -1.048587       0.006343       0.025769      -0.008063       0.027736       0.015921       0.014772      -0.008039      -0.017770      -0.043643      -0.029660       0.004145       0.025516              9.842067       8.071645       0.822360      -2.810734      11.288338       2.218467      10.166219           0.001821
          346              C      12.129067       1.315629       2.921970       0.113674      28.806321 0.34859832E+03  0.78223353E+04                                 8.572657                            6.457781      -0.136129       1.988372                    0.997848      26.161759      75.573674       0.608447       0.448614      -1.035620      -0.016619      -0.017181       0.043996       0.050070       0.010378       0.028260       0.023729       0.047541       0.028286      -0.040089      -0.009886       0.049975             11.043156      10.145732      -5.241894      -4.164340      13.408907       1.219810       9.574830          -0.012327
          347              C      11.566035       2.615545       2.908637      -0.158436      36.078147 0.44388515E+03  0.10546955E+05                                 9.710249                            7.148012      -0.136346       1.933069                    0.999173      29.908320      87.978119       0.597198       0.431649      -1.049003       0.002073      -0.008680       0.009766       0.013230       0.029510       0.021769      -0.005668       0.005835       0.020215      -0.040837       0.007431       0.033406             13.122579      12.624616      -7.873661      -4.788226      16.449634       2.848680      10.293488          -0.001376
          348              C      10.804945       3.036106       3.910032       0.053504      38.072778 0.39005710E+03  0.89106871E+04                                10.024626                            6.648903      -0.176910       1.962827                    0.999295      26.364674      74.326768       0.630841       0.425014      -1.060466       0.011487      -0.022544       0.006511       0.026126       0.016387       0.015461      -0.000113       0.007788       0.015997      -0.023292      -0.000067       0.023359             14.550222      12.594359      -9.327119      -3.928816      20.587264       1.624161      10.469042          -0.012083
          349              C      10.588743       2.144531       4.952411      -0.153678      33.871747 0.43102590E+03  0.10146874E+05                                 9.235650                            7.018045      -0.029381       1.967694                    0.999371      29.529873      85.921232       0.607179       0.428509      -1.052944       0.016646       0.011034      -0.009179       0.021979       0.020304       0.002821       0.007405       0.048959       0.058662      -0.042170       0.015857       0.026313             11.343853       8.701122      -4.983203      -2.950619      15.096835       0.098577      10.233603           0.000008
          350              C      26.200320      27.064136       4.873653       0.047201      28.828295 0.32319411E+03  0.70893834E+04                                 8.214535                            5.991687       0.296957       2.097483                    0.999801      26.620782      75.093019       0.670340       0.416549      -1.059016       0.028352       0.007749      -0.039216       0.049008       0.027930       0.003115      -0.014128       0.043250       0.098098      -0.053957       0.018293       0.035664             10.257126       8.454824      -4.280761      -3.779431      12.733672       0.912672       9.582881          -0.003163
          351              C      10.144547       4.350338       3.925340       0.368074      32.173172 0.32118000E+03  0.70384288E+04                                 9.288547                            6.240441      -0.257622       1.954243                    0.999047      24.169572      68.279631       0.614703       0.454688      -1.035452      -0.009570       0.033095      -0.002350       0.034531       0.044880       0.031122       0.012279       0.054455      -0.090482      -0.043487      -0.034282       0.077769             13.328864      10.723740      -8.232384      -2.577033      18.898716       0.665501      10.364136          -0.008795
          352              C      27.608201      21.716427       3.952004       0.061513      27.814614 0.32147443E+03  0.70357020E+04                                 8.021827                            5.956897       0.326074       2.111569                    0.999814      26.358499      74.043210       0.676114       0.413928      -1.061678       0.038790       0.012022      -0.018179       0.044493       0.013370       0.002026      -0.007795       0.073043       0.088664      -0.054436       0.024051       0.030386              9.890935       9.429581      -1.206229      -0.626197      15.915188      -0.371556       4.328037          -0.003638
          353              C      28.034859      20.385261       4.013974      -0.164291      34.584318 0.43378652E+03  0.10225472E+05                                 9.351483                            7.012815      -0.014504       1.966896                    0.999573      29.804362      86.702785       0.611165       0.425148      -1.055298       0.010563       0.009622      -0.009099       0.016940       0.021635      -0.004827      -0.009598       0.023486       0.066621      -0.036308       0.008025       0.028282             11.712998      11.017694      -2.799321      -0.239602      19.185053       0.103105       4.936247           0.000069
          354              C      29.365029      20.089698       4.031997       0.054717      38.381667 0.40591770E+03  0.93569247E+04                                10.093677                            6.786417      -0.176647       1.960157                    0.999236      26.564277      74.992923       0.624506       0.425475      -1.061192      -0.006332       0.026604      -0.004095       0.027652       0.003784       0.002031      -0.002246       0.008167       0.051455      -0.014398      -0.003063       0.017462             14.441522      11.348597      -3.758367      -0.234123      26.655348      -0.514748       5.320621          -0.006393
          355              C      30.235279      21.157774       3.922130      -0.157828      33.952124 0.42015836E+03  0.98382622E+04                                 9.243665                            6.896267       0.020312       1.984415                    0.999527      29.491027      85.868503       0.616246       0.424469      -1.054349      -0.011754      -0.003914      -0.003127       0.012777       0.011627       0.012107       0.005368       0.050257       0.062255      -0.038188       0.006009       0.032179             11.882488       9.562250      -1.411360      -0.308603      21.031746      -0.776226       5.053466          -0.000464
          356              C      29.750261      22.419632       3.847816       0.100293      26.481632 0.30662221E+03  0.66541411E+04                                 7.944566                            5.942877       0.143143       2.080035                    0.999275      25.480188      72.062623       0.653426       0.431938      -1.046901      -0.051927      -0.007732      -0.013490       0.054205       0.022060       0.014296      -0.004321       0.021185       0.121402      -0.046204       0.001911       0.044292              9.938176       9.181367      -1.580950      -0.304551      16.249549      -0.798447       4.383613          -0.003996
          357              C      29.821623      18.687129       4.105324       0.361643      32.088034 0.32224228E+03  0.70747465E+04                                 9.288090                            6.257114      -0.266036       1.950284                    0.999038      24.335233      69.040525       0.612323       0.455614      -1.033871       0.013086      -0.033926       0.005762       0.036816      -0.004705      -0.000698      -0.000628       0.000265       0.232147      -0.043405      -0.033984       0.077390             13.250081      11.584209      -3.446666       0.018975      23.137047      -0.056331       5.028989          -0.004182
          358              C      32.205284       9.004794      22.935548       0.580446      21.532442 0.26041602E+03  0.54873064E+04                                 7.266136                            5.828318      -0.249439       1.968841                    0.999214      23.279836      67.331112       0.594244       0.489159      -1.003370       0.028206       0.041426      -0.002894       0.050201       0.004613       0.027085       0.031792      -0.034958       0.305111      -0.072544      -0.040421       0.112965              8.046475       9.154016       1.813618      -0.805000       9.979439      -0.939518       5.005970          -0.000072
          359              C      46.312823      34.149956      23.249595      -0.038979      37.930073 0.48582159E+03  0.11731281E+05                                 9.916331                            7.444786      -0.131252       1.960268                    0.998874      28.366756      82.373380       0.592896       0.427818      -1.058118      -0.002661      -0.040792       0.011847       0.042560      -0.024695       0.028075      -0.010654       0.008927      -0.029783      -0.031499      -0.013598       0.045097             11.953191      10.938311       3.861181      -3.051535      13.764992       2.110183      11.156269           0.007201
          360              C      46.306171      32.985164      22.462256      -0.130851      31.189332 0.43986525E+03  0.10432300E+05                                 8.732927                            7.114794      -0.003882       1.968512                    0.999307      30.056810      88.461342       0.598425       0.431555      -1.048597      -0.006343       0.000988       0.026982       0.027735      -0.019245      -0.010096       0.003401       0.014584       0.053386      -0.029670       0.004143       0.025527              9.841196       8.071119       2.375173      -1.712805      11.683560       2.077997       9.768909           0.001822
          361              C      18.108933       3.193402       0.266397       0.113673      28.806170 0.34859650E+03  0.78222920E+04                                 8.572679                            6.457799      -0.136119       1.988375                    0.997849      26.161656      75.573609       0.608440       0.448619      -1.035616       0.016618       0.035753      -0.030864       0.050070      -0.030110      -0.000370       0.006540      -0.001077      -0.117557      -0.040087      -0.009894       0.049981             11.043194      10.145762       5.673487       3.554069      10.767537       2.153760      12.216283          -0.012329
          362              C      18.671965       3.614138       1.496414      -0.158437      36.078285 0.44388590E+03  0.10546982E+05                                 9.710302                            7.148028      -0.136342       1.933070                    0.999173      29.908315      87.978272       0.597196       0.431651      -1.049002      -0.002074       0.006315      -0.011438       0.013229      -0.030370      -0.020572      -0.008501      -0.002183      -0.003829      -0.040848       0.007431       0.033416             13.122698      12.624741       7.139034       5.827387      12.768126       4.150427      13.975228          -0.001374
          363              C      19.433055       4.698449       1.559124       0.053505      38.071975 0.39004834E+03  0.89104421E+04                                10.024514                            6.648841      -0.176903       1.962829                    0.999295      26.364616      74.326554       0.630842       0.425015      -1.060464      -0.011489      -0.001375      -0.023424       0.026126      -0.020043      -0.010300      -0.003826      -0.002713      -0.015503      -0.023298      -0.000065       0.023363             14.550053      12.594260       6.813137       7.483994      12.614050       4.443058      18.441851          -0.012084
          364              C      19.649257       5.384022       0.371079      -0.153680      33.871391 0.43102249E+03  0.10146766E+05                                 9.235551                            7.017997      -0.029377       1.967695                    0.999371      29.529759      85.920567       0.607185       0.428507      -1.052946      -0.016647      -0.004975       0.013463       0.021981      -0.009437      -0.018211      -0.011147      -0.003527      -0.098796      -0.042175       0.015851       0.026324             11.343693       8.701081       4.442973       3.714554      10.835935       1.604997      14.494062           0.000009
          365              C      34.275680      13.616303      23.891762       0.047205      28.828056 0.32319502E+03  0.70893743E+04                                 8.214470                            5.991716       0.297032       2.097510                    0.999801      26.620241      75.090169       0.670338       0.416552      -1.059019      -0.028349      -0.034395       0.020374       0.049008      -0.012261      -0.025306      -0.033190      -0.010684      -0.063716      -0.053963       0.018311       0.035652             10.257034       8.454853       4.990214       2.776265      10.506581       1.700299      11.809666          -0.003166
          366              C      20.093453       5.150959       2.793092       0.368071      32.173112 0.32118018E+03  0.70384251E+04                                 9.288497                            6.240416      -0.257610       1.954247                    0.999047      24.169502      68.279123       0.614709       0.454684      -1.035455       0.009569       0.008816       0.031986       0.034531      -0.044307      -0.031943       0.015211       0.062750      -0.065601      -0.043492      -0.034283       0.077775             13.328786      10.723706       5.173779       6.902510      11.730673       3.199775      17.531979          -0.008792
          367              C      32.867799      10.964794      19.157110       0.061512      27.814608 0.32147625E+03  0.70357477E+04                                 8.021830                            5.956927       0.326080       2.111571                    0.999814      26.358427      74.042897       0.676111       0.413930      -1.061677      -0.038790      -0.013132       0.017393       0.044493      -0.006372      -0.011936      -0.031473       0.006070      -0.112250      -0.054440       0.024053       0.030388              9.890911       9.429536       0.992441       0.928453       5.381968       3.352482      14.861228          -0.003638
          368              C      32.441141      10.579498      17.881417      -0.164292      34.584201 0.43378745E+03  0.10225490E+05                                 9.351457                            7.012833      -0.014500       1.966897                    0.999573      29.804261      86.702219       0.611164       0.425149      -1.055298      -0.010562      -0.005370       0.012105       0.016939      -0.002666      -0.022014      -0.021627      -0.010529      -0.035422      -0.036317       0.008032       0.028285             11.712918      11.017629       1.158998       2.559339       6.584239       4.558106      17.536887           0.000069
          369              C      31.110971      10.497970      17.596751       0.054718      38.381551 0.40591716E+03  0.93569075E+04                                10.093653                            6.786411      -0.176646       1.960158                    0.999236      26.564250      74.992784       0.624507       0.425475      -1.061192       0.006332       0.005008       0.026447       0.027651      -0.003180      -0.002894      -0.011116      -0.016920      -0.023809      -0.014402      -0.003060       0.017463             14.441472      11.348503       1.473486       3.465277       7.367591       6.304483      24.608321          -0.006392
          370              C      30.240721      10.750411      18.640364      -0.157826      33.951742 0.42015275E+03  0.98380973E+04                                 9.243562                            6.896189       0.020318       1.984417                    0.999527      29.490951      85.868111       0.616254       0.424465      -1.054352       0.011753      -0.004253      -0.002647       0.012776      -0.015300      -0.006934      -0.013505      -0.003121      -0.097882      -0.038193       0.006004       0.032188             11.882342       9.562167       0.761384       1.227737       6.340861       4.417688      19.743996          -0.000464
          371              C      30.725739      11.100966      19.854827       0.100293      26.481629 0.30662243E+03  0.66541439E+04                                 7.944540                            5.942858       0.143150       2.080038                    0.999275      25.480239      72.062651       0.653431       0.431935      -1.046903       0.051927      -0.015297      -0.002793       0.054205      -0.020839      -0.016038      -0.025766      -0.039472      -0.060566      -0.046210       0.001915       0.044295              9.938138       9.181314       0.814101       1.388981       5.200175       3.108080      15.432924          -0.003996
          372              C      30.654377      10.099580      16.249953       0.361643      32.087995 0.32224221E+03  0.70747440E+04                                 9.288081                            6.257113      -0.266034       1.950285                    0.999038      24.335231      69.040500       0.612324       0.455614      -1.033871      -0.013087      -0.005877      -0.033906       0.036816       0.002223       0.004200      -0.037008      -0.102635      -0.076553      -0.043401      -0.033989       0.077390             13.250059      11.584136       1.130968       3.255792       7.005586       5.647005      21.160456          -0.004180
          373              C      37.428899      15.577874       0.844618       0.580442      21.532394 0.26041498E+03  0.54872715E+04                                 7.266093                            5.828284      -0.249376       1.968863                    0.999214      23.279695      67.330330       0.594250       0.489155      -1.003373       0.023699       0.018891       0.040021       0.050201      -0.062243      -0.017686       0.004813       0.134392      -0.115030      -0.072543      -0.040418       0.112961              8.046423       5.880763       1.735350       1.709871       8.241214       1.297043      10.017292          -0.000069
          374              C      51.997870      23.456458      24.447023      -0.038985      37.930331 0.48582580E+03  0.11731407E+05                                 9.916363                            7.444811      -0.131262       1.960261                    0.998874      28.366902      82.373859       0.592896       0.427817      -1.058119      -0.003434      -0.001090      -0.042410       0.042563       0.019897      -0.020658      -0.025762       0.019138       0.018111      -0.031496      -0.013599       0.045095             11.953225      10.937019      -1.589205       4.460151      12.773837       2.802992      12.148819           0.007198
          375              C      51.015437      24.015984      23.611292      -0.130852      31.189397 0.43986642E+03  0.10432335E+05                                 8.732943                            7.114806      -0.003885       1.968510                    0.999307      30.056841      88.461487       0.598424       0.431555      -1.048597       0.019145      -0.018378      -0.008063       0.027736      -0.015659      -0.014348      -0.008782      -0.018716      -0.043656      -0.029670       0.004142       0.025528              9.841217       9.770772      -1.804414       3.325932       9.588145       1.324797      10.164734           0.001821
          376              C      10.193835      15.024982       2.921970       0.113664      28.806285 0.34859756E+03  0.78223146E+04                                 8.572681                            6.457794      -0.136079       1.988388                    0.997849      26.161619      75.573271       0.608443       0.448617      -1.035618      -0.006570       0.022981       0.043994       0.050068       0.015390       0.006416      -0.036339      -0.041750       0.028280      -0.040081      -0.009893       0.049975             11.043206      17.132949       1.207942       3.138583       6.421895       2.996481       9.574775          -0.012328
          377              C      11.601111      14.862623       2.908637      -0.158439      36.078472 0.44388813E+03  0.10547051E+05                                 9.710344                            7.148052      -0.136353       1.933065                    0.999173      29.908409      87.978696       0.597194       0.431651      -1.049001      -0.008552       0.002543       0.009766       0.013228      -0.012233      -0.015795      -0.016024      -0.054045       0.020211      -0.040846       0.007430       0.033417             13.122766      22.312566       2.280624       4.861290       6.762137       2.722414      10.293594          -0.001375
          378              C      12.345873      15.311466       3.910032       0.053505      38.072027 0.39004884E+03  0.89104586E+04                                10.024525                            6.648849      -0.176911       1.962826                    0.999295      26.364644      74.326713       0.630841       0.425016      -1.060463      -0.025266       0.001323       0.006511       0.026125      -0.004823      -0.007830      -0.013336      -0.032288       0.015999      -0.023299      -0.000066       0.023364             14.550053      26.666187       1.202589       3.371031       6.515004       2.590366      10.468969          -0.012085
          379              C      11.681847      15.944491       4.952411      -0.153680      33.871541 0.43102557E+03  0.10146860E+05                                 9.235586                            7.018033      -0.029394       1.967688                    0.999371      29.529863      85.921061       0.607181       0.428508      -1.052945       0.001234      -0.019932      -0.009178       0.021979       0.011040       0.005002      -0.006152      -0.059665       0.058652      -0.042174       0.015851       0.026323             11.343713      17.813048      -0.277698       1.560808       5.984442       2.506048      10.233649           0.000009
          380              C      40.576070      16.151541       4.873653       0.047199      28.827929 0.32319406E+03  0.70893356E+04                                 8.214419                            5.991693       0.297096       2.097532                    0.999801      26.620055      75.089121       0.670343       0.416550      -1.059023      -0.007468      -0.028421      -0.039218       0.049006       0.004751      -0.013793       0.004360      -0.070007       0.098057      -0.053952       0.018302       0.035650             10.256958      15.371170       0.287716       2.680329       5.817127       2.816548       9.582577          -0.003166
          381              C      13.814230      15.226272       3.925340       0.368075      32.173074 0.32117956E+03  0.70384086E+04                                 9.288494                            6.240413      -0.257614       1.954247                    0.999047      24.169465      68.279021       0.614709       0.454684      -1.035455       0.033445      -0.008259      -0.002350       0.034530       0.001138      -0.004929      -0.033096      -0.104974      -0.090484      -0.043492      -0.034284       0.077776             13.328775      23.984249       0.576351       1.864891       5.638002       1.899021      10.364073          -0.008796
          382              C      35.240877      17.606135       3.952004       0.061509      27.814380 0.32147332E+03  0.70356552E+04                                 8.021755                            5.956881       0.326144       2.111594                    0.999814      26.358197      74.041677       0.676118       0.413927      -1.061681      -0.008983      -0.039602      -0.018177       0.044491       0.024936      -0.007763       0.002139      -0.059686       0.088651      -0.054432       0.024050       0.030381              9.890810      15.338156      -2.205257      -0.008677      10.006258       0.728068       4.328015          -0.003640
          383              C      33.874724      17.902221       4.013974      -0.164295      34.584374 0.43379058E+03  0.10225583E+05                                 9.351486                            7.012863      -0.014511       1.966892                    0.999573      29.804358      86.702593       0.611162       0.425150      -1.055297       0.003051      -0.013957      -0.009097       0.016937      -0.000651      -0.005902       0.008978      -0.049231       0.066619      -0.036316       0.008032       0.028283             11.712932      19.567328      -2.136831       0.209105      10.635203       0.155943       4.936265           0.000070
          384              C      32.953675      16.898042       4.031997       0.054717      38.381614 0.40591778E+03  0.93569274E+04                                10.093661                            6.786417      -0.176650       1.960156                    0.999236      26.564300      74.993003       0.624506       0.425475      -1.061192       0.026205      -0.007818      -0.004094       0.027651       0.001643      -0.002962      -0.000638      -0.010649       0.051456      -0.014404      -0.003059       0.017462             14.441460      26.083286      -4.748900      -0.328717      11.920481       0.460131       5.320613          -0.006395
          385              C      33.443530      15.610346       3.922130      -0.157831      33.952061 0.42015716E+03  0.98382310E+04                                 9.243632                            6.896237       0.020299       1.984409                    0.999527      29.491125      85.868882       0.616250       0.424467      -1.054351       0.002486       0.012135      -0.003126       0.012776       0.015942      -0.001409      -0.013176      -0.045285       0.062251      -0.038191       0.006003       0.032189             11.882432      19.386491      -4.260757      -0.517925      11.207363       0.655364       5.053443          -0.000462
          386              C      34.778840      15.399454       3.847816       0.100285      26.481651 0.30662244E+03  0.66541360E+04                                 7.944516                            5.942838       0.143195       2.080052                    0.999275      25.480179      72.062145       0.653436       0.431932      -1.046906       0.019266       0.048835      -0.013490       0.054203      -0.001860      -0.010892      -0.010225      -0.048807       0.121387      -0.046205       0.001915       0.044290              9.938112      15.851544      -2.270165      -0.539195       9.579212       0.662962       4.383581          -0.003999
          387              C      31.510717      17.203905       4.105324       0.361639      32.088027 0.32224248E+03  0.70747515E+04                                 9.288084                            6.257114      -0.266031       1.950285                    0.999038      24.335249      69.040558       0.612324       0.455614      -1.033871      -0.035925       0.005630       0.005762       0.036817       0.002465      -0.000196       0.000916       0.008010       0.232145      -0.043401      -0.033988       0.077389             13.250058      23.233636      -3.279268      -0.058270      11.487553       0.011730       5.028985          -0.004178
          388              C      21.933738      19.980761      22.935548       0.580442      21.532395 0.26041129E+03  0.54871802E+04                                 7.266105                            5.828239      -0.249380       1.968861                    0.999214      23.279731      67.330577       0.594252       0.489155      -1.003373       0.021771      -0.045142      -0.002897       0.050201      -0.017450       0.013988      -0.039353       0.009472       0.305101      -0.072544      -0.040419       0.112963              8.046496       8.202366      -1.264208      -0.411162      10.931162       1.166949       5.005961          -0.000071
          389              C      51.775318      21.377569      23.249595      -0.038985      37.930725 0.48583554E+03  0.11731724E+05                                 9.916431                            7.444844      -0.131255       1.960264                    0.998874      28.367004      82.374982       0.592898       0.427812      -1.058120      -0.033997       0.022702       0.011846       0.042562       0.016209      -0.023266      -0.018990       0.038295      -0.029783      -0.031499      -0.013594       0.045093             11.953320       9.714256      -3.154754       3.352877      14.989709       1.587702      11.155995           0.007199
          390              C      50.769904      21.965726      22.462256      -0.130850      31.192630 0.43993971E+03  0.10434480E+05                                 8.733723                            7.115576      -0.003858       1.968520                    0.999307      30.057020      88.462973       0.598371       0.431577      -1.048587       0.004028       0.005000       0.026983       0.027736       0.015929       0.007988       0.007036       0.026026       0.053400      -0.029660       0.004143       0.025517              9.842084       8.724341      -2.752688       2.655845      11.032619       0.443777       9.769290           0.001820
          391              C       8.830101       8.907379       0.266397       0.113664      28.806441 0.34859957E+03  0.78223623E+04                                 8.572657                            6.457775      -0.136087       1.988385                    0.997849      26.161729      75.573331       0.608450       0.448611      -1.035622       0.022653      -0.032267      -0.030862       0.050068       0.014585       0.005847      -0.002956       0.052672      -0.117544      -0.040084      -0.009885       0.049968             11.043166       5.698708      -3.105988       0.088151      15.214571      -4.154715      12.216219          -0.012330
          392              C       8.912953       8.209411       1.496414      -0.158439      36.078424 0.44388865E+03  0.10547062E+05                                 9.710306                            7.148047      -0.136359       1.933063                    0.999173      29.908457      87.978703       0.597196       0.431650      -1.049002       0.006506      -0.001361      -0.011438       0.013229       0.014237       0.002921       0.022060       0.053675      -0.003832      -0.040835       0.007429       0.033406             13.122670       6.549704      -3.631601       0.680666      18.843148      -7.121803      13.975157          -0.001374
          393              C       9.471449       7.008132       1.559124       0.053504      38.072823 0.39005789E+03  0.89107116E+04                                10.024634                            6.648912      -0.176916       1.962824                    0.999295      26.364711      74.326948       0.630840       0.425014      -1.060465       0.004552       0.010636      -0.023424       0.026125       0.008846       0.001835       0.010830       0.036066      -0.015508      -0.023293      -0.000067       0.023360             14.550207       6.708827      -3.415153       0.105768      18.499679      -8.702903      18.442117          -0.012085
          394              C       9.957071       6.478109       0.371079      -0.153679      33.871874 0.43102869E+03  0.10146959E+05                                 9.235675                            7.018075      -0.029393       1.967689                    0.999371      29.529977      85.921684       0.607177       0.428510      -1.052943       0.004014       0.016903       0.013463       0.021979       0.003186      -0.000556       0.021340       0.018092      -0.098791      -0.042169       0.015857       0.026312             11.343855       6.454544      -3.145870      -0.467354      13.082521      -4.019462      14.494499           0.000010
          395              C      24.892224      15.881991      23.891762       0.047196      28.828072 0.32319194E+03  0.70893098E+04                                 8.214455                            5.991645       0.297031       2.097508                    0.999801      26.620554      75.091753       0.670347       0.416546      -1.059020      -0.015606       0.041748       0.020376       0.049006       0.001491      -0.016106       0.038498       0.026547      -0.063708      -0.053946       0.018284       0.035662             10.257009       5.671969      -3.383511       0.084237      13.289273      -3.254208      11.809784          -0.003166
          396              C       9.533134       6.209956       2.793092       0.368073      32.173139 0.32117983E+03  0.70384243E+04                                 9.288540                            6.240440      -0.257622       1.954244                    0.999047      24.169571      68.279632       0.614703       0.454688      -1.035452       0.002850      -0.012695       0.031986       0.034531       0.049323       0.029143       0.020055       0.045359      -0.065599      -0.043487      -0.034282       0.077769             13.328840       6.998347      -3.022916      -0.680211      15.456069      -7.577633      17.532104          -0.008794
          397              C      23.299891      18.427007      19.157110       0.061508      27.814430 0.32147236E+03  0.70356332E+04                                 8.021762                            5.956860       0.326138       2.111592                    0.999814      26.358292      74.042091       0.676121       0.413926      -1.061681       0.008023       0.040157       0.017393       0.044491       0.005813      -0.021286       0.026064       0.007991      -0.112230      -0.054428       0.024048       0.030380              9.890842       5.534331       1.256431       2.439078       9.277075      -2.480330      14.861119          -0.003639
          398              C      23.179544      18.989152      17.881417      -0.164292      34.584387 0.43378865E+03  0.10225536E+05                                 9.351495                            7.012838      -0.014514       1.966892                    0.999573      29.804442      86.703116       0.611164       0.425149      -1.055297       0.000630       0.011832       0.012104       0.016938      -0.003229      -0.007724       0.029870       0.009872      -0.035423      -0.036307       0.008025       0.028282             11.712978       6.688902       1.340261       2.667785      10.913093      -4.495516      17.536938           0.000068
          399              C      23.774023      20.181876      17.596751       0.054720      38.381557 0.40591718E+03  0.93569131E+04                                10.093662                            6.786419      -0.176657       1.960154                    0.999236      26.564284      74.993033       0.624505       0.425476      -1.061191       0.001171      -0.007986       0.026445       0.027650      -0.005740      -0.008181       0.008062       0.013963      -0.023813      -0.014400      -0.003063       0.017464             14.441448       7.086742       0.987083       3.727152      11.629431      -6.153267      24.608173          -0.006395
          400              C      24.427768      20.809314      18.640364      -0.157827      33.952295 0.42016089E+03  0.98383403E+04                                 9.243706                            6.896298       0.020297       1.984409                    0.999527      29.491120      85.868971       0.616243       0.424471      -1.054348      -0.009558      -0.008052      -0.002648       0.012775       0.006292      -0.008232       0.012750       0.028047      -0.097879      -0.038187       0.006008       0.032180             11.882526       6.486908       1.014176       3.212034       9.416346      -3.272131      19.744323          -0.000465
          401              C      24.488849      20.213999      19.854827       0.100286      26.481599 0.30662157E+03  0.66541135E+04                                 7.944526                            5.942848       0.143194       2.080051                    0.999275      25.480075      72.061872       0.653433       0.431934      -1.046904      -0.039208      -0.037321      -0.002793       0.054202      -0.006674      -0.014296       0.026764       0.055812      -0.060562      -0.046198       0.001911       0.044287              9.938124       5.490416       1.316833       1.997168       8.891074      -2.756960      15.432880          -0.003996
          402              C      23.657304      20.776493      16.249953       0.361652      32.087964 0.32224181E+03  0.70747356E+04                                 9.288092                            6.257121      -0.266049       1.950281                    0.999038      24.335189      69.040461       0.612321       0.455616      -1.033870       0.001454       0.014271      -0.033905       0.036814      -0.045557      -0.034153       0.014865       0.047464      -0.076556      -0.043407      -0.033986       0.077393             13.250063       7.170773       1.417111       3.262507      11.419025      -5.643142      21.160392          -0.004178
          403              C      23.047101       5.988939      14.405422       0.580443      21.532553 0.26041665E+03  0.54873151E+04                                 7.266130                            5.828302      -0.249389       1.968858                    0.999214      23.279730      67.330454       0.594249       0.489155      -1.003374      -0.023700       0.044028       0.004470       0.050201       0.037416       0.052784       0.000701       0.122762      -0.149921      -0.072539      -0.040417       0.112956              8.046482       5.880799      -2.190553      -1.066175      10.635286       0.450669       7.623361          -0.000072
          404              C      38.716130      30.867693      13.965953      -0.038984      37.930357 0.48582626E+03  0.11731462E+05                                 9.916504                            7.444919      -0.131259       1.960262                    0.998874      28.367035      82.375340       0.592877       0.427829      -1.058108       0.003433      -0.040348       0.013109       0.042563       0.012835      -0.025651      -0.025892       0.018775       0.017028      -0.031501      -0.013595       0.045096             11.953393      10.937115      -3.675414       2.984954      13.980408       2.376627      10.942654           0.007200
          405              C      39.698563      30.266268      14.772057      -0.130851      31.189631 0.43987086E+03  0.10432465E+05                                 8.733012                            7.114878      -0.003869       1.968516                    0.999307      30.056692      88.461105       0.598416       0.431560      -1.048595      -0.019146      -0.013729      -0.014638       0.027736       0.018740       0.009974       0.002969       0.014525       0.056074      -0.029665       0.004144       0.025521              9.841284       9.770813      -2.534190       2.809803      10.933476       0.849250       8.819562           0.001819
          406              C      20.044165       7.763187      13.191699       0.113665      28.806497 0.34860000E+03  0.78223794E+04                                 8.572696                            6.457797      -0.136097       1.988382                    0.997848      26.161744      75.573571       0.608446       0.448614      -1.035620       0.006569       0.049138       0.007003       0.050067      -0.011188      -0.012375      -0.026146      -0.012922       0.114757      -0.040090      -0.009883       0.049973             11.043214      17.132909      -3.361727      -0.092680      11.107920       1.339756       4.888812          -0.012327
          407              C      18.636889       7.696498      13.043070      -0.158440      36.078490 0.44388808E+03  0.10547058E+05                                 9.710378                            7.148080      -0.136358       1.933064                    0.999173      29.908395      87.978931       0.597189       0.431655      -1.048998       0.008553       0.010055      -0.000857       0.013229       0.018960       0.006262      -0.007147      -0.028937       0.095533      -0.040837       0.007422       0.033415             13.122778      22.312565      -5.343440      -0.529768      11.612388       1.007599       5.443381          -0.001376
          408              C      17.892127       8.790236      13.132445       0.053503      38.072122 0.39004984E+03  0.89104881E+04                                10.024537                            6.648855      -0.176911       1.962826                    0.999295      26.364701      74.326932       0.630841       0.425016      -1.060463       0.025267       0.006579      -0.000923       0.026125       0.008985       0.001935      -0.007813      -0.016666       0.062857      -0.023294      -0.000069       0.023363             14.550025      26.666096      -3.579015      -0.010118      11.657800       0.772114       5.326179          -0.012084
          409              C      18.556153       9.984009      13.381806      -0.153683      33.871759 0.43102798E+03  0.10146935E+05                                 9.235643                            7.018063      -0.029393       1.967688                    0.999371      29.529982      85.921592       0.607178       0.428509      -1.052944      -0.001234      -0.015298      -0.015734       0.021980      -0.008404      -0.008749      -0.004626      -0.055352       0.071594      -0.042179       0.015856       0.026323             11.343779      17.813197      -1.378870       0.782132      11.336696       0.613752       4.881445           0.000008
          410              C      19.899930       9.978771      13.603269       0.047197      28.827613 0.32318758E+03  0.70891783E+04                                 8.214379                            5.991628       0.297086       2.097527                    0.999801      26.620170      75.090069       0.670345       0.416549      -1.059020       0.007468      -0.046448      -0.013727       0.049006       0.011414      -0.009084      -0.001018      -0.085218       0.052411      -0.053950       0.018295       0.035655             10.256882      15.370881      -2.622743       0.622208      10.934595       1.007334       4.465170          -0.003165
          411              C      16.423770       8.776270      13.047020       0.368072      32.173154 0.32118054E+03  0.70384346E+04                                 9.288501                            6.240418      -0.257614       1.954246                    0.999047      24.169513      68.279156       0.614709       0.454684      -1.035455      -0.033446      -0.004969      -0.007004       0.034531       0.004263      -0.002719       0.004972       0.002699       0.232527      -0.043487      -0.034287       0.077775             13.328752      23.984154      -1.950290       0.078254      11.032595      -0.008256       4.969507          -0.008795
          412              C      25.235123       9.594697      15.281889       0.061511      27.813964 0.32146751E+03  0.70354747E+04                                 8.021595                            5.956771       0.326159       2.111599                    0.999814      26.357971      74.040020       0.676136       0.413920      -1.061689       0.008982      -0.030336      -0.031280       0.044490      -0.001001      -0.026102      -0.002894      -0.073910       0.045981      -0.054437       0.024048       0.030389              9.890604      15.337825       0.743254       2.076192       5.416453       2.350734       8.917535          -0.003640
          413              C      26.601276       9.751818      15.540385      -0.164294      34.583962 0.43378289E+03  0.10225357E+05                                 9.351406                            7.012790      -0.014512       1.966892                    0.999573      29.804162      86.701870       0.611166       0.425148      -1.055298      -0.003052      -0.013230      -0.010127       0.016938       0.005771      -0.001358       0.004247      -0.062604       0.026501      -0.036314       0.008032       0.028281             11.712831      19.567062       0.515130       2.084333       5.667464       1.912324       9.903966           0.000069
          414              C      27.522325       9.434084      14.587628       0.054716      38.381579 0.40591768E+03  0.93569196E+04                                10.093636                            6.786406      -0.176654       1.960154                    0.999236      26.564284      74.992806       0.624508       0.425474      -1.061194      -0.026205      -0.006466      -0.006006       0.027651       0.002240      -0.002539      -0.006909      -0.028385      -0.001754      -0.014404      -0.003059       0.017463             14.441400      26.083095       1.892856       4.367690       6.343134       2.432038      10.897972          -0.006392
          415              C      27.032470       8.901268      13.410199      -0.157830      33.952071 0.42015703E+03  0.98382169E+04                                 9.243582                            6.896192       0.020296       1.984408                    0.999527      29.491171      85.868672       0.616259       0.424462      -1.054355      -0.002487       0.001097       0.012484       0.012776      -0.003996      -0.015506      -0.012912      -0.044545       0.064470      -0.038197       0.006011       0.032186             11.882370      19.386366       1.908537       3.844403       6.149108       2.443720      10.111638          -0.000464
          416              C      25.697160       8.760907      13.236140       0.100286      26.481635 0.30662175E+03  0.66541164E+04                                 7.944523                            5.942839       0.143191       2.080051                    0.999275      25.480099      72.061863       0.653435       0.431933      -1.046906      -0.019267       0.003560       0.050538       0.054203       0.010880      -0.001882      -0.019356      -0.074640       0.043888      -0.046202       0.001914       0.044288              9.938131      15.851601       1.265076       1.960598       5.377577       2.148468       8.585214          -0.003997
          417              C      28.965283       9.605172      14.851556       0.361644      32.088012 0.32224245E+03  0.70747522E+04                                 9.288086                            6.257120      -0.266038       1.950283                    0.999038      24.335243      69.040603       0.612322       0.455614      -1.033870       0.035924       0.007309       0.003387       0.036816      -0.000641      -0.002392      -0.037025      -0.099303      -0.089791      -0.043404      -0.033986       0.077390             13.250043      23.233566       1.148003       3.072264       5.753978       2.038865      10.762584          -0.004182
          418              C      38.542262      28.284096      11.192860       0.580443      21.532458 0.26041598E+03  0.54872967E+04                                 7.266102                            5.828293      -0.249379       1.968862                    0.999214      23.279691      67.330290       0.594250       0.489155      -1.003374      -0.021770      -0.017778      -0.041595       0.050201      -0.007378       0.021110      -0.080039      -0.105603      -0.040129      -0.072538      -0.040426       0.112964              8.046435       8.202387       0.809047       1.054846       6.397758       2.769657       9.539158          -0.000072
          419              C      38.938682      29.045785      12.405101      -0.038983      37.930274 0.48582568E+03  0.11731430E+05                                 9.916439                            7.444881      -0.131258       1.960263                    0.998874      28.366964      82.374735       0.592883       0.427825      -1.058111       0.033998       0.018736       0.017454       0.042562       0.016523      -0.023044      -0.016107       0.046451      -0.005327      -0.031498      -0.013597       0.045094             11.953302       9.714449      -2.109879       4.091920      12.580168       2.439360      13.565290           0.007200
          420              C      39.944096      28.499526      13.222067      -0.130852      31.189309 0.43986417E+03  0.10432258E+05                                 8.732888                            7.114771      -0.003845       1.968523                    0.999307      30.056735      88.460793       0.598428       0.431553      -1.048599      -0.004027       0.027106      -0.004282       0.027736      -0.012853      -0.012370      -0.007005      -0.013688      -0.065767      -0.029671       0.004145       0.025526              9.841137       8.723366      -1.586794       3.479620      10.188527       0.742346      10.611518           0.001820
          421              C      21.407899       3.220288       8.309158       0.113666      28.806080 0.34859793E+03  0.78223266E+04                                 8.572632                            6.457796      -0.136082       1.988387                    0.997849      26.161660      75.573464       0.608443       0.448616      -1.035618      -0.022653      -0.039852      -0.020134       0.050067      -0.010381      -0.011805       0.007894       0.083358      -0.025472      -0.040083      -0.009886       0.049970             11.043151       5.698671       0.952102       2.957725       9.937839      -2.289422      17.492944          -0.012330
          422              C      21.325047       4.147303       7.241103      -0.158440      36.078372 0.44388716E+03  0.10547025E+05                                 9.710340                            7.148056      -0.136357       1.933064                    0.999173      29.908373      87.978635       0.597192       0.431653      -1.049000      -0.006506      -0.011237       0.002529       0.013229      -0.007507      -0.012453       0.009326       0.017657      -0.111887      -0.040837       0.007423       0.033413             13.122794       6.549737       0.568741       3.650884      10.039672      -4.009443      22.778973          -0.001374
          423              C      20.766551       3.806001       6.087622       0.053503      38.071833 0.39004972E+03  0.89104869E+04                                10.024491                            6.648861      -0.176913       1.962825                    0.999295      26.364689      74.326961       0.630839       0.425016      -1.060463      -0.004553      -0.018538       0.017837       0.026125      -0.004682      -0.007730       0.005193       0.020120      -0.063339      -0.023293      -0.000068       0.023361             14.550006       6.708765       1.038569       3.255178      12.977864      -6.750643      23.963388          -0.012086
          424              C      20.280929       2.509227       5.983927      -0.153682      33.871424 0.43102607E+03  0.10146889E+05                                 9.235575                            7.018052      -0.029404       1.967685                    0.999371      29.530001      85.921927       0.607178       0.428510      -1.052942      -0.004015       0.018328       0.011449       0.021980      -0.000548      -0.003194       0.029279       0.040547      -0.031433      -0.042170       0.015851       0.026318             11.343732       6.454706       1.489211       2.810567      11.810216      -3.569268      15.766273           0.000009
          425              C      35.583776      27.819366       7.009764       0.047197      28.831222 0.32325041E+03  0.70908584E+04                                 8.215325                            5.992502       0.297060       2.097519                    0.999801      26.620319      75.090604       0.670252       0.416590      -1.059001       0.015607       0.033125       0.032570       0.049007       0.014678      -0.006780       0.035777       0.018865      -0.086767      -0.053943       0.018293       0.035650             10.258277       5.672671       1.047855       3.218840       9.928362      -2.067076      15.173799          -0.003166
          426              C      20.704866       4.703338       4.923772       0.368071      32.173089 0.32118083E+03  0.70384447E+04                                 9.288494                            6.240428      -0.257613       1.954246                    0.999047      24.169531      68.279285       0.614708       0.454685      -1.035454      -0.002851       0.025925      -0.022631       0.034531      -0.043922      -0.036791       0.018779       0.041750      -0.076428      -0.043491      -0.034284       0.077775             13.328750       6.998331       1.648912       2.623360      12.538335      -6.545995      20.449584          -0.008792
          427              C      37.176109      24.203831      10.987445       0.061506      27.815384 0.32148300E+03  0.70359344E+04                                 8.021987                            5.956961       0.326114       2.111582                    0.999814      26.358622      74.043721       0.676113       0.413926      -1.061679      -0.008019       0.029786       0.032064       0.044493       0.018121      -0.012586       0.036649       0.037932      -0.022388      -0.054424       0.024058       0.030366              9.891210       5.534504      -2.718595      -0.371496      12.682338      -3.684234      11.456787          -0.003640
          428              C      37.296456      23.188479      11.942671      -0.164294      34.584335 0.43378241E+03  0.10225395E+05                                 9.351511                            7.012746      -0.014524       1.966888                    0.999573      29.804775      86.705294       0.611171       0.425143      -1.055296      -0.000628       0.015357       0.007122       0.016940       0.008350       0.000461       0.027245       0.002448      -0.057674      -0.036304       0.008031       0.028273             11.713069       6.689018      -2.962246      -0.374349      13.975750      -5.578054      14.474439           0.000069
          429              C      36.701977      23.317667      13.162072       0.054719      38.382579 0.40592581E+03  0.93571774E+04                                10.093922                            6.786545      -0.176658       1.960154                    0.999236      26.564452      74.994183       0.624490       0.425483      -1.061185      -0.001170       0.022271      -0.016345       0.027650       0.009621       0.002679       0.007817       0.013270      -0.025880      -0.014399      -0.003057       0.017456             14.441913       7.086992      -3.843272       0.311694      19.299221      -8.864829      16.939527          -0.006393
          430              C      36.048232      24.510742      13.405755      -0.157827      33.952388 0.42015769E+03  0.98382536E+04                                 9.243635                            6.896145       0.020289       1.984406                    0.999527      29.491311      85.869674       0.616267       0.424455      -1.054357       0.009560      -0.005180      -0.006709       0.012776       0.005654      -0.008681       0.020889       0.051065      -0.028813      -0.038184       0.006005       0.032179             11.882534       6.486877      -3.366440       0.114425      16.540102      -5.790725      12.620623          -0.000463
          431              C      35.987151      25.457310      12.439666       0.100287      26.481984 0.30662274E+03  0.66541717E+04                                 7.944652                            5.942837       0.143184       2.080048                    0.999275      25.480425      72.063973       0.653434       0.431931      -1.046902       0.039211      -0.015073      -0.034254       0.054204       0.015692       0.001519       0.021560       0.041089      -0.104682      -0.046191       0.001920       0.044271              9.938385       5.490532      -2.322094      -0.575801      12.973696      -4.200273      11.350927          -0.003998
          432              C      36.818696      22.246101      14.171615       0.361650      32.088290 0.32224454E+03  0.70748139E+04                                 9.288147                            6.257146      -0.266049       1.950281                    0.999038      24.335254      69.040846       0.612320       0.455615      -1.033869      -0.001454      -0.027209       0.024757       0.036815       0.047381       0.031565       0.016133       0.051050      -0.065796      -0.043402      -0.033986       0.077388             13.250198       7.170826      -3.548349      -0.248555      16.531287      -7.450627      16.048482          -0.004182
          433              C      22.309899      14.717897       2.060810       0.580444      21.532486 0.26041668E+03  0.54873215E+04                                 7.266137                            5.828319      -0.249422       1.968847                    0.999214      23.279830      67.331015       0.594245       0.489158      -1.003371       0.023698       0.044029       0.004468       0.050201      -0.037424      -0.052788       0.000701       0.122767      -0.149922      -0.072544      -0.040420       0.112964              8.046474       5.880806       2.190545       1.066157      10.635259       0.450651       7.623358          -0.000072
          434              C      21.759870      13.409775       1.621341      -0.038979      37.930146 0.48582305E+03  0.11731326E+05                                 9.916344                            7.444798      -0.131258       1.960265                    0.998874      28.366807      82.373582       0.592895       0.427818      -1.058118      -0.003433      -0.040346       0.013108       0.042561      -0.012845       0.025646      -0.025892       0.018778       0.017021      -0.031498      -0.013598       0.045096             11.953203      10.936995       3.675326      -2.985019      13.980035       2.376533      10.942579           0.007201
          435              C      20.777437      12.808350       2.427445      -0.130851      31.189345 0.43986570E+03  0.10432313E+05                                 8.732932                            7.114799      -0.003886       1.968510                    0.999307      30.056821      88.461410       0.598424       0.431555      -1.048597       0.019144      -0.013727      -0.014639       0.027735      -0.018747      -0.009980       0.002970       0.014523       0.056064      -0.029670       0.004143       0.025527              9.841202       9.770753       2.534239      -2.809853      10.933341       0.849199       8.819512           0.001820
          436              C      25.312835      16.492145       0.847087       0.113669      28.806235 0.34859720E+03  0.78223077E+04                                 8.572679                            6.457797      -0.136099       1.988381                    0.997849      26.161647      75.573466       0.608442       0.448617      -1.035617      -0.006570       0.049140       0.007002       0.050069       0.011180       0.012372      -0.026149      -0.012926       0.114769      -0.040085      -0.009893       0.049978             11.043199      17.132919       3.361742       0.092668      11.107869       1.339741       4.888809          -0.012331
          437              C      26.720111      16.425456       0.698458      -0.158440      36.078440 0.44388792E+03  0.10547043E+05                                 9.710332                            7.148046      -0.136346       1.933067                    0.999173      29.908393      87.978585       0.597195       0.431651      -1.049001      -0.008553       0.010056      -0.000858       0.013229      -0.018970      -0.006269      -0.007147      -0.028938       0.095535      -0.040847       0.007431       0.033416             13.122747      22.312535       5.343461       0.529758      11.612337       1.007601       5.443369          -0.001372
          438              C      27.464873      17.519195       0.787833       0.053503      38.072051 0.39004899E+03  0.89104616E+04                                10.024525                            6.648846      -0.176906       1.962828                    0.999295      26.364652      74.326699       0.630842       0.425015      -1.060464      -0.025267       0.006579      -0.000924       0.026126      -0.008990      -0.001938      -0.007813      -0.016665       0.062859      -0.023298      -0.000065       0.023363             14.550063      26.666224       3.579087       0.010128      11.657778       0.772116       5.326187          -0.012086
          439              C      26.800847      18.712967       1.037194      -0.153681      33.871455 0.43102394E+03  0.10146810E+05                                 9.235563                            7.018012      -0.029385       1.967691                    0.999371      29.529822      85.920833       0.607183       0.428507      -1.052946       0.001233      -0.015298      -0.015734       0.021980       0.008396       0.008742      -0.004626      -0.055349       0.071602      -0.042175       0.015851       0.026323             11.343693      17.813038       1.378970      -0.782091      11.336626       0.613749       4.881415           0.000012
          440              C      25.457070      18.707730       1.258657       0.047203      28.827965 0.32319437E+03  0.70893502E+04                                 8.214437                            5.991702       0.297061       2.097520                    0.999801      26.620150      75.089631       0.670341       0.416551      -1.059021      -0.007469      -0.046450      -0.013724       0.049007      -0.011421       0.009078      -0.001018      -0.085221       0.052452      -0.053958       0.018307       0.035651             10.256982      15.371189       2.622926      -0.622188      10.934547       1.007290       4.465209          -0.003168
          441              C      28.933230      17.505228       0.702408       0.368072      32.173138 0.32118021E+03  0.70384261E+04                                 9.288502                            6.240416      -0.257612       1.954247                    0.999047      24.169504      68.279140       0.614709       0.454684      -1.035455       0.033446      -0.004969      -0.007005       0.034531      -0.004268       0.002716       0.004972       0.002699       0.232526      -0.043491      -0.034283       0.077774             13.328793      23.984293       1.950350      -0.078244      11.032570      -0.008245       4.969517          -0.008791
          442              C      20.121877      18.323655       2.937277       0.061512      27.814534 0.32147543E+03  0.70357195E+04                                 8.021804                            5.956913       0.326104       2.111579                    0.999814      26.358339      74.042398       0.676113       0.413929      -1.061678      -0.008984      -0.030339      -0.031279       0.044492       0.000993       0.026100      -0.002888      -0.073910       0.045995      -0.054436       0.024051       0.030385              9.890873      15.338252      -0.743274      -2.076256       5.416585       2.350796       8.917780          -0.003638
          443              C      18.755724      18.480777       3.195773      -0.164290      34.584220 0.43378800E+03  0.10225507E+05                                 9.351458                            7.012839      -0.014506       1.966894                    0.999573      29.804282      86.702310       0.611163       0.425149      -1.055298       0.003052      -0.013230      -0.010127       0.016938      -0.005781       0.001353       0.004249      -0.062606       0.026503      -0.036317       0.008032       0.028285             11.712902      19.567272      -0.515143      -2.084339       5.667483       1.912293       9.903951           0.000068
          444              C      17.834675      18.163043       2.243016       0.054721      38.381521 0.40591697E+03  0.93569044E+04                                10.093654                            6.786415      -0.176654       1.960155                    0.999236      26.564249      74.992847       0.624505       0.425476      -1.061192       0.026204      -0.006466      -0.006006       0.027650      -0.002244       0.002535      -0.006910      -0.028386      -0.001757      -0.014403      -0.003062       0.017464             14.441450      26.083273      -1.892888      -4.367729       6.343140       2.432017      10.897939          -0.006391
          445              C      18.324530      17.630227       1.065587      -0.157825      33.951805 0.42015366E+03  0.98381257E+04                                 9.243578                            6.896201       0.020312       1.984414                    0.999527      29.490992      85.868310       0.616253       0.424466      -1.054351       0.002487       0.001097       0.012483       0.012775       0.003987       0.015500      -0.012914      -0.044547       0.064472      -0.038193       0.006004       0.032189             11.882356      19.386358      -1.908546      -3.844395       6.149102       2.443704      10.111607          -0.000464
          446              C      19.659840      17.489865       0.891528       0.100291      26.481686 0.30662310E+03  0.66541589E+04                                 7.944540                            5.942857       0.143163       2.080041                    0.999275      25.480235      72.062524       0.653433       0.431934      -1.046904       0.019266       0.003560       0.050539       0.054204      -0.010889       0.001877      -0.019359      -0.074645       0.043893      -0.046208       0.001914       0.044293              9.938138      15.851564      -1.265088      -1.960603       5.377593       2.148482       8.585257          -0.003995
          447              C      16.391717      18.334130       2.506944       0.361656      32.087886 0.32224100E+03  0.70747129E+04                                 9.288078                            6.257113      -0.266051       1.950280                    0.999038      24.335152      69.040324       0.612322       0.455616      -1.033870      -0.035922       0.007308       0.003387       0.036814       0.000637       0.002389      -0.037026      -0.099308      -0.089794      -0.043403      -0.033990       0.077394             13.250045      23.233616      -1.148030      -3.072297       5.753973       2.038853      10.762547          -0.004181
          448              C      37.052738      19.555137      23.537472       0.580445      21.532432 0.26041194E+03  0.54872022E+04                                 7.266135                            5.828261      -0.249421       1.968847                    0.999214      23.279825      67.331097       0.594248       0.489157      -1.003371       0.021772      -0.017775      -0.041595       0.050201       0.007371      -0.021113      -0.080041      -0.105604      -0.040128      -0.072545      -0.040420       0.112965              8.046533       8.202390      -0.809059      -1.054858       6.397823       2.769754       9.539384          -0.000072
          449              C      21.537318      11.587867       0.060489      -0.038981      37.930596 0.48583325E+03  0.11731657E+05                                 9.916420                            7.444833      -0.131253       1.960266                    0.998874      28.366934      82.374786       0.592898       0.427813      -1.058119      -0.033998       0.018737       0.017453       0.042562      -0.016533       0.023037      -0.016109       0.046448      -0.005325      -0.031501      -0.013593       0.045094             11.953309       9.714241       2.109524      -4.091953      12.579881       2.439708      13.565804           0.007201
          450              C      20.531904      11.041609       0.877455      -0.130851      31.192665 0.43994024E+03  0.10434496E+05                                 8.733729                            7.115580      -0.003861       1.968519                    0.999307      30.057045      88.463070       0.598370       0.431577      -1.048587       0.004027       0.027107      -0.004281       0.027737       0.012840       0.012356      -0.007008      -0.013697      -0.065770      -0.029661       0.004144       0.025517              9.842088       8.724343       1.586385      -3.480543      10.188591       0.742194      10.613330           0.001820
          451              C      39.068101      20.678205      20.653770       0.113671      28.806322 0.34859799E+03  0.78223213E+04                                 8.572642                            6.457766      -0.136107       1.988379                    0.997849      26.161712      75.573359       0.608449       0.448612      -1.035621       0.022653      -0.039854      -0.020135       0.050069       0.010374       0.011803       0.007896       0.083367      -0.025479      -0.040086      -0.009886       0.049972             11.043138       5.698701      -0.952225      -2.957730       9.937950      -2.289132      17.492762          -0.012329
          452              C      39.150953      21.605220      19.585715      -0.158436      36.078219 0.44388599E+03  0.10546981E+05                                 9.710265                            7.148022      -0.136351       1.933067                    0.999173      29.908347      87.978245       0.597197       0.431650      -1.049003       0.006505      -0.011238       0.002529       0.013229       0.007499       0.012448       0.009326       0.017658      -0.111889      -0.040836       0.007430       0.033407             13.122606       6.549676      -0.568794      -3.650770      10.039684      -4.009309      22.778458          -0.001374
          453              C      39.709449      21.263918      18.432234       0.053505      38.072797 0.39005746E+03  0.89106981E+04                                10.024629                            6.648907      -0.176912       1.962826                    0.999295      26.364681      74.326811       0.630841       0.425014      -1.060465       0.004552      -0.018539       0.017836       0.026125       0.004679       0.007728       0.005192       0.020121      -0.063341      -0.023293      -0.000067       0.023360             14.550211       6.708821      -1.038655      -3.255090      12.978398      -6.750865      23.963415          -0.012084
          454              C      40.195071      19.967144      18.328539      -0.153679      33.871809 0.43102742E+03  0.10146920E+05                                 9.235661                            7.018060      -0.029386       1.967692                    0.999371      29.529934      85.921479       0.607178       0.428510      -1.052943       0.004014       0.018327       0.011449       0.021979       0.000538       0.003189       0.029279       0.040547      -0.031430      -0.042170       0.015857       0.026313             11.343848       6.454533      -1.489236      -2.810170      11.811205      -3.570010      15.765806           0.000010
          455              C      40.011224      19.090407      19.354376       0.047197      28.828212 0.32319351E+03  0.70893589E+04                                 8.214498                            5.991670       0.296994       2.097495                    0.999801      26.620681      75.092394       0.670343       0.416547      -1.059018      -0.015606       0.033128       0.032568       0.049007      -0.014687       0.006776       0.035786       0.018870      -0.086765      -0.053952       0.018289       0.035663             10.257070       5.672001      -1.048429      -3.218104       9.928841      -2.066103      15.170367          -0.003165
          456              C      39.771134      22.161255      17.268384       0.368074      32.173131 0.32117960E+03  0.70384179E+04                                 9.288539                            6.240438      -0.257622       1.954244                    0.999047      24.169559      68.279587       0.614703       0.454688      -1.035452       0.002850       0.025924      -0.022631       0.034531       0.043917       0.036787       0.018778       0.041750      -0.076428      -0.043487      -0.034282       0.077769             13.328843       6.998345      -1.648940      -2.623301      12.538589      -6.546157      20.449596          -0.008792
          457              C      38.418891      15.474873      23.332057       0.061510      27.814504 0.32147311E+03  0.70356598E+04                                 8.021788                            5.956874       0.326108       2.111581                    0.999814      26.358399      74.042645       0.676118       0.413927      -1.061679       0.008022       0.029785       0.032064       0.044493      -0.018133       0.012577       0.036654       0.037940      -0.022394      -0.054432       0.024049       0.030383              9.890879       5.534347       2.718402       0.371553      12.681728      -3.684054      11.456561          -0.003638
          458              C      38.298544      14.459520      24.287283      -0.164293      34.584393 0.43378823E+03  0.10225523E+05                                 9.351496                            7.012832      -0.014510       1.966893                    0.999573      29.804422      86.703021       0.611164       0.425148      -1.055297       0.000630       0.015357       0.007122       0.016940      -0.008358      -0.000469       0.027247       0.002453      -0.057681      -0.036307       0.008025       0.028282             11.712997       6.688897       2.961972       0.374331      13.975393      -5.578228      14.474699           0.000069
          459              C      23.774023       5.859750       0.817460       0.054716      38.381645 0.40591770E+03  0.93569256E+04                                10.093672                            6.786418      -0.176649       1.960156                    0.999236      26.564293      74.992998       0.624506       0.425475      -1.061192       0.001171       0.022272      -0.016346       0.027651      -0.009626      -0.002683       0.007818       0.013271      -0.025881      -0.014399      -0.003062       0.017462             14.441490       7.086745       3.843025      -0.311769      19.298587      -8.864763      16.939137          -0.006393
          460              C      24.427768       7.052824       1.061143      -0.157829      33.952237 0.42015995E+03  0.98383105E+04                                 9.243689                            6.896285       0.020304       1.984411                    0.999527      29.491083      85.868766       0.616245       0.424470      -1.054349      -0.009559      -0.005180      -0.006709       0.012776      -0.005664       0.008677       0.020891       0.051068      -0.028810      -0.038188       0.006009       0.032179             11.882513       6.486892       3.366380      -0.114506      16.540088      -5.790773      12.620558          -0.000463
          461              C      24.488849       7.999392       0.095054       0.100290      26.481603 0.30662170E+03  0.66541216E+04                                 7.944542                            5.942859       0.143170       2.080044                    0.999275      25.480117      72.062176       0.653430       0.431936      -1.046903      -0.039209      -0.015074      -0.034256       0.054204      -0.015704      -0.001528       0.021564       0.041102      -0.104701      -0.046200       0.001911       0.044289              9.938144       5.490427       2.321899       0.575798      12.973192      -4.200200      11.350814          -0.003997
          462              C      23.657304       4.788183       1.827003       0.361642      32.088028 0.32224232E+03  0.70747473E+04                                 9.288086                            6.257114      -0.266033       1.950285                    0.999038      24.335242      69.040548       0.612324       0.455614      -1.033871       0.001454      -0.027210       0.024758       0.036816      -0.047383      -0.031566       0.016132       0.051048      -0.065793      -0.043405      -0.033985       0.077390             13.250066       7.170767       3.548290       0.248556      16.531091      -7.450541      16.048340          -0.004178
          463              C      38.166101       6.848916      13.189230       0.580445      21.532510 0.26041604E+03  0.54873021E+04                                 7.266133                            5.828304      -0.249413       1.968850                    0.999214      23.279757      67.330658       0.594247       0.489157      -1.003372      -0.023699       0.018889       0.040021       0.050201       0.062238       0.017683       0.004811       0.134394      -0.115037      -0.072539      -0.040419       0.112958              8.046487       5.880808      -1.735389      -1.709883       8.241287       1.297088      10.017367          -0.000070
          464              C       8.478130       5.998541      12.102411      -0.038983      37.930201 0.48582365E+03  0.11731381E+05                                 9.916478                            7.444899      -0.131247       1.960268                    0.998874      28.366941      82.374980       0.592878       0.427829      -1.058108       0.003434      -0.001090      -0.042409       0.042562      -0.019906       0.020653      -0.025764       0.019138       0.018115      -0.031501      -0.013596       0.045097             11.953362      10.937079       1.589076      -4.460190      12.773940       2.803171      12.149067           0.007200
          465              C       9.460563       6.558067      11.266680      -0.130851      31.189591 0.43987019E+03  0.10432442E+05                                 8.732997                            7.114867      -0.003860       1.968519                    0.999307      30.056645      88.460854       0.598418       0.431559      -1.048595      -0.019145      -0.018377      -0.008064       0.027735       0.015650       0.014344      -0.008784      -0.018720      -0.043657      -0.029665       0.004144       0.025521              9.841262       9.770785       1.804360      -3.325851       9.588202       1.324873      10.164799           0.001822
          466              C      35.163165       6.296024      15.266582       0.113667      28.806486 0.34860025E+03  0.78223918E+04                                 8.572710                            6.457812      -0.136128       1.988372                    0.997848      26.161805      75.573952       0.608443       0.448616      -1.035618       0.006570       0.022982       0.043996       0.050070      -0.015398      -0.006423      -0.036340      -0.041753       0.028284      -0.040093      -0.009884       0.049977             11.043225      17.132911      -1.207950      -3.138562       6.421925       2.996516       9.574839          -0.012329
          467              C      33.755889       6.133665      15.253249      -0.158439      36.078320 0.44388619E+03  0.10547000E+05                                 9.710343                            7.148060      -0.136351       1.933067                    0.999173      29.908315      87.978583       0.597190       0.431654      -1.048998       0.008553       0.002543       0.009767       0.013229       0.012224       0.015789      -0.016024      -0.054043       0.020215      -0.040838       0.007423       0.033415             13.122719      22.312467      -2.280579      -4.861195       6.762114       2.722402      10.293576          -0.001375
          468              C      33.011127       6.582508      16.254644       0.053503      38.072058 0.39004903E+03  0.89104636E+04                                10.024526                            6.648847      -0.176906       1.962828                    0.999295      26.364658      74.326741       0.630842       0.425015      -1.060464       0.025267       0.001322       0.006511       0.026126       0.004819       0.007826      -0.013335      -0.032284       0.015999      -0.023293      -0.000069       0.023362             14.550024      26.666129      -1.202528      -3.370943       6.514987       2.590356      10.468957          -0.012086
          469              C      33.675153       7.215532      17.297023      -0.153679      33.871572 0.43102431E+03  0.10146825E+05                                 9.235605                            7.018027      -0.029379       1.967694                    0.999371      29.529841      85.921000       0.607181       0.428509      -1.052944      -0.001234      -0.019934      -0.009178       0.021981      -0.011051      -0.005007      -0.006151      -0.059664       0.058659      -0.042179       0.015856       0.026323             11.343752      17.813201       0.277784      -1.560724       5.984434       2.506032      10.233621           0.000009
          470              C      35.018930       7.422583      17.218265       0.047201      28.827719 0.32318831E+03  0.70892076E+04                                 8.214421                            5.991648       0.297043       2.097513                    0.999801      26.620290      75.090791       0.670341       0.416551      -1.059017       0.007468      -0.028425      -0.039216       0.049007      -0.004760       0.013789       0.004361      -0.070010       0.098081      -0.053957       0.018301       0.035656             10.256947      15.370971      -0.287616      -2.680150       5.817182       2.816654       9.582687          -0.003166
          471              C      31.542770       6.497313      16.269952       0.368070      32.173165 0.32118063E+03  0.70384366E+04                                 9.288501                            6.240417      -0.257610       1.954247                    0.999047      24.169518      68.279152       0.614710       0.454683      -1.035456      -0.033446      -0.008261      -0.002350       0.034531      -0.001142       0.004926      -0.033095      -0.104971      -0.090484      -0.043488      -0.034287       0.077775             13.328757      23.984170      -0.576313      -1.864841       5.637993       1.899021      10.364108          -0.008794
          472              C      40.354123       8.877177      16.296616       0.061511      27.814119 0.32146944E+03  0.70355352E+04                                 8.021643                            5.956800       0.326116       2.111584                    0.999814      26.358125      74.040817       0.676131       0.413921      -1.061687       0.008983      -0.039604      -0.018175       0.044491      -0.024946       0.007758       0.002138      -0.059685       0.088689      -0.054443       0.024050       0.030393              9.890673      15.337940       2.205219       0.008684      10.006120       0.728073       4.327959          -0.003638
          473              C      41.720276       9.173263      16.358586      -0.164292      34.583840 0.43378050E+03  0.10225286E+05                                 9.351384                            7.012767      -0.014503       1.966895                    0.999573      29.804088      86.701562       0.611168       0.425148      -1.055299      -0.003052      -0.013959      -0.009097       0.016939       0.000644       0.005893       0.008976      -0.049228       0.066633      -0.036314       0.008032       0.028282             11.712822      19.567071       2.136872      -0.209103      10.635190       0.155960       4.936205           0.000068
          474              C      12.403325       8.169083      16.376609       0.054718      38.381541 0.40591706E+03  0.93569002E+04                                10.093631                            6.786400      -0.176648       1.960157                    0.999236      26.564245      74.992637       0.624509       0.425474      -1.061194      -0.026205      -0.007818      -0.004094       0.027651      -0.001647       0.002958      -0.000638      -0.010647       0.051457      -0.014403      -0.003059       0.017462             14.441416      26.083157       4.748868       0.328709      11.920494       0.460137       5.320596          -0.006393
          475              C      11.913470       6.881387      16.266742      -0.157828      33.951887 0.42015429E+03  0.98381333E+04                                 9.243542                            6.896163       0.020310       1.984413                    0.999527      29.491052      85.868150       0.616261       0.424461      -1.054356      -0.002487       0.012136      -0.003127       0.012776      -0.015952       0.001401      -0.013173      -0.045285       0.062249      -0.038197       0.006011       0.032186             11.882323      19.386308       4.260680       0.517917      11.207265       0.655366       5.053394          -0.000464
          476              C      10.578160       6.670496      16.192428       0.100290      26.481628 0.30662181E+03  0.66541241E+04                                 7.944541                            5.942854       0.143165       2.080042                    0.999275      25.480150      72.062256       0.653431       0.431935      -1.046903      -0.019267       0.048836      -0.013490       0.054204       0.001852       0.010887      -0.010222      -0.048812       0.121396      -0.046206       0.001915       0.044291              9.938154      15.851634       2.270163       0.539196       9.579231       0.662971       4.383597          -0.003996
          477              C      13.846283       8.474946      16.449936       0.361642      32.088058 0.32224292E+03  0.70747647E+04                                 9.288094                            6.257124      -0.266038       1.950283                    0.999038      24.335259      69.040645       0.612322       0.455614      -1.033871       0.035924       0.005630       0.005762       0.036816      -0.002469       0.000193       0.000916       0.008010       0.232148      -0.043403      -0.033986       0.077390             13.250064      23.233614       3.279241       0.058262      11.487589       0.011731       5.028989          -0.004182
          478              C      23.423262      28.709720      10.590936       0.580444      21.532505 0.26041679E+03  0.54873222E+04                                 7.266128                            5.828313      -0.249415       1.968849                    0.999214      23.279803      67.330838       0.594246       0.489157      -1.003372      -0.021772      -0.045141      -0.002895       0.050201       0.017442      -0.013993      -0.039354       0.009476       0.305107      -0.072539      -0.040427       0.112966              8.046466       8.202412       1.264207       0.411166      10.931000       1.166931       5.005985          -0.000070
          479              C       8.700682       3.919652      10.904983      -0.038979      37.930117 0.48582322E+03  0.11731355E+05                                 9.916421                            7.444867      -0.131249       1.960268                    0.998874      28.366861      82.374388       0.592883       0.427826      -1.058111       0.033998       0.022700       0.011847       0.042562      -0.016219       0.023260      -0.018990       0.038300      -0.029785      -0.031499      -0.013598       0.045096             11.953281       9.714425       3.154615      -3.353158      14.989066       1.587686      11.156352           0.007200
          480              C       9.706096       4.507809      10.117644      -0.130849      31.189173 0.43986171E+03  0.10432183E+05                                 8.732858                            7.114748      -0.003836       1.968527                    0.999307      30.056639      88.460390       0.598429       0.431553      -1.048600      -0.004026       0.004998       0.026983       0.027736      -0.015947      -0.007994       0.007036       0.026029       0.053381      -0.029671       0.004146       0.025525              9.841100       8.723332       2.751681      -2.655897      11.031086       0.444447       9.768881           0.001821
          481              C      21.407899      26.365296      12.611009       0.113670      28.806041 0.34859785E+03  0.78223289E+04                                 8.572638                            6.457805      -0.136105       1.988379                    0.997849      26.161700      75.573741       0.608441       0.448618      -1.035617      -0.022652      -0.032268      -0.030863       0.050069      -0.014591      -0.005852      -0.002955       0.052673      -0.117551      -0.040087      -0.009887       0.049973             11.043149       5.698679       3.105942      -0.088251      15.214493      -4.154976      12.216277          -0.012328
          482              C      21.325047      25.667329      13.841026      -0.158437      36.078170 0.44388497E+03  0.10546957E+05                                 9.710298                            7.148033      -0.136347       1.933068                    0.999173      29.908280      87.978233       0.597194       0.431652      -1.049000      -0.006505      -0.001362      -0.011439       0.013229      -0.014244      -0.002926       0.022061       0.053676      -0.003833      -0.040837       0.007424       0.033413             13.122720       6.549708       3.631641      -0.680733      18.843262      -7.121967      13.975190          -0.001375
          483              C      20.766551      24.466049      13.903736       0.053504      38.071773 0.39004929E+03  0.89104738E+04                                10.024483                            6.648858      -0.176914       1.962825                    0.999295      26.364657      74.326833       0.630840       0.425017      -1.060463      -0.004551       0.010636      -0.023424       0.026125      -0.008849      -0.001838       0.010829       0.036064      -0.015505      -0.023292      -0.000069       0.023361             14.550001       6.708760       3.415195      -0.105890      18.499703      -8.702922      18.441539          -0.012084
          484              C      20.280929      23.936027      12.715691      -0.153678      33.871236 0.43102246E+03  0.10146782E+05                                 9.235540                            7.018018      -0.029395       1.967689                    0.999371      29.529876      85.921421       0.607180       0.428509      -1.052943      -0.004014       0.016903       0.013463       0.021979      -0.003195       0.000548       0.021340       0.018094      -0.098798      -0.042171       0.015851       0.026320             11.343704       6.454681       3.146223       0.467169      13.083250      -4.019388      14.493181           0.000008
          485              C      20.464776      24.610950      11.547150       0.047200      28.831336 0.32325115E+03  0.70908877E+04                                 8.215369                            5.992521       0.297013       2.097503                    0.999801      26.620449      75.091358       0.670248       0.416591      -1.058998       0.015609       0.041748       0.020375       0.049007      -0.001502       0.016098       0.038500       0.026562      -0.063706      -0.053950       0.018299       0.035652             10.258343       5.672705       3.384067      -0.085011      13.291817      -3.256209      11.810507          -0.003164
          486              C      20.704866      23.667873      15.137704       0.368075      32.173056 0.32118059E+03  0.70384385E+04                                 9.288495                            6.240429      -0.257619       1.954245                    0.999047      24.169502      68.279211       0.614707       0.454685      -1.035454      -0.002849      -0.012696       0.031985       0.034530      -0.049328      -0.029147       0.020055       0.045360      -0.065601      -0.043491      -0.034285       0.077776             13.328752       6.998331       3.022972       0.680145      15.456150      -7.577600      17.531776          -0.008794
          487              C      22.057109      27.155965       6.812498       0.061511      27.815431 0.32148389E+03  0.70359647E+04                                 8.022013                            5.956980       0.326079       2.111571                    0.999814      26.358698      74.044193       0.676110       0.413928      -1.061677      -0.008019       0.040160       0.017394       0.044493      -0.005826       0.021282       0.026065       0.007989      -0.112231      -0.054429       0.024061       0.030369              9.891242       5.534522      -1.256456      -2.439292       9.277308      -2.480358      14.861897          -0.003638
          488              C      22.177456      27.718110       5.536805      -0.164291      34.584134 0.43377957E+03  0.10225309E+05                                 9.351473                            7.012718      -0.014513       1.966893                    0.999573      29.804665      86.704833       0.611172       0.425143      -1.055296      -0.000629       0.011834       0.012105       0.016940       0.003218       0.007719       0.029868       0.009869      -0.035414      -0.036304       0.008031       0.028273             11.713027       6.688995      -1.340348      -2.668049      10.912945      -4.495178      17.537142           0.000068
          489              C       6.463977       2.723959       5.252139       0.054719      38.382498 0.40592490E+03  0.93571494E+04                                10.093906                            6.786535      -0.176652       1.960156                    0.999236      26.564418      74.994011       0.624491       0.425483      -1.061186      -0.001170      -0.007987       0.026446       0.027651       0.005733       0.008177       0.008061       0.013961      -0.023806      -0.014398      -0.003057       0.017455             14.441905       7.086984      -0.987215      -3.727373      11.629793      -6.153281      24.608938          -0.006393
          490              C       5.810232       3.351396       6.295752      -0.157828      33.952276 0.42015573E+03  0.98381935E+04                                 9.243607                            6.896122       0.020301       1.984410                    0.999527      29.491247      85.869341       0.616269       0.424454      -1.054358       0.009560      -0.008053      -0.002648       0.012777      -0.006300       0.008226       0.012750       0.028044      -0.097876      -0.038185       0.006006       0.032179             11.882502       6.486855      -1.014264      -3.212034       9.416399      -3.272128      19.744253          -0.000465
          491              C       5.749151       2.756082       7.510215       0.100289      26.482016 0.30662335E+03  0.66541933E+04                                 7.944673                            5.942854       0.143157       2.080039                    0.999275      25.480500      72.064410       0.653431       0.431933      -1.046900       0.039212      -0.037321      -0.002793       0.054205       0.006664       0.014289       0.026764       0.055805      -0.060549      -0.046196       0.001920       0.044275              9.938412       5.490547      -1.316906      -1.997363       8.891217      -2.756891      15.433472          -0.003996
          492              C       6.580696       3.318576       3.905341       0.361649      32.088278 0.32224461E+03  0.70748150E+04                                 9.288141                            6.257144      -0.266045       1.950282                    0.999038      24.335256      69.040822       0.612321       0.455615      -1.033870      -0.001454       0.014271      -0.033906       0.036815       0.045553       0.034150       0.014865       0.047462      -0.076556      -0.043402      -0.033985       0.077387             13.250193       7.170826      -1.417123      -3.262569      11.419099      -5.643185      21.160652          -0.004180
          493              C      35.461615      29.628355      13.189230       0.580443      21.532456 0.26041214E+03  0.54872048E+04                                 7.266127                            5.828254      -0.249401       1.968853                    0.999214      23.279805      67.330925       0.594250       0.489156      -1.003372      -0.004510      -0.029968       0.040021       0.050201      -0.089319      -0.013013       0.012906       0.040600      -0.115032      -0.072544      -0.040419       0.112963              8.046523       6.148298       1.889854      -0.268427       7.973898      -2.129409      10.017375          -0.000072
          494              C      20.804046       4.343006      12.102411      -0.038983      37.930719 0.48583519E+03  0.11731715E+05                                 9.916435                            7.444844      -0.131261       1.960262                    0.998874      28.367002      82.375011       0.592898       0.427813      -1.058119      -0.000773       0.003520      -0.042409       0.042562       0.001657       0.011979       0.030767      -0.044045       0.018116      -0.031499      -0.013594       0.045093             11.953329      13.690397       0.001013      -0.197737      10.020378      -5.264450      12.149211           0.007200
          495              C      19.828266       4.914055      11.266680      -0.130852      31.192698 0.43994063E+03  0.10434509E+05                                 8.733738                            7.115584      -0.003864       1.968518                    0.999307      30.057071      88.463189       0.598370       0.431577      -1.048587       0.025489      -0.007390      -0.008063       0.027736       0.000266       0.000425       0.016811       0.036463      -0.043646      -0.029660       0.004143       0.025517              9.842102      11.196398      -0.981698       0.515888       8.163659      -3.543415      10.166250           0.001820
          496              C      37.441901      27.304183      15.266582       0.113667      28.806412 0.34859917E+03  0.78223530E+04                                 8.572657                            6.457775      -0.136094       1.988383                    0.997849      26.161735      75.573405       0.608449       0.448612      -1.035622      -0.023187      -0.005801       0.043994       0.050068       0.025771       0.034677       0.012609      -0.005796       0.028278      -0.040084      -0.009885       0.049969             11.043163       8.053504      -4.033957      -1.025780      15.501161      -4.216333       9.574825          -0.012329
          497              C      38.286146      26.166625      15.253249      -0.158438      36.078372 0.44388821E+03  0.10547049E+05                                 9.710297                            7.148043      -0.136358       1.933063                    0.999173      29.908441      87.978647       0.597196       0.431650      -1.049002      -0.006479       0.006136       0.009766       0.013229       0.017282       0.005977       0.021686       0.048194       0.020212      -0.040836       0.007429       0.033406             13.122654       8.674617      -5.593133       0.072929      20.399799      -5.571126      10.293546          -0.001375
          498              C      38.269818      25.297221      16.254644       0.053503      38.072843 0.39005813E+03  0.89107180E+04                                10.024638                            6.648913      -0.176914       1.962825                    0.999295      26.364712      74.326944       0.630840       0.425014      -1.060465      -0.013779       0.021220       0.006511       0.026125       0.011567       0.007633       0.013446       0.024489       0.015998      -0.023293      -0.000067       0.023360             14.550220      10.511503      -8.124565      -0.557849      22.670098      -4.214544      10.469060          -0.012085
          499              C      37.389589      25.555773      17.297023      -0.153680      33.871910 0.43102906E+03  0.10146970E+05                                 9.235682                            7.018077      -0.029392       1.967689                    0.999371      29.529984      85.921707       0.607177       0.428510      -1.052943       0.017879       0.008898      -0.009178       0.021979       0.031351       0.007823      -0.001260       0.010689       0.058663      -0.042170       0.015857       0.026312             11.343871       9.182336      -5.261011      -1.389954      14.615632      -2.604601      10.233644           0.000009
          500              C      36.538390      26.615992      17.218265       0.047196      28.828166 0.32319287E+03  0.70893381E+04                                 8.214481                            5.991659       0.297015       2.097502                    0.999801      26.620627      75.092098       0.670345       0.416547      -1.059019       0.020886       0.020680      -0.039214       0.049007       0.032686      -0.010681       0.009760       0.026743       0.098090      -0.053948       0.018285       0.035663             10.257046       7.956642      -3.993145      -1.099289      13.231702      -3.729401       9.582795          -0.003166
          501              C      39.077777      24.068183      16.269952       0.368075      32.173118 0.32117958E+03  0.70384177E+04                                 9.288538                            6.240439      -0.257623       1.954244                    0.999047      24.169560      68.279604       0.614703       0.454688      -1.035451       0.023876      -0.024835      -0.002351       0.034531       0.046020       0.026195       0.020813       0.050507      -0.090482      -0.043487      -0.034282       0.077769             13.328839       9.725497      -7.656030      -0.712186      19.896883      -2.564517      10.364136          -0.008795
          502              C      32.611078      30.509107      16.296616       0.061508      27.814480 0.32147287E+03  0.70356489E+04                                 8.021774                            5.956866       0.326128       2.111588                    0.999814      26.358346      74.042325       0.676120       0.413926      -1.061681       0.029806       0.027581      -0.018178       0.044492       0.038309      -0.005736       0.005651      -0.013361       0.088649      -0.054429       0.024048       0.030380              9.890861      13.249066      -3.411437      -0.634865      12.095508      -0.356520       4.328009          -0.003638
          503              C      31.671584      31.544187      16.358586      -0.164294      34.584486 0.43378966E+03  0.10225566E+05                                 9.351511                            7.012844      -0.014515       1.966891                    0.999573      29.804478      86.703236       0.611164       0.425148      -1.055297       0.013614       0.004337      -0.009099       0.016939       0.020987      -0.010726       0.000619       0.025730       0.066619      -0.036307       0.008025       0.028282             11.713009      14.718914      -4.936188      -0.030503      15.483854      -0.259059       4.936260           0.000067
          504              C      16.961704       6.657053      16.376609       0.054716      38.381665 0.40591817E+03  0.93569400E+04                                10.093675                            6.786423      -0.176653       1.960155                    0.999236      26.564315      74.993100       0.624505       0.425476      -1.061192       0.019873      -0.018785      -0.004095       0.027651       0.005429      -0.000929       0.002882       0.002471       0.051457      -0.014399      -0.003063       0.017462             14.441484      19.573770      -8.507119      -0.562842      18.430068       0.054611       5.320615          -0.006392
          505              C      18.321809       6.876674      16.266742      -0.157828      33.952327 0.42016133E+03  0.98383533E+04                                 9.243712                            6.896301       0.020296       1.984408                    0.999527      29.491145      85.869062       0.616243       0.424471      -1.054348      -0.009266      -0.008221      -0.003127       0.012776       0.027574       0.010702       0.007801      -0.004988       0.062256      -0.038187       0.006008       0.032179             11.882542      16.942210      -5.672126      -0.826534      13.651927       0.120851       5.053490          -0.000465
          506              C      19.172102       5.825707      16.192428       0.100288      26.481618 0.30662183E+03  0.66541229E+04                                 7.944537                            5.942855       0.143182       2.080047                    0.999275      25.480106      72.062056       0.653431       0.431935      -1.046904      -0.032659      -0.041103      -0.013490       0.054203       0.020201       0.003407       0.014540       0.027613       0.121388      -0.046198       0.001911       0.044287              9.938142      13.113315      -3.851079      -0.843742      12.317515       0.135473       4.383595          -0.003996
          507              C      15.975340       7.753760      16.449936       0.361646      32.087985 0.32224196E+03  0.70747384E+04                                 9.288084                            6.257114      -0.266039       1.950283                    0.999038      24.335220      69.040507       0.612323       0.455614      -1.033871      -0.022837       0.028296       0.005762       0.036816      -0.002238      -0.000893      -0.000291      -0.008281       0.232150      -0.043405      -0.033985       0.077391             13.250059      17.263902      -6.725822      -0.039294      17.457291       0.044595       5.028983          -0.004184
          508              C      23.901022       5.930280      10.590936       0.580443      21.532431 0.26041562E+03  0.54872904E+04                                 7.266110                            5.828297      -0.249396       1.968856                    0.999214      23.279747      67.330593       0.594248       0.489156      -1.003373       0.049980       0.003717      -0.002895       0.050201      -0.012830       0.041073       0.007559       0.025475       0.305102      -0.072543      -0.040419       0.112962              8.046444      11.343674       0.549381      -1.216142       7.789711      -0.227396       5.005946          -0.000074
          509              C      22.493141       5.575186      10.904983      -0.038983      37.930306 0.48582523E+03  0.11731391E+05                                 9.916362                            7.444809      -0.131265       1.960260                    0.998874      28.366895      82.373857       0.592896       0.427817      -1.058118      -0.036659       0.018093       0.011846       0.042562      -0.008481       0.004811       0.029638      -0.047236      -0.029786      -0.031497      -0.013598       0.045095             11.953227      16.402238       0.706597       0.301719       8.301130      -3.697822      11.156314           0.007200
          510              C      21.481075       6.151821      10.117644      -0.130853      31.189431 0.43986681E+03  0.10432347E+05                                 8.732950                            7.114809      -0.003888       1.968509                    0.999307      30.056873      88.461621       0.598424       0.431555      -1.048597      -0.002316      -0.005987       0.026983       0.027736      -0.003307      -0.002102      -0.010445      -0.040626       0.053388      -0.029670       0.004142       0.025528              9.841228      12.837450      -0.376647       0.943203       6.917290      -2.522345       9.768944           0.001820
          511              C      26.939034       5.357137      12.611009       0.113667      28.806252 0.34859724E+03  0.78223066E+04                                 8.572678                            6.457793      -0.136085       1.988386                    0.997849      26.161617      75.573301       0.608443       0.448617      -1.035618       0.039270      -0.003485      -0.030863       0.050068      -0.015520       0.005480      -0.003590      -0.051610      -0.117542      -0.040082      -0.009893       0.049976             11.043203      15.525484       2.567512       3.642271       5.387821       2.001042      12.216305          -0.012329
          512              C      27.584918       5.634368      13.841026      -0.158439      36.078495 0.44388852E+03  0.10547063E+05                                 9.710346                            7.148055      -0.136352       1.933065                    0.999173      29.908417      87.978719       0.597194       0.431651      -1.049001       0.004432      -0.004954      -0.011437       0.013229      -0.016129      -0.017647      -0.013566      -0.051510      -0.003830      -0.040847       0.007430       0.033416             13.122770      18.915001       3.507462       6.508119       6.478036       2.971467      13.975274          -0.001374
          513              C      28.904504       5.751336      13.903736       0.053503      38.072052 0.39004918E+03  0.89104676E+04                                10.024525                            6.648849      -0.176907       1.962827                    0.999295      26.364664      74.326756       0.630841       0.425016      -1.060464      -0.006936      -0.009262      -0.023424       0.026126      -0.011197      -0.008464      -0.007007      -0.033359      -0.015504      -0.023299      -0.000065       0.023363             14.550058      18.509471       3.398002       7.589779       6.698865       4.259800      18.441840          -0.012085
          514              C      29.606328       5.595786      12.715691      -0.153683      33.871599 0.43102616E+03  0.10146878E+05                                 9.235594                            7.018035      -0.029392       1.967688                    0.999371      29.529903      85.921187       0.607182       0.428508      -1.052945      -0.012632      -0.011929       0.013464       0.021980      -0.006246      -0.018759      -0.010198      -0.014580      -0.098792      -0.042174       0.015851       0.026323             11.343730      14.149999       1.297066       3.247218       5.387090       2.414406      14.494101           0.000009
          515              C      28.929904       5.417541      11.547150       0.047200      28.827970 0.32319442E+03  0.70893481E+04                                 8.214430                            5.991697       0.297086       2.097528                    0.999801      26.620111      75.089393       0.670342       0.416550      -1.059022      -0.043961      -0.007354       0.020373       0.049007      -0.010754      -0.041392      -0.005317      -0.015886      -0.063697      -0.053954       0.018303       0.035650             10.256975      14.315221       1.606679       2.860645       4.646114       1.554159      11.809589          -0.003166
          516              C      29.626588       6.097003      15.137704       0.368070      32.173119 0.32118017E+03  0.70384247E+04                                 9.288496                            6.240415      -0.257609       1.954248                    0.999047      24.169508      68.279141       0.614709       0.454684      -1.035455       0.012420       0.003879       0.031986       0.034531       0.005018      -0.002798      -0.035269      -0.108117      -0.065601      -0.043491      -0.034283       0.077774             13.328782      15.959539       2.150860       6.222326       6.494825       4.377867      17.531982          -0.008793
          517              C      25.929690       5.524034       6.812498       0.061509      27.814479 0.32147457E+03  0.70356931E+04                                 8.021783                            5.956897       0.326128       2.111588                    0.999814      26.358283      74.042106       0.676116       0.413928      -1.061680      -0.030766      -0.027026       0.017393       0.044492      -0.000557      -0.033220       0.005397      -0.014072      -0.112236      -0.054434       0.024051       0.030383              9.890846       7.253293       2.248850       3.367543       7.558120      -0.872172      14.861127          -0.003640
          518              C      25.382684       5.347186       5.536805      -0.164295      34.584360 0.43379041E+03  0.10225579E+05                                 9.351487                            7.012862      -0.014512       1.966892                    0.999573      29.804371      86.702662       0.611162       0.425150      -1.055297      -0.009932      -0.006462       0.012104       0.016938      -0.005891      -0.029736      -0.008251       0.000645      -0.035421      -0.036316       0.008032       0.028284             11.712938       8.696341       2.499233       5.227110       8.905600      -0.062590      17.536872           0.000070
          519              C      24.646994       4.235989       5.252139       0.054716      38.381620 0.40591801E+03  0.93569335E+04                                10.093662                            6.786418      -0.176650       1.960156                    0.999236      26.564300      74.992993       0.624506       0.425475      -1.061192       0.007502       0.002980       0.026447       0.027651      -0.008916      -0.011074       0.003051       0.002952      -0.023810      -0.014403      -0.003059       0.017462             14.441466       9.638898       2.460533       7.192467       9.077216      -0.151236      24.608283          -0.006395
          520              C      24.430490       3.356110       6.295752      -0.157830      33.952034 0.42015671E+03  0.98382171E+04                                 9.243626                            6.896232       0.020301       1.984410                    0.999527      29.491100      85.868778       0.616250       0.424467      -1.054351       0.002193       0.012304      -0.002648       0.012776      -0.009002      -0.015162       0.000747      -0.024942      -0.097880      -0.038192       0.006003       0.032189             11.882427       7.805611       1.775558       4.439728       8.097515      -1.145627      19.744155          -0.000463
          521              C      24.976588       3.600870       7.510215       0.100287      26.481665 0.30662252E+03  0.66541399E+04                                 7.944525                            5.942843       0.143185       2.080049                    0.999275      25.480191      72.062252       0.653435       0.431932      -1.046905       0.012716       0.052617      -0.002793       0.054203      -0.027509      -0.030329      -0.001006      -0.016357      -0.060560      -0.046205       0.001915       0.044291              9.938125       6.900482       2.130928       3.386175       7.480981      -0.351145      15.432911          -0.003998
          522              C      24.073681       4.039762       3.905341       0.361642      32.087989 0.32224210E+03  0.70747408E+04                                 9.288077                            6.257110      -0.266031       1.950286                    0.999038      24.335229      69.040484       0.612324       0.455614      -1.033871      -0.011632      -0.008395      -0.033906       0.036816      -0.043331      -0.029950       0.022141       0.055167      -0.076553      -0.043401      -0.033989       0.077390             13.250049       9.129669       2.548058       6.518339       9.460054      -0.003901      21.160425          -0.004175
          523              C      36.574978      11.961990       2.060810       0.580443      21.532420 0.26041556E+03  0.54872848E+04                                 7.266092                            5.828287      -0.249376       1.968863                    0.999214      23.279657      67.330148       0.594250       0.489155      -1.003374      -0.049979      -0.001491       0.004470       0.050201      -0.034453       0.025783      -0.046067      -0.126199      -0.149917      -0.072538      -0.040426       0.112964              8.046421      11.343615       0.963480      -0.923369       5.172338       0.697985       7.623311          -0.000070
          524              C       7.744859      12.139712       1.621341      -0.038986      37.930277 0.48582604E+03  0.11731438E+05                                 9.916435                            7.444880      -0.131254       1.960264                    0.998874      28.366959      82.374674       0.592884       0.427825      -1.058112       0.036659       0.017199       0.013109       0.042562      -0.001715       0.009595       0.035155      -0.031633       0.017030      -0.031497      -0.013597       0.045094             11.953295      16.402376      -0.519921      -0.565718       8.514932      -3.773374      10.942579           0.007200
          525              C       8.756925      11.589613       2.427445      -0.130851      31.189227 0.43986279E+03  0.10432216E+05                                 8.732871                            7.114758      -0.003840       1.968526                    0.999307      30.056685      88.460575       0.598429       0.431553      -1.048600       0.002316       0.023444      -0.014638       0.027736       0.003075       0.002410      -0.010125      -0.039737       0.056076      -0.029671       0.004145       0.025526              9.841116      12.837185      -0.763602       0.669373       7.866688      -2.857980       8.819476           0.001820
          526              C      33.536966      13.675485       0.847087       0.113664      28.806112 0.34859846E+03  0.78223433E+04                                 8.572644                            6.457805      -0.136090       1.988384                    0.997849      26.161693      75.573637       0.608442       0.448617      -1.035617      -0.039271      -0.030259       0.007002       0.050068      -0.000002       0.016453       0.023787       0.025827       0.114760      -0.040084      -0.009886       0.049970             11.043169      15.525384      -4.289991      -1.206514      12.715338      -0.589600       4.888784          -0.012329
          527              C      32.891082      14.927567       0.698458      -0.158440      36.078341 0.44388676E+03  0.10547013E+05                                 9.710335                            7.148053      -0.136357       1.933064                    0.999173      29.908364      87.978604       0.597192       0.431653      -1.049000      -0.004432      -0.012435      -0.000859       0.013229       0.022006       0.009318      -0.001855      -0.018387       0.095534      -0.040837       0.007423       0.033413             13.122787      18.915081      -7.305173      -1.137471      15.009908      -0.045002       5.443372          -0.001374
          528              C      31.571496      15.025680       0.787833       0.053503      38.071813 0.39004940E+03  0.89104780E+04                                10.024489                            6.648859      -0.176913       1.962825                    0.999295      26.364677      74.326924       0.630839       0.425017      -1.060463       0.006935      -0.025171      -0.000924       0.026125       0.011707       0.007732       0.002228      -0.007237       0.062858      -0.023293      -0.000068       0.023361             14.550010      18.509640      -8.288507      -0.673733      19.814219      -0.377222       5.326171          -0.012086
          529              C      30.869672      13.853730       1.037194      -0.153680      33.871340 0.43102456E+03  0.10146845E+05                                 9.235561                            7.018039      -0.029402       1.967686                    0.999371      29.529946      85.921720       0.607178       0.428510      -1.052942       0.012631       0.008718      -0.015735       0.021980       0.019761      -0.000371       0.009885       0.042217       0.071596      -0.042169       0.015851       0.026318             11.343720      14.150845      -3.493958      -0.140529      14.998872      -0.983989       4.881444           0.000010
          530              C      31.546096      12.692604       1.258657       0.047196      28.831242 0.32325046E+03  0.70908618E+04                                 8.215335                            5.992505       0.297052       2.097516                    0.999801      26.620341      75.090757       0.670251       0.416590      -1.059000       0.043959       0.016757      -0.013729       0.049007       0.042605      -0.003662       0.008376       0.022824       0.052407      -0.053945       0.018294       0.035651             10.258294      14.317659      -3.234476      -0.561064      11.991532      -1.042284       4.465693          -0.003166
          531              C      30.849412      16.304298       0.702408       0.368070      32.173118 0.32118102E+03  0.70384500E+04                                 9.288500                            6.240429      -0.257613       1.954246                    0.999047      24.169546      68.279338       0.614708       0.454685      -1.035455      -0.012420       0.031450      -0.007005       0.034531       0.000961      -0.005667      -0.000135      -0.008742       0.232524      -0.043491      -0.034283       0.077774             13.328763      15.959676      -6.583423       0.046257      19.057099      -0.063605       4.969513          -0.008792
          532              C      34.546310       8.264229       2.937277       0.061506      27.815355 0.32148270E+03  0.70359276E+04                                 8.021985                            5.956960       0.326108       2.111581                    0.999814      26.358626      74.043784       0.676113       0.413926      -1.061679       0.030769       0.007391      -0.031277       0.044493       0.031494      -0.010555       0.024045       0.038660       0.046010      -0.054425       0.024059       0.030367              9.891208       7.253466      -3.924726      -0.997710      13.502064      -2.973736       8.918094          -0.003638
          533              C      35.093316       7.002545       3.195773      -0.164294      34.584295 0.43378186E+03  0.10225379E+05                                 9.351505                            7.012741      -0.014521       1.966889                    0.999573      29.804752      86.705205       0.611171       0.425143      -1.055296       0.009934       0.009258      -0.010127       0.016940       0.029986      -0.004363      -0.000952       0.021279       0.026506      -0.036303       0.008031       0.028272             11.713066       8.696222      -5.761125      -0.613954      16.538543      -2.761578       9.904432           0.000069
          534              C       5.591006       6.363760       2.243016       0.054719      38.382512 0.40592496E+03  0.93571524E+04                                10.093908                            6.786536      -0.176654       1.960155                    0.999236      26.564434      74.994093       0.624491       0.425483      -1.061186      -0.007502       0.025927      -0.006006       0.027650       0.013408       0.004712       0.005650       0.010302      -0.001748      -0.014399      -0.003056       0.017455             14.441895       9.639144      -7.601468       0.077547      22.788070      -4.998715      10.898472          -0.006392
          535              C       5.807510       7.054395       1.065587      -0.157828      33.952340 0.42015697E+03  0.98382315E+04                                 9.243625                            6.896138       0.020293       1.984408                    0.999527      29.491284      85.869542       0.616267       0.424455      -1.054357      -0.002194       0.001605       0.012484       0.012776       0.017286       0.003428       0.019879       0.029176       0.064459      -0.038184       0.006005       0.032179             11.882522       7.805650      -4.777744      -0.194188      17.730122      -4.551243      10.111792          -0.000464
          536              C       5.261412       8.280989       0.891528       0.100286      26.481972 0.30662271E+03  0.66541721E+04                                 7.944653                            5.942840       0.143179       2.080047                    0.999275      25.480437      72.064057       0.653434       0.431932      -1.046902      -0.012715       0.014906       0.050539       0.054204       0.037752       0.015815       0.011302       0.018453       0.043894      -0.046193       0.001920       0.044273              9.938386       6.900565      -3.902884      -0.880375      14.329020      -2.772391       8.585572          -0.003997
          537              C       6.164319       5.028579       2.506944       0.361645      32.088350 0.32224526E+03  0.70748328E+04                                 9.288153                            6.257149      -0.266045       1.950282                    0.999038      24.335283      69.040914       0.612320       0.455615      -1.033870       0.011632      -0.034765       0.003387       0.036816       0.042678       0.030868       0.020582       0.050756      -0.089791      -0.043402      -0.033985       0.077387             13.250210       9.129787      -6.995028      -0.229580      19.858196      -3.680114      10.762647          -0.004180
          538              C      25.014385      22.311044      23.537472       0.580444      21.532514 0.26041600E+03  0.54872974E+04                                 7.266122                            5.828295      -0.249390       1.968858                    0.999214      23.279693      67.330314       0.594249       0.489155      -1.003374       0.004510       0.027742      -0.041595       0.050201       0.042035       0.079868       0.021734       0.065569      -0.040129      -0.072539      -0.040418       0.112956              8.046473       6.148265      -0.376921      -1.871180       8.451921      -2.298385       9.539234          -0.000071
          539              C       9.433954      12.857931       0.060489      -0.038985      37.930322 0.48582558E+03  0.11731439E+05                                 9.916493                            7.444910      -0.131255       1.960264                    0.998874      28.367013      82.375223       0.592878       0.427829      -1.058108       0.000773      -0.038811       0.017454       0.042562      -0.011856       0.002424       0.028004      -0.051858      -0.005326      -0.031500      -0.013595       0.045096             11.953380      13.690948       0.185929      -0.066614       8.603754      -4.763465      13.565439           0.007200
          540              C      10.409734      12.260346       0.877455      -0.130850      31.189572 0.43986963E+03  0.10432427E+05                                 8.732998                            7.114865      -0.003863       1.968518                    0.999307      30.056636      88.460860       0.598417       0.431559      -1.048595      -0.025487      -0.010067      -0.004281       0.027735      -0.000504      -0.000119       0.014207       0.029094      -0.065774      -0.029665       0.004144       0.025521              9.841267      11.196487      -0.158995       1.096983       7.715593      -3.384697      10.611723           0.001819
          541              C      23.034099      23.494865      20.653770       0.113664      28.806517 0.34860038E+03  0.78223921E+04                                 8.572706                            6.457806      -0.136107       1.988379                    0.997848      26.161777      75.573748       0.608445       0.448615      -1.035619       0.023188       0.039544      -0.020135       0.050068      -0.041290      -0.012742       0.006272      -0.023711      -0.025474      -0.040091      -0.009883       0.049974             11.043224       8.053552       2.311782       3.461388       7.583194      -1.416866      17.492927          -0.012330
          542              C      22.189854      23.103110      19.585715      -0.158438      36.078405 0.44388702E+03  0.10547027E+05                                 9.710362                            7.148071      -0.136356       1.933065                    0.999173      29.908350      87.978757       0.597189       0.431655      -1.048998       0.006479       0.011253       0.002529       0.013229      -0.011404      -0.014307       0.006117       0.004161      -0.111885      -0.040837       0.007422       0.033416             13.122751       8.674669       1.795640       5.297649       7.914844      -1.156987      22.778740          -0.001373
[truncated: 158,676 more chars]
