# Supplementary material for: A collection of forcefield precursors for metal–organic frameworks
Source: RSC Adv. 2019 Nov 13;9(63):36492–507. doi: 10.1039/c9ra07327b (PMC9075174; doi:10.1039/c9ra07327b)
Supplement: RA-009-C9RA07327B-s3959 [file RA-009-C9RA07327B-s3959.xyz]

   75
jmolscript: load "" {1 1 1} spacegroup "x,y,z" unitcell [{      8.911400     0.000000     0.000000 }, {      0.000000    11.390000     0.000000 }, {     -0.690515    -5.694888    11.903500 }]
Cu     0.000000     0.000000     0.000000     0.721611
Cu     5.552437     0.000007     0.721828     0.891767
Cu     2.668448     5.695105    11.181672     0.882853
H      8.163408    -0.784721     5.320864     0.117647
H      6.205887     3.171062     9.125223     0.157279
H      5.498660     2.041182     9.948945     0.156062
H      3.573747     2.357809     8.444343     0.117548
H      4.552673     3.179020     7.530154     0.113178
H      6.471210    -0.781319     3.675801     0.154494
H      0.057477     4.910291     6.582636     0.118356
H      2.014998     8.866002     2.778277     0.157001
H      2.722225     7.736106     1.954555     0.156649
H      4.647138     8.052763     3.459157     0.117453
H      3.668212     8.873990     4.373346     0.113302
H      1.749675     4.913723     8.227699     0.152903
H      0.057477     6.479833     6.582636     0.117654
H      2.014998     2.524050     2.778277     0.156905
H      2.722225     3.653930     1.954555     0.155883
H      4.647138     3.337303     3.459157     0.117652
H      3.668212     2.516092     4.373346     0.113238
H      1.749675     6.476431     8.227699     0.154131
H      8.163408     0.784821     5.320864     0.118350
H      6.205887    -3.170890     9.125223     0.157375
H      5.498660    -2.040994     9.948945     0.156827
H      3.573747    -2.357651     8.444343     0.117349
H      4.552673    -3.178878     7.530154     0.113244
H      6.471210     0.781389     3.675801     0.153267
C      4.691407     3.901172    10.315573     0.679135
C      5.342933     2.840755     9.422811    -0.335183
C      4.503110     2.466012     8.184847    -0.046634
C      6.015337     1.231322     6.649295     0.540468
C      3.529478     9.596090     1.587927     0.682144
C      2.877952     8.535689     2.480689    -0.337323
C      3.717775     8.160970     3.718653    -0.046384
C      2.205548     6.926308     5.254205     0.542937
C      3.529478     1.793940     1.587927     0.679068
C      2.877952     2.854357     2.480689    -0.335068
C      3.717775     3.229100     3.718653    -0.046213
C      2.205548     4.463790     5.254205     0.540452
C      4.691407    -3.900978    10.315573     0.682217
C      5.342933    -2.840577     9.422811    -0.337437
C      4.503110    -2.465858     8.184847    -0.046808
C      6.015337    -1.231196     6.649295     0.542951
C      8.093779     0.000025     2.680668     0.666653
C      7.018055     0.000036     3.773410    -0.367407
C      7.607665     0.000049     5.192307    -0.039593
C      4.511081     0.000077     8.139613     0.524071
C      0.127106     5.695087     9.222832     0.666920
C      1.202830     5.695076     8.130090    -0.367138
C      0.613220     5.695063     6.711193    -0.039696
C      3.709804     5.695035     3.763887     0.524058
N      5.005898     1.194882     7.582529    -0.227729
N      3.214987     6.889852     4.320971    -0.226670
N      3.214987     4.500230     4.320971    -0.227491
N      5.005898    -1.194740     7.582529    -0.226903
N      6.497903     0.000058     6.211246    -0.234122
N      1.722982     5.695054     5.692254    -0.234061
O      5.380455     4.299831    11.310706    -0.562666
O      3.524574     4.288430    10.060124    -0.503175
O      6.445049     2.298560     6.216008    -0.482623
O      2.840430     9.994731     0.592794    -0.558840
O      4.696311     9.983352     1.843376    -0.509405
O      1.775836     7.993556     5.687492    -0.483810
O      2.840430     1.395281     0.592794    -0.557022
O      4.696311     1.406682     1.843376    -0.508745
O      1.775836     3.396552     5.687492    -0.482435
O      5.380455    -4.299619    11.310706    -0.564486
O      3.524574    -4.288240    10.060124    -0.503842
O      6.445049    -2.298444     6.216008    -0.483998
O      7.604714     0.000014     1.464131    -0.586079
O      0.395530     0.000027     2.921119    -0.496718
O      3.678440     0.000085     9.051421    -0.468394
O      0.616171     5.695098    10.439370    -0.589371
O      7.825355     5.695085     8.982381    -0.499507
O      4.542445     5.695027     2.852079    -0.468074

The following XYZ coordinates are in angstroms. Other properties are in atomic units.
The sperically averaged electron density of each atom fit to a function of the form exp(a - br)
eigen_1, eigen_2 and eigen_3 are the three eigenvalues of traceless quadrupole moment tensor
  atom number  atomic symbol              X              Y              Z     net charge C6 coefficient C8 coefficient C10 coefficient fluctuating dipole atomic polarizability isotropic forcefield polarizability              a              b squared Pearson coefficient          <r^3>          <r^4>         wp_QDO          m_QDO          q_QDO       dipole_x       dipole_y       dipole_z         dipole            Qxy            Qxz            Qyz     Q(x^2-y^2)  Q(3z^2 - R^2)        eigen_1        eigen_2        eigen_3 static polarizability      alpha(xx)      alpha(xy)      alpha(xz)      alpha(yy)      alpha(yz)      alpha(zz) atomic spin moment
            1             Cu       0.000000       0.000000       0.000000       0.721611      71.809156 0.12828626E+04  0.37341682E+05                                15.793277                           13.070888       0.200715       1.935751                    0.999720      45.317599     120.366151       0.421338       0.499415      -1.076501      -0.000496       0.000000      -0.000253       0.000557       0.000146      -0.028202      -0.000119       0.152473      -0.091480      -0.060990      -0.036698       0.097688             18.498154      23.745141      -0.000721      -9.584897       8.902673       0.000276      22.846649           0.389294
            2             Cu       5.552437       0.000007       0.721828       0.891767      59.849717 0.10802861E+04  0.29599932E+05                                13.001745                           11.206217       1.133385       2.296405                    0.994015      40.027401      97.416858       0.512795       0.435924      -1.133387       0.152198       0.000598       0.076511       0.170348      -0.000895      -0.101458       0.000055      -0.172271       0.008491      -0.153430       0.068690       0.084740             14.871464      14.550458       0.001050      -1.815677      14.032355      -0.002445      16.031578           0.693489
            3             Cu       2.668448       5.695105      11.181672       0.882853      60.472306 0.10949641E+04  0.30116898E+05                                13.110790                           11.298874       1.097053       2.283447                    0.993783      40.220160      98.215623       0.509324       0.437222      -1.132042      -0.155061      -0.000593      -0.078136       0.173637      -0.000892      -0.105548       0.000053      -0.180060       0.011635      -0.159966       0.071856       0.088110             14.998058      14.691039       0.001057      -1.823767      14.138992      -0.002476      16.164142          -0.416323
            4              H       8.163408      -0.784721       5.320864       0.117647       1.122700 0.86006918E+01  0.85214659E+02                                 1.731589                            1.669758      -0.955485       2.427064                    0.997319       3.430884       9.372383       0.508534       1.215639      -0.724519       0.026950      -0.031176      -0.000225       0.041211      -0.013108       0.003177       0.002974       0.004890       0.013313      -0.016446       0.005282       0.011164              1.759527       1.823053      -0.410264       0.006998       1.950120      -0.128459       1.505408           0.000092
            5              H       6.205887       3.171062       9.125223       0.157279       1.053533 0.82054229E+01  0.80647579E+02                                 1.689230                            1.656108      -0.979560       2.431238                    0.997682       3.316631       9.134389       0.497174       1.253452      -0.716319       0.022452       0.008311      -0.012808       0.027151       0.001149      -0.001318      -0.001131       0.007903      -0.008152      -0.003791      -0.001940       0.005731              1.697428       2.019633       0.288699      -0.197077       1.551529       0.025618       1.521121          -0.000372
            6              H       5.498660       2.041182       9.948945       0.156062       1.033044 0.80037238E+01  0.77326211E+02                                 1.605879                            1.588088      -0.801468       2.511971                    0.999488       3.110323       8.194695       0.536517       1.181649      -0.734961       0.003342      -0.023225       0.013326       0.026984      -0.004078       0.002845      -0.005679      -0.007260       0.016810      -0.008269      -0.002380       0.010648              1.601605       1.309534      -0.064686       0.051269       1.921712      -0.180918       1.573570          -0.000327
            7              H       3.573747       2.357809       8.444343       0.117548       1.232949 0.99661886E+01  0.10241744E+03                                 1.843793                            1.799051      -1.046689       2.380192                    0.996628       3.555444       9.881630       0.489409       1.217837      -0.724417      -0.039476      -0.000686       0.014682       0.042123       0.001094      -0.003630       0.008092       0.028155      -0.014761      -0.017282       0.000145       0.017137              1.854619       2.216735      -0.045257      -0.189096       1.716606       0.082511       1.630516          -0.000169
            8              H       4.552673       3.179020       7.530154       0.113178       1.100404 0.85674399E+01  0.85285863E+02                                 1.753039                            1.703483      -0.768041       2.512441                    0.999067       3.461515       9.655764       0.484423       1.270152      -0.712560       0.002248       0.035371      -0.021115       0.041256       0.000221       0.004852      -0.004276      -0.036126       0.000162      -0.019349       0.000328       0.019021              1.774639       1.457399      -0.082777       0.022448       1.960692      -0.344720       1.905825           0.000002
            9              H       6.471210      -0.781319       3.675801       0.154494       0.976291 0.74812365E+01  0.72747478E+02                                 1.678251                            1.638178      -1.053844       2.395839                    0.996712       3.462162       9.876438       0.468254       1.345179      -0.695108      -0.011555      -0.023421       0.001868       0.026183       0.002292      -0.002923       0.004248      -0.009937      -0.010782      -0.007830      -0.000584       0.008414              1.699869       1.702200       0.386301       0.085148       1.821471       0.054708       1.575935           0.000131
           10              H       0.057477       4.910291       6.582636       0.118356       1.123681 0.86111791E+01  0.85351654E+02                                 1.733103                            1.671155      -0.958773       2.425882                    0.997322       3.432302       9.380620       0.508106       1.216192      -0.724376      -0.026790      -0.031382       0.000566       0.041266       0.012923       0.003072      -0.002650       0.005185       0.014544      -0.016358       0.005512       0.010846              1.761098       1.824720       0.410803       0.006981       1.951885       0.128625       1.506689           0.000075
           11              H       2.014998       8.866002       2.778277       0.157001       1.053590 0.82021688E+01  0.80566003E+02                                 1.685012                            1.652252      -0.979906       2.430482                    0.997658       3.316797       9.116651       0.499606       1.248116      -0.717453      -0.022490       0.009162       0.013041       0.027564      -0.000684      -0.001253       0.000937       0.007900      -0.007558      -0.003561      -0.001930       0.005491              1.693088       2.013666      -0.287316      -0.196046       1.547907      -0.025521       1.517691           0.000393
           12              H       2.722225       7.736106       1.954555       0.156649       1.031470 0.79904103E+01  0.77179675E+02                                 1.605670                            1.587981      -0.805656       2.510895                    0.999487       3.107674       8.191692       0.535821       1.183457      -0.734545      -0.003747      -0.023237      -0.013203       0.026988       0.003605       0.002866       0.005748      -0.006853       0.016206      -0.007690      -0.002753       0.010443              1.601376       1.309618       0.064733       0.051324       1.921073       0.180521       1.573436           0.000317
           13              H       4.647138       8.052763       3.459157       0.117453       1.234343 0.99814993E+01  0.10262275E+03                                 1.845863                            1.800982      -1.052594       2.377545                    0.996560       3.557882       9.893426       0.488882       1.218581      -0.724245       0.039693      -0.000768      -0.014712       0.042338      -0.000841      -0.003563      -0.007944       0.027903      -0.014988      -0.017018      -0.000015       0.017033              1.856731       2.219380       0.045230      -0.189512       1.718495      -0.082671       1.632317           0.000209
           14              H       3.668212       8.873990       4.373346       0.113302       1.101711 0.85828007E+01  0.85500078E+02                                 1.756530                            1.706698      -0.772925       2.510675                    0.998974       3.464882       9.677136       0.483118       1.272670      -0.712015      -0.001800       0.035555       0.021225       0.041448      -0.000279       0.004447       0.004222      -0.036209       0.000058      -0.019187       0.000142       0.019045              1.778240       1.459924       0.083018       0.022457       1.964781       0.345810       1.910016           0.000013
           15              H       1.749675       4.913723       8.227699       0.152903       0.979632 0.75105697E+01  0.73072292E+02                                 1.678795                            1.638703      -1.040212       2.400353                    0.996781       3.466807       9.878272       0.469535       1.340784      -0.695980       0.011951      -0.024591      -0.001770       0.027398      -0.002131      -0.002888      -0.004131      -0.009834      -0.009113      -0.007521      -0.000555       0.008076              1.700426       1.702717      -0.386467       0.085159       1.822108      -0.054714       1.576451           0.000140
           16              H       0.057477       6.479833       6.582636       0.117654       1.123352 0.86075578E+01  0.85303533E+02                                 1.732540                            1.670642      -0.956953       2.426375                    0.997302       3.432436       9.379144       0.508277       1.215957      -0.724439      -0.026957       0.031176       0.000285       0.041215      -0.013109       0.003202       0.002983       0.004817       0.013307      -0.016449       0.005288       0.011161              1.760512       1.824070      -0.410569       0.006985       1.951243      -0.128568       1.506222           0.000075
           17              H       2.014998       2.524050       2.778277       0.156905       1.054560 0.82151092E+01  0.80761332E+02                                 1.689799                            1.656651      -0.978844       2.431230                    0.997687       3.318399       9.138361       0.497320       1.252795      -0.716459      -0.022401      -0.008341       0.012850       0.027139       0.001170      -0.001318      -0.001160       0.007947      -0.008053      -0.003820      -0.001924       0.005744              1.697988       2.020338       0.288819      -0.197181       1.552011       0.025636       1.521613           0.000392
           18              H       2.722225       3.653930       1.954555       0.155883       1.033405 0.80070873E+01  0.77365263E+02                                 1.606099                            1.588295      -0.800687       2.512186                    0.999492       3.110993       8.196264       0.536557       1.181460      -0.735006      -0.003250       0.023245      -0.013356       0.027005      -0.004055       0.002864      -0.005689      -0.007266       0.016860      -0.008263      -0.002403       0.010666              1.601821       1.309684      -0.064689       0.051275       1.922001      -0.180966       1.573779           0.000318
           19              H       4.647138       3.337303       3.459157       0.117652       1.232726 0.99637135E+01  0.10238518E+03                                 1.843512                            1.798774      -1.047553       2.379828                    0.996627       3.555107       9.880220       0.489471       1.217765      -0.724431       0.039514       0.000670      -0.014694       0.042163       0.001126      -0.003606       0.008061       0.028205      -0.014713      -0.017273       0.000127       0.017146              1.854348       2.216375      -0.045234      -0.189081       1.716353       0.082520       1.630315           0.000209
           20              H       3.668212       2.516092       4.373346       0.113238       1.100390 0.85673933E+01  0.85286218E+02                                 1.753114                            1.703551      -0.768538       2.512273                    0.999063       3.461408       9.655858       0.484377       1.270261      -0.712536      -0.002200      -0.035410       0.021133       0.041295       0.000227       0.004869      -0.004288      -0.036145       0.000178      -0.019369       0.000336       0.019033              1.774718       1.457434      -0.082796       0.022456       1.960773      -0.344739       1.905946           0.000014
           21              H       1.749675       6.476431       8.227699       0.154131       0.977291 0.74909071E+01  0.72863007E+02                                 1.679157                            1.639035      -1.053542       2.395713                    0.996710       3.464322       9.883155       0.468231       1.344849      -0.695170       0.011457       0.023437      -0.001808       0.026151       0.002299      -0.002909       0.004246      -0.010007      -0.010737      -0.007824      -0.000617       0.008441              1.700806       1.703119       0.386629       0.085191       1.822505       0.054737       1.576794           0.000140
           22              H       8.163408       0.784821       5.320864       0.118350       1.123032 0.86043329E+01  0.85262995E+02                                 1.732153                            1.670271      -0.957292       2.426577                    0.997339       3.430753       9.373862       0.508364       1.215872      -0.724456       0.026784       0.031381      -0.000506       0.041260       0.012922       0.003046      -0.002641       0.005259       0.014550      -0.016356       0.005507       0.010849              1.760113       1.823703       0.410497       0.006994       1.950762       0.128517       1.505875           0.000092
           23              H       6.205887      -3.170890       9.125223       0.157375       1.052586 0.81926834E+01  0.80454495E+02                                 1.684437                            1.651703      -0.980699       2.430454                    0.997652       3.315050       9.112638       0.499474       1.248731      -0.717321       0.022540      -0.009131      -0.012998       0.027575      -0.000662      -0.001252       0.000908       0.007856      -0.007657      -0.003530      -0.001950       0.005480              1.692521       2.012952      -0.287194      -0.195941       1.547420      -0.025503       1.517192          -0.000373
           24              H       5.498660      -2.040994       9.948945       0.156827       1.031114 0.79870921E+01  0.77141156E+02                                 1.605452                            1.587775      -0.806430       2.510682                    0.999484       3.107013       8.190141       0.535782       1.183643      -0.734502       0.003839       0.023217       0.013173       0.026968       0.003628       0.002847       0.005739      -0.006847       0.016156      -0.007694      -0.002731       0.010425              1.601161       1.309470       0.064731       0.051318       1.920785       0.180473       1.573228          -0.000326
           25              H       3.573747      -2.357651       8.444343       0.117349       1.234574 0.99840658E+01  0.10265618E+03                                 1.846152                            1.801267      -1.051742       2.377906                    0.996561       3.558224       9.894858       0.488819       1.218653      -0.724232      -0.039654       0.000783       0.014700       0.042298      -0.000809      -0.003587      -0.007975       0.027851      -0.015036      -0.017027       0.000003       0.017025              1.857011       2.219753       0.045254      -0.189528       1.718755      -0.082662       1.632524          -0.000169
           26              H       4.552673      -3.178878       7.530154       0.113244       1.101692 0.85824994E+01  0.85495210E+02                                 1.756405                            1.706584      -0.772426       2.510845                    0.998978       3.464918       9.676718       0.483176       1.272544      -0.712042       0.001848      -0.035517      -0.021207       0.041408      -0.000273       0.004429       0.004210      -0.036189       0.000044      -0.019167       0.000134       0.019033              1.778110       1.459852       0.082994       0.022447       1.964640       0.345778       1.909839           0.000002
           27              H       6.471210       0.781389       3.675801       0.153267       0.978639 0.75009600E+01  0.72957390E+02                                 1.677891                            1.637847      -1.040490       2.400490                    0.996782       3.464651       9.871542       0.469562       1.341100      -0.695921      -0.012049       0.024575       0.001829       0.027431      -0.002125      -0.002902      -0.004133      -0.009764      -0.009157      -0.007524      -0.000526       0.008049              1.699490       1.701800      -0.386139       0.085116       1.821076      -0.054684       1.575593           0.000131
           28              C       4.691407       3.901172      10.315573       0.679135      20.796605 0.23412207E+03  0.47612969E+04                                 7.068080                            5.479597       0.100714       2.115353                    0.999755      20.939834      57.799154       0.626235       0.480935      -1.016610      -0.009653       0.012490       0.011727       0.019665       0.056413      -0.026955      -0.080725      -0.052641       0.019799      -0.077849      -0.042351       0.120200              8.214979       7.546442      -1.756389       0.206010       8.059470       4.079691       9.039024           0.000556
           29              C       5.342933       2.840755       9.422811      -0.335183      30.026546 0.44776957E+03  0.10593916E+05                                 8.428940                            6.969614      -0.099115       1.963128                    0.996463      29.970591      86.139616       0.636370       0.406812      -1.071547      -0.053716      -0.004240      -0.052804       0.075443      -0.002645       0.030934      -0.003298       0.015493       0.072970      -0.024206      -0.020132       0.044338              9.841296       7.022620      -0.525701      -0.266624      11.012895       5.107051      11.488373          -0.000223
           30              C       4.503110       2.466012       8.184847      -0.046634      26.661094 0.38384078E+03  0.88165318E+04                                 8.014091                            6.633709      -0.382878       1.880228                    0.998806      28.258257      82.388847       0.620249       0.429925      -1.047469       0.087370      -0.063329       0.027465       0.111348      -0.021983       0.012906       0.054130      -0.070618      -0.027313      -0.061458      -0.014615       0.076072              9.304240       6.738002      -1.228796      -0.061216      11.404736       3.585872       9.769981           0.001547
           31              C       6.015337       1.231322       6.649295       0.540468      23.304710 0.26187644E+03  0.54318907E+04                                 7.302136                            5.618882       0.345022       2.166371                    0.999790      22.056596      59.846668       0.653156       0.452100      -1.041020       0.007191       0.013226      -0.004699       0.015771      -0.014053       0.032729       0.022470       0.062353       0.082976      -0.058821       0.002497       0.056324              8.294614       6.731759      -0.682998      -3.370819      10.340244       1.028524       7.811837           0.000075
           32              C       3.529478       9.596090       1.587927       0.682144      20.743647 0.23339284E+03  0.47428499E+04                                 7.057219                            5.471572       0.097691       2.115176                    0.999777      20.906671      57.688950       0.626594       0.481025      -1.016544       0.009153       0.012314      -0.012005       0.019482      -0.055229      -0.027084       0.080984      -0.053095       0.019439      -0.077035      -0.042893       0.119928              8.202095       7.532747       1.750676       0.208206       8.046340      -4.072870       9.027199          -0.000705
           33              C       2.877952       8.535689       2.480689      -0.337323      30.112230 0.44932978E+03  0.10640440E+05                                 8.447113                            6.983759      -0.103946       1.960938                    0.996394      30.024219      86.342328       0.635429       0.407047      -1.071357       0.054594      -0.004789       0.053121       0.076323       0.003067       0.030224       0.002831       0.018464       0.072141      -0.023102      -0.020846       0.043948              9.864323       7.034757       0.529336      -0.265948      11.038817      -5.125086      11.519395           0.000034
           34              C       3.717775       8.160970       3.718653      -0.046384      26.659859 0.38382156E+03  0.88163408E+04                                 8.013320                            6.632766      -0.381468       1.880788                    0.998812      28.264587      82.419495       0.620377       0.429825      -1.047487      -0.087789      -0.061560      -0.028592       0.110968       0.020160       0.012844      -0.053806      -0.067951      -0.026632      -0.059968      -0.014544       0.074512              9.303329       6.737376       1.228839      -0.062226      11.401914      -3.583511       9.770698          -0.000719
           35              C       2.205548       6.926308       5.254205       0.542937      23.287876 0.26164888E+03  0.54262588E+04                                 7.300641                            5.617819       0.344235       2.166224                    0.999779      22.045173      59.820289       0.652945       0.452322      -1.040841      -0.008055       0.013739       0.004947       0.016677       0.014046       0.030760      -0.023133       0.061875       0.085372      -0.058895       0.004118       0.054778              8.293095       6.730630       0.683203      -3.370292      10.338185      -1.028576       7.810470          -0.000092
           36              C       3.529478       1.793940       1.587927       0.679068      20.798313 0.23414162E+03  0.47617771E+04                                 7.068340                            5.479695       0.100986       2.115420                    0.999755      20.941057      57.802371       0.626254       0.480912      -1.016626       0.009782      -0.012370      -0.011770       0.019678       0.056470      -0.026903      -0.080652      -0.052816       0.020387      -0.077880      -0.042303       0.120183              8.215404       7.544805      -1.754883       0.207170       8.059665       4.080914       9.041742          -0.000707
           37              C       2.877952       2.854357       2.480689      -0.335068      30.027461 0.44780833E+03  0.10595162E+05                                 8.429275                            6.970076      -0.099287       1.962977                    0.996471      29.974016      86.153433       0.636321       0.406831      -1.071525       0.054153       0.004248       0.053025       0.075909      -0.002503       0.030823      -0.003496       0.015564       0.073126      -0.024046      -0.020242       0.044288              9.841483       7.023658      -0.526743      -0.267373      11.012869       5.106346      11.487922           0.000032
           38              C       3.717775       3.229100       3.718653      -0.046213      26.655300 0.38373461E+03  0.88135103E+04                                 8.013267                            6.633001      -0.383937       1.879954                    0.998804      28.253324      82.372556       0.620251       0.429952      -1.047449      -0.087399       0.063207      -0.027631       0.111343      -0.021990       0.013073       0.054135      -0.070625      -0.026862      -0.061578      -0.014469       0.076047              9.303493       6.737212      -1.229006      -0.061634      11.403662       3.585881       9.769605          -0.000719
           39              C       2.205548       4.463790       5.254205       0.540452      23.306200 0.26189583E+03  0.54324246E+04                                 7.302712                            5.619272       0.344488       2.166205                    0.999791      22.057013      59.849647       0.653098       0.452129      -1.040997      -0.007139      -0.013223       0.004762       0.015764      -0.014028       0.032707       0.022437       0.062571       0.083025      -0.058863       0.002513       0.056349              8.295411       6.732508      -0.683523      -3.371516      10.340757       1.029113       7.812969          -0.000092
           40              C       4.691407      -3.900978      10.315573       0.682217      20.741876 0.23337258E+03  0.47423508E+04                                 7.056940                            5.471464       0.097416       2.115108                    0.999777      20.905395      57.685513       0.626576       0.481048      -1.016529      -0.009026      -0.012436       0.011963       0.019474      -0.055175      -0.027135       0.081057      -0.052922       0.018849      -0.077015      -0.042930       0.119945              8.201644       7.534371       1.752181       0.207049       8.046123      -4.071625       9.024439           0.000551
           41              C       5.342933      -2.840577       9.422811      -0.337437      30.111231 0.44928935E+03  0.10639145E+05                                 8.446782                            6.983301      -0.103791       1.961084                    0.996385      30.020746      86.328367       0.635475       0.407030      -1.071378      -0.054159       0.004780      -0.052898       0.075857       0.003211       0.030335       0.002633       0.018394       0.071982      -0.023372      -0.020627       0.043999              9.864136       7.033717       0.528292      -0.265199      11.038861      -5.125794      11.519831          -0.000223
           42              C       4.503110      -2.465858       8.184847      -0.046808      26.665617 0.38392744E+03  0.88193384E+04                                 8.014079                            6.633429      -0.380397       1.881065                    0.998814      28.269416      82.434920       0.620385       0.429792      -1.047512       0.087759       0.061680       0.028426       0.110969       0.020153       0.012677      -0.053801      -0.067944      -0.027081      -0.059852      -0.014682       0.074534              9.303992       6.738130       1.228614      -0.061809      11.402866      -3.583467       9.770980           0.001547
           43              C       6.015337      -1.231196       6.649295       0.542951      23.286402 0.26162969E+03  0.54257302E+04                                 7.300066                            5.617429       0.344769       2.166390                    0.999778      22.044771      59.817352       0.653003       0.452293      -1.040864       0.008108      -0.013742      -0.004885       0.016687       0.014070       0.030782      -0.023166       0.061656       0.085323      -0.058852       0.004097       0.054754              8.292297       6.729881       0.682671      -3.369593      10.337672      -1.027975       7.809338           0.000075
           44              C       8.093779       0.000025       2.680668       0.666653      22.599540 0.23921533E+03  0.48732624E+04                                 7.337036                            5.474856       0.090975       2.103395                    0.999548      21.002990      57.334178       0.639864       0.469881      -1.026285      -0.003693       0.000393      -0.037726       0.037908       0.000434       0.012672      -0.000502      -0.189964      -0.114985      -0.079701      -0.034448       0.114149              8.646517      10.969699       0.000111      -0.523803       3.799786      -0.000001      11.170066          -0.002294
           45              C       7.018055       0.000036       3.773410      -0.367407      31.370180 0.47752945E+03  0.11518081E+05                                 8.726414                            7.242410      -0.197810       1.922855                    0.996227      30.956649      90.781276       0.616494       0.411905      -1.064802       0.046854       0.000866       0.065689       0.080691       0.000491       0.022366      -0.000239      -0.023483       0.055189      -0.031064       0.002552       0.028512             10.043051       8.860349       0.000266      -1.581846       6.199160       0.000135      15.069645           0.000906
           46              C       7.607665       0.000049       5.192307      -0.039593      25.853116 0.37338569E+03  0.84949847E+04                                 7.786702                            6.510362      -0.283244       1.914757                    0.998887      27.738951      79.800838       0.632437       0.425681      -1.052839      -0.107031      -0.001125      -0.015451       0.108147      -0.001245      -0.026859      -0.000193       0.088533       0.150388      -0.069352       0.003692       0.065659              8.769243       8.387663       0.000266      -1.798427       6.306884       0.000073      11.613183           0.001138
           47              C       4.511081       0.000077       8.139613       0.524071      24.308306 0.27936885E+03  0.58794566E+04                                 7.510411                            5.798283       0.251980       2.130193                    0.999751      22.391320      60.868898       0.644903       0.451286      -1.043207      -0.021489       0.001176       0.004386       0.021963      -0.001043       0.055594       0.000377       0.008046      -0.042522      -0.058560       0.003072       0.055488              8.569824       5.963773       0.000420      -2.459147      13.045233      -0.000413       6.700464           0.000112
           48              C       0.127106       5.695087       9.222832       0.666920      22.602949 0.23923060E+03  0.48738880E+04                                 7.338007                            5.475062       0.090445       2.103054                    0.999550      21.010416      57.365405       0.639815       0.469886      -1.026232       0.003783      -0.000393       0.037662       0.037854       0.000434       0.012460      -0.000503      -0.189601      -0.115231      -0.079386      -0.034622       0.114008              8.648014      10.972972       0.000111      -0.523109       3.800187      -0.000002      11.170884          -0.001954
           49              C       1.202830       5.695076       8.130090      -0.367138      31.374873 0.47756983E+03  0.11519644E+05                                 8.727813                            7.242935      -0.198170       1.922609                    0.996242      30.962923      90.810866       0.616425       0.411930      -1.064754      -0.047035      -0.000866      -0.065497       0.080640       0.000491       0.022592      -0.000239      -0.024238       0.055278      -0.031555       0.002915       0.028640             10.045328       8.861893       0.000266      -1.583095       6.199717       0.000132      15.074372           0.000968
           50              C       0.613220       5.695063       6.711193      -0.039696      25.861902 0.37352369E+03  0.84992494E+04                                 7.789306                            6.512067      -0.284978       1.914133                    0.998884      27.747265      79.840471       0.632256       0.425746      -1.052756       0.106924       0.001124       0.015502       0.108048      -0.001245      -0.027047      -0.000194       0.088314       0.150369      -0.069239       0.003448       0.065791              8.772686       8.390460       0.000266      -1.799829       6.308756       0.000071      11.618842           0.001050
           51              C       3.709804       5.695035       3.763887       0.524058      24.306583 0.27935309E+03  0.58790220E+04                                 7.510182                            5.798222       0.252254       2.130325                    0.999751      22.389640      60.863118       0.644892       0.451302      -1.043201       0.021506      -0.001175      -0.004290       0.021961      -0.001044       0.055613       0.000378       0.008097      -0.042301      -0.058538       0.003010       0.055528              8.569505       5.963637       0.000420      -2.459143      13.044431      -0.000414       6.700447          -0.000124
           52              N       5.005898       1.194882       7.582529      -0.227729      36.640919 0.43971639E+03  0.10121178E+05                                 9.043667                            6.614077       0.028333       2.059628                    0.999135      25.850440      67.987172       0.713264       0.373076      -1.120427      -0.027537       0.085722       0.045833       0.101031      -0.009179      -0.059446       0.022321      -0.088417      -0.094524      -0.090075       0.018017       0.072058             10.993722       7.771899      -0.918178      -3.967602      15.442246       2.142902       9.767021           0.000936
           53              N       3.214987       6.889852       4.320971      -0.226670      36.584070 0.43894210E+03  0.10097751E+05                                 9.031317                            6.605647       0.034247       2.061909                    0.999177      25.827338      67.882229       0.714223       0.372782      -1.120776       0.029654       0.085803      -0.046142       0.101837       0.008712      -0.060160      -0.021857      -0.088622      -0.090703      -0.090480       0.019125       0.071354             10.978619       7.762012       0.917540      -3.962067      15.420096      -2.139748       9.753749          -0.000666
           54              N       3.214987       4.500230       4.320971      -0.227491      36.632426 0.43960097E+03  0.10117815E+05                                 9.042374                            6.613227       0.028716       2.059813                    0.999136      25.846493      67.973511       0.713310       0.373078      -1.120431       0.027544      -0.085611      -0.045736       0.100895      -0.009132      -0.059323       0.022377      -0.088348      -0.094222      -0.089918       0.017930       0.071988             10.992202       7.771037      -0.918420      -3.967304      15.439419       2.142988       9.766151          -0.000667
           55              N       5.005898      -1.194740       7.582529      -0.226903      36.592448 0.43905586E+03  0.10101066E+05                                 9.032607                            6.606499       0.033839       2.061718                    0.999177      25.831210      67.895725       0.714175       0.372781      -1.120772      -0.029646      -0.085914       0.046238       0.101971       0.008759      -0.060284      -0.021801      -0.088693      -0.091006      -0.090638       0.019214       0.071424             10.980131       7.762878       0.917289      -3.962371      15.422889      -2.139650       9.754627           0.000935
           56              N       6.497903       0.000058       6.211246      -0.234122      36.126126 0.43411874E+03  0.99395136E+04                                 8.883228                            6.532527       0.055689       2.067515                    0.999000      25.708655      66.974970       0.725712       0.368625      -1.126153       0.070469       0.000687      -0.074598       0.102622      -0.000495      -0.080500      -0.000089      -0.024306      -0.037021      -0.089726       0.018323       0.071403             10.663608       8.682304      -0.000423      -5.001942      12.680779       0.000583      10.627741           0.000253
           57              N       1.722982       5.695054       5.692254      -0.234061      36.128606 0.43413483E+03  0.99400167E+04                                 8.883766                            6.532654       0.055846       2.067549                    0.999001      25.709029      66.977336       0.725701       0.368626      -1.126148      -0.070461      -0.000687       0.074658       0.102660      -0.000495      -0.080386      -0.000089      -0.024350      -0.037208      -0.089640       0.018377       0.071263             10.664674       8.683631      -0.000420      -5.003388      12.680637       0.000577      10.629754           0.000013
           58              O       5.380455       4.299831      11.310706      -0.562666      36.705068 0.56897241E+03  0.13893875E+05                                 8.799895                            7.395590       0.126081       2.064409                    0.998132      28.599891      76.142715       0.695806       0.360484      -1.136102      -0.001525      -0.017429       0.001849       0.017593       0.048793       0.022024       0.000721      -0.092892       0.159905      -0.096682       0.036352       0.060331              9.868854       7.975909       1.039003       2.142290       8.608657       4.660087      13.021997           0.056271
           59              O       3.524574       4.288430      10.060124      -0.503175      30.408859 0.47945324E+03  0.11166620E+05                                 7.636461                            6.713204       0.656528       2.280323                    0.998758      26.308209      67.396974       0.746081       0.352488      -1.147686      -0.000932      -0.017079       0.004691       0.017736      -0.016418      -0.032709      -0.036871       0.025673      -0.112079      -0.071464       0.026775       0.044689              8.233800      10.264658      -3.279789      -0.113721       7.584723       1.457563       6.852019          -0.040417
           60              O       6.445049       2.298560       6.216008      -0.482623      23.483783 0.34791948E+03  0.74551344E+04                                 6.207469                            5.582099       1.219934       2.471869                    0.999696      25.083098      60.998215       0.851102       0.335852      -1.165344      -0.003514      -0.015408       0.004969       0.016567       0.035310       0.045560      -0.034645      -0.025895       0.024180      -0.079158       0.033288       0.045871              6.478076       5.293707       1.397850      -0.930964       8.719555      -0.990632       5.420967           0.000248
           61              O       2.840430       9.994731       0.592794      -0.558840      36.610120 0.56700328E+03  0.13833454E+05                                 8.784858                            7.382118       0.131182       2.066767                    0.998134      28.552387      75.976241       0.696552       0.360419      -1.136181       0.001274      -0.016740      -0.002739       0.017010      -0.045685       0.020759      -0.001481      -0.091569       0.153405      -0.092668       0.034624       0.058043              9.852741       7.961110      -1.038957       2.141989       8.593418      -4.653098      13.003694          -0.040203
           62              O       4.696311       9.983352       1.843376      -0.509405      30.591636 0.48311560E+03  0.11274085E+05                                 7.668758                            6.740388       0.598236       2.259578                    0.998445      26.394753      67.699806       0.744262       0.352655      -1.147475       0.002437      -0.017228      -0.004571       0.017990       0.015657      -0.032534       0.039404       0.025911      -0.111523      -0.072998       0.028496       0.044502              8.270058      10.305190       3.295657      -0.116619       7.620185      -1.469334       6.884798           0.051254
           63              O       1.775836       7.993556       5.687492      -0.483810      23.510902 0.34844472E+03  0.74693790E+04                                 6.213146                            5.587178       1.211574       2.469360                    0.999683      25.092161      61.037098       0.850498       0.335956      -1.165227       0.003007      -0.013881      -0.004430       0.014878      -0.035102       0.045979       0.034663      -0.023375       0.028057      -0.079132       0.032252       0.046880              6.484015       5.298423      -1.398646      -0.932134       8.727562       0.990913       5.426059          -0.000091
           64              O       2.840430       1.395281       0.592794      -0.557022      36.541124 0.56571966E+03  0.13794401E+05                                 8.774242                            7.374339       0.125696       2.065369                    0.998141      28.522749      75.877591       0.696832       0.360476      -1.136130       0.002537       0.017349      -0.001556       0.017602       0.046351       0.021446       0.002557      -0.092342       0.156854      -0.094002       0.033976       0.060026              9.839582       7.950925       1.037560       2.138851       8.581932       4.645066      12.985890          -0.040205
           65              O       4.696311       1.406682       1.843376      -0.508745      30.543974 0.48217508E+03  0.11246145E+05                                 7.658859                            6.732295       0.657305       2.279391                    0.998757      26.378933      67.631159       0.744997       0.352495      -1.147658       0.001855       0.017298      -0.004147       0.017884      -0.015747      -0.032871      -0.039697       0.026855      -0.114931      -0.074063       0.028584       0.045479              8.258694      10.292246      -3.290217      -0.115484       7.609129       1.465311       6.874706           0.051156
           66              O       1.775836       3.396552       5.687492      -0.482435      23.478555 0.34782931E+03  0.74527125E+04                                 6.206500                            5.581356       1.219636       2.471817                    0.999696      25.080479      60.989660       0.851164       0.335849      -1.165348       0.003468       0.015497      -0.004760       0.016578       0.035287       0.045545      -0.034702      -0.025767       0.024308      -0.079151       0.033223       0.045928              6.476970       5.292804       1.397230      -0.930833       8.717937      -0.990253       5.420168          -0.000091
           67              O       5.380455      -4.299619      11.310706      -0.564486      36.774202 0.57026069E+03  0.13933126E+05                                 8.810520                            7.403380       0.131679       2.065845                    0.998127      28.629515      76.241413       0.695526       0.360427      -1.136154      -0.000262       0.016821       0.003034       0.017095      -0.048128       0.021336       0.000357      -0.092113       0.156445      -0.095345       0.036975       0.058370              9.882023       7.986112      -1.040394       2.145420       8.620162      -4.668120      13.039793           0.056272
           68              O       3.524574      -4.288240      10.060124      -0.503842      30.456208 0.48038622E+03  0.11194291E+05                                 7.646289                            6.721236       0.597639       2.260566                    0.998448      26.324024      67.465292       0.745351       0.352646      -1.147506      -0.001518       0.017009       0.005111       0.017825       0.016325      -0.032372       0.036580       0.024731      -0.108667      -0.070402       0.026705       0.043697              8.245080      10.277516       3.285196      -0.114845       7.595700      -1.461550       6.862025          -0.040493
           69              O       6.445049      -2.298444       6.216008      -0.483998      23.516210 0.34853638E+03  0.74718427E+04                                 6.214134                            5.587937       1.211870       2.469410                    0.999683      25.094794      61.045744       0.850434       0.335959      -1.165223      -0.003053       0.013792       0.004639       0.014868      -0.035124       0.045994       0.034606      -0.023503       0.027931      -0.079138       0.032315       0.046823              6.485143       5.299341      -1.399274      -0.932266       8.729214       0.991299       5.426876           0.000250
           70              O       7.604714       0.000014       1.464131      -0.586079      46.258976 0.63564953E+03  0.15930560E+05                                10.255354                            7.773697      -0.017765       2.021945                    0.996857      28.916560      77.553186       0.685526       0.356508      -1.141227      -0.005083      -0.000234       0.028161       0.028617      -0.000475       0.024523      -0.000569      -0.036541       0.106712      -0.043649       0.000476       0.043173             12.282854      12.813969      -0.000017       2.465770       5.489617      -0.000056      18.544975           0.035873
           71              O       0.395530       0.000027       2.921119      -0.496718      27.683761 0.39647641E+03  0.87723756E+04                                 7.020140                            5.982281       1.370594       2.508241                    0.999585      25.714619      63.419582       0.817822       0.338491      -1.163766       0.004312      -0.000467       0.020925       0.021369       0.000486       0.028539      -0.000388      -0.007946      -0.260893      -0.093108       0.045569       0.047539              7.760883      12.910429       0.000175       0.621463       4.585637      -0.000022       5.786582           0.046183
           72              O       3.678440       0.000085       9.051421      -0.468394      20.979736 0.30910415E+03  0.64395758E+04                                 5.712817                            5.224971       1.005015       2.400464                    0.999644      24.907606      60.003731       0.887686       0.331203      -1.167746       0.001263      -0.000579      -0.013250       0.013323      -0.000274       0.002223       0.000259       0.095257       0.123852      -0.068272       0.026650       0.041622              5.806826       5.657654       0.000145      -2.227295       5.522475      -0.000118       6.240348           0.000300
           73              O       0.616171       5.695098      10.439370      -0.589371      46.406389 0.63796617E+03  0.16003903E+05                                10.276189                            7.787250      -0.019122       2.020753                    0.996850      28.969070      77.742814       0.684977       0.356453      -1.141219       0.004882       0.000234      -0.027948       0.028373      -0.000475       0.024695      -0.000570      -0.037210       0.107884      -0.044196       0.000615       0.043581             12.309798      12.849482      -0.000019       2.475783       5.498396      -0.000058      18.581518           0.032592
           74              O       7.825355       5.695085       8.982381      -0.499507      27.775044 0.39804844E+03  0.88160723E+04                                 7.035578                            5.994128       1.368666       2.506733                    0.999581      25.758042      63.563455       0.816995       0.338491      -1.163741      -0.004397       0.000467      -0.020050       0.020532       0.000486       0.027933      -0.000388      -0.008293      -0.265161      -0.094201       0.045797       0.048404              7.779202      12.943925       0.000177       0.623707       4.594078      -0.000022       5.799604           0.043205
           75              O       4.542445       5.695027       2.852079      -0.468074      20.969485 0.30891316E+03  0.64345689E+04                                 5.710920                            5.223305       1.006173       2.400985                    0.999644      24.901321      59.982774       0.887845       0.331196      -1.167758      -0.001155       0.000579       0.013215       0.013278      -0.000274       0.002259       0.000260       0.095325       0.123838      -0.068304       0.026675       0.041629              5.804915       5.655810       0.000144      -2.226417       5.520527      -0.000117       6.238407          -0.000229

******************************************************
Auxiliary information for the entire system
The total spin magnetic moment of the unit cell is   0.880885
The total net atomic charge of the unit cell is   0.000002
Accuracy of reproducing the electrostatic potential in the unit cell:
  The inner radius (bohr) =    5.0000
  The outer radius (bohr) =   12.0000
  Valid grid points have density less than (e/(bohr^3)) =    0.0001
  The number of valid grid points were=        44545
  The rms potential error without charges in kcal/mol is=      4.35725
  The rms potential error with partial charges in kcal/mol is=      0.74488
  The RRMSE value at monopole order=      0.17095
  The rms potential error with partial charges and cloud penetration in kcal/mol is=      0.74887
  The RRMSE value at monopole order with cloud penetration is=      0.17187
  The rms potential error with partial charges and atomic dipoles in kcal/mol is=      0.35692
  The RRMSE value at dipole order=      0.08191
  The rms potential error with partial charges, atomic dipoles and cloud penetration in kcal/mol is=      0.35483
  The RRMSE value at dipole order with cloud penetration=      0.08143

******************************************************
The electron densities and ab initio electrostatic potential were computed in VASP using the PBE functional and
projector augmented wave method. See the main text of the journal article for a description of computational details.
The atomic charges, dipoles, and quadrupoles were computed with the DDEC6 method as described in
(a) T. A. Manz and N. Gabaldon Limas, RSC Adv. 6 (2016) 47771-47801 DOI: 10.1039/c6ra04656h
(b) N. Gabaldon Limas and T. A. Manz, RSC Adv. 8 (2018) 2678-2707 DOI: 10.1039/c7ra11829e.
For each atom in the material, the electron cloud parameters were fit to the spherically averaged atom-in-material
electron density using radial positions for which this density was between 10^-4 and 10^-2 electrons per cubic bohr.
The polarizabilities, dispersion coefficients, and quantum Drude oscillator (QDO) parameters were fit using the MCLF method.
The magnetic structure of the system was optimized in VASP from the default ferromagnetic initial guess using spin polarization.
The atomic spin moments (ASMs) were computed on this optimized magnetic structure using the DDEC6 partition as inputs
to the method of T. A. Manz and D. S. Sholl, J. Chem. Theory Comput. 7 (2011) 4146-4164 DOI: 10.1021/ct200539n.
The RMSE and RRMSE were computed using a uniform grid with Ewald summation.
