# Supplementary material for: A collection of forcefield precursors for metal–organic frameworks
Source: RSC Adv. 2019 Nov 13;9(63):36492–507. doi: 10.1039/c9ra07327b (PMC9075174; doi:10.1039/c9ra07327b)
Supplement: RA-009-C9RA07327B-s3960 [file RA-009-C9RA07327B-s3960.xyz]

   75
jmolscript: load "" {1 1 1} spacegroup "x,y,z" unitcell [{     11.709000     0.000000     0.000000 }, {      0.000000    12.626000     0.000000 }, {     -5.854537    -3.076257    11.417812 }]
Cu     5.854464    -1.799099    11.108846     0.891753
Cu    -0.000001    11.348842     0.308966     0.891759
Cu     0.000000     6.313000     0.000000     0.587454
H      6.638976    -0.267724     8.346421     0.152210
H      5.069973     1.834858     7.318817     0.113335
H      8.186924    11.308839     2.836185     0.115219
H      8.977277    -0.797629     4.089860     0.107436
H      8.991330     1.342495     3.283763     0.153019
H      7.985531     0.975277     2.144265     0.156787
H      0.784493     9.817467     3.071391     0.152441
H     -0.784516     7.714885     4.098995     0.111616
H      2.332405    -1.759096     8.581627     0.115592
H      3.122767    10.347372     7.327952     0.108064
H      3.136815     8.207248     8.134049     0.152889
H      2.131008     8.574466     9.273547     0.156049
H     -0.784513     9.817467     3.071391     0.152209
H      0.784490     7.714885     4.098995     0.113336
H     -2.332461    -1.759096     8.581627     0.115218
H     -3.122814    10.347372     7.327952     0.107435
H     -3.136867     8.207248     8.134049     0.153017
H     -2.131068     8.574466     9.273547     0.156785
H      5.069970    -0.267724     8.346421     0.152441
H      6.638979     1.834858     7.318817     0.111615
H      3.522058    11.308839     2.836185     0.115592
H      2.731696    -0.797629     4.089860     0.108065
H      2.717648     1.342495     3.283763     0.152892
H      3.723455     0.975277     2.144265     0.156051
C      7.079244     0.269639     5.391262     0.553900
C      8.296986    -0.563587     3.436761    -0.039906
C      8.740760     0.646808     2.655783    -0.340742
C      9.895270     0.416192     1.712215     0.677634
C      1.224742     9.280104     6.026550     0.555423
C      2.442472    10.113330     7.981051    -0.041465
C      2.886240     8.902935     8.762029    -0.339352
C      4.040744     9.133551     9.705597     0.680091
C     -1.224781     9.280104     6.026550     0.553899
C     -2.442523    10.113330     7.981051    -0.039906
C     -2.886297     8.902935     8.762029    -0.340740
C     -4.040807     9.133551     9.705597     0.677636
C      4.629721     0.269639     5.391262     0.555423
C      3.411991    -0.563587     3.436761    -0.041464
C      2.968223     0.646808     2.655783    -0.339355
C      1.813719     0.416192     1.712215     0.680090
C      5.854468     0.992751     9.750811     0.687569
C      5.854473     0.300895     8.410360    -0.371061
C      5.854476     1.267566     7.264012    -0.040658
C      5.854489    -0.564074     3.457313     0.560071
C     -0.000005     8.556992     1.667001     0.687573
C     -0.000010     9.248848     3.007452    -0.371061
C     -0.000013     8.282177     4.153800    -0.040659
C     -0.000026    10.113817     7.960499     0.560071
N      7.025387    -0.294394     4.129366    -0.241266
N      1.170876     9.844137     7.288446    -0.243149
N     -1.170924     9.844137     7.288446    -0.241267
N      4.683587    -0.294394     4.129366    -0.243149
N      5.854481     0.552689     5.971516    -0.241644
N     -0.000018     8.997054     5.446296    -0.241644
O     10.310940    11.868896     1.601006    -0.521819
O     10.326164     1.390403     1.090858    -0.508838
O      8.120172     0.497926     5.940459    -0.480781
O      4.456414    -2.319153     9.816806    -0.523468
O      4.471634     8.159340    10.326954    -0.509678
O      2.265674     9.051817     5.477353    -0.482244
O     -4.456477    -2.319153     9.816806    -0.521830
O     -4.471701     8.159340    10.326954    -0.508827
O     -2.265709     9.051817     5.477353    -0.480781
O      1.398049    11.868896     1.601006    -0.523457
O      1.382829     1.390403     1.090858    -0.509689
O      3.588789     0.497926     5.940459    -0.482244
O      5.854465     0.279865    10.798738    -0.574146
O      5.854468     2.234079     9.778214    -0.515367
O      5.854492    11.648120     2.336084    -0.479240
O     -0.000002     9.269878     0.619074    -0.574155
O     -0.000005     7.315664     1.639598    -0.515369
O     -0.000029    -2.098377     9.081728    -0.479240

The following XYZ coordinates are in angstroms. Other properties are in atomic units.
The sperically averaged electron density of each atom fit to a function of the form exp(a - br)
eigen_1, eigen_2 and eigen_3 are the three eigenvalues of traceless quadrupole moment tensor
  atom number  atomic symbol              X              Y              Z     net charge C6 coefficient C8 coefficient C10 coefficient fluctuating dipole atomic polarizability isotropic forcefield polarizability              a              b squared Pearson coefficient          <r^3>          <r^4>         wp_QDO          m_QDO          q_QDO       dipole_x       dipole_y       dipole_z         dipole            Qxy            Qxz            Qyz     Q(x^2-y^2)  Q(3z^2 - R^2)        eigen_1        eigen_2        eigen_3 static polarizability      alpha(xx)      alpha(xy)      alpha(xz)      alpha(yy)      alpha(yz)      alpha(zz) atomic spin moment
            1             Cu       5.854464      -1.799099      11.108846       0.891753      60.798617 0.10431839E+04  0.28267276E+05                                13.015665                           10.914785       1.356843       2.369472                    0.995569      39.655911      95.233871       0.527816       0.428253      -1.141143       0.000370       0.181732      -0.022033       0.183063       0.000704      -0.000491       0.077231       0.233387       0.181509      -0.172542       0.085971       0.086571             15.625197      16.383685       0.000067       0.002250      13.148705      -2.084545      17.343199           0.273364
            2             Cu      -0.000001      11.348842       0.308966       0.891759      60.797349 0.10431589E+04  0.28266386E+05                                13.015412                           10.914590       1.356755       2.369452                    0.995568      39.655641      95.232399       0.527826       0.428248      -1.141148      -0.000370      -0.181745       0.022038       0.183076       0.000704      -0.000491       0.077245       0.233440       0.181557      -0.172580       0.085990       0.086590             15.624874      16.383351       0.000067       0.002251      13.148443      -2.084481      17.342827           0.273457
            3             Cu       0.000000       6.313000       0.000000       0.587454     101.849393 0.14554482E+04  0.43862885E+05                                19.792044                           13.966009       0.111280       1.877144                    0.999599      48.795574     133.253133       0.404414       0.502550      -1.071401      -0.000000       0.000004       0.000001       0.000004      -0.000115       0.000166       0.002159      -0.092693       0.409793      -0.114646      -0.021981       0.136627             28.749706      11.652947       0.000306       0.000108      45.317461      23.029600      29.278711           0.237216
            4              H       6.638976      -0.267724       8.346421       0.152210       0.975151 0.74101117E+01  0.71877864E+02                                 1.673827                            1.625766      -1.079757       2.379895                    0.996140       3.503401       9.978951       0.472077       1.337589      -0.696151       0.022745      -0.011297      -0.004449       0.025783      -0.003450       0.002561       0.002865       0.008191      -0.009890      -0.007145      -0.000075       0.007220              1.713093       1.869373      -0.425034      -0.042238       1.722618      -0.063656       1.547288           0.000019
            5              H       5.069973       1.834858       7.318817       0.113335       1.214427 0.94854006E+01  0.95125012E+02                                 1.749012                            1.695165      -0.952021       2.423854                    0.997595       3.328030       8.784384       0.537610       1.136056      -0.746059      -0.032319       0.023635       0.011543       0.041670      -0.013237      -0.008362      -0.002164      -0.005960       0.006177      -0.017793       0.003953       0.013840              1.768648       1.899707      -0.381825       0.009045       1.789774       0.093496       1.616465           0.000029
            6              H       8.186924      11.308839       2.836185       0.115219       1.220379 0.98519641E+01  0.10054428E+03                                 1.810885                            1.772966      -0.957615       2.422169                    0.997800       3.447891       9.424070       0.501605       1.196490      -0.730579      -0.000375      -0.031697      -0.028986       0.042954       0.002847      -0.008740       0.008616      -0.025838       0.002898      -0.018859       0.001709       0.017149              1.822722       1.750238      -0.026411      -0.088341       1.860152       0.322585       1.857775           0.000042
            7              H       8.977277      -0.797629       4.089860       0.107436       1.186440 0.91731547E+01  0.92516178E+02                                 1.808441                            1.732311      -0.966512       2.413582                    0.996764       3.551610       9.842053       0.495043       1.226774      -0.721669       0.032613      -0.006772       0.021393       0.039587       0.000298       0.005119      -0.009381       0.028884      -0.018290      -0.018804       0.000153       0.018651              1.863701       2.076448      -0.290220       0.323282       1.537205      -0.231587       1.977451          -0.000005
            8              H       8.991330       1.342495       3.283763       0.153019       1.027488 0.79403627E+01  0.76198847E+02                                 1.569710                            1.556972      -0.781801       2.521421                    0.999501       3.068066       7.932095       0.557501       1.144860      -0.744324       0.008042       0.015437       0.020520       0.026908       0.005557       0.002759       0.004195      -0.003555      -0.007949      -0.004893      -0.004377       0.009270              1.563835       1.415888       0.137959      -0.005703       1.611053       0.252295       1.664564           0.000110
            9              H       7.985531       0.975277       2.144265       0.156787       1.056174 0.81749409E+01  0.79331951E+02                                 1.628009                            1.603647      -0.792727       2.518564                    0.999495       3.099298       8.161104       0.535030       1.179681      -0.735893      -0.022854       0.005371      -0.013563       0.027113      -0.003844       0.004023      -0.005998       0.003732       0.006276      -0.007076      -0.002475       0.009551              1.636255       1.921147      -0.142175       0.175468       1.385181      -0.167722       1.602438           0.000061
           10              H       0.784493       9.817467       3.071391       0.152441       0.974016 0.73973754E+01  0.71707760E+02                                 1.670962                            1.623105      -1.072496       2.382745                    0.996118       3.499296       9.956897       0.473119       1.335509      -0.696574       0.022875       0.011674       0.004525       0.026077       0.003214      -0.002592       0.002898       0.008249      -0.009444      -0.007071       0.000015       0.007056              1.710084       1.866178       0.423847       0.042124       1.719454      -0.063478       1.544620           0.000021
           11              H      -0.784516       7.714885       4.098995       0.111616       1.215646 0.94959105E+01  0.95241218E+02                                 1.748930                            1.695094      -0.939039       2.428711                    0.997790       3.331230       8.788638       0.538190       1.134703      -0.746403      -0.032724      -0.023993      -0.011767       0.042249       0.013239       0.008390      -0.001945      -0.005955       0.006119      -0.017715       0.003753       0.013962              1.768567       1.899602       0.381797      -0.009015       1.789696       0.093493       1.616403           0.000028
           12              H       2.332405      -1.759096       8.581627       0.115592       1.221134 0.98640816E+01  0.10073835E+03                                 1.815254                            1.777064      -0.976061       2.414654                    0.997478       3.447662       9.438813       0.499560       1.200551      -0.729674      -0.000153       0.031743       0.029150       0.043097      -0.002820       0.008786       0.008290      -0.025896       0.002581      -0.018825       0.001911       0.016914              1.827215       1.754595       0.026669       0.089017       1.864703       0.323747       1.862348           0.000044
           13              H       3.122767      10.347372       7.327952       0.108064       1.182811 0.91391703E+01  0.92098740E+02                                 1.805905                            1.730043      -0.972505       2.411352                    0.996819       3.546022       9.826350       0.494904       1.228113      -0.721387       0.033064       0.006864      -0.020608       0.039560      -0.000199      -0.004955      -0.009022       0.028206      -0.016984      -0.018194       0.000117       0.018077              1.860991       2.073264       0.289433      -0.322665       1.535143      -0.230926       1.974565           0.000001
           14              H       3.136815       8.207248       8.134049       0.152889       1.028123 0.79462337E+01  0.76266110E+02                                 1.569932                            1.557184      -0.785229       2.519868                    0.999466       3.069539       7.935394       0.557681       1.144326      -0.744442       0.008162      -0.015814      -0.020505       0.027151      -0.005580      -0.002755       0.004194      -0.003423      -0.007766      -0.004895      -0.004357       0.009252              1.564049       1.416057      -0.138000       0.005755       1.611366       0.252355       1.664723           0.000107
           15              H       2.131008       8.574466       9.273547       0.156049       1.055834 0.81688159E+01  0.79234152E+02                                 1.625231                            1.601026      -0.780590       2.522849                    0.999559       3.100241       8.153707       0.536641       1.176708      -0.736576      -0.022909      -0.005090       0.013802       0.027226       0.003884      -0.004109      -0.006216       0.004049       0.006024      -0.007358      -0.002415       0.009772              1.633416       1.917473       0.141765      -0.175092       1.383051      -0.167267       1.599724           0.000057
           16              H      -0.784513       9.817467       3.071391       0.152209       0.975149 0.74100942E+01  0.71877627E+02                                 1.673823                            1.625763      -1.079745       2.379901                    0.996140       3.503396       9.978921       0.472078       1.337587      -0.696151      -0.022746       0.011296       0.004449       0.025783      -0.003450       0.002561       0.002865       0.008191      -0.009891      -0.007145      -0.000075       0.007220              1.713088       1.869367      -0.425032      -0.042238       1.722614      -0.063655       1.547284           0.000017
           17              H       0.784490       7.714885       4.098995       0.113336       1.214426 0.94853897E+01  0.95124856E+02                                 1.749009                            1.695162      -0.952030       2.423850                    0.997595       3.328030       8.784376       0.537612       1.136053      -0.746060       0.032319      -0.023635      -0.011544       0.041670      -0.013237      -0.008362      -0.002164      -0.005960       0.006176      -0.017793       0.003953       0.013840              1.768645       1.899703      -0.381823       0.009045       1.789771       0.093495       1.616462           0.000027
           18              H      -2.332461      -1.759096       8.581627       0.115218       1.220388 0.98520578E+01  0.10054548E+03                                 1.810893                            1.772974      -0.957643       2.422155                    0.997800       3.447907       9.424125       0.501605       1.196490      -0.730579       0.000375       0.031698       0.028986       0.042954       0.002848      -0.008739       0.008615      -0.025841       0.002898      -0.018859       0.001709       0.017150              1.822730       1.750247      -0.026411      -0.088342       1.860160       0.322587       1.857784           0.000045
           19              H      -3.122814      10.347372       7.327952       0.107435       1.186445 0.91732141E+01  0.92516958E+02                                 1.808449                            1.732319      -0.966531       2.413574                    0.996764       3.551621       9.842104       0.495040       1.226777      -0.721668      -0.032614       0.006772      -0.021393       0.039588       0.000298       0.005119      -0.009381       0.028883      -0.018291      -0.018804       0.000153       0.018651              1.863710       2.076459      -0.290222       0.323284       1.537212      -0.231589       1.977461          -0.000004
           20              H      -3.136867       8.207248       8.134049       0.153017       1.027487 0.79403456E+01  0.76198607E+02                                 1.569705                            1.556967      -0.781770       2.521432                    0.999501       3.068068       7.932084       0.557504       1.144856      -0.744325      -0.008043      -0.015436      -0.020521       0.026908       0.005558       0.002758       0.004194      -0.003556      -0.007946      -0.004892      -0.004378       0.009270              1.563830       1.415884       0.137959      -0.005702       1.611048       0.252294       1.664558           0.000106
           21              H      -2.131068       8.574466       9.273547       0.156785       1.056176 0.81749540E+01  0.79332092E+02                                 1.628009                            1.603647      -0.792704       2.518573                    0.999495       3.099302       8.161109       0.535031       1.179678      -0.735894       0.022854      -0.005370       0.013565       0.027113      -0.003843       0.004023      -0.005999       0.003732       0.006276      -0.007076      -0.002475       0.009551              1.636255       1.921146      -0.142175       0.175469       1.385181      -0.167723       1.602438           0.000057
           22              H       5.069970      -0.267724       8.346421       0.152441       0.974018 0.73973964E+01  0.71708038E+02                                 1.670966                            1.623109      -1.072509       2.382739                    0.996118       3.499302       9.956930       0.473118       1.335512      -0.696574      -0.022875      -0.011674      -0.004526       0.026077       0.003214      -0.002592       0.002898       0.008249      -0.009442      -0.007071       0.000015       0.007055              1.710089       1.866184       0.423849       0.042124       1.719458      -0.063478       1.544624           0.000023
           23              H       6.638979       1.834858       7.318817       0.111615       1.215647 0.94959223E+01  0.95241388E+02                                 1.748933                            1.695097      -0.939031       2.428714                    0.997790       3.331230       8.788647       0.538188       1.134706      -0.746403       0.032724       0.023993       0.011767       0.042249       0.013239       0.008390      -0.001944      -0.005955       0.006120      -0.017715       0.003753       0.013962              1.768570       1.899606       0.381799      -0.009015       1.789700       0.093493       1.616405           0.000029
           24              H       3.522058      11.308839       2.836185       0.115592       1.221125 0.98639834E+01  0.10073711E+03                                 1.815246                            1.777056      -0.976032       2.414669                    0.997478       3.447645       9.438757       0.499560       1.200553      -0.729674       0.000153      -0.031742      -0.029150       0.043096      -0.002820       0.008787       0.008290      -0.025894       0.002581      -0.018825       0.001912       0.016914              1.827207       1.754587       0.026668       0.089016       1.864695       0.323745       1.862339           0.000042
           25              H       2.731696      -0.797629       4.089860       0.108065       1.182806 0.91391181E+01  0.92098057E+02                                 1.805898                            1.730037      -0.972488       2.411359                    0.996819       3.546012       9.826305       0.494906       1.228111      -0.721388      -0.033063      -0.006864       0.020608       0.039560      -0.000199      -0.004954      -0.009021       0.028207      -0.016983      -0.018194       0.000117       0.018077              1.860983       2.073254       0.289431      -0.322664       1.535137      -0.230925       1.974557           0.000000
           26              H       2.717648       1.342495       3.283763       0.152892       1.028124 0.79462490E+01  0.76266329E+02                                 1.569936                            1.557189      -0.785260       2.519857                    0.999466       3.069537       7.935405       0.557678       1.144331      -0.744441      -0.008160       0.015814       0.020505       0.027150      -0.005579      -0.002755       0.004195      -0.003422      -0.007768      -0.004896      -0.004356       0.009252              1.564053       1.416062      -0.138000       0.005755       1.611370       0.252356       1.664728           0.000110
           27              H       3.723455       0.975277       2.144265       0.156051       1.055833 0.81688022E+01  0.79234007E+02                                 1.625231                            1.601026      -0.780614       2.522840                    0.999558       3.100237       8.153703       0.536640       1.176711      -0.736575       0.022909       0.005091      -0.013801       0.027225       0.003885      -0.004109      -0.006215       0.004049       0.006024      -0.007357      -0.002415       0.009773              1.633416       1.917474       0.141764      -0.175092       1.383051      -0.167266       1.599724           0.000061
           28              C       7.079244       0.269639       5.391262       0.553900      23.052241 0.25131445E+03  0.51620095E+04                                 7.282348                            5.520920       0.300658       2.158491                    0.999782      21.721678      58.745605       0.655644       0.454817      -1.038944       0.014586       0.003281       0.010200       0.018098      -0.006981      -0.029393      -0.026153      -0.092805       0.002376      -0.063775       0.005433       0.058343              8.514855      10.551628      -0.572116      -1.394241       4.337175       1.994615      10.655763           0.000005
           29              C       8.296986      -0.563587       3.436761      -0.039906      26.697117 0.36603319E+03  0.83062784E+04                                 8.003568                            6.449895      -0.356879       1.888714                    0.999195      27.941714      80.911342       0.633292       0.426203      -1.049998      -0.061061       0.091202      -0.000211       0.109755       0.002585      -0.054797      -0.014469       0.047121      -0.065910      -0.058075      -0.011041       0.069116              9.749319      12.797959      -0.063374      -4.281586       6.574978      -0.995503       9.875021           0.000873
           30              C       8.740760       0.646808       2.655783      -0.340742      30.261159 0.43070318E+03  0.10078115E+05                                 8.445604                            6.803183      -0.062028       1.971600                    0.997598      29.679226      84.461748       0.649572       0.402974      -1.075529      -0.004049      -0.071696       0.026776       0.076640       0.008503       0.007032      -0.018881      -0.033150      -0.009846      -0.025095      -0.004446       0.029540             10.386766      12.639276       1.158392      -5.916324       6.970518      -1.590014      11.550504          -0.001515
           31              C       9.895270       0.416192       1.712215       0.677634      20.267560 0.21877961E+03  0.43638003E+04                                 6.881939                            5.239214       0.149420       2.131379                    0.999598      20.502450      55.598040       0.652667       0.470497      -1.024714       0.010157      -0.007942      -0.005386       0.013973       0.026238       0.092300       0.014698       0.051858       0.093184      -0.075363      -0.043313       0.118675              8.317107       9.311654       0.053647      -4.817114       7.179879      -1.289527       8.459788          -0.000546
           32              C       1.224742       9.280104       6.026550       0.555423      23.029788 0.25100485E+03  0.51543167E+04                                 7.279335                            5.518587       0.303006       2.159487                    0.999808      21.707898      58.710228       0.655560       0.454993      -1.038792       0.016458      -0.003286      -0.010832       0.019974       0.006337       0.027404      -0.026016      -0.092961       0.006479      -0.062319       0.004343       0.057976              8.511272      10.546227       0.572175       1.394038       4.335719       1.994048      10.651871           0.000006
           33              C       2.442472      10.113330       7.981051      -0.041465      26.729745 0.36658031E+03  0.83213251E+04                                 8.005537                            6.450933      -0.351492       1.889838                    0.999155      27.964740      80.975700       0.633834       0.425703      -1.050365      -0.063055      -0.090895      -0.000683       0.110626      -0.002236       0.054352      -0.014398       0.047781      -0.063319      -0.057229      -0.011572       0.068801              9.752246      12.801803       0.063463       4.285606       6.576667      -0.993162       9.878268           0.000877
           34              C       2.886240       8.902935       8.762029      -0.339352      30.241955 0.43035768E+03  0.10068080E+05                                 8.444016                            6.802155      -0.063886       1.971242                    0.997614      29.663566      84.410923       0.649373       0.403176      -1.075387      -0.005458       0.072186      -0.027186       0.077328      -0.007212      -0.007713      -0.019689      -0.034117      -0.008095      -0.025484      -0.004823       0.030307             10.384957      12.637040      -1.159230       5.916275       6.970096      -1.589108      11.547737          -0.001517
           35              C       4.040744       9.133551       9.705597       0.680091      20.236532 0.21839355E+03  0.43542041E+04                                 6.875290                            5.234760       0.153109       2.132962                    0.999608      20.483608      55.535996       0.652908       0.470527      -1.024691       0.008889       0.008119       0.006793       0.013823      -0.026435      -0.092232       0.015070       0.048034       0.096821      -0.076092      -0.042254       0.118346              8.308523       9.301013      -0.054172       4.810857       7.173598      -1.288460       8.450957          -0.000543
           36              C      -1.224781       9.280104       6.026550       0.553899      23.052213 0.25131407E+03  0.51620002E+04                                 7.282346                            5.520919       0.300656       2.158491                    0.999782      21.721656      58.745548       0.655643       0.454818      -1.038944      -0.014585      -0.003280      -0.010199       0.018098      -0.006980      -0.029393      -0.026153      -0.092806       0.002376      -0.063776       0.005433       0.058343              8.514853      10.551624      -0.572117      -1.394244       4.337175       1.994616      10.655761           0.000005
           37              C      -2.442523      10.113330       7.981051      -0.039906      26.697184 0.36603429E+03  0.83063137E+04                                 8.003594                            6.449915      -0.356904       1.888704                    0.999195      27.941792      80.911748       0.633289       0.426204      -1.049996       0.061060      -0.091204       0.000212       0.109757       0.002587      -0.054795      -0.014473       0.047115      -0.065911      -0.058075      -0.011038       0.069113              9.749354      12.798007      -0.063379      -4.281604       6.574997      -0.995503       9.875057           0.000874
           38              C      -2.886297       8.902935       8.762029      -0.340740      30.261061 0.43070188E+03  0.10078076E+05                                 8.445585                            6.803172      -0.062014       1.971605                    0.997598      29.679171      84.461525       0.649573       0.402974      -1.075529       0.004048       0.071702      -0.026776       0.076646       0.008509       0.007034      -0.018885      -0.033149      -0.009838      -0.025101      -0.004442       0.029543             10.386736      12.639230       1.158387      -5.916295       6.970507      -1.590012      11.550470          -0.001519
           39              C      -4.040807       9.133551       9.705597       0.677636      20.267426 0.21877809E+03  0.43637609E+04                                 6.881904                            5.239193       0.149431       2.131385                    0.999598      20.502357      55.597669       0.652669       0.470496      -1.024715      -0.010157       0.007941       0.005387       0.013973       0.026238       0.092299       0.014698       0.051854       0.093182      -0.075363      -0.043311       0.118674              8.317059       9.311595       0.053643      -4.817078       7.179847      -1.289517       8.459736          -0.000546
           40              C       4.629721       0.269639       5.391262       0.555423      23.029820 0.25100526E+03  0.51543269E+04                                 7.279338                            5.518589       0.303009       2.159487                    0.999808      21.707922      58.710292       0.655560       0.454993      -1.038792      -0.016458       0.003286       0.010832       0.019975       0.006337       0.027404      -0.026016      -0.092959       0.006480      -0.062319       0.004343       0.057976              8.511275      10.546232       0.572174       1.394035       4.335720       1.994047      10.651874           0.000007
           41              C       3.411991      -0.563587       3.436761      -0.041464      26.729669 0.36657907E+03  0.83212860E+04                                 8.005508                            6.450911      -0.351467       1.889848                    0.999155      27.964657      80.975275       0.633837       0.425702      -1.050367       0.063055       0.090892       0.000684       0.110625      -0.002235       0.054354      -0.014395       0.047787      -0.063318      -0.057229      -0.011575       0.068804              9.752208      12.801749       0.063458       4.285584       6.576646      -0.993162       9.878229           0.000876
           42              C       2.968223       0.646808       2.655783      -0.339355      30.242065 0.43035915E+03  0.10068125E+05                                 8.444038                            6.802168      -0.063899       1.971237                    0.997614      29.663627      84.411173       0.649372       0.403176      -1.075387       0.005459      -0.072180       0.027186       0.077323      -0.007206      -0.007711      -0.019685      -0.034118      -0.008103      -0.025478      -0.004827       0.030304             10.384991      12.637090      -1.159236       5.916308       6.970109      -1.589111      11.547775          -0.001513
           43              C       1.813719       0.416192       1.712215       0.680090      20.236665 0.21839505E+03  0.43542430E+04                                 6.875323                            5.234780       0.153097       2.132957                    0.999608      20.483700      55.536359       0.652906       0.470528      -1.024691      -0.008890      -0.008121      -0.006792       0.013824      -0.026434      -0.092233       0.015070       0.048038       0.096823      -0.076092      -0.042256       0.118348              8.308569       9.301070      -0.054176       4.810892       7.173629      -1.288469       8.451007          -0.000545
           44              C       5.854468       0.992751       9.750811       0.687569      22.801149 0.22435247E+03  0.45184221E+04                                 7.496894                            5.357120       0.078752       2.107766                    0.999709      20.793138      57.288100       0.633997       0.479693      -1.016329      -0.001005       0.026841       0.019992       0.033483       0.000314       0.000631      -0.011245       0.184322      -0.146300      -0.072998      -0.043549       0.116547              9.406888       3.936690      -0.000034      -0.000389      12.652769       0.963571      11.631205          -0.002990
           45              C       5.854473       0.300895       8.410360      -0.371061      32.274660 0.47573328E+03  0.11457493E+05                                 8.873874                            7.203255      -0.213391       1.916490                    0.996711      30.893293      90.360798       0.621806       0.409002      -1.067288       0.000543       0.061363      -0.054090       0.081801       0.000019       0.000692      -0.023838       0.004765      -0.025399      -0.027707       0.006613       0.021094             10.637786       6.425771      -0.000975      -0.000101       8.930985      -0.290493      16.556601           0.000713
           46              C       5.854476       1.267566       7.264012      -0.040658      25.642205 0.35048038E+03  0.78447785E+04                                 7.706011                            6.255385      -0.252872       1.919624                    0.998965      27.519892      78.400636       0.653602       0.418674      -1.057739       0.002042      -0.105117      -0.015297       0.106243       0.001178      -0.000078       0.017422      -0.053280       0.178171      -0.056363      -0.007559       0.063923              9.076733       6.019087      -0.000098       0.000626       7.209037       0.740559      14.002074           0.000878
           47              C       5.854489      -0.564074       3.457313       0.560071      23.091550 0.24477933E+03  0.49961645E+04                                 7.294427                            5.447438       0.258835       2.146230                    0.999771      21.569421      58.203232       0.660090       0.454612      -1.038771      -0.001024      -0.015277      -0.010402       0.018510      -0.000403      -0.000809      -0.038071      -0.042010      -0.148295      -0.062801       0.003723       0.059078              8.664831      13.476863       0.000261       0.000160       4.100269       1.453293       8.417361          -0.000003
           48              C      -0.000005       8.556992       1.667001       0.687573      22.801456 0.22435581E+03  0.45185077E+04                                 7.496960                            5.357160       0.078736       2.107755                    0.999709      20.793333      57.288808       0.633994       0.479693      -1.016328       0.001005      -0.026841      -0.019991       0.033483       0.000314       0.000631      -0.011243       0.184324      -0.146299      -0.072998      -0.043550       0.116548              9.406977       3.936721      -0.000034      -0.000389      12.652887       0.963592      11.631324          -0.002992
           49              C      -0.000010       9.248848       3.007452      -0.371061      32.274797 0.47573544E+03  0.11457559E+05                                 8.873900                            7.203272      -0.213389       1.916488                    0.996711      30.893380      90.361127       0.621805       0.409002      -1.067288      -0.000543      -0.061363       0.054089       0.081801       0.000019       0.000692      -0.023839       0.004770      -0.025407      -0.027709       0.006616       0.021093             10.637821       6.425781      -0.000975      -0.000101       8.931011      -0.290479      16.556670           0.000710
           50              C      -0.000013       8.282177       4.153800      -0.040659      25.642275 0.35048144E+03  0.78448081E+04                                 7.706026                            6.255396      -0.252881       1.919620                    0.998965      27.519938      78.400804       0.653601       0.418674      -1.057738      -0.002042       0.105116       0.015297       0.106243       0.001178      -0.000078       0.017423      -0.053278       0.178173      -0.056363      -0.007561       0.063923              9.076754       6.019094      -0.000099       0.000626       7.209046       0.740566      14.002122           0.000876
           51              C      -0.000026      10.113817       7.960499       0.560071      23.091481 0.24477851E+03  0.49961436E+04                                 7.294417                            5.447432       0.258836       2.146232                    0.999771      21.569368      58.203066       0.660090       0.454613      -1.038770       0.001024       0.015277       0.010401       0.018510      -0.000403      -0.000809      -0.038071      -0.042010      -0.148294      -0.062801       0.003722       0.059078              8.664819      13.476849       0.000261       0.000160       4.100263       1.453290       8.417345          -0.000002
           52              N       7.025387      -0.294394       4.129366      -0.241266      38.246626 0.43075891E+03  0.98642078E+04                                 9.308010                            6.533736       0.031420       2.060169                    0.999250      25.792199      67.662141       0.719711       0.371638      -1.121499       0.088922      -0.018037      -0.050163       0.103677      -0.000162      -0.023414       0.041461       0.121170       0.040267      -0.085391       0.018115       0.067276             11.984498      17.708790      -0.240457      -2.642708       5.223664       2.156488      13.021042          -0.000137
           53              N       1.170876       9.844137       7.288446      -0.243149      38.345127 0.43195945E+03  0.98997785E+04                                 9.326757                            6.545181       0.024988       2.057567                    0.999216      25.829760      67.815052       0.718608       0.371905      -1.121163       0.090253       0.018257       0.049554       0.104568       0.000053       0.023393       0.041435       0.120903       0.039428      -0.085201       0.018030       0.067170             12.010344      17.746325       0.242544       2.653254       5.233304       2.161881      13.051404          -0.000137
           54              N      -1.170924       9.844137       7.288446      -0.241267      38.246590 0.43075831E+03  0.98641922E+04                                 9.308013                            6.533737       0.031417       2.060168                    0.999250      25.792169      67.662092       0.719710       0.371639      -1.121498      -0.088921       0.018037       0.050162       0.103675      -0.000161      -0.023414       0.041459       0.121167       0.040266      -0.085388       0.018114       0.067274             11.984504      17.708803      -0.240463      -2.642717       5.223666       2.156490      13.021044          -0.000136
           55              N       4.683587      -0.294394       4.129366      -0.243149      38.345163 0.43196003E+03  0.98997937E+04                                 9.326754                            6.545180       0.024991       2.057567                    0.999216      25.829789      67.815101       0.718609       0.371904      -1.121163      -0.090254      -0.018257      -0.049555       0.104569       0.000054       0.023393       0.041437       0.120906       0.039429      -0.085203       0.018032       0.067172             12.010339      17.746313       0.242538       2.653246       5.233302       2.161879      13.051403          -0.000136
           56              N       5.854481       0.552689       5.971516      -0.241644      37.185588 0.42762386E+03  0.97573656E+04                                 9.068644                            6.477478       0.046720       2.064049                    0.999163      25.663475      66.818687       0.729549       0.367944      -1.126284      -0.000340       0.042332       0.095121       0.104116      -0.000055       0.000136       0.059351       0.074819       0.116449      -0.085218       0.018001       0.067216             11.375470      13.023447       0.000648       0.001726       5.721657       3.489032      15.381307           0.000311
           57              N      -0.000018       8.997054       5.446296      -0.241644      37.185571 0.42762351E+03  0.97573555E+04                                 9.068641                            6.477474       0.046726       2.064051                    0.999163      25.663463      66.818639       0.729549       0.367943      -1.126284       0.000340      -0.042332      -0.095121       0.104116      -0.000055       0.000136       0.059351       0.074819       0.116447      -0.085217       0.018001       0.067216             11.375468      13.023441       0.000648       0.001726       5.721656       3.489034      15.381308           0.000309
           58              O      10.310940      11.868896       1.601006      -0.521819      31.623975 0.50428897E+03  0.11890856E+05                                 7.847441                            6.888962       0.484787       2.215339                    0.998129      26.706357      68.775568       0.736060       0.352906      -1.147677      -0.013973       0.001876       0.002780       0.014369      -0.035440       0.029562       0.045466      -0.001068      -0.029589      -0.074631       0.027675       0.046957              8.592754       9.086462      -2.951709      -2.604836       9.262964       0.426202       7.428836           0.013844
           59              O      10.326164       1.390403       1.090858      -0.508838      30.957206 0.43938678E+03  0.10037001E+05                                 7.786186                            6.412228       0.403019       2.182966                    0.999002      26.570294      67.949578       0.764094       0.350915      -1.146179       0.000915       0.012214       0.002518       0.012504       0.058774       0.015551      -0.035287       0.049706       0.083081      -0.089967       0.036998       0.052969              9.077592       8.645265       2.496828      -4.164536       8.482656      -3.471808      10.104854           0.012155
           60              O       8.120172       0.497926       5.940459      -0.480781      21.416634 0.30791415E+03  0.64185137E+04                                 5.841419                            5.243673       1.092116       2.434410                    0.999620      24.854558      60.196461       0.877462       0.334867      -1.162740      -0.022732      -0.008781      -0.006005       0.025098       0.008749       0.035452      -0.042186      -0.023683      -0.058659      -0.065302       0.014163       0.051139              6.136650       8.290797       0.253138       1.359698       4.026019       0.367448       6.093134          -0.000003
           61              O       4.456414      -2.319153       9.816806      -0.523468      31.707750 0.50595376E+03  0.11940561E+05                                 7.862594                            6.901431       0.481669       2.213740                    0.998164      26.742400      68.910155       0.735180       0.353020      -1.147526      -0.012380      -0.000188      -0.003620       0.012900       0.034174      -0.029279       0.046709      -0.000064      -0.027798      -0.074629       0.027612       0.047016              8.610544       9.106656       2.957385       2.613639       9.279179       0.427330       7.445797           0.013867
           62              O       4.471634       8.159340      10.326954      -0.509678      30.959430 0.43943507E+03  0.10038228E+05                                 7.786206                            6.412215       0.408863       2.184696                    0.998919      26.572840      67.953127       0.764172       0.350875      -1.146229       0.001921      -0.012802      -0.002776       0.013240      -0.057998      -0.015804      -0.035327       0.049615       0.083350      -0.089444       0.037259       0.052185              9.077643       8.645217      -2.496913       4.164207       8.483663      -3.471988      10.104049           0.012166
           63              O       2.265674       9.051817       5.477353      -0.482244      21.434105 0.30823209E+03  0.64267989E+04                                 5.844610                            5.246382       1.087723       2.432737                    0.999580      24.864381      60.228012       0.877235       0.334868      -1.162740      -0.021123       0.008582       0.006295       0.023653      -0.008618      -0.035797      -0.041797      -0.024452      -0.057154      -0.065095       0.013937       0.051158              6.139969       8.295016      -0.253290      -1.361064       4.027914       0.367861       6.096975          -0.000001
           64              O      -4.456477      -2.319153       9.816806      -0.521830      31.624526 0.50429990E+03  0.11891157E+05                                 7.847436                            6.888956       0.484869       2.215359                    0.998129      26.706878      68.776626       0.736074       0.352898      -1.147686       0.013972      -0.001859      -0.002781       0.014367      -0.035455       0.029605       0.045479      -0.001105      -0.029631      -0.074677       0.027704       0.046973              8.592750       9.086462      -2.951708      -2.604841       9.262949       0.426207       7.428840           0.013829
           65              O      -4.471701       8.159340      10.326954      -0.508827      30.956479 0.43937382E+03  0.10036647E+05                                 7.786158                            6.412211       0.402967       2.182960                    0.999002      26.569594      67.947925       0.764080       0.350924      -1.146170      -0.000910      -0.012201      -0.002525       0.012493       0.058735       0.015517      -0.035258       0.049715       0.083054      -0.089908       0.036963       0.052945              9.077554       8.645224       2.496813      -4.164508       8.482629      -3.471790      10.104809           0.012156
           66              O      -2.265709       9.051817       5.477353      -0.480781      21.416600 0.30791358E+03  0.64184991E+04                                 5.841416                            5.243670       1.092112       2.434409                    0.999620      24.854523      60.196372       0.877462       0.334868      -1.162740       0.022731       0.008781       0.006004       0.025097       0.008749       0.035452      -0.042185      -0.023683      -0.058660      -0.065301       0.014163       0.051138              6.136646       8.290790       0.253138       1.359696       4.026017       0.367449       6.093130          -0.000009
           67              O       1.398049      11.868896       1.601006      -0.523457      31.707209 0.50594301E+03  0.11940266E+05                                 7.862600                            6.901437       0.481586       2.213720                    0.998164      26.741885      68.909115       0.735165       0.353028      -1.147517       0.012381       0.000205       0.003618       0.012901       0.034159      -0.029236       0.046695      -0.000028      -0.027755      -0.074583       0.027584       0.046999              8.610549       9.106658       2.957387       2.613634       9.279195       0.427325       7.445795           0.013866
           68              O       1.382829       1.390403       1.090858      -0.509689      30.960147 0.43944785E+03  0.10038577E+05                                 7.786232                            6.412230       0.408916       2.184702                    0.998919      26.573536      67.954764       0.764186       0.350867      -1.146238      -0.001925       0.012815       0.002769       0.013251      -0.058037      -0.015838      -0.035355       0.049606       0.083378      -0.089503       0.037293       0.052209              9.077678       8.645256      -2.496928       4.164233       8.483688      -3.472005      10.104091           0.012171
           69              O       3.588789       0.497926       5.940459      -0.482244      21.434139 0.30823265E+03  0.64268132E+04                                 5.844614                            5.246384       1.087727       2.432738                    0.999580      24.864414      60.228097       0.877236       0.334867      -1.162740       0.021124      -0.008582      -0.006296       0.023654      -0.008618      -0.035797      -0.041797      -0.024451      -0.057152      -0.065095       0.013937       0.051158              6.139973       8.295023      -0.253290      -1.361066       4.027917       0.367860       6.096979           0.000006
           70              O       5.854465       0.279865      10.798738      -0.574146      41.989244 0.56396163E+03  0.13728046E+05                                 9.675302                            7.382632       0.305157       2.134896                    0.997115      28.275032      74.926037       0.694293       0.362413      -1.135666      -0.000089      -0.014726      -0.003748       0.015196      -0.000398      -0.000431      -0.088734       0.055761      -0.054610      -0.107228       0.036985       0.070243             11.844051       5.657368       0.000636      -0.000325      17.147095      -6.163679      12.727691           0.041838
           71              O       5.854468       2.234079       9.778214      -0.515367      37.998106 0.46145140E+03  0.10689649E+05                                 9.063716                            6.582389       0.371444       2.175041                    0.998150      26.844941      69.530915       0.750924       0.352105      -1.143205       0.000618      -0.025082       0.001755       0.025151      -0.000562      -0.000197       0.031367      -0.026306      -0.093496      -0.044585       0.002421       0.042164             11.853566       5.105668      -0.000001      -0.000049      19.990089       5.642375      10.464943           0.018439
           72              O       5.854492      11.648120       2.336084      -0.479240      21.104362 0.29973244E+03  0.62034054E+04                                 5.757016                            5.153765       0.968450       2.391816                    0.999601      24.768194      59.690137       0.890560       0.332313      -1.165463      -0.000043       0.005363       0.022913       0.023532      -0.000088       0.000201      -0.014967      -0.094715       0.068460      -0.058768       0.013041       0.045727              5.994134       5.707128      -0.000090      -0.000671       3.975884       1.413232       8.299391          -0.000027
           73              O      -0.000002       9.269878       0.619074      -0.574155      41.989501 0.56396675E+03  0.13728184E+05                                 9.675259                            7.382601       0.305217       2.134907                    0.997115      28.275417      74.926776       0.694304       0.362407      -1.135672       0.000089       0.014724       0.003744       0.015193      -0.000398      -0.000431      -0.088748       0.055781      -0.054611      -0.107247       0.036995       0.070253             11.843990       5.657345       0.000636      -0.000325      17.146985      -6.163648      12.727640           0.041829
           74              O      -0.000005       7.315664       1.639598      -0.515369      37.998406 0.46145566E+03  0.10689770E+05                                 9.063744                            6.582405       0.371451       2.175039                    0.998150      26.845125      69.531426       0.750926       0.352104      -1.143207      -0.000618       0.025086      -0.001760       0.025155      -0.000562      -0.000197       0.031374      -0.026305      -0.093505      -0.044592       0.002423       0.042169             11.853606       5.105682      -0.000001      -0.000049      19.990158       5.642407      10.464978           0.018437
           75              O      -0.000029      -2.098377       9.081728      -0.479240      21.104223 0.29973004E+03  0.62033430E+04                                 5.756991                            5.153744       0.968461       2.391822                    0.999601      24.768108      59.689857       0.890561       0.332313      -1.165463       0.000043      -0.005362      -0.022911       0.023531      -0.000088       0.000201      -0.014967      -0.094715       0.068459      -0.058768       0.013041       0.045727              5.994107       5.707102      -0.000090      -0.000671       3.975868       1.413224       8.299352          -0.000018

******************************************************
Auxiliary information for the entire system
The total spin magnetic moment of the unit cell is   1.002153
The total net atomic charge of the unit cell is   -0.000002
Accuracy of reproducing the electrostatic potential in the unit cell:
  The inner radius (bohr) =    5.0000
  The outer radius (bohr) =   12.0000
  Valid grid points have density less than (e/(bohr^3)) =    0.0001
  The number of valid grid points were=       184413
  The rms potential error without charges in kcal/mol is=      3.76068
  The rms potential error with partial charges in kcal/mol is=      0.53167
  The RRMSE value at monopole order=      0.14138
  The rms potential error with partial charges and cloud penetration in kcal/mol is=      0.53248
  The RRMSE value at monopole order with cloud penetration is=      0.14159
  The rms potential error with partial charges and atomic dipoles in kcal/mol is=      0.33863
  The RRMSE value at dipole order=      0.09005
  The rms potential error with partial charges, atomic dipoles and cloud penetration in kcal/mol is=      0.33814
  The RRMSE value at dipole order with cloud penetration=      0.08991

******************************************************
The electron densities and ab initio electrostatic potential were computed in VASP using the PBE functional and
projector augmented wave method. See the main text of the journal article for a description of computational details.
The atomic charges, dipoles, and quadrupoles were computed with the DDEC6 method as described in
(a) T. A. Manz and N. Gabaldon Limas, RSC Adv. 6 (2016) 47771-47801 DOI: 10.1039/c6ra04656h
(b) N. Gabaldon Limas and T. A. Manz, RSC Adv. 8 (2018) 2678-2707 DOI: 10.1039/c7ra11829e.
For each atom in the material, the electron cloud parameters were fit to the spherically averaged atom-in-material
electron density using radial positions for which this density was between 10^-4 and 10^-2 electrons per cubic bohr.
The polarizabilities, dispersion coefficients, and quantum Drude oscillator (QDO) parameters were fit using the MCLF method.
The magnetic structure of the system was optimized in VASP from the default ferromagnetic initial guess using spin polarization.
The atomic spin moments (ASMs) were computed on this optimized magnetic structure using the DDEC6 partition as inputs
to the method of T. A. Manz and D. S. Sholl, J. Chem. Theory Comput. 7 (2011) 4146-4164 DOI: 10.1021/ct200539n.
The RMSE and RRMSE were computed using a uniform grid with Ewald summation.
