# Supplementary material for: A collection of forcefield precursors for metal–organic frameworks
Source: RSC Adv. 2019 Nov 13;9(63):36492–507. doi: 10.1039/c9ra07327b (PMC9075174; doi:10.1039/c9ra07327b)
Supplement: RA-009-C9RA07327B-s3961 [file RA-009-C9RA07327B-s3961.xyz]

   50
jmolscript: load "" {1 1 1} spacegroup "x,y,z" unitcell [{      9.007800     0.000000     0.000000 }, {     -0.987574     9.158206     0.000000 }, {     -4.010053    -4.579161     7.316143 }]
Mn     6.755854    -0.000004     0.469843     0.938465
Mn    -2.745681     4.579049     6.846300     0.938606
H     -1.870020     1.002780     5.536857     0.136407
H      0.840684     3.122005     3.498580     0.133984
H      0.121646     2.088058     1.581750     0.100616
H     -2.633790    -1.002867     5.536857     0.136891
H      2.675699     6.036146     3.498580     0.131471
H      3.394706     7.070122     1.581750     0.101647
H      5.880193     3.576265     1.779286     0.136407
H      3.169489     1.457040     3.817563     0.133985
H      3.888527     2.490987     5.734393     0.100615
H      6.643963     5.581912     1.779286     0.136891
H      1.334474    -1.457101     3.817563     0.131471
H      0.615467    -2.491077     5.734393     0.101647
C     -1.761391     0.554959     3.572180     0.167224
C     -1.436835     1.220751     4.743787    -0.203055
C     -0.468665     2.208006     4.735447     0.034453
C      0.151086     2.500162     3.535307    -0.161215
C     -0.271027     1.853602     2.391208     0.111596
C     -0.169099     2.963548     6.012406     0.586244
C      6.265350    -0.555016     3.572180     0.168211
C      5.940813    -1.220826     4.743787    -0.204912
C      4.972643    -2.208081     4.735447     0.034375
C      3.365298     6.657988     3.535307    -0.158103
C      3.787392     7.304566     2.391208     0.110245
C      4.673098    -2.963643     6.012406     0.587647
C      5.771564     4.024086     3.743963     0.167225
C      5.447008     3.358294     2.572356    -0.203059
C      4.478838     2.371039     2.580696     0.034450
C      3.859087     2.078883     3.780836    -0.161215
C      4.281200     2.725443     4.924935     0.111594
C      4.179272     1.615497     1.303737     0.586245
C     -2.255177     5.134061     3.743963     0.168212
C     -1.930640     5.799871     2.572356    -0.204917
C     -0.962470     6.787126     2.580696     0.034371
C      0.644875    -2.078943     3.780836    -0.158104
C      0.222781    -2.725521     4.924935     0.110242
C     -0.662925     7.542688     1.303737     0.587649
N     -1.222935     0.899317     2.387550    -0.285630
N      5.726874    -0.899355     2.387550    -0.287182
N      5.233108     3.679728     4.928593    -0.285643
N     -1.716701     5.478400     4.928593    -0.287195
O      1.002838     3.322548     6.207162    -0.518467
O     -1.140365     3.149453     6.781187    -0.570757
O      3.501164    -3.322646     6.207162    -0.518944
O     -3.363424    -3.149561     6.781187    -0.571264
O      3.007335     1.256497     1.108981    -0.518476
O      5.150538     1.429592     0.534956    -0.570745
O      0.509009     7.901691     1.108981    -0.518953
O      7.373597     7.728606     0.534956    -0.571252

The following XYZ coordinates are in angstroms. Other properties are in atomic units.
The sperically averaged electron density of each atom fit to a function of the form exp(a - br)
eigen_1, eigen_2 and eigen_3 are the three eigenvalues of traceless quadrupole moment tensor
  atom number  atomic symbol              X              Y              Z     net charge C6 coefficient C8 coefficient C10 coefficient fluctuating dipole atomic polarizability isotropic forcefield polarizability              a              b squared Pearson coefficient          <r^3>          <r^4>         wp_QDO          m_QDO          q_QDO       dipole_x       dipole_y       dipole_z         dipole            Qxy            Qxz            Qyz     Q(x^2-y^2)  Q(3z^2 - R^2)        eigen_1        eigen_2        eigen_3 static polarizability      alpha(xx)      alpha(xy)      alpha(xz)      alpha(yy)      alpha(yz)      alpha(zz) atomic spin moment
            1             Mn       6.755854      -0.000004       0.469843       0.938465     125.311605 0.29316165E+04  0.10511468E+06                                21.351380                           18.535283       0.364973       1.876636                    0.999661      56.784845     168.418322       0.388711       0.439463      -1.109400      -0.000011       0.000631      -0.123370       0.123372      -0.038993      -0.000413      -0.000020      -0.034059      -0.181091      -0.060367      -0.012364       0.072731             23.799159      25.301386      -2.276501      -0.001893      18.680778      -0.002136      27.415312           4.656874
            2             Mn      -2.745681       4.579049       6.846300       0.938606     125.308903 0.29315213E+04  0.10510994E+06                                21.350726                           18.534706       0.365099       1.876689                    0.999661      56.782785     168.408701       0.388728       0.439450      -1.109413       0.000011      -0.000631       0.123370       0.123372      -0.039005      -0.000413      -0.000020      -0.034065      -0.181056      -0.060355      -0.012383       0.072738             23.798447      25.300544      -2.276414      -0.001893      18.680278      -0.002136      27.414519           4.656819
            3              H      -1.870020       1.002780       5.536857       0.136407       0.962867 0.73169535E+01  0.70333520E+02                                 1.616712                            1.589867      -1.119660       2.365199                    0.996993       3.377953       9.395109       0.491871       1.295456      -0.705900      -0.017073      -0.007038       0.034396       0.039039       0.005381      -0.006797      -0.007361       0.008426       0.033583      -0.013156      -0.003970       0.017126              1.601758       1.469879       0.143417      -0.205986       1.546912      -0.047770       1.788482           0.000083
            4              H       0.840684       3.122005       3.498580       0.133984       0.977874 0.70970231E+01  0.67769226E+02                                 1.643864                            1.573202      -0.884917       2.473454                    0.999223       3.339912       9.289136       0.490485       1.307748      -0.703526       0.027743       0.023983      -0.001861       0.036719       0.013963      -0.007214      -0.001045      -0.002972       0.006188      -0.016330       0.000850       0.015480              1.661847       1.897503       0.411718      -0.002084       1.714741       0.040521       1.373297           0.000147
            5              H       0.121646       2.088058       1.581750       0.100616       1.093490 0.77051508E+01  0.75133463E+02                                 1.765351                            1.629725      -1.045784       2.377526                    0.997261       3.578238      10.069593       0.485931       1.292644      -0.705296       0.024185       0.014177      -0.037053       0.046463       0.013184      -0.002151      -0.007407      -0.003086      -0.001942      -0.013907      -0.002583       0.016490              1.824104       1.621190       0.093532      -0.449081       1.432178      -0.124446       2.418943           0.000048
            6              H      -2.633790      -1.002867       5.536857       0.136891       0.962205 0.73120836E+01  0.70284121E+02                                 1.616890                            1.590082      -1.122994       2.363959                    0.996875       3.377550       9.397794       0.491429       1.296668      -0.705643       0.017043       0.006887       0.034438       0.039037       0.005408       0.006759       0.007436       0.008001       0.032365      -0.012863      -0.004030       0.016892              1.601944       1.470094       0.143430       0.205863       1.547206       0.047664       1.788531           0.000084
            7              H       2.675699       6.036146       3.498580       0.131471       0.981054 0.71258532E+01  0.68122990E+02                                 1.648707                            1.577424      -0.899164       2.466833                    0.999054       3.347616       9.320160       0.489281       1.309457      -0.703198      -0.028576      -0.024804      -0.002337       0.037911       0.013434       0.007043       0.000990      -0.002888       0.007306      -0.015939       0.001110       0.014829              1.666874       1.903944       0.414181       0.002083       1.720086      -0.040712       1.376592           0.000147
            8              H       3.394706       7.070122       1.581750       0.101647       1.092235 0.76968460E+01  0.75053837E+02                                 1.766207                            1.630565      -1.053600       2.374863                    0.997129       3.577292      10.076485       0.484899       1.295372      -0.704722      -0.023571      -0.013263      -0.036826       0.045691       0.013397       0.002187       0.007573      -0.003279      -0.002134      -0.014127      -0.002684       0.016811              1.824969       1.621984       0.093558       0.449241       1.432852       0.124393       2.420072           0.000048
            9              H       5.880193       3.576265       1.779286       0.136407       0.962862 0.73169035E+01  0.70332895E+02                                 1.616704                            1.589860      -1.119654       2.365202                    0.996993       3.377940       9.395053       0.491873       1.295453      -0.705901       0.017073       0.007039      -0.034396       0.039039       0.005381      -0.006797      -0.007362       0.008426       0.033583      -0.013156      -0.003970       0.017126              1.601751       1.469873       0.143416      -0.205985       1.546905      -0.047769       1.788473           0.000083
           10              H       3.169489       1.457040       3.817563       0.133985       0.977872 0.70970075E+01  0.67769053E+02                                 1.643864                            1.573202      -0.884919       2.473454                    0.999223       3.339909       9.289132       0.490484       1.307750      -0.703525      -0.027743      -0.023983       0.001861       0.036720       0.013963      -0.007213      -0.001045      -0.002972       0.006189      -0.016330       0.000850       0.015480              1.661847       1.897503       0.411718      -0.002083       1.714741       0.040521       1.373297           0.000147
           11              H       3.888527       2.490987       5.734393       0.100615       1.093496 0.77051997E+01  0.75134067E+02                                 1.765357                            1.629731      -1.045790       2.377523                    0.997261       3.578250      10.069639       0.485930       1.292645      -0.705296      -0.024184      -0.014177       0.037052       0.046462       0.013184      -0.002151      -0.007407      -0.003086      -0.001942      -0.013907      -0.002583       0.016490              1.824110       1.621196       0.093532      -0.449083       1.432183      -0.124447       2.418953           0.000048
           12              H       6.643963       5.581912       1.779286       0.136891       0.962202 0.73120471E+01  0.70283656E+02                                 1.616884                            1.590076      -1.122989       2.363961                    0.996875       3.377540       9.397747       0.491431       1.296665      -0.705644      -0.017043      -0.006887      -0.034438       0.039037       0.005408       0.006759       0.007436       0.008001       0.032365      -0.012863      -0.004030       0.016892              1.601938       1.470089       0.143429       0.205861       1.547200       0.047664       1.788524           0.000083
           13              H       1.334474      -1.457101       3.817563       0.131471       0.981052 0.71258290E+01  0.68122710E+02                                 1.648706                            1.577422      -0.899163       2.466834                    0.999054       3.347611       9.320147       0.489280       1.309459      -0.703198       0.028576       0.024804       0.002337       0.037911       0.013434       0.007043       0.000990      -0.002888       0.007306      -0.015939       0.001110       0.014829              1.666872       1.903942       0.414180       0.002082       1.720085      -0.040712       1.376591           0.000147
           14              H       0.615467      -2.491077       5.734393       0.101647       1.092238 0.76968702E+01  0.75054136E+02                                 1.766210                            1.630567      -1.053604       2.374861                    0.997129       3.577298      10.076508       0.484899       1.295372      -0.704722       0.023571       0.013263       0.036826       0.045691       0.013397       0.002187       0.007573      -0.003280      -0.002134      -0.014127      -0.002684       0.016811              1.824972       1.621986       0.093558       0.449242       1.432855       0.124393       2.420076           0.000049
           15              C      -1.761391       0.554959       3.572180       0.167224      32.323394 0.39894215E+03  0.92408538E+04                                 9.201129                            6.923333      -0.407532       1.885328                    0.998966      26.816559      78.200401       0.586884       0.450559      -1.036539       0.023991       0.023335      -0.031391       0.045886      -0.009176       0.000581      -0.010138       0.010746      -0.035506      -0.018120       0.000401       0.017720             10.843916       9.473476       5.736104      -0.040637      13.325527       1.663861       9.732743           0.004896
           16              C      -1.436835       1.220751       4.743787      -0.203055      33.724659 0.48115192E+03  0.11667875E+05                                 9.233360                            7.450190      -0.195008       1.904048                    0.998614      31.002959      92.201818       0.583866       0.432597      -1.048186       0.007705       0.018039       0.006804       0.020762      -0.033539      -0.008418      -0.038372       0.014687       0.020888      -0.057944       0.013469       0.044475             10.343870       8.597766       4.638063       1.350798      12.298598       3.696025      10.135248           0.002452
           17              C      -0.468665       2.208006       4.735447       0.034453      33.698430 0.43049040E+03  0.10050072E+05                                 9.139579                            6.955347      -0.144669       1.964229                    0.999148      26.899087      75.922525       0.622580       0.421411      -1.065877      -0.015852      -0.024370      -0.036615       0.046753      -0.025340       0.000408      -0.023495       0.032813      -0.092205      -0.045729      -0.001704       0.047433             10.686300       8.266263       3.664000       0.959232      10.503244       4.438870      13.289392           0.005755
           18              C       0.151086       2.500162       3.535307      -0.161215      30.116016 0.44763253E+03  0.10623603E+05                                 8.464953                            7.133037       0.111744       2.015892                    0.999166      29.512899      85.843233       0.605477       0.426244      -1.055757      -0.003568      -0.007141       0.007965       0.011277      -0.003217      -0.009628      -0.010334      -0.013303      -0.063395      -0.027049       0.007182       0.019868              8.976728       8.057577       2.538048      -0.272411       7.811488       2.240159      11.061117           0.003726
           19              C      -0.271027       1.853602       2.391208       0.111596      25.454625 0.33357146E+03  0.73838611E+04                                 7.686328                            6.227155       0.117968       2.062943                    0.999384      25.947049      73.813261       0.634731       0.435935      -1.045792      -0.030046      -0.043419       0.017682       0.055684      -0.027232      -0.007904      -0.021928       0.002865      -0.073193      -0.042241       0.001244       0.040998              8.339309       7.377988       2.745615      -0.724586       7.519168       1.349897      10.120772           0.004488
           20              C      -0.169099       2.963548       6.012406       0.586244      23.269329 0.24777175E+03  0.51202711E+04                                 7.493953                            5.580400      -0.023090       2.051250                    0.999335      22.331646      62.514477       0.628861       0.471314      -1.019865       0.012184       0.030769       0.060198       0.068695      -0.007297       0.005288      -0.074226      -0.121792      -0.030086      -0.056741      -0.055056       0.111796              8.706568      10.030691       1.168620       1.083860       6.373580       3.436477       9.715432           0.023725
           21              C       6.265350      -0.555016       3.572180       0.168211      32.271766 0.39815860E+03  0.92184514E+04                                 9.192819                            6.917429      -0.411733       1.884485                    0.998904      26.794152      78.124767       0.587002       0.450676      -1.036440      -0.025879      -0.025769      -0.031468       0.048208      -0.010463      -0.001474       0.009100       0.010297      -0.032339      -0.016562      -0.001839       0.018400             10.833628       9.464231       5.728716       0.041871      13.311083      -1.661707       9.725569           0.004888
           22              C       5.940813      -1.220826       4.743787      -0.204912      33.793179 0.48237176E+03  0.11705059E+05                                 9.245353                            7.459287      -0.195442       1.903581                    0.998529      31.045570      92.363599       0.583540       0.432558      -1.048192      -0.007982      -0.018263       0.007616       0.021337      -0.034571       0.008835       0.038980       0.014990       0.019312      -0.059262       0.013951       0.045311             10.357872       8.607994       4.644080      -1.353816      12.316043      -3.703650      10.149579           0.002454
           23              C       4.972643      -2.208081       4.735447       0.034375      33.718532 0.43081434E+03  0.10059153E+05                                 9.141469                            6.956804      -0.142444       1.964622                    0.999193      26.910032      75.949953       0.622693       0.421270      -1.066005       0.014934       0.023704      -0.036966       0.046383      -0.026133      -0.000469       0.023331       0.033232      -0.093430      -0.045981      -0.002412       0.048393             10.688391       8.268043       3.664525      -0.958460      10.504676      -4.439324      13.292455           0.005747
           24              C       3.365298       6.657988       3.535307      -0.158103      30.043976 0.44616127E+03  0.10578741E+05                                 8.446017                            7.116149       0.122086       2.019506                    0.999171      29.467473      85.638219       0.606924       0.425627      -1.056262       0.001353       0.005289       0.007059       0.008924      -0.001963       0.009308       0.009702      -0.013193      -0.070779      -0.028418       0.007891       0.020527              8.956882       8.042955       2.536104       0.271251       7.795608      -2.233022      11.032082           0.003727
           25              C       3.787392       7.304566       2.391208       0.110245      25.488413 0.33417087E+03  0.74007312E+04                                 7.693526                            6.232875       0.115980       2.062276                    0.999381      25.973068      73.914419       0.634396       0.435953      -1.045742       0.030264       0.043042       0.017818       0.055552      -0.027867       0.007837       0.022879       0.003180      -0.074423      -0.043388       0.001355       0.042033              8.347133       7.385099       2.748620       0.724220       7.526409      -1.352611      10.129892           0.004487
           26              C       4.673098      -2.963643       6.012406       0.587647      23.270878 0.24778394E+03  0.51206308E+04                                 7.494524                            5.580743      -0.018554       2.052446                    0.999323      22.331417      62.516282       0.628802       0.471348      -1.019837      -0.012387      -0.029360       0.061442       0.069214      -0.008531      -0.006019       0.073432      -0.121294      -0.030274      -0.056539      -0.054545       0.111084              8.707313      10.032227       1.169182      -1.084186       6.374170      -3.436807       9.715544           0.023730
           27              C       5.771564       4.024086       3.743963       0.167225      32.323373 0.39894131E+03  0.92408337E+04                                 9.201140                            6.923335      -0.407552       1.885322                    0.998966      26.816581      78.200571       0.586882       0.450560      -1.036538      -0.023991      -0.023336       0.031392       0.045887      -0.009177       0.000583      -0.010138       0.010746      -0.035509      -0.018120       0.000399       0.017721             10.843935       9.473502       5.736127      -0.040633      13.325556       1.663864       9.732747           0.004895
           28              C       5.447008       3.358294       2.572356      -0.203059      33.724736 0.48115293E+03  0.11667904E+05                                 9.233370                            7.450195      -0.195005       1.904048                    0.998614      31.002987      92.201884       0.583866       0.432597      -1.048186      -0.007707      -0.018038      -0.006804       0.020762      -0.033539      -0.008418      -0.038374       0.014688       0.020890      -0.057945       0.013469       0.044476             10.343887       8.597781       4.638076       1.350810      12.298617       3.696039      10.135263           0.002454
           29              C       4.478838       2.371039       2.580696       0.034450      33.698455 0.43049027E+03  0.10050067E+05                                 9.139581                            6.955343      -0.144662       1.964231                    0.999148      26.899084      75.922484       0.622580       0.421410      -1.065877       0.015850       0.024371       0.036615       0.046753      -0.025339       0.000409      -0.023496       0.032814      -0.092205      -0.045729      -0.001703       0.047433             10.686311       8.266271       3.664013       0.959256      10.503254       4.438887      13.289406           0.005754
           30              C       3.859087       2.078883       3.780836      -0.161215      30.116000 0.44763193E+03  0.10623586E+05                                 8.464954                            7.133034       0.111739       2.015891                    0.999166      29.512880      85.843198       0.605476       0.426245      -1.055756       0.003568       0.007142      -0.007967       0.011279      -0.003217      -0.009626      -0.010334      -0.013304      -0.063395      -0.027048       0.007180       0.019868              8.976734       8.057577       2.538055      -0.272396       7.811497       2.240170      11.061127           0.003728
           31              C       4.281200       2.725443       4.924935       0.111594      25.454746 0.33357323E+03  0.73839135E+04                                 7.686361                            6.227178       0.117939       2.062932                    0.999384      25.947160      73.813753       0.634729       0.435936      -1.045791       0.030048       0.043418      -0.017681       0.055683      -0.027233      -0.007903      -0.021929       0.002864      -0.073193      -0.042243       0.001243       0.041000              8.339348       7.378021       2.745631      -0.724586       7.519204       1.349907      10.120819           0.004487
           32              C       4.179272       1.615497       1.303737       0.586245      23.269378 0.24777218E+03  0.51202828E+04                                 7.493964                            5.580404      -0.023103       2.051244                    0.999335      22.331683      62.514621       0.628861       0.471314      -1.019865      -0.012184      -0.030768      -0.060199       0.068695      -0.007298       0.005286      -0.074227      -0.121794      -0.030086      -0.056739      -0.055058       0.111798              8.706584      10.030707       1.168623       1.083864       6.373592       3.436487       9.715453           0.023726
           33              C      -2.255177       5.134061       3.743963       0.168212      32.271760 0.39815801E+03  0.92184381E+04                                 9.192831                            6.917433      -0.411751       1.884479                    0.998904      26.794181      78.124954       0.587001       0.450677      -1.036439       0.025878       0.025769       0.031470       0.048209      -0.010464      -0.001475       0.009099       0.010296      -0.032341      -0.016561      -0.001840       0.018401             10.833649       9.464258       5.728740       0.041865      13.311115      -1.661712       9.725575           0.004892
           34              C      -1.930640       5.799871       2.572356      -0.204917      33.793249 0.48237262E+03  0.11705084E+05                                 9.245363                            7.459292      -0.195438       1.903582                    0.998529      31.045596      92.363664       0.583540       0.432557      -1.048193       0.007984       0.018262      -0.007616       0.021336      -0.034570       0.008835       0.038981       0.014991       0.019314      -0.059263       0.013951       0.045312             10.357889       8.608010       4.644093      -1.353828      12.316062      -3.703665      10.149595           0.002450
           35              C      -0.962470       6.787126       2.580696       0.034371      33.718565 0.43081432E+03  0.10059152E+05                                 9.141472                            6.956801      -0.142438       1.964624                    0.999193      26.910033      75.949928       0.622694       0.421270      -1.066006      -0.014932      -0.023706       0.036966       0.046384      -0.026132      -0.000471       0.023331       0.033232      -0.093431      -0.045981      -0.002412       0.048393             10.688404       8.268052       3.664538      -0.958484      10.504689      -4.439343      13.292471           0.005751
           36              C       0.644875      -2.078943       3.780836      -0.158104      30.043963 0.44616076E+03  0.10578726E+05                                 8.446018                            7.116147       0.122082       2.019505                    0.999171      29.467456      85.638182       0.606924       0.425628      -1.056262      -0.001353      -0.005290      -0.007061       0.008926      -0.001962       0.009306       0.009703      -0.013194      -0.070779      -0.028417       0.007890       0.020528              8.956887       8.042955       2.536111       0.271236       7.795616      -2.233033      11.032090           0.003724
           37              C       0.222781      -2.725521       4.924935       0.110242      25.488527 0.33417257E+03  0.74007814E+04                                 7.693558                            6.232898       0.115952       2.062266                    0.999381      25.973171      73.914880       0.634394       0.435954      -1.045741      -0.030266      -0.043041      -0.017817       0.055552      -0.027869       0.007837       0.022881       0.003179      -0.074424      -0.043390       0.001355       0.042035              8.347170       7.385130       2.748635       0.724218       7.526444      -1.352621      10.129937           0.004491
           38              C      -0.662925       7.542688       1.303737       0.587649      23.270923 0.24778430E+03  0.51206411E+04                                 7.494536                            5.580747      -0.018570       2.052440                    0.999323      22.331452      62.516431       0.628801       0.471349      -1.019837       0.012387       0.029358      -0.061443       0.069214      -0.008533      -0.006017       0.073433      -0.121296      -0.030275      -0.056538      -0.054547       0.111086              8.707331      10.032244       1.169185      -1.084191       6.374183      -3.436817       9.715566           0.023730
           39              N      -1.222935       0.899317       2.387550      -0.285630      37.311346 0.59104650E+03  0.14784938E+05                                 9.399378                            7.959291      -0.218835       1.946968                    0.995635      29.240970      82.637150       0.609186       0.401937      -1.089598       0.058405       0.081104       0.129757       0.163786      -0.006540      -0.046755      -0.066564       0.027426      -0.179601      -0.111007       0.038367       0.072641             10.165783      10.056471       4.123929      -1.543629      10.134791      -0.189809      10.306087           0.034914
           40              N       5.726874      -0.899355       2.387550      -0.287182      37.405318 0.59292364E+03  0.14845006E+05                                 9.416826                            7.973114      -0.235867       1.941242                    0.995615      29.293455      82.846655       0.608466       0.402058      -1.089417      -0.058098      -0.080640       0.129324       0.163104      -0.007242       0.046294       0.065844       0.027286      -0.181072      -0.110686       0.039192       0.071494             10.185248      10.074667       4.131696       1.546676      10.153263       0.188661      10.327815           0.035007
           41              N       5.233108       3.679728       4.928593      -0.285643      37.312053 0.59106024E+03  0.14785371E+05                                 9.399494                            7.959382      -0.218829       1.946962                    0.995636      29.241348      82.638529       0.609182       0.401937      -1.089598      -0.058404      -0.081107      -0.129761       0.163790      -0.006540      -0.046756      -0.066565       0.027426      -0.179616      -0.111012       0.038369       0.072642             10.165916      10.056598       4.123994      -1.543641      10.134929      -0.189799      10.306219           0.034918
           42              N      -1.716701       5.478400       4.928593      -0.287195      37.406008 0.59293709E+03  0.14845430E+05                                 9.416940                            7.973203      -0.235858       1.941238                    0.995616      29.293825      82.848007       0.608462       0.402058      -1.089417       0.058096       0.080643      -0.129328       0.163108      -0.007242       0.046295       0.065845       0.027285      -0.181086      -0.110690       0.039195       0.071495             10.185378      10.074792       4.131760       1.546687      10.153398       0.188650      10.327945           0.035006
           43              O       1.002838       3.322548       6.207162      -0.518467      36.820552 0.51091536E+03  0.12118287E+05                                 8.777108                            6.992924       0.377816       2.195975                    0.995059      26.669873      69.478056       0.719472       0.358922      -1.139838      -0.018955       0.008014       0.016381       0.026303       0.018167       0.043000      -0.038474       0.007266      -0.154504      -0.086708       0.038552       0.048156             10.006515      14.592298       2.936624       3.766741       6.804926       2.194216       8.622322           0.046586
           44              O      -1.140365       3.149453       6.781187      -0.570757      38.382546 0.60278705E+03  0.14927751E+05                                 9.043959                            7.653001       0.015894       2.053614                    0.994161      28.177752      75.450920       0.678804       0.364360      -1.133512       0.032269      -0.014631       0.013573       0.037942      -0.038102      -0.053091      -0.032537      -0.004694      -0.016447      -0.083729       0.031907       0.051822              9.879255      11.817230      -2.585307      -2.819613       7.185368       1.917409      10.635166           0.044639
           45              O       3.501164      -3.322646       6.207162      -0.518944      36.804023 0.51063220E+03  0.12109333E+05                                 8.772734                            6.989541       0.380610       2.196762                    0.995127      26.666610      69.452642       0.719902       0.358774      -1.140009       0.018258      -0.009939       0.015657       0.026024       0.016752      -0.043337       0.038586       0.007663      -0.154141      -0.086536       0.038183       0.048353             10.001438      14.585463       2.935509      -3.764347       6.801857      -2.192790       8.616994           0.046569
           46              O      -3.363424      -3.149561       6.781187      -0.571264      38.386882 0.60285897E+03  0.14929816E+05                                 9.044129                            7.653055       0.015484       2.053573                    0.994192      28.179978      75.454925       0.678863       0.364322      -1.133554      -0.030964       0.014772       0.014336       0.037182      -0.038426       0.052302       0.032810      -0.004952      -0.015241      -0.083481       0.032404       0.051077              9.879547      11.817952      -2.585255       2.819794       7.185490      -1.917996      10.635200           0.044746
           47              O       3.007335       1.256497       1.108981      -0.518476      36.821591 0.51093229E+03  0.12118793E+05                                 8.777275                            6.993042       0.377832       2.195970                    0.995060      26.670301      69.479536       0.719465       0.358922      -1.139838       0.018953      -0.008013      -0.016379       0.026300       0.018167       0.043000      -0.038477       0.007266      -0.154510      -0.086711       0.038554       0.048157             10.006721      14.592589       2.936701       3.766849       6.805061       2.194285       8.622513           0.046587
           48              O       5.150538       1.429592       0.534956      -0.570745      38.381856 0.60277350E+03  0.14927333E+05                                 9.043860                            7.652920       0.015860       2.053611                    0.994160      28.177428      75.449866       0.678807       0.364361      -1.133511      -0.032271       0.014628      -0.013573       0.037942      -0.038104      -0.053091      -0.032535      -0.004694      -0.016453      -0.083729       0.031906       0.051823              9.879142      11.817102      -2.585268      -2.819582       7.185284       1.917378      10.635039           0.044635
           49              O       0.509009       7.901691       1.108981      -0.518953      36.805063 0.51064912E+03  0.12109838E+05                                 8.772901                            6.989660       0.380628       2.196757                    0.995128      26.667035      69.454115       0.719896       0.358774      -1.140008      -0.018255       0.009938      -0.015655       0.026021       0.016752      -0.043337       0.038588       0.007662      -0.154148      -0.086539       0.038186       0.048353             10.001644      14.585756       2.935586      -3.764455       6.801992      -2.192859       8.617185           0.046568
           50              O       7.373597       7.728606       0.534956      -0.571252      38.386222 0.60284600E+03  0.14929416E+05                                 9.044035                            7.652978       0.015447       2.053568                    0.994191      28.179666      75.453916       0.678866       0.364322      -1.133553       0.030966      -0.014769      -0.014335       0.037182      -0.038428       0.052301       0.032808      -0.004952      -0.015247      -0.083481       0.032403       0.051078              9.879440      11.817830      -2.585219       2.819765       7.185410      -1.917966      10.635080           0.044745

******************************************************
Auxiliary information for the entire system
The total spin magnetic moment of the unit cell is   9.999885
The total net atomic charge of the unit cell is   -0.000002
Accuracy of reproducing the electrostatic potential in the unit cell:
  The inner radius (bohr) =    5.0000
  The outer radius (bohr) =   12.0000
  Valid grid points have density less than (e/(bohr^3)) =    0.0001
  The number of valid grid points were=         2012
  The rms potential error without charges in kcal/mol is=      1.34878
  The rms potential error with partial charges in kcal/mol is=      0.34209
  The RRMSE value at monopole order=      0.25363
  The rms potential error with partial charges and cloud penetration in kcal/mol is=      0.34603
  The RRMSE value at monopole order with cloud penetration is=      0.25655
  The rms potential error with partial charges and atomic dipoles in kcal/mol is=      0.34030
  The RRMSE value at dipole order=      0.25231
  The rms potential error with partial charges, atomic dipoles and cloud penetration in kcal/mol is=      0.31591
  The RRMSE value at dipole order with cloud penetration=      0.23422

******************************************************
The electron densities and ab initio electrostatic potential were computed in VASP using the PBE functional and
projector augmented wave method. See the main text of the journal article for a description of computational details.
The atomic charges, dipoles, and quadrupoles were computed with the DDEC6 method as described in
(a) T. A. Manz and N. Gabaldon Limas, RSC Adv. 6 (2016) 47771-47801 DOI: 10.1039/c6ra04656h
(b) N. Gabaldon Limas and T. A. Manz, RSC Adv. 8 (2018) 2678-2707 DOI: 10.1039/c7ra11829e.
For each atom in the material, the electron cloud parameters were fit to the spherically averaged atom-in-material
electron density using radial positions for which this density was between 10^-4 and 10^-2 electrons per cubic bohr.
The polarizabilities, dispersion coefficients, and quantum Drude oscillator (QDO) parameters were fit using the MCLF method.
The magnetic structure of the system was optimized in VASP from the default ferromagnetic initial guess using spin polarization.
The atomic spin moments (ASMs) were computed on this optimized magnetic structure using the DDEC6 partition as inputs
to the method of T. A. Manz and D. S. Sholl, J. Chem. Theory Comput. 7 (2011) 4146-4164 DOI: 10.1021/ct200539n.
The RMSE and RRMSE were computed using a uniform grid with Ewald summation.
