# Supplementary material for: A collection of forcefield precursors for metal–organic frameworks
Source: RSC Adv. 2019 Nov 13;9(63):36492–507. doi: 10.1039/c9ra07327b (PMC9075174; doi:10.1039/c9ra07327b)
Supplement: RA-009-C9RA07327B-s3962 [file RA-009-C9RA07327B-s3962.xyz]

  212
jmolscript: load "" {1 1 1} spacegroup "x,y,z" unitcell [{     18.479700     0.000000     0.000000 }, {      6.210133    17.404987     0.000000 }, {      1.177313     0.829941    18.576236 }]
Eu    20.664822     9.964940    10.543129     1.371497
Eu     7.180148     0.584692     9.662615     1.368197
Eu    10.125941     2.535603    17.321225     1.371498
Eu    23.492213    12.083809    18.201739     1.368195
Eu     5.202324     8.269988     8.033107     1.371498
Eu    18.686998    17.650236     8.913621     1.368197
Eu    15.741205    15.699325     1.255011     1.371498
Eu     2.374933     6.151119     0.374497     1.368197
H     17.810442    13.785157     9.397718     0.130002
H     13.903305    14.227708    10.226218     0.125510
H     15.779128    10.821194    11.153172     0.132566
H      5.015098    10.385062    13.662822     0.127551
H      8.120286     9.997275    11.138311     0.130628
H      8.671597    11.524494    14.779253     0.122377
H      4.741079     5.033130     9.886273     0.132663
H     19.779199     5.517276    11.879503     0.135969
H      3.190752     1.973130    11.985387     0.138820
H      7.487114     6.507773    18.466636     0.130002
H      8.383299    10.336405    17.638136     0.125510
H     10.961329     7.424908    16.711182     0.132567
H     14.989367    17.416378    14.201532     0.127551
H     14.311098    14.361460    16.726043     0.130628
H     12.687428    14.355436    13.085101     0.122377
H     20.122134    15.875936    17.978081     0.132663
H     14.612560     1.875077    15.984851     0.135969
H     23.525165    16.307783    15.878967     0.138820
H      8.056704     4.449771     9.178518     0.130001
H     11.963841     4.007220     8.350018     0.125509
H     10.088018     7.413734     7.423064     0.132567
H     20.852048     7.849866     4.913414     0.127551
H     17.746860     8.237653     7.437925     0.130628
H     17.195549     6.710434     3.796983     0.122376
H     21.126067    13.201798     8.689963     0.132663
H      6.087947    12.717652     6.696733     0.135969
H     22.676394    16.261798     6.590849     0.138820
H     18.380032    11.727155     0.109600     0.130001
H     17.483847     7.898523     0.938100     0.125510
H     14.905817    10.810020     1.865054     0.132567
H     10.877779     0.818550     4.374704     0.127551
H     11.556048     3.873468     1.850193     0.130628
H     13.179718     3.879492     5.491135     0.122376
H      5.745012     2.358992     0.598155     0.132663
H     11.254586    16.359851     2.591385     0.135969
H      2.341981     1.927145     2.697269     0.138820
C     15.943278    15.637118     9.204525     0.641024
C     15.865930    14.251214     9.700510    -0.029297
C     17.005708    13.444536     9.720944    -0.093001
C     16.966509    12.166294    10.211357    -0.005855
C     18.200073    11.331933    10.235506     0.561415
C     14.676080    13.709455    10.235506    -0.133744
C     14.621868    12.472738    10.759356     0.133901
C     15.795681    11.669208    10.772359    -0.134400
C     13.403687    12.012618    11.329646    -0.014936
C     12.320931    11.707891    11.755042    -0.023930
C      5.503344     9.494273    11.177321     0.626576
C      6.390475    10.049305    12.186011    -0.020276
C      5.917917    10.476965    13.460341    -0.095879
C      6.753371    11.016411    14.392868    -0.003835
C      6.219467    11.447722    15.748933     0.578700
C      7.762384    10.263455    11.953808    -0.129433
C      8.596157    10.851219    12.877047     0.144961
C      8.104443    11.187212    14.125370    -0.139166
C      9.950031    11.120397    12.551963    -0.026416
C     11.090440    11.398025    12.182296    -0.019848
C     21.361193     6.908672    10.376685     0.617191
C      2.982247     5.481572    10.807654    -0.009872
C      4.055696     4.675033    10.402692    -0.088305
C      4.083217     3.344818    10.781647    -0.009574
C      5.185806     2.451999    10.354394     0.598657
C     20.482070     4.975798    11.602717    -0.140215
C      2.059820     3.627600    12.007679     0.145566
C      3.117895     2.838883    11.651015    -0.150665
C     19.486066     3.075169    12.888193    -0.053083
C     18.675039     2.537310    13.510496    -0.010850
C      5.193006     8.058763     0.083593     0.641022
C      7.701617     8.495818    18.163844    -0.029296
C      8.078357     7.151240    18.143410    -0.093000
C      9.295434     6.758603    17.652997    -0.005855
C      9.666730     5.316392    17.628848     0.561416
C      8.611721     9.434412    17.628848    -0.133744
C      9.794732     9.069869    17.104998     0.133901
C     10.157069     7.694295    17.091995    -0.134399
C     10.637465    10.062582    16.534708    -0.014936
C     11.288332    10.979965    16.109312    -0.023931
C     15.664275    16.657175    16.687033     0.626576
C     14.843400    16.008156    15.678343    -0.020277
C     14.599415    16.596947    14.404013    -0.095878
C     13.810586    15.991363    13.471486    -0.003836
C     13.583777    16.639160    12.115421     0.578702
C     14.180672    14.787998    15.910546    -0.129432
C     13.346899    14.200233    14.987307     0.144961
C     13.195688    14.776262    13.738984    -0.139166
C     12.638404    13.015554    15.312391    -0.026415
C     11.993685    12.034764    15.682058    -0.019848
C     12.770451     0.852667    17.487669     0.617191
C     20.290830    17.683180    17.056700    -0.009872
C     20.689729    16.401120    17.461662    -0.088305
C     21.933335    15.928179    17.082707    -0.009574
C     22.403704    14.589679    17.509960     0.598654
C     14.886346     1.031118    16.261637    -0.140215
C     22.346965    17.928932    15.856675     0.145565
C     22.734245    16.667341    16.213339    -0.150665
C     17.011150     1.330488    14.976161    -0.053085
C     17.790276     1.913600    14.353858    -0.010844
C      9.923868     2.597810     9.371711     0.641024
C     10.001216     3.983714     8.875726    -0.029297
C      8.861438     4.790392     8.855292    -0.093000
C      8.900637     6.068634     8.364879    -0.005855
C      7.667073     6.902995     8.340730     0.561416
C     11.191066     4.525473     8.340730    -0.133744
C     11.245278     5.762190     7.816880     0.133900
C     10.071465     6.565720     7.803877    -0.134399
C     12.463459     6.222310     7.246590    -0.014934
C     13.546215     6.527037     6.821194    -0.023931
C     20.363802     8.740655     7.398915     0.626576
C     19.476671     8.185623     6.390225    -0.020277
C     19.949229     7.757963     5.115895    -0.095877
C     19.113775     7.218517     4.183368    -0.003835
C     19.647679     6.787206     2.827303     0.578697
C     18.104762     7.971473     6.622428    -0.129432
C     17.270989     7.383709     5.699189     0.144961
C     17.762703     7.047716     4.450866    -0.139165
C     15.917115     7.114531     6.024273    -0.026414
C     14.776706     6.836903     6.393940    -0.019847
C      4.505953    11.326256     8.199551     0.617191
C     22.884899    12.753356     7.768582    -0.009872
C     21.811450    13.559895     8.173544    -0.088306
C     21.783929    14.890110     7.794589    -0.009573
C     20.681340    15.782929     8.221842     0.598652
C      5.385076    13.259130     6.973519    -0.140215
C     23.807326    14.607328     6.568557     0.145565
C     22.749251    15.396045     6.925221    -0.150666
C      6.381080    15.159759     5.688043    -0.053084
C      7.192107    15.697618     5.065740    -0.010849
C     20.674140    10.176165    18.492643     0.641023
C     18.165529     9.739110     0.412392    -0.029297
C     17.788789    11.083688     0.432826    -0.093000
C     16.571712    11.476325     0.923239    -0.005855
C     16.200416    12.918536     0.947388     0.561416
C     17.255425     8.800516     0.947388    -0.133744
C     16.072414     9.165059     1.471238     0.133901
C     15.710077    10.540633     1.484241    -0.134399
C     15.229681     8.172346     2.041528    -0.014935
C     14.578814     7.254963     2.466924    -0.023931
C     10.202871     1.577753     1.889203     0.626576
C     11.023746     2.226772     2.897893    -0.020277
C     11.267731     1.637981     4.172223    -0.095877
C     12.056560     2.243565     5.104750    -0.003835
C     12.283369     1.595768     6.460815     0.578700
C     11.686474     3.446930     2.665690    -0.129432
C     12.520247     4.034695     3.588929     0.144961
C     12.671458     3.458666     4.837252    -0.139166
C     13.228742     5.219374     3.263845    -0.026415
C     13.873461     6.200164     2.894178    -0.019847
C     13.096695    17.382261     1.088567     0.617191
C      5.576316     0.551748     1.519536    -0.009872
C      5.177417     1.833808     1.114574    -0.088305
C      3.933811     2.306749     1.493529    -0.009574
C      3.463442     3.645249     1.066276     0.598657
C     10.980800    17.203810     2.314599    -0.140215
C      3.520181     0.305996     2.719561     0.145565
C      3.132901     1.567587     2.362897    -0.150665
C      8.855996    16.904440     3.600075    -0.053085
C      8.076870    16.321328     4.222378    -0.010845
O     14.841501    16.277783     9.130220    -0.618313
O     17.018551    16.072053     8.810709    -0.551687
O     19.241604    11.808218     9.715371    -0.528061
O     18.175529    10.191689    10.737064    -0.532502
O      5.994184     9.113371    10.131479    -0.536536
O      4.262304     9.455752    11.483829    -0.587161
O      6.900393    12.052800    16.514274    -0.522132
O      5.020806    11.113397    16.018288    -0.550297
O     20.476583     7.608632    10.889390    -0.550064
O      3.680594     7.326090     9.512890    -0.584211
O      5.924964     2.712521     9.446016    -0.528713
O      5.423560     1.449761    11.023138    -0.541518
O      4.959854     9.311761     0.157898    -0.618311
O      4.422018     7.192184     0.477409    -0.551686
O      8.868136     4.495488    18.148983    -0.528061
O     10.748910     4.956326    17.127290    -0.532503
O     15.858077    16.066878    17.732875    -0.536536
O     16.117609    17.813096    16.380525    -0.587163
O     12.785062    16.201171    11.350080    -0.522133
O     14.301471    17.655761    11.846066    -0.550299
O     12.408472     1.921053    16.974964    -0.550063
O     18.318902    17.645300    18.351464    -0.584209
O     21.909938    13.981057    18.418338    -0.528711
O     23.267758    14.028949    16.841216    -0.541516
O     11.025645     1.957145     9.446016    -0.618313
O      8.848595     2.162875     9.765527    -0.551687
O      6.625542     6.426710     8.860865    -0.528063
O      7.691617     8.043239     7.839172    -0.532502
O     19.872962     9.121557     8.444757    -0.536535
O     21.604842     8.779176     7.092407    -0.587161
O     18.966753     6.182128     2.061962    -0.522130
O     20.846340     7.121531     2.557948    -0.550297
O      5.390563    10.626296     7.686846    -0.550063
O     22.186552    10.908838     9.063346    -0.584210
O     19.942182    15.522407     9.130220    -0.528711
O     20.443586    16.785167     7.553098    -0.541514
O     20.907292     8.923167    18.418338    -0.618314
O     21.445128    11.042744    18.098827    -0.551687
O     16.999010    13.739440     0.427253    -0.528061
O     15.118236    13.278602     1.448946    -0.532503
O     10.009069     2.168050     0.843361    -0.536536
O      9.749537     0.421832     2.195711    -0.587161
O     13.082084     2.033757     7.226156    -0.522132
O     11.565675     0.579167     6.730170    -0.550301
O     13.458674    16.313875     1.601272    -0.550064
O      7.548244     0.589628     0.224772    -0.584210
O      3.957208     4.253871     0.157898    -0.528713
O      2.599388     4.205979     1.735020    -0.541518

The following XYZ coordinates are in angstroms. Other properties are in atomic units.
The sperically averaged electron density of each atom fit to a function of the form exp(a - br)
eigen_1, eigen_2 and eigen_3 are the three eigenvalues of traceless quadrupole moment tensor
  atom number  atomic symbol              X              Y              Z     net charge C6 coefficient C8 coefficient C10 coefficient fluctuating dipole atomic polarizability isotropic forcefield polarizability              a              b squared Pearson coefficient          <r^3>          <r^4>         wp_QDO          m_QDO          q_QDO       dipole_x       dipole_y       dipole_z         dipole            Qxy            Qxz            Qyz     Q(x^2-y^2)  Q(3z^2 - R^2)        eigen_1        eigen_2        eigen_3 static polarizability      alpha(xx)      alpha(xy)      alpha(xz)      alpha(yy)      alpha(yz)      alpha(zz) atomic spin moment
            1             Eu      20.664822       9.964940      10.543129       1.371497     201.709486 0.49510189E+04  0.19344176E+06                                24.066540                           20.105865       0.487624       1.852674                    0.998994      92.423669     246.930936       0.511998       0.306184      -1.270342       0.012610      -0.013693       0.008723       0.020557       0.068135      -0.031919       0.073377      -0.107340       0.450887      -0.173808      -0.003708       0.177516             29.914422      38.840153      -8.504868       5.783699      27.675662      -1.333423      23.227452           0.010758
            2             Eu       7.180148       0.584692       9.662615       1.368197     184.173796 0.45986205E+04  0.17645474E+06                                22.615796                           19.313718       0.595417       1.887096                    0.998916      91.688193     243.066900       0.524765       0.304183      -1.271937       0.023726      -0.001605       0.012816       0.027014       0.114567       0.099976       0.098231       0.004768       0.352759      -0.173385      -0.056830       0.230216             26.761371      27.507482      -9.883396      -2.810287      32.102624      -2.794474      20.674008           0.008851
            3             Eu      10.125941       2.535603      17.321225       1.371498     201.709371 0.49510138E+04  0.19344151E+06                                24.066530                           20.105853       0.487622       1.852674                    0.998994      92.423645     246.930829       0.511998       0.306184      -1.270342       0.008660      -0.016484      -0.008724       0.020563       0.018772       0.058383      -0.054720       0.169357       0.450885      -0.173807      -0.003707       0.177515             29.914416      23.552743      -3.050290       0.687752      42.963055       5.895444      23.227450           0.010759
            4             Eu      23.492213      12.083809      18.201739       1.368195     184.174231 0.45986340E+04  0.17645540E+06                                22.615842                           19.313755       0.595413       1.887095                    0.998916      91.688227     243.067145       0.524764       0.304184      -1.271936      -0.006463      -0.022883      -0.012813       0.027011       0.090199       0.126114       0.061152       0.141354       0.352763      -0.173385      -0.056830       0.230216             26.761426      25.327402      -9.105539      -3.576372      34.282834      -1.707766      20.674044           0.008851
            5             Eu       5.202324       8.269988       8.033107       1.371498     201.709215 0.49510113E+04  0.19344138E+06                                24.066516                           20.105847       0.487624       1.852674                    0.998994      92.423639     246.930788       0.511998       0.306184      -1.270342      -0.012616       0.013696      -0.008724       0.020563       0.068135      -0.031918       0.073377      -0.107340       0.450885      -0.173807      -0.003708       0.177515             29.914387      38.840086      -8.504854       5.783692      27.675637      -1.333420      23.227438           0.010758
            6             Eu      18.686998      17.650236       8.913621       1.368197     184.173935 0.45986249E+04  0.17645495E+06                                22.615812                           19.313730       0.595411       1.887094                    0.998916      91.688199     243.066970       0.524765       0.304183      -1.271937      -0.023725       0.001604      -0.012816       0.027013       0.114567       0.099975       0.098231       0.004767       0.352760      -0.173385      -0.056830       0.230215             26.761390      27.507504      -9.883406      -2.810289      32.102647      -2.794473      20.674019           0.008851
            7             Eu      15.741205      15.699325       1.255011       1.371498     201.709474 0.49510170E+04  0.19344167E+06                                24.066540                           20.105862       0.487622       1.852674                    0.998994      92.423653     246.930885       0.511998       0.306184      -1.270342      -0.008660       0.016481       0.008722       0.020560       0.018771       0.058383      -0.054720       0.169357       0.450886      -0.173807      -0.003708       0.177515             29.914429      23.552756      -3.050299       0.687753      42.963071       5.895447      23.227461           0.010759
            8             Eu       2.374933       6.151119       0.374497       1.368197     184.173761 0.45986201E+04  0.17645472E+06                                22.615798                           19.313721       0.595408       1.887093                    0.998916      91.688153     243.066814       0.524765       0.304183      -1.271937       0.006462       0.022885       0.012817       0.027014       0.090199       0.126114       0.061152       0.141354       0.352763      -0.173385      -0.056830       0.230215             26.761370      25.327341      -9.105515      -3.576351      34.282774      -1.707770      20.673996           0.008851
            9              H      17.810442      13.785157       9.397718       0.130002       1.101398 0.79462933E+01  0.77948032E+02                                 1.755182                            1.640540      -1.381728       2.233909                    0.994088       3.578730      10.043642       0.491615       1.270108      -0.709641       0.033999       0.013261      -0.014127       0.039133       0.005171      -0.005673      -0.000973       0.010675       0.010487      -0.009320      -0.001030       0.010350              1.825213       2.257245       0.203394      -0.352019       1.731557      -0.192818       1.486838           0.000846
           10              H      13.903305      14.227708      10.226218       0.125510       1.216706 0.91912149E+01  0.93312888E+02                                 1.869927                            1.763163      -1.288022       2.273534                    0.995346       3.624819      10.281536       0.475658       1.268361      -0.711315      -0.033152       0.019003      -0.001798       0.038254      -0.001758       0.003450      -0.002489       0.019479      -0.018546      -0.008970      -0.004700       0.013670              1.916554       2.114226      -0.373199      -0.146058       2.058910      -0.014898       1.576524           0.000255
           11              H      15.779128      10.821194      11.153172       0.132566       1.251883 0.94413143E+01  0.95395228E+02                                 1.846398                            1.746091      -1.054167       2.393568                    0.997864       3.327723       9.069511       0.500587       1.210968      -0.727912      -0.000528      -0.038311       0.017570       0.042151       0.005452      -0.004017      -0.009482      -0.014803      -0.010704      -0.009198      -0.007090       0.016288              1.871044       1.774439      -0.085077      -0.091104       2.241646      -0.284105       1.597047           0.000537
           12              H       5.015098      10.385062      13.662822       0.127551       1.148523 0.86365466E+01  0.85580059E+02                                 1.737960                            1.660843      -1.312497       2.264770                    0.995366       3.450115       9.397152       0.516090       1.197700      -0.727887      -0.037264      -0.004716       0.010570       0.039020       0.001068      -0.005700      -0.001188       0.013847      -0.032794      -0.012328      -0.001492       0.013820              1.772286       2.218876       0.098951      -0.100897       1.388555       0.097552       1.709428           0.001180
           13              H       8.120286       9.997275      11.138311       0.130628       1.104325 0.81890926E+01  0.80240977E+02                                 1.722146                            1.642271      -1.018275       2.410928                    0.998230       3.306185       9.015854       0.506128       1.235052      -0.720818       0.015763      -0.013286      -0.036382       0.041817      -0.002156      -0.009333       0.003391       0.004542       0.017500      -0.007318      -0.006024       0.013342              1.750572       1.692064       0.006924      -0.122299       1.493364       0.320429       2.066287           0.000041
           14              H       8.671597      11.524494      14.779253       0.122377       1.237905 0.93423233E+01  0.95760824E+02                                 1.930210                            1.806885      -1.352265       2.245196                    0.993701       3.746891      10.872867       0.455970       1.310500      -0.701649       0.021196       0.016421       0.026165       0.037464       0.008929       0.004019       0.003979       0.004692       0.003889      -0.009931      -0.001705       0.011637              1.989467       2.158278       0.200638       0.373469       1.573055       0.233863       2.237068           0.000325
           15              H       4.741079       5.033130       9.886273       0.132663       1.062652 0.75798084E+01  0.73955232E+02                                 1.756524                            1.634913      -1.371732       2.242680                    0.993734       3.630158      10.376675       0.474715       1.322398      -0.698010       0.031707       0.016377      -0.018706       0.040292       0.003609      -0.002683      -0.001756       0.006772      -0.003834      -0.004447      -0.002377       0.006824              1.827938       2.049481       0.238975      -0.442741       1.782048      -0.264570       1.652286           0.000557
           16              H      19.779199       5.517276      11.879503       0.135969       1.193514 0.88516294E+01  0.88005798E+02                                 1.786055                            1.687791      -1.062283       2.392532                    0.997923       3.274821       8.853372       0.510473       1.206828      -0.728542      -0.030497       0.024088       0.012327       0.040771      -0.007449      -0.007881       0.002888       0.017015      -0.007449      -0.010067      -0.006233       0.016300              1.817593       1.942732      -0.299576      -0.234279       1.955216      -0.004288       1.554831           0.000374
           17              H       3.190752       1.973130      11.985387       0.138820       1.194716 0.88345556E+01  0.87782834E+02                                 1.786306                            1.685886      -1.065693       2.393023                    0.997726       3.264907       8.820343       0.510950       1.206433      -0.728692       0.003928      -0.036391       0.018264       0.040906       0.002533      -0.002292      -0.009853      -0.017987      -0.004320      -0.009003      -0.006918       0.015921              1.812740       1.652858      -0.131179      -0.096653       2.218413      -0.291984       1.566950           0.000584
           18              H       7.487114       6.507773      18.466636       0.130002       1.101397 0.79462878E+01  0.77947953E+02                                 1.755180                            1.640539      -1.381726       2.233910                    0.994088       3.578729      10.043633       0.491616       1.270106      -0.709641      -0.023916      -0.027566       0.014127       0.039133       0.007382      -0.002823      -0.005016      -0.001718       0.010486      -0.009320      -0.001030       0.010350              1.825211       1.919672       0.323839      -0.299901       2.069125      -0.266750       1.486837           0.000846
           19              H       8.383299      10.336405      17.638136       0.125510       1.216706 0.91912169E+01  0.93312920E+02                                 1.869928                            1.763163      -1.288021       2.273534                    0.995346       3.624820      10.281542       0.475657       1.268362      -0.711315      -0.006757       0.037610       0.001798       0.038254       0.004804      -0.001185       0.004086      -0.017305      -0.018546      -0.008970      -0.004700       0.013670              1.916555       1.828918      -0.271401      -0.063114       2.344221      -0.132557       1.576525           0.000255
           20              H      10.961329       7.424908      16.711182       0.132567       1.251879 0.94412780E+01  0.95394760E+02                                 1.846393                            1.746087      -1.054162       2.393570                    0.997864       3.327716       9.069484       0.500587       1.210967      -0.727912       0.036261      -0.012377      -0.017570       0.042151      -0.000465      -0.010280      -0.000597       0.018361      -0.010704      -0.009198      -0.007090       0.016288              1.871039       2.135023      -0.213736      -0.298197       1.881052       0.009669       1.597043           0.000537
           21              H      14.989367      17.416378      14.201532       0.127551       1.148525 0.86365581E+01  0.85580196E+02                                 1.737961                            1.660843      -1.312496       2.264771                    0.995366       3.450116       9.397154       0.516090       1.197700      -0.727887       0.016965       0.033512      -0.010570       0.039020       0.005209      -0.003035      -0.004970      -0.009368      -0.032794      -0.012328      -0.001492       0.013820              1.772287       1.544962       0.339406       0.057972       2.062472      -0.127812       1.709428           0.001180
           22              H      14.311098      14.361460      16.726043       0.130628       1.104325 0.81890924E+01  0.80240975E+02                                 1.722146                            1.642271      -1.018275       2.410928                    0.998230       3.306185       9.015854       0.506128       1.235052      -0.720818       0.007216      -0.019311       0.036382       0.041817      -0.000232       0.000058      -0.009929      -0.006246       0.017500      -0.007318      -0.006024       0.013342              1.750571       1.520186       0.068250       0.260695       1.665241      -0.222868       2.066287           0.000040
           23              H      12.687428      14.355436      13.085101       0.122377       1.237906 0.93423324E+01  0.95760932E+02                                 1.930210                            1.806885      -1.352267       2.245195                    0.993701       3.746892      10.872868       0.455970       1.310500      -0.701649      -0.022589      -0.014445      -0.026165       0.037464       0.008397       0.005098       0.002448       0.007672       0.003889      -0.009931      -0.001705       0.011636              1.989467       1.766152       0.340549       0.345767       1.965181       0.273159       2.237069           0.000324
           24              H      20.122134      15.875936      17.978081       0.132663       1.062653 0.75798185E+01  0.73955358E+02                                 1.756526                            1.634914      -1.371733       2.242679                    0.993734       3.630161      10.376687       0.474715       1.322398      -0.698010      -0.026080      -0.024359       0.018706       0.040292       0.004938      -0.002555      -0.001937      -0.000673      -0.003834      -0.004447      -0.002377       0.006824              1.827940       1.963526       0.269645      -0.397968       1.868006      -0.328084       1.652287           0.000556
           25              H      14.612560       1.875077      15.984851       0.135969       1.193516 0.88516484E+01  0.88006048E+02                                 1.786059                            1.687794      -1.062284       2.392531                    0.997923       3.274823       8.853385       0.510472       1.206829      -0.728542      -0.012439       0.036818      -0.012327       0.040770      -0.000381       0.000072      -0.008393      -0.022602      -0.007449      -0.010067      -0.006233       0.016300              1.817597       1.764173      -0.235865      -0.082769       2.133783      -0.219214       1.554834           0.000373
           26              H      23.525165      16.307783      15.878967       0.138820       1.194716 0.88345560E+01  0.87782865E+02                                 1.786308                            1.685888      -1.065689       2.393025                    0.997726       3.264906       8.820350       0.510948       1.206436      -0.728691       0.032955      -0.015929      -0.018264       0.040906      -0.003732      -0.010050       0.001152       0.017132      -0.004320      -0.009003      -0.006918       0.015921              1.812743       2.071509      -0.280554      -0.307484       1.799767       0.007090       1.566952           0.000584
           27              H       8.056704       4.449771       9.178518       0.130001       1.101399 0.79463090E+01  0.77948216E+02                                 1.755183                            1.640541      -1.381728       2.233909                    0.994088       3.578733      10.043649       0.491615       1.270107      -0.709641      -0.033999      -0.013261       0.014127       0.039133       0.005171      -0.005673      -0.000973       0.010675       0.010487      -0.009320      -0.001030       0.010350              1.825215       2.257247       0.203394      -0.352019       1.731558      -0.192819       1.486839           0.000846
           28              H      11.963841       4.007220       8.350018       0.125509       1.216707 0.91912255E+01  0.93313026E+02                                 1.869928                            1.763164      -1.288021       2.273535                    0.995346       3.624821      10.281545       0.475657       1.268362      -0.711315       0.033152      -0.019003       0.001798       0.038254      -0.001758       0.003450      -0.002489       0.019479      -0.018546      -0.008970      -0.004700       0.013670              1.916555       2.114228      -0.373199      -0.146058       2.058912      -0.014898       1.576525           0.000255
           29              H      10.088018       7.413734       7.423064       0.132567       1.251870 0.94411922E+01  0.95393605E+02                                 1.846378                            1.746074      -1.054164       2.393569                    0.997864       3.327710       9.069432       0.500592       1.210959      -0.727914       0.000528       0.038311      -0.017570       0.042151       0.005452      -0.004017      -0.009482      -0.014803      -0.010704      -0.009198      -0.007090       0.016288              1.871023       1.774420      -0.085075      -0.091102       2.241619      -0.284100       1.597031           0.000537
           30              H      20.852048       7.849866       4.913414       0.127551       1.148512 0.86364347E+01  0.85578658E+02                                 1.737948                            1.660832      -1.312478       2.264781                    0.995366       3.450094       9.397073       0.516092       1.197700      -0.727887       0.037264       0.004716      -0.010570       0.039020       0.001068      -0.005701      -0.001188       0.013847      -0.032793      -0.012328      -0.001492       0.013820              1.772273       2.218859       0.098950      -0.100896       1.388546       0.097551       1.709415           0.001180
           31              H      17.746860       8.237653       7.437925       0.130628       1.104325 0.81890883E+01  0.80240921E+02                                 1.722145                            1.642270      -1.018273       2.410929                    0.998230       3.306184       9.015849       0.506128       1.235051      -0.720818      -0.015763       0.013286       0.036382       0.041817      -0.002156      -0.009333       0.003391       0.004542       0.017500      -0.007318      -0.006024       0.013342              1.750571       1.692063       0.006924      -0.122299       1.493364       0.320428       2.066286           0.000040
           32              H      17.195549       6.710434       3.796983       0.122376       1.237900 0.93422761E+01  0.95760190E+02                                 1.930204                            1.806879      -1.352258       2.245200                    0.993701       3.746879      10.872813       0.455971       1.310499      -0.701649      -0.021196      -0.016421      -0.026165       0.037464       0.008929       0.004019       0.003979       0.004691       0.003889      -0.009931      -0.001706       0.011636              1.989460       2.158270       0.200637       0.373468       1.573050       0.233862       2.237060           0.000324
           33              H      21.126067      13.201798       8.689963       0.132663       1.062648 0.75797796E+01  0.73954881E+02                                 1.756521                            1.634910      -1.371727       2.242683                    0.993734       3.630151      10.376650       0.474716       1.322399      -0.698010      -0.031707      -0.016377       0.018706       0.040292       0.003609      -0.002683      -0.001756       0.006772      -0.003834      -0.004447      -0.002377       0.006824              1.827934       2.049476       0.238974      -0.442739       1.782044      -0.264569       1.652283           0.000556
           34              H       6.087947      12.717652       6.696733       0.135969       1.193509 0.88515875E+01  0.88005263E+02                                 1.786050                            1.687786      -1.062280       2.392533                    0.997923       3.274815       8.853345       0.510474       1.206826      -0.728543       0.030497      -0.024088      -0.012327       0.040771      -0.007449      -0.007881       0.002888       0.017015      -0.007449      -0.010067      -0.006233       0.016300              1.817587       1.942726      -0.299575      -0.234278       1.955209      -0.004288       1.554827           0.000374
           35              H      22.676394      16.261798       6.590849       0.138820       1.194708 0.88344832E+01  0.87781931E+02                                 1.786298                            1.685880      -1.065683       2.393029                    0.997726       3.264895       8.820300       0.510951       1.206433      -0.728692      -0.003928       0.036391      -0.018264       0.040906       0.002533      -0.002292      -0.009853      -0.017987      -0.004321      -0.009003      -0.006918       0.015921              1.812732       1.652851      -0.131178      -0.096652       2.218402      -0.291982       1.566944           0.000584
           36              H      18.380032      11.727155       0.109600       0.130001       1.101396 0.79462803E+01  0.77947861E+02                                 1.755179                            1.640538      -1.381727       2.233910                    0.994088       3.578727      10.043626       0.491616       1.270107      -0.709641       0.023916       0.027566      -0.014127       0.039133       0.007382      -0.002823      -0.005016      -0.001718       0.010487      -0.009320      -0.001030       0.010350              1.825211       1.919672       0.323839      -0.299901       2.069124      -0.266750       1.486836           0.000846
           37              H      17.483847       7.898523       0.938100       0.125510       1.216704 0.91911963E+01  0.93312654E+02                                 1.869925                            1.763161      -1.288019       2.273536                    0.995346       3.624815      10.281523       0.475658       1.268362      -0.711315       0.006757      -0.037610      -0.001798       0.038254       0.004805      -0.001185       0.004086      -0.017305      -0.018546      -0.008970      -0.004700       0.013670              1.916552       1.828916      -0.271400      -0.063114       2.344218      -0.132556       1.576523           0.000255
           38              H      14.905817      10.810020       1.865054       0.132567       1.251871 0.94411991E+01  0.95393711E+02                                 1.846380                            1.746076      -1.054162       2.393570                    0.997864       3.327709       9.069437       0.500591       1.210962      -0.727914      -0.036261       0.012377       0.017570       0.042151      -0.000465      -0.010280      -0.000597       0.018362      -0.010705      -0.009198      -0.007090       0.016288              1.871026       2.135007      -0.213733      -0.298193       1.881038       0.009669       1.597033           0.000537
           39              H      10.877779       0.818550       4.374704       0.127551       1.148522 0.86365320E+01  0.85579867E+02                                 1.737958                            1.660841      -1.312492       2.264773                    0.995366       3.450111       9.397134       0.516091       1.197699      -0.727887      -0.016965      -0.033512       0.010570       0.039020       0.005209      -0.003035      -0.004970      -0.009367      -0.032794      -0.012328      -0.001492       0.013820              1.772284       1.544959       0.339405       0.057972       2.062467      -0.127811       1.709425           0.001180
           40              H      11.556048       3.873468       1.850193       0.130628       1.104325 0.81890886E+01  0.80240931E+02                                 1.722146                            1.642271      -1.018274       2.410929                    0.998230       3.306184       9.015852       0.506128       1.235052      -0.720818      -0.007216       0.019311      -0.036382       0.041817      -0.000232       0.000058      -0.009929      -0.006246       0.017500      -0.007318      -0.006024       0.013342              1.750571       1.520186       0.068250       0.260694       1.665241      -0.222868       2.066287           0.000040
           41              H      13.179718       3.879492       5.491135       0.122376       1.237906 0.93423314E+01  0.95760903E+02                                 1.930209                            1.806884      -1.352266       2.245196                    0.993701       3.746890      10.872855       0.455970       1.310498      -0.701649       0.022589       0.014445       0.026164       0.037464       0.008397       0.005098       0.002448       0.007673       0.003889      -0.009931      -0.001705       0.011636              1.989466       1.766151       0.340549       0.345767       1.965180       0.273159       2.237068           0.000324
           42              H       5.745012       2.358992       0.598155       0.132663       1.062651 0.75798026E+01  0.73955161E+02                                 1.756523                            1.634912      -1.371731       2.242680                    0.993734       3.630157      10.376671       0.474715       1.322398      -0.698010       0.026080       0.024359      -0.018706       0.040292       0.004938      -0.002555      -0.001937      -0.000673      -0.003834      -0.004447      -0.002377       0.006824              1.827937       1.963524       0.269644      -0.397967       1.868003      -0.328083       1.652285           0.000556
           43              H      11.254586      16.359851       2.591385       0.135969       1.193514 0.88516333E+01  0.88005844E+02                                 1.786055                            1.687791      -1.062283       2.392531                    0.997923       3.274822       8.853374       0.510473       1.206827      -0.728542       0.012439      -0.036818       0.012327       0.040770      -0.000381       0.000072      -0.008393      -0.022602      -0.007449      -0.010067      -0.006233       0.016300              1.817593       1.764169      -0.235864      -0.082768       2.133779      -0.219214       1.554832           0.000374
           44              H       2.341981       1.927145       2.697269       0.138820       1.194713 0.88345286E+01  0.87782502E+02                                 1.786303                            1.685884      -1.065688       2.393026                    0.997726       3.264903       8.820330       0.510950       1.206433      -0.728692      -0.032955       0.015929       0.018264       0.040906      -0.003732      -0.010050       0.001152       0.017132      -0.004320      -0.009003      -0.006918       0.015921              1.812738       2.071502      -0.280553      -0.307483       1.799762       0.007090       1.566948           0.000584
           45              C      15.943278      15.637118       9.204525       0.641024      24.198461 0.23430565E+03  0.47687362E+04                                 7.714538                            5.448739      -0.070617       2.046821                    0.999300      21.479422      59.424363       0.633352       0.475161      -1.019092      -0.005074       0.063139      -0.036243       0.072978       0.000143       0.012631       0.051746       0.000577       0.263604      -0.062941      -0.043741       0.106682              9.518575       9.950989       0.163382      -2.058793      12.708687      -3.016674       5.896049          -0.002107
           46              C      15.865930      14.251214       9.700510      -0.029297      39.826218 0.42664477E+03  0.98802959E+04                                 9.998095                            6.783502       0.136472       2.050901                    0.999325      26.785626      73.879921       0.653928       0.404457      -1.083161      -0.012022      -0.044895       0.011731       0.047934      -0.005935      -0.002234       0.006298       0.046665       0.024428      -0.029109       0.008348       0.020761             13.241282      13.098896       0.053736      -3.031179      18.806882      -4.724244       7.818069           0.004947
           47              C      17.005708      13.444536       9.720944      -0.093001      35.534881 0.42714517E+03  0.10046198E+05                                 9.573794                            7.038207      -0.175770       1.922369                    0.999342      29.305001      85.599553       0.598825       0.434890      -1.047661      -0.013560      -0.009420       0.002565       0.016709       0.019930       0.009732       0.032709       0.025470       0.184753      -0.059681      -0.013714       0.073395             11.641707      13.131031      -3.461425      -1.624245      15.508467      -2.530526       6.285622           0.016312
           48              C      16.966509      12.166294      10.211357      -0.005855      39.347038 0.40812666E+03  0.93588024E+04                                 9.964822                            6.654759       0.030563       2.021673                    0.999314      26.494744      73.014315       0.656417       0.406912      -1.080181      -0.030396       0.021189      -0.008238       0.037958       0.015386      -0.005276       0.000797      -0.011849       0.027918      -0.021883       0.008471       0.013411             13.670548      20.125498      -5.258026      -3.257972      14.114576      -1.407600       6.771571           0.007154
           49              C      18.200073      11.331933      10.235506       0.561415      25.700336 0.26027410E+03  0.54134797E+04                                 7.977522                            5.656834      -0.039796       2.036192                    0.999585      22.398022      61.712556       0.638724       0.461049      -1.031511       0.034124      -0.030324      -0.023171       0.051195       0.031217       0.022659       0.054081      -0.037220       0.220965      -0.073657      -0.032155       0.105812             10.325146      14.957617      -4.725076      -1.819813      10.622738      -0.739735       5.395083          -0.002914
           50              C      14.676080      13.709455      10.235506      -0.133744      36.570463 0.43589914E+03  0.10324284E+05                                 9.819454                            7.121687      -0.148441       1.930107                    0.998926      29.902930      88.212023       0.592681       0.436326      -1.044764       0.019452       0.005188      -0.011098       0.022988      -0.008998       0.022063       0.037177       0.039366       0.091630      -0.056841       0.003646       0.053195             12.449745      14.025771       3.301910      -4.583023      14.869209      -4.190937       8.454255           0.007833
           51              C      14.621868      12.472738      10.759356       0.133901      43.731655 0.36854307E+03  0.82886453E+04                                10.809436                            6.447430      -0.173343       1.970626                    0.998901      25.534216      71.088781       0.643865       0.422977      -1.063276      -0.017390      -0.010334       0.006624       0.021286       0.004365      -0.013106      -0.009204       0.029396      -0.043764      -0.022666      -0.004972       0.027638             16.336397      26.178202       3.043400      -8.027560      13.110564      -3.354831       9.720425           0.008488
           52              C      15.795681      11.669208      10.772359      -0.134400      37.609812 0.43832641E+03  0.10346140E+05                                 9.894183                            7.049891       0.063173       1.993015                    0.999609      29.595521      85.791952       0.610277       0.425205      -1.056616       0.004465       0.007630      -0.004823       0.010071       0.010797       0.015458       0.009850      -0.055969       0.083239      -0.046373       0.009037       0.037336             13.045177      21.652774      -2.343337      -4.808043      10.125947      -0.916141       7.356810           0.011892
           53              C      13.403687      12.012618      11.329646      -0.014936      79.353519 0.43782682E+03  0.10216430E+05                                15.271091                            6.974898       0.526211       2.143752                    0.999792      27.943905      77.649778       0.629948       0.416682      -1.073930       0.095008       0.031994      -0.039708       0.107828      -0.067673       0.048589       0.001463      -0.121938      -0.012699      -0.108666       0.011706       0.096961             26.653158      50.810602      13.253327     -17.488001      13.210945      -5.138324      15.937928           0.055192
           54              C      12.320931      11.707891      11.755042      -0.023930      91.180099 0.43544154E+03  0.10203835E+05                                16.498183                            7.022541       0.249435       2.047152                    0.999687      28.851402      81.823049       0.615436       0.424708      -1.062857      -0.115838      -0.030384       0.041180       0.126639      -0.020669       0.032984       0.005650      -0.109870       0.065145      -0.080506       0.032662       0.047844             28.668389      57.028733      14.455126     -16.887357      13.541690      -4.606431      15.434745           0.018934
           55              C       5.503344       9.494273      11.177321       0.626576      23.156040 0.23178269E+03  0.47125891E+04                                 7.556581                            5.419131      -0.111580       2.031370                    0.999268      21.676619      60.271003       0.634042       0.475127      -1.017390      -0.042051      -0.030447      -0.035142       0.062692      -0.007231      -0.004945      -0.062364      -0.128919      -0.107728      -0.065595      -0.043760       0.109355              9.679074      11.326481       1.960690       3.332295       6.102693       3.525604      11.608048          -0.001164
           56              C       6.390475      10.049305      12.186011      -0.020276      41.537460 0.42331423E+03  0.97727981E+04                                10.296890                            6.739859       0.103181       2.040623                    0.999333      26.622275      73.042224       0.659295       0.402411      -1.085776       0.026709       0.013570       0.028926       0.041644      -0.009146      -0.022958      -0.008574      -0.008233      -0.011644      -0.030313       0.010329       0.019984             14.485555      17.482056       4.461100       5.932004       8.250664       5.744779      17.723946           0.011052
           57              C       5.917917      10.476965      13.460341      -0.095879      35.610593 0.42992539E+03  0.10113702E+05                                 9.553307                            7.030265      -0.161597       1.921623                    0.999355      29.418691      85.544945       0.603959       0.431104      -1.051439       0.015937      -0.001208      -0.004998       0.016746      -0.014852      -0.009940      -0.040988      -0.067083      -0.119108      -0.059846      -0.010334       0.070179             11.700322      11.067863       1.622849       1.688645       6.776482       4.634127      17.256622           0.034562
           58              C       6.753371      11.016411      14.392868      -0.003835      38.423097 0.41386735E+03  0.95326416E+04                                 9.849378                            6.732921       0.071384       2.036788                    0.999465      26.524414      73.484801       0.647406       0.410750      -1.076632       0.012280      -0.007140      -0.038319       0.040867       0.005018       0.006714      -0.008139      -0.009338      -0.063718      -0.024868       0.006707       0.018161             12.992977      14.458184       0.727657      -2.843138       6.435397       3.873485      18.085349           0.007324
           59              C       6.219467      11.447722      15.748933       0.578700      22.692622 0.25155342E+03  0.52163203E+04                                 7.474521                            5.660454      -0.163216       2.007741                    0.998895      22.357672      62.623471       0.618399       0.477643      -1.016824      -0.024565       0.021997       0.037523       0.049952      -0.041479       0.028457      -0.061786      -0.083785      -0.134693      -0.074698      -0.036339       0.111037              9.058229       9.060080      -0.024290      -3.073203       5.471851       2.519827      12.642756          -0.002803
           60              C       7.762384      10.263455      11.953808      -0.129433      37.023569 0.42783357E+03  0.10035057E+05                                 9.786619                            6.959124       0.041074       1.988752                    0.999602      29.290357      84.573487       0.615171       0.424488      -1.057318      -0.013885       0.000829       0.007053       0.015596      -0.025380      -0.016093      -0.021743      -0.072141       0.020419      -0.055541       0.007817       0.047724             12.991928      20.314202       4.918770       3.637954       7.693797       3.355105      10.967785           0.015774
           61              C       8.596157      10.851219      12.877047       0.144961      43.886648 0.36510810E+03  0.82005677E+04                                10.851765                            6.435449      -0.242826       1.950212                    0.998788      25.493499      71.165805       0.641086       0.425371      -1.060692       0.015233       0.005830      -0.007803       0.018081       0.002847      -0.009011       0.004782       0.024082      -0.026379      -0.015464      -0.003922       0.019386             16.253247      27.660904       5.582105      -2.738076       7.836043       1.746617      13.262793           0.017898
           62              C       8.104443      11.187212      14.125370      -0.139166      36.996604 0.44386021E+03  0.10555897E+05                                 9.877634                            7.162974      -0.089804       1.946729                    0.999074      30.027347      88.633452       0.594135       0.433483      -1.046931      -0.014819       0.003926      -0.001162       0.015374       0.002207       0.021721      -0.013973      -0.086066      -0.065213      -0.050344      -0.006089       0.056433             12.465749      17.422416       1.150214      -4.181812       5.717236       1.557805      14.257594           0.013935
           63              C       9.950031      11.120397      12.551963      -0.026416      83.853965 0.46628618E+03  0.11047981E+05                                15.779324                            7.184895       0.418548       2.100677                    0.999862      28.584075      79.914920       0.622667       0.415164      -1.075415      -0.098628      -0.019613       0.033241       0.105911      -0.023179       0.038825       0.032784      -0.125358       0.193974      -0.110495       0.023206       0.087289             27.334755      57.938391      12.643513     -11.644243      11.806160      -2.733829      12.259716           0.043206
           64              C      11.090440      11.398025      12.182296      -0.019848      95.309657 0.45642568E+03  0.10809397E+05                                16.912552                            7.164052       0.208691       2.027647                    0.999670      29.219345      82.986011       0.613333       0.421676      -1.066019       0.115964       0.029921      -0.038115       0.125681      -0.029170       0.030956       0.002253      -0.100350       0.051053      -0.076507       0.025644       0.050863             29.373836      60.642279      14.530836     -15.063709      13.298320      -3.969087      14.180909           0.040030
           65              C      21.361193       6.908672      10.376685       0.617191      23.095938 0.23902822E+03  0.48956643E+04                                 7.546644                            5.509237      -0.109394       2.030739                    0.999233      21.841196      60.879152       0.628027       0.476173      -1.017201      -0.004236       0.060591      -0.019902       0.063917       0.029212       0.073020       0.027309       0.096314       0.079298      -0.070544      -0.042456       0.113000              9.360729       6.964483      -0.586892      -1.658414      14.190141      -3.207223       6.927563          -0.002945
           66              C       2.982247       5.481572      10.807654      -0.009872      38.932798 0.40893374E+03  0.93769865E+04                                 9.896404                            6.650501       0.088783       2.040247                    0.999293      26.436582      72.727152       0.658580       0.405590      -1.081632       0.008179      -0.042858       0.013802       0.045762       0.002328       0.002918       0.012959       0.038206       0.030594      -0.028576       0.010775       0.017801             13.325508      10.740598      -0.477157      -3.163097      20.337227      -5.245709       8.898700           0.003481
           67              C       4.055696       4.675033      10.402692      -0.088305      35.690805 0.43211211E+03  0.10189057E+05                                 9.622901                            7.090974      -0.144852       1.937283                    0.999209      29.158549      85.188549       0.595281       0.436362      -1.047124      -0.008308       0.004708       0.017150       0.019629       0.023742       0.036154       0.015729       0.045471       0.090325      -0.047928      -0.015938       0.063866             11.667017      11.302030      -2.975470      -2.545994      16.623816      -2.185423       7.075204           0.035950
           68              C       4.083217       3.344818      10.781647      -0.009574      39.534904 0.41176576E+03  0.94554944E+04                                 9.973636                            6.682600       0.049814       2.028187                    0.999330      26.444847      72.733375       0.655843       0.406698      -1.081207      -0.033665       0.025246       0.025571       0.049240       0.009896       0.006284      -0.014794       0.010562       0.021135      -0.023171       0.007258       0.015912             13.183940      15.830940      -4.789380      -4.918454      15.357054      -0.802565       8.363824           0.005993
           69              C       5.185806       2.451999      10.354394       0.598657      23.122644 0.22533644E+03  0.45312943E+04                                 7.456111                            5.289885       0.029235       2.077324                    0.999607      21.408123      58.434024       0.654068       0.465685      -1.026579       0.044931      -0.020356      -0.000310       0.049328       0.071422       0.063059       0.036563       0.011768      -0.006074      -0.076778      -0.039270       0.116048              9.323277      11.245187      -4.620843      -2.830880       9.833690      -0.443236       6.890954          -0.004728
           70              C      20.482070       4.975798      11.602717      -0.140215      37.264863 0.42516450E+03  0.99685696E+04                                 9.845186                            6.951627       0.035591       1.985145                    0.999677      29.510300      85.519583       0.612891       0.426233      -1.054994       0.005469       0.000271      -0.002455       0.006001      -0.012638       0.030223       0.030189       0.046434       0.056801      -0.055701       0.006274       0.049427             12.854195      11.056609       3.045143      -4.588428      17.266783      -6.095300      10.239195           0.019016
           71              C       2.059820       3.627600      12.007679       0.145566      45.523350 0.38281821E+03  0.86706137E+04                                11.099778                            6.557577      -0.172298       1.968987                    0.998890      25.556937      70.834098       0.641983       0.421236      -1.066984      -0.018952      -0.006457       0.014707       0.024843       0.011325      -0.025404      -0.018562       0.014581      -0.015415      -0.028145      -0.010360       0.038506             16.749924      19.876939       4.616708      -9.907850      16.287495      -6.435046      14.085339           0.014806
           72              C       3.117895       2.838883      11.651015      -0.150665      35.899849 0.42662781E+03  0.10011831E+05                                 9.569500                            6.957179       0.023547       1.980552                    0.999565      29.627565      85.907820       0.613470       0.425450      -1.055441       0.019760       0.005568       0.000971       0.020553       0.023301       0.039982      -0.000141      -0.031001       0.048983      -0.054894       0.009509       0.045384             11.876378      16.230901      -1.234465      -6.257607      10.023079      -1.357110       9.375153           0.014464
           73              C      19.486066       3.075169      12.888193      -0.053083      82.360526 0.43885363E+03  0.10249486E+05                                15.659512                            6.981896       0.409988       2.100443                    0.999725      28.415292      79.072741       0.629601       0.416542      -1.073696       0.093075       0.058140      -0.069743       0.130028      -0.052907       0.054580       0.024685      -0.077385      -0.037436      -0.100166       0.028253       0.071912             27.466809      35.810528      17.102893     -21.943472      19.854761     -13.987020      26.735138           0.030016
           74              C      18.675039       2.537310      13.510496      -0.010850      91.233038 0.40968416E+03  0.94584853E+04                                16.557050                            6.820660       0.190051       2.033252                    0.999632      28.358329      79.924193       0.623015       0.425829      -1.061768      -0.103689      -0.068137       0.079593       0.147408      -0.021636       0.038472       0.028934      -0.010115       0.016483      -0.060218       0.019432       0.040786             29.119937      36.791830      18.955248     -23.021011      21.980012     -15.745589      28.587968           0.022524
           75              C       5.193006       8.058763       0.083593       0.641022      24.198480 0.23430597E+03  0.47687442E+04                                 7.714542                            5.448743      -0.070621       2.046820                    0.999300      21.479430      59.424389       0.633352       0.475161      -1.019092      -0.057761       0.025997       0.036243       0.072978       0.000293       0.052981      -0.005493      -0.000266       0.263603      -0.062941      -0.043741       0.106681              9.518578      12.500680      -0.746355      -3.533093      10.159005      -0.925304       5.896049          -0.002108
           76              C       7.701617       8.495818      18.163844      -0.029296      39.826167 0.42664453E+03  0.98802875E+04                                 9.998083                            6.783497       0.136471       2.050901                    0.999325      26.785612      73.879842       0.653929       0.404457      -1.083162       0.046324      -0.003764      -0.011732       0.047934       0.010175       0.005180      -0.004220      -0.043638       0.024428      -0.029108       0.008348       0.020760             13.241263      18.196259      -1.765027      -5.468118      13.709473      -1.267303       7.818056           0.004945
           77              C       8.078357       7.151240      18.143410      -0.093000      35.534831 0.42714465E+03  0.10046182E+05                                 9.573783                            7.038200      -0.175769       1.922369                    0.999342      29.304991      85.599485       0.598826       0.434890      -1.047662       0.013429       0.009605      -0.002566       0.016709       0.023490       0.034077      -0.001826       0.005515       0.184752      -0.059681      -0.013714       0.073395             11.641691      13.048818      -3.432098      -2.929182      15.590642      -0.679397       6.285614           0.016311
           78              C       9.295434       6.758603      17.652997      -0.005855      39.347048 0.40812644E+03  0.93587952E+04                                 9.964821                            6.654755       0.030565       2.021674                    0.999314      26.494737      73.014267       0.656418       0.406912      -1.080181      -0.009742       0.035749       0.008239       0.037958       0.008160      -0.001022      -0.005237       0.028651       0.027917      -0.021883       0.008471       0.013412             13.670554      11.464960      -2.167943      -2.420576      22.775134      -2.595478       6.771568           0.007153
           79              C       9.666730       5.316392      17.628848       0.561416      25.700322 0.26027367E+03  0.54134677E+04                                 7.977515                            5.656827      -0.039795       2.036193                    0.999585      22.397993      61.712428       0.638725       0.461049      -1.031511       0.017093      -0.042330       0.023171       0.051195       0.012386       0.058549       0.003167       0.068335       0.220963      -0.073657      -0.032154       0.105811             10.325142       8.121219      -2.285846      -1.308260      17.459132      -1.465388       5.395076          -0.002917
           80              C       8.611721       9.434412      17.628848      -0.133744      36.570484 0.43589964E+03  0.10324298E+05                                 9.819456                            7.121690      -0.148441       1.930107                    0.998926      29.902942      88.212055       0.592681       0.436326      -1.044764      -0.011423      -0.016577       0.011098       0.022988       0.005494       0.042429       0.008287      -0.041866       0.091629      -0.056841       0.003646       0.053194             12.449744      16.864121       2.289164      -5.487335      12.030859      -2.908112       8.454253           0.007832
           81              C       9.794732       9.069869      17.104998       0.133901      43.731628 0.36854280E+03  0.82886380E+04                                10.809431                            6.447427      -0.173343       1.970626                    0.998901      25.534220      71.088793       0.643865       0.422976      -1.063276       0.015577       0.012906      -0.006624       0.021286       0.012683      -0.013073      -0.009251      -0.017230      -0.043765      -0.022666      -0.004972       0.027638             16.336388      16.512794       6.492004      -5.857385      22.775955      -6.433301       9.720415           0.008488
           82              C      10.157069       7.694295      17.091995      -0.134399      37.609822 0.43832602E+03  0.10346128E+05                                 9.894182                            7.049886       0.063177       1.993017                    0.999609      29.595501      85.791851       0.610277       0.425205      -1.056617      -0.008687      -0.001641       0.004824       0.010071      -0.009357       0.014471       0.011250       0.056997       0.083239      -0.046374       0.009037       0.037336             13.045183       9.944296       1.834261      -2.478605      21.834446      -4.220558       7.356807           0.011892
           83              C      10.637465      10.062582      16.534708      -0.014936      79.353583 0.43782724E+03  0.10216442E+05                                15.271103                            6.974903       0.526211       2.143752                    0.999792      27.943905      77.649798       0.629948       0.416682      -1.073930      -0.062060      -0.078731       0.039708       0.107827      -0.090983       0.017706       0.045272       0.008720      -0.012700      -0.108666       0.011705       0.096961             26.653182      25.846682      22.160525     -10.716373      38.174927     -14.744234      15.937939           0.055194
           84              C      11.288332      10.979965      16.109312      -0.023931      91.180206 0.43544202E+03  0.10203850E+05                                16.498201                            7.022548       0.249434       2.047152                    0.999687      28.851417      81.823140       0.615435       0.424708      -1.062856       0.067544       0.098890      -0.041180       0.126639      -0.050776       0.016405       0.029167       0.058886       0.065144      -0.080506       0.032662       0.047845             28.668419      27.603058      24.954294     -10.013567      42.967439     -14.357265      15.434759           0.018934
           85              C      15.664275      16.657175      16.687033       0.626576      23.156013 0.23178236E+03  0.47125807E+04                                 7.556574                            5.419127      -0.111581       2.031371                    0.999268      21.676604      60.270949       0.634042       0.475127      -1.017390       0.042808       0.029374       0.035142       0.062692      -0.046402      -0.060399       0.016300       0.090646      -0.107728      -0.065595      -0.043760       0.109355              9.679066       7.933759       3.171213       4.440385       9.495398       1.953713      11.608040          -0.001164
           86              C      14.843400      16.008156      15.678343      -0.020277      41.537467 0.42331409E+03  0.97727942E+04                                10.296892                            6.739859       0.103180       2.040623                    0.999333      26.622272      73.042221       0.659295       0.402411      -1.085776      -0.021756      -0.020595      -0.028926       0.041644      -0.009686      -0.015790      -0.018742      -0.005205      -0.011644      -0.030313       0.010330       0.019984             14.485562      12.117124       6.375321       7.404149      13.615602       3.656479      17.723960           0.011053
           87              C      14.599415      16.596947      14.404013      -0.095878      35.610555 0.42992452E+03  0.10113676E+05                                 9.553299                            7.030257      -0.161596       1.921624                    0.999355      29.418660      85.544827       0.603959       0.431103      -1.051439      -0.004218      -0.015416       0.004998       0.016746      -0.032730      -0.041945       0.004412       0.033129      -0.119108      -0.059845      -0.010334       0.070180             11.700316       8.288395       2.614564       4.932093       9.555936       0.033132      17.256616           0.034564
           88              C      13.810586      15.991363      13.471486      -0.003836      38.423109 0.41386742E+03  0.95326440E+04                                 9.849381                            6.732922       0.071383       2.036787                    0.999465      26.524418      73.484819       0.647406       0.410750      -1.076632       0.002599      -0.013965       0.038319       0.040867       0.000929      -0.005410       0.009059       0.013583      -0.063718      -0.024869       0.006707       0.018162             12.992982       7.802039       3.102582       2.692784      13.091545      -3.979482      18.085363           0.007325
           89              C      13.583777      16.639160      12.115421       0.578702      22.692637 0.25155365E+03  0.52163261E+04                                 7.474524                            5.660456      -0.163215       2.007742                    0.998895      22.357676      62.623481       0.618399       0.477643      -1.016824      -0.012463       0.030528      -0.037523       0.049952      -0.058629      -0.048630       0.047565       0.012348      -0.134693      -0.074698      -0.036339       0.111037              9.058233       5.861698       1.116899       1.340531       8.670239      -3.741269      12.642761          -0.002803
           90              C      14.180672      14.787998      15.910546      -0.129432      37.023558 0.42783349E+03  0.10035054E+05                                 9.786615                            6.959122       0.041075       1.988753                    0.999602      29.290353      84.573459       0.615171       0.424488      -1.057318       0.003885       0.013356      -0.007053       0.015596      -0.042481      -0.025886      -0.007850       0.023715       0.020419      -0.055541       0.007817       0.047724             12.991924      12.232686       7.802270       4.382520      15.775307       2.298892      10.967778           0.015774
           91              C      13.346899      14.200233      14.987307       0.144961      43.886649 0.36510801E+03  0.82005653E+04                                10.851765                            6.435448      -0.242827       1.950212                    0.998788      25.493497      71.165798       0.641086       0.425371      -1.060692      -0.010610      -0.012388       0.007803       0.018081       0.009826       0.001476      -0.010094      -0.015038      -0.026380      -0.015463      -0.003922       0.019385             16.253249      13.608446      10.596058       0.724899      21.888514      -3.165797      13.262788           0.017900
           92              C      13.195688      14.776262      13.738984      -0.139166      36.996601 0.44386027E+03  0.10555898E+05                                 9.877633                            7.162974      -0.089804       1.946729                    0.999074      30.027345      88.633439       0.594135       0.433483      -1.046931       0.001282       0.015277       0.001162       0.015374      -0.025532      -0.005861       0.025154       0.069421      -0.065213      -0.050344      -0.006089       0.056434             12.465748       7.767215       4.595210       0.061902      15.372439      -4.462116      14.257591           0.013935
           93              C      12.638404      13.015554      15.312391      -0.026415      83.854015 0.46628624E+03  0.11047983E+05                                15.779330                            7.184895       0.418548       2.100677                    0.999862      28.584072      79.914915       0.622667       0.415164      -1.075415       0.051616       0.086301      -0.033241       0.105910      -0.057621       0.043924       0.025550       0.067699       0.193973      -0.110495       0.023207       0.087289             27.334771      25.019469      24.389072      -6.487911      44.725123     -10.048353      12.259720           0.043208
           94              C      11.993685      12.034764      15.682058      -0.019848      95.309682 0.45642561E+03  0.10809395E+05                                16.912557                            7.164052       0.208693       2.027647                    0.999670      29.219335      82.985990       0.613332       0.421676      -1.066018      -0.067151      -0.099165       0.038115       0.125681      -0.054344       0.012524       0.028398       0.040755       0.051052      -0.076507       0.025643       0.050864             29.373848      27.843168      26.233637      -8.800445      46.097464     -12.853845      14.180913           0.040031
           95              C      12.770451       0.852667      17.487669       0.617191      23.095978 0.23902863E+03  0.48956750E+04                                 7.546654                            5.509243      -0.109393       2.030739                    0.999233      21.841217      60.879231       0.628027       0.476173      -1.017201      -0.055644       0.024351       0.019902       0.063917       0.053098       0.050259       0.059597      -0.037577       0.079298      -0.070545      -0.042457       0.113002              9.360744      13.002656      -2.741324      -3.578024       8.152003      -0.484172       6.927573          -0.002945
           96              C      20.290830      17.683180      17.056700      -0.009872      38.932788 0.40893364E+03  0.93769830E+04                                 9.896398                            6.650498       0.088784       2.040248                    0.999293      26.436582      72.727129       0.658581       0.405590      -1.081632       0.037617      -0.022105      -0.013802       0.045762       0.013895       0.013186      -0.001607      -0.026629       0.030594      -0.028576       0.010775       0.017801             13.325501      18.951410      -3.406790      -6.003598      12.126396      -1.216315       8.898696           0.003483
           97              C      20.689729      16.401120      17.461662      -0.088305      35.690790 0.43211186E+03  0.10189050E+05                                 9.622901                            7.090974      -0.144851       1.937284                    0.999209      29.158545      85.188555       0.595281       0.436362      -1.047124      -0.001642       0.009407      -0.017149       0.019629       0.032772       0.026964       0.028765      -0.005142       0.090324      -0.047928      -0.015938       0.063866             11.667017      14.139304      -3.987811      -2.913914      13.786543      -1.663514       7.075206           0.035951
           98              C      21.933335      15.928179      17.082707      -0.009574      39.534894 0.41176567E+03  0.94554929E+04                                 9.973640                            6.682603       0.049816       2.028188                    0.999330      26.444837      72.733371       0.655843       0.406698      -1.081207      -0.012464       0.040191      -0.025570       0.049239       0.011004      -0.011821       0.010891       0.004352       0.021136      -0.023171       0.007258       0.015913             13.183944      12.378825      -3.557653      -2.408749      18.809179      -4.362712       8.363828           0.005992
           99              C      22.403704      14.589679      17.509960       0.598654      23.122623 0.22533628E+03  0.45312904E+04                                 7.456107                            5.289883       0.029236       2.077325                    0.999607      21.408120      58.434019       0.654068       0.465685      -1.026579       0.004073      -0.049159       0.000310       0.049328       0.059015       0.055626       0.047104       0.081312      -0.006074      -0.076778      -0.039269       0.116046              9.323271       7.068021      -3.130418      -1.368782      14.010838      -2.517294       6.890953          -0.004727
          100              C      14.886346       1.031118      16.261637      -0.140215      37.264859 0.42516445E+03  0.99685690E+04                                 9.845191                            6.951630       0.035592       1.985145                    0.999677      29.510294      85.519596       0.612890       0.426233      -1.054993      -0.002093      -0.005060       0.002455       0.006001       0.004913       0.038590       0.018321      -0.051946       0.056802      -0.055701       0.006273       0.049428             12.854202      18.493094       0.391798      -7.282773       9.830310      -2.273250      10.239202           0.019015
          101              C      22.346965      17.928932      15.856675       0.145565      45.523369 0.38281830E+03  0.86706167E+04                                11.099781                            6.557578      -0.172294       1.968989                    0.998890      25.556941      70.834120       0.641983       0.421236      -1.066984       0.012451       0.015681      -0.014707       0.024843       0.013382      -0.026019      -0.017688       0.003051      -0.015415      -0.028145      -0.010361       0.038505             16.749928      19.615306       4.710063      -9.390359      16.549134      -7.169141      14.085343           0.014806
          102              C      22.734245      16.667341      16.213339      -0.150665      35.899845 0.42662771E+03  0.10011829E+05                                 9.569504                            6.957181       0.023550       1.980553                    0.999565      29.627551      85.907807       0.613469       0.425450      -1.055441      -0.011884      -0.016740      -0.000971       0.020553       0.008226       0.013303       0.037705       0.053498       0.048983      -0.054894       0.009509       0.045384             11.876384       9.942701       1.009182      -3.381066      16.311293      -5.437632       9.375157           0.014465
          103              C      17.011150       1.330488      14.976161      -0.053085      82.360864 0.43885502E+03  0.10249527E+05                                15.659559                            6.981912       0.409984       2.100441                    0.999725      28.415331      79.072916       0.629600       0.416542      -1.073695      -0.086037      -0.068124       0.069744       0.130029      -0.065451       0.041591       0.043110      -0.007074      -0.037435      -0.100166       0.028254       0.071912             27.466901      32.483172      18.290203     -20.547800      23.182300     -15.967016      26.735230           0.030016
          104              C      17.790276       1.913600      14.353858      -0.010844      91.232313 0.40968083E+03  0.94583876E+04                                16.556960                            6.820626       0.190062       2.033256                    0.999632      28.358221      79.923756       0.623018       0.425828      -1.061768       0.099019       0.074760      -0.079593       0.147407      -0.019948       0.040179       0.026510      -0.019563       0.016480      -0.060215       0.019430       0.040784             29.119766      35.651484      19.361931     -22.565991      23.120013     -16.390762      28.587801           0.022524
          105              C       9.923868       2.597810       9.371711       0.641024      24.198463 0.23430569E+03  0.47687373E+04                                 7.714538                            5.448739      -0.070617       2.046821                    0.999300      21.479425      59.424371       0.633352       0.475161      -1.019092       0.005074      -0.063139       0.036243       0.072978       0.000143       0.012631       0.051746       0.000577       0.263604      -0.062941      -0.043741       0.106682              9.518574       9.950989       0.163382      -2.058793      12.708686      -3.016673       5.896048          -0.002107
          106              C      10.001216       3.983714       8.875726      -0.029297      39.826207 0.42664468E+03  0.98802935E+04                                 9.998094                            6.783502       0.136471       2.050901                    0.999325      26.785621      73.879913       0.653928       0.404457      -1.083161       0.012022       0.044895      -0.011732       0.047934      -0.005935      -0.002234       0.006297       0.046665       0.024429      -0.029109       0.008348       0.020760             13.241281      13.098897       0.053733      -3.031179      18.806878      -4.724242       7.818067           0.004944
          107              C       8.861438       4.790392       8.855292      -0.093000      35.534838 0.42714459E+03  0.10046181E+05                                 9.573789                            7.038204      -0.175772       1.922368                    0.999342      29.304978      85.599484       0.598825       0.434891      -1.047661       0.013560       0.009420      -0.002566       0.016709       0.019930       0.009732       0.032709       0.025469       0.184756      -0.059682      -0.013715       0.073397             11.641700      13.131027      -3.461426      -1.624244      15.508454      -2.530522       6.285618           0.016314
          108              C       8.900637       6.068634       8.364879      -0.005855      39.347006 0.40812642E+03  0.93587952E+04                                 9.964816                            6.654756       0.030565       2.021674                    0.999314      26.494734      73.014271       0.656417       0.406912      -1.080181       0.030396      -0.021189       0.008238       0.037957       0.015386      -0.005276       0.000797      -0.011849       0.027919      -0.021883       0.008472       0.013411             13.670537      20.125480      -5.258028      -3.257967      14.114566      -1.407596       6.771566           0.007152
          109              C       7.667073       6.902995       8.340730       0.561416      25.700325 0.26027400E+03  0.54134769E+04                                 7.977520                            5.656833      -0.039797       2.036192                    0.999585      22.398015      61.712526       0.638724       0.461049      -1.031511      -0.034124       0.030324       0.023171       0.051195       0.031217       0.022659       0.054081      -0.037220       0.220965      -0.073657      -0.032155       0.105812             10.325141      14.957605      -4.725073      -1.819811      10.622737      -0.739735       5.395081          -0.002914
          110              C      11.191066       4.525473       8.340730      -0.133744      36.570462 0.43589919E+03  0.10324287E+05                                 9.819458                            7.121690      -0.148441       1.930107                    0.998926      29.902929      88.212050       0.592681       0.436326      -1.044763      -0.019452      -0.005187       0.011098       0.022988      -0.008998       0.022063       0.037177       0.039366       0.091630      -0.056841       0.003646       0.053195             12.449748      14.025775       3.301909      -4.583023      14.869212      -4.190937       8.454258           0.007833
          111              C      11.245278       5.762190       7.816880       0.133900      43.731603 0.36854277E+03  0.82886372E+04                                10.809432                            6.447429      -0.173342       1.970627                    0.998901      25.534200      71.088741       0.643864       0.422977      -1.063276       0.017389       0.010334      -0.006624       0.021285       0.004364      -0.013106      -0.009204       0.029395      -0.043763      -0.022665      -0.004972       0.027638             16.336385      26.178176       3.043404      -8.027554      13.110557      -3.354830       9.720422           0.008487
          112              C      10.071465       6.565720       7.803877      -0.134399      37.609755 0.43832587E+03  0.10346123E+05                                 9.894175                            7.049889       0.063175       1.993016                    0.999609      29.595482      85.791776       0.610277       0.425205      -1.056616      -0.004464      -0.007630       0.004823       0.010070       0.010797       0.015459       0.009850      -0.055969       0.083241      -0.046374       0.009037       0.037337             13.045162      21.652753      -2.343335      -4.808038      10.125928      -0.916135       7.356804           0.011892
          113              C      12.463459       6.222310       7.246590      -0.014934      79.353231 0.43782521E+03  0.10216385E+05                                15.271075                            6.974894       0.526202       2.143750                    0.999792      27.943828      77.649589       0.629947       0.416683      -1.073929      -0.095006      -0.031993       0.039708       0.107826      -0.067674       0.048590       0.001463      -0.121940      -0.012702      -0.108668       0.011705       0.096963             26.653118      50.810510      13.253313     -17.487972      13.210935      -5.138320      15.937909           0.055197
          114              C      13.546215       6.527037       6.821194      -0.023931      91.179788 0.43544043E+03  0.10203803E+05                                16.498156                            7.022534       0.249433       2.047152                    0.999687      28.851349      81.822877       0.615435       0.424708      -1.062856       0.115836       0.030383      -0.041179       0.126637      -0.020670       0.032983       0.005650      -0.109870       0.065144      -0.080506       0.032662       0.047845             28.668330      57.028603      14.455099     -16.887319      13.541670      -4.606423      15.434718           0.018931
          115              C      20.363802       8.740655       7.398915       0.626576      23.156027 0.23178260E+03  0.47125866E+04                                 7.556577                            5.419130      -0.111580       2.031371                    0.999268      21.676611      60.270968       0.634042       0.475127      -1.017390       0.042051       0.030447       0.035142       0.062692      -0.007231      -0.004945      -0.062364      -0.128918      -0.107728      -0.065595      -0.043760       0.109355              9.679067      11.326474       1.960687       3.332289       6.102688       3.525599      11.608038          -0.001164
          116              C      19.476671       8.185623       6.390225      -0.020277      41.537402 0.42331381E+03  0.97727855E+04                                10.296880                            6.739856       0.103183       2.040624                    0.999333      26.622257      73.042154       0.659295       0.402411      -1.085776      -0.026708      -0.013570      -0.028926       0.041644      -0.009146      -0.022958      -0.008574      -0.008233      -0.011643      -0.030314       0.010329       0.019984             14.485537      17.482034       4.461092       5.931996       8.250655       5.744769      17.723923           0.011052
          117              C      19.949229       7.757963       5.115895      -0.095877      35.610419 0.42992316E+03  0.10113636E+05                                 9.553281                            7.030251      -0.161595       1.921625                    0.999355      29.418579      85.544535       0.603959       0.431104      -1.051439      -0.015937       0.001208       0.004998       0.016746      -0.014853      -0.009941      -0.040989      -0.067086      -0.119108      -0.059847      -0.010335       0.070181             11.700286      11.067821       1.622841       1.688638       6.776465       4.634112      17.256574           0.034567
          118              C      19.113775       7.218517       4.183368      -0.003835      38.422961 0.41386610E+03  0.95326042E+04                                 9.849353                            6.732909       0.071389       2.036790                    0.999465      26.524363      73.484585       0.647407       0.410749      -1.076632      -0.012279       0.007141       0.038319       0.040867       0.005019       0.006714      -0.008138      -0.009338      -0.063718      -0.024868       0.006707       0.018162             12.992937      14.458136       0.727654      -2.843127       6.435381       3.873472      18.085293           0.007324
          119              C      19.647679       6.787206       2.827303       0.578697      22.692532 0.25155238E+03  0.52162923E+04                                 7.474497                            5.660439      -0.163217       2.007742                    0.998895      22.357607      62.623205       0.618400       0.477643      -1.016825       0.024564      -0.021997      -0.037522       0.049952      -0.041478       0.028456      -0.061785      -0.083783      -0.134691      -0.074697      -0.036337       0.111034              9.058196       9.060050      -0.024287      -3.073184       5.471835       2.519815      12.642702          -0.002804
          120              C      18.104762       7.971473       6.622428      -0.129432      37.023511 0.42783298E+03  0.10035040E+05                                 9.786610                            6.959121       0.041074       1.988753                    0.999602      29.290330      84.573391       0.615171       0.424488      -1.057318       0.013885      -0.000829      -0.007053       0.015596      -0.025381      -0.016092      -0.021744      -0.072143       0.020419      -0.055541       0.007817       0.047725             12.991911      20.314169       4.918761       3.637950       7.693788       3.355101      10.967776           0.015775
          121              C      17.270989       7.383709       5.699189       0.144961      43.886536 0.36510743E+03  0.82005485E+04                                10.851748                            6.435443      -0.242827       1.950212                    0.998788      25.493465      71.165677       0.641086       0.425371      -1.060692      -0.015232      -0.005830       0.007803       0.018080       0.002847      -0.009011       0.004782       0.024080      -0.026380      -0.015463      -0.003921       0.019384             16.253212      27.660834       5.582091      -2.738063       7.836030       1.746617      13.262773           0.017900
          122              C      17.762703       7.047716       4.450866      -0.139165      36.996473 0.44385872E+03  0.10555851E+05                                 9.877608                            7.162960      -0.089801       1.946731                    0.999074      30.027281      88.633163       0.594136       0.433483      -1.046931       0.014819      -0.003926       0.001162       0.015374       0.002207       0.021721      -0.013972      -0.086068      -0.065212      -0.050344      -0.006090       0.056434             12.465708      17.422348       1.150208      -4.181792       5.717222       1.557802      14.257554           0.013936
          123              C      15.917115       7.114531       6.024273      -0.026414      83.853521 0.46628399E+03  0.11047917E+05                                15.779285                            7.184884       0.418540       2.100675                    0.999862      28.583986      79.914650       0.622667       0.415165      -1.075415       0.098625       0.019612      -0.033241       0.105908      -0.023180       0.038825       0.032783      -0.125360       0.193973      -0.110496       0.023207       0.087289             27.334672      57.938205      12.643475     -11.644200      11.806130      -2.733820      12.259682           0.043209
          124              C      14.776706       6.836903       6.393940      -0.019847      95.309140 0.45642352E+03  0.10809333E+05                                16.912505                            7.164038       0.208687       2.027646                    0.999670      29.219255      82.985711       0.613333       0.421676      -1.066018      -0.115962      -0.029920       0.038114       0.125678      -0.029172       0.030956       0.002252      -0.100353       0.051047      -0.076508       0.025641       0.050866             29.373742      60.642073      14.530790     -15.063657      13.298285      -3.969074      14.180868           0.040033
          125              C       4.505953      11.326256       8.199551       0.617191      23.095929 0.23902811E+03  0.48956617E+04                                 7.546643                            5.509236      -0.109393       2.030740                    0.999233      21.841188      60.879125       0.628027       0.476173      -1.017201       0.004236      -0.060591       0.019902       0.063917       0.029211       0.073020       0.027308       0.096314       0.079298      -0.070544      -0.042456       0.113000              9.360727       6.964482      -0.586892      -1.658414      14.190137      -3.207223       6.927563          -0.002945
          126              C      22.884899      12.753356       7.768582      -0.009872      38.932778 0.40893355E+03  0.93769813E+04                                 9.896402                            6.650501       0.088785       2.040248                    0.999293      26.436574      72.727133       0.658580       0.405590      -1.081632      -0.008179       0.042857      -0.013803       0.045762       0.002328       0.002918       0.012959       0.038206       0.030594      -0.028577       0.010776       0.017801             13.325506      10.740594      -0.477155      -3.163096      20.337223      -5.245711       8.898700           0.003482
          127              C      21.811450      13.559895       8.173544      -0.088306      35.690796 0.43211209E+03  0.10189057E+05                                 9.622904                            7.090978      -0.144851       1.937284                    0.999209      29.158535      85.188529       0.595280       0.436362      -1.047124       0.008308      -0.004708      -0.017149       0.019628       0.023742       0.036153       0.015730       0.045471       0.090325      -0.047928      -0.015938       0.063866             11.667021      11.302035      -2.975472      -2.545994      16.623821      -2.185423       7.075207           0.035951
          128              C      21.783929      14.890110       7.794589      -0.009573      39.534849 0.41176513E+03  0.94554773E+04                                 9.973632                            6.682598       0.049818       2.028189                    0.999330      26.444820      72.733307       0.655843       0.406698      -1.081207       0.033665      -0.025246      -0.025571       0.049239       0.009895       0.006284      -0.014794       0.010562       0.021136      -0.023171       0.007258       0.015913             13.183934      15.830937      -4.789379      -4.918453      15.357043      -0.802562       8.363822           0.005992
          129              C      20.681340      15.782929       8.221842       0.598652      23.122594 0.22533590E+03  0.45312807E+04                                 7.456101                            5.289879       0.029233       2.077324                    0.999607      21.408091      58.433915       0.654068       0.465685      -1.026579      -0.044931       0.020356       0.000310       0.049328       0.071421       0.063057       0.036561       0.011768      -0.006074      -0.076777      -0.039268       0.116045              9.323264      11.245172      -4.620834      -2.830876       9.833675      -0.443236       6.890947          -0.004728
          130              C       5.385076      13.259130       6.973519      -0.140215      37.264856 0.42516444E+03  0.99685682E+04                                 9.845189                            6.951630       0.035592       1.985145                    0.999677      29.510286      85.519552       0.612890       0.426234      -1.054993      -0.005469      -0.000271       0.002455       0.006001      -0.012638       0.030224       0.030190       0.046434       0.056801      -0.055701       0.006274       0.049427             12.854200      11.056611       3.045148      -4.588431      17.266787      -6.095306      10.239202           0.019016
          131              C      23.807326      14.607328       6.568557       0.145565      45.523374 0.38281840E+03  0.86706198E+04                                11.099784                            6.557580      -0.172299       1.968987                    0.998890      25.556944      70.834141       0.641982       0.421236      -1.066984       0.018952       0.006457      -0.014707       0.024843       0.011325      -0.025404      -0.018562       0.014581      -0.015415      -0.028145      -0.010360       0.038506             16.749936      19.876955       4.616717      -9.907861      16.287500      -6.435053      14.085352           0.014806
          132              C      22.749251      15.396045       6.925221      -0.150666      35.899856 0.42662797E+03  0.10011836E+05                                 9.569506                            6.957184       0.023550       1.980553                    0.999565      29.627553      85.907801       0.613469       0.425450      -1.055441      -0.019761      -0.005568      -0.000971       0.020553       0.023300       0.039982      -0.000141      -0.031001       0.048980      -0.054893       0.009509       0.045383             11.876386      16.230919      -1.234464      -6.257616      10.023078      -1.357108       9.375162           0.014465
          133              C       6.381080      15.159759       5.688043      -0.053084      82.360580 0.43885383E+03  0.10249492E+05                                15.659520                            6.981899       0.409987       2.100443                    0.999725      28.415297      79.072764       0.629601       0.416542      -1.073696      -0.093075      -0.058140       0.069743       0.130028      -0.052907       0.054580       0.024685      -0.077385      -0.037436      -0.100166       0.028254       0.071912             27.466828      35.810552      17.102905     -21.943490      19.854774     -13.987031      26.735160           0.030017
          134              C       7.192107      15.697618       5.065740      -0.010849      91.232884 0.40968351E+03  0.94584657E+04                                16.557030                            6.820652       0.190052       2.033252                    0.999632      28.358310      79.924100       0.623016       0.425828      -1.061768       0.103689       0.068137      -0.079594       0.147408      -0.021636       0.038473       0.028934      -0.010116       0.016484      -0.060218       0.019432       0.040786             29.119902      36.791784      18.955223     -23.020983      21.979985     -15.745570      28.587936           0.022525
          135              C      20.674140      10.176165      18.492643       0.641023      24.198465 0.23430578E+03  0.47687394E+04                                 7.714539                            5.448741      -0.070619       2.046820                    0.999300      21.479422      59.424363       0.633352       0.475161      -1.019092       0.057761      -0.025997      -0.036243       0.072978       0.000293       0.052981      -0.005493      -0.000266       0.263604      -0.062941      -0.043741       0.106682              9.518575      12.500677      -0.746354      -3.533092      10.159001      -0.925303       5.896047          -0.002106
          136              C      18.165529       9.739110       0.412392      -0.029297      39.826191 0.42664477E+03  0.98802950E+04                                 9.998089                            6.783501       0.136472       2.050901                    0.999325      26.785618      73.879879       0.653928       0.404457      -1.083162      -0.046324       0.003764       0.011732       0.047934       0.010175       0.005180      -0.004220      -0.043639       0.024428      -0.029108       0.008348       0.020760             13.241272      18.196276      -1.765029      -5.468124      13.709480      -1.267302       7.818061           0.004947
          137              C      17.788789      11.083688       0.432826      -0.093000      35.534799 0.42714420E+03  0.10046169E+05                                 9.573779                            7.038198      -0.175769       1.922369                    0.999342      29.304972      85.599426       0.598826       0.434890      -1.047662      -0.013429      -0.009605       0.002565       0.016709       0.023490       0.034077      -0.001826       0.005515       0.184755      -0.059682      -0.013714       0.073396             11.641686      13.048813      -3.432098      -2.929181      15.590634      -0.679395       6.285611           0.016312
          138              C      16.571712      11.476325       0.923239      -0.005855      39.347076 0.40812671E+03  0.93588034E+04                                 9.964827                            6.654758       0.030564       2.021673                    0.999314      26.494747      73.014313       0.656417       0.406912      -1.080181       0.009742      -0.035749      -0.008238       0.037958       0.008160      -0.001023      -0.005237       0.028651       0.027917      -0.021883       0.008471       0.013412             13.670564      11.464963      -2.167951      -2.420575      22.775157      -2.595478       6.771571           0.007153
          139              C      16.200416      12.918536       0.947388       0.561416      25.700359 0.26027403E+03  0.54134775E+04                                 7.977526                            5.656833      -0.039796       2.036192                    0.999585      22.398010      61.712510       0.638724       0.461049      -1.031511      -0.017093       0.042330      -0.023171       0.051195       0.012385       0.058550       0.003167       0.068335       0.220964      -0.073657      -0.032155       0.105812             10.325159       8.121230      -2.285853      -1.308262      17.459163      -1.465390       5.395083          -0.002915
          140              C      17.255425       8.800516       0.947388      -0.133744      36.570476 0.43589954E+03  0.10324296E+05                                 9.819459                            7.121692      -0.148441       1.930107                    0.998926      29.902931      88.212044       0.592681       0.436326      -1.044764       0.011422       0.016577      -0.011098       0.022988       0.005494       0.042429       0.008287      -0.041867       0.091630      -0.056841       0.003646       0.053195             12.449748      16.864129       2.289166      -5.487338      12.030861      -2.908112       8.454256           0.007833
          141              C      16.072414       9.165059       1.471238       0.133901      43.731612 0.36854266E+03  0.82886344E+04                                10.809432                            6.447427      -0.173343       1.970627                    0.998901      25.534213      71.088787       0.643864       0.422977      -1.063276      -0.015577      -0.012905       0.006624       0.021285       0.012682      -0.013073      -0.009251      -0.017230      -0.043765      -0.022666      -0.004972       0.027638             16.336389      16.512797       6.492009      -5.857388      22.775954      -6.433303       9.720417           0.008488
          142              C      15.710077      10.540633       1.484241      -0.134399      37.609869 0.43832669E+03  0.10346148E+05                                 9.894195                            7.049895       0.063174       1.993016                    0.999609      29.595510      85.791893       0.610276       0.425205      -1.056616       0.008687       0.001641      -0.004823       0.010071      -0.009357       0.014472       0.011250       0.056997       0.083238      -0.046374       0.009038       0.037336             13.045202       9.944302       1.834270      -2.478605      21.834487      -4.220569       7.356817           0.011893
          143              C      15.229681       8.172346       2.041528      -0.014935      79.353455 0.43782641E+03  0.10216419E+05                                15.271097                            6.974901       0.526206       2.143751                    0.999792      27.943866      77.649697       0.629947       0.416683      -1.073929       0.062060       0.078730      -0.039708       0.107827      -0.090984       0.017706       0.045272       0.008720      -0.012702      -0.108667       0.011704       0.096963             26.653172      25.846675      22.160517     -10.716371      38.174908     -14.744228      15.937934           0.055197
          144              C      14.578814       7.254963       2.466924      -0.023931      91.179984 0.43544112E+03  0.10203823E+05                                16.498176                            7.022540       0.249434       2.047152                    0.999687      28.851383      81.823002       0.615435       0.424708      -1.062856      -0.067544      -0.098890       0.041179       0.126638      -0.050776       0.016405       0.029167       0.058886       0.065143      -0.080506       0.032661       0.047845             28.668375      27.603016      24.954253     -10.013553      42.967369     -14.357244      15.434738           0.018932
          145              C      10.202871       1.577753       1.889203       0.626576      23.156019 0.23178244E+03  0.47125829E+04                                 7.556576                            5.419128      -0.111580       2.031371                    0.999268      21.676607      60.270958       0.634042       0.475127      -1.017390      -0.042808      -0.029374      -0.035142       0.062692      -0.046402      -0.060399       0.016300       0.090646      -0.107728      -0.065595      -0.043760       0.109355              9.679067       7.933759       3.171213       4.440385       9.495400       1.953713      11.608042          -0.001164
          146              C      11.023746       2.226772       2.897893      -0.020277      41.537440 0.42331388E+03  0.97727879E+04                                10.296888                            6.739857       0.103182       2.040624                    0.999333      26.622264      73.042190       0.659295       0.402411      -1.085776       0.021757       0.020595       0.028926       0.041644      -0.009686      -0.015790      -0.018742      -0.005205      -0.011644      -0.030314       0.010330       0.019984             14.485554      12.117116       6.375315       7.404143      13.615594       3.656476      17.723951           0.011053
          147              C      11.267731       1.637981       4.172223      -0.095877      35.610522 0.42992408E+03  0.10113664E+05                                 9.553297                            7.030257      -0.161597       1.921624                    0.999355      29.418633      85.544746       0.603959       0.431104      -1.051439       0.004218       0.015416      -0.004998       0.016746      -0.032731      -0.041946       0.004413       0.033129      -0.119109      -0.059846      -0.010335       0.070181             11.700313       8.288392       2.614561       4.932092       9.555931       0.033132      17.256615           0.034567
          148              C      12.056560       2.243565       5.104750      -0.003835      38.423059 0.41386693E+03  0.95326293E+04                                 9.849372                            6.732918       0.071384       2.036788                    0.999465      26.524398      73.484742       0.647406       0.410750      -1.076632      -0.002599       0.013965      -0.038319       0.040867       0.000929      -0.005410       0.009059       0.013583      -0.063719      -0.024869       0.006707       0.018162             12.992969       7.802031       3.102577       2.692781      13.091530      -3.979477      18.085345           0.007323
          149              C      12.283369       1.595768       6.460815       0.578700      22.692620 0.25155345E+03  0.52163207E+04                                 7.474520                            5.660454      -0.163216       2.007741                    0.998895      22.357662      62.623428       0.618399       0.477643      -1.016824       0.012463      -0.030528       0.037523       0.049953      -0.058630      -0.048630       0.047566       0.012348      -0.134694      -0.074698      -0.036339       0.111037              9.058228       5.861696       1.116898       1.340530       8.670235      -3.741266      12.642754          -0.002803
          150              C      11.686474       3.446930       2.665690      -0.129432      37.023525 0.42783312E+03  0.10035044E+05                                 9.786611                            6.959120       0.041075       1.988753                    0.999602      29.290335      84.573404       0.615171       0.424488      -1.057318      -0.003885      -0.013356       0.007053       0.015596      -0.042482      -0.025887      -0.007849       0.023716       0.020419      -0.055541       0.007817       0.047724             12.991916      12.232677       7.802262       4.382517      15.775296       2.298890      10.967775           0.015774
          151              C      12.520247       4.034695       3.588929       0.144961      43.886597 0.36510767E+03  0.82005558E+04                                10.851759                            6.435446      -0.242827       1.950212                    0.998788      25.493480      71.165744       0.641086       0.425371      -1.060692       0.010610       0.012388      -0.007803       0.018081       0.009826       0.001475      -0.010094      -0.015037      -0.026380      -0.015463      -0.003922       0.019385             16.253236      13.608434      10.596046       0.724900      21.888493      -3.165794      13.262782           0.017899
          152              C      12.671458       3.458666       4.837252      -0.139166      36.996563 0.44385980E+03  0.10555884E+05                                 9.877628                            7.162972      -0.089805       1.946729                    0.999074      30.027324      88.633364       0.594135       0.433483      -1.046931      -0.001282      -0.015276      -0.001163       0.015374      -0.025533      -0.005861       0.025154       0.069422      -0.065214      -0.050345      -0.006090       0.056434             12.465740       7.767209       4.595205       0.061903      15.372425      -4.462111      14.257584           0.013936
          153              C      13.228742       5.219374       3.263845      -0.026415      83.853836 0.46628532E+03  0.11047956E+05                                15.779316                            7.184892       0.418544       2.100676                    0.999862      28.584033      79.914804       0.622667       0.415164      -1.075415      -0.051615      -0.086300       0.033241       0.105909      -0.057622       0.043924       0.025550       0.067700       0.193972      -0.110496       0.023207       0.087288             27.334742      25.019442      24.389043      -6.487905      44.725074     -10.048344      12.259711           0.043210
          154              C      13.873461       6.200164       2.894178      -0.019847      95.309461 0.45642468E+03  0.10809367E+05                                16.912537                            7.164046       0.208689       2.027646                    0.999670      29.219297      82.985858       0.613333       0.421676      -1.066018       0.067150       0.099164      -0.038115       0.125679      -0.054345       0.012524       0.028399       0.040755       0.051049      -0.076507       0.025642       0.050866             29.373811      27.843132      26.233600      -8.800435      46.097403     -12.853830      14.180898           0.040032
          155              C      13.096695      17.382261       1.088567       0.617191      23.095967 0.23902847E+03  0.48956713E+04                                 7.546653                            5.509242      -0.109394       2.030739                    0.999233      21.841210      60.879215       0.628027       0.476174      -1.017201       0.055644      -0.024351      -0.019902       0.063917       0.053098       0.050259       0.059597      -0.037577       0.079298      -0.070545      -0.042457       0.113001              9.360743      13.002655      -2.741323      -3.578023       8.152002      -0.484172       6.927572          -0.002945
          156              C       5.576316       0.551748       1.519536      -0.009872      38.932798 0.40893373E+03  0.93769861E+04                                 9.896402                            6.650500       0.088783       2.040247                    0.999293      26.436584      72.727150       0.658580       0.405590      -1.081632      -0.037617       0.022105       0.013802       0.045762       0.013895       0.013186      -0.001606      -0.026629       0.030593      -0.028576       0.010775       0.017801             13.325506      18.951421      -3.406793      -6.003602      12.126398      -1.216314       8.898700           0.003482
          157              C       5.177417       1.833808       1.114574      -0.088305      35.690780 0.43211178E+03  0.10189048E+05                                 9.622899                            7.090974      -0.144851       1.937284                    0.999209      29.158540      85.188535       0.595281       0.436362      -1.047124       0.001642      -0.009407       0.017150       0.019629       0.032772       0.026964       0.028765      -0.005142       0.090324      -0.047928      -0.015938       0.063866             11.667014      14.139299      -3.987810      -2.913913      13.786539      -1.663513       7.075205           0.035951
          158              C       3.933811       2.306749       1.493529      -0.009574      39.534906 0.41176584E+03  0.94554977E+04                                 9.973641                            6.682604       0.049815       2.028188                    0.999330      26.444843      72.733392       0.655843       0.406698      -1.081207       0.012464      -0.040191       0.025571       0.049240       0.011004      -0.011822       0.010891       0.004352       0.021136      -0.023171       0.007258       0.015913             13.183947      12.378824      -3.557653      -2.408748      18.809186      -4.362715       8.363830           0.005993
          159              C       3.463442       3.645249       1.066276       0.598657      23.122592 0.22533592E+03  0.45312815E+04                                 7.456101                            5.289880       0.029235       2.077325                    0.999607      21.408100      58.433955       0.654068       0.465685      -1.026579      -0.004073       0.049159      -0.000310       0.049328       0.059015       0.055626       0.047104       0.081312      -0.006074      -0.076778      -0.039269       0.116046              9.323263       7.068014      -3.130414      -1.368781      14.010826      -2.517293       6.890949          -0.004727
          160              C      10.980800      17.203810       2.314599      -0.140215      37.264880 0.42516471E+03  0.99685768E+04                                 9.845196                            6.951633       0.035590       1.985145                    0.999677      29.510301      85.519629       0.612890       0.426234      -1.054993       0.002093       0.005060      -0.002455       0.006001       0.004913       0.038590       0.018321      -0.051946       0.056801      -0.055701       0.006273       0.049427             12.854209      18.493108       0.391800      -7.282780       9.830311      -2.273251      10.239209           0.019016
          161              C       3.520181       0.305996       2.719561       0.145565      45.523412 0.38281862E+03  0.86706263E+04                                11.099790                            6.557582      -0.172297       1.968988                    0.998890      25.556953      70.834181       0.641982       0.421236      -1.066984      -0.012451      -0.015680       0.014707       0.024843       0.013382      -0.026019      -0.017688       0.003050      -0.015415      -0.028145      -0.010361       0.038505             16.749944      19.615325       4.710073      -9.390371      16.549148      -7.169150      14.085360           0.014806
          162              C       3.132901       1.567587       2.362897      -0.150665      35.899880 0.42662822E+03  0.10011844E+05                                 9.569512                            6.957187       0.023547       1.980552                    0.999565      29.627564      85.907869       0.613469       0.425451      -1.055441       0.011885       0.016740       0.000971       0.020553       0.008226       0.013303       0.037705       0.053498       0.048983      -0.054894       0.009510       0.045384             11.876396       9.942706       1.009186      -3.381069      16.311313      -5.437641       9.375168           0.014465
          163              C       8.855996      16.904440       3.600075      -0.053085      82.360873 0.43885505E+03  0.10249528E+05                                15.659560                            6.981911       0.409983       2.100441                    0.999725      28.415334      79.072923       0.629600       0.416542      -1.073695       0.086037       0.068124      -0.069744       0.130028      -0.065451       0.041591       0.043111      -0.007075      -0.037435      -0.100166       0.028254       0.071912             27.466904      32.483174      18.290204     -20.547803      23.182301     -15.967018      26.735235           0.030016
          164              C       8.076870      16.321328       4.222378      -0.010845      91.232348 0.40968099E+03  0.94583921E+04                                16.556963                            6.820628       0.190060       2.033255                    0.999632      28.358228      79.923774       0.623018       0.425828      -1.061768      -0.099019      -0.074760       0.079592       0.147407      -0.019948       0.040179       0.026510      -0.019563       0.016481      -0.060215       0.019430       0.040785             29.119777      35.651496      19.361938     -22.566001      23.120020     -16.390769      28.587815           0.022526
          165              O      14.841501      16.277783       9.130220      -0.618313      36.205034 0.51361704E+03  0.12177719E+05                                 8.582752                            6.908372       0.501481       2.191117                    0.998460      28.121473      72.840006       0.741372       0.348452      -1.150259       0.058589      -0.047656      -0.002037       0.075551      -0.029276      -0.000622       0.024580       0.060408       0.024858      -0.054448       0.013011       0.041437              9.936818      11.493564      -5.353115      -1.075223      12.023399      -0.055587       6.293492           0.095444
          166              O      17.018551      16.072053       8.810709      -0.551687      36.514004 0.48097213E+03  0.11234032E+05                                 8.725474                            6.762997       0.434241       2.203886                    0.997172      26.774448      69.154323       0.735361       0.356607      -1.141997      -0.051921      -0.033485      -0.037377       0.072209       0.022119      -0.005809       0.025843       0.054823       0.132439      -0.063717       0.012911       0.050806             10.398933      13.249223       4.553764      -4.154997      10.500603      -3.131341       7.446973           0.061964
          167              O      19.241604      11.808218       9.715371      -0.528061      31.693414 0.45423555E+03  0.10429740E+05                                 7.875198                            6.499767       0.636938       2.263483                    0.998045      26.558523      67.394828       0.764835       0.348775      -1.151568      -0.042863       0.008874      -0.032238       0.054363       0.032150      -0.025619       0.004407       0.022704       0.013027      -0.043978       0.001942       0.042036              9.230080      14.227825      -0.399627      -3.050536       7.252371      -0.550873       6.210043           0.141160
          168              O      18.175529      10.191689      10.737064      -0.532502      26.997645 0.39090658E+03  0.86568446E+04                                 6.985329                            5.968137       0.772992       2.302932                    0.999039      26.405996      66.102851       0.809438       0.341693      -1.155902      -0.031548       0.007603      -0.038050       0.050008      -0.005582       0.009724      -0.008745      -0.094305       0.024272      -0.052933       0.007146       0.045786              7.817020       7.555623      -2.519179      -0.085754      10.441526      -1.362207       5.453912           0.115875
          169              O       5.994184       9.113371      10.131479      -0.536536      36.159565 0.53546576E+03  0.12868878E+05                                 8.769458                            7.234880       0.118441       2.099126                    0.996012      27.203229      71.669438       0.695240       0.366575      -1.132222      -0.003524       0.008532       0.034248       0.035470      -0.018856      -0.029912      -0.025478      -0.092539       0.013205      -0.068897       0.012205       0.056691             10.231673       7.571702      -0.234235       0.618302       8.387271       4.533126      14.736046           0.052014
          170              O       4.262304       9.455752      11.483829      -0.587161      34.476474 0.51962673E+03  0.12338210E+05                                 8.323720                            6.951277       0.512785       2.201319                    0.999006      27.665564      71.373075       0.739735       0.348714      -1.151710       0.062933      -0.035894      -0.002403       0.072489      -0.003902      -0.014368      -0.011329       0.019091      -0.110314      -0.042571       0.011486       0.031084              9.855886      15.864222       1.231443       2.670649       6.201780       0.563870       7.501656           0.138668
          171              O       6.900393      12.052800      16.514274      -0.522132      26.193765 0.40428020E+03  0.90693525E+04                                 6.921799                            6.180739       0.552711       2.238723                    0.998194      26.458002      67.649338       0.770518       0.354348      -1.140296      -0.005699      -0.006466      -0.039777       0.040700      -0.018083       0.043867      -0.015874      -0.055160      -0.036318      -0.061027       0.006418       0.054609              7.353175       7.031028       0.221318       0.649462       6.446007       1.938530       8.582491           0.087972
          172              O       5.020806      11.113397      16.018288      -0.550297      30.812022 0.47785620E+03  0.11141225E+05                                 7.762408                            6.709499       0.510156       2.210967                    0.998642      27.253239      70.288463       0.743629       0.353276      -1.144876       0.012294      -0.001476      -0.034231       0.036401       0.011500      -0.017570      -0.015721       0.052075      -0.099545      -0.042470      -0.007731       0.050201              8.835241      11.638252       0.338706      -3.950880       5.589274       0.219061       9.278197           0.131240
          173              O      20.476583       7.608632      10.889390      -0.550064      29.492707 0.44096912E+03  0.10071438E+05                                 7.482471                            6.410226       0.511173       2.223067                    0.998147      26.658075      67.930807       0.767455       0.349438      -1.148615       0.005715      -0.031692      -0.021257       0.038586      -0.022988       0.015100       0.037789       0.039641      -0.016360      -0.058685       0.025263       0.033423              8.397461       7.847568      -2.993051      -0.728729      11.466363      -0.001874       5.878453           0.083401
          174              O       3.680594       7.326090       9.512890      -0.584211      39.692387 0.61551412E+03  0.15329180E+05                                 9.333466                            7.778668       0.106381       2.072470                    0.996082      28.537990      76.736321       0.667147       0.368641      -1.129733      -0.036293      -0.020576       0.051532       0.066303       0.018742       0.017624       0.002391       0.079160       0.084717      -0.057941       0.011240       0.046701             10.672251      10.205761       2.697517      -2.880117      11.219110      -4.061456      10.591881           0.101887
          175              O       5.924964       2.712521       9.446016      -0.528713      27.320861 0.38873956E+03  0.86101774E+04                                 7.079338                            5.993721       0.791824       2.315435                    0.998996      26.187770      65.892948       0.797971       0.346550      -1.150054      -0.009381       0.038318       0.050280       0.063909       0.034478      -0.003166       0.010492       0.029401       0.038200      -0.045737       0.014058       0.031679              7.884245       9.495176      -0.518956      -3.549263       6.244040      -0.716987       7.913519           0.140634
          176              O       5.423560       1.449761      11.023138      -0.541518      30.697584 0.42647796E+03  0.96466580E+04                                 7.679693                            6.271358       0.590454       2.245673                    0.998797      26.447835      66.780235       0.783011       0.345826      -1.153128      -0.009923       0.038981       0.021814       0.045759       0.006819       0.023671      -0.025772      -0.024976      -0.020503      -0.041255       0.007009       0.034247              8.952800       8.297936      -4.321698       0.506038      12.052697      -2.759687       6.507768           0.149710
          177              O       4.959854       9.311761       0.157898      -0.618311      36.204990 0.51361619E+03  0.12177695E+05                                 8.582751                            6.908371       0.501477       2.191116                    0.998460      28.121433      72.839915       0.741371       0.348453      -1.150259       0.025196      -0.071197       0.002037       0.075551      -0.003543       0.022939      -0.008847      -0.083825       0.024855      -0.054445       0.013009       0.041435              9.936816       8.574954      -4.311748      -0.413684      14.942004      -0.994012       6.293491           0.095449
          178              O       4.422018       7.192184       0.477409      -0.551686      36.513948 0.48097148E+03  0.11234013E+05                                 8.725464                            6.762992       0.434241       2.203886                    0.997172      26.774431      69.154259       0.735361       0.356607      -1.141997       0.048986       0.037649       0.037377       0.072209       0.034474       0.022387      -0.014155      -0.014439       0.132436      -0.063716       0.012911       0.050805             10.398919      13.693589       4.395200      -4.345516      10.056205      -2.861061       7.446962           0.061966
          179              O       8.868136       4.495488      18.148983      -0.528061      31.693432 0.45423586E+03  0.10429750E+05                                 7.875209                            6.499775       0.636931       2.263481                    0.998046      26.558505      67.394816       0.764834       0.348776      -1.151568       0.006046       0.043353       0.032238       0.054363       0.032072      -0.004460      -0.025610       0.023130       0.013021      -0.043975       0.001940       0.042034              9.230095       7.787151       1.898423      -1.543974      13.693084      -2.688011       6.210050           0.141164
          180              O      10.748910       4.956326      17.127290      -0.532503      26.997618 0.39090607E+03  0.86568307E+04                                 6.985327                            5.968135       0.772990       2.302931                    0.999039      26.405967      66.102770       0.809438       0.341693      -1.155902       0.003442       0.032269       0.038049       0.050008      -0.034168      -0.004971       0.012095       0.065938       0.024272      -0.052930       0.007145       0.045785              7.817020       8.520935      -2.863610      -1.311801       9.476215       0.377007       5.453911           0.115876
          181              O      15.858077      16.066878      17.732875      -0.536536      36.159596 0.53546620E+03  0.12868893E+05                                 8.769470                            7.234889       0.118439       2.099125                    0.996012      27.203224      71.669472       0.695239       0.366575      -1.132222      -0.006852       0.006186      -0.034248       0.035470      -0.043885      -0.034048      -0.019610       0.047765       0.013203      -0.068895       0.012204       0.056691             10.231689       8.146905      -0.439464       4.477285       7.812092      -0.941021      14.736071           0.052015
          182              O      16.117609      17.813096      16.380525      -0.587163      34.476525 0.51962761E+03  0.12338238E+05                                 8.323737                            6.951290       0.512778       2.201316                    0.999006      27.665555      71.373109       0.739733       0.348714      -1.151709       0.012658      -0.071335       0.002403       0.072489       0.003021      -0.015498      -0.009725      -0.019718      -0.110310      -0.042569       0.011486       0.031083              9.855909       8.072506       4.011558       1.428558      13.993546       2.325853       7.501674           0.138661
          183              O      12.785062      16.201171      11.350080      -0.522133      26.193748 0.40427988E+03  0.90693423E+04                                 6.921789                            6.180731       0.552715       2.238724                    0.998194      26.458027      67.649360       0.770520       0.354347      -1.140297       0.008005       0.003196       0.039777       0.040700      -0.031458      -0.000209       0.046651       0.019810      -0.036317      -0.061029       0.006419       0.054610              7.353164       6.652162       0.356495       2.044041       6.824854      -0.039752       8.582477           0.087970
          184              O      14.301471      17.655761      11.846066      -0.550299      30.812079 0.47785737E+03  0.11141259E+05                                 7.762415                            6.709506       0.510159       2.210967                    0.998642      27.253276      70.288572       0.743629       0.353276      -1.144876      -0.002741      -0.012075       0.034230       0.036401       0.025384      -0.020712      -0.011265      -0.025754      -0.099547      -0.042471      -0.007730       0.050201              8.835250       6.486801       2.176756      -1.121379      10.740742      -3.794732       9.278208           0.131236
          185              O      12.408472       1.921053      16.974964      -0.550063      29.492600 0.44096710E+03  0.10071378E+05                                 7.482441                            6.410201       0.511177       2.223068                    0.998147      26.658077      67.930712       0.767459       0.349437      -1.148616       0.027928      -0.016033       0.021257       0.038586      -0.005250       0.040668       0.001524      -0.059792      -0.016363      -0.058688       0.025264       0.033423              8.397426       9.163001      -3.462399      -0.246651      10.150846      -0.685717       5.878431           0.083403
          186              O      18.318902      17.645300      18.351464      -0.584209      39.692359 0.61551365E+03  0.15329163E+05                                 9.333453                            7.778658       0.106388       2.072472                    0.996082      28.537995      76.736279       0.667148       0.368640      -1.129734       0.031575       0.027268      -0.051532       0.066303       0.039566       0.008174       0.015797      -0.037551       0.084722      -0.057944       0.011241       0.046703             10.672236      12.812226       1.767515      -4.793118       8.612614      -1.347757      10.591869           0.101890
          187              O      21.909938      13.981057      18.418338      -0.528711      27.320870 0.38873964E+03  0.86101812E+04                                 7.079350                            5.993730       0.791821       2.315434                    0.998996      26.187726      65.892888       0.797969       0.346551      -1.150053      -0.032937       0.021713      -0.050280       0.063909       0.035994       0.008816      -0.006506       0.020889       0.038196      -0.045733       0.014056       0.031677              7.884258       6.282695       0.627267      -1.868029       9.456547      -3.101912       7.913532           0.140638
          188              O      23.267758      14.028949      16.841216      -0.541516      30.697556 0.42647748E+03  0.96466457E+04                                 7.679695                            6.271360       0.590453       2.245673                    0.998797      26.447794      66.780152       0.783010       0.345827      -1.153128      -0.033379       0.022447      -0.021815       0.045759      -0.002625      -0.016321       0.030952       0.027966      -0.020500      -0.041253       0.007007       0.034246              8.952801       8.892968      -4.534004      -2.429141      11.457666       1.404005       6.507770           0.149710
          189              O      11.025645       1.957145       9.446016      -0.618313      36.205062 0.51361751E+03  0.12177733E+05                                 8.582757                            6.908376       0.501481       2.191117                    0.998460      28.121482      72.840042       0.741372       0.348452      -1.150259      -0.058590       0.047656       0.002038       0.075551      -0.029276      -0.000622       0.024580       0.060407       0.024858      -0.054448       0.013011       0.041436              9.936824      11.493571      -5.353119      -1.075223      12.023407      -0.055587       6.293495           0.095442
          190              O       8.848595       2.162875       9.765527      -0.551687      36.513998 0.48097207E+03  0.11234030E+05                                 8.725471                            6.762996       0.434242       2.203886                    0.997172      26.774451      69.154323       0.735361       0.356607      -1.141997       0.051921       0.033485       0.037377       0.072209       0.022119      -0.005809       0.025843       0.054824       0.132440      -0.063718       0.012912       0.050806             10.398929      13.249219       4.553762      -4.154996      10.500599      -3.131339       7.446970           0.061963
          191              O       6.625542       6.426710       8.860865      -0.528063      31.693486 0.45423683E+03  0.10429777E+05                                 7.875211                            6.499777       0.636934       2.263482                    0.998045      26.558554      67.394941       0.764835       0.348775      -1.151568       0.042863      -0.008874       0.032238       0.054362       0.032151      -0.025619       0.004407       0.022705       0.013027      -0.043978       0.001942       0.042036              9.230095      14.227849      -0.399631      -3.050541       7.252385      -0.550873       6.210052           0.141160
          192              O       7.691617       8.043239       7.839172      -0.532502      26.997575 0.39090538E+03  0.86568106E+04                                 6.985311                            5.968123       0.772990       2.302931                    0.999039      26.405996      66.102798       0.809440       0.341692      -1.155902       0.031548      -0.007603       0.038049       0.050008      -0.005582       0.009723      -0.008745      -0.094305       0.024275      -0.052933       0.007147       0.045786              7.816998       7.555595      -2.519166      -0.085753      10.441499      -1.362205       5.453900           0.115878
          193              O      19.872962       9.121557       8.444757      -0.536535      36.159527 0.53546517E+03  0.12868860E+05                                 8.769451                            7.234875       0.118442       2.099126                    0.996012      27.203219      71.669393       0.695241       0.366574      -1.132222       0.003524      -0.008532      -0.034248       0.035470      -0.018856      -0.029912      -0.025478      -0.092538       0.013205      -0.068896       0.012205       0.056691             10.231662       7.571696      -0.234237       0.618298       8.387262       4.533119      14.736029           0.052015
          194              O      21.604842       8.779176       7.092407      -0.587161      34.476435 0.51962607E+03  0.12338192E+05                                 8.323720                            6.951278       0.512782       2.201318                    0.999006      27.665533      71.373011       0.739735       0.348714      -1.151710      -0.062932       0.035894       0.002403       0.072489      -0.003902      -0.014367      -0.011328       0.019090      -0.110309      -0.042568       0.011486       0.031083              9.855883      15.864216       1.231441       2.670645       6.201779       0.563868       7.501654           0.138670
          195              O      18.966753       6.182128       2.061962      -0.522130      26.193617 0.40427737E+03  0.90692739E+04                                 6.921781                            6.180724       0.552706       2.238722                    0.998194      26.457889      67.649014       0.770517       0.354348      -1.140295       0.005697       0.006466       0.039780       0.040702      -0.018079       0.043860      -0.015874      -0.055147      -0.036323      -0.061017       0.006415       0.054602              7.353155       7.031011       0.221320       0.649464       6.445991       1.938523       8.582462           0.087976
          196              O      20.846340       7.121531       2.557948      -0.550297      30.811927 0.47785439E+03  0.11141178E+05                                 7.762420                            6.709511       0.510141       2.210963                    0.998642      27.253084      70.288161       0.743624       0.353279      -1.144873      -0.012293       0.001479       0.034236       0.036406       0.011505      -0.017563      -0.015710       0.052071      -0.099526      -0.042455      -0.007740       0.050195              8.835255      11.638268       0.338706      -3.950884       5.589284       0.219062       9.278212           0.131230
          197              O       5.390563      10.626296       7.686846      -0.550063      29.492666 0.44096841E+03  0.10071418E+05                                 7.482465                            6.410221       0.511172       2.223067                    0.998147      26.658057      67.930748       0.767455       0.349438      -1.148615      -0.005715       0.031692       0.021256       0.038586      -0.022988       0.015099       0.037788       0.039640      -0.016359      -0.058684       0.025262       0.033422              8.397453       7.847560      -2.993048      -0.728729      11.466350      -0.001874       5.878449           0.083402
          198              O      22.186552      10.908838       9.063346      -0.584210      39.692372 0.61551383E+03  0.15329171E+05                                 9.333465                            7.778667       0.106382       2.072470                    0.996082      28.537980      76.736294       0.667147       0.368641      -1.129733       0.036293       0.020576      -0.051532       0.066303       0.018742       0.017624       0.002391       0.079159       0.084717      -0.057941       0.011240       0.046701             10.672249      10.205759       2.697516      -2.880117      11.219108      -4.061456      10.591881           0.101888
          199              O      19.942182      15.522407       9.130220      -0.528711      27.320823 0.38873882E+03  0.86101595E+04                                 7.079349                            5.993730       0.791816       2.315433                    0.998996      26.187668      65.892753       0.797967       0.346551      -1.150052       0.009384      -0.038321      -0.050279       0.063910       0.034472      -0.003163       0.010484       0.029394       0.038197      -0.045727       0.014055       0.031672              7.884258       9.495193      -0.518958      -3.549270       6.244050      -0.716989       7.913531           0.140636
          200              O      20.443586      16.785167       7.553098      -0.541514      30.697470 0.42647594E+03  0.96466041E+04                                 7.679693                            6.271358       0.590446       2.245671                    0.998797      26.447704      66.779949       0.783008       0.345828      -1.153127       0.009928      -0.038982      -0.021817       0.045762       0.006820       0.023660      -0.025775      -0.024965      -0.020495      -0.041246       0.007003       0.034243              8.952800       8.297936      -4.321697       0.506038      12.052696      -2.759687       6.507769           0.149712
          201              O      20.907292       8.923167      18.418338      -0.618314      36.205023 0.51361681E+03  0.12177712E+05                                 8.582749                            6.908370       0.501482       2.191117                    0.998460      28.121473      72.839998       0.741372       0.348452      -1.150259      -0.025196       0.071197      -0.002038       0.075551      -0.003544       0.022942      -0.008846      -0.083828       0.024858      -0.054448       0.013012       0.041436              9.936815       8.574953      -4.311747      -0.413683      14.942003      -0.994011       6.293489           0.095439
          202              O      21.445128      11.042744      18.098827      -0.551687      36.514002 0.48097228E+03  0.11234036E+05                                 8.725472                            6.762998       0.434242       2.203886                    0.997172      26.774451      69.154329       0.735361       0.356607      -1.141997      -0.048986      -0.037649      -0.037377       0.072209       0.034475       0.022388      -0.014156      -0.014437       0.132439      -0.063717       0.012911       0.050806             10.398930      13.693607       4.395204      -4.345522      10.056213      -2.861064       7.446969           0.061962
          203              O      16.999010      13.739440       0.427253      -0.528061      31.693444 0.45423605E+03  0.10429755E+05                                 7.875209                            6.499774       0.636933       2.263482                    0.998046      26.558515      67.394837       0.764834       0.348776      -1.151568      -0.006046      -0.043353      -0.032238       0.054363       0.032072      -0.004459      -0.025610       0.023129       0.013023      -0.043976       0.001941       0.042035              9.230095       7.787151       1.898422      -1.543974      13.693083      -2.688011       6.210050           0.141165
          204              O      15.118236      13.278602       1.448946      -0.532503      26.997623 0.39090616E+03  0.86568325E+04                                 6.985324                            5.968132       0.772991       2.302931                    0.999039      26.405990      66.102814       0.809439       0.341693      -1.155902      -0.003442      -0.032268      -0.038049       0.050008      -0.034169      -0.004970       0.012096       0.065940       0.024272      -0.052932       0.007145       0.045787              7.817017       8.520933      -2.863610      -1.311801       9.476209       0.377007       5.453909           0.115875
          205              O      10.009069       2.168050       0.843361      -0.536536      36.159596 0.53546624E+03  0.12868894E+05                                 8.769467                            7.234887       0.118441       2.099126                    0.996012      27.203232      71.669480       0.695239       0.366575      -1.132222       0.006852      -0.006186       0.034248       0.035471      -0.043886      -0.034049      -0.019610       0.047766       0.013204      -0.068896       0.012205       0.056691             10.231685       8.146901      -0.439464       4.477283       7.812089      -0.941021      14.736066           0.052014
          206              O       9.749537       0.421832       2.195711      -0.587161      34.476488 0.51962698E+03  0.12338219E+05                                 8.323729                            6.951285       0.512780       2.201317                    0.999006      27.665546      71.373065       0.739734       0.348714      -1.151710      -0.012658       0.071335      -0.002402       0.072489       0.003021      -0.015498      -0.009725      -0.019717      -0.110309      -0.042569       0.011486       0.031083              9.855898       8.072497       4.011552       1.428555      13.993531       2.325848       7.501666           0.138665
          207              O      13.082084       2.033757       7.226156      -0.522132      26.193695 0.40427886E+03  0.90693135E+04                                 6.921779                            6.180722       0.552713       2.238723                    0.998194      26.458003      67.649269       0.770520       0.354347      -1.140297      -0.008005      -0.003195      -0.039777       0.040700      -0.031457      -0.000209       0.046650       0.019809      -0.036318      -0.061027       0.006418       0.054609              7.353153       6.652153       0.356495       2.044038       6.824843      -0.039750       8.582463           0.087972
          208              O      11.565675       0.579167       6.730170      -0.550301      30.812073 0.47785726E+03  0.11141256E+05                                 7.762417                            6.709508       0.510155       2.210966                    0.998642      27.253261      70.288544       0.743628       0.353276      -1.144875       0.002741       0.012075      -0.034230       0.036401       0.025384      -0.020712      -0.011265      -0.025753      -0.099548      -0.042471      -0.007730       0.050201              8.835252       6.486803       2.176756      -1.121379      10.740744      -3.794733       9.278211           0.131231
          209              O      13.458674      16.313875       1.601272      -0.550064      29.492603 0.44096716E+03  0.10071380E+05                                 7.482442                            6.410202       0.511176       2.223067                    0.998147      26.658075      67.930712       0.767458       0.349437      -1.148616      -0.027928       0.016033      -0.021257       0.038586      -0.005250       0.040667       0.001524      -0.059792      -0.016362      -0.058687       0.025264       0.033423              8.397428       9.163003      -3.462400      -0.246651      10.150848      -0.685717       5.878432           0.083403
          210              O       7.548244       0.589628       0.224772      -0.584210      39.692374 0.61551393E+03  0.15329172E+05                                 9.333457                            7.778661       0.106386       2.072471                    0.996082      28.537998      76.736299       0.667148       0.368641      -1.129734      -0.031575      -0.027268       0.051532       0.066303       0.039566       0.008174       0.015797      -0.037551       0.084721      -0.057943       0.011241       0.046703             10.672241      12.812232       1.767516      -4.793121       8.612618      -1.347757      10.591874           0.101889
          211              O       3.957208       4.253871       0.157898      -0.528713      27.320869 0.38873964E+03  0.86101809E+04                                 7.079348                            5.993729       0.791820       2.315434                    0.998996      26.187736      65.892906       0.797969       0.346551      -1.150053       0.032938      -0.021714       0.050280       0.063909       0.035994       0.008815      -0.006505       0.020888       0.038198      -0.045733       0.014056       0.031676              7.884256       6.282693       0.627267      -1.868029       9.456545      -3.101912       7.913531           0.140635
          212              O       2.599388       4.205979       1.735020      -0.541518      30.697582 0.42647796E+03  0.96466594E+04                                 7.679700                            6.271364       0.590449       2.245671                    0.998797      26.447808      66.780203       0.783010       0.345827      -1.153128       0.033379      -0.022448       0.021815       0.045760      -0.002625      -0.016321       0.030952       0.027966      -0.020500      -0.041253       0.007007       0.034246              8.952807       8.892972      -4.534007      -2.429141      11.457675       1.404004       6.507774           0.149708

******************************************************
Auxiliary information for the entire system
The total spin magnetic moment of the unit cell is   7.073636
The total net atomic charge of the unit cell is   0.000002
Accuracy of reproducing the electrostatic potential in the unit cell:
  The inner radius (bohr) =    5.0000
  The outer radius (bohr) =   12.0000
  Valid grid points have density less than (e/(bohr^3)) =    0.0001
  The number of valid grid points were=       720824
  The rms potential error without charges in kcal/mol is=      4.23076
  The rms potential error with partial charges in kcal/mol is=      1.04555
  The RRMSE value at monopole order=      0.24713
  The rms potential error with partial charges and cloud penetration in kcal/mol is=      1.04545
  The RRMSE value at monopole order with cloud penetration is=      0.24711
  The rms potential error with partial charges and atomic dipoles in kcal/mol is=      0.35555
  The RRMSE value at dipole order=      0.08404
  The rms potential error with partial charges, atomic dipoles and cloud penetration in kcal/mol is=      0.34133
  The RRMSE value at dipole order with cloud penetration=      0.08068

******************************************************
The electron densities and ab initio electrostatic potential were computed in VASP using the PBE functional and
projector augmented wave method. See the main text of the journal article for a description of computational details.
The atomic charges, dipoles, and quadrupoles were computed with the DDEC6 method as described in
(a) T. A. Manz and N. Gabaldon Limas, RSC Adv. 6 (2016) 47771-47801 DOI: 10.1039/c6ra04656h
(b) N. Gabaldon Limas and T. A. Manz, RSC Adv. 8 (2018) 2678-2707 DOI: 10.1039/c7ra11829e.
For each atom in the material, the electron cloud parameters were fit to the spherically averaged atom-in-material
electron density using radial positions for which this density was between 10^-4 and 10^-2 electrons per cubic bohr.
The polarizabilities, dispersion coefficients, and quantum Drude oscillator (QDO) parameters were fit using the MCLF method.
The magnetic structure of the system was optimized in VASP from the default ferromagnetic initial guess using spin polarization.
The atomic spin moments (ASMs) were computed on this optimized magnetic structure using the DDEC6 partition as inputs
to the method of T. A. Manz and D. S. Sholl, J. Chem. Theory Comput. 7 (2011) 4146-4164 DOI: 10.1021/ct200539n.
The RMSE and RRMSE were computed using a uniform grid with Ewald summation.
