# Supplementary material for: A collection of forcefield precursors for metal–organic frameworks
Source: RSC Adv. 2019 Nov 13;9(63):36492–507. doi: 10.1039/c9ra07327b (PMC9075174; doi:10.1039/c9ra07327b)
Supplement: RA-009-C9RA07327B-s3963 [file RA-009-C9RA07327B-s3963.xyz]

   54
jmolscript: load "" {1 1 1} spacegroup "x,y,z" unitcell [{      8.441300     0.000000     0.000000 }, {     -0.115251     8.440513     0.000000 }, {      0.000000     0.000000    16.688000 }]
Cd     7.915500     0.518670     5.350340     0.781691
Cd     2.513236     5.847672     3.000502     0.771780
Cd     5.195201     3.202077     4.749071     0.699172
Cd     0.410549     7.921843    13.694340     0.781691
Cd     5.812813     2.592841    11.344502     0.771780
Cd     3.130848     5.238436    13.093071     0.699173
H      5.564548     6.549838     4.307173     0.092097
H      3.051693     0.791720     3.335931     0.096180
H      2.761501     1.890675    12.651173     0.092097
H      5.274356     7.648793    11.679931     0.096180
H      6.473254     5.653456    12.651173     0.092097
H      0.749981     3.062218    11.679931     0.096180
H      1.852795     2.787057     4.307173     0.092097
H      7.576068     5.378295     3.335931     0.096180
H      4.811611     3.580466     8.162101     0.105787
H      7.542006     0.887098     8.829621     0.099141
H      3.514438     4.860047    16.506101     0.105787
H      0.784043     7.553415     0.485621     0.099142
C      5.145642     7.369412     4.172000     0.145934
C      3.832113     0.388264     3.639653     0.137543
C      3.180407     1.071101    12.516000     0.145934
C      4.493936     8.052249    11.983653     0.137542
C      7.298471     5.245779    12.516000     0.145934
C      0.335907     3.837057    11.983653     0.137543
C      1.027578     3.194734     4.172000     0.145934
C      7.990142     4.603456     3.639653     0.137543
C      5.468754     2.932234     8.051960     0.153421
C      6.949038     1.472025     8.417427     0.133771
C      2.857295     5.508279    16.395960     0.153421
C      1.377011     6.968488     0.073427     0.133771
N      5.807989     0.096222     4.492410    -0.221614
N      4.869615     1.063505     4.126942    -0.183429
N      3.919046     7.498552     3.632978    -0.296052
N      2.518060     8.344291    12.836410    -0.221614
N      3.456434     7.377008    12.470942    -0.183429
N      4.407003     0.941961    11.976978    -0.296052
N      0.016915     5.808761    12.836410    -0.221614
N      0.996920     4.883681    12.470942    -0.183429
N      7.444345     4.021060    11.976978    -0.296052
N      8.309134     2.631752     4.492410    -0.221614
N      7.329129     3.556832     4.126942    -0.183429
N      0.881704     4.419453     3.632978    -0.296052
N      5.889736     2.516961     6.897150    -0.187139
N      6.839514     1.580064     7.149139    -0.207577
N      6.113918     2.295820     9.103304    -0.322704
N      2.436313     5.923552    15.241150    -0.187139
N      1.486535     6.860449    15.493139    -0.207577
N      2.212131     6.144693     0.759304    -0.322703
Cl     0.535903     7.798190     3.347613    -0.486566
Cl     3.574334     4.800964     5.735666    -0.549016
Cl     4.334156     4.051446     2.383046    -0.533079
Cl     7.790146     0.642323    11.691613    -0.486566
Cl     4.751715     3.639549    14.079666    -0.549017
Cl     3.991893     4.389067    10.727046    -0.533078

The following XYZ coordinates are in angstroms. Other properties are in atomic units.
The sperically averaged electron density of each atom fit to a function of the form exp(a - br)
eigen_1, eigen_2 and eigen_3 are the three eigenvalues of traceless quadrupole moment tensor
  atom number  atomic symbol              X              Y              Z     net charge C6 coefficient C8 coefficient C10 coefficient fluctuating dipole atomic polarizability isotropic forcefield polarizability              a              b squared Pearson coefficient          <r^3>          <r^4>         wp_QDO          m_QDO          q_QDO       dipole_x       dipole_y       dipole_z         dipole            Qxy            Qxz            Qyz     Q(x^2-y^2)  Q(3z^2 - R^2)        eigen_1        eigen_2        eigen_3 static polarizability      alpha(xx)      alpha(xy)      alpha(xz)      alpha(yy)      alpha(yz)      alpha(zz) atomic spin moment
            1             Cd       7.915500       0.518670       5.350340       0.781691     164.486412 0.41836015E+04  0.15834011E+06                                22.866583                           20.099202       1.039977       1.999331                    0.998322      82.398762     224.083576       0.446917       0.362108      -1.205690       0.093565      -0.092299       0.050914       0.140946      -0.021889       0.160485      -0.158318       0.000604      -0.007570      -0.215483      -0.020629       0.236112             25.285391      26.037070      -1.637591      -5.523681      25.992351       5.448768      23.826752           0.000000
            2             Cd       2.513236       5.847672       3.000502       0.771780     217.965902 0.56333920E+04  0.22856609E+06                                27.099613                           23.151769       0.832600       1.932867                    0.998406      84.237555     233.466165       0.423092       0.356804      -1.216022       0.008422      -0.008308       0.028433       0.030796      -0.126365       0.000806      -0.000795       0.003450      -0.006030      -0.125372      -0.002020       0.127392             30.964182      31.882405       6.724362       1.281287      32.066041      -1.263908      28.944100          -0.000001
            3             Cd       5.195201       3.202077       4.749071       0.699172     213.222544 0.56239195E+04  0.22858598E+06                                26.856027                           23.172526       0.899634       1.938232                    0.998494      86.484405     241.628408       0.420878       0.358046      -1.212308      -0.040952       0.040396      -0.025351       0.062862      -0.017207      -0.005545       0.005470       0.000470      -0.088244      -0.030388      -0.002502       0.032890             30.167298      31.710004      -3.515548       2.784656      31.614012      -2.746889      27.177878           0.000001
            4             Cd       0.410549       7.921843      13.694340       0.781691     164.486412 0.41836013E+04  0.15834010E+06                                22.866582                           20.099201       1.039977       1.999331                    0.998322      82.398766     224.083582       0.446917       0.362108      -1.205690      -0.093565       0.092299       0.050914       0.140946      -0.021889      -0.160485       0.158318       0.000604      -0.007570      -0.215483      -0.020629       0.236113             25.285390      26.037069      -1.637590       5.523682      25.992349      -5.448768      23.826753           0.000000
            5             Cd       5.812813       2.592841      11.344502       0.771780     217.965876 0.56333911E+04  0.22856604E+06                                27.099610                           23.151767       0.832600       1.932867                    0.998406      84.237551     233.466144       0.423092       0.356804      -1.216022      -0.008422       0.008308       0.028433       0.030795      -0.126365      -0.000806       0.000795       0.003451      -0.006030      -0.125372      -0.002020       0.127392             30.964179      31.882400       6.724362      -1.281287      32.066039       1.263907      28.944097          -0.000001
            6             Cd       3.130848       5.238436      13.093071       0.699173     213.222529 0.56239190E+04  0.22858595E+06                                26.856025                           23.172525       0.899634       1.938232                    0.998494      86.484404     241.628397       0.420878       0.358046      -1.212308       0.040952      -0.040396      -0.025351       0.062861      -0.017207       0.005545      -0.005470       0.000470      -0.088244      -0.030388      -0.002502       0.032890             30.167295      31.710000      -3.515548      -2.784657      31.614011       2.746889      27.177875           0.000002
            7              H       5.564548       6.549838       4.307173       0.092097       1.276851 0.88762843E+01  0.90591844E+02                                 2.029239                            1.802115      -1.344089       2.236542                    0.992672       3.965747      11.805485       0.437405       1.372034      -0.687792       0.021071      -0.044802       0.007242       0.050037      -0.009931       0.010946       0.000678      -0.003905      -0.038750      -0.019165       0.001075       0.018090              2.151667       1.973639      -0.639751       0.077143       2.938123      -0.143432       1.543238           0.000000
            8              H       3.051693       0.791720       3.335931       0.096180       1.373679 0.98171115E+01  0.10225098E+03                                 2.097883                            1.873140      -1.315830       2.250993                    0.993297       3.911519      11.577574       0.438767       1.340257      -0.695206      -0.040643       0.021835      -0.021499       0.050900      -0.008776       0.011168       0.002248      -0.005727      -0.022842      -0.017351       0.002959       0.014392              2.203405       2.847076      -0.593103       0.418559       2.037730      -0.154701       1.725408           0.000000
            9              H       2.761501       1.890675      12.651173       0.092097       1.276851 0.88762803E+01  0.90591793E+02                                 2.029239                            1.802114      -1.344088       2.236542                    0.992672       3.965746      11.805481       0.437405       1.372034      -0.687792      -0.021071       0.044802       0.007242       0.050037      -0.009931      -0.010946      -0.000678      -0.003905      -0.038750      -0.019165       0.001075       0.018090              2.151666       1.973639      -0.639751      -0.077143       2.938122       0.143432       1.543238           0.000000
           10              H       5.274356       7.648793      11.679931       0.096180       1.373679 0.98171156E+01  0.10225103E+03                                 2.097882                            1.873140      -1.315830       2.250993                    0.993297       3.911520      11.577575       0.438767       1.340256      -0.695206       0.040643      -0.021835      -0.021499       0.050900      -0.008776      -0.011168      -0.002248      -0.005727      -0.022842      -0.017351       0.002959       0.014392              2.203405       2.847076      -0.593103      -0.418559       2.037730       0.154701       1.725408           0.000000
           11              H       6.473254       5.653456      12.651173       0.092097       1.276851 0.88762806E+01  0.90591794E+02                                 2.029239                            1.802114      -1.344088       2.236542                    0.992672       3.965746      11.805480       0.437405       1.372034      -0.687792      -0.045086       0.020457       0.007242       0.050037      -0.009874       0.000528       0.010954       0.004446      -0.038750      -0.019165       0.001075       0.018090              2.151666       2.955410      -0.626345      -0.144471       1.956350       0.075178       1.543238           0.000000
           12              H       0.749981       3.062218      11.679931       0.096180       1.373679 0.98171135E+01  0.10225101E+03                                 2.097882                            1.873140      -1.315830       2.250993                    0.993297       3.911519      11.577573       0.438767       1.340257      -0.695206       0.022388      -0.040341      -0.021499       0.050900      -0.008695       0.002096       0.011197       0.006204      -0.022842      -0.017351       0.002959       0.014392              2.203405       2.054075      -0.603931      -0.160401       2.830731       0.416408       1.725408           0.000000
           13              H       1.852795       2.787057       4.307173       0.092097       1.276851 0.88762807E+01  0.90591792E+02                                 2.029238                            1.802114      -1.344088       2.236542                    0.992672       3.965746      11.805478       0.437405       1.372033      -0.687792       0.045086      -0.020457       0.007242       0.050037      -0.009874      -0.000528      -0.010954       0.004446      -0.038750      -0.019165       0.001075       0.018090              2.151666       2.955410      -0.626345       0.144471       1.956350      -0.075178       1.543237           0.000000
           14              H       7.576068       5.378295       3.335931       0.096180       1.373679 0.98171172E+01  0.10225106E+03                                 2.097883                            1.873141      -1.315830       2.250993                    0.993297       3.911520      11.577578       0.438767       1.340257      -0.695206      -0.022388       0.040341      -0.021499       0.050900      -0.008695      -0.002096      -0.011197       0.006204      -0.022843      -0.017351       0.002959       0.014392              2.203405       2.054075      -0.603931       0.160401       2.830732      -0.416408       1.725409           0.000000
           15              H       4.811611       3.580466       8.162101       0.105787       1.284830 0.94120750E+01  0.97429115E+02                                 2.031880                            1.854172      -1.449724       2.192788                    0.992347       3.962858      11.861177       0.431973       1.369764      -0.688422      -0.036626       0.036130       0.006995       0.051921      -0.011409      -0.000632       0.000623       0.000312      -0.002460      -0.011000      -0.000882       0.011882              2.083935       2.241695      -0.704410      -0.152830       2.222459       0.150758       1.787652          -0.000000
           16              H       7.542006       0.887098       8.829621       0.099141       1.367473 0.97841211E+01  0.99893853E+02                                 1.958136                            1.774624      -1.076870       2.367435                    0.996654       3.510693       9.665303       0.497012       1.207041      -0.727413       0.031825      -0.031393       0.022779       0.050172      -0.017599      -0.001178       0.001162       0.000480       0.000661      -0.017711       0.000063       0.017648              2.021850       2.028047      -0.525877       0.448268       2.013687      -0.442190       2.023818           0.000001
           17              H       3.514438       4.860047      16.506101       0.105787       1.284829 0.94120703E+01  0.97429056E+02                                 2.031880                            1.854171      -1.449724       2.192788                    0.992347       3.962857      11.861174       0.431973       1.369764      -0.688422       0.036626      -0.036130       0.006995       0.051921      -0.011409       0.000632      -0.000623       0.000312      -0.002460      -0.011000      -0.000882       0.011882              2.083935       2.241695      -0.704410       0.152830       2.222459      -0.150758       1.787651          -0.000000
           18              H       0.784043       7.553415       0.485621       0.099142       1.367475 0.97841383E+01  0.99894075E+02                                 1.958137                            1.774625      -1.076872       2.367434                    0.996654       3.510696       9.665314       0.497012       1.207041      -0.727413      -0.031825       0.031393       0.022779       0.050172      -0.017599       0.001178      -0.001162       0.000481       0.000661      -0.017711       0.000063       0.017648              2.021852       2.028049      -0.525877      -0.448269       2.013688       0.442190       2.023819           0.000001
           19              C       5.145642       7.369412       4.172000       0.145934      27.055811 0.32678645E+03  0.72427954E+04                                 8.127058                            6.200533      -0.044588       1.994761                    0.999522      26.738338      77.719735       0.626381       0.441190      -1.036014      -0.042552       0.027682      -0.013525       0.052535      -0.023964      -0.031247      -0.014107      -0.010177       0.106254      -0.054593       0.005364       0.049229              9.225400       9.405949      -1.010813       1.961322      13.202441       0.251697       5.067811           0.000001
           20              C       3.832113       0.388264       3.639653       0.137543      25.933136 0.31216840E+03  0.68181771E+04                                 7.777716                            5.971250       0.155943       2.062317                    0.999776      26.213679      74.849657       0.654717       0.428324      -1.047063       0.035118      -0.034853      -0.003079       0.049573      -0.020796      -0.013425      -0.015391       0.027605       0.124582      -0.050068       0.003743       0.046326              8.742780      10.884752      -0.906554       2.675537      10.163901       0.214674       5.179688           0.000000
           21              C       3.180407       1.071101      12.516000       0.145934      27.055810 0.32678645E+03  0.72427955E+04                                 8.127058                            6.200533      -0.044588       1.994761                    0.999522      26.738338      77.719735       0.626381       0.441190      -1.036014       0.042552      -0.027682      -0.013525       0.052534      -0.023964       0.031247       0.014107      -0.010177       0.106254      -0.054593       0.005364       0.049229              9.225400       9.405949      -1.010812      -1.961322      13.202440      -0.251697       5.067811           0.000001
           22              C       4.493936       8.052249      11.983653       0.137542      25.933143 0.31216848E+03  0.68181796E+04                                 7.777719                            5.971252       0.155942       2.062316                    0.999776      26.213684      74.849682       0.654717       0.428325      -1.047063      -0.035118       0.034853      -0.003079       0.049573      -0.020796       0.013425       0.015390       0.027605       0.124583      -0.050068       0.003743       0.046326              8.742783      10.884755      -0.906554      -2.675538      10.163905      -0.214674       5.179690           0.000001
           23              C       7.298471       5.245779      12.516000       0.145934      27.055797 0.32678620E+03  0.72427886E+04                                 8.127054                            6.200530      -0.044588       1.994761                    0.999522      26.738334      77.719715       0.626381       0.441190      -1.036014       0.028260      -0.042170      -0.013525       0.052534      -0.023816      -0.013679      -0.031436       0.011481       0.106255      -0.054593       0.005364       0.049229              9.225396      13.229326      -0.958602       0.224898       9.379053       1.964574       5.067809           0.000001
           24              C       0.335907       3.837057      11.983653       0.137543      25.933146 0.31216859E+03  0.68181823E+04                                 7.777718                            5.971252       0.155943       2.062317                    0.999776      26.213682      74.849669       0.654717       0.428324      -1.047063      -0.035329       0.034639      -0.003079       0.049573      -0.021165      -0.015206      -0.013634      -0.026459       0.124582      -0.050069       0.003743       0.046326              8.742783      10.188791      -0.916056       0.178125      10.859867       2.678220       5.179690           0.000001
           25              C       1.027578       3.194734       4.172000       0.145934      27.055795 0.32678618E+03  0.72427879E+04                                 8.127054                            6.200531      -0.044587       1.994762                    0.999522      26.738333      77.719715       0.626381       0.441190      -1.036014      -0.028260       0.042170      -0.013525       0.052534      -0.023816       0.013679       0.031436       0.011481       0.106254      -0.054593       0.005364       0.049229              9.225396      13.229326      -0.958602      -0.224898       9.379053      -1.964574       5.067809           0.000001
           26              C       7.990142       4.603456       3.639653       0.137543      25.933151 0.31216866E+03  0.68181846E+04                                 7.777721                            5.971254       0.155942       2.062316                    0.999776      26.213686      74.849694       0.654717       0.428325      -1.047063       0.035329      -0.034639      -0.003079       0.049573      -0.021165       0.015206       0.013634      -0.026459       0.124582      -0.050069       0.003743       0.046326              8.742785      10.188794      -0.916056      -0.178125      10.859870      -2.678221       5.179691           0.000000
           27              C       5.468754       2.932234       8.051960       0.153421      25.028989 0.31160123E+03  0.68091371E+04                                 7.640018                            6.011925       0.021351       2.024307                    0.999549      26.058779      74.656088       0.644398       0.434970      -1.042054       0.034231      -0.033767       0.021467       0.052657       0.027308      -0.000747       0.000737      -0.000746      -0.161494      -0.053852      -0.000374       0.054226              8.422383       7.348281      -3.307240      -0.534279       7.257965       0.527035      10.660901           0.000001
           28              C       6.949038       1.472025       8.417427       0.133771      23.834234 0.28488874E+03  0.60517307E+04                                 7.188876                            5.611187       0.342694       2.120565                    0.999698      25.452671      70.525438       0.695723       0.414444      -1.060954      -0.037443       0.036935       0.008275       0.053241       0.024183       0.020904      -0.020620      -0.000661      -0.158488      -0.065549       0.014950       0.050599              7.967219       6.504614      -2.625713       0.996968       6.432910      -0.983449      10.964132           0.000002
           29              C       2.857295       5.508279      16.395960       0.153421      25.028985 0.31160118E+03  0.68091356E+04                                 7.640016                            6.011924       0.021352       2.024307                    0.999549      26.058776      74.656073       0.644398       0.434970      -1.042054      -0.034231       0.033767       0.021467       0.052657       0.027308       0.000747      -0.000737      -0.000746      -0.161494      -0.053852      -0.000374       0.054226              8.422381       7.348281      -3.307240       0.534279       7.257964      -0.527035      10.660898           0.000001
           30              C       1.377011       6.968488       0.073427       0.133771      23.834249 0.28488894E+03  0.60517364E+04                                 7.188880                            5.611190       0.342691       2.120564                    0.999698      25.452683      70.525495       0.695723       0.414444      -1.060954       0.037443      -0.036935       0.008275       0.053241       0.024183      -0.020904       0.020620      -0.000661      -0.158488      -0.065549       0.014950       0.050599              7.967224       6.504618      -2.625715      -0.996968       6.432914       0.983449      10.964140           0.000002
           31              N       5.807989       0.096222       4.492410      -0.221614      36.608167 0.52997312E+03  0.12843710E+05                                 9.189641                            7.415559       0.310063       2.114459                    0.998955      28.159464      77.207267       0.649537       0.389104      -1.103338      -0.150399       0.029892      -0.071169       0.169052      -0.035206      -0.003295      -0.015279      -0.086634      -0.107423      -0.045826      -0.029497       0.075323             10.386890      11.858586       1.905297       2.777950      12.856242       1.754977       6.445841          -0.000000
           32              N       4.869615       1.063505       4.126942      -0.183429      35.088712 0.49715265E+03  0.11857453E+05                                 8.929312                            7.176273       0.301572       2.122580                    0.999261      27.410570      74.559687       0.661097       0.388454      -1.103784       0.035022      -0.157808      -0.003680       0.161690      -0.040692       0.035450      -0.011510       0.072784      -0.050900      -0.047004      -0.030612       0.077616             10.153615      10.349945       1.706705       2.533768      13.878839       1.647230       6.232060           0.000000
           33              N       3.919046       7.498552       3.632978      -0.296052      39.338700 0.56405211E+03  0.13943666E+05                                 9.751477                            7.732308      -0.056008       1.992761                    0.998169      29.183758      81.949058       0.623330       0.397494      -1.092793       0.074968       0.084740       0.038060       0.119372      -0.044347       0.009294      -0.027819      -0.006221      -0.032388      -0.044681      -0.015432       0.060113             11.169267      12.353696       1.975843       3.169314      14.470947       1.511254       6.683158          -0.000001
           34              N       2.518060       8.344291      12.836410      -0.221614      36.608167 0.52997313E+03  0.12843711E+05                                 9.189641                            7.415560       0.310062       2.114459                    0.998955      28.159464      77.207270       0.649537       0.389104      -1.103338       0.150399      -0.029892      -0.071169       0.169052      -0.035206       0.003295       0.015279      -0.086634      -0.107423      -0.045826      -0.029497       0.075323             10.386891      11.858588       1.905297      -2.777950      12.856242      -1.754978       6.445842          -0.000000
           35              N       3.456434       7.377008      12.470942      -0.183429      35.088717 0.49715272E+03  0.11857456E+05                                 8.929313                            7.176273       0.301572       2.122580                    0.999261      27.410572      74.559697       0.661097       0.388454      -1.103784      -0.035022       0.157808      -0.003680       0.161690      -0.040692      -0.035450       0.011510       0.072784      -0.050901      -0.047004      -0.030612       0.077616             10.153616      10.349946       1.706706      -2.533769      13.878841      -1.647231       6.232060           0.000000
           36              N       4.407003       0.941961      11.976978      -0.296052      39.338708 0.56405223E+03  0.13943670E+05                                 9.751479                            7.732310      -0.056009       1.992761                    0.998169      29.183761      81.949077       0.623330       0.397494      -1.092793      -0.074968      -0.084740       0.038060       0.119372      -0.044347      -0.009294       0.027819      -0.006221      -0.032388      -0.044680      -0.015432       0.060113             11.169270      12.353699       1.975844      -3.169315      14.470952      -1.511255       6.683160          -0.000001
           37              N       0.016915       5.808761      12.836410      -0.221614      36.608194 0.52997342E+03  0.12843720E+05                                 9.189647                            7.415563       0.310038       2.114451                    0.998954      28.159478      77.207332       0.649537       0.389104      -1.103338       0.031943      -0.149977      -0.071169       0.169052      -0.034010      -0.015233      -0.003504       0.088524      -0.107424      -0.045826      -0.029497       0.075323             10.386898      12.804046       1.918208       1.716888      11.910801       2.801655       6.445846           0.000000
           38              N       0.996920       4.883681      12.470942      -0.183429      35.088715 0.49715272E+03  0.11857455E+05                                 8.929313                            7.176273       0.301572       2.122580                    0.999261      27.410573      74.559696       0.661097       0.388454      -1.103784      -0.158272       0.032864      -0.003680       0.161690      -0.041671      -0.011993       0.035290      -0.070535      -0.050901      -0.047004      -0.030612       0.077616             10.153614      13.831581       1.754244       1.612482      10.397202       2.556022       6.232060           0.000001
           39              N       7.444345       4.021060      11.976978      -0.296052      39.338705 0.56405227E+03  0.13943670E+05                                 9.751476                            7.732308      -0.056008       1.992761                    0.998169      29.183754      81.949031       0.623330       0.397494      -1.092793       0.083709       0.076118       0.038059       0.119372      -0.044245      -0.027944       0.008913       0.008640      -0.032388      -0.044681      -0.015432       0.060113             11.169267      14.416602       2.004020       1.467845      12.408040       3.189653       6.683159          -0.000001
           40              N       8.309134       2.631752       4.492410      -0.221614      36.608195 0.52997344E+03  0.12843721E+05                                 9.189646                            7.415562       0.310039       2.114451                    0.998954      28.159479      77.207333       0.649537       0.389104      -1.103338      -0.031943       0.149977      -0.071169       0.169052      -0.034010       0.015233       0.003504       0.088524      -0.107424      -0.045826      -0.029497       0.075323             10.386897      12.804045       1.918208      -1.716888      11.910802      -2.801655       6.445846           0.000000
           41              N       7.329129       3.556832       4.126942      -0.183429      35.088717 0.49715273E+03  0.11857456E+05                                 8.929314                            7.176273       0.301572       2.122580                    0.999261      27.410573      74.559701       0.661097       0.388454      -1.103784       0.158272      -0.032864      -0.003680       0.161690      -0.041671       0.011993      -0.035290      -0.070535      -0.050901      -0.047004      -0.030612       0.077616             10.153616      13.831583       1.754245      -1.612483      10.397203      -2.556023       6.232060           0.000001
           42              N       0.881704       4.419453       3.632978      -0.296052      39.338713 0.56405240E+03  0.13943674E+05                                 9.751479                            7.732310      -0.056009       1.992761                    0.998169      29.183757      81.949050       0.623330       0.397494      -1.092793      -0.083709      -0.076118       0.038059       0.119372      -0.044245       0.027944      -0.008914       0.008640      -0.032388      -0.044681      -0.015432       0.060113             11.169270      14.416606       2.004021      -1.467845      12.408043      -3.189654       6.683160          -0.000001
           43              N       5.889736       2.516961       6.897150      -0.187139      34.181849 0.48567691E+03  0.11540014E+05                                 8.838472                            7.136027       0.133474       2.067406                    0.998463      27.551693      75.305934       0.655617       0.393185      -1.098189       0.084333      -0.083190       0.129586       0.175571      -0.039404      -0.019460       0.019197       0.001075      -0.166566      -0.061337      -0.011646       0.072983             10.008610       7.343048      -2.304800      -0.002057       7.280104       0.002032      15.402679           0.000002
           44              N       6.839514       1.580064       7.149139      -0.207577      34.022718 0.47060490E+03  0.11042130E+05                                 8.602483                            6.871422       0.380033       2.131048                    0.999702      27.533803      73.646682       0.693812       0.376243      -1.115575      -0.115996       0.114427       0.069410       0.177106      -0.018045       0.043765      -0.043176       0.000504      -0.008292      -0.054139      -0.016665       0.070803              9.779339       7.086128      -2.156095      -0.735500       7.027245       0.725523      15.224645          -0.000000
           45              N       6.113918       2.295820       9.103304      -0.322704      38.777714 0.57080532E+03  0.14055921E+05                                 9.493364                            7.646904       0.277997       2.097016                    0.998981      28.866842      79.109598       0.647471       0.384162      -1.109738       0.012232      -0.012066      -0.122187       0.123389      -0.057998       0.013463      -0.013281       0.001583      -0.100266      -0.041292      -0.036634       0.077926             10.896445       7.477263      -2.221724      -0.551598       7.416590       0.544119      17.795483           0.000000
           46              N       2.436313       5.923552      15.241150      -0.187139      34.181845 0.48567684E+03  0.11540012E+05                                 8.838471                            7.136026       0.133475       2.067407                    0.998463      27.551692      75.305928       0.655617       0.393185      -1.098189      -0.084333       0.083190       0.129586       0.175572      -0.039404       0.019460      -0.019196       0.001076      -0.166566      -0.061337      -0.011646       0.072983             10.008609       7.343047      -2.304799       0.002057       7.280103      -0.002031      15.402676           0.000002
           47              N       1.486535       6.860449      15.493139      -0.207577      34.022746 0.47060533E+03  0.11042143E+05                                 8.602489                            6.871426       0.380032       2.131047                    0.999702      27.533816      73.646734       0.693811       0.376243      -1.115575       0.115996      -0.114427       0.069410       0.177106      -0.018045      -0.043765       0.043176       0.000504      -0.008291      -0.054138      -0.016665       0.070803              9.779346       7.086132      -2.156097       0.735500       7.027249      -0.725524      15.224657           0.000000
           48              N       2.212131       6.144693       0.759304      -0.322703      38.777709 0.57080524E+03  0.14055918E+05                                 9.493363                            7.646903       0.277996       2.097015                    0.998981      28.866840      79.109592       0.647471       0.384162      -1.109738      -0.012232       0.012066      -0.122187       0.123389      -0.057998      -0.013463       0.013281       0.001584      -0.100266      -0.041292      -0.036634       0.077926             10.896444       7.477263      -2.221724       0.551598       7.416589      -0.544120      17.795481           0.000000
           49             Cl       0.535903       7.798190       3.347613      -0.486566     150.661475 0.41817725E+04  0.16124597E+06                                19.274257                           17.524387       1.444542       2.105436                    0.999202      73.841884     215.481397       0.576794       0.275395      -1.267129       0.014195      -0.014002      -0.146488       0.147839      -0.036506      -0.088478       0.087279       0.000997       0.064246      -0.100693      -0.047217       0.147910             20.964192      22.940258      -5.323587      -5.264843      22.794878       5.193446      17.157439           0.000007
           50             Cl       3.574334       4.800964       5.735666      -0.549016     142.658625 0.44563498E+04  0.17540563E+06                                18.604798                           18.229514       1.268300       2.038352                    0.999307      77.268090     231.318060       0.556467       0.279642      -1.256401      -0.076909       0.075866       0.082904       0.136175      -0.109043      -0.018541       0.018290       0.002977      -0.022675      -0.105274      -0.012951       0.118225             18.897022      19.131449      -3.175825       1.620690      19.044726      -1.598712      18.514891           0.000004
           51             Cl       4.334156       4.051446       2.383046      -0.533079     148.702188 0.43816654E+04  0.17153274E+06                                19.148697                           18.032313       1.285410       2.053349                    0.998516      76.017075     226.067955       0.562216       0.278288      -1.259437       0.042565      -0.041988      -0.097207       0.114122      -0.099505       0.035165      -0.034688       0.002717       0.132674      -0.121626       0.008708       0.112919             20.168628      19.643850      -4.808557       3.522125      19.512533      -3.474361      21.349501           0.000003
           52             Cl       7.790146       0.642323      11.691613      -0.486566     150.661416 0.41817705E+04  0.16124587E+06                                19.274252                           17.524383       1.444543       2.105436                    0.999202      73.841874     215.481353       0.576795       0.275395      -1.267129      -0.014194       0.014002      -0.146489       0.147839      -0.036506       0.088479      -0.087279       0.000996       0.064247      -0.100693      -0.047217       0.147910             20.964185      22.940253      -5.323584       5.264841      22.794870      -5.193444      17.157434           0.000007
           53             Cl       4.751715       3.639549      14.079666      -0.549017     142.658622 0.44563497E+04  0.17540562E+06                                18.604797                           18.229513       1.268301       2.038352                    0.999307      77.268097     231.318074       0.556467       0.279642      -1.256401       0.076909      -0.075866       0.082904       0.136175      -0.109043       0.018541      -0.018290       0.002977      -0.022676      -0.105274      -0.012951       0.118225             18.897020      19.131447      -3.175825      -1.620689      19.044725       1.598711      18.514889           0.000004
           54             Cl       3.991893       4.389067      10.727046      -0.533078     148.702174 0.43816649E+04  0.17153271E+06                                19.148696                           18.032311       1.285411       2.053349                    0.998516      76.017071     226.067939       0.562216       0.278288      -1.259437      -0.042565       0.041988      -0.097207       0.114123      -0.099505      -0.035165       0.034688       0.002717       0.132673      -0.121626       0.008708       0.112919             20.168627      19.643848      -4.808556      -3.522125      19.512532       3.474361      21.349501           0.000003

******************************************************
Auxiliary information for the entire system
The total spin magnetic moment of the unit cell is   0.000050
The total net atomic charge of the unit cell is   0.000002
Accuracy of reproducing the electrostatic potential in the unit cell:
  The inner radius (bohr) =    5.0000
  The outer radius (bohr) =   12.0000
  Valid grid points have density less than (e/(bohr^3)) =    0.0001
  The number of valid grid points were=        49522
  The rms potential error without charges in kcal/mol is=      7.11059
  The rms potential error with partial charges in kcal/mol is=      1.25493
  The RRMSE value at monopole order=      0.17649
  The rms potential error with partial charges and cloud penetration in kcal/mol is=      1.25517
  The RRMSE value at monopole order with cloud penetration is=      0.17652
  The rms potential error with partial charges and atomic dipoles in kcal/mol is=      0.52489
  The RRMSE value at dipole order=      0.07382
  The rms potential error with partial charges, atomic dipoles and cloud penetration in kcal/mol is=      0.51658
  The RRMSE value at dipole order with cloud penetration=      0.07265

******************************************************
The electron densities and ab initio electrostatic potential were computed in VASP using the PBE functional and
projector augmented wave method. See the main text of the journal article for a description of computational details.
The atomic charges, dipoles, and quadrupoles were computed with the DDEC6 method as described in
(a) T. A. Manz and N. Gabaldon Limas, RSC Adv. 6 (2016) 47771-47801 DOI: 10.1039/c6ra04656h
(b) N. Gabaldon Limas and T. A. Manz, RSC Adv. 8 (2018) 2678-2707 DOI: 10.1039/c7ra11829e.
For each atom in the material, the electron cloud parameters were fit to the spherically averaged atom-in-material
electron density using radial positions for which this density was between 10^-4 and 10^-2 electrons per cubic bohr.
The polarizabilities, dispersion coefficients, and quantum Drude oscillator (QDO) parameters were fit using the MCLF method.
The magnetic structure of the system was optimized in VASP from the default ferromagnetic initial guess using spin polarization.
The atomic spin moments (ASMs) were computed on this optimized magnetic structure using the DDEC6 partition as inputs
to the method of T. A. Manz and D. S. Sholl, J. Chem. Theory Comput. 7 (2011) 4146-4164 DOI: 10.1021/ct200539n.
The RMSE and RRMSE were computed using a uniform grid with Ewald summation.
