# Supplementary material for: A collection of forcefield precursors for metal–organic frameworks
Source: RSC Adv. 2019 Nov 13;9(63):36492–507. doi: 10.1039/c9ra07327b (PMC9075174; doi:10.1039/c9ra07327b)
Supplement: RA-009-C9RA07327B-s3964 [file RA-009-C9RA07327B-s3964.xyz]

  276
jmolscript: load "" {1 1 1} spacegroup "x,y,z" unitcell [{     18.804900     0.000000     0.000000 }, {      9.402450    16.285521     0.000000 }, {      9.402450     5.428507    15.354137 }]
Ni    22.827832     8.534373     1.107647     0.766327
Ni    22.827832    17.824937     7.677068     0.766021
Ni    14.781968    13.179655    14.246490     0.766323
Ni    14.781968     3.889091     7.677068     0.766027
Ni    22.827832     3.889091     7.677068     0.766016
Ni    14.781968     8.534373     1.107647     0.766325
Ni    14.781968    17.824937     7.677068     0.766015
Ni    22.827832    13.179655    14.246490     0.766322
Ni    26.850765    10.857014     7.677068     0.766021
Ni    18.804900     6.211732    14.246490     0.766327
Ni    10.759035    10.857014     7.677068     0.766027
Ni    18.804900    15.502296     1.107647     0.766321
H     20.042262     9.241490     1.992967     0.161876
H     22.513226    15.327932     9.323032     0.161851
H     15.096574    13.899149    11.343636     0.161876
H     17.567538     4.959484     8.048639     0.161835
H     20.822666     5.410050     9.323032     0.161850
H     16.787134    10.593189     1.992967     0.161876
H     14.316170    14.877366     8.048639     0.161837
H     23.293630    12.547451    11.343636     0.161876
H     24.530992    12.734192     8.048639     0.161840
H     18.024497     6.124442    11.343636     0.161876
H     13.078808    11.833060     9.323032     0.161852
H     19.585303    12.736363     1.992967     0.161877
H     19.585303     8.977665    13.361170     0.161876
H     13.078808     9.880968     6.031105     0.161852
H     18.024497    15.589586     4.010501     0.161876
H     24.530992     8.979836     7.305498     0.161840
H     22.513226     6.386096     6.031105     0.161850
H     20.042262    12.472538    13.361170     0.161877
H     17.567538    16.754544     7.305498     0.161837
H     15.096574     7.814879     4.010501     0.161876
H     14.316170     6.836662     7.305498     0.161835
H     23.293630     9.166577     4.010501     0.161875
H     20.822666    16.303978     6.031105     0.161851
H     16.787134    11.120839    13.361170     0.161877
H     17.567538    12.472538    13.361170     0.161877
H     15.096574     6.386096     6.031105     0.161849
H     22.513226     7.814879     4.010501     0.161876
H     20.042262    16.754544     7.305498     0.161838
H     16.787134    16.303978     6.031105     0.161851
H     20.822666    11.120839    13.361170     0.161877
H     23.293630     6.836662     7.305498     0.161837
H     14.316170     9.166577     4.010501     0.161876
H     13.078808     8.979836     7.305498     0.161839
H     19.585303    15.589586     4.010501     0.161876
H     24.530992     9.880968     6.031105     0.161853
H     18.024497     8.977665    13.361170     0.161877
H     18.024497    12.736363     1.992967     0.161877
H     24.530992    11.833060     9.323032     0.161853
H     19.585303     6.124442    11.343636     0.161876
H     13.078808    12.734192     8.048639     0.161839
H     15.096574    15.327932     9.323032     0.161851
H     17.567538     9.241490     1.992967     0.161877
H     20.042262     4.959484     8.048639     0.161838
H     22.513226    13.899149    11.343636     0.161876
H     23.293630    14.877366     8.048639     0.161838
H     14.316170    12.547451    11.343636     0.161876
H     16.787134     5.410050     9.323032     0.161849
H     20.822666    10.593189     1.992967     0.161877
H     21.399976     9.358746     3.439327     0.418275
H     21.399976    15.351818     7.677068     0.418280
H     16.209824    12.355282    11.914810     0.418275
H     16.209824     6.362210     7.677068     0.418279
H     21.399976     6.362210     7.677068     0.418278
H     16.209824     9.358746     3.439327     0.418276
H     16.209824    15.351818     7.677068     0.418279
H     21.399976    12.355282    11.914810     0.418276
H     23.995052    10.857014     7.677068     0.418280
H     18.804900     7.860478    11.914810     0.418275
H     13.614748    10.857014     7.677068     0.418279
H     18.804900    13.853550     3.439327     0.418275
H      4.531981     4.924742     3.482318     0.115982
H      9.402450     3.120306     8.171472     0.116005
H      9.402450     8.744239     0.218029     0.115979
H     14.272919     4.924742     3.482318     0.115983
H      7.403489     6.582608     8.171472     0.116004
H     11.401411     9.898340     3.482318     0.115983
H      6.530942     1.462440     3.482318     0.115983
H     12.273958     3.770641     0.218029     0.115978
H      7.403489     9.898340     3.482318     0.115983
H      6.530942     3.770641     0.218029     0.115978
H     11.401411     6.582608     8.171472     0.116005
H     12.273958     1.462440     3.482318     0.115982
H     31.078858    20.251588    11.871819     0.115983
H     30.206311    15.131420     7.182665     0.116005
H     25.335842    17.943387    15.136108     0.115978
H     26.208389    11.815688    11.871819     0.115983
H     28.207350    18.593722     7.182665     0.116005
H     23.336881    16.789286    11.871819     0.115982
H     33.077819    16.789286    11.871819     0.115983
H     28.207350    12.969789    15.136108     0.115979
H     25.335842    20.251588    11.871819     0.115982
H     31.078858    17.943387    15.136108     0.115979
H     26.208389    15.131420     7.182665     0.116005
H     30.206311    11.815688    11.871819     0.115983
H     20.246296    10.024824     3.342596     0.106884
H     21.863517    14.287288     8.337296     0.106844
H     15.746283    12.622907    10.691086     0.106855
H     17.363504     6.493037     8.337296     0.106845
H     20.246296     6.493037     8.337296     0.106848
H     17.363504    10.024824     3.342596     0.106882
H     15.746283    14.287288     8.337296     0.106848
H     21.863517    12.622907    10.691086     0.106850
H     23.304913    11.790717     8.337296     0.106845
H     18.804900     7.325227    10.691086     0.106856
H     14.304887    11.790717     8.337296     0.106847
H     18.804900    12.521394     3.342596     0.106884
H     18.804900     9.192634    12.011541     0.106884
H     14.304887     9.923311     7.016841     0.106844
H     18.804900    14.388801     4.663051     0.106856
H     23.304913     9.923311     7.016841     0.106849
H     21.863517     7.426740     7.016841     0.106848
H     20.246296    11.689204    12.011541     0.106882
H     17.363504    15.220991     7.016841     0.106848
H     15.746283     9.091121     4.663051     0.106850
H     15.746283     7.426740     7.016841     0.106841
H     21.863517     9.091121     4.663051     0.106854
H     20.246296    15.220991     7.016841     0.106847
H     17.363504    11.689204    12.011541     0.106884
C      5.105154     5.828479     1.065577     0.590636
C      5.479184     4.556797     1.744230    -0.016413
C     11.897484     3.987998     8.083032     0.590610
C     10.609160     4.731812     8.150897    -0.016352
C      6.907416     8.950088     1.065577     0.590637
C      8.195740     9.262010     1.744230    -0.016413
C     13.699746     2.947462     5.139951     0.590585
C     13.325716     3.163408     3.714780    -0.016429
C      6.907416     3.987998     8.083032     0.590611
C      8.195740     4.731812     8.150897    -0.016352
C     11.897484     8.950088     1.065577     0.590637
C     10.609160     9.262010     1.744230    -0.016414
C      5.105154     2.947462     5.139951     0.590586
C      5.479184     3.163408     3.714780    -0.016428
C     13.699746     5.828479     1.065577     0.590636
C     13.325716     4.556797     1.744230    -0.016414
C      9.402450    10.390597     5.139951     0.590589
C      9.402450     9.958705     3.714780    -0.016427
C      7.600188     1.506954     1.065577     0.590636
C      6.685894     2.466714     1.744230    -0.016414
C      9.402450     8.309524     8.083032     0.590612
C      9.402450     6.821896     8.150897    -0.016351
C     11.204712     1.506954     1.065577     0.590637
C     12.119006     2.466714     1.744230    -0.016414
C     30.009612    20.207074    14.288560     0.590636
C     30.923906    19.247314    13.609907    -0.016414
C     28.207350    13.404504     7.271105     0.590612
C     28.207350    14.892132     7.203240    -0.016351
C     26.405088    20.207074    14.288560     0.590637
C     25.490794    19.247314    13.609907    -0.016414
C     28.207350    11.323431    10.214186     0.590588
C     28.207350    11.755323    11.639357    -0.016427
C     30.702384    17.726030     7.271105     0.590611
C     29.414060    16.982216     7.203240    -0.016352
C     23.910054    15.885549    14.288560     0.590636
C     24.284084    17.157231    13.609907    -0.016414
C     32.504646    18.766566    10.214186     0.590586
C     32.130616    18.550620    11.639357    -0.016428
C     25.712316    12.763940    14.288560     0.590637
C     27.000640    12.452018    13.609907    -0.016413
C     23.910054    18.766566    10.214186     0.590585
C     24.284084    18.550620    11.639357    -0.016429
C     32.504646    15.885549    14.288560     0.590636
C     32.130616    17.157231    13.609907    -0.016413
C     25.712316    17.726030     7.271105     0.590609
C     27.000640    16.982216     7.203240    -0.016352
C     30.702384    12.763940    14.288560     0.590637
C     29.414060    12.452018    13.609907    -0.016412
C      5.078075     4.310235     3.047796    -0.112356
C      9.402450     4.050101     8.160110    -0.112325
C      9.402450     9.043458     1.098435    -0.112325
C     13.726825     4.310235     3.047796    -0.112352
C      8.208715     6.117710     8.160110    -0.112325
C     10.596185     9.732662     3.047796    -0.112351
C      6.271810     2.242625     3.047796    -0.112356
C     12.533090     3.621031     1.098435    -0.112326
C      8.208715     9.732662     3.047796    -0.112351
C      6.271810     3.621031     1.098435    -0.112328
C     10.596185     6.117710     8.160110    -0.112323
C     12.533090     2.242625     3.047796    -0.112353
C     31.337990    19.471403    12.306341    -0.112356
C     29.401085    15.596318     7.194027    -0.112325
C     25.076710    18.092997    14.255702    -0.112326
C     27.013615    11.981366    12.306341    -0.112351
C     28.207350    17.663927     7.194027    -0.112325
C     23.882975    17.403793    12.306341    -0.112352
C     32.531725    17.403793    12.306341    -0.112355
C     28.207350    12.670570    14.255702    -0.112324
C     25.076710    19.471403    12.306341    -0.112353
C     31.337990    18.092997    14.255702    -0.112327
C     27.013615    15.596318     7.194027    -0.112323
C     29.401085    11.981366    12.306341    -0.112351
C     20.647780     9.793027     2.502724    -0.319040
C     22.415441    15.069535     8.398713    -0.319025
C     15.194359    12.941561    11.408124    -0.319043
C     16.962020     5.623933     8.398713    -0.319024
C     20.647780     5.623933     8.398713    -0.319024
C     16.962020     9.793027     2.502724    -0.319040
C     15.194359    15.069535     8.398713    -0.319024
C     22.415441    12.941561    11.408124    -0.319042
C     24.258321    11.877573     8.398713    -0.319023
C     18.804900     6.687921    11.408124    -0.319043
C     13.351479    11.877573     8.398713    -0.319025
C     18.804900    12.984989     2.502724    -0.319040
C     18.804900     8.729039    12.851413    -0.319039
C     13.351479     9.836455     6.955424    -0.319023
C     18.804900    15.026107     3.946013    -0.319043
C     24.258321     9.836455     6.955424    -0.319023
C     22.415441     6.644493     6.955424    -0.319024
C     20.647780    11.921001    12.851413    -0.319038
C     16.962020    16.090095     6.955424    -0.319024
C     15.194359     8.772467     3.946013    -0.319041
C     15.194359     6.644493     6.955424    -0.319023
C     22.415441     8.772467     3.946013    -0.319042
C     20.647780    16.090095     6.955424    -0.319024
C     16.962020    11.921001    12.851413    -0.319039
N     21.841891     9.103606     2.717682    -0.442843
N     21.841891    16.117237     7.677068    -0.442993
N     15.767909    12.610422    12.636455    -0.442843
N     15.767909     5.596791     7.677068    -0.442994
N     21.841891     5.596791     7.677068    -0.442993
N     15.767909     9.103606     2.717682    -0.442844
N     15.767909    16.117237     7.677068    -0.442995
N     21.841891    12.610422    12.636455    -0.442846
N     24.878883    10.857014     7.677068    -0.442993
N     18.804900     7.350198    12.636455    -0.442842
N     12.730917    10.857014     7.677068    -0.442989
N     18.804900    14.363830     2.717682    -0.442841
O     23.248122     6.669681     1.727187    -0.530128
O     21.245400    19.018666     8.006415    -0.529961
O     16.364400    13.888075    15.262166    -0.530214
O     14.361678     3.851634     5.712507    -0.530049
O     24.652848     4.662653     8.006415    -0.529957
O     12.956952     9.102738     1.727187    -0.530125
O     14.959674    18.207647     5.712507    -0.530048
O     22.650126    11.455018    15.262166    -0.530215
O     27.093348    10.511761     5.712507    -0.530053
O     17.400174     7.227949    15.262166    -0.530216
O     10.516452     8.889723     8.006415    -0.529963
O     20.209626    16.798623     1.727187    -0.530125
O     20.209626     4.915405    13.626950    -0.530127
O     10.516452    12.824305     7.347722    -0.529964
O     17.400174    14.486079     0.091971    -0.530214
O     27.093348    11.202267     9.641630    -0.530052
O     21.245400     2.695362     7.347722    -0.529956
O     23.248122    15.044347    13.626950    -0.530125
O     14.361678    17.862394     9.641630    -0.530048
O     16.364400     7.825953     0.091971    -0.530215
O     14.959674     3.506381     9.641630    -0.530050
O     22.650126    10.259010     0.091971    -0.530217
O     24.652848    17.051375     7.347722    -0.529960
O     12.956952    12.611290    13.626950    -0.530125
O     14.361678    15.044347    13.626950    -0.530127
O     16.364400     2.695362     7.347722    -0.529961
O     21.245400     7.825953     0.091971    -0.530216
O     23.248122    17.862394     9.641630    -0.530049
O     12.956952    17.051375     7.347722    -0.529958
O     24.652848    12.611290    13.626950    -0.530125
O     22.650126     3.506381     9.641630    -0.530047
O     14.959674    10.259010     0.091971    -0.530215
O     10.516452    11.202267     9.641630    -0.530053
O     20.209626    14.486079     0.091971    -0.530216
O     27.093348    12.824305     7.347722    -0.529963
O     17.400174     4.915405    13.626950    -0.530126
O     17.400174    16.798623     1.727187    -0.530127
O     27.093348     8.889723     8.006415    -0.529964
O     20.209626     7.227949    15.262166    -0.530215
O     10.516452    10.511761     5.712507    -0.530052
O     16.364400    19.018666     8.006415    -0.529958
O     14.361678     6.669681     1.727187    -0.530125
O     23.248122     3.851634     5.712507    -0.530047
O     21.245400    13.888075    15.262166    -0.530215
O     22.650126    18.207647     5.712507    -0.530050
O     14.959674    11.455018    15.262166    -0.530215
O     12.956952     4.662653     8.006415    -0.529960
O     24.652848     9.102738     1.727187    -0.530127

The following XYZ coordinates are in angstroms. Other properties are in atomic units.
The sperically averaged electron density of each atom fit to a function of the form exp(a - br)
eigen_1, eigen_2 and eigen_3 are the three eigenvalues of traceless quadrupole moment tensor
  atom number  atomic symbol              X              Y              Z     net charge C6 coefficient C8 coefficient C10 coefficient fluctuating dipole atomic polarizability isotropic forcefield polarizability              a              b squared Pearson coefficient          <r^3>          <r^4>         wp_QDO          m_QDO          q_QDO       dipole_x       dipole_y       dipole_z         dipole            Qxy            Qxz            Qyz     Q(x^2-y^2)  Q(3z^2 - R^2)        eigen_1        eigen_2        eigen_3 static polarizability      alpha(xx)      alpha(xy)      alpha(xz)      alpha(yy)      alpha(yz)      alpha(zz) atomic spin moment
            1             Ni      22.827832       8.534373       1.107647       0.766327     101.408540 0.20014879E+04  0.63876489E+05                                17.086531                           14.159985       0.658795       2.088049                    0.992798      46.065795     120.345520       0.510874       0.375668      -1.178277      -0.056811       0.032800       0.092771       0.113622       0.041767       0.118846      -0.068619      -0.048238      -0.290467      -0.193873       0.096642       0.097231             20.527219      21.691222      -1.523958       3.200156      19.931863      -1.847735      19.958572           1.450712
            2             Ni      22.827832      17.824937       7.677068       0.766021     101.422700 0.20018786E+04  0.63892535E+05                                17.088693                           14.161871       0.658230       2.087830                    0.992801      46.071711     120.367167       0.510809       0.375694      -1.178248      -0.056810      -0.098397      -0.000000       0.113619      -0.126175       0.000392      -0.000229       0.145686       0.290775      -0.194155       0.096599       0.097556             20.529449      21.693050      -2.507880       2.503804      18.797247      -1.445591      21.098051           1.447269
            3             Ni      14.781968      13.179655      14.246490       0.766323     101.408629 0.20014905E+04  0.63876613E+05                                17.086569                           14.160017       0.658792       2.088047                    0.992798      46.065865     120.345863       0.510872       0.375669      -1.178276       0.056811      -0.032800      -0.092771       0.113622       0.041769       0.118844      -0.068618      -0.048240      -0.290467      -0.193871       0.096644       0.097227             20.527264      21.691269      -1.523964       3.200159      19.931904      -1.847738      19.958619           1.450661
            4             Ni      14.781968       3.889091       7.677068       0.766027     101.422040 0.20018630E+04  0.63891928E+05                                17.088640                           14.161832       0.658239       2.087834                    0.992801      46.071448     120.366470       0.510809       0.375695      -1.178247       0.056809       0.098395       0.000000       0.113618      -0.126168       0.000382      -0.000224       0.145678       0.290773      -0.194146       0.096606       0.097540             20.529381      21.692976      -2.507872       2.503796      18.797186      -1.445579      21.097982           1.447274
            5             Ni      22.827832       3.889091       7.677068       0.766016     101.421763 0.20018562E+04  0.63891760E+05                                17.088758                           14.161925       0.658225       2.087827                    0.992801      46.071529     120.367376       0.510800       0.375702      -1.178240      -0.056810       0.098397      -0.000000       0.113619       0.126160      -0.000377      -0.000217       0.145676       0.290792      -0.194142       0.096614       0.097528             20.529568      21.693111       2.508009      -2.503927      18.797118      -1.445638      21.098477           1.447208
            6             Ni      14.781968       8.534373       1.107647       0.766325     101.408900 0.20014972E+04  0.63876835E+05                                17.086535                           14.159990       0.658795       2.088048                    0.992798      46.065844     120.345539       0.510876       0.375666      -1.178279       0.056811       0.032800       0.092770       0.113621      -0.041774      -0.118852      -0.068619      -0.048236      -0.290466      -0.193879       0.096647       0.097232             20.527179      21.691241       1.523898      -3.199995      19.931602      -1.847519      19.958695           1.450676
            7             Ni      14.781968      17.824937       7.677068       0.766015     101.422346 0.20018701E+04  0.63892273E+05                                17.088760                           14.161925       0.658222       2.087826                    0.992801      46.071721     120.367672       0.510803       0.375699      -1.178243       0.056811      -0.098399       0.000000       0.113621       0.126168      -0.000387      -0.000223       0.145686       0.290794      -0.194152       0.096606       0.097545             20.529573      21.693118       2.508008      -2.503925      18.797121      -1.445643      21.098480           1.447212
            8             Ni      22.827832      13.179655      14.246490       0.766322     101.409092 0.20015016E+04  0.63877010E+05                                17.086554                           14.160004       0.658793       2.088047                    0.992798      46.065931     120.345784       0.510876       0.375666      -1.178279      -0.056811      -0.032800      -0.092770       0.113621      -0.041771      -0.118854      -0.068620      -0.048233      -0.290464      -0.193880       0.096644       0.097236             20.527204      21.691265       1.523901      -3.199998      19.931625      -1.847520      19.958722           1.450658
            9             Ni      26.850765      10.857014       7.677068       0.766021     101.422302 0.20018679E+04  0.63892144E+05                                17.088706                           14.161879       0.658221       2.087827                    0.992801      46.071636     120.367162       0.510807       0.375697      -1.178245      -0.113616      -0.000000      -0.000000       0.113616      -0.000003      -0.000003       0.000452      -0.291378       0.290771      -0.194151       0.096599       0.097552             20.529469      17.349319      -0.000020      -0.000018      23.141015       2.891154      21.098072           1.447258
           10             Ni      18.804900       6.211732      14.246490       0.766327     101.409171 0.20015027E+04  0.63877038E+05                                17.086539                           14.159988       0.658796       2.088049                    0.992797      46.066002     120.345863       0.510877       0.375665      -1.178280       0.000000       0.065601      -0.092773       0.113623      -0.000004      -0.000003       0.137244       0.096443      -0.290463      -0.193879       0.096632       0.097247             20.527234      19.051931      -0.000151      -0.000108      22.571188       3.695291      19.958582           1.450678
           11             Ni      10.759035      10.857014       7.677068       0.766027     101.422154 0.20018645E+04  0.63891987E+05                                17.088657                           14.161840       0.658226       2.087830                    0.992801      46.071532     120.366703       0.510809       0.375695      -1.178247       0.113616       0.000000       0.000000       0.113616      -0.000004      -0.000002       0.000449      -0.291375       0.290772      -0.194150       0.096601       0.097549             20.529407      17.349265      -0.000019      -0.000011      23.140944       2.891143      21.098011           1.447307
           12             Ni      18.804900      15.502296       1.107647       0.766321     101.408653 0.20014903E+04  0.63876619E+05                                17.086591                           14.160032       0.658790       2.088045                    0.992798      46.065877     120.345991       0.510871       0.375670      -1.178275      -0.000000      -0.065599       0.092770       0.113620      -0.000004      -0.000003       0.137228       0.096461      -0.290459      -0.193866       0.096640       0.097226             20.527298      19.051988      -0.000151      -0.000107      22.571258       3.695305      19.958647           1.450689
           13              H      20.042262       9.241490       1.992967       0.161876       0.942756 0.66095927E+01  0.61557885E+02                                 1.574815                            1.487563      -0.992085       2.433201                    0.999051       3.128217       8.392973       0.523829       1.255473      -0.715865       0.001408      -0.019511      -0.021492       0.029062      -0.003090       0.002802      -0.002423      -0.018534      -0.010288      -0.009120      -0.002895       0.012015              1.625987       1.842638       0.259518       0.355307       1.459446       0.282181       1.575876           0.001283
           14              H      22.513226      15.327932       9.323032       0.161851       0.942762 0.66096429E+01  0.61558604E+02                                 1.574843                            1.487585      -0.991938       2.433260                    0.999051       3.128278       8.393214       0.523816       1.255500      -0.715860       0.006279       0.023956       0.015213       0.029065      -0.008559      -0.001068       0.005096       0.002727      -0.013764      -0.009121      -0.002898       0.012018              1.626017       1.271042       0.040647       0.200561       1.397264       0.102137       2.209746           0.001277
           15              H      15.096574      13.899149      11.343636       0.161876       0.942734 0.66094150E+01  0.61556046E+02                                 1.574819                            1.487565      -0.992019       2.433237                    0.999051       3.128216       8.393060       0.523815       1.255510      -0.715857      -0.006281       0.022328       0.017509       0.029062       0.003858       0.007713       0.005696       0.004426      -0.008659      -0.009120      -0.002895       0.012015              1.625991       1.271022      -0.202612       0.028531       2.183611      -0.175913       1.423340           0.001282
           16              H      17.567538       4.959484       8.048639       0.161835       0.942854 0.66104338E+01  0.61567692E+02                                 1.574925                            1.487656      -0.992059       2.433183                    0.999051       3.128460       8.393766       0.523814       1.255470      -0.715865      -0.001415      -0.026764      -0.011236       0.029061      -0.001609       0.003844       0.002646      -0.004206       0.032728      -0.009122      -0.002899       0.012020              1.626105       1.842747      -0.421554      -0.126248       1.740484       0.182913       1.295086           0.001278
           17              H      20.822666       5.410050       9.323032       0.161850       0.942781 0.66098038E+01  0.61560499E+02                                 1.574865                            1.487603      -0.991955       2.433252                    0.999051       3.128314       8.393347       0.523812       1.255500      -0.715859       0.017607      -0.017416       0.015213       0.029065       0.005459       0.004947      -0.001624       0.013459      -0.013763      -0.009120      -0.002896       0.012017              1.626042       1.330526      -0.074978      -0.011834       1.337811      -0.224756       2.209790           0.001278
           18              H      16.787134      10.593189       1.992967       0.161876       0.942756 0.66095913E+01  0.61557912E+02                                 1.574820                            1.487566      -0.992078       2.433205                    0.999051       3.128233       8.393038       0.523827       1.255478      -0.715864      -0.017601       0.008536      -0.021492       0.029062      -0.006481      -0.003500      -0.001215       0.014617      -0.010289      -0.009121      -0.002895       0.012015              1.625992       1.330496       0.036165       0.066726       1.971591      -0.448806       1.575890           0.001283
           19              H      14.316170      14.877366       8.048639       0.161837       0.942855 0.66104475E+01  0.61567827E+02                                 1.574923                            1.487656      -0.992067       2.433179                    0.999051       3.128449       8.393726       0.523815       1.255467      -0.715866      -0.022471       0.014607      -0.011236       0.029061      -0.001018       0.000369      -0.004652       0.004888       0.032727      -0.009121      -0.002899       0.012020              1.626103       2.131111       0.255062       0.221529       1.452110       0.017879       1.295087           0.001278
           20              H      23.293630      12.547451      11.343636       0.161876       0.942716 0.66092660E+01  0.61554289E+02                                 1.574798                            1.487548      -0.992001       2.433245                    0.999051       3.128180       8.392928       0.523818       1.255510      -0.715857       0.022478      -0.005725       0.017509       0.029062      -0.000012       0.001076      -0.009529      -0.008898      -0.008660      -0.009121      -0.002896       0.012017              1.625968       2.130903      -0.293848      -0.166597       1.323681       0.063243       1.423318           0.001282
           21              H      24.530992      12.734192       8.048639       0.161840       0.942832 0.66102385E+01  0.61565344E+02                                 1.574893                            1.487629      -0.992048       2.433189                    0.999051       3.128403       8.393544       0.523822       1.255462      -0.715867       0.023886       0.012157      -0.011236       0.029061       0.002625      -0.004214       0.002007      -0.000684       0.032730      -0.009122      -0.002900       0.012021              1.626071       1.400952       0.166497      -0.095282       2.182201      -0.200785       1.295061           0.001280
           22              H      18.024497       6.124442      11.343636       0.161876       0.942733 0.66094180E+01  0.61556098E+02                                 1.574819                            1.487568      -0.992017       2.433237                    0.999051       3.128212       8.393059       0.523814       1.255514      -0.715856      -0.016197      -0.016604       0.017509       0.029062      -0.003847      -0.008790       0.003831       0.004469      -0.008659      -0.009121      -0.002896       0.012016              1.625990       1.779995       0.496463       0.138082       1.674632       0.112667       1.423343           0.001281
           23              H      13.078808      11.833060       9.323032       0.161852       0.942782 0.66098195E+01  0.61560742E+02                                 1.574871                            1.487609      -0.991951       2.433254                    0.999051       3.128331       8.393426       0.523809       1.255507      -0.715858      -0.023886      -0.006541       0.015213       0.029065       0.003098      -0.003880      -0.003473      -0.016187      -0.013763      -0.009121      -0.002897       0.012018              1.626048       1.400928       0.034334      -0.188732       1.267418       0.122629       2.209798           0.001278
           24              H      19.585303      12.736363       1.992967       0.161877       0.942755 0.66095658E+01  0.61557550E+02                                 1.574811                            1.487557      -0.992080       2.433204                    0.999051       3.128215       8.392952       0.523832       1.255468      -0.715866       0.016193       0.010975      -0.021492       0.029062       0.009569       0.000697       0.003638       0.003916      -0.010288      -0.009120      -0.002895       0.012014              1.625984       1.779990      -0.295684      -0.422034       1.522084       0.166615       1.575878           0.001284
           25              H      19.585303       8.977665      13.361170       0.161876       0.942758 0.66096074E+01  0.61558058E+02                                 1.574817                            1.487565      -0.992084       2.433201                    0.999051       3.128222       8.392990       0.523829       1.255473      -0.715865       0.016193      -0.010975       0.021492       0.029062      -0.009570      -0.000698       0.003638       0.003916      -0.010288      -0.009120      -0.002895       0.012015              1.625989       1.779995       0.295686       0.422030       1.522093       0.166614       1.575878           0.001284
           26              H      13.078808       9.880968       6.031105       0.161852       0.942762 0.66096408E+01  0.61558574E+02                                 1.574842                            1.487584      -0.991938       2.433260                    0.999051       3.128276       8.393205       0.523816       1.255499      -0.715860      -0.023886       0.006540      -0.015213       0.029065      -0.003099       0.003879      -0.003473      -0.016189      -0.013764      -0.009121      -0.002897       0.012018              1.626016       1.400909      -0.034332       0.188734       1.267395       0.122624       2.209745           0.001278
           27              H      18.024497      15.589586       4.010501       0.161876       0.942733 0.66094066E+01  0.61555947E+02                                 1.574818                            1.487564      -0.992018       2.433238                    0.999051       3.128213       8.393050       0.523816       1.255510      -0.715857      -0.016197       0.016603      -0.017509       0.029062       0.003846       0.008789       0.003831       0.004469      -0.008659      -0.009120      -0.002895       0.012015              1.625990       1.779995      -0.496468      -0.138080       1.674635       0.112665       1.423339           0.001282
           28              H      24.530992       8.979836       7.305498       0.161840       0.942852 0.66104152E+01  0.61567493E+02                                 1.574923                            1.487655      -0.992060       2.433183                    0.999051       3.128457       8.393764       0.523813       1.255471      -0.715865       0.023886      -0.012157       0.011236       0.029061      -0.002626       0.004214       0.002006      -0.000683       0.032728      -0.009122      -0.002899       0.012020              1.626104       1.400971      -0.166495       0.095283       2.182255      -0.200790       1.295084           0.001281
           29              H      22.513226       6.386096       6.031105       0.161850       0.942781 0.66097973E+01  0.61560425E+02                                 1.574864                            1.487602      -0.991955       2.433252                    0.999051       3.128313       8.393344       0.523812       1.255500      -0.715859       0.006279      -0.023956      -0.015213       0.029065       0.008557       0.001068       0.005096       0.002725      -0.013762      -0.009120      -0.002896       0.012016              1.626042       1.271056      -0.040643      -0.200561       1.397280       0.102129       2.209790           0.001277
           30              H      20.042262      12.472538      13.361170       0.161877       0.942757 0.66096011E+01  0.61558021E+02                                 1.574820                            1.487566      -0.992078       2.433204                    0.999051       3.128235       8.393042       0.523827       1.255476      -0.715864       0.001408       0.019511       0.021492       0.029062       0.003089      -0.002802      -0.002423      -0.018534      -0.010289      -0.009121      -0.002895       0.012015              1.625993       1.842638      -0.259520      -0.355315       1.459450       0.282189       1.575890           0.001283
           31              H      17.567538      16.754544       7.305498       0.161837       0.942855 0.66104486E+01  0.61567835E+02                                 1.574923                            1.487655      -0.992068       2.433178                    0.999051       3.128449       8.393724       0.523815       1.255466      -0.715866      -0.001415       0.026764       0.011236       0.029061       0.001608      -0.003845       0.002646      -0.004206       0.032727      -0.009121      -0.002899       0.012020              1.626103       1.842751       0.421547       0.126249       1.740470       0.182910       1.295087           0.001278
           32              H      15.096574       7.814879       4.010501       0.161876       0.942712 0.66092284E+01  0.61553842E+02                                 1.574793                            1.487544      -0.992000       2.433246                    0.999051       3.128171       8.392893       0.523820       1.255509      -0.715858      -0.006281      -0.022329      -0.017509       0.029062      -0.003859      -0.007714       0.005696       0.004428      -0.008660      -0.009121      -0.002896       0.012017              1.625962       1.271004       0.202612      -0.028528       2.183569      -0.175898       1.423313           0.001280
           33              H      14.316170       6.836662       7.305498       0.161835       0.942836 0.66102660E+01  0.61565655E+02                                 1.574897                            1.487632      -0.992047       2.433189                    0.999051       3.128408       8.393557       0.523821       1.255462      -0.715867      -0.022471      -0.014607       0.011236       0.029061       0.001016      -0.000369      -0.004653       0.004888       0.032730      -0.009122      -0.002900       0.012021              1.626076       2.131086      -0.255043      -0.221527       1.452077       0.017876       1.295064           0.001277
           34              H      23.293630       9.166577       4.010501       0.161875       0.942736 0.66094492E+01  0.61556468E+02                                 1.574824                            1.487572      -0.992022       2.433235                    0.999051       3.128219       8.393086       0.523813       1.255515      -0.715856       0.022477       0.005725      -0.017509       0.029061       0.000012      -0.001077      -0.009528      -0.008897      -0.008659      -0.009121      -0.002896       0.012016              1.625995       2.130929       0.293856       0.166614       1.323708       0.063250       1.423347           0.001283
           35              H      20.822666      16.303978       6.031105       0.161851       0.942783 0.66098317E+01  0.61560882E+02                                 1.574873                            1.487610      -0.991950       2.433254                    0.999051       3.128334       8.393435       0.523808       1.255507      -0.715858       0.017608       0.017416      -0.015213       0.029065      -0.005460      -0.004948      -0.001623       0.013459      -0.013764      -0.009121      -0.002897       0.012018              1.626049       1.330530       0.074978       0.011833       1.337818      -0.224762       2.209800           0.001277
           36              H      16.787134      11.120839      13.361170       0.161877       0.942756 0.66095747E+01  0.61557657E+02                                 1.574812                            1.487559      -0.992082       2.433202                    0.999051       3.128217       8.392961       0.523831       1.255469      -0.715866      -0.017601      -0.008536       0.021492       0.029062       0.006480       0.003499      -0.001215       0.014617      -0.010288      -0.009120      -0.002895       0.012014              1.625986       1.330492      -0.036165      -0.066725       1.971586      -0.448801       1.575879           0.001283
           37              H      17.567538      12.472538      13.361170       0.161877       0.942757 0.66096001E+01  0.61557970E+02                                 1.574816                            1.487563      -0.992086       2.433200                    0.999051       3.128219       8.392979       0.523829       1.255472      -0.715865      -0.001408       0.019511       0.021492       0.029061      -0.003090       0.002802      -0.002423      -0.018534      -0.010288      -0.009120      -0.002895       0.012015              1.625987       1.842638       0.259518       0.355307       1.459447       0.282182       1.575877           0.001284
           38              H      15.096574       6.386096       6.031105       0.161849       0.942763 0.66096443E+01  0.61558608E+02                                 1.574843                            1.487584      -0.991937       2.433261                    0.999051       3.128276       8.393202       0.523816       1.255499      -0.715860      -0.006279      -0.023956      -0.015213       0.029065      -0.008559      -0.001068       0.005096       0.002727      -0.013763      -0.009121      -0.002897       0.012018              1.626017       1.271041       0.040647       0.200561       1.397264       0.102137       2.209746           0.001277
           39              H      22.513226       7.814879       4.010501       0.161876       0.942733 0.66094037E+01  0.61555912E+02                                 1.574817                            1.487564      -0.992017       2.433238                    0.999051       3.128213       8.393049       0.523816       1.255510      -0.715857       0.006281      -0.022329      -0.017509       0.029062       0.003858       0.007713       0.005696       0.004426      -0.008659      -0.009120      -0.002895       0.012015              1.625989       1.271021      -0.202611       0.028531       2.183608      -0.175913       1.423339           0.001281
           40              H      20.042262      16.754544       7.305498       0.161838       0.942854 0.66104343E+01  0.61567702E+02                                 1.574924                            1.487656      -0.992059       2.433183                    0.999051       3.128462       8.393774       0.523814       1.255469      -0.715865       0.001415       0.026764       0.011236       0.029061      -0.001608       0.003844       0.002646      -0.004206       0.032728      -0.009122      -0.002899       0.012020              1.626105       1.842747      -0.421554      -0.126248       1.740483       0.182913       1.295085           0.001277
           41              H      16.787134      16.303978       6.031105       0.161851       0.942782 0.66098125E+01  0.61560602E+02                                 1.574866                            1.487604      -0.991953       2.433253                    0.999051       3.128317       8.393357       0.523813       1.255499      -0.715859      -0.017607       0.017416      -0.015213       0.029065       0.005459       0.004947      -0.001624       0.013459      -0.013763      -0.009120      -0.002896       0.012017              1.626043       1.330527      -0.074978      -0.011834       1.337811      -0.224756       2.209792           0.001278
           42              H      20.822666      11.120839      13.361170       0.161877       0.942756 0.66095926E+01  0.61557926E+02                                 1.574819                            1.487565      -0.992077       2.433205                    0.999051       3.128234       8.393040       0.523827       1.255477      -0.715864       0.017601      -0.008536       0.021492       0.029062      -0.006481      -0.003500      -0.001215       0.014617      -0.010289      -0.009121      -0.002895       0.012015              1.625992       1.330495       0.036165       0.066726       1.971591      -0.448806       1.575889           0.001284
           43              H      23.293630       6.836662       7.305498       0.161837       0.942855 0.66104419E+01  0.61567763E+02                                 1.574923                            1.487655      -0.992068       2.433178                    0.999051       3.128447       8.393721       0.523815       1.255468      -0.715866       0.022471      -0.014607       0.011236       0.029061      -0.001017       0.000369      -0.004652       0.004888       0.032727      -0.009121      -0.002899       0.012020              1.626103       2.131111       0.255062       0.221530       1.452110       0.017879       1.295087           0.001279
           44              H      14.316170       9.166577       4.010501       0.161876       0.942716 0.66092579E+01  0.61554183E+02                                 1.574796                            1.487547      -0.992000       2.433246                    0.999051       3.128177       8.392913       0.523819       1.255509      -0.715858      -0.022478       0.005725      -0.017509       0.029062      -0.000012       0.001075      -0.009529      -0.008898      -0.008660      -0.009121      -0.002896       0.012017              1.625965       2.130900      -0.293847      -0.166596       1.323680       0.063243       1.423316           0.001281
           45              H      13.078808       8.979836       7.305498       0.161839       0.942831 0.66102254E+01  0.61565187E+02                                 1.574892                            1.487628      -0.992046       2.433190                    0.999051       3.128399       8.393529       0.523822       1.255462      -0.715867      -0.023885      -0.012158       0.011236       0.029061       0.002625      -0.004214       0.002007      -0.000684       0.032730      -0.009122      -0.002900       0.012021              1.626070       1.400951       0.166497      -0.095282       2.182198      -0.200785       1.295060           0.001278
           46              H      19.585303      15.589586       4.010501       0.161876       0.942734 0.66094256E+01  0.61556190E+02                                 1.574821                            1.487569      -0.992021       2.433235                    0.999051       3.128214       8.393067       0.523813       1.255514      -0.715856       0.016196       0.016603      -0.017509       0.029061      -0.003847      -0.008790       0.003831       0.004469      -0.008659      -0.009121      -0.002896       0.012016              1.625991       1.779996       0.496464       0.138082       1.674633       0.112667       1.423344           0.001281
           47              H      24.530992       9.880968       6.031105       0.161853       0.942780 0.66098015E+01  0.61560537E+02                                 1.574869                            1.487607      -0.991950       2.433255                    0.999051       3.128327       8.393415       0.523809       1.255508      -0.715857       0.023886       0.006540      -0.015213       0.029065       0.003098      -0.003880      -0.003473      -0.016187      -0.013763      -0.009121      -0.002897       0.012018              1.626046       1.400926       0.034333      -0.188732       1.267417       0.122629       2.209795           0.001280
           48              H      18.024497       8.977665      13.361170       0.161877       0.942756 0.66095780E+01  0.61557688E+02                                 1.574812                            1.487558      -0.992078       2.433204                    0.999051       3.128218       8.392960       0.523832       1.255467      -0.715866      -0.016193      -0.010975       0.021492       0.029062       0.009569       0.000697       0.003638       0.003916      -0.010288      -0.009120      -0.002895       0.012014              1.625985       1.779992      -0.295685      -0.422035       1.522085       0.166615       1.575878           0.001283
           49              H      18.024497      12.736363       1.992967       0.161877       0.942754 0.66095753E+01  0.61557687E+02                                 1.574813                            1.487561      -0.992084       2.433202                    0.999051       3.128214       8.392964       0.523829       1.255473      -0.715865      -0.016193       0.010975      -0.021492       0.029061      -0.009570      -0.000698       0.003638       0.003916      -0.010288      -0.009120      -0.002895       0.012015              1.625985       1.779991       0.295685       0.422029       1.522089       0.166614       1.575875           0.001284
           50              H      24.530992      11.833060       9.323032       0.161853       0.942760 0.66096222E+01  0.61558369E+02                                 1.574841                            1.487583      -0.991938       2.433261                    0.999051       3.128273       8.393200       0.523816       1.255500      -0.715859       0.023886      -0.006540       0.015213       0.029065      -0.003099       0.003879      -0.003473      -0.016189      -0.013764      -0.009121      -0.002897       0.012018              1.626015       1.400908      -0.034332       0.188733       1.267394       0.122623       2.209742           0.001280
           51              H      19.585303       6.124442      11.343636       0.161876       0.942734 0.66094159E+01  0.61556051E+02                                 1.574818                            1.487565      -0.992013       2.433239                    0.999051       3.128215       8.393055       0.523816       1.255509      -0.715857       0.016197      -0.016604       0.017509       0.029062       0.003846       0.008790       0.003831       0.004469      -0.008659      -0.009120      -0.002895       0.012016              1.625990       1.779996      -0.496469      -0.138080       1.674636       0.112666       1.423340           0.001282
           52              H      13.078808      12.734192       8.048639       0.161839       0.942853 0.66104295E+01  0.61567653E+02                                 1.574924                            1.487656      -0.992061       2.433183                    0.999051       3.128460       8.393771       0.523814       1.255470      -0.715865      -0.023885       0.012157      -0.011236       0.029061      -0.002626       0.004214       0.002006      -0.000683       0.032728      -0.009122      -0.002899       0.012020              1.626105       1.400972      -0.166495       0.095283       2.182256      -0.200790       1.295085           0.001279
           53              H      15.096574      15.327932       9.323032       0.161851       0.942783 0.66098154E+01  0.61560631E+02                                 1.574866                            1.487603      -0.991953       2.433253                    0.999051       3.128318       8.393358       0.523813       1.255499      -0.715860      -0.006279       0.023956       0.015213       0.029065       0.008557       0.001068       0.005096       0.002725      -0.013763      -0.009120      -0.002896       0.012017              1.626043       1.271057      -0.040643      -0.200562       1.397281       0.102130       2.209791           0.001278
           54              H      17.567538       9.241490       1.992967       0.161877       0.942755 0.66095861E+01  0.61557841E+02                                 1.574818                            1.487564      -0.992076       2.433205                    0.999051       3.128231       8.393026       0.523828       1.255476      -0.715864      -0.001408      -0.019511      -0.021492       0.029062       0.003089      -0.002802      -0.002423      -0.018534      -0.010289      -0.009121      -0.002895       0.012015              1.625990       1.842635      -0.259520      -0.355314       1.459448       0.282188       1.575887           0.001283
           55              H      20.042262       4.959484       8.048639       0.161838       0.942851 0.66104057E+01  0.61567328E+02                                 1.574917                            1.487650      -0.992066       2.433180                    0.999051       3.128438       8.393684       0.523816       1.255466      -0.715866       0.001414      -0.026764      -0.011236       0.029061       0.001608      -0.003845       0.002646      -0.004206       0.032727      -0.009121      -0.002899       0.012020              1.626096       1.842743       0.421545       0.126248       1.740463       0.182909       1.295083           0.001277
           56              H      22.513226      13.899149      11.343636       0.161876       0.942714 0.66092479E+01  0.61554073E+02                                 1.574796                            1.487546      -0.992001       2.433245                    0.999051       3.128177       8.392915       0.523819       1.255509      -0.715857       0.006281       0.022329       0.017509       0.029062      -0.003859      -0.007714       0.005696       0.004428      -0.008660      -0.009121      -0.002896       0.012017              1.625965       1.271006       0.202613      -0.028528       2.183573      -0.175898       1.423316           0.001281
           57              H      23.293630      14.877366       8.048639       0.161838       0.942835 0.66102609E+01  0.61565601E+02                                 1.574896                            1.487632      -0.992046       2.433189                    0.999051       3.128409       8.393562       0.523821       1.255462      -0.715867       0.022471       0.014607      -0.011236       0.029061       0.001016      -0.000369      -0.004653       0.004888       0.032730      -0.009122      -0.002900       0.012021              1.626074       2.131084      -0.255042      -0.221527       1.452076       0.017876       1.295063           0.001278
           58              H      14.316170      12.547451      11.343636       0.161876       0.942735 0.66094358E+01  0.61556311E+02                                 1.574822                            1.487570      -0.992021       2.433235                    0.999051       3.128216       8.393075       0.523813       1.255514      -0.715856      -0.022477      -0.005725       0.017509       0.029061       0.000012      -0.001077      -0.009528      -0.008897      -0.008659      -0.009121      -0.002896       0.012016              1.625993       2.130926       0.293856       0.166614       1.323707       0.063249       1.423346           0.001282
           59              H      16.787134       5.410050       9.323032       0.161849       0.942783 0.66098256E+01  0.61560805E+02                                 1.574872                            1.487610      -0.991950       2.433254                    0.999051       3.128331       8.393423       0.523809       1.255507      -0.715858      -0.017607      -0.017416       0.015213       0.029065      -0.005460      -0.004948      -0.001624       0.013460      -0.013763      -0.009121      -0.002896       0.012018              1.626049       1.330530       0.074978       0.011833       1.337817      -0.224761       2.209799           0.001277
           60              H      20.822666      10.593189       1.992967       0.161877       0.942756 0.66095754E+01  0.61557660E+02                                 1.574812                            1.487558      -0.992080       2.433204                    0.999051       3.128217       8.392958       0.523832       1.255468      -0.715866       0.017601       0.008536      -0.021492       0.029062       0.006480       0.003499      -0.001215       0.014617      -0.010288      -0.009120      -0.002895       0.012014              1.625985       1.330491      -0.036165      -0.066725       1.971585      -0.448800       1.575879           0.001284
           61              H      21.399976       9.358746       3.439327       0.418275       0.379296 0.18916411E+01  0.13305149E+02                                 0.955237                            0.860248      -1.333674       2.407811                    0.998969       2.190523       5.670565       0.593588       1.467033      -0.666833      -0.006216       0.003589       0.010150       0.012432       0.005437       0.001612      -0.000931      -0.006278      -0.015193      -0.006380      -0.002430       0.008810              1.025308       1.143272      -0.270253       0.242385       0.831211      -0.139941       1.101441           0.002008
           62              H      21.399976      15.351818       7.677068       0.418280       0.379297 0.18916450E+01  0.13305556E+02                                 0.955351                            0.860330      -1.333672       2.407810                    0.998969       2.190735       5.671712       0.593460       1.467308      -0.666783      -0.006217      -0.010768      -0.000000       0.012434      -0.003335      -0.004586       0.002648       0.003851       0.015190      -0.006382      -0.002425       0.008808              1.025450       1.143459      -0.138481       0.335684       0.983567      -0.193811       0.949324           0.002005
           63              H      16.209824      12.355282      11.914810       0.418275       0.379295 0.18916399E+01  0.13305140E+02                                 0.955237                            0.860248      -1.333675       2.407811                    0.998969       2.190523       5.670566       0.593588       1.467033      -0.666833       0.006216      -0.003589      -0.010150       0.012432       0.005437       0.001612      -0.000931      -0.006278      -0.015193      -0.006380      -0.002430       0.008810              1.025308       1.143272      -0.270253       0.242385       0.831211      -0.139941       1.101441           0.002008
           64              H      16.209824       6.362210       7.677068       0.418279       0.379295 0.18916325E+01  0.13305443E+02                                 0.955347                            0.860327      -1.333672       2.407811                    0.998969       2.190726       5.671680       0.593461       1.467308      -0.666783       0.006217       0.010768       0.000000       0.012434      -0.003335      -0.004586       0.002648       0.003851       0.015191      -0.006383      -0.002426       0.008808              1.025446       1.143454      -0.138480       0.335682       0.983563      -0.193810       0.949320           0.002005
           65              H      21.399976       6.362210       7.677068       0.418278       0.379308 0.18917098E+01  0.13306020E+02                                 0.955336                            0.860320      -1.333669       2.407812                    0.998969       2.190719       5.671526       0.593494       1.467224      -0.666798      -0.006217       0.010768      -0.000000       0.012434       0.003334       0.004586       0.002648       0.003849       0.015189      -0.006381      -0.002426       0.008807              1.025430       1.143439       0.138471      -0.335672       0.983546      -0.193801       0.949306           0.002005
           66              H      16.209824       9.358746       3.439327       0.418276       0.379283 0.18915636E+01  0.13304573E+02                                 0.955249                            0.860256      -1.333676       2.407811                    0.998969       2.190531       5.670725       0.593555       1.467119      -0.666818       0.006216       0.003589       0.010150       0.012432      -0.005437      -0.001613      -0.000932      -0.006279      -0.015195      -0.006382      -0.002429       0.008811              1.025324       1.143288       0.270259      -0.242397       0.831220      -0.139948       1.101464           0.002008
           67              H      16.209824      15.351818       7.677068       0.418279       0.379309 0.18917168E+01  0.13306083E+02                                 0.955338                            0.860321      -1.333670       2.407811                    0.998969       2.190724       5.671544       0.593493       1.467224      -0.666798       0.006217      -0.010769      -0.000000       0.012435       0.003334       0.004586       0.002648       0.003849       0.015188      -0.006381      -0.002426       0.008807              1.025433       1.143442       0.138472      -0.335674       0.983548      -0.193801       0.949308           0.002006
           68              H      21.399976      12.355282      11.914810       0.418276       0.379283 0.18915658E+01  0.13304595E+02                                 0.955250                            0.860257      -1.333676       2.407810                    0.998969       2.190534       5.670738       0.593554       1.467121      -0.666817      -0.006216      -0.003589      -0.010150       0.012432      -0.005437      -0.001613      -0.000932      -0.006278      -0.015195      -0.006382      -0.002429       0.008811              1.025326       1.143290       0.270260      -0.242398       0.831221      -0.139948       1.101466           0.002008
           69              H      23.995052      10.857014       7.677068       0.418280       0.379296 0.18916348E+01  0.13305466E+02                                 0.955349                            0.860328      -1.333668       2.407812                    0.998969       2.190728       5.671690       0.593460       1.467310      -0.666783      -0.012434      -0.000000      -0.000000       0.012434      -0.000000      -0.000000      -0.005295      -0.007701       0.015190      -0.006382      -0.002425       0.008808              1.025447       0.903609      -0.000005      -0.000004       1.223411       0.387615       0.949322           0.002006
           70              H      18.804900       7.860478      11.914810       0.418275       0.379298 0.18916534E+01  0.13305255E+02                                 0.955239                            0.860250      -1.333675       2.407810                    0.998969       2.190529       5.670581       0.593589       1.467029      -0.666833      -0.000000       0.007178      -0.010150       0.012432      -0.000000      -0.000000       0.001862       0.012555      -0.015192      -0.006380      -0.002430       0.008810              1.025311       0.675181      -0.000000      -0.000000       1.299307       0.279883       1.101444           0.002008
           71              H      13.614748      10.857014       7.677068       0.418279       0.379296 0.18916359E+01  0.13305474E+02                                 0.955349                            0.860328      -1.333669       2.407812                    0.998969       2.190728       5.671688       0.593460       1.467309      -0.666783       0.012434       0.000000       0.000000       0.012434      -0.000000      -0.000000      -0.005295      -0.007701       0.015190      -0.006382      -0.002425       0.008808              1.025447       0.903610      -0.000005      -0.000003       1.223410       0.387615       0.949321           0.002006
           72              H      18.804900      13.853550       3.439327       0.418275       0.379296 0.18916424E+01  0.13305159E+02                                 0.955237                            0.860248      -1.333675       2.407811                    0.998969       2.190523       5.670563       0.593589       1.467031      -0.666833      -0.000000      -0.007178       0.010150       0.012432      -0.000000      -0.000000       0.001862       0.012556      -0.015193      -0.006380      -0.002430       0.008810              1.025308       0.675180      -0.000000      -0.000000       1.299302       0.279882       1.101441           0.002008
           73              H       4.531981       4.924742       3.482318       0.115982       1.171669 0.87066882E+01  0.86636576E+02                                 1.769385                            1.672505      -1.325859       2.246428                    0.995440       3.565586       9.800860       0.510911       1.204794      -0.725245      -0.023666       0.022787       0.016113       0.036592      -0.006129      -0.004334       0.005343       0.006713      -0.014265      -0.008534      -0.003381       0.011916              1.807151       1.652867      -0.391885      -0.277105       1.926412       0.119133       1.842175           0.000181
           74              H       9.402450       3.120306       8.171472       0.116005       1.171065 0.87010964E+01  0.86566498E+02                                 1.768672                            1.671875      -1.325958       2.246396                    0.995440       3.565284       9.799016       0.511052       1.204662      -0.725270       0.000000      -0.036446       0.003212       0.036587      -0.000000      -0.000000      -0.003887      -0.019376      -0.006909      -0.008536      -0.003366       0.011903              1.806401       1.757180       0.000000       0.000000       2.342839       0.008672       1.319185           0.000184
           75              H       9.402450       8.744239       0.218029       0.115979       1.171235 0.87027127E+01  0.86586797E+02                                 1.768846                            1.672032      -1.326141       2.246283                    0.995438       3.565657       9.800353       0.511026       1.204664      -0.725268      -0.000000      -0.009118      -0.035422       0.036576      -0.000001      -0.000000       0.001106      -0.005243       0.035442      -0.008528      -0.003366       0.011894              1.806583       1.757378       0.000000       0.000000       1.438498       0.328488       2.223874           0.000190
           76              H      14.272919       4.924742       3.482318       0.115983       1.171145 0.87018490E+01  0.86575830E+02                                 1.768756                            1.671951      -1.325851       2.246432                    0.995440       3.565377       9.799366       0.511039       1.204667      -0.725269       0.023667       0.022786       0.016113       0.036592       0.006123       0.004331       0.005345       0.006719      -0.014274      -0.008539      -0.003373       0.011912              1.806489       1.652299       0.391665       0.276950       1.925685       0.119082       1.841483           0.000179
           77              H       7.403489       6.582608       8.171472       0.116004       1.171067 0.87011123E+01  0.86566708E+02                                 1.768675                            1.671878      -1.325961       2.246394                    0.995440       3.565287       9.799032       0.511051       1.204663      -0.725270      -0.031563       0.018223       0.003212       0.036587      -0.008390      -0.003366       0.001943       0.009687      -0.006909      -0.008536      -0.003366       0.011903              1.806404       2.196427      -0.253598       0.007511       1.903599      -0.004336       1.319186           0.000188
           78              H      11.401411       9.898340       3.482318       0.115983       1.171150 0.87018948E+01  0.86576381E+02                                 1.768759                            1.671954      -1.325855       2.246429                    0.995440       3.565385       9.799386       0.511039       1.204664      -0.725270       0.031567       0.009103       0.016113       0.036591       0.005971       0.006794       0.001078       0.007246      -0.014274      -0.008539      -0.003373       0.011911              1.806492       2.196534       0.077453       0.241604       1.381455       0.180305       1.841486           0.000181
           79              H       6.530942       1.462440       3.482318       0.115983       1.171669 0.87066911E+01  0.86636610E+02                                 1.769385                            1.672504      -1.325858       2.246428                    0.995440       3.565586       9.800859       0.510911       1.204794      -0.725246       0.007901      -0.031888       0.016113       0.036591      -0.000157       0.002460      -0.006425      -0.013971      -0.014265      -0.008534      -0.003381       0.011915              1.807151       1.518643      -0.314392      -0.035380       2.060635      -0.299547       1.842175           0.000182
           80              H      12.273958       3.770641       0.218029       0.115978       1.171235 0.87027103E+01  0.86586801E+02                                 1.768849                            1.672035      -1.326142       2.246284                    0.995438       3.565657       9.800367       0.511024       1.204668      -0.725267      -0.007896       0.004559      -0.035422       0.036576      -0.002271       0.000958      -0.000553       0.002621       0.035442      -0.008528      -0.003366       0.011895              1.806586       1.518221       0.138080       0.284480       1.677661      -0.164245       2.223877           0.000190
           81              H       7.403489       9.898340       3.482318       0.115983       1.171117 0.87016221E+01  0.86573247E+02                                 1.768740                            1.671938      -1.325864       2.246424                    0.995440       3.565444       9.799620       0.511036       1.204679      -0.725265      -0.031566       0.009103       0.016112       0.036591      -0.005971      -0.006794       0.001078       0.007246      -0.014272      -0.008538      -0.003373       0.011912              1.806472       2.196504      -0.077451      -0.241596       1.381444       0.180302       1.841467           0.000184
           82              H       6.530942       3.770641       0.218029       0.115978       1.171792 0.87078262E+01  0.86650720E+02                                 1.769498                            1.672603      -1.326140       2.246285                    0.995438       3.565805       9.801617       0.510900       1.204779      -0.725248       0.007898       0.004560      -0.035422       0.036577       0.002265      -0.000962      -0.000556       0.002616       0.035452      -0.008524      -0.003374       0.011898              1.807269       1.518731      -0.138172      -0.284644       1.678279      -0.164340       2.224796           0.000189
           83              H      11.401411       6.582608       8.171472       0.116005       1.171099 0.87013708E+01  0.86569646E+02                                 1.768691                            1.671891      -1.325951       2.246399                    0.995440       3.565224       9.798777       0.511056       1.204647      -0.725274       0.031563       0.018223       0.003212       0.036587       0.008390       0.003366       0.001943       0.009688      -0.006909      -0.008537      -0.003366       0.011903              1.806421       2.196453       0.253606      -0.007511       1.903615      -0.004336       1.319195           0.000184
           84              H      12.273958       1.462440       3.482318       0.115982       1.171114 0.87015957E+01  0.86572951E+02                                 1.768740                            1.671938      -1.325861       2.246426                    0.995440       3.565440       9.799619       0.511034       1.204683      -0.725265      -0.007900      -0.031889       0.016113       0.036591       0.000152      -0.002464      -0.006423      -0.013966      -0.014272      -0.008538      -0.003373       0.011912              1.806472       1.518135       0.314207       0.035348       2.059813      -0.299379       1.841467           0.000181
           85              H      31.078858      20.251588      11.871819       0.115983       1.171669 0.87066958E+01  0.86636681E+02                                 1.769387                            1.672506      -1.325858       2.246428                    0.995440       3.565587       9.800868       0.510910       1.204795      -0.725245      -0.007901       0.031888      -0.016113       0.036592      -0.000157       0.002460      -0.006425      -0.013971      -0.014265      -0.008534      -0.003381       0.011915              1.807153       1.518645      -0.314392      -0.035381       2.060637      -0.299547       1.842176           0.000182
           86              H      30.206311      15.131420       7.182665       0.116005       1.171066 0.87011036E+01  0.86566590E+02                                 1.768673                            1.671876      -1.325960       2.246394                    0.995440       3.565285       9.799021       0.511052       1.204662      -0.725270       0.031563      -0.018223      -0.003212       0.036587      -0.008390      -0.003366       0.001943       0.009687      -0.006909      -0.008536      -0.003366       0.011903              1.806402       2.196425      -0.253598       0.007511       1.903596      -0.004336       1.319185           0.000186
           87              H      25.335842      17.943387      15.136108       0.115978       1.171233 0.87026958E+01  0.86586611E+02                                 1.768847                            1.672033      -1.326140       2.246285                    0.995438       3.565654       9.800353       0.511025       1.204667      -0.725267       0.007896      -0.004559       0.035422       0.036576      -0.002271       0.000958      -0.000553       0.002621       0.035442      -0.008528      -0.003366       0.011895              1.806584       1.518219       0.138079       0.284480       1.677659      -0.164244       2.223874           0.000189
           88              H      26.208389      11.815688      11.871819       0.115983       1.171152 0.87019097E+01  0.86576569E+02                                 1.768761                            1.671956      -1.325857       2.246427                    0.995440       3.565388       9.799398       0.511039       1.204665      -0.725270      -0.031566      -0.009103      -0.016113       0.036591       0.005971       0.006794       0.001078       0.007246      -0.014274      -0.008539      -0.003373       0.011911              1.806494       2.196537       0.077453       0.241604       1.381456       0.180305       1.841488           0.000184
           89              H      28.207350      18.593722       7.182665       0.116005       1.171062 0.87010677E+01  0.86566157E+02                                 1.768671                            1.671874      -1.325955       2.246397                    0.995440       3.565278       9.799002       0.511051       1.204664      -0.725269      -0.000000       0.036446      -0.003212       0.036587      -0.000000      -0.000000      -0.003887      -0.019376      -0.006910      -0.008536      -0.003367       0.011903              1.806400       1.757179       0.000000      -0.000000       2.342836       0.008672       1.319184           0.000183
           90              H      23.336881      16.789286      11.871819       0.115982       1.171149 0.87018816E+01  0.86576240E+02                                 1.768760                            1.671955      -1.325854       2.246430                    0.995440       3.565384       9.799392       0.511038       1.204668      -0.725269      -0.023667      -0.022786      -0.016113       0.036591       0.006123       0.004330       0.005345       0.006719      -0.014274      -0.008539      -0.003373       0.011912              1.806493       1.652302       0.391666       0.276951       1.925689       0.119083       1.841488           0.000180
           91              H      33.077819      16.789286      11.871819       0.115983       1.171670 0.87066956E+01  0.86636662E+02                                 1.769385                            1.672504      -1.325860       2.246428                    0.995440       3.565587       9.800861       0.510911       1.204793      -0.725246       0.023666      -0.022787      -0.016113       0.036591      -0.006129      -0.004334       0.005343       0.006713      -0.014265      -0.008534      -0.003381       0.011915              1.807151       1.652867      -0.391885      -0.277105       1.926412       0.119133       1.842175           0.000182
           92              H      28.207350      12.969789      15.136108       0.115979       1.171234 0.87026999E+01  0.86586640E+02                                 1.768846                            1.672031      -1.326140       2.246284                    0.995438       3.565654       9.800344       0.511026       1.204664      -0.725268       0.000000       0.009118       0.035422       0.036576      -0.000001      -0.000000       0.001106      -0.005243       0.035442      -0.008528      -0.003366       0.011895              1.806582       1.757377       0.000000       0.000000       1.438497       0.328488       2.223873           0.000188
           93              H      25.335842      20.251588      11.871819       0.115982       1.171112 0.87015774E+01  0.86572728E+02                                 1.768739                            1.671937      -1.325859       2.246427                    0.995440       3.565436       9.799607       0.511034       1.204684      -0.725264       0.007900       0.031889      -0.016113       0.036591       0.000152      -0.002464      -0.006423      -0.013966      -0.014272      -0.008538      -0.003373       0.011912              1.806470       1.518134       0.314206       0.035348       2.059812      -0.299378       1.841465           0.000180
           94              H      31.078858      17.943387      15.136108       0.115979       1.171790 0.87078131E+01  0.86650550E+02                                 1.769495                            1.672601      -1.326139       2.246286                    0.995438       3.565802       9.801604       0.510901       1.204778      -0.725248      -0.007898      -0.004560       0.035422       0.036577       0.002265      -0.000962      -0.000555       0.002616       0.035452      -0.008524      -0.003374       0.011898              1.807266       1.518729      -0.138172      -0.284644       1.678277      -0.164339       2.224794           0.000190
           95              H      26.208389      15.131420       7.182665       0.116005       1.171102 0.87014038E+01  0.86570059E+02                                 1.768695                            1.671894      -1.325955       2.246397                    0.995440       3.565231       9.798802       0.511056       1.204646      -0.725274      -0.031563      -0.018223      -0.003212       0.036587       0.008390       0.003366       0.001943       0.009688      -0.006908      -0.008536      -0.003366       0.011903              1.806425       2.196458       0.253606      -0.007511       1.903619      -0.004336       1.319197           0.000186
           96              H      30.206311      11.815688      11.871819       0.115983       1.171117 0.87016178E+01  0.86573194E+02                                 1.768739                            1.671938      -1.325864       2.246424                    0.995440       3.565443       9.799617       0.511036       1.204679      -0.725265       0.031566      -0.009103      -0.016112       0.036591      -0.005971      -0.006794       0.001078       0.007246      -0.014272      -0.008538      -0.003373       0.011912              1.806471       2.196504      -0.077450      -0.241596       1.381443       0.180302       1.841466           0.000182
           97              H      20.246296      10.024824       3.342596       0.106884       1.358520 0.10368083E+02  0.10738560E+03                                 1.954169                            1.820879      -1.012120       2.368971                    0.999038       3.614916      10.019100       0.493133       1.199209      -0.728705      -0.003098       0.001789       0.002847       0.004572      -0.001787       0.012652      -0.007304       0.002062      -0.030447      -0.018480       0.003011       0.015469              2.030022       2.219028      -0.430194      -0.346484       1.722279       0.200041       2.148760           0.001256
           98              H      21.863517      14.287288       8.337296       0.106844       1.359928 0.10381797E+02  0.10756995E+03                                 1.956003                            1.822457      -1.012998       2.368511                    0.999033       3.617120      10.029241       0.492736       1.199701      -0.728584      -0.001274      -0.004290       0.000733       0.004535      -0.014070       0.004002      -0.004499       0.010045       0.021306      -0.018568       0.003061       0.015507              2.032002       1.819608       0.238815       0.126533       2.631035      -0.262437       1.645364           0.001236
           99              H      15.746283      12.622907      10.691086       0.106855       1.359374 0.10376257E+02  0.10749398E+03                                 1.955147                            1.821716      -1.012816       2.368600                    0.999034       3.616236      10.024636       0.492959       1.199366      -0.728664       0.001281      -0.000739      -0.004297       0.004545       0.000899       0.014574      -0.008416      -0.001038      -0.012004      -0.018531       0.003039       0.015492              2.031082       1.818846      -0.198781      -0.182897       1.589315       0.105599       2.685083           0.001244
          100              H      17.363504       6.493037       8.337296       0.106845       1.359750 0.10380040E+02  0.10754578E+03                                 1.955723                            1.822217      -1.012930       2.368545                    0.999033       3.616842      10.027759       0.492810       1.199589      -0.728611       0.003080       0.003253       0.000733       0.004539      -0.011376       0.005897      -0.001217       0.019335       0.021285      -0.018553       0.003054       0.015499              2.031699       2.220999       0.470653       0.290476       2.228953       0.021621       1.645144           0.001234
          101              H      20.246296       6.493037       8.337296       0.106848       1.359624 0.10378782E+02  0.10752866E+03                                 1.955534                            1.822053      -1.012914       2.368553                    0.999033       3.616678      10.026862       0.492858       1.199518      -0.728627      -0.003081       0.003254       0.000733       0.004541       0.011374      -0.005897      -0.001220       0.019324       0.021274      -0.018546       0.003049       0.015497              2.031497       2.220767      -0.470587      -0.290429       2.228729       0.021615       1.644996           0.001235
          102              H      17.363504      10.024824       3.342596       0.106882       1.358648 0.10369352E+02  0.10740286E+03                                 1.954358                            1.821043      -1.012136       2.368963                    0.999038       3.615083      10.020006       0.493085       1.199279      -0.728688       0.003097       0.001788       0.002844       0.004570       0.001786      -0.012654      -0.007306       0.002062      -0.030471      -0.018488       0.003017       0.015471              2.030224       2.219261       0.430260       0.346530       1.722439       0.200069       2.148973           0.001256
          103              H      15.746283      14.287288       8.337296       0.106848       1.359631 0.10378851E+02  0.10752960E+03                                 1.955545                            1.822061      -1.012924       2.368548                    0.999033       3.616690      10.026921       0.492855       1.199521      -0.728626       0.001278      -0.004295       0.000733       0.004541       0.014054      -0.004005      -0.004498       0.010038       0.021274      -0.018546       0.003049       0.015497              2.031508       1.819207      -0.238742      -0.126496       2.630313      -0.262329       1.645005           0.001236
          104              H      21.863517      12.622907      10.691086       0.106850       1.359674 0.10379232E+02  0.10753471E+03                                 1.955609                            1.822114      -1.012891       2.368561                    0.999034       3.616670      10.026974       0.492839       1.199547      -0.728621      -0.001277      -0.000737      -0.004292       0.004538      -0.000907      -0.014589      -0.008423      -0.001048      -0.012020      -0.018553       0.003051       0.015502              2.031580       1.819251       0.198841       0.182954       1.589649       0.105629       2.685839           0.001245
          105              H      23.304913      11.790717       8.337296       0.106845       1.359922 0.10381741E+02  0.10756923E+03                                 1.955998                            1.822452      -1.012994       2.368514                    0.999033       3.617110      10.029208       0.492737       1.199702      -0.728584      -0.004352       0.001042       0.000733       0.004535      -0.002686      -0.001895       0.005716      -0.029393       0.021306      -0.018567       0.003061       0.015506              2.031997       2.634991      -0.231950      -0.164010       1.815641       0.240798       1.645360           0.001237
          106              H      18.804900       7.325227      10.691086       0.106856       1.359364 0.10376162E+02  0.10749275E+03                                 1.955138                            1.821708      -1.012812       2.368603                    0.999034       3.616220      10.024579       0.492960       1.199367      -0.728664       0.000000       0.001479      -0.004298       0.004545       0.000000      -0.000001       0.016829       0.002076      -0.012003      -0.018531       0.003039       0.015492              2.031072       1.474542      -0.000001       0.000002       1.933604      -0.211192       2.685070           0.001244
          107              H      14.304887      11.790717       8.337296       0.106847       1.359751 0.10380053E+02  0.10754599E+03                                 1.955727                            1.822221      -1.012936       2.368543                    0.999033       3.616845      10.027786       0.492808       1.199592      -0.728610       0.004357       0.001042       0.000733       0.004539       0.002684       0.001894       0.005715      -0.029372       0.021285      -0.018553       0.003054       0.015499              2.031704       2.634568       0.231884       0.163963       1.815395       0.240750       1.645148           0.001235
          108              H      18.804900      12.521394       3.342596       0.106884       1.358519 0.10368074E+02  0.10738548E+03                                 1.954168                            1.820877      -1.012119       2.368972                    0.999038       3.614914      10.019090       0.493133       1.199208      -0.728705       0.000000      -0.003577       0.002847       0.004572      -0.000001       0.000000       0.014609      -0.004126      -0.030447      -0.018480       0.003011       0.015469              2.030021       1.473907       0.000002      -0.000002       2.467397      -0.400085       2.148758           0.001257
          109              H      18.804900       9.192634      12.011541       0.106884       1.358520 0.10368078E+02  0.10738554E+03                                 1.954169                            1.820878      -1.012123       2.368971                    0.999038       3.614915      10.019097       0.493132       1.199209      -0.728705      -0.000000       0.003577      -0.002847       0.004572      -0.000001       0.000001       0.014609      -0.004126      -0.030447      -0.018480       0.003011       0.015469              2.030022       1.473908       0.000002      -0.000001       2.467400      -0.400085       2.148759           0.001256
          110              H      14.304887       9.923311       7.016841       0.106844       1.359917 0.10381692E+02  0.10756857E+03                                 1.955991                            1.822447      -1.012989       2.368516                    0.999033       3.617101      10.029167       0.492738       1.199701      -0.728584       0.004352      -0.001042      -0.000733       0.004535      -0.002686      -0.001895       0.005716      -0.029392       0.021305      -0.018567       0.003061       0.015506              2.031990       2.634981      -0.231949      -0.164009       1.815635       0.240797       1.645354           0.001235
          111              H      18.804900      14.388801       4.663051       0.106856       1.359369 0.10376211E+02  0.10749336E+03                                 1.955142                            1.821711      -1.012813       2.368601                    0.999034       3.616229      10.024608       0.492960       1.199365      -0.728664      -0.000000      -0.001479       0.004297       0.004545       0.000000      -0.000001       0.016829       0.002077      -0.012003      -0.018531       0.003039       0.015492              2.031076       1.474545      -0.000001       0.000002       1.933607      -0.211193       2.685076           0.001245
          112              H      23.304913       9.923311       7.016841       0.106849       1.359752 0.10380058E+02  0.10754607E+03                                 1.955728                            1.822221      -1.012937       2.368543                    0.999033       3.616846      10.027793       0.492808       1.199592      -0.728610      -0.004357      -0.001042      -0.000733       0.004539       0.002684       0.001894       0.005715      -0.029372       0.021285      -0.018553       0.003054       0.015499              2.031704       2.634569       0.231884       0.163963       1.815396       0.240750       1.645148           0.001237
          113              H      21.863517       7.426740       7.016841       0.106848       1.359630 0.10378839E+02  0.10752940E+03                                 1.955540                            1.822058      -1.012919       2.368550                    0.999033       3.616688      10.026900       0.492857       1.199518      -0.728627      -0.001278       0.004295      -0.000733       0.004541       0.014054      -0.004005      -0.004498       0.010038       0.021274      -0.018546       0.003049       0.015497              2.031504       1.819204      -0.238742      -0.126495       2.630307      -0.262327       1.645001           0.001236
          114              H      20.246296      11.689204      12.011541       0.106882       1.358653 0.10369401E+02  0.10740351E+03                                 1.954364                            1.821048      -1.012139       2.368962                    0.999038       3.615092      10.020043       0.493084       1.199280      -0.728688      -0.003097      -0.001788      -0.002844       0.004570       0.001786      -0.012654      -0.007306       0.002062      -0.030472      -0.018488       0.003017       0.015471              2.030231       2.219268       0.430262       0.346532       1.722444       0.200070       2.148979           0.001257
          115              H      17.363504      15.220991       7.016841       0.106848       1.359631 0.10378850E+02  0.10752958E+03                                 1.955543                            1.822060      -1.012924       2.368549                    0.999033       3.616690      10.026916       0.492856       1.199520      -0.728627       0.003080      -0.003254      -0.000733       0.004541       0.011374      -0.005897      -0.001219       0.019324       0.021274      -0.018546       0.003049       0.015497              2.031507       2.220779      -0.470590      -0.290431       2.228739       0.021616       1.645003           0.001236
          116              H      15.746283       9.091121       4.663051       0.106850       1.359666 0.10379155E+02  0.10753368E+03                                 1.955600                            1.822106      -1.012885       2.368565                    0.999034       3.616656      10.026914       0.492841       1.199545      -0.728622       0.001277       0.000737       0.004293       0.004539      -0.000907      -0.014589      -0.008423      -0.001047      -0.012019      -0.018553       0.003051       0.015502              2.031569       1.819242       0.198840       0.182953       1.589642       0.105629       2.685823           0.001243
          117              H      15.746283       7.426740       7.016841       0.106841       1.359922 0.10381736E+02  0.10756910E+03                                 1.955994                            1.822449      -1.012989       2.368515                    0.999033       3.617108      10.029180       0.492739       1.199698      -0.728585       0.001274       0.004290      -0.000733       0.004535      -0.014070       0.004002      -0.004499       0.010044       0.021305      -0.018567       0.003061       0.015506              2.031993       1.819601       0.238815       0.126532       2.631022      -0.262434       1.645356           0.001234
          118              H      21.863517       9.091121       4.663051       0.106854       1.359373 0.10376253E+02  0.10749392E+03                                 1.955147                            1.821716      -1.012816       2.368600                    0.999034       3.616234      10.024630       0.492959       1.199367      -0.728664      -0.001281       0.000739       0.004297       0.004545       0.000899       0.014574      -0.008416      -0.001038      -0.012004      -0.018531       0.003039       0.015492              2.031082       1.818846      -0.198781      -0.182898       1.589315       0.105599       2.685084           0.001244
          119              H      20.246296      15.220991       7.016841       0.106847       1.359758 0.10380115E+02  0.10754680E+03                                 1.955733                            1.822226      -1.012940       2.368541                    0.999033       3.616856      10.027825       0.492808       1.199592      -0.728610      -0.003080      -0.003252      -0.000733       0.004539      -0.011376       0.005897      -0.001217       0.019336       0.021285      -0.018554       0.003054       0.015499              2.031710       2.221013       0.470656       0.290479       2.228964       0.021621       1.645152           0.001236
          120              H      17.363504      11.689204      12.011541       0.106884       1.358524 0.10368119E+02  0.10738608E+03                                 1.954173                            1.820882      -1.012122       2.368970                    0.999038       3.614923      10.019124       0.493132       1.199208      -0.728705       0.003098      -0.001789      -0.002847       0.004571      -0.001787       0.012652      -0.007304       0.002061      -0.030448      -0.018480       0.003012       0.015469              2.030026       2.219032      -0.430195      -0.346485       1.722282       0.200042       2.148764           0.001256
          121              C       5.105154       5.828479       1.065577       0.590636      24.677554 0.25296038E+03  0.52457577E+04                                 7.851669                            5.634317      -0.064181       2.034977                    0.999630      22.288692      62.158251       0.627609       0.470610      -1.021975      -0.016006       0.047650      -0.026643       0.056891       0.055973       0.045406       0.039427       0.121045      -0.064163      -0.081485      -0.035252       0.116738              9.844199       6.128564      -3.381209      -0.149813      13.759159      -3.991687       9.644875          -0.002859
          122              C       5.479184       4.556797       1.744230      -0.016413      40.786858 0.41412629E+03  0.95236322E+04                                10.176838                            6.678656       0.063506       2.029056                    0.999283      26.624167      73.288548       0.659416       0.403903      -1.083035       0.012381      -0.032415       0.019092       0.039605       0.004887      -0.002745       0.008878       0.014949       0.008568      -0.015153       0.007463       0.007690             13.676262       8.210442      -5.316276      -0.764258      18.820911      -5.480467      13.997433           0.003044
          123              C      11.897484       3.987998       8.083032       0.590610      24.677625 0.25296252E+03  0.52457795E+04                                 7.851583                            5.634292      -0.064100       2.035008                    0.999630      22.288161      62.155334       0.627622       0.470602      -1.021986       0.049249      -0.028434      -0.000509       0.056870       0.018904       0.019208      -0.011092      -0.021833       0.342619      -0.081447      -0.035274       0.116721              9.843946      14.779139      -3.726020      -0.393911      10.476684       0.227426       4.276015          -0.002863
          124              C      10.609160       4.731812       8.150897      -0.016352      40.784211 0.41411466E+03  0.95231725E+04                                10.175980                            6.678324       0.063757       2.029146                    0.999283      26.622519      73.280113       0.659477       0.403874      -1.083069      -0.034250       0.019774      -0.001190       0.039566       0.009860       0.000777      -0.000451      -0.011387       0.022240      -0.015128       0.007449       0.007679             13.674725      20.769915      -4.759488      -0.370844      15.274108       0.214109       4.980152           0.002954
          125              C       6.907416       8.950088       1.065577       0.590637      24.677339 0.25295631E+03  0.52456429E+04                                 7.851575                            5.634240      -0.064144       2.034989                    0.999630      22.288481      62.157123       0.627619       0.470605      -1.021980      -0.049269      -0.009962      -0.026644       0.056891      -0.024429      -0.011444      -0.059039      -0.157482      -0.064167      -0.081492      -0.035253       0.116746              9.844071      14.779504       1.613506       3.381933       5.107951       2.125552       9.644759          -0.002858
          126              C       8.195740       9.262010       1.744230      -0.016413      40.789235 0.41415556E+03  0.95243925E+04                                10.176932                            6.678721       0.063514       2.029058                    0.999283      26.623786      73.285795       0.659444       0.403882      -1.083058       0.034263       0.005488       0.019091       0.039605      -0.004032      -0.009062      -0.002068      -0.015954       0.008560      -0.015160       0.007475       0.007685             13.676407      20.772812       1.936521       4.364613       6.259090       3.402039      13.997320           0.003046
          127              C      13.699746       2.947462       5.139951       0.590585      24.678622 0.25296917E+03  0.52459624E+04                                 7.851805                            5.634355      -0.064075       2.035003                    0.999630      22.288826      62.157869       0.627619       0.470600      -1.021985       0.016016      -0.009246       0.053824       0.056912      -0.061459      -0.037644       0.021732       0.070960      -0.214431      -0.081515      -0.035226       0.116741              9.844402       6.128682       1.268418       3.137948       7.593314      -1.811683      15.811209          -0.002762
          128              C      13.325716       3.163408       3.714780      -0.016429      40.789244 0.41415725E+03  0.95244436E+04                                10.176913                            6.678723       0.063503       2.029049                    0.999283      26.624120      73.286826       0.659445       0.403880      -1.083059      -0.012396       0.007157      -0.036925       0.039603       0.000956      -0.005536       0.003196      -0.001108      -0.039563      -0.015166       0.007468       0.007699             13.676348       8.210429       2.492390       4.757628      11.088381      -2.746806      21.730233           0.003030
          129              C       6.907416       3.987998       8.083032       0.590611      24.677399 0.25296020E+03  0.52457174E+04                                 7.851521                            5.634259      -0.064083       2.035015                    0.999630      22.288049      62.154865       0.627626       0.470601      -1.021987      -0.049248      -0.028433      -0.000509       0.056869      -0.018908      -0.019211      -0.011091      -0.021833       0.342623      -0.081452      -0.035271       0.116722              9.843860      14.779005       3.726010       0.393906      10.476584       0.227422       4.275991          -0.002859
          130              C       8.195740       4.731812       8.150897      -0.016352      40.784552 0.41411869E+03  0.95232785E+04                                10.175999                            6.678333       0.063750       2.029143                    0.999283      26.622476      73.279799       0.659480       0.403871      -1.083072       0.034249       0.019773      -0.001190       0.039565      -0.009862      -0.000780      -0.000450      -0.011387       0.022247      -0.015131       0.007452       0.007680             13.674755      20.769966       4.759517       0.370846      15.274137       0.214108       4.980163           0.002957
          131              C      11.897484       8.950088       1.065577       0.590637      24.677586 0.25295882E+03  0.52457100E+04                                 7.851644                            5.634277      -0.064164       2.034982                    0.999630      22.288598      62.157623       0.627616       0.470606      -1.021979       0.049269      -0.009962      -0.026644       0.056891       0.024425       0.011441      -0.059039      -0.157478      -0.064163      -0.081487      -0.035256       0.116743              9.844167      14.779653      -1.613517      -3.381947       5.107990       2.125582       9.644857          -0.002861
          132              C      10.609160       9.262010       1.744230      -0.016414      40.788990 0.41415252E+03  0.95243164E+04                                10.176932                            6.678722       0.063517       2.029059                    0.999283      26.623865      73.286268       0.659439       0.403885      -1.083055      -0.034263       0.005488       0.019092       0.039605       0.004029       0.009060      -0.002067      -0.015949       0.008564      -0.015156       0.007472       0.007684             13.676405      20.772800      -1.936514      -4.364598       6.259090       3.402042      13.997325           0.003044
          133              C       5.105154       2.947462       5.139951       0.590586      24.678617 0.25297104E+03  0.52460182E+04                                 7.851836                            5.634398      -0.064096       2.034996                    0.999630      22.288931      62.158538       0.627612       0.470604      -1.021982      -0.016014      -0.009246       0.053824       0.056912       0.061453       0.037640       0.021731       0.070960      -0.214429      -0.081513      -0.035222       0.116735              9.844441       6.128692      -1.268404      -3.137969       7.593317      -1.811704      15.811314          -0.002758
          134              C       5.479184       3.163408       3.714780      -0.016428      40.787188 0.41413196E+03  0.95237860E+04                                10.176825                            6.678661       0.063488       2.029043                    0.999283      26.624458      73.289202       0.659423       0.403898      -1.083039       0.012398       0.007158      -0.036924       0.039602      -0.000962       0.005533       0.003194      -0.001111      -0.039553      -0.015162       0.007458       0.007703             13.676214       8.210428      -2.492646      -4.757442      11.088682      -2.746701      21.729531           0.003033
          135              C      13.699746       5.828479       1.065577       0.590636      24.677581 0.25295872E+03  0.52457075E+04                                 7.851644                            5.634277      -0.064162       2.034983                    0.999630      22.288591      62.157601       0.627616       0.470607      -1.021979       0.016008       0.047649      -0.026644       0.056891      -0.055978      -0.045408       0.039428       0.121044      -0.064163      -0.081487      -0.035256       0.116742              9.844169       6.128559       3.381198       0.149832      13.759092      -3.991643       9.644854          -0.002861
          136              C      13.325716       4.556797       1.744230      -0.016414      40.788964 0.41415216E+03  0.95243068E+04                                10.176932                            6.678722       0.063519       2.029061                    0.999283      26.623852      73.286249       0.659439       0.403885      -1.083054      -0.012379      -0.032417       0.019091       0.039605      -0.004892       0.002740       0.008880       0.014953       0.008565      -0.015156       0.007472       0.007684             13.676406       8.210448       5.316369       0.763954      18.821449      -5.480870      13.997320           0.003043
          137              C       9.402450      10.390597       5.139951       0.590589      24.678634 0.25296931E+03  0.52459665E+04                                 7.851807                            5.634356      -0.064084       2.035000                    0.999630      22.288842      62.157930       0.627619       0.470600      -1.021985       0.000000       0.018493       0.053824       0.056912      -0.000003      -0.000001      -0.043467      -0.141928      -0.214427      -0.081514      -0.035226       0.116740              9.844403       8.325639       0.000004       0.000007       5.396358       3.623384      15.811214          -0.002754
          138              C       9.402450       9.958705       3.714780      -0.016427      40.789256 0.41415739E+03  0.95244463E+04                                10.176907                            6.678719       0.063501       2.029047                    0.999283      26.624133      73.286820       0.659446       0.403880      -1.083059       0.000000      -0.014314      -0.036925       0.039602      -0.000002      -0.000000      -0.006392       0.002210      -0.039562      -0.015166       0.007467       0.007699             13.676340      12.527358       0.000002       0.000000       6.771440       5.493625      21.730221           0.003036
          139              C       7.600188       1.506954       1.065577       0.590636      24.677584 0.25296064E+03  0.52457645E+04                                 7.851676                            5.634320      -0.064180       2.034977                    0.999630      22.288699      62.158282       0.627609       0.470610      -1.021975       0.033263      -0.037686      -0.026644       0.056891       0.080401       0.056848       0.019609       0.036425      -0.064163      -0.081486      -0.035252       0.116738              9.844211       8.923309      -4.994757      -3.531816      10.964440       1.866108       9.644883          -0.002858
          140              C       6.685894       2.466714       1.744230      -0.016414      40.786912 0.41412663E+03  0.95236428E+04                                10.176848                            6.678660       0.063504       2.029056                    0.999283      26.624182      73.288617       0.659416       0.403903      -1.083035      -0.021883       0.026930       0.019092       0.039605       0.008917       0.006316      -0.006816       0.000990       0.008568      -0.015153       0.007464       0.007689             13.676280      11.564281      -7.252615      -5.128367      15.467102       2.078376      13.997457           0.003045
          141              C       9.402450       8.309524       8.083032       0.590612      24.677638 0.25296266E+03  0.52457833E+04                                 7.851586                            5.634294      -0.064107       2.035006                    0.999630      22.288174      62.155386       0.627622       0.470602      -1.021986       0.000000       0.056867      -0.000510       0.056870      -0.000002      -0.000002       0.022180       0.043657       0.342615      -0.081446      -0.035274       0.116719              9.843951       8.325468       0.000010       0.000001      16.930368      -0.454851       4.276016          -0.002856
          142              C       9.402450       6.821896       8.150897      -0.016351      40.784197 0.41411464E+03  0.95231710E+04                                10.175975                            6.678321       0.063756       2.029146                    0.999283      26.622517      73.280087       0.659477       0.403873      -1.083069       0.000000      -0.039547      -0.001190       0.039565      -0.000001      -0.000002       0.000899       0.022772       0.022237      -0.015128       0.007448       0.007680             13.674718      12.526209       0.000004       0.000002      23.517796      -0.428215       4.980150           0.002959
          143              C      11.204712       1.506954       1.065577       0.590637      24.677365 0.25295647E+03  0.52456472E+04                                 7.851582                            5.634243      -0.064142       2.034990                    0.999630      22.288482      62.157137       0.627619       0.470605      -1.021980      -0.033262      -0.037687      -0.026644       0.056891      -0.080407      -0.056852       0.019609       0.036429      -0.064167      -0.081493      -0.035253       0.116746              9.844085       8.923192       4.994672       3.531756      10.964297       1.866073       9.644765          -0.002857
          144              C      12.119006       2.466714       1.744230      -0.016414      40.789274 0.41415561E+03  0.95243959E+04                                10.176945                            6.678726       0.063514       2.029058                    0.999283      26.623790      73.285865       0.659443       0.403882      -1.083058       0.021884       0.026929       0.019091       0.039605      -0.008925      -0.006322      -0.006814       0.000994       0.008561      -0.015161       0.007476       0.007685             13.676431      11.564618       7.252902       5.128570      15.467329       2.078855      13.997345           0.003045
          145              C      30.009612      20.207074      14.288560       0.590636      24.677583 0.25296063E+03  0.52457641E+04                                 7.851676                            5.634320      -0.064179       2.034977                    0.999630      22.288698      62.158276       0.627609       0.470610      -1.021975      -0.033264       0.037686       0.026643       0.056891       0.080401       0.056848       0.019609       0.036425      -0.064163      -0.081486      -0.035252       0.116738              9.844210       8.923309      -4.994756      -3.531817      10.964438       1.866109       9.644884          -0.002857
          146              C      30.923906      19.247314      13.609907      -0.016414      40.786905 0.41412657E+03  0.95236408E+04                                10.176846                            6.678659       0.063504       2.029056                    0.999283      26.624180      73.288604       0.659416       0.403903      -1.083035       0.021882      -0.026930      -0.019092       0.039605       0.008917       0.006316      -0.006816       0.000990       0.008568      -0.015153       0.007464       0.007690             13.676277      11.564279      -7.252614      -5.128367      15.467099       2.078377      13.997454           0.003045
          147              C      28.207350      13.404504       7.271105       0.590612      24.677640 0.25296266E+03  0.52457836E+04                                 7.851587                            5.634294      -0.064108       2.035006                    0.999630      22.288176      62.155397       0.627622       0.470602      -1.021986      -0.000001      -0.056867       0.000510       0.056870      -0.000002      -0.000002       0.022180       0.043657       0.342615      -0.081446      -0.035274       0.116719              9.843951       8.325470       0.000010       0.000001      16.930368      -0.454851       4.276016          -0.002855
          148              C      28.207350      14.892132       7.203240      -0.016351      40.784222 0.41411487E+03  0.95231781E+04                                10.175980                            6.678324       0.063755       2.029145                    0.999283      26.622525      73.280124       0.659477       0.403874      -1.083069      -0.000000       0.039547       0.001190       0.039565      -0.000001      -0.000002       0.000899       0.022772       0.022238      -0.015128       0.007448       0.007680             13.674725      12.526218       0.000006       0.000002      23.517806      -0.428215       4.980152           0.002959
          149              C      26.405088      20.207074      14.288560       0.590637      24.677365 0.25295646E+03  0.52456469E+04                                 7.851582                            5.634243      -0.064141       2.034991                    0.999630      22.288480      62.157127       0.627619       0.470605      -1.021980       0.033262       0.037687       0.026644       0.056891      -0.080407      -0.056852       0.019609       0.036429      -0.064167      -0.081493      -0.035253       0.116746              9.844086       8.923193       4.994673       3.531757      10.964298       1.866074       9.644766          -0.002858
          150              C      25.490794      19.247314      13.609907      -0.016414      40.789274 0.41415560E+03  0.95243958E+04                                10.176946                            6.678726       0.063514       2.029059                    0.999283      26.623789      73.285864       0.659443       0.403883      -1.083057      -0.021884      -0.026929      -0.019091       0.039605      -0.008925      -0.006322      -0.006814       0.000994       0.008561      -0.015161       0.007476       0.007685             13.676433      11.564622       7.252907       5.128572      15.467333       2.078859      13.997343           0.003044
          151              C      28.207350      11.323431      10.214186       0.590588      24.678632 0.25296932E+03  0.52459666E+04                                 7.851806                            5.634356      -0.064084       2.035000                    0.999630      22.288843      62.157933       0.627619       0.470600      -1.021985      -0.000001      -0.018493      -0.053824       0.056912      -0.000003      -0.000001      -0.043467      -0.141928      -0.214427      -0.081514      -0.035226       0.116740              9.844402       8.325638       0.000004       0.000009       5.396357       3.623383      15.811209          -0.002754
          152              C      28.207350      11.755323      11.639357      -0.016427      40.789247 0.41415732E+03  0.95244442E+04                                10.176905                            6.678718       0.063501       2.029047                    0.999283      26.624131      73.286810       0.659447       0.403880      -1.083059      -0.000000       0.014314       0.036925       0.039602      -0.000002      -0.000000      -0.006392       0.002210      -0.039562      -0.015166       0.007467       0.007699             13.676336      12.527358       0.000003       0.000003       6.771437       5.493622      21.730211           0.003037
          153              C      30.702384      17.726030       7.271105       0.590611      24.677401 0.25296020E+03  0.52457173E+04                                 7.851521                            5.634258      -0.064082       2.035015                    0.999630      22.288047      62.154854       0.627626       0.470601      -1.021987       0.049248       0.028433       0.000509       0.056869      -0.018908      -0.019210      -0.011091      -0.021833       0.342623      -0.081452      -0.035271       0.116722              9.843861      14.779011       3.726011       0.393906      10.476583       0.227422       4.275991          -0.002860
          154              C      29.414060      16.982216       7.203240      -0.016352      40.784547 0.41411862E+03  0.95232763E+04                                10.175998                            6.678332       0.063751       2.029143                    0.999283      26.622473      73.279787       0.659480       0.403871      -1.083072      -0.034249      -0.019773       0.001190       0.039565      -0.009862      -0.000780      -0.000450      -0.011388       0.022247      -0.015131       0.007452       0.007680             13.674756      20.769973       4.759520       0.370846      15.274131       0.214108       4.980163           0.002955
          155              C      23.910054      15.885549      14.288560       0.590636      24.677585 0.25295875E+03  0.52457086E+04                                 7.851645                            5.634277      -0.064163       2.034983                    0.999630      22.288595      62.157621       0.627615       0.470607      -1.021978      -0.016008      -0.047649       0.026644       0.056891      -0.055978      -0.045408       0.039428       0.121044      -0.064163      -0.081487      -0.035256       0.116742              9.844170       6.128561       3.381200       0.149832      13.759095      -3.991643       9.644855          -0.002861
          156              C      24.284084      17.157231      13.609907      -0.016414      40.788993 0.41415243E+03  0.95243151E+04                                10.176938                            6.678725       0.063518       2.029060                    0.999283      26.623861      73.286295       0.659439       0.403885      -1.083054       0.012379       0.032417      -0.019091       0.039605      -0.004892       0.002740       0.008880       0.014953       0.008565      -0.015156       0.007472       0.007684             13.676415       8.210454       5.316375       0.763955      18.821463      -5.480872      13.997327           0.003043
          157              C      32.504646      18.766566      10.214186       0.590586      24.678612 0.25297102E+03  0.52460176E+04                                 7.851835                            5.634398      -0.064096       2.034996                    0.999630      22.288930      62.158535       0.627612       0.470604      -1.021982       0.016014       0.009246      -0.053824       0.056912       0.061453       0.037640       0.021732       0.070960      -0.214429      -0.081513      -0.035222       0.116735              9.844439       6.128692      -1.268405      -3.137969       7.593315      -1.811701      15.811310          -0.002758
          158              C      32.130616      18.550620      11.639357      -0.016428      40.787182 0.41413193E+03  0.95237848E+04                                10.176824                            6.678661       0.063488       2.029043                    0.999283      26.624457      73.289196       0.659423       0.403898      -1.083039      -0.012398      -0.007158       0.036924       0.039602      -0.000962       0.005533       0.003194      -0.001111      -0.039553      -0.015162       0.007458       0.007703             13.676211       8.210429      -2.492648      -4.757443      11.088681      -2.746696      21.729524           0.003033
          159              C      25.712316      12.763940      14.288560       0.590637      24.677587 0.25295884E+03  0.52457105E+04                                 7.851644                            5.634277      -0.064164       2.034982                    0.999630      22.288599      62.157626       0.627616       0.470606      -1.021979      -0.049270       0.009962       0.026644       0.056891       0.024425       0.011441      -0.059039      -0.157478      -0.064163      -0.081487      -0.035256       0.116743              9.844166      14.779653      -1.613517      -3.381946       5.107990       2.125581       9.644855          -0.002860
          160              C      27.000640      12.452018      13.609907      -0.016413      40.788977 0.41415243E+03  0.95243134E+04                                10.176929                            6.678721       0.063518       2.029060                    0.999283      26.623862      73.286247       0.659440       0.403885      -1.083055       0.034263      -0.005488      -0.019092       0.039605       0.004029       0.009060      -0.002067      -0.015949       0.008564      -0.015156       0.007472       0.007684             13.676399      20.772793      -1.936512      -4.364593       6.259087       3.402040      13.997317           0.003044
          161              C      23.910054      18.766566      10.214186       0.590585      24.678618 0.25296914E+03  0.52459618E+04                                 7.851804                            5.634355      -0.064075       2.035003                    0.999630      22.288825      62.157867       0.627619       0.470600      -1.021985      -0.016016       0.009246      -0.053824       0.056912      -0.061459      -0.037644       0.021733       0.070960      -0.214431      -0.081515      -0.035226       0.116741              9.844400       6.128682       1.268419       3.137948       7.593312      -1.811680      15.811206          -0.002762
          162              C      24.284084      18.550620      11.639357      -0.016429      40.789249 0.41415731E+03  0.95244457E+04                                10.176914                            6.678724       0.063503       2.029048                    0.999283      26.624122      73.286838       0.659445       0.403881      -1.083059       0.012396      -0.007157       0.036925       0.039603       0.000956      -0.005536       0.003196      -0.001108      -0.039563      -0.015166       0.007468       0.007698             13.676349       8.210432       2.492392       4.757629      11.088383      -2.746802      21.730233           0.003031
          163              C      32.504646      15.885549      14.288560       0.590636      24.677557 0.25296043E+03  0.52457590E+04                                 7.851669                            5.634317      -0.064181       2.034977                    0.999630      22.288695      62.158259       0.627609       0.470610      -1.021975       0.016006      -0.047650       0.026643       0.056891       0.055973       0.045406       0.039427       0.121045      -0.064163      -0.081485      -0.035252       0.116738              9.844199       6.128565      -3.381209      -0.149813      13.759158      -3.991685       9.644874          -0.002858
          164              C      32.130616      17.157231      13.609907      -0.016413      40.786858 0.41412632E+03  0.95236329E+04                                10.176837                            6.678656       0.063506       2.029056                    0.999283      26.624168      73.288545       0.659416       0.403903      -1.083035      -0.012381       0.032415      -0.019092       0.039605       0.004887      -0.002745       0.008878       0.014949       0.008568      -0.015153       0.007463       0.007690             13.676260       8.210441      -5.316275      -0.764257      18.820908      -5.480467      13.997431           0.003045
          165              C      25.712316      17.726030       7.271105       0.590609      24.677627 0.25296253E+03  0.52457797E+04                                 7.851584                            5.634293      -0.064101       2.035008                    0.999630      22.288162      62.155341       0.627622       0.470602      -1.021986      -0.049249       0.028433       0.000509       0.056870       0.018904       0.019208      -0.011092      -0.021833       0.342619      -0.081447      -0.035274       0.116721              9.843948      14.779145      -3.726020      -0.393911      10.476684       0.227426       4.276015          -0.002863
          166              C      27.000640      16.982216       7.203240      -0.016352      40.784207 0.41411457E+03  0.95231699E+04                                10.175979                            6.678323       0.063757       2.029146                    0.999283      26.622516      73.280103       0.659477       0.403874      -1.083069       0.034250      -0.019774       0.001190       0.039566       0.009860       0.000777      -0.000451      -0.011387       0.022240      -0.015128       0.007449       0.007679             13.674725      20.769918      -4.759485      -0.370844      15.274105       0.214109       4.980152           0.002954
          167              C      30.702384      12.763940      14.288560       0.590637      24.677342 0.25295634E+03  0.52456437E+04                                 7.851576                            5.634241      -0.064144       2.034989                    0.999630      22.288482      62.157126       0.627619       0.470605      -1.021980       0.049269       0.009962       0.026644       0.056891      -0.024429      -0.011444      -0.059039      -0.157482      -0.064167      -0.081492      -0.035253       0.116746              9.844072      14.779507       1.613507       3.381934       5.107951       2.125552       9.644759          -0.002859
          168              C      29.414060      12.452018      13.609907      -0.016412      40.789228 0.41415551E+03  0.95243911E+04                                10.176930                            6.678721       0.063514       2.029058                    0.999283      26.623784      73.285785       0.659444       0.403882      -1.083058      -0.034263      -0.005488      -0.019091       0.039605      -0.004032      -0.009062      -0.002068      -0.015954       0.008561      -0.015160       0.007475       0.007685             13.676406      20.772809       1.936522       4.364615       6.259089       3.402038      13.997318           0.003045
          169              C       5.078075       4.310235       3.047796      -0.112356      36.404779 0.43538934E+03  0.10279405E+05                                 9.690034                            7.066016      -0.166510       1.914550                    0.999366      29.801649      86.947569       0.603272       0.430034      -1.051603       0.010841      -0.014135      -0.009997       0.020427       0.018143       0.012826       0.032948       0.049441      -0.096031      -0.055309       0.001876       0.053433             11.809543       6.764651      -2.257345      -1.596168      12.426557      -5.389441      16.237422          -0.002229
          170              C       9.402450       4.050101       8.160110      -0.112325      36.401464 0.43535991E+03  0.10278402E+05                                 9.689162                            7.065630      -0.166234       1.914653                    0.999366      29.799533      86.936391       0.603315       0.430016      -1.051628      -0.000000       0.020364       0.001146       0.020396      -0.000003      -0.000003      -0.004922      -0.057625       0.159180      -0.055342       0.001810       0.053533             11.808230      20.046303      -0.000007       0.000001      10.603616      -0.048985       4.774772          -0.002245
          171              C       9.402450       9.043458       1.098435      -0.112325      36.403609 0.43537935E+03  0.10279036E+05                                 9.689703                            7.065882      -0.166556       1.914547                    0.999366      29.800522      86.941690       0.603289       0.430027      -1.051615      -0.000000       0.007862       0.018806       0.020383      -0.000003      -0.000001      -0.019777      -0.099630       0.033029      -0.055320       0.001807       0.053513             11.809111      20.048060      -0.000000      -0.000004       5.391906       1.793858       9.987368          -0.002196
          172              C      13.726825       4.310235       3.047796      -0.112352      36.404251 0.43539039E+03  0.10279353E+05                                 9.689785                            7.065956      -0.166480       1.914560                    0.999366      29.800893      86.942767       0.603288       0.430026      -1.051617      -0.010838      -0.014136      -0.009997       0.020426      -0.018158      -0.012836       0.032953       0.049452      -0.096050      -0.055319       0.001864       0.053455             11.809182       6.764336       2.257047       1.595958      12.426112      -5.389609      16.237098          -0.002237
          173              C       8.208715       6.117710       8.160110      -0.112325      36.401489 0.43536067E+03  0.10278424E+05                                 9.689166                            7.065636      -0.166237       1.914652                    0.999366      29.799541      86.936423       0.603315       0.430016      -1.051628       0.017635      -0.010182       0.001146       0.020396      -0.024953      -0.004264       0.002459       0.028807       0.159180      -0.055342       0.001809       0.053533             11.808234      12.964282       4.088792      -0.042422      17.685648       0.024493       4.774774          -0.002235
          174              C      10.596185       9.732662       3.047796      -0.112351      36.404251 0.43539019E+03  0.10279346E+05                                 9.689774                            7.065947      -0.166479       1.914560                    0.999366      29.800908      86.942746       0.603290       0.430025      -1.051617      -0.017661      -0.002318      -0.009997       0.020426       0.012335       0.022120      -0.027593      -0.056177      -0.096049      -0.055319       0.001864       0.053455             11.809170      12.965312      -1.323096      -3.869558       6.225115       4.076943      16.237085          -0.002229
          175              C       6.271810       2.242625       3.047796      -0.112356      36.404798 0.43538922E+03  0.10279401E+05                                 9.690036                            7.066014      -0.166509       1.914550                    0.999366      29.801655      86.947586       0.603272       0.430034      -1.051603      -0.006821       0.016456      -0.009997       0.020427       0.030480       0.034947      -0.005366       0.006705      -0.096031      -0.055309       0.001876       0.053433             11.809549       9.056166      -3.580350      -5.465485      10.135043       1.312404      16.237436          -0.002227
          176              C      12.533090       3.621031       1.098435      -0.112326      36.403650 0.43537970E+03  0.10279049E+05                                 9.689719                            7.065891      -0.166558       1.914547                    0.999366      29.800522      86.941766       0.603288       0.430028      -1.051614       0.006808      -0.003931       0.018806       0.020383      -0.043143      -0.017128       0.009887       0.049809       0.033028      -0.055320       0.001807       0.053513             11.809135       9.055962       6.346318       1.553527      16.384060      -0.896936       9.987383          -0.002196
          177              C       8.208715       9.732662       3.047796      -0.112351      36.404792 0.43539761E+03  0.10279566E+05                                 9.689877                            7.066014      -0.166493       1.914555                    0.999366      29.801072      86.943452       0.603286       0.430026      -1.051617       0.017661      -0.002317      -0.009999       0.020427      -0.012343      -0.022121      -0.027592      -0.056180      -0.096051      -0.055322       0.001864       0.053458             11.809315      12.965437       1.323134       3.869659       6.225187       4.077009      16.237320          -0.002223
          178              C       6.271810       3.621031       1.098435      -0.112328      36.403576 0.43537044E+03  0.10278855E+05                                 9.689850                            7.065874      -0.166571       1.914542                    0.999366      29.801088      86.945732       0.603276       0.430035      -1.051601      -0.006804      -0.003929       0.018808       0.020383       0.043128       0.017115       0.009881       0.049799       0.033039      -0.055306       0.001818       0.053488             11.809331       9.055982      -6.346219      -1.553728      16.383963      -0.897046       9.988048          -0.002197
          179              C      10.596185       6.117710       8.160110      -0.112323      36.400873 0.43535229E+03  0.10278174E+05                                 9.689047                            7.065558      -0.166219       1.914659                    0.999366      29.799340      86.935543       0.603320       0.430015      -1.051629      -0.017634      -0.010181       0.001144       0.020395       0.024949       0.004257       0.002458       0.028808       0.159177      -0.055338       0.001808       0.053530             11.808067      12.964136      -4.088674       0.042424      17.685348       0.024493       4.774717          -0.002245
          180              C      12.533090       2.242625       3.047796      -0.112353      36.404838 0.43539802E+03  0.10279581E+05                                 9.689897                            7.066025      -0.166494       1.914555                    0.999366      29.801076      86.943562       0.603284       0.430026      -1.051616       0.006825       0.016454      -0.009999       0.020427      -0.030498      -0.034956      -0.005361       0.006711      -0.096051      -0.055322       0.001865       0.053458             11.809342       9.056138       3.580190       5.465638      10.134525       1.312724      16.237362          -0.002233
          181              C      31.337990      19.471403      12.306341      -0.112356      36.404821 0.43538952E+03  0.10279410E+05                                 9.690042                            7.066018      -0.166511       1.914549                    0.999366      29.801664      86.947640       0.603272       0.430034      -1.051603       0.006820      -0.016456       0.009997       0.020427       0.030480       0.034947      -0.005367       0.006705      -0.096031      -0.055309       0.001876       0.053433             11.809557       9.056174      -3.580355      -5.465491      10.135051       1.312408      16.237446          -0.002227
          182              C      29.401085      15.596318       7.194027      -0.112325      36.401471 0.43536043E+03  0.10278417E+05                                 9.689162                            7.065633      -0.166235       1.914653                    0.999366      29.799533      86.936377       0.603315       0.430016      -1.051628      -0.017635       0.010182      -0.001146       0.020396      -0.024953      -0.004264       0.002459       0.028807       0.159181      -0.055342       0.001809       0.053533             11.808229      12.964280       4.088793      -0.042422      17.685634       0.024493       4.774772          -0.002239
          183              C      25.076710      18.092997      14.255702      -0.112326      36.403644 0.43537960E+03  0.10279046E+05                                 9.689718                            7.065890      -0.166557       1.914547                    0.999366      29.800516      86.941743       0.603288       0.430028      -1.051614      -0.006808       0.003931      -0.018806       0.020383      -0.043143      -0.017128       0.009887       0.049809       0.033028      -0.055320       0.001807       0.053513             11.809135       9.055963       6.346319       1.553527      16.384061      -0.896932       9.987380          -0.002198
          184              C      27.013615      11.981366      12.306341      -0.112351      36.404261 0.43539035E+03  0.10279350E+05                                 9.689775                            7.065948      -0.166480       1.914559                    0.999366      29.800917      86.942776       0.603290       0.430025      -1.051617       0.017661       0.002318       0.009997       0.020426       0.012335       0.022120      -0.027593      -0.056177      -0.096049      -0.055319       0.001863       0.053455             11.809171      12.965315      -1.323096      -3.869556       6.225114       4.076942      16.237082          -0.002223
          185              C      28.207350      17.663927       7.194027      -0.112325      36.401464 0.43535988E+03  0.10278402E+05                                 9.689164                            7.065631      -0.166235       1.914653                    0.999366      29.799524      86.936374       0.603315       0.430016      -1.051628       0.000000      -0.020364      -0.001146       0.020396      -0.000003      -0.000003      -0.004922      -0.057625       0.159179      -0.055342       0.001810       0.053532             11.808234      20.046314      -0.000004       0.000001      10.603616      -0.048985       4.774773          -0.002248
          186              C      23.882975      17.403793      12.306341      -0.112352      36.404269 0.43539063E+03  0.10279361E+05                                 9.689788                            7.065958      -0.166480       1.914560                    0.999366      29.800908      86.942831       0.603288       0.430026      -1.051617       0.010838       0.014136       0.009998       0.020426      -0.018157      -0.012836       0.032953       0.049452      -0.096050      -0.055319       0.001864       0.053455             11.809185       6.764339       2.257050       1.595960      12.426116      -5.389607      16.237101          -0.002234
          187              C      32.531725      17.403793      12.306341      -0.112355      36.404768 0.43538924E+03  0.10279401E+05                                 9.690030                            7.066013      -0.166509       1.914550                    0.999366      29.801649      86.947550       0.603272       0.430034      -1.051603      -0.010841       0.014135       0.009997       0.020427       0.018143       0.012826       0.032948       0.049441      -0.096032      -0.055309       0.001876       0.053433             11.809536       6.764648      -2.257345      -1.596167      12.426550      -5.389436      16.237410          -0.002226
          188              C      28.207350      12.670570      14.255702      -0.112324      36.403574 0.43537889E+03  0.10279022E+05                                 9.689695                            7.065877      -0.166554       1.914548                    0.999366      29.800504      86.941608       0.603289       0.430027      -1.051615       0.000000      -0.007862      -0.018806       0.020383      -0.000003      -0.000001      -0.019777      -0.099630       0.033029      -0.055320       0.001807       0.053512             11.809101      20.048043       0.000000      -0.000002       5.391902       1.793857       9.987359          -0.002199
          189              C      25.076710      19.471403      12.306341      -0.112353      36.404822 0.43539781E+03  0.10279574E+05                                 9.689896                            7.066025      -0.166494       1.914555                    0.999366      29.801063      86.943525       0.603284       0.430027      -1.051616      -0.006825      -0.016454       0.009999       0.020427      -0.030498      -0.034956      -0.005361       0.006711      -0.096051      -0.055322       0.001865       0.053458             11.809341       9.056139       3.580192       5.465638      10.134527       1.312728      16.237357          -0.002235
          190              C      31.337990      18.092997      14.255702      -0.112327      36.403535 0.43536991E+03  0.10278839E+05                                 9.689841                            7.065868      -0.166570       1.914543                    0.999366      29.801068      86.945635       0.603277       0.430035      -1.051602       0.006804       0.003928      -0.018808       0.020383       0.043128       0.017115       0.009881       0.049800       0.033039      -0.055306       0.001818       0.053488             11.809318       9.055972      -6.346211      -1.553726      16.383945      -0.897045       9.988038          -0.002194
          191              C      27.013615      15.596318       7.194027      -0.112323      36.400902 0.43535266E+03  0.10278185E+05                                 9.689052                            7.065561      -0.166220       1.914658                    0.999366      29.799359      86.935622       0.603320       0.430015      -1.051629       0.017635       0.010181      -0.001144       0.020395       0.024949       0.004257       0.002458       0.028808       0.159177      -0.055338       0.001808       0.053530             11.808074      12.964147      -4.088675       0.042424      17.685357       0.024493       4.774719          -0.002241
          192              C      29.401085      11.981366      12.306341      -0.112351      36.404796 0.43539768E+03  0.10279568E+05                                 9.689877                            7.066014      -0.166493       1.914555                    0.999366      29.801074      86.943456       0.603286       0.430025      -1.051617      -0.017661       0.002317       0.009999       0.020427      -0.012343      -0.022121      -0.027592      -0.056180      -0.096051      -0.055322       0.001864       0.053458             11.809315      12.965440       1.323135       3.869661       6.225187       4.077008      16.237318          -0.002227
          193              C      20.647780       9.793027       2.502724      -0.319040      24.715792 0.33350098E+03  0.73595797E+04                                 7.114428                            5.787306       0.411463       2.120067                    0.997881      29.248512      82.258883       0.736993       0.376606      -1.088040       0.092945      -0.053662      -0.041231       0.114972      -0.028514      -0.011133       0.006426       0.032918      -0.028323      -0.028203      -0.012722       0.040924              8.053361       9.860105      -2.394233       1.406696       7.095490      -0.812177       7.204487           0.000773
          194              C      22.415441      15.069535       8.398713      -0.319025      24.715896 0.33349678E+03  0.73596085E+04                                 7.114643                            5.787319       0.411251       2.119977                    0.997880      29.250515      82.270472       0.736968       0.376612      -1.088014       0.002692       0.108885      -0.036849       0.114983      -0.001659       0.007859      -0.022187      -0.048032      -0.046442      -0.028140      -0.012751       0.040891              8.053665       7.934060      -1.639892       1.939826       8.608971      -2.028030       7.617966           0.000767
          195              C      15.194359      12.941561      11.408124      -0.319043      24.716112 0.33350268E+03  0.73596960E+04                                 7.114583                            5.787346       0.411217       2.119981                    0.997879      29.249705      82.265218       0.736978       0.376609      -1.088027      -0.002685       0.001550       0.114928       0.114970      -0.006869       0.004185      -0.002419       0.007926       0.121372      -0.028159      -0.012738       0.040897              8.053572       7.933764      -1.282072       2.192810       6.453395      -1.266014       9.773556           0.000765
          196              C      16.962020       5.623933       8.398713      -0.319024      24.716191 0.33350262E+03  0.73597349E+04                                 7.114572                            5.787282       0.411259       2.119981                    0.997880      29.250616      82.269477       0.736991       0.376601      -1.088027      -0.092950      -0.056769      -0.036850       0.114980       0.019973       0.023140       0.004283       0.026867      -0.046457      -0.028144      -0.012741       0.040885              8.053575       9.860283      -0.527851       2.726200       6.682480      -0.665974       7.617961           0.000766
          197              C      20.647780       5.623933       8.398713      -0.319024      24.716243 0.33350287E+03  0.73597341E+04                                 7.114607                            5.787315       0.411252       2.119979                    0.997880      29.250454      82.268714       0.736983       0.376605      -1.088026       0.092950      -0.056768      -0.036851       0.114980      -0.019980      -0.023144       0.004281       0.026862      -0.046465      -0.028153      -0.012740       0.040892              8.053622       9.860402       0.527844      -2.726241       6.682425      -0.665953       7.618040           0.000767
          198              C      16.962020       9.793027       2.502724      -0.319040      24.715741 0.33350078E+03  0.73595820E+04                                 7.114395                            5.787274       0.411467       2.120068                    0.997881      29.248671      82.259654       0.737000       0.376602      -1.088042      -0.092945      -0.053662      -0.041232       0.114972       0.028506       0.011128       0.006424       0.032916      -0.028339      -0.028193      -0.012724       0.040917              8.053317       9.859991       2.394196      -1.406687       7.095416      -0.812153       7.204542           0.000770
          199              C      15.194359      15.069535       8.398713      -0.319024      24.716313 0.33350398E+03  0.73597664E+04                                 7.114623                            5.787326       0.411250       2.119977                    0.997880      29.250533      82.269033       0.736982       0.376605      -1.088025      -0.002688       0.108882      -0.036851       0.114981       0.001640      -0.007864      -0.022184      -0.048038      -0.046467      -0.028153      -0.012739       0.040892              8.053641       7.934066       1.640031      -1.939857       8.608804      -2.028025       7.618054           0.000768
          200              C      22.415441      12.941561      11.408124      -0.319042      24.715661 0.33349487E+03  0.73595216E+04                                 7.114596                            5.787333       0.411218       2.119981                    0.997879      29.249666      82.266588       0.736965       0.376616      -1.088016       0.002689       0.001552       0.114930       0.114972       0.006858      -0.004201      -0.002426       0.007919       0.121360      -0.028145      -0.012750       0.040896              8.053588       7.933752       1.282087      -2.192665       6.453325      -1.265934       9.773686           0.000765
          201              C      24.258321      11.877573       8.398713      -0.319023      24.715854 0.33349607E+03  0.73595884E+04                                 7.114635                            5.787314       0.411248       2.119977                    0.997880      29.250460      82.270279       0.736968       0.376612      -1.088014       0.095643      -0.052111      -0.036849       0.114982      -0.021629      -0.015285       0.017900       0.021142      -0.046442      -0.028140      -0.012752       0.040892              8.053657       7.020050      -1.112193      -0.786413       9.522961       2.693953       7.617959           0.000774
          202              C      18.804900       6.687921      11.408124      -0.319043      24.716122 0.33350267E+03  0.73596951E+04                                 7.114583                            5.787345       0.411225       2.119983                    0.997879      29.249716      82.265224       0.736979       0.376609      -1.088028      -0.000000      -0.003102       0.114928       0.114969      -0.000003      -0.000002       0.004833      -0.015863       0.121376      -0.028161      -0.012737       0.040898              8.053573       5.713177      -0.000017       0.000004       8.673979       2.532043       9.773562           0.000764
          203              C      13.351479      11.877573       8.398713      -0.319025      24.716264 0.33350378E+03  0.73597681E+04                                 7.114591                            5.787295       0.411255       2.119979                    0.997880      29.250673      82.269728       0.736989       0.376601      -1.088027      -0.095639      -0.052113      -0.036850       0.114980       0.021620       0.015279       0.017898       0.021161      -0.046458      -0.028144      -0.012741       0.040886              8.053598       7.019822       1.112114       0.786356       9.522990       2.693961       7.617982           0.000771
          204              C      18.804900      12.984989       2.502724      -0.319040      24.715794 0.33350091E+03  0.73595777E+04                                 7.114428                            5.787305       0.411463       2.120067                    0.997881      29.248506      82.258856       0.736993       0.376606      -1.088040      -0.000000       0.107324      -0.041231       0.114972      -0.000003      -0.000002      -0.012855      -0.065847      -0.028323      -0.028203      -0.012722       0.040925              8.053362       5.713174      -0.000001      -0.000017      11.242426       1.624326       7.204487           0.000773
          205              C      18.804900       8.729039      12.851413      -0.319039      24.715849 0.33350173E+03  0.73596007E+04                                 7.114439                            5.787313       0.411466       2.120067                    0.997881      29.248561      82.259060       0.736992       0.376606      -1.088040       0.000000      -0.107324       0.041232       0.114972      -0.000003      -0.000001      -0.012855      -0.065847      -0.028320      -0.028203      -0.012721       0.040924              8.053376       5.713182      -0.000001      -0.000017      11.242448       1.624330       7.204497           0.000773
          206              C      13.351479       9.836455       6.955424      -0.319023      24.715824 0.33349554E+03  0.73595729E+04                                 7.114628                            5.787308       0.411250       2.119978                    0.997880      29.250431      82.270147       0.736969       0.376612      -1.088014      -0.095642       0.052111       0.036849       0.114981      -0.021629      -0.015285       0.017900       0.021141      -0.046442      -0.028140      -0.012752       0.040893              8.053647       7.020039      -1.112190      -0.786409       9.522953       2.693949       7.617950           0.000769
          207              C      18.804900      15.026107       3.946013      -0.319043      24.716089 0.33350216E+03  0.73596813E+04                                 7.114577                            5.787341       0.411220       2.119982                    0.997879      29.249691      82.265146       0.736979       0.376609      -1.088028       0.000000       0.003101      -0.114928       0.114970      -0.000002      -0.000002       0.004834      -0.015861       0.121373      -0.028159      -0.012737       0.040897              8.053566       5.713174      -0.000017       0.000005       8.673967       2.532036       9.773556           0.000765
          208              C      24.258321       9.836455       6.955424      -0.319023      24.716252 0.33350354E+03  0.73597615E+04                                 7.114588                            5.787293       0.411255       2.119979                    0.997880      29.250665      82.269704       0.736989       0.376601      -1.088027       0.095639       0.052112       0.036850       0.114981       0.021621       0.015279       0.017898       0.021162      -0.046459      -0.028145      -0.012741       0.040886              8.053595       7.019819       1.112113       0.786355       9.522990       2.693960       7.617976           0.000774
          209              C      22.415441       6.644493       6.955424      -0.319024      24.716250 0.33350295E+03  0.73597372E+04                                 7.114609                            5.787315       0.411251       2.119978                    0.997880      29.250477      82.268812       0.736983       0.376605      -1.088026       0.002688      -0.108882       0.036851       0.114980       0.001641      -0.007864      -0.022184      -0.048036      -0.046465      -0.028152      -0.012739       0.040891              8.053624       7.934050       1.640027      -1.939849       8.608788      -2.028017       7.618035           0.000769
          210              C      20.647780      11.921001      12.851413      -0.319038      24.715748 0.33350082E+03  0.73595838E+04                                 7.114397                            5.787275       0.411467       2.120068                    0.997881      29.248685      82.259724       0.737000       0.376602      -1.088042       0.092946       0.053662       0.041232       0.114972       0.028506       0.011128       0.006425       0.032916      -0.028338      -0.028193      -0.012724       0.040918              8.053320       9.859995       2.394198      -1.406690       7.095418      -0.812154       7.204547           0.000772
          211              C      16.962020      16.090095       6.955424      -0.319024      24.716303 0.33350372E+03  0.73597590E+04                                 7.114620                            5.787322       0.411252       2.119977                    0.997880      29.250528      82.269007       0.736983       0.376605      -1.088025      -0.092951       0.056769       0.036851       0.114981      -0.019981      -0.023144       0.004282       0.026859      -0.046468      -0.028153      -0.012739       0.040892              8.053638       9.860428       0.527846      -2.726247       6.682438      -0.665955       7.618048           0.000767
          212              C      15.194359       8.772467       3.946013      -0.319041      24.715619 0.33349425E+03  0.73595032E+04                                 7.114587                            5.787327       0.411219       2.119982                    0.997879      29.249615      82.266373       0.736965       0.376616      -1.088016      -0.002689      -0.001553      -0.114929       0.114971       0.006858      -0.004202      -0.002426       0.007919       0.121362      -0.028146      -0.012751       0.040897              8.053576       7.933742       1.282084      -2.192662       6.453317      -1.265932       9.773669           0.000761
          213              C      15.194359       6.644493       6.955424      -0.319023      24.715764 0.33349459E+03  0.73595462E+04                                 7.114613                            5.787297       0.411253       2.119979                    0.997880      29.250397      82.270002       0.736970       0.376612      -1.088015      -0.002691      -0.108883       0.036849       0.114981      -0.001660       0.007859      -0.022187      -0.048032      -0.046440      -0.028139      -0.012752       0.040891              8.053629       7.934028      -1.639882       1.939811       8.608929      -2.028013       7.617930           0.000766
          214              C      22.415441       8.772467       3.946013      -0.319042      24.716100 0.33350248E+03  0.73596902E+04                                 7.114579                            5.787343       0.411221       2.119982                    0.997879      29.249694      82.265164       0.736979       0.376609      -1.088028       0.002685      -0.001550      -0.114928       0.114970      -0.006869       0.004185      -0.002419       0.007927       0.121372      -0.028159      -0.012737       0.040896              8.053567       7.933761      -1.282070       2.192808       6.453391      -1.266011       9.773548           0.000766
          215              C      20.647780      16.090095       6.955424      -0.319024      24.716286 0.33350406E+03  0.73597763E+04                                 7.114594                            5.787296       0.411258       2.119979                    0.997880      29.250713      82.269867       0.736989       0.376601      -1.088027       0.092951       0.056770       0.036850       0.114981       0.019974       0.023139       0.004283       0.026865      -0.046460      -0.028145      -0.012741       0.040885              8.053602       9.860324      -0.527853       2.726215       6.682500      -0.665979       7.617981           0.000766
          216              C      16.962020      11.921001      12.851413      -0.319039      24.715794 0.33350100E+03  0.73595805E+04                                 7.114429                            5.787306       0.411461       2.120066                    0.997881      29.248519      82.258918       0.736993       0.376606      -1.088040      -0.092946       0.053662       0.041231       0.114972      -0.028513      -0.011133       0.006426       0.032917      -0.028323      -0.028202      -0.012722       0.040924              8.053362       9.860107      -2.394234       1.406695       7.095491      -0.812177       7.204488           0.000773
          217              N      21.841891       9.103606       2.717682      -0.442843      39.447399 0.50041392E+03  0.12058656E+05                                 9.790980                            7.280745      -0.064983       1.985651                    0.999027      29.478321      82.908284       0.639857       0.397241      -1.088172      -0.014799       0.008544       0.024158       0.029591      -0.100444       0.130962      -0.075613       0.115977       0.018103      -0.118999      -0.100897       0.219896             11.775071      13.301015      -4.733501       2.261392       7.835274      -1.305625      14.188925           0.039074
          218              N      21.841891      16.117237       7.677068      -0.442993      39.452335 0.50048038E+03  0.12060714E+05                                 9.791828                            7.281207      -0.064694       1.985705                    0.999026      29.480782      82.918020       0.639837       0.397238      -1.088169      -0.014765      -0.025574      -0.000000       0.029531      -0.089987       0.138411      -0.079915       0.103899      -0.018198      -0.119082      -0.100873       0.219955             11.776236      13.302636      -0.553733       5.217172      12.663572      -3.012255       9.362499           0.038969
          219              N      15.767909      12.610422      12.636455      -0.442843      39.447419 0.50041412E+03  0.12058664E+05                                 9.790990                            7.280752      -0.064989       1.985649                    0.999027      29.478326      82.908358       0.639856       0.397241      -1.088172       0.014799      -0.008544      -0.024159       0.029592      -0.100443       0.130962      -0.075613       0.115975       0.018100      -0.118997      -0.100897       0.219894             11.775084      13.301031      -4.733508       2.261394       7.835283      -1.305628      14.188940           0.039074
          220              N      15.767909       5.596791       7.677068      -0.442994      39.452196 0.50047854E+03  0.12060660E+05                                 9.791819                            7.281204      -0.064707       1.985702                    0.999026      29.480693      82.917770       0.639835       0.397239      -1.088168       0.014768       0.025578       0.000000       0.029535      -0.089988       0.138405      -0.079912       0.103901      -0.018186      -0.119073      -0.100877       0.219950             11.776221      13.302614      -0.553737       5.217163      12.663560      -3.012250       9.362489           0.038969
          221              N      21.841891       5.596791       7.677068      -0.442993      39.452244 0.50048104E+03  0.12060707E+05                                 9.791716                            7.281152      -0.064734       1.985694                    0.999026      29.480879      82.917629       0.639849       0.397232      -1.088176      -0.014769       0.025580      -0.000000       0.029537       0.089981      -0.138406      -0.079909       0.103901      -0.018185      -0.119075      -0.100870       0.219945             11.776076      13.302599       0.553781      -5.217201      12.663163      -3.012154       9.362466           0.038968
          222              N      15.767909       9.103606       2.717682      -0.442844      39.447342 0.50041119E+03  0.12058607E+05                                 9.791099                            7.280809      -0.064970       1.985655                    0.999027      29.478123      82.908519       0.639842       0.397250      -1.088163       0.014799       0.008544       0.024158       0.029591       0.100437      -0.130968      -0.075615       0.115974       0.018100      -0.118991      -0.100905       0.219896             11.775236      13.301051       4.733490      -2.261338       7.835292      -1.305583      14.189366           0.039071
          223              N      15.767909      16.117237       7.677068      -0.442995      39.452387 0.50048308E+03  0.12060766E+05                                 9.791723                            7.281154      -0.064721       1.985697                    0.999026      29.480967      82.917842       0.639850       0.397230      -1.088177       0.014767      -0.025577      -0.000000       0.029534       0.089979      -0.138412      -0.079912       0.103899      -0.018197      -0.119084      -0.100867       0.219951             11.776087      13.302621       0.553778      -5.217208      12.663167      -3.012156       9.362473           0.038968
          224              N      21.841891      12.610422      12.636455      -0.442846      39.447453 0.50041271E+03  0.12058654E+05                                 9.791119                            7.280821      -0.064970       1.985655                    0.999027      29.478178      82.908738       0.639841       0.397250      -1.088163      -0.014798      -0.008544      -0.024157       0.029590       0.100438      -0.130968      -0.075615       0.115976       0.018102      -0.118993      -0.100905       0.219898             11.775262      13.301078       4.733500      -2.261345       7.835307      -1.305587      14.189402           0.039071
          225              N      24.878883      10.857014       7.677068      -0.442993      39.452318 0.50048014E+03  0.12060709E+05                                 9.791837                            7.281214      -0.064713       1.985700                    0.999026      29.480748      82.917978       0.639835       0.397239      -1.088168      -0.029533      -0.000000      -0.000000       0.029533      -0.000004      -0.000003       0.159822      -0.207815      -0.018191      -0.119077      -0.100876       0.219953             11.776245      12.343810      -0.000145      -0.000105      13.622419       6.024330       9.362505           0.038979
          226              N      18.804900       7.350198      12.636455      -0.442842      39.447483 0.50041508E+03  0.12058687E+05                                 9.790973                            7.280738      -0.064969       1.985655                    0.999027      29.478386      82.908384       0.639860       0.397239      -1.088174      -0.000000       0.017087      -0.024157       0.029589      -0.000003      -0.000002       0.151223      -0.231975       0.018114      -0.119006      -0.100893       0.219900             11.775064       5.102373      -0.000014      -0.000010      16.033901       2.611232      14.188917           0.039075
          227              N      12.730917      10.857014       7.677068      -0.442989      39.452203 0.50047845E+03  0.12060656E+05                                 9.791814                            7.281199      -0.064710       1.985702                    0.999026      29.480691      82.917734       0.639836       0.397239      -1.088169       0.029534       0.000000       0.000000       0.029534      -0.000004      -0.000003       0.159821      -0.207815      -0.018190      -0.119076      -0.100876       0.219952             11.776216      12.343779      -0.000145      -0.000101      13.622385       6.024315       9.362483           0.038975
          228              N      18.804900      14.363830       2.717682      -0.442841      39.447341 0.50041287E+03  0.12058625E+05                                 9.790974                            7.280740      -0.064985       1.985650                    0.999027      29.478290      82.908197       0.639857       0.397241      -1.088172      -0.000000      -0.017089       0.024159       0.029592      -0.000003      -0.000002       0.151223      -0.231961       0.018101      -0.118997      -0.100897       0.219895             11.775064       5.102374      -0.000014      -0.000010      16.033894       2.611233      14.188922           0.039074
          229              O      23.248122       6.669681       1.727187      -0.530128      34.742385 0.51544399E+03  0.12259726E+05                                 8.450515                            7.000235       0.376411       2.166857                    0.998757      27.386127      71.577039       0.722324       0.356513      -1.141105       0.011296      -0.004619      -0.025116       0.027924      -0.012243       0.016269       0.055277       0.011089      -0.153631      -0.084844       0.034118       0.050726              9.693099       7.838151      -4.571354      -0.485912      14.203763      -0.156227       7.037382           0.027142
          230              O      21.245400      19.018666       8.006415      -0.529961      34.735519 0.51532312E+03  0.12256105E+05                                 8.449364                            6.999392       0.376404       2.166904                    0.998757      27.383321      71.567009       0.722372       0.356510      -1.141109       0.017873       0.021407       0.001320       0.027918      -0.024168       0.007855       0.007945      -0.122798       0.108963      -0.084845       0.034105       0.050740              9.691579       9.571488      -4.094428      -0.149441      14.172757       0.467511       5.330492           0.027023
          231              O      16.364400      13.888075      15.262166      -0.530214      34.744785 0.51548729E+03  0.12261025E+05                                 8.450905                            7.000538       0.376416       2.166842                    0.998758      27.387252      71.580983       0.722306       0.356514      -1.141103      -0.017822       0.008390       0.019770       0.027908       0.000625       0.025377       0.008328      -0.121759       0.112442      -0.084892       0.034159       0.050733              9.693569       9.573973       1.506253       3.811809       6.607941       3.143066      12.898794           0.027311
          232              O      14.361678       3.851634       5.712507      -0.530049      34.738499 0.51536967E+03  0.12257488E+05                                 8.449820                            6.999669       0.376529       2.166919                    0.998758      27.384608      71.571160       0.722364       0.356507      -1.141113      -0.011294      -0.025227       0.004031       0.027932      -0.011258       0.016978       0.065396       0.039685      -0.067731      -0.084841       0.034100       0.050741              9.692252       7.837581       1.981921       4.147545       7.735002       2.130694      13.504174           0.027080
          233              O      24.652848       4.662653       8.006415      -0.529957      34.735158 0.51531781E+03  0.12255947E+05                                 8.449304                            6.999361       0.376430       2.166914                    0.998757      27.383160      71.566481       0.722373       0.356511      -1.141109       0.009603      -0.026182       0.001321       0.027918      -0.041088       0.002950      -0.010778       0.103249       0.108969      -0.084841       0.034107       0.050734              9.691493      16.568136       0.054836       0.479582       7.175870      -0.104336       5.330473           0.027028
          234              O      12.956952       9.102738       1.727187      -0.530125      34.741544 0.51542848E+03  0.12259247E+05                                 8.450317                            7.000083       0.376437       2.166866                    0.998757      27.385950      71.575912       0.722340       0.356508      -1.141110      -0.009649      -0.007471      -0.025116       0.027923       0.010919       0.039736      -0.041731       0.015649      -0.153631      -0.084844       0.034120       0.050723              9.692833      16.570746      -0.470630       0.107824       5.470531       0.498900       7.037222           0.027137
          235              O      14.959674      18.207647       5.712507      -0.530048      34.739235 0.51538345E+03  0.12257916E+05                                 8.450001                            6.999809       0.376506       2.166912                    0.998758      27.384743      71.572144       0.722348       0.356511      -1.141107      -0.016201       0.022397       0.004033       0.027935       0.022810       0.048142      -0.047408      -0.000352      -0.067724      -0.084840       0.034097       0.050743              9.692494       6.044361      -0.946516      -0.228624       9.528434      -4.657330      13.504687           0.027079
          236              O      22.650126      11.455018      15.262166      -0.530215      34.745064 0.51549140E+03  0.12261148E+05                                 8.450958                            7.000566       0.376392       2.166833                    0.998758      27.387353      71.581347       0.722304       0.356514      -1.141103       0.016177       0.011239       0.019769       0.027908      -0.053036      -0.005475      -0.026146       0.059786       0.112449      -0.084892       0.034155       0.050737              9.693645       6.045022       0.531201       0.816104      10.136985      -4.872708      12.898929           0.027307
          237              O      27.093348      10.511761       5.712507      -0.530053      34.739315 0.51538412E+03  0.12257933E+05                                 8.449997                            6.999804       0.376508       2.166911                    0.998758      27.384838      71.572335       0.722350       0.356510      -1.141108       0.027498       0.002833       0.004033       0.027936      -0.011560      -0.065129      -0.017994      -0.039338      -0.067719      -0.084845       0.034100       0.050745              9.692473       9.477200      -1.035399      -3.919092       6.095667       2.526613      13.504552           0.027093
          238              O      17.400174       7.227949      15.262166      -0.530216      34.745245 0.51549538E+03  0.12261269E+05                                 8.450996                            7.000596       0.376391       2.166832                    0.998758      27.387402      71.581595       0.722302       0.356514      -1.141103       0.001647      -0.019628       0.019770       0.027908       0.052406      -0.019906       0.017813       0.061956       0.112451      -0.084889       0.034153       0.050736              9.693709       8.654049      -2.037564      -4.627988       7.528145       1.729670      12.898933           0.027311
          239              O      10.516452       8.889723       8.006415      -0.529963      34.734939 0.51531317E+03  0.12255794E+05                                 8.449219                            6.999283       0.376433       2.166913                    0.998757      27.383221      71.566240       0.722385       0.356506      -1.141114      -0.027475       0.004775       0.001320       0.027918       0.065250      -0.010812       0.002831       0.019537       0.108969      -0.084839       0.034104       0.050735              9.691396       9.476433       4.039548      -0.330148      14.267349      -0.363161       5.330407           0.027033
          240              O      20.209626      16.798623       1.727187      -0.530125      34.741969 0.51543677E+03  0.12259507E+05                                 8.450431                            7.000181       0.376439       2.166868                    0.998757      27.385993      71.576471       0.722327       0.356512      -1.141106      -0.001646       0.012092      -0.025117       0.027924       0.001313      -0.056010      -0.013550      -0.026743      -0.153638      -0.084848       0.034125       0.050723              9.692969       8.653317       5.041937       0.378191      13.388288      -0.342752       7.037302           0.027142
          241              O      20.209626       4.915405      13.626950      -0.530127      34.742419 0.51544466E+03  0.12259745E+05                                 8.450517                            7.000236       0.376415       2.166858                    0.998757      27.386148      71.577082       0.722324       0.356512      -1.141105      -0.001648      -0.012093       0.025116       0.027924      -0.001320       0.056007      -0.013550      -0.026751      -0.153633      -0.084845       0.034118       0.050727              9.693101       8.653453      -5.042068      -0.378255      13.388469      -0.342695       7.037382           0.027143
          242              O      10.516452      12.824305       7.347722      -0.529964      34.735648 0.51532560E+03  0.12256179E+05                                 8.449384                            6.999408       0.376409       2.166905                    0.998757      27.383384      71.567216       0.722371       0.356510      -1.141109      -0.027476      -0.004775      -0.001320       0.027919      -0.065256       0.010808       0.002830       0.019537       0.108961      -0.084844       0.034105       0.050739              9.691602       9.476580      -4.039627       0.330156      14.267723      -0.363175       5.330502           0.027036
          243              O      17.400174      14.486079       0.091971      -0.530214      34.744786 0.51548730E+03  0.12261026E+05                                 8.450908                            7.000540       0.376416       2.166842                    0.998758      27.387240      71.580962       0.722305       0.356514      -1.141103       0.001645       0.019629      -0.019769       0.027907      -0.052411       0.019901       0.017813       0.061962       0.112442      -0.084893       0.034160       0.050733              9.693576       8.653912       2.037462       4.627885       7.528018       1.729597      12.898798           0.027311
          244              O      27.093348      11.202267       9.641630      -0.530052      34.738647 0.51537245E+03  0.12257571E+05                                 8.449841                            6.999686       0.376532       2.166919                    0.998758      27.384684      71.571408       0.722363       0.356506      -1.141113       0.027497      -0.002833      -0.004033       0.027935       0.011555       0.065124      -0.017994      -0.039342      -0.067723      -0.084840       0.034099       0.050741              9.692277       9.477061       1.035380       3.919016       6.095556       2.526540      13.504213           0.027094
          245              O      21.245400       2.695362       7.347722      -0.529956      34.735110 0.51531673E+03  0.12255914E+05                                 8.449294                            6.999352       0.376432       2.166915                    0.998757      27.383148      71.566425       0.722374       0.356511      -1.141109       0.017873      -0.021407      -0.001321       0.027918       0.024164      -0.007859       0.007944      -0.122791       0.108969      -0.084841       0.034107       0.050734              9.691484       9.571416       4.094389       0.149432      14.172568       0.467496       5.330467           0.027024
          246              O      23.248122      15.044347      13.626950      -0.530125      34.741568 0.51542872E+03  0.12259254E+05                                 8.450321                            7.000084       0.376438       2.166867                    0.998757      27.385954      71.575924       0.722340       0.356508      -1.141111       0.011295       0.004620       0.025116       0.027924       0.012236      -0.016272       0.055278       0.011088      -0.153632      -0.084844       0.034120       0.050724              9.692841       7.838010       4.571226       0.485971      14.203290      -0.156071       7.037223           0.027138
          247              O      14.361678      17.862394       9.641630      -0.530048      34.739256 0.51538380E+03  0.12257926E+05                                 8.450005                            6.999812       0.376500       2.166910                    0.998758      27.384751      71.572172       0.722348       0.356511      -1.141107      -0.011296       0.025228      -0.004033       0.027935       0.011252      -0.016986       0.065395       0.039685      -0.067724      -0.084840       0.034097       0.050743              9.692499       7.837714      -1.981907      -4.147681       7.735090       2.130672      13.504691           0.027079
          248              O      16.364400       7.825953       0.091971      -0.530215      34.745046 0.51549105E+03  0.12261137E+05                                 8.450953                            7.000562       0.376390       2.166832                    0.998758      27.387354      71.581338       0.722305       0.356513      -1.141103      -0.017822      -0.008390      -0.019769       0.027908      -0.000630      -0.025380       0.008331      -0.121755       0.112449      -0.084892       0.034156       0.050737              9.693638       9.574017      -1.506269      -3.811830       6.607976       3.143119      12.898921           0.027305
          249              O      14.959674       3.506381       9.641630      -0.530050      34.739153 0.51538135E+03  0.12257850E+05                                 8.449975                            6.999788       0.376512       2.166913                    0.998758      27.384754      71.572066       0.722351       0.356511      -1.141108      -0.016201      -0.022395      -0.004031       0.027933      -0.022814      -0.048148      -0.047406      -0.000354      -0.067726      -0.084845       0.034100       0.050745              9.692445       6.044355       0.946546       0.228562       9.528473      -4.657322      13.504507           0.027081
          250              O      22.650126      10.259010       0.091971      -0.530217      34.745218 0.51549503E+03  0.12261259E+05                                 8.450995                            7.000597       0.376387       2.166831                    0.998758      27.387382      71.581556       0.722302       0.356514      -1.141102       0.016175      -0.011240      -0.019770       0.027908       0.053030       0.005474      -0.026146       0.059791       0.112449      -0.084888       0.034153       0.050735              9.693706       6.045038      -0.531252      -0.816056      10.137150      -4.872785      12.898931           0.027312
          251              O      24.652848      17.051375       7.347722      -0.529960      34.734871 0.51531185E+03  0.12255755E+05                                 8.449211                            6.999277       0.376426       2.166912                    0.998757      27.383172      71.566098       0.722385       0.356507      -1.141114       0.009603       0.026181      -0.001320       0.027918       0.041086      -0.002954      -0.010779       0.103248       0.108971      -0.084840       0.034105       0.050736              9.691388      16.567955      -0.054749      -0.479578       7.175805      -0.104337       5.330403           0.027024
          252              O      12.956952      12.611290      13.626950      -0.530125      34.741944 0.51543637E+03  0.12259495E+05                                 8.450424                            7.000177       0.376439       2.166868                    0.998757      27.386000      71.576478       0.722328       0.356512      -1.141106      -0.009649       0.007471       0.025117       0.027925      -0.010924      -0.039739      -0.041731       0.015646      -0.153637      -0.084848       0.034124       0.050723              9.692958      16.570965       0.470663      -0.107741       5.470609       0.498899       7.037299           0.027142
          253              O      14.361678      15.044347      13.626950      -0.530127      34.742350 0.51544340E+03  0.12259708E+05                                 8.450508                            7.000229       0.376412       2.166857                    0.998757      27.386119      71.576996       0.722324       0.356513      -1.141105      -0.011297       0.004619       0.025117       0.027925      -0.012244       0.016268       0.055277       0.011088      -0.153630      -0.084843       0.034117       0.050726              9.693089       7.838144      -4.571349      -0.485913      14.203746      -0.156224       7.037376           0.027143
          254              O      16.364400       2.695362       7.347722      -0.529961      34.735489 0.51532263E+03  0.12256091E+05                                 8.449360                            6.999389       0.376407       2.166905                    0.998757      27.383309      71.566968       0.722372       0.356511      -1.141109      -0.017872      -0.021406      -0.001320       0.027917      -0.024167       0.007855       0.007944      -0.122797       0.108962      -0.084844       0.034105       0.050739              9.691573       9.571483      -4.094423      -0.149440      14.172747       0.467509       5.330489           0.027025
          255              O      21.245400       7.825953       0.091971      -0.530216      34.744822 0.51548793E+03  0.12261044E+05                                 8.450913                            7.000544       0.376415       2.166841                    0.998758      27.387262      71.581033       0.722305       0.356514      -1.141103       0.017822      -0.008390      -0.019769       0.027907       0.000625       0.025377       0.008328      -0.121761       0.112442      -0.084893       0.034160       0.050733              9.693580       9.573986       1.506256       3.811816       6.607947       3.143069      12.898806           0.027310
          256              O      23.248122      17.862394       9.641630      -0.530049      34.738540 0.51537039E+03  0.12257510E+05                                 8.449827                            6.999675       0.376526       2.166918                    0.998758      27.384622      71.571212       0.722364       0.356507      -1.141113       0.011295       0.025228      -0.004032       0.027934      -0.011258       0.016978       0.065397       0.039685      -0.067729      -0.084842       0.034100       0.050742              9.692262       7.837588       1.981923       4.147550       7.735008       2.130696      13.504189           0.027078
          257              O      12.956952      17.051375       7.347722      -0.529958      34.735188 0.51531821E+03  0.12255958E+05                                 8.449307                            6.999362       0.376430       2.166914                    0.998757      27.383177      71.566525       0.722373       0.356511      -1.141109      -0.009602       0.026182      -0.001320       0.027918      -0.041089       0.002951      -0.010778       0.103249       0.108973      -0.084843       0.034108       0.050735              9.691499      16.568150       0.054838       0.479581       7.175872      -0.104336       5.330475           0.027024
          258              O      24.652848      12.611290      13.626950      -0.530125      34.741563 0.51542878E+03  0.12259256E+05                                 8.450319                            7.000085       0.376437       2.166866                    0.998757      27.385958      71.575938       0.722340       0.356508      -1.141111       0.009649       0.007471       0.025116       0.027924       0.010919       0.039736      -0.041731       0.015649      -0.153632      -0.084844       0.034120       0.050724              9.692837      16.570754      -0.470630       0.107825       5.470533       0.498900       7.037224           0.027140
          259              O      22.650126       3.506381       9.641630      -0.530047      34.739194 0.51538287E+03  0.12257899E+05                                 8.449996                            6.999807       0.376507       2.166913                    0.998758      27.384720      71.572078       0.722348       0.356511      -1.141107       0.016201      -0.022397      -0.004033       0.027935       0.022810       0.048140      -0.047408      -0.000353      -0.067722      -0.084838       0.034096       0.050743              9.692487       6.044359      -0.946515      -0.228625       9.528428      -4.657324      13.504675           0.027081
          260              O      14.959674      10.259010       0.091971      -0.530215      34.745064 0.51549144E+03  0.12261150E+05                                 8.450958                            7.000566       0.376390       2.166832                    0.998758      27.387353      71.581351       0.722304       0.356514      -1.141103      -0.016177      -0.011239      -0.019769       0.027908      -0.053036      -0.005475      -0.026146       0.059786       0.112449      -0.084892       0.034155       0.050737              9.693645       6.045023       0.531201       0.816105      10.136984      -4.872706      12.898928           0.027307
          261              O      10.516452      11.202267       9.641630      -0.530053      34.739317 0.51538426E+03  0.12257937E+05                                 8.449998                            6.999806       0.376507       2.166910                    0.998758      27.384839      71.572341       0.722350       0.356510      -1.141108      -0.027497      -0.002833      -0.004033       0.027935      -0.011561      -0.065129      -0.017994      -0.039338      -0.067721      -0.084845       0.034100       0.050745              9.692472       9.477201      -1.035397      -3.919089       6.095667       2.526611      13.504549           0.027089
          262              O      20.209626      14.486079       0.091971      -0.530216      34.745180 0.51549426E+03  0.12261236E+05                                 8.450989                            7.000591       0.376388       2.166832                    0.998758      27.387363      71.581488       0.722302       0.356514      -1.141102      -0.001647       0.019628      -0.019770       0.027908       0.052405      -0.019906       0.017814       0.061955       0.112450      -0.084888       0.034153       0.050735              9.693701       8.654040      -2.037561      -4.627983       7.528138       1.729668      12.898924           0.027311
          263              O      27.093348      12.824305       7.347722      -0.529963      34.734971 0.51531366E+03  0.12255809E+05                                 8.449224                            6.999287       0.376433       2.166913                    0.998757      27.383229      71.566277       0.722385       0.356506      -1.141114       0.027476      -0.004775      -0.001319       0.027919       0.065250      -0.010812       0.002831       0.019535       0.108968      -0.084839       0.034104       0.050735              9.691404       9.476440       4.039553      -0.330148      14.267363      -0.363160       5.330410           0.027038
          264              O      17.400174       4.915405      13.626950      -0.530126      34.742008 0.51543738E+03  0.12259524E+05                                 8.450432                            7.000182       0.376444       2.166869                    0.998757      27.386023      71.576538       0.722328       0.356512      -1.141106       0.001646      -0.012092       0.025116       0.027924       0.001313      -0.056011      -0.013551      -0.026743      -0.153639      -0.084850       0.034125       0.050724              9.692972       8.653320       5.041940       0.378192      13.388293      -0.342750       7.037302           0.027141
          265              O      17.400174      16.798623       1.727187      -0.530127      34.742358 0.51544363E+03  0.12259715E+05                                 8.450511                            7.000232       0.376412       2.166858                    0.998757      27.386111      71.576983       0.722324       0.356513      -1.141105       0.001648       0.012093      -0.025116       0.027924      -0.001320       0.056006      -0.013550      -0.026751      -0.153631      -0.084844       0.034118       0.050725              9.693094       8.653446      -5.042064      -0.378253      13.388458      -0.342697       7.037377           0.027142
          266              O      27.093348       8.889723       8.006415      -0.529964      34.735642 0.51532551E+03  0.12256176E+05                                 8.449383                            6.999407       0.376410       2.166905                    0.998757      27.383380      71.567204       0.722372       0.356510      -1.141109       0.027477       0.004776       0.001320       0.027920      -0.065256       0.010808       0.002830       0.019536       0.108960      -0.084843       0.034104       0.050739              9.691601       9.476578      -4.039628       0.330156      14.267724      -0.363176       5.330502           0.027039
          267              O      20.209626       7.227949      15.262166      -0.530215      34.744862 0.51548861E+03  0.12261064E+05                                 8.450917                            7.000547       0.376419       2.166842                    0.998758      27.387282      71.581084       0.722305       0.356514      -1.141103      -0.001645      -0.019629       0.019769       0.027907      -0.052412       0.019901       0.017813       0.061964       0.112444      -0.084894       0.034160       0.050734              9.693586       8.653921       2.037465       4.627891       7.528027       1.729599      12.898811           0.027313
          268              O      10.516452      10.511761       5.712507      -0.530052      34.738643 0.51537231E+03  0.12257567E+05                                 8.449840                            6.999685       0.376531       2.166918                    0.998758      27.384684      71.571404       0.722363       0.356506      -1.141113      -0.027496       0.002833       0.004032       0.027934       0.011555       0.065124      -0.017994      -0.039343      -0.067726      -0.084841       0.034100       0.050741              9.692276       9.477060       1.035381       3.919015       6.095555       2.526540      13.504213           0.027089
          269              O      16.364400      19.018666       8.006415      -0.529958      34.735181 0.51531796E+03  0.12255951E+05                                 8.449305                            6.999360       0.376430       2.166914                    0.998757      27.383180      71.566533       0.722373       0.356511      -1.141109      -0.017873       0.021407       0.001320       0.027918       0.024164      -0.007858       0.007944      -0.122793       0.108973      -0.084843       0.034108       0.050735              9.691497       9.571429       4.094395       0.149434      14.172588       0.467498       5.330473           0.027024
          270              O      14.361678       6.669681       1.727187      -0.530125      34.741523 0.51542797E+03  0.12259231E+05                                 8.450313                            7.000079       0.376438       2.166867                    0.998757      27.385938      71.575865       0.722340       0.356508      -1.141111      -0.011294      -0.004620      -0.025116       0.027923       0.012236      -0.016272       0.055278       0.011088      -0.153631      -0.084843       0.034120       0.050723              9.692831       7.838003       4.571220       0.485971      14.203273      -0.156070       7.037217           0.027136
          271              O      23.248122       3.851634       5.712507      -0.530047      34.739209 0.51538298E+03  0.12257902E+05                                 8.449998                            6.999807       0.376502       2.166911                    0.998758      27.384728      71.572102       0.722348       0.356511      -1.141107       0.011296      -0.025229       0.004033       0.027935       0.011252      -0.016986       0.065394       0.039684      -0.067721      -0.084838       0.034096       0.050742              9.692491       7.837707      -1.981906      -4.147677       7.735085       2.130670      13.504680           0.027080
          272              O      21.245400      13.888075      15.262166      -0.530215      34.745065 0.51549131E+03  0.12261145E+05                                 8.450956                            7.000563       0.376391       2.166833                    0.998758      27.387360      71.581357       0.722305       0.356513      -1.141103       0.017822       0.008390       0.019770       0.027908      -0.000630      -0.025381       0.008331      -0.121755       0.112449      -0.084893       0.034156       0.050737              9.693643       9.574022      -1.506270      -3.811835       6.607978       3.143121      12.898929           0.027307
          273              O      22.650126      18.207647       5.712507      -0.530050      34.739195 0.51538191E+03  0.12257867E+05                                 8.449982                            6.999792       0.376508       2.166912                    0.998758      27.384768      71.572119       0.722350       0.356511      -1.141108       0.016202       0.022396       0.004032       0.027935      -0.022814      -0.048149      -0.047407      -0.000354      -0.067725      -0.084846       0.034100       0.050746              9.692455       6.044359       0.946546       0.228563       9.528482      -4.657331      13.504525           0.027078
          274              O      14.959674      11.455018      15.262166      -0.530215      34.745177 0.51549430E+03  0.12261237E+05                                 8.450987                            7.000591       0.376389       2.166832                    0.998758      27.387368      71.581495       0.722302       0.356514      -1.141102      -0.016175       0.011240       0.019771       0.027908       0.053029       0.005474      -0.026146       0.059790       0.112450      -0.084887       0.034152       0.050735              9.693696       6.045032      -0.531250      -0.816057      10.137138      -4.872780      12.898920           0.027310
          275              O      12.956952       4.662653       8.006415      -0.529960      34.734819 0.51531108E+03  0.12255732E+05                                 8.449202                            6.999271       0.376430       2.166913                    0.998757      27.383156      71.566035       0.722385       0.356506      -1.141114      -0.009603      -0.026179       0.001320       0.027916       0.041086      -0.002953      -0.010779       0.103246       0.108970      -0.084839       0.034105       0.050735              9.691375      16.567928      -0.054746      -0.479579       7.175798      -0.104336       5.330398           0.027026
          276              O      24.652848       9.102738       1.727187      -0.530127      34.741998 0.51543731E+03  0.12259524E+05                                 8.450435                            7.000185       0.376437       2.166867                    0.998757      27.386017      71.576553       0.722327       0.356512      -1.141106       0.009649      -0.007471      -0.025117       0.027924      -0.010924      -0.039740      -0.041731       0.015645      -0.153638      -0.084849       0.034125       0.050723              9.692971      16.570990       0.470664      -0.107739       5.470616       0.498901       7.037309           0.027144

******************************************************
Auxiliary information for the entire system
The total spin magnetic moment of the unit cell is   19.247926
The total net atomic charge of the unit cell is   -0.000004
Accuracy of reproducing the electrostatic potential in the unit cell:
  The inner radius (bohr) =    5.0000
  The outer radius (bohr) =   12.0000
  Valid grid points have density less than (e/(bohr^3)) =    0.0001
  The number of valid grid points were=       455807
  The rms potential error without charges in kcal/mol is=     17.91455
  The rms potential error with partial charges in kcal/mol is=      3.71880
  The RRMSE value at monopole order=      0.20759
  The rms potential error with partial charges and cloud penetration in kcal/mol is=      3.70789
  The RRMSE value at monopole order with cloud penetration is=      0.20698
  The rms potential error with partial charges and atomic dipoles in kcal/mol is=      1.40336
  The RRMSE value at dipole order=      0.07834
  The rms potential error with partial charges, atomic dipoles and cloud penetration in kcal/mol is=      1.38437
  The RRMSE value at dipole order with cloud penetration=      0.07728

******************************************************
The electron densities and ab initio electrostatic potential were computed in VASP using the PBE functional and
projector augmented wave method. See the main text of the journal article for a description of computational details.
The atomic charges, dipoles, and quadrupoles were computed with the DDEC6 method as described in
(a) T. A. Manz and N. Gabaldon Limas, RSC Adv. 6 (2016) 47771-47801 DOI: 10.1039/c6ra04656h
(b) N. Gabaldon Limas and T. A. Manz, RSC Adv. 8 (2018) 2678-2707 DOI: 10.1039/c7ra11829e.
For each atom in the material, the electron cloud parameters were fit to the spherically averaged atom-in-material
electron density using radial positions for which this density was between 10^-4 and 10^-2 electrons per cubic bohr.
The polarizabilities, dispersion coefficients, and quantum Drude oscillator (QDO) parameters were fit using the MCLF method.
The magnetic structure of the system was optimized in VASP from the default ferromagnetic initial guess using spin polarization.
The atomic spin moments (ASMs) were computed on this optimized magnetic structure using the DDEC6 partition as inputs
to the method of T. A. Manz and D. S. Sholl, J. Chem. Theory Comput. 7 (2011) 4146-4164 DOI: 10.1021/ct200539n.
The RMSE and RRMSE were computed using a uniform grid with Ewald summation.
