# Supplementary material for: A collection of forcefield precursors for metal–organic frameworks
Source: RSC Adv. 2019 Nov 13;9(63):36492–507. doi: 10.1039/c9ra07327b (PMC9075174; doi:10.1039/c9ra07327b)
Supplement: RA-009-C9RA07327B-s3965 [file RA-009-C9RA07327B-s3965.xyz]

  144
jmolscript: load "" {1 1 1} spacegroup "x,y,z" unitcell [{      8.741000     0.000000     0.000000 }, {      0.000000    14.796000     0.000000 }, {      0.000000     0.000000    19.340000 }]
Zn     3.221408     0.658126    17.922378     0.760713
Zn     1.149092    14.137874     8.252378     0.760713
Zn     5.519592     8.056126    11.087622     0.760713
Zn     7.591908     6.739874     1.417622     0.760713
H      6.086358    12.811856     9.677736     0.135740
H      1.360974     0.426125    13.369742     0.149074
H      6.444739    10.536232     9.660330     0.091253
H      7.278631     1.725214    11.221068     0.168400
H      6.801372     0.319594    11.720040     0.129472
H      1.388071     0.729443    15.632522     0.097957
H      3.271756    12.234812    12.458828     0.136858
H      3.658108    10.030208    12.352458     0.093257
H      5.156316    14.588856    15.854932     0.101979
H      5.294424    14.284058    13.582482     0.137622
H      2.578595    -0.014796    11.507300     0.305900
H      6.022549     1.094904     9.031780     0.116535
H      7.025142     1.984144     0.007736     0.135740
H      3.009526    14.369875     3.699742     0.149074
H      6.666761     4.259768    -0.009670     0.091253
H      5.832869    13.070786     1.551068     0.168399
H      6.310128    14.476406     2.050040     0.129472
H      2.982429    14.066557     5.962522     0.097957
H      1.098744     2.561188     2.788828     0.136858
H      0.712392     4.765792     2.682458     0.093257
H      7.955184     0.207144     6.184932     0.101979
H      7.817076     0.511942     3.912482     0.137622
H      1.791905     0.014796     1.837300     0.305900
H      7.088951    13.701096    18.701780     0.116535
H      2.654642     5.413856    -0.007736     0.135741
H      7.380026     7.824125    15.640258     0.149075
H      2.296261     3.138232     0.009670     0.091253
H      1.462369     9.123214    17.788932     0.168400
H      1.939628     7.717594    17.289960     0.129472
H      7.352929     8.127443    13.377478     0.097958
H      5.469244     4.836812    16.551172     0.136859
H      5.082891     2.632208    16.657542     0.093257
H      3.584684     7.190856    13.155068     0.101979
H      3.446576     6.886058    15.427518     0.137622
H      6.162405     7.383204    17.502700     0.305900
H      2.718451     8.492904     0.638220     0.116535
H      1.715858     9.382144     9.662264     0.135741
H      5.731474     6.971875     5.970258     0.149074
H      2.074239    11.657768     9.679670     0.091253
H      2.908131     5.672786     8.118932     0.168400
H      2.430872     7.078406     7.619960     0.129472
H      5.758571     6.668557     3.707478     0.097957
H      7.642256     9.959188     6.881172     0.136859
H      8.028609    12.163792     6.987542     0.093257
H      0.785816     7.605144     3.485068     0.101979
H      0.923924     7.909942     5.757518     0.137622
H      6.949095     7.412796     7.832700     0.305900
H      1.652049     6.303096    10.308220     0.116535
C      5.964858     0.864086     9.992978    -0.044479
C      3.343433    -0.031072    13.199550     0.286741
C      4.821536     0.224899    10.076140    -0.052054
C      4.647590    12.802979    11.087622     0.222529
C      5.589869    12.261445    10.238596    -0.246174
C      2.148538     0.309236    13.849374    -0.247683
C      5.793535    10.878019    10.230860     0.112108
C      7.074091     0.821178    10.936770    -0.340935
C      8.320558     0.196787    10.366240     0.663860
C      2.173013     0.464594    15.210910     0.102931
C      3.923835    11.912260    11.880562    -0.230867
C      4.165087    10.589497    11.809004     0.077067
C      4.393227    14.714622    15.338554     0.090066
C      4.492000    14.541509    13.977018    -0.273699
C      3.783979     0.269287     8.987298     0.549732
C      7.146642    13.931914     0.322978    -0.044479
C      1.027067     0.031072     3.529550     0.286741
C      8.289964    14.571101     0.406140    -0.052054
C      8.463910     1.993021     1.417622     0.222529
C      7.521631     2.534555     0.568596    -0.246174
C      2.221962    14.486764     4.179374    -0.247683
C      7.317965     3.917981     0.560860     0.112108
C      6.037409    13.974822     1.266770    -0.340935
C      4.790942    14.599213     0.696240     0.663860
C      2.197487    14.331406     5.540910     0.102931
C      0.446665     2.883740     2.210562    -0.230867
C      0.205413     4.206503     2.139004     0.077067
C     -0.022727     0.081378     5.668554     0.090066
C      8.619500     0.254491     4.307018    -0.273699
C      0.586521    14.526713    18.657298     0.549732
C      2.776142     8.262086    19.017022    -0.044479
C      5.397568     7.366928    15.810450     0.286741
C      3.919464     7.622899    18.933860    -0.052054
C      4.093410     5.404979    17.922378     0.222529
C      3.151130     4.863445    18.771404    -0.246174
C      6.592462     7.707236    15.160626    -0.247683
C      2.947465     3.480019    18.779140     0.112108
C      1.666909     8.219178    18.073230    -0.340935
C      0.420442     7.594787    18.643760     0.663860
C      6.567987     7.862594    13.799090     0.102930
C      4.817165     4.514260    17.129438    -0.230867
C      4.575914     3.191497    17.200996     0.077067
C      4.347773     7.316622    13.671446     0.090066
C      4.249000     7.143509    15.032982    -0.273699
C      4.957021     7.667287     0.682702     0.549732
C      1.594358     6.533914     9.347022    -0.044479
C      7.713933     7.429072     6.140450     0.286741
C      0.451036     7.173101     9.263860    -0.052054
C      0.277090     9.391021     8.252378     0.222529
C      1.219370     9.932555     9.101404    -0.246174
C      6.519038     7.088764     5.490626    -0.247683
C      1.423035    11.315981     9.109140     0.112109
C      2.703591     6.576822     8.403230    -0.340935
C      3.950058     7.201213     8.973760     0.663860
C      6.543513     6.933406     4.129090     0.102930
C      8.294335    10.281740     7.459438    -0.230867
C      8.535587    11.604503     7.530996     0.077067
C      0.022727     7.479378     4.001446     0.090066
C      0.121500     7.652491     5.362982    -0.273699
C      8.154479     7.128713    10.352702     0.549732
N      3.316335    14.625846    11.847684    -0.319135
N      4.471896    14.162731    11.184322     0.042590
N      5.105618    10.008014    10.996724    -0.252132
N      3.249030     0.260410    15.965170    -0.257330
N      1.054165     0.170154     2.177684    -0.319135
N      8.639604     0.633269     1.514322     0.042590
N      8.005882     4.787986     1.326724    -0.252132
N      1.121470    14.535590     6.295170    -0.257330
N      5.424665     7.227846    17.162316    -0.319135
N      4.269104     6.764731    17.825678     0.042590
N      3.635382     2.610014    18.013276    -0.252132
N      5.491970     7.658410    13.044830    -0.257330
N      7.686835     7.568154     7.492316    -0.319135
N      0.101396     8.031269     8.155678     0.042590
N      0.735118    12.185986     8.343276    -0.252132
N      7.619530     7.137590     3.374830    -0.257330
O      8.458666     0.347706     9.095602    -0.582428
O      0.394219    14.402426    11.077952    -0.588051
O      3.884500     1.054955     8.026100    -0.565358
O      2.846944    14.210078     9.138150    -0.572060
O      4.652834    14.448294    18.765602    -0.582428
O      3.976281     0.393574     1.407952    -0.588051
O      0.486000    13.741045    17.696100    -0.565358
O      1.523556     0.585922    18.808150    -0.572060
O      0.282334     7.745706     0.574398    -0.582428
O      8.346781     7.004426    17.932048    -0.588051
O      4.856500     8.452955     1.643900    -0.565358
O      5.894056     6.812078     0.531850    -0.572060
O      4.088166     7.050294    10.244398    -0.582428
O      4.764719     7.791574     8.262048    -0.588051
O      8.255000     6.343045    11.313900    -0.565358
O      7.217444     7.983922    10.201850    -0.572060

The following XYZ coordinates are in angstroms. Other properties are in atomic units.
The sperically averaged electron density of each atom fit to a function of the form exp(a - br)
eigen_1, eigen_2 and eigen_3 are the three eigenvalues of traceless quadrupole moment tensor
  atom number  atomic symbol              X              Y              Z     net charge C6 coefficient C8 coefficient C10 coefficient fluctuating dipole atomic polarizability isotropic forcefield polarizability              a              b squared Pearson coefficient          <r^3>          <r^4>         wp_QDO          m_QDO          q_QDO       dipole_x       dipole_y       dipole_z         dipole            Qxy            Qxz            Qyz     Q(x^2-y^2)  Q(3z^2 - R^2)        eigen_1        eigen_2        eigen_3 static polarizability      alpha(xx)      alpha(xy)      alpha(xz)      alpha(yy)      alpha(yz)      alpha(zz) atomic spin moment
            1             Zn       3.221408       0.658126      17.922378       0.760713      98.274022 0.19651790E+04  0.63343865E+05                                17.368262                           14.473818       0.305792       1.942725                    0.996493      48.367385     133.151710       0.475344       0.399756      -1.143398      -0.021475      -0.060879       0.079157       0.102144      -0.034665      -0.028125      -0.001687       0.076426      -0.105440      -0.049517      -0.025672       0.075189             20.403962      19.190476       1.980530      -0.518622      17.740134      -0.094935      24.281275          -0.000002
            2             Zn       1.149092      14.137874       8.252378       0.760713      98.274030 0.19651792E+04  0.63343872E+05                                17.368263                           14.473818       0.305792       1.942725                    0.996493      48.367387     133.151717       0.475344       0.399756      -1.143398       0.021475       0.060879       0.079157       0.102144      -0.034665       0.028125       0.001687       0.076426      -0.105440      -0.049517      -0.025672       0.075189             20.403963      19.190477       1.980530       0.518622      17.740136       0.094936      24.281275          -0.000002
            3             Zn       5.519592       8.056126      11.087622       0.760713      98.274022 0.19651790E+04  0.63343864E+05                                17.368261                           14.473817       0.305792       1.942725                    0.996493      48.367385     133.151707       0.475344       0.399756      -1.143398       0.021475      -0.060879      -0.079157       0.102144       0.034664      -0.028125       0.001687       0.076426      -0.105440      -0.049517      -0.025672       0.075189             20.403961      19.190475      -1.980530      -0.518622      17.740134       0.094936      24.281274          -0.000002
            4             Zn       7.591908       6.739874       1.417622       0.760713      98.274022 0.19651790E+04  0.63343866E+05                                17.368262                           14.473818       0.305792       1.942725                    0.996493      48.367385     133.151709       0.475344       0.399756      -1.143398      -0.021475       0.060879      -0.079157       0.102144       0.034665       0.028125      -0.001687       0.076426      -0.105440      -0.049517      -0.025672       0.075189             20.403961      19.190475      -1.980530       0.518621      17.740134      -0.094936      24.281275          -0.000002
            5              H       6.086358      12.811856       9.677736       0.135740       1.014433 0.75547710E+01  0.73755530E+02                                 1.722744                            1.651516      -1.080391       2.378114                    0.997048       3.541247      10.173056       0.463402       1.353865      -0.692925       0.020487       0.019219      -0.020482       0.034765       0.002971      -0.011344      -0.000921      -0.000389       0.003120      -0.011439      -0.000689       0.012128              1.748410       1.759416       0.234833      -0.354494       1.855977      -0.240283       1.629838          -0.000000
            6              H       1.360974       0.426125      13.369742       0.149074       0.999965 0.69422171E+01  0.65206542E+02                                 1.594690                            1.496497      -1.093573       2.378328                    0.997937       3.196470       8.506523       0.539049       1.209719      -0.725285      -0.029248       0.003553      -0.014931       0.033030      -0.010312      -0.008324      -0.000267       0.024209       0.013323      -0.018583       0.000460       0.018123              1.639545       1.941589      -0.092819       0.389714       1.247899       0.026442       1.729147           0.000001
            7              H       6.444739      10.536232       9.660330       0.091253       1.105220 0.77702350E+01  0.76447688E+02                                 1.817035                            1.663756      -1.224230       2.290450                    0.994687       3.808368      11.007904       0.466015       1.335908      -0.694756       0.031009      -0.017448      -0.026654       0.044457       0.000640      -0.009016       0.000602      -0.006664      -0.008395      -0.011439       0.004777       0.006662              1.910069       2.133379      -0.414350      -0.618713       1.779338       0.306852       1.817489          -0.000000
            8              H       7.278631       1.725214      11.221068       0.168400       0.932811 0.65938624E+01  0.60587271E+02                                 1.494987                            1.435864      -0.615104       2.610781                    0.999992       2.880246       7.358578       0.568521       1.172514      -0.737670       0.000915       0.027336       0.002075       0.027430       0.002261       0.002964       0.001549      -0.010302      -0.010149      -0.006408      -0.001337       0.007744              1.526516       1.358006       0.191020       0.065294       1.925228       0.216377       1.296312           0.000002
            9              H       6.801372       0.319594      11.720040       0.129472       1.135900 0.88448019E+01  0.88659840E+02                                 1.763067                            1.704624      -1.159633       2.315686                    0.997194       3.620426      10.100162       0.495983       1.231970      -0.718756      -0.005875      -0.013112       0.014741       0.020585      -0.002606       0.000813      -0.005585      -0.008416       0.022957      -0.008818      -0.002069       0.010886              1.785252       1.764476       0.190403      -0.246979       1.606140      -0.257018       1.985141           0.000000
           10              H       1.388071       0.729443      15.632522       0.097957       1.256932 0.90105840E+01  0.89708572E+02                                 1.824729                            1.680256      -0.956129       2.425998                    0.998017       3.353905       8.982412       0.523595       1.174977      -0.735696      -0.045267       0.011931       0.018223       0.050234      -0.012090       0.002312       0.006925       0.030436       0.000986      -0.021988       0.002716       0.019272              1.900679       2.215298      -0.258467      -0.528546       1.474727       0.212626       2.012012           0.000001
           11              H       3.271756      12.234812      12.458828       0.136858       1.073956 0.79101666E+01  0.76992618E+02                                 1.702585                            1.623052      -0.964361       2.431262                    0.998941       3.302622       9.034777       0.503886       1.248850      -0.717387      -0.029005       0.007366       0.022716       0.037571       0.002078      -0.018100      -0.004040       0.006529      -0.006447      -0.017503      -0.002763       0.020266              1.738363       1.726729      -0.254229      -0.347477       1.763887       0.284673       1.724473          -0.000001
           12              H       3.658108      10.030208      12.352458       0.093257       1.170292 0.84697705E+01  0.83119888E+02                                 1.742264                            1.631246      -0.847984       2.470985                    0.999041       3.337708       8.906571       0.529754       1.178144      -0.734401      -0.029722      -0.021777       0.028124       0.046353       0.000602      -0.017660       0.000652      -0.000266      -0.010228      -0.018792       0.001876       0.016916              1.786883       1.615850       0.269300      -0.252140       1.997625      -0.438531       1.747174           0.000000
           13              H       5.156316      14.588856      15.854932       0.101979       1.143291 0.80465701E+01  0.78070088E+02                                 1.727025                            1.598620      -0.822280       2.492441                    0.999396       3.274643       8.728210       0.530055       1.190998      -0.731390       0.042107      -0.010884       0.023509       0.049438      -0.007953       0.000801       0.002603       0.032089       0.005191      -0.019126       0.002082       0.017044              1.783581       1.989301      -0.088643       0.514862       1.372391       0.015097       1.989051           0.000000
           14              H       5.294424      14.284058      13.582482       0.137622       1.091291 0.79292648E+01  0.76978826E+02                                 1.691873                            1.601929      -1.078111       2.373388                    0.998212       3.317675       8.970147       0.519856       1.213626      -0.724848       0.034159      -0.011542      -0.007794       0.036889      -0.011105       0.003642       0.001667       0.031331      -0.015190      -0.017276      -0.004784       0.022060              1.731072       1.950468      -0.181177      -0.369498       1.404549       0.199250       1.838199          -0.000000
           15              H       2.578595      -0.014796      11.507300       0.305900       0.549593 0.33784533E+01  0.27268836E+02                                 1.197795                            1.143857      -1.124833       2.446287                    0.999933       2.630655       7.121420       0.522518       1.452301      -0.673465      -0.030258       0.011248      -0.006395       0.032908      -0.012592      -0.005246       0.000794       0.011463       0.014314      -0.016452       0.002427       0.014026              1.239075       1.438343      -0.095646       0.182506       0.996596       0.007251       1.282285          -0.000000
           16              H       6.022549       1.094904       9.031780       0.116535       1.546180 0.12729244E+02  0.13859446E+03                                 2.088927                            1.985904      -1.538288       2.121589                    0.994337       3.946147      11.164923       0.484192       1.161837      -0.735478      -0.002926      -0.001297      -0.045353       0.045466       0.007669       0.000456      -0.001645       0.000601       0.047118      -0.015600      -0.000220       0.015819              2.131413       2.070719       0.136507      -0.107383       1.822355      -0.385870       2.501166           0.000001
           17              H       7.025142       1.984144       0.007736       0.135740       1.014433 0.75547702E+01  0.73755519E+02                                 1.722743                            1.651515      -1.080391       2.378114                    0.997048       3.541247      10.173055       0.463402       1.353865      -0.692925      -0.020487      -0.019219      -0.020482       0.034765       0.002971       0.011344       0.000921      -0.000389       0.003120      -0.011439      -0.000689       0.012128              1.748410       1.759416       0.234833       0.354494       1.855977       0.240283       1.629838          -0.000000
           18              H       3.009526      14.369875       3.699742       0.149074       0.999966 0.69422246E+01  0.65206634E+02                                 1.594691                            1.496498      -1.093574       2.378327                    0.997937       3.196472       8.506531       0.539049       1.209720      -0.725285       0.029248      -0.003553      -0.014931       0.033030      -0.010312       0.008324       0.000267       0.024209       0.013323      -0.018584       0.000460       0.018123              1.639546       1.941590      -0.092819      -0.389715       1.247899      -0.026442       1.729148           0.000001
           19              H       6.666761       4.259768      -0.009670       0.091253       1.105220 0.77702350E+01  0.76447688E+02                                 1.817035                            1.663756      -1.224230       2.290450                    0.994687       3.808368      11.007904       0.466015       1.335908      -0.694756      -0.031009       0.017448      -0.026654       0.044457       0.000640       0.009016      -0.000602      -0.006664      -0.008395      -0.011439       0.004777       0.006662              1.910069       2.133379      -0.414350       0.618713       1.779338      -0.306852       1.817489          -0.000000
           20              H       5.832869      13.070786       1.551068       0.168399       0.932811 0.65938647E+01  0.60587301E+02                                 1.494988                            1.435865      -0.615104       2.610781                    0.999992       2.880246       7.358580       0.568521       1.172515      -0.737670      -0.000915      -0.027336       0.002075       0.027430       0.002261      -0.002964      -0.001549      -0.010302      -0.010149      -0.006408      -0.001337       0.007744              1.526517       1.358007       0.191021      -0.065294       1.925230      -0.216377       1.296312           0.000002
           21              H       6.310128      14.476406       2.050040       0.129472       1.135900 0.88448010E+01  0.88659826E+02                                 1.763067                            1.704623      -1.159633       2.315686                    0.997194       3.620426      10.100161       0.495984       1.231970      -0.718756       0.005875       0.013112       0.014741       0.020585      -0.002606      -0.000813       0.005585      -0.008416       0.022957      -0.008818      -0.002069       0.010886              1.785252       1.764476       0.190403       0.246979       1.606140       0.257018       1.985141           0.000000
           22              H       2.982429      14.066557       5.962522       0.097957       1.256932 0.90105838E+01  0.89708574E+02                                 1.824729                            1.680256      -0.956128       2.425998                    0.998017       3.353905       8.982414       0.523595       1.174977      -0.735696       0.045267      -0.011931       0.018223       0.050234      -0.012090      -0.002312      -0.006925       0.030436       0.000986      -0.021988       0.002716       0.019272              1.900679       2.215299      -0.258467       0.528546       1.474727      -0.212626       2.012012           0.000001
           23              H       1.098744       2.561188       2.788828       0.136858       1.073956 0.79101666E+01  0.76992623E+02                                 1.702586                            1.623052      -0.964361       2.431262                    0.998941       3.302622       9.034779       0.503886       1.248850      -0.717387       0.029005      -0.007366       0.022716       0.037571       0.002078       0.018100       0.004040       0.006529      -0.006447      -0.017503      -0.002763       0.020266              1.738364       1.726729      -0.254229       0.347478       1.763887      -0.284673       1.724474          -0.000001
           24              H       0.712392       4.765792       2.682458       0.093257       1.170292 0.84697730E+01  0.83119916E+02                                 1.742264                            1.631246      -0.847984       2.470985                    0.999041       3.337709       8.906573       0.529754       1.178144      -0.734401       0.029722       0.021777       0.028124       0.046353       0.000602       0.017660      -0.000652      -0.000266      -0.010228      -0.018792       0.001876       0.016916              1.786883       1.615850       0.269300       0.252140       1.997625       0.438531       1.747174           0.000000
           25              H       7.955184       0.207144       6.184932       0.101979       1.143291 0.80465715E+01  0.78070108E+02                                 1.727026                            1.598621      -0.822280       2.492441                    0.999396       3.274643       8.728211       0.530055       1.190999      -0.731390      -0.042107       0.010884       0.023509       0.049438      -0.007953      -0.000801      -0.002603       0.032089       0.005191      -0.019126       0.002082       0.017044              1.783581       1.989301      -0.088643      -0.514862       1.372391      -0.015097       1.989051           0.000000
           26              H       7.817076       0.511942       3.912482       0.137622       1.091290 0.79292635E+01  0.76978809E+02                                 1.691873                            1.601929      -1.078111       2.373388                    0.998212       3.317675       8.970146       0.519856       1.213626      -0.724848      -0.034159       0.011542      -0.007794       0.036889      -0.011105      -0.003642      -0.001667       0.031331      -0.015190      -0.017276      -0.004784       0.022060              1.731071       1.950467      -0.181177       0.369498       1.404548      -0.199250       1.838199          -0.000000
           27              H       1.791905       0.014796       1.837300       0.305900       0.549593 0.33784527E+01  0.27268831E+02                                 1.197795                            1.143857      -1.124833       2.446287                    0.999933       2.630655       7.121421       0.522517       1.452301      -0.673465       0.030258      -0.011248      -0.006395       0.032908      -0.012592       0.005246      -0.000794       0.011463       0.014314      -0.016452       0.002427       0.014026              1.239075       1.438343      -0.095646      -0.182506       0.996596      -0.007251       1.282285          -0.000000
           28              H       7.088951      13.701096      18.701780       0.116535       1.546180 0.12729247E+02  0.13859450E+03                                 2.088928                            1.985904      -1.538288       2.121589                    0.994337       3.946147      11.164925       0.484192       1.161837      -0.735477       0.002926       0.001297      -0.045353       0.045466       0.007669      -0.000456       0.001645       0.000601       0.047118      -0.015600      -0.000220       0.015819              2.131414       2.070719       0.136508       0.107383       1.822356       0.385870       2.501167           0.000001
           29              H       2.654642       5.413856      -0.007736       0.135741       1.014433 0.75547674E+01  0.73755486E+02                                 1.722743                            1.651515      -1.080391       2.378115                    0.997048       3.541247      10.173055       0.463402       1.353864      -0.692925      -0.020487       0.019219       0.020482       0.034765      -0.002971      -0.011344       0.000921      -0.000389       0.003120      -0.011439      -0.000689       0.012128              1.748410       1.759415      -0.234832      -0.354493       1.855977       0.240283       1.629837          -0.000000
           30              H       7.380026       7.824125      15.640258       0.149075       0.999966 0.69422201E+01  0.65206582E+02                                 1.594691                            1.496497      -1.093573       2.378328                    0.997937       3.196471       8.506528       0.539049       1.209719      -0.725285       0.029248       0.003553       0.014931       0.033030       0.010312      -0.008324       0.000267       0.024209       0.013323      -0.018584       0.000460       0.018123              1.639545       1.941590       0.092819       0.389714       1.247899      -0.026442       1.729147           0.000001
           31              H       2.296261       3.138232       0.009670       0.091253       1.105220 0.77702354E+01  0.76447695E+02                                 1.817035                            1.663756      -1.224230       2.290450                    0.994687       3.808368      11.007905       0.466014       1.335908      -0.694756      -0.031009      -0.017448       0.026654       0.044457      -0.000640      -0.009016      -0.000602      -0.006664      -0.008395      -0.011439       0.004777       0.006662              1.910069       2.133379       0.414350      -0.618713       1.779339      -0.306852       1.817489          -0.000000
           32              H       1.462369       9.123214      17.788932       0.168400       0.932811 0.65938634E+01  0.60587286E+02                                 1.494987                            1.435864      -0.615104       2.610781                    0.999992       2.880246       7.358580       0.568521       1.172514      -0.737670      -0.000915       0.027336      -0.002075       0.027430      -0.002261       0.002964      -0.001549      -0.010302      -0.010149      -0.006408      -0.001337       0.007744              1.526516       1.358007      -0.191020       0.065294       1.925229      -0.216377       1.296312           0.000002
           33              H       1.939628       7.717594      17.289960       0.129472       1.135900 0.88448003E+01  0.88659823E+02                                 1.763067                            1.704624      -1.159633       2.315686                    0.997194       3.620426      10.100163       0.495983       1.231970      -0.718756       0.005875      -0.013112      -0.014741       0.020585       0.002606       0.000813       0.005585      -0.008416       0.022957      -0.008818      -0.002069       0.010886              1.785252       1.764477      -0.190403      -0.246979       1.606140       0.257018       1.985141           0.000000
           34              H       7.352929       8.127443      13.377478       0.097958       1.256931 0.90105722E+01  0.89708430E+02                                 1.824728                            1.680255      -0.956127       2.425998                    0.998017       3.353903       8.982407       0.523595       1.174977      -0.735696       0.045267       0.011931      -0.018223       0.050234       0.012090       0.002312      -0.006925       0.030436       0.000986      -0.021988       0.002716       0.019272              1.900678       2.215296       0.258466      -0.528546       1.474726      -0.212626       2.012011           0.000001
           35              H       5.469244       4.836812      16.551172       0.136859       1.073955 0.79101603E+01  0.76992535E+02                                 1.702584                            1.623050      -0.964361       2.431262                    0.998941       3.302621       9.034771       0.503887       1.248849      -0.717387       0.029005       0.007366      -0.022716       0.037571      -0.002078      -0.018100       0.004040       0.006529      -0.006447      -0.017503      -0.002763       0.020266              1.738361       1.726727       0.254229      -0.347477       1.763885      -0.284673       1.724472          -0.000001
           36              H       5.082891       2.632208      16.657542       0.093257       1.170290 0.84697534E+01  0.83119676E+02                                 1.742262                            1.631244      -0.847983       2.470985                    0.999041       3.337707       8.906565       0.529755       1.178144      -0.734401       0.029722      -0.021777      -0.028124       0.046353      -0.000602      -0.017660      -0.000652      -0.000266      -0.010227      -0.018792       0.001876       0.016916              1.786881       1.615847      -0.269299      -0.252140       1.997624       0.438531       1.747172           0.000000
           37              H       3.584684       7.190856      13.155068       0.101979       1.143290 0.80465656E+01  0.78070030E+02                                 1.727024                            1.598620      -0.822280       2.492441                    0.999396       3.274642       8.728205       0.530055       1.190998      -0.731391      -0.042107      -0.010884      -0.023509       0.049438       0.007953       0.000801      -0.002603       0.032089       0.005191      -0.019126       0.002082       0.017044              1.783580       1.989300       0.088643       0.514862       1.372390      -0.015097       1.989049           0.000000
           38              H       3.446576       6.886058      15.427518       0.137622       1.091291 0.79292644E+01  0.76978818E+02                                 1.691872                            1.601928      -1.078111       2.373388                    0.998212       3.317675       8.970145       0.519856       1.213625      -0.724848      -0.034159      -0.011542       0.007794       0.036889       0.011105       0.003642      -0.001667       0.031331      -0.015190      -0.017276      -0.004784       0.022060              1.731071       1.950467       0.181177      -0.369498       1.404548      -0.199250       1.838198          -0.000000
           39              H       6.162405       7.383204      17.502700       0.305900       0.549593 0.33784558E+01  0.27268860E+02                                 1.197795                            1.143857      -1.124833       2.446287                    0.999933       2.630656       7.121422       0.522518       1.452300      -0.673465       0.030258       0.011248       0.006395       0.032908       0.012592      -0.005246      -0.000794       0.011463       0.014314      -0.016452       0.002427       0.014026              1.239075       1.438343       0.095646       0.182506       0.996596      -0.007251       1.282286          -0.000000
           40              H       2.718451       8.492904       0.638220       0.116535       1.546179 0.12729235E+02  0.13859434E+03                                 2.088927                            1.985904      -1.538288       2.121589                    0.994337       3.946145      11.164919       0.484192       1.161837      -0.735477       0.002926      -0.001297       0.045353       0.045466      -0.007669       0.000456       0.001645       0.000601       0.047118      -0.015600      -0.000220       0.015819              2.131413       2.070719      -0.136507      -0.107383       1.822355       0.385870       2.501166           0.000001
           41              H       1.715858       9.382144       9.662264       0.135741       1.014433 0.75547674E+01  0.73755486E+02                                 1.722743                            1.651515      -1.080391       2.378114                    0.997048       3.541247      10.173055       0.463402       1.353864      -0.692925       0.020487      -0.019219       0.020482       0.034765      -0.002971       0.011344      -0.000921      -0.000389       0.003120      -0.011439      -0.000689       0.012128              1.748410       1.759415      -0.234832       0.354493       1.855977      -0.240283       1.629837          -0.000000
           42              H       5.731474       6.971875       5.970258       0.149074       0.999966 0.69422243E+01  0.65206636E+02                                 1.594692                            1.496498      -1.093573       2.378328                    0.997937       3.196472       8.506534       0.539049       1.209721      -0.725285      -0.029248      -0.003553       0.014931       0.033030       0.010312       0.008324      -0.000267       0.024209       0.013323      -0.018584       0.000460       0.018124              1.639547       1.941591       0.092819      -0.389715       1.247900       0.026442       1.729149           0.000001
           43              H       2.074239      11.657768       9.679670       0.091253       1.105220 0.77702354E+01  0.76447695E+02                                 1.817035                            1.663756      -1.224230       2.290450                    0.994687       3.808368      11.007905       0.466014       1.335908      -0.694756       0.031009       0.017448       0.026654       0.044457      -0.000640       0.009016       0.000602      -0.006664      -0.008395      -0.011439       0.004777       0.006662              1.910069       2.133379       0.414350       0.618713       1.779339       0.306852       1.817490          -0.000000
           44              H       2.908131       5.672786       8.118932       0.168400       0.932811 0.65938575E+01  0.60587215E+02                                 1.494986                            1.435863      -0.615104       2.610781                    0.999992       2.880245       7.358575       0.568521       1.172514      -0.737670       0.000915      -0.027336      -0.002075       0.027430      -0.002261      -0.002964       0.001549      -0.010302      -0.010149      -0.006408      -0.001337       0.007745              1.526515       1.358006      -0.191020      -0.065294       1.925228       0.216377       1.296311           0.000002
           45              H       2.430872       7.078406       7.619960       0.129472       1.135900 0.88448006E+01  0.88659824E+02                                 1.763067                            1.704623      -1.159633       2.315686                    0.997194       3.620426      10.100162       0.495983       1.231970      -0.718756      -0.005875       0.013112      -0.014741       0.020585       0.002606      -0.000813      -0.005585      -0.008416       0.022957      -0.008818      -0.002069       0.010886              1.785252       1.764476      -0.190403       0.246979       1.606140      -0.257018       1.985141           0.000000
           46              H       5.758571       6.668557       3.707478       0.097957       1.256932 0.90105875E+01  0.89708626E+02                                 1.824730                            1.680257      -0.956128       2.425998                    0.998017       3.353906       8.982419       0.523595       1.174978      -0.735695      -0.045267      -0.011931      -0.018223       0.050234       0.012090      -0.002312       0.006925       0.030436       0.000986      -0.021988       0.002716       0.019272              1.900680       2.215299       0.258467       0.528546       1.474727       0.212627       2.012013           0.000001
           47              H       7.642256       9.959188       6.881172       0.136859       1.073955 0.79101589E+01  0.76992520E+02                                 1.702584                            1.623050      -0.964360       2.431262                    0.998941       3.302621       9.034771       0.503887       1.248849      -0.717387      -0.029005      -0.007366      -0.022716       0.037571      -0.002078       0.018100      -0.004040       0.006529      -0.006447      -0.017503      -0.002763       0.020266              1.738361       1.726727       0.254229       0.347477       1.763885       0.284673       1.724472          -0.000001
           48              H       8.028609      12.163792       6.987542       0.093257       1.170291 0.84697576E+01  0.83119726E+02                                 1.742262                            1.631244      -0.847983       2.470985                    0.999041       3.337707       8.906565       0.529755       1.178144      -0.734401      -0.029722       0.021777      -0.028124       0.046353      -0.000602       0.017660       0.000652      -0.000266      -0.010228      -0.018792       0.001876       0.016916              1.786881       1.615848      -0.269299       0.252140       1.997624      -0.438531       1.747172           0.000000
           49              H       0.785816       7.605144       3.485068       0.101979       1.143291 0.80465711E+01  0.78070098E+02                                 1.727025                            1.598620      -0.822280       2.492441                    0.999396       3.274643       8.728209       0.530055       1.190998      -0.731391       0.042107       0.010884      -0.023509       0.049438       0.007953      -0.000801       0.002603       0.032089       0.005191      -0.019126       0.002082       0.017044              1.783581       1.989301       0.088643      -0.514862       1.372391       0.015097       1.989050           0.000000
           50              H       0.923924       7.909942       5.757518       0.137622       1.091291 0.79292647E+01  0.76978823E+02                                 1.691873                            1.601929      -1.078111       2.373388                    0.998212       3.317675       8.970146       0.519856       1.213626      -0.724848       0.034159       0.011542       0.007794       0.036889       0.011105      -0.003642       0.001667       0.031331      -0.015190      -0.017276      -0.004784       0.022060              1.731072       1.950468       0.181177       0.369498       1.404548       0.199250       1.838199          -0.000000
           51              H       6.949095       7.412796       7.832700       0.305900       0.549593 0.33784558E+01  0.27268860E+02                                 1.197795                            1.143857      -1.124833       2.446287                    0.999933       2.630656       7.121422       0.522518       1.452300      -0.673465      -0.030258      -0.011248       0.006395       0.032908       0.012592       0.005246       0.000794       0.011463       0.014314      -0.016452       0.002427       0.014026              1.239075       1.438343       0.095646      -0.182506       0.996596       0.007251       1.282285          -0.000000
           52              H       1.652049       6.303096      10.308220       0.116535       1.546181 0.12729254E+02  0.13859459E+03                                 2.088928                            1.985905      -1.538289       2.121589                    0.994337       3.946148      11.164927       0.484192       1.161837      -0.735478      -0.002926       0.001297       0.045353       0.045466      -0.007669      -0.000456      -0.001645       0.000601       0.047118      -0.015600      -0.000220       0.015819              2.131414       2.070720      -0.136508       0.107383       1.822356      -0.385870       2.501167           0.000001
           53              C       5.964858       0.864086       9.992978      -0.044479      33.978304 0.40477227E+03  0.93770116E+04                                 9.196945                            6.759467       0.100327       2.011341                    0.999757      28.634618      82.555495       0.624607       0.423297      -1.056540       0.093589       0.035424       0.072733       0.123709      -0.025501       0.018916       0.037621      -0.083295      -0.043704      -0.062074      -0.006742       0.068816             11.057740      18.116890       3.557438       2.261958       6.916924      -0.634241       8.139405           0.000004
           54              C       3.343433      -0.031072      13.199550       0.286741      31.568545 0.33835829E+03  0.74719270E+04                                 8.903589                            6.263728       0.056427       2.046844                    0.999441      24.456213      68.150598       0.637867       0.434831      -1.052705      -0.001566      -0.003290      -0.032705       0.032907      -0.002605       0.005178       0.003334       0.014138       0.058128      -0.017713      -0.003016       0.020729             11.257990       9.026091      -1.593647      -1.484322       5.796311       3.654290      18.951568           0.000001
           55              C       4.821536       0.224899      10.076140      -0.052054      41.009948 0.45694246E+03  0.10788791E+05                                10.204504                            7.068037       0.159043       2.044909                    0.999588      27.850540      78.125809       0.632743       0.409984      -1.077111      -0.027143      -0.042290       0.068630       0.085061      -0.008715      -0.037557      -0.017562      -0.034815       0.044673      -0.051971       0.010543       0.041428             12.765643      18.273345       4.754107       0.913799       9.230582      -2.757105      10.793001          -0.000001
           56              C       4.647590      12.802979      11.087622       0.222529      30.880848 0.36834416E+03  0.83347987E+04                                 8.831813                            6.611595      -0.122365       1.983127                    0.999793      25.566723      72.863707       0.608240       0.445031      -1.043333      -0.005899       0.005807      -0.001487       0.008410      -0.000924      -0.003178      -0.012419       0.006955      -0.011005      -0.015539       0.005264       0.010275             10.416506       7.930969      -2.091905      -2.911910      15.940349       0.892000       7.378199          -0.000001
           57              C       5.589869      12.261445      10.238596      -0.246174      35.474024 0.48108809E+03  0.11628597E+05                                 9.415772                            7.359754       0.037121       1.978863                    0.998864      30.825824      90.573130       0.600164       0.422215      -1.057958       0.002667      -0.002975      -0.003094       0.005054       0.018158      -0.008926      -0.011586       0.000280      -0.008853      -0.017127      -0.009607       0.026734             10.692031       9.346628      -2.630839      -3.352753      15.352876       0.989345       7.376588           0.000000
           58              C       2.148538       0.309236      13.849374      -0.247683      37.030513 0.44874039E+03  0.10609635E+05                                 9.622181                            7.045790       0.118419       2.010898                    0.999135      29.849726      85.420555       0.624461       0.414854      -1.067623      -0.012742      -0.009837      -0.003146       0.016402      -0.007430       0.008455      -0.008385       0.037845       0.053488      -0.030216       0.004681       0.025535             11.651926      10.552235      -1.663891      -1.377167       5.925022       3.209647      18.478520           0.000003
           59              C       5.793535      10.878019      10.230860       0.112108      27.155487 0.34049677E+03  0.75639984E+04                                 7.987918                            6.249825       0.106536       2.049524                    0.999581      26.189453      74.250596       0.640935       0.430184      -1.050932      -0.036938      -0.011535       0.035365       0.052423      -0.000859       0.008735       0.008460       0.050620       0.047059      -0.034681       0.008875       0.025806              8.967134       7.813051      -1.445605      -2.901946      12.594991       0.013216       6.493359          -0.000000
           60              C       7.074091       0.821178      10.936770      -0.340935      31.396017 0.44017710E+03  0.10403085E+05                                 8.682366                            6.953983      -0.213688       1.916323                    0.997935      30.432567      88.338778       0.629072       0.411975      -1.064762      -0.057582       0.008630      -0.065666       0.087762       0.004778       0.022136      -0.014519      -0.007616       0.032173      -0.028993       0.000568       0.028424             10.013883      15.071783      -0.223012       0.094883       7.335591       0.856824       7.634276           0.000004
           61              C       8.320558       0.196787      10.366240       0.663860      21.290994 0.24207185E+03  0.49553086E+04                                 7.086301                            5.519426       0.011641       2.068923                    0.999798      21.402058      58.921159       0.634023       0.471927      -1.023268       0.014544       0.002546      -0.030543       0.033925       0.057174       0.005195       0.015519      -0.052199      -0.159703      -0.055793      -0.035417       0.091211              8.116007      11.341689      -2.559293      -0.647424       4.928439      -0.074715       8.077893           0.000003
           62              C       2.173013       0.464594      15.210910       0.102931      27.251377 0.32019685E+03  0.69899369E+04                                 7.920885                            5.993936       0.138699       2.052973                    0.999828      25.993241      72.556453       0.666824       0.420764      -1.058978       0.042572      -0.031367       0.011712       0.054161      -0.004796      -0.006900       0.001464       0.015213      -0.142364      -0.048071       0.014739       0.033332              9.274267       8.543523      -0.970638      -0.113051       4.739147       2.025851      14.540130           0.000002
           63              C       3.923835      11.912260      11.880562      -0.230867      33.650208 0.44999148E+03  0.10686878E+05                                 9.042930                            7.101520       0.106108       2.005043                    0.999364      30.137247      87.508470       0.613663       0.420271      -1.060157      -0.006099      -0.002701      -0.006533       0.009337      -0.001725      -0.019217       0.002599       0.052901       0.007440      -0.027913      -0.008380       0.036293             10.132087       7.223428      -1.072123      -2.144987      15.965260       0.132220       7.207572           0.000000
           64              C       4.165087      10.589497      11.809004       0.077067      26.574260 0.33145346E+03  0.72861532E+04                                 7.720468                            6.074023       0.386228       2.129097                    0.999743      26.158135      72.868801       0.667527       0.417409      -1.062889       0.038006       0.001583      -0.039709       0.054989       0.018321      -0.007474      -0.006872       0.069874       0.062551      -0.050215       0.015401       0.034814              8.594046       6.809309      -1.540746      -2.013999      12.677042      -0.164820       6.295787           0.000001
           65              C       4.393227      14.714622      15.338554       0.090066      27.964437 0.32532524E+03  0.71137166E+04                                 8.006135                            6.009105       0.336111       2.115756                    0.999854      25.945401      71.938670       0.672968       0.416230      -1.064304      -0.054904      -0.005832       0.002083       0.055252      -0.005014       0.012766      -0.016147       0.025613      -0.104714      -0.042169       0.007193       0.034976              9.413198       8.356540      -1.168775      -0.446745       5.111327       2.500824      14.771728           0.000002
           66              C       4.492000      14.541509      13.977018      -0.273699      37.350423 0.48273091E+03  0.11627237E+05                                 9.623126                            7.283791       0.032525       1.967355                    0.999784      30.995907      89.621543       0.617012       0.412136      -1.069037       0.006626      -0.003569       0.008286       0.011194      -0.016595      -0.002732      -0.007134       0.068161      -0.018614      -0.036683      -0.004350       0.041033             11.392622       9.228459      -1.062821      -0.054287       6.011959       3.314428      18.937449           0.000001
           67              C       3.783979       0.269287       8.987298       0.549732      24.810824 0.27425460E+03  0.58022197E+04                                 7.777864                            5.844153      -0.002100       2.040200                    0.999677      23.219699      65.360647       0.619934       0.467004      -1.024157      -0.056846      -0.010214      -0.025332       0.063068      -0.048017      -0.052541       0.058107      -0.014293      -0.051481      -0.066787      -0.039882       0.106668              9.113921      10.630655       2.149615       2.813106       7.222167      -2.147806       9.488942           0.000001
           68              C       7.146642      13.931914       0.322978      -0.044479      33.978300 0.40477221E+03  0.93770098E+04                                 9.196944                            6.759466       0.100327       2.011341                    0.999757      28.634616      82.555486       0.624607       0.423297      -1.056540      -0.093589      -0.035423       0.072733       0.123709      -0.025501      -0.018916      -0.037621      -0.083295      -0.043704      -0.062074      -0.006742       0.068816             11.057738      18.116887       3.557438      -2.261957       6.916923       0.634241       8.139405           0.000004
           69              C       1.027067       0.031072       3.529550       0.286741      31.568549 0.33835833E+03  0.74719281E+04                                 8.903590                            6.263729       0.056426       2.046844                    0.999441      24.456215      68.150610       0.637867       0.434831      -1.052705       0.001566       0.003290      -0.032705       0.032907      -0.002605      -0.005178      -0.003334       0.014138       0.058128      -0.017713      -0.003016       0.020729             11.257992       9.026093      -1.593648       1.484323       5.796311      -3.654291      18.951571           0.000001
           70              C       8.289964      14.571101       0.406140      -0.052054      41.009949 0.45694247E+03  0.10788791E+05                                10.204504                            7.068037       0.159043       2.044909                    0.999588      27.850540      78.125809       0.632743       0.409984      -1.077111       0.027143       0.042291       0.068630       0.085061      -0.008715       0.037557       0.017562      -0.034815       0.044673      -0.051971       0.010543       0.041428             12.765643      18.273345       4.754107      -0.913798       9.230582       2.757105      10.793001          -0.000001
           71              C       8.463910       1.993021       1.417622       0.222529      30.880848 0.36834416E+03  0.83347987E+04                                 8.831813                            6.611595      -0.122365       1.983127                    0.999793      25.566723      72.863706       0.608240       0.445031      -1.043333       0.005899      -0.005807      -0.001487       0.008410      -0.000924       0.003178       0.012419       0.006956      -0.011005      -0.015539       0.005264       0.010275             10.416506       7.930969      -2.091905       2.911910      15.940349      -0.892000       7.378198          -0.000001
           72              C       7.521631       2.534555       0.568596      -0.246174      35.474026 0.48108810E+03  0.11628598E+05                                 9.415773                            7.359755       0.037121       1.978863                    0.998864      30.825824      90.573133       0.600164       0.422215      -1.057958      -0.002667       0.002975      -0.003094       0.005054       0.018158       0.008926       0.011586       0.000280      -0.008853      -0.017127      -0.009607       0.026734             10.692032       9.346629      -2.630840       3.352753      15.352878      -0.989346       7.376588           0.000000
           73              C       2.221962      14.486764       4.179374      -0.247683      37.030532 0.44874064E+03  0.10609642E+05                                 9.622185                            7.045793       0.118418       2.010898                    0.999135      29.849735      85.420599       0.624461       0.414854      -1.067623       0.012742       0.009837      -0.003146       0.016402      -0.007430      -0.008455       0.008385       0.037845       0.053488      -0.030216       0.004681       0.025535             11.651931      10.552240      -1.663891       1.377168       5.925024      -3.209649      18.478530           0.000003
           74              C       7.317965       3.917981       0.560860       0.112108      27.155486 0.34049676E+03  0.75639983E+04                                 7.987917                            6.249825       0.106536       2.049525                    0.999581      26.189453      74.250594       0.640935       0.430184      -1.050932       0.036938       0.011535       0.035365       0.052423      -0.000858      -0.008735      -0.008460       0.050620       0.047059      -0.034681       0.008875       0.025806              8.967133       7.813050      -1.445605       2.901946      12.594990      -0.013216       6.493359          -0.000000
           75              C       6.037409      13.974822       1.266770      -0.340935      31.396014 0.44017706E+03  0.10403084E+05                                 8.682365                            6.953982      -0.213688       1.916323                    0.997935      30.432566      88.338776       0.629072       0.411975      -1.064762       0.057582      -0.008630      -0.065666       0.087762       0.004778      -0.022136       0.014519      -0.007616       0.032173      -0.028992       0.000568       0.028424             10.013883      15.071782      -0.223012      -0.094883       7.335592      -0.856824       7.634275           0.000004
           76              C       4.790942      14.599213       0.696240       0.663860      21.290995 0.24207186E+03  0.49553091E+04                                 7.086301                            5.519426       0.011641       2.068923                    0.999798      21.402059      58.921163       0.634023       0.471927      -1.023268      -0.014544      -0.002546      -0.030543       0.033925       0.057174      -0.005195      -0.015519      -0.052199      -0.159703      -0.055794      -0.035417       0.091211              8.116008      11.341690      -2.559293       0.647423       4.928439       0.074715       8.077893           0.000003
           77              C       2.197487      14.331406       5.540910       0.102931      27.251380 0.32019687E+03  0.69899377E+04                                 7.920886                            5.993936       0.138699       2.052973                    0.999828      25.993242      72.556461       0.666824       0.420764      -1.058977      -0.042572       0.031367       0.011712       0.054161      -0.004796       0.006900      -0.001464       0.015213      -0.142364      -0.048071       0.014739       0.033332              9.274268       8.543524      -0.970638       0.113051       4.739148      -2.025852      14.540132           0.000002
           78              C       0.446665       2.883740       2.210562      -0.230867      33.650208 0.44999148E+03  0.10686878E+05                                 9.042930                            7.101520       0.106108       2.005043                    0.999364      30.137247      87.508471       0.613663       0.420271      -1.060157       0.006099       0.002701      -0.006533       0.009337      -0.001725       0.019217      -0.002599       0.052901       0.007440      -0.027913      -0.008380       0.036293             10.132087       7.223428      -1.072124       2.144987      15.965260      -0.132220       7.207572           0.000000
           79              C       0.205413       4.206503       2.139004       0.077067      26.574258 0.33145344E+03  0.72861525E+04                                 7.720468                            6.074023       0.386228       2.129097                    0.999743      26.158134      72.868798       0.667527       0.417409      -1.062889      -0.038006      -0.001583      -0.039709       0.054989       0.018321       0.007474       0.006872       0.069874       0.062550      -0.050215       0.015401       0.034814              8.594046       6.809309      -1.540746       2.013999      12.677042       0.164820       6.295787           0.000001
           80              C      -0.022727       0.081378       5.668554       0.090066      27.964434 0.32532521E+03  0.71137158E+04                                 8.006134                            6.009105       0.336111       2.115756                    0.999854      25.945400      71.938666       0.672968       0.416230      -1.064304       0.054904       0.005832       0.002083       0.055252      -0.005014      -0.012766       0.016147       0.025613      -0.104714      -0.042169       0.007193       0.034976              9.413198       8.356540      -1.168775       0.446744       5.111327      -2.500823      14.771726           0.000002
           81              C       8.619500       0.254491       4.307018      -0.273699      37.350426 0.48273097E+03  0.11627239E+05                                 9.623126                            7.283791       0.032525       1.967355                    0.999784      30.995909      89.621549       0.617012       0.412136      -1.069037      -0.006626       0.003569       0.008286       0.011194      -0.016595       0.002732       0.007134       0.068161      -0.018614      -0.036683      -0.004350       0.041033             11.392622       9.228459      -1.062821       0.054287       6.011959      -3.314428      18.937448           0.000001
           82              C       0.586521      14.526713      18.657298       0.549732      24.810820 0.27425455E+03  0.58022184E+04                                 7.777863                            5.844153      -0.002100       2.040200                    0.999677      23.219697      65.360643       0.619934       0.467004      -1.024157       0.056846       0.010214      -0.025332       0.063068      -0.048017       0.052541      -0.058107      -0.014293      -0.051481      -0.066787      -0.039882       0.106668              9.113921      10.630654       2.149615      -2.813106       7.222166       2.147806       9.488941           0.000001
           83              C       2.776142       8.262086      19.017022      -0.044479      33.978306 0.40477229E+03  0.93770119E+04                                 9.196945                            6.759467       0.100327       2.011341                    0.999757      28.634618      82.555494       0.624607       0.423297      -1.056540      -0.093589       0.035423      -0.072733       0.123709       0.025501       0.018916      -0.037621      -0.083295      -0.043704      -0.062074      -0.006742       0.068816             11.057740      18.116890      -3.557438       2.261957       6.916924       0.634241       8.139405           0.000004
           84              C       5.397568       7.366928      15.810450       0.286741      31.568552 0.33835830E+03  0.74719273E+04                                 8.903591                            6.263728       0.056426       2.046844                    0.999441      24.456214      68.150605       0.637867       0.434831      -1.052705       0.001566      -0.003290       0.032705       0.032907       0.002605       0.005178      -0.003334       0.014138       0.058128      -0.017713      -0.003016       0.020729             11.257993       9.026095       1.593650      -1.484334       5.796313      -3.654294      18.951571           0.000001
           85              C       3.919464       7.622899      18.933860      -0.052054      41.009954 0.45694250E+03  0.10788792E+05                                10.204505                            7.068038       0.159043       2.044909                    0.999588      27.850541      78.125816       0.632743       0.409984      -1.077111       0.027143      -0.042291      -0.068630       0.085061       0.008715      -0.037557       0.017562      -0.034815       0.044673      -0.051971       0.010543       0.041428             12.765645      18.273349      -4.754108       0.913798       9.230583       2.757106      10.793002          -0.000001
           86              C       4.093410       5.404979      17.922378       0.222529      30.880859 0.36834435E+03  0.83348041E+04                                 8.831815                            6.611597      -0.122366       1.983127                    0.999793      25.566724      72.863710       0.608240       0.445031      -1.043333       0.005899       0.005807       0.001487       0.008410       0.000924      -0.003178       0.012419       0.006955      -0.011005      -0.015539       0.005264       0.010275             10.416508       7.930972       2.091905      -2.911910      15.940353      -0.891999       7.378199          -0.000001
           87              C       3.151130       4.863445      18.771404      -0.246174      35.474019 0.48108810E+03  0.11628598E+05                                 9.415772                            7.359755       0.037121       1.978863                    0.998864      30.825825      90.573136       0.600164       0.422215      -1.057958      -0.002667      -0.002975       0.003094       0.005054      -0.018158      -0.008926       0.011586       0.000280      -0.008853      -0.017127      -0.009607       0.026734             10.692030       9.346626       2.630836      -3.352751      15.352877      -0.989342       7.376586           0.000000
           88              C       6.592462       7.707236      15.160626      -0.247683      37.030522 0.44874027E+03  0.10609632E+05                                 9.622183                            7.045789       0.118419       2.010898                    0.999135      29.849730      85.420578       0.624461       0.414854      -1.067623       0.012742      -0.009837       0.003146       0.016402       0.007430       0.008455       0.008385       0.037845       0.053488      -0.030216       0.004681       0.025535             11.651930      10.552238       1.663892      -1.377171       5.925023      -3.209650      18.478530           0.000003
           89              C       2.947465       3.480019      18.779140       0.112108      27.155477 0.34049662E+03  0.75639944E+04                                 7.987915                            6.249823       0.106537       2.049525                    0.999581      26.189449      74.250579       0.640935       0.430184      -1.050932       0.036938      -0.011535      -0.035365       0.052423       0.000859       0.008735      -0.008460       0.050620       0.047059      -0.034681       0.008875       0.025806              8.967130       7.813046       1.445601      -2.901944      12.594988      -0.013215       6.493357          -0.000000
           90              C       1.666909       8.219178      18.073230      -0.340935      31.396018 0.44017712E+03  0.10403086E+05                                 8.682367                            6.953983      -0.213687       1.916323                    0.997935      30.432568      88.338788       0.629072       0.411975      -1.064762       0.057582       0.008630       0.065666       0.087762      -0.004778       0.022136       0.014519      -0.007616       0.032173      -0.028993       0.000568       0.028424             10.013884      15.071785       0.223012       0.094883       7.335592      -0.856824       7.634276           0.000004
           91              C       0.420442       7.594787      18.643760       0.663860      21.290994 0.24207185E+03  0.49553087E+04                                 7.086301                            5.519426       0.011641       2.068923                    0.999798      21.402058      58.921158       0.634023       0.471927      -1.023268      -0.014544       0.002546       0.030543       0.033925      -0.057174       0.005195      -0.015519      -0.052199      -0.159703      -0.055793      -0.035417       0.091211              8.116007      11.341689       2.559293      -0.647424       4.928439       0.074715       8.077893           0.000003
           92              C       6.567987       7.862594      13.799090       0.102930      27.251390 0.32019697E+03  0.69899402E+04                                 7.920888                            5.993937       0.138699       2.052973                    0.999828      25.993244      72.556468       0.666824       0.420764      -1.058977      -0.042572      -0.031367      -0.011712       0.054161       0.004796      -0.006900      -0.001465       0.015213      -0.142364      -0.048071       0.014739       0.033332              9.274272       8.543525       0.970638      -0.113051       4.739149      -2.025853      14.540141           0.000002
           93              C       4.817165       4.514260      17.129438      -0.230867      33.650216 0.44999153E+03  0.10686880E+05                                 9.042932                            7.101521       0.106108       2.005043                    0.999364      30.137250      87.508483       0.613663       0.420271      -1.060157       0.006099      -0.002702       0.006533       0.009337       0.001725      -0.019217      -0.002599       0.052901       0.007440      -0.027913      -0.008380       0.036293             10.132089       7.223427       1.072121      -2.144986      15.965268      -0.132219       7.207572           0.000000
           94              C       4.575914       3.191497      17.200996       0.077067      26.574259 0.33145346E+03  0.72861535E+04                                 7.720469                            6.074024       0.386227       2.129096                    0.999743      26.158143      72.868835       0.667527       0.417409      -1.062889      -0.038006       0.001583       0.039710       0.054989      -0.018321      -0.007474       0.006872       0.069874       0.062551      -0.050215       0.015401       0.034814              8.594047       6.809305       1.540745      -2.013995      12.677049       0.164824       6.295787           0.000001
           95              C       4.347773       7.316622      13.671446       0.090066      27.964424 0.32532515E+03  0.71137141E+04                                 8.006132                            6.009104       0.336111       2.115756                    0.999854      25.945397      71.938651       0.672968       0.416230      -1.064304       0.054904      -0.005832      -0.002083       0.055252       0.005014       0.012766       0.016147       0.025613      -0.104714      -0.042169       0.007193       0.034976              9.413194       8.356537       1.168775      -0.446745       5.111325      -2.500822      14.771719           0.000002
           96              C       4.249000       7.143509      15.032982      -0.273699      37.350425 0.48273116E+03  0.11627244E+05                                 9.623126                            7.283793       0.032525       1.967355                    0.999784      30.995907      89.621540       0.617012       0.412137      -1.069037      -0.006626      -0.003569      -0.008286       0.011194       0.016595      -0.002732       0.007134       0.068161      -0.018614      -0.036683      -0.004350       0.041033             11.392621       9.228460       1.062821      -0.054289       6.011960      -3.314428      18.937443           0.000001
           97              C       4.957021       7.667287       0.682702       0.549732      24.810822 0.27425457E+03  0.58022189E+04                                 7.777864                            5.844153      -0.002100       2.040200                    0.999677      23.219697      65.360642       0.619934       0.467004      -1.024157       0.056846      -0.010214       0.025332       0.063068       0.048017      -0.052541      -0.058107      -0.014293      -0.051481      -0.066787      -0.039882       0.106668              9.113921      10.630655      -2.149615       2.813106       7.222166       2.147806       9.488942           0.000001
           98              C       1.594358       6.533914       9.347022      -0.044479      33.978299 0.40477220E+03  0.93770095E+04                                 9.196944                            6.759466       0.100327       2.011341                    0.999757      28.634616      82.555489       0.624607       0.423297      -1.056540       0.093589      -0.035424      -0.072733       0.123709       0.025501      -0.018916       0.037621      -0.083295      -0.043704      -0.062074      -0.006742       0.068816             11.057738      18.116887      -3.557437      -2.261957       6.916924      -0.634241       8.139405           0.000004
           99              C       7.713933       7.429072       6.140450       0.286741      31.568545 0.33835828E+03  0.74719268E+04                                 8.903590                            6.263728       0.056427       2.046844                    0.999441      24.456213      68.150603       0.637867       0.434831      -1.052705      -0.001566       0.003290       0.032705       0.032907       0.002605      -0.005178       0.003334       0.014138       0.058128      -0.017713      -0.003016       0.020729             11.257991       9.026092       1.593648       1.484323       5.796311       3.654291      18.951569           0.000001
          100              C       0.451036       7.173101       9.263860      -0.052054      41.009952 0.45694250E+03  0.10788792E+05                                10.204505                            7.068038       0.159043       2.044909                    0.999588      27.850541      78.125815       0.632743       0.409984      -1.077111      -0.027143       0.042291      -0.068630       0.085061       0.008715       0.037557      -0.017562      -0.034815       0.044673      -0.051971       0.010543       0.041428             12.765644      18.273347      -4.754107      -0.913798       9.230583      -2.757106      10.793002          -0.000001
          101              C       0.277090       9.391021       8.252378       0.222529      30.880853 0.36834432E+03  0.83348033E+04                                 8.831814                            6.611597      -0.122365       1.983127                    0.999793      25.566723      72.863709       0.608240       0.445031      -1.043333      -0.005899      -0.005807       0.001487       0.008410       0.000924       0.003178      -0.012419       0.006955      -0.011005      -0.015539       0.005264       0.010275             10.416507       7.930971       2.091905       2.911909      15.940352       0.891999       7.378198          -0.000001
          102              C       1.219370       9.932555       9.101404      -0.246174      35.474018 0.48108813E+03  0.11628599E+05                                 9.415772                            7.359755       0.037121       1.978862                    0.998864      30.825826      90.573139       0.600164       0.422215      -1.057958       0.002667       0.002975       0.003094       0.005054      -0.018158       0.008926      -0.011586       0.000280      -0.008853      -0.017127      -0.009607       0.026734             10.692029       9.346625       2.630835       3.352751      15.352877       0.989342       7.376586           0.000000
          103              C       6.519038       7.088764       5.490626      -0.247683      37.030535 0.44874066E+03  0.10609643E+05                                 9.622186                            7.045793       0.118418       2.010898                    0.999135      29.849735      85.420605       0.624461       0.414854      -1.067623      -0.012742       0.009837       0.003146       0.016402       0.007430      -0.008455      -0.008385       0.037845       0.053488      -0.030216       0.004681       0.025535             11.651933      10.552241       1.663892       1.377168       5.925025       3.209649      18.478533           0.000003
          104              C       1.423035      11.315981       9.109140       0.112109      27.155476 0.34049661E+03  0.75639939E+04                                 7.987915                            6.249823       0.106537       2.049525                    0.999581      26.189448      74.250574       0.640935       0.430184      -1.050932      -0.036938       0.011535      -0.035365       0.052423       0.000859      -0.008735       0.008460       0.050620       0.047059      -0.034681       0.008875       0.025806              8.967130       7.813046       1.445601       2.901944      12.594986       0.013215       6.493357          -0.000000
          105              C       2.703591       6.576822       8.403230      -0.340935      31.396016 0.44017709E+03  0.10403084E+05                                 8.682366                            6.953983      -0.213687       1.916323                    0.997935      30.432565      88.338771       0.629072       0.411975      -1.064762      -0.057582      -0.008630       0.065666       0.087762      -0.004778      -0.022136      -0.014519      -0.007616       0.032173      -0.028992       0.000568       0.028424             10.013883      15.071783       0.223012      -0.094883       7.335591       0.856824       7.634276           0.000004
          106              C       3.950058       7.201213       8.973760       0.663860      21.290994 0.24207185E+03  0.49553086E+04                                 7.086300                            5.519426       0.011641       2.068923                    0.999798      21.402058      58.921157       0.634023       0.471927      -1.023268       0.014544      -0.002546       0.030543       0.033925      -0.057174      -0.005195       0.015519      -0.052199      -0.159703      -0.055793      -0.035417       0.091211              8.116007      11.341688       2.559293       0.647423       4.928439      -0.074716       8.077893           0.000003
          107              C       6.543513       6.933406       4.129090       0.102930      27.251393 0.32019703E+03  0.69899424E+04                                 7.920890                            5.993939       0.138698       2.052973                    0.999828      25.993249      72.556498       0.666824       0.420764      -1.058977       0.042572       0.031367      -0.011712       0.054161       0.004796       0.006900       0.001464       0.015213      -0.142364      -0.048071       0.014739       0.033332              9.274273       8.543528       0.970638       0.113051       4.739150       2.025853      14.540141           0.000002
          108              C       8.294335      10.281740       7.459438      -0.230867      33.650216 0.44999157E+03  0.10686881E+05                                 9.042931                            7.101521       0.106108       2.005043                    0.999364      30.137249      87.508477       0.613663       0.420271      -1.060157      -0.006099       0.002701       0.006533       0.009337       0.001725       0.019217       0.002599       0.052901       0.007440      -0.027913      -0.008380       0.036293             10.132089       7.223429       1.072125       2.144986      15.965266       0.132220       7.207572           0.000000
          109              C       8.535587      11.604503       7.530996       0.077067      26.574262 0.33145346E+03  0.72861534E+04                                 7.720469                            6.074024       0.386227       2.129096                    0.999743      26.158141      72.868824       0.667527       0.417409      -1.062889       0.038006      -0.001583       0.039710       0.054989      -0.018321       0.007474      -0.006872       0.069874       0.062551      -0.050215       0.015401       0.034814              8.594047       6.809308       1.540748       2.013998      12.677045      -0.164821       6.295788           0.000001
          110              C       0.022727       7.479378       4.001446       0.090066      27.964430 0.32532517E+03  0.71137146E+04                                 8.006133                            6.009104       0.336111       2.115756                    0.999854      25.945398      71.938656       0.672968       0.416230      -1.064304      -0.054904       0.005832      -0.002083       0.055252       0.005014      -0.012766      -0.016147       0.025613      -0.104714      -0.042169       0.007193       0.034976              9.413196       8.356539       1.168775       0.446744       5.111326       2.500823      14.771723           0.000002
          111              C       0.121500       7.652491       5.362982      -0.273699      37.350419 0.48273088E+03  0.11627236E+05                                 9.623125                            7.283790       0.032526       1.967356                    0.999784      30.995906      89.621537       0.617012       0.412136      -1.069037       0.006626       0.003569      -0.008286       0.011194       0.016595       0.002732      -0.007134       0.068161      -0.018614      -0.036683      -0.004350       0.041033             11.392620       9.228459       1.062821       0.054287       6.011958       3.314427      18.937444           0.000001
          112              C       8.154479       7.128713      10.352702       0.549732      24.810822 0.27425458E+03  0.58022189E+04                                 7.777863                            5.844153      -0.002100       2.040200                    0.999677      23.219697      65.360641       0.619934       0.467004      -1.024157      -0.056846       0.010214       0.025332       0.063068       0.048017       0.052541       0.058107      -0.014293      -0.051481      -0.066787      -0.039882       0.106668              9.113921      10.630655      -2.149615      -2.813106       7.222166      -2.147806       9.488941           0.000001
          113              N       3.316335      14.625846      11.847684      -0.319135      39.461116 0.44016106E+03  0.10342032E+05                                10.147516                            7.036085      -0.517472       1.869677                    0.997310      28.296159      80.349804       0.618059       0.421776      -1.064723       0.101059      -0.044924      -0.025135       0.113415      -0.057827      -0.045280       0.022401       0.110007       0.134230      -0.102237       0.000289       0.101948             13.144509      10.701221      -2.688612      -3.581512       7.623587       4.248782      21.108718           0.000001
          114              N       4.471896      14.162731      11.184322       0.042590      31.765043 0.36430981E+03  0.80209291E+04                                 8.320401                            6.076968      -0.158170       2.033823                    0.998140      23.275865      60.377324       0.731843       0.380132      -1.112317      -0.126353       0.029908      -0.051134       0.139550      -0.044013      -0.140116      -0.020526      -0.031129      -0.050411      -0.163227       0.031987       0.131240             10.135119       7.959765      -1.317179      -3.601644      12.239471       0.179760      10.206122           0.000000
          115              N       5.105618      10.008014      10.996724      -0.252132      35.354443 0.51989496E+03  0.12528401E+05                                 8.925343                            7.334847       0.091750       2.057099                    0.998851      27.706733      75.539737       0.654980       0.388059      -1.105026      -0.021454       0.138240      -0.003182       0.139931       0.001177      -0.048300       0.000617       0.079194       0.044649      -0.047110      -0.025477       0.072587              9.899067       8.611088      -1.604201      -2.866451      13.448140      -0.532089       7.637973          -0.000000
          116              N       3.249030       0.260410      15.965170      -0.257330      36.991262 0.50793804E+03  0.12194598E+05                                 9.273239                            7.279161      -0.071737       2.003588                    0.997939      27.904687      76.454847       0.652178       0.391186      -1.100521      -0.000824      -0.033877      -0.139846       0.143894      -0.024821       0.008925       0.000646       0.074863      -0.136203      -0.046435      -0.021794       0.068229             10.855886      10.467753      -1.217711      -0.153192       5.981637       2.668637      16.118268           0.000000
          117              N       1.054165       0.170154       2.177684      -0.319135      39.461118 0.44016107E+03  0.10342033E+05                                10.147517                            7.036085      -0.517472       1.869677                    0.997310      28.296159      80.349806       0.618059       0.421776      -1.064723      -0.101059       0.044924      -0.025135       0.113415      -0.057827       0.045280      -0.022401       0.110007       0.134229      -0.102237       0.000289       0.101948             13.144510      10.701221      -2.688612       3.581513       7.623588      -4.248782      21.108720           0.000001
          118              N       8.639604       0.633269       1.514322       0.042590      31.765044 0.36430981E+03  0.80209291E+04                                 8.320401                            6.076968      -0.158169       2.033823                    0.998140      23.275865      60.377324       0.731843       0.380132      -1.112317       0.126353      -0.029908      -0.051134       0.139550      -0.044013       0.140116       0.020526      -0.031129      -0.050411      -0.163227       0.031987       0.131240             10.135120       7.959765      -1.317179       3.601644      12.239472      -0.179760      10.206122           0.000000
          119              N       8.005882       4.787986       1.326724      -0.252132      35.354443 0.51989496E+03  0.12528401E+05                                 8.925343                            7.334847       0.091750       2.057099                    0.998851      27.706733      75.539737       0.654980       0.388059      -1.105026       0.021454      -0.138240      -0.003182       0.139931       0.001177       0.048300      -0.000617       0.079193       0.044649      -0.047110      -0.025477       0.072587              9.899067       8.611088      -1.604201       2.866451      13.448140       0.532089       7.637973          -0.000000
          120              N       1.121470      14.535590       6.295170      -0.257330      36.991258 0.50793798E+03  0.12194596E+05                                 9.273237                            7.279160      -0.071737       2.003588                    0.997939      27.904686      76.454838       0.652178       0.391186      -1.100521       0.000824       0.033877      -0.139846       0.143894      -0.024821      -0.008925      -0.000646       0.074863      -0.136203      -0.046435      -0.021794       0.068229             10.855884      10.467752      -1.217711       0.153191       5.981636      -2.668636      16.118265           0.000000
          121              N       5.424665       7.227846      17.162316      -0.319135      39.461129 0.44016112E+03  0.10342035E+05                                10.147519                            7.036086      -0.517473       1.869676                    0.997310      28.296162      80.349820       0.618059       0.421776      -1.064722      -0.101059      -0.044924       0.025135       0.113415       0.057827      -0.045280      -0.022401       0.110007       0.134230      -0.102237       0.000289       0.101948             13.144514      10.701226       2.688615      -3.581522       7.623590      -4.248785      21.108727           0.000001
          122              N       4.269104       6.764731      17.825678       0.042590      31.765045 0.36430980E+03  0.80209287E+04                                 8.320401                            6.076968      -0.158169       2.033823                    0.998140      23.275865      60.377325       0.731843       0.380132      -1.112317       0.126353       0.029908       0.051134       0.139550       0.044013      -0.140116       0.020526      -0.031129      -0.050411      -0.163227       0.031987       0.131240             10.135120       7.959767       1.317179      -3.601645      12.239471      -0.179759      10.206122           0.000000
          123              N       3.635382       2.610014      18.013276      -0.252132      35.354454 0.51989528E+03  0.12528410E+05                                 8.925346                            7.334850       0.091749       2.057099                    0.998851      27.706735      75.539746       0.654980       0.388059      -1.105026       0.021454       0.138240       0.003182       0.139931      -0.001177      -0.048300      -0.000617       0.079194       0.044649      -0.047110      -0.025477       0.072587              9.899069       8.611091       1.604199      -2.866451      13.448143       0.532091       7.637974          -0.000000
          124              N       5.491970       7.658410      13.044830      -0.257330      36.991253 0.50793791E+03  0.12194594E+05                                 9.273237                            7.279160      -0.071736       2.003588                    0.997939      27.904684      76.454831       0.652178       0.391186      -1.100521       0.000824      -0.033877       0.139846       0.143894       0.024821       0.008925      -0.000646       0.074863      -0.136203      -0.046435      -0.021794       0.068229             10.855883      10.467750       1.217710      -0.153191       5.981636      -2.668636      16.118264           0.000001
          125              N       7.686835       7.568154       7.492316      -0.319135      39.461122 0.44016112E+03  0.10342034E+05                                10.147518                            7.036086      -0.517472       1.869677                    0.997310      28.296162      80.349816       0.618059       0.421776      -1.064723       0.101059       0.044924       0.025135       0.113415       0.057827       0.045280       0.022401       0.110007       0.134230      -0.102237       0.000289       0.101948             13.144511      10.701223       2.688613       3.581514       7.623588       4.248783      21.108722           0.000001
          126              N       0.101396       8.031269       8.155678       0.042590      31.765042 0.36430979E+03  0.80209288E+04                                 8.320401                            6.076968      -0.158170       2.033823                    0.998140      23.275865      60.377326       0.731843       0.380132      -1.112317      -0.126353      -0.029908       0.051134       0.139550       0.044013       0.140116      -0.020526      -0.031129      -0.050411      -0.163227       0.031987       0.131240             10.135119       7.959765       1.317179       3.601644      12.239470       0.179759      10.206123           0.000000
          127              N       0.735118      12.185986       8.343276      -0.252132      35.354451 0.51989507E+03  0.12528404E+05                                 8.925345                            7.334848       0.091749       2.057099                    0.998851      27.706736      75.539748       0.654980       0.388059      -1.105026      -0.021454      -0.138240       0.003182       0.139931      -0.001177       0.048300       0.000617       0.079193       0.044649      -0.047110      -0.025477       0.072587              9.899069       8.611090       1.604200       2.866452      13.448142      -0.532089       7.637974          -0.000000
          128              N       7.619530       7.137590       3.374830      -0.257330      36.991253 0.50793790E+03  0.12194593E+05                                 9.273237                            7.279160      -0.071737       2.003588                    0.997939      27.904684      76.454831       0.652178       0.391186      -1.100521      -0.000824       0.033877       0.139846       0.143894       0.024821      -0.008925       0.000646       0.074863      -0.136203      -0.046435      -0.021794       0.068229             10.855883      10.467751       1.217710       0.153190       5.981635       2.668635      16.118262           0.000001
          129              O       8.458666       0.347706       9.095602      -0.582428      31.258727 0.48226457E+03  0.11263444E+05                                 7.748863                            6.681982       0.570557       2.234372                    0.997990      27.276213      70.277870       0.755377       0.347181      -1.150521       0.024009       0.001186       0.026051       0.035447       0.000998      -0.045340       0.024151       0.003681       0.146496      -0.050855      -0.024493       0.075349              8.453013       8.290467      -1.064265      -3.276426       5.455024       0.465219      11.613547           0.000002
          130              O       0.394219      14.402426      11.077952      -0.588051      30.432168 0.45094832E+03  0.10343352E+05                                 7.585377                            6.453519       0.984779       2.363509                    0.998580      27.238952      69.257137       0.771035       0.346336      -1.152713       0.021478       0.004213      -0.020486       0.029979       0.014174       0.078452      -0.004638      -0.007719      -0.194506      -0.110271       0.034520       0.075751              8.383521      11.619559      -2.122865       3.397838       5.691260      -0.879383       7.839745           0.000001
          131              O       3.884500       1.054955       8.026100      -0.565358      28.400710 0.42964984E+03  0.97531633E+04                                 7.168760                            6.259625       0.655763       2.232872                    0.999324      27.712207      70.492203       0.788973       0.341990      -1.154364      -0.011087      -0.013525       0.014146       0.022493      -0.051038      -0.049716      -0.018965      -0.074616       0.095219      -0.100326       0.044271       0.056055              7.650096       5.807705       0.456485       0.584187       7.696137      -3.356447       9.446445           0.000005
          132              O       2.846944      14.210078       9.138150      -0.572060      42.485810 0.60254466E+03  0.14941276E+05                                 9.799284                            7.661289       0.063510       2.068776                    0.995318      28.249085      76.040414       0.676179       0.365297      -1.131190       0.006937       0.040534      -0.023099       0.047167       0.034759      -0.010814       0.025306       0.031694      -0.115881      -0.057753      -0.000005       0.057758             11.739397      17.200106       5.305966       3.787387       9.267342       0.613187       8.750744          -0.000000
          133              O       4.652834      14.448294      18.765602      -0.582428      31.258727 0.48226457E+03  0.11263444E+05                                 7.748862                            6.681982       0.570557       2.234372                    0.997990      27.276214      70.277871       0.755377       0.347181      -1.150521      -0.024009      -0.001186       0.026051       0.035447       0.000998       0.045340      -0.024151       0.003681       0.146496      -0.050855      -0.024493       0.075349              8.453012       8.290466      -1.064265       3.276426       5.455024      -0.465219      11.613546           0.000002
          134              O       3.976281       0.393574       1.407952      -0.588051      30.432171 0.45094838E+03  0.10343354E+05                                 7.585378                            6.453520       0.984779       2.363509                    0.998580      27.238953      69.257141       0.771035       0.346336      -1.152713      -0.021478      -0.004213      -0.020486       0.029979       0.014174      -0.078452       0.004638      -0.007719      -0.194506      -0.110271       0.034520       0.075751              8.383522      11.619560      -2.122866      -3.397839       5.691260       0.879383       7.839746           0.000001
          135              O       0.486000      13.741045      17.696100      -0.565358      28.400718 0.42965001E+03  0.97531681E+04                                 7.168761                            6.259627       0.655762       2.232871                    0.999324      27.712210      70.492216       0.788973       0.341990      -1.154364       0.011087       0.013525       0.014146       0.022494      -0.051038       0.049716       0.018965      -0.074616       0.095218      -0.100326       0.044271       0.056055              7.650098       5.807706       0.456485      -0.584187       7.696139       3.356448       9.446447           0.000005
          136              O       1.523556       0.585922      18.808150      -0.572060      42.485805 0.60254460E+03  0.14941274E+05                                 9.799283                            7.661289       0.063510       2.068776                    0.995318      28.249083      76.040409       0.676179       0.365297      -1.131190      -0.006937      -0.040534      -0.023099       0.047167       0.034759       0.010814      -0.025306       0.031694      -0.115881      -0.057753      -0.000005       0.057758             11.739397      17.200105       5.305966      -3.787386       9.267342      -0.613187       8.750743          -0.000000
          137              O       0.282334       7.745706       0.574398      -0.582428      31.258722 0.48226448E+03  0.11263441E+05                                 7.748861                            6.681981       0.570557       2.234372                    0.997990      27.276212      70.277864       0.755377       0.347181      -1.150521      -0.024009       0.001186      -0.026051       0.035447      -0.000998      -0.045340      -0.024151       0.003681       0.146496      -0.050855      -0.024493       0.075349              8.453011       8.290465       1.064265      -3.276426       5.455024      -0.465219      11.613545           0.000002
          138              O       8.346781       7.004426      17.932048      -0.588051      30.432168 0.45094833E+03  0.10343352E+05                                 7.585377                            6.453519       0.984779       2.363509                    0.998580      27.238952      69.257137       0.771035       0.346336      -1.152713      -0.021478       0.004213       0.020486       0.029979      -0.014174       0.078452       0.004638      -0.007719      -0.194506      -0.110271       0.034520       0.075751              8.383521      11.619559       2.122865       3.397838       5.691260       0.879383       7.839745           0.000001
          139              O       4.856500       8.452955       1.643900      -0.565358      28.400704 0.42964974E+03  0.97531602E+04                                 7.168758                            6.259624       0.655763       2.232872                    0.999324      27.712206      70.492196       0.788973       0.341990      -1.154364       0.011087      -0.013525      -0.014146       0.022493       0.051038      -0.049716       0.018965      -0.074616       0.095218      -0.100326       0.044271       0.056055              7.650094       5.807703      -0.456485       0.584186       7.696136       3.356446       9.446443           0.000005
          140              O       5.894056       6.812078       0.531850      -0.572060      42.485804 0.60254458E+03  0.14941274E+05                                 9.799283                            7.661289       0.063510       2.068776                    0.995318      28.249083      76.040406       0.676179       0.365297      -1.131190      -0.006937       0.040534       0.023099       0.047167      -0.034759      -0.010814      -0.025306       0.031694      -0.115881      -0.057753      -0.000005       0.057758             11.739396      17.200104      -5.305966       3.787386       9.267342      -0.613187       8.750743          -0.000000
          141              O       4.088166       7.050294      10.244398      -0.582428      31.258723 0.48226450E+03  0.11263442E+05                                 7.748862                            6.681981       0.570557       2.234372                    0.997990      27.276213      70.277867       0.755377       0.347181      -1.150521       0.024009      -0.001186      -0.026051       0.035447      -0.000998       0.045340       0.024151       0.003681       0.146496      -0.050855      -0.024493       0.075349              8.453012       8.290465       1.064265       3.276426       5.455024       0.465219      11.613545           0.000002
          142              O       4.764719       7.791574       8.262048      -0.588051      30.432170 0.45094836E+03  0.10343353E+05                                 7.585378                            6.453520       0.984779       2.363509                    0.998580      27.238952      69.257138       0.771035       0.346336      -1.152713       0.021478      -0.004213       0.020486       0.029979      -0.014174      -0.078452      -0.004638      -0.007719      -0.194506      -0.110271       0.034520       0.075751              8.383522      11.619560       2.122865      -3.397839       5.691260      -0.879383       7.839746           0.000001
          143              O       8.255000       6.343045      11.313900      -0.565358      28.400703 0.42964971E+03  0.97531594E+04                                 7.168758                            6.259623       0.655762       2.232871                    0.999324      27.712208      70.492199       0.788973       0.341990      -1.154364      -0.011087       0.013525      -0.014146       0.022493       0.051038       0.049716      -0.018965      -0.074616       0.095219      -0.100326       0.044271       0.056055              7.650093       5.807703      -0.456485      -0.584186       7.696135      -3.356446       9.446442           0.000005
          144              O       7.217444       7.983922      10.201850      -0.572060      42.485806 0.60254460E+03  0.14941274E+05                                 9.799283                            7.661289       0.063510       2.068776                    0.995318      28.249084      76.040409       0.676179       0.365297      -1.131190       0.006937      -0.040534       0.023099       0.047167      -0.034759       0.010814       0.025306       0.031694      -0.115881      -0.057753      -0.000005       0.057758             11.739397      17.200105      -5.305966      -3.787387       9.267342       0.613187       8.750743          -0.000000

******************************************************
Auxiliary information for the entire system
The total spin magnetic moment of the unit cell is   0.000131
The total net atomic charge of the unit cell is   -0.000000
Accuracy of reproducing the electrostatic potential in the unit cell:
  The inner radius (bohr) =    5.0000
  The outer radius (bohr) =   12.0000
  Valid grid points have density less than (e/(bohr^3)) =    0.0001
  The number of valid grid points were=       103788
  The rms potential error without charges in kcal/mol is=      6.20528
  The rms potential error with partial charges in kcal/mol is=      1.08822
  The RRMSE value at monopole order=      0.17537
  The rms potential error with partial charges and cloud penetration in kcal/mol is=      1.08870
  The RRMSE value at monopole order with cloud penetration is=      0.17545
  The rms potential error with partial charges and atomic dipoles in kcal/mol is=      0.42649
  The RRMSE value at dipole order=      0.06873
  The rms potential error with partial charges, atomic dipoles and cloud penetration in kcal/mol is=      0.42930
  The RRMSE value at dipole order with cloud penetration=      0.06918

******************************************************
The electron densities and ab initio electrostatic potential were computed in VASP using the PBE functional and
projector augmented wave method. See the main text of the journal article for a description of computational details.
The atomic charges, dipoles, and quadrupoles were computed with the DDEC6 method as described in
(a) T. A. Manz and N. Gabaldon Limas, RSC Adv. 6 (2016) 47771-47801 DOI: 10.1039/c6ra04656h
(b) N. Gabaldon Limas and T. A. Manz, RSC Adv. 8 (2018) 2678-2707 DOI: 10.1039/c7ra11829e.
For each atom in the material, the electron cloud parameters were fit to the spherically averaged atom-in-material
electron density using radial positions for which this density was between 10^-4 and 10^-2 electrons per cubic bohr.
The polarizabilities, dispersion coefficients, and quantum Drude oscillator (QDO) parameters were fit using the MCLF method.
The magnetic structure of the system was optimized in VASP from the default ferromagnetic initial guess using spin polarization.
The atomic spin moments (ASMs) were computed on this optimized magnetic structure using the DDEC6 partition as inputs
to the method of T. A. Manz and D. S. Sholl, J. Chem. Theory Comput. 7 (2011) 4146-4164 DOI: 10.1021/ct200539n.
The RMSE and RRMSE were computed using a uniform grid with Ewald summation.
