# Supplementary material for: A collection of forcefield precursors for metal–organic frameworks
Source: RSC Adv. 2019 Nov 13;9(63):36492–507. doi: 10.1039/c9ra07327b (PMC9075174; doi:10.1039/c9ra07327b)
Supplement: RA-009-C9RA07327B-s3966 [file RA-009-C9RA07327B-s3966.xyz]

  140
jmolscript: load "" {1 1 1} spacegroup "x,y,z" unitcell [{      9.886800     0.000000     0.000000 }, {      4.943385    12.731360     0.000000 }, {      4.943378     1.425474    16.778020 }]
Cd    16.418381    12.826132    15.743823     0.878710
Cd    11.474994     8.409119     9.423207     0.879011
Cd     3.355182     1.330702     1.034197     0.878710
Cd     8.298569     5.747715     7.354813     0.879011
H     15.573658    11.260111    12.982832     0.097550
H     15.959247     9.381290    11.742936     0.138903
H      8.889195     8.344714    14.422386     0.136704
H      8.476911    10.285678    15.509602     0.090258
H     10.537329     5.096380    13.771399     0.149718
H     10.297079     3.696536    15.576714     0.103128
H      6.510433     4.468508    15.836773     0.096626
H      6.584585     5.876571    14.053270     0.132101
H     14.777780     5.635588    11.096982     0.157665
H     15.002208     6.870291    12.038229     0.135017
H      6.228665     6.869699     9.378913     0.118280
H     10.630261     9.975140    12.184198     0.096753
H     11.015842    11.853961    13.424094     0.139564
H     13.832594    12.890537    10.744644     0.136717
H     13.420318    10.949573     9.657428     0.090505
H     10.537334     3.407511    11.395631     0.151623
H     10.297085     4.807355     9.590316     0.102898
H      6.510442     4.035383     9.330257     0.096907
H      6.584592     2.627320    11.113760     0.133250
H      4.890980     2.868303    14.070048     0.157973
H      5.115412     1.633600    13.128801     0.135371
H      6.228663     1.634192    15.788117     0.118523
H      4.199905     2.896723     3.795188     0.097550
H      3.814316     4.775544     5.035084     0.138903
H     10.884368     5.812120     2.355634     0.136704
H     11.296652     3.871156     1.268418     0.090258
H      9.236234     9.060454     3.006621     0.149718
H      9.476484    10.460298     1.201306     0.103128
H     13.263130     9.688326     0.941247     0.096626
H     13.188978     8.280263     2.724750     0.132101
H      4.995783     8.521246     5.681038     0.157665
H      4.771355     7.286543     4.739791     0.135017
H     13.544898     7.287135     7.399107     0.118280
H      9.143302     4.181694     4.593822     0.096753
H      8.757721     2.302873     3.353926     0.139564
H      5.940969     1.266297     6.033376     0.136717
H      6.353245     3.207261     7.120592     0.090505
H      9.236229    10.749323     5.382389     0.151623
H      9.476478     9.349479     7.187704     0.102898
H     13.263121    10.121451     7.447763     0.096907
H     13.188971    11.529514     5.664260     0.133250
H     14.882583    11.288531     2.707972     0.157973
H     14.658151    12.523234     3.649219     0.135371
H     13.544900    12.522642     0.989903     0.118523
C     16.225199    10.664754    13.273092     0.105883
C     16.445677     9.531459    12.521436    -0.230994
C      7.526795     8.606020    12.942565     0.205709
C      8.235677     8.922227    14.101926    -0.230210
C      7.965765    10.083188    14.759624     0.088016
C      8.590617     5.708302    13.721065     0.224195
C      9.709803     5.004134    14.184138    -0.204313
C      9.548648     4.160046    15.278065     0.102736
C      7.331038     4.616772    15.424034     0.068108
C      7.362676     5.466817    14.355274    -0.239077
C      8.581721     7.719415     9.984600     0.560476
C      7.429908     7.323619    10.870479    -0.047708
C      6.275131     6.926648    10.378883    -0.045421
C     14.910262     6.595542    11.112083    -0.349596
C     13.695174     7.275290    10.511430     0.646700
C     11.281801    10.570497    11.893938     0.107416
C     11.502274    11.703792    12.645594    -0.232846
C     12.470191    12.629231    12.224465     0.197443
C     13.179076    12.313024    11.065104    -0.230080
C     12.909169    11.152063    10.407406     0.087524
C      8.590623     2.795589    11.445965     0.226462
C      9.709809     3.499757    10.982892    -0.206846
C      9.548654     4.343845     9.888965     0.101901
C      7.331046     3.887119     9.742996     0.067833
C      7.362683     3.037074    10.811756    -0.241683
C     13.525108    13.515836    15.182430     0.561324
C      7.429911     1.180272    14.296551    -0.056114
C      6.275132     1.577243    14.788147    -0.046566
C      5.023464     1.908349    14.054947    -0.350270
C     13.695176     1.228601    14.655600     0.647111
C      3.548364     3.492080     3.504928     0.105882
C      3.327886     4.625375     4.256584    -0.230993
C     12.246768     5.550814     3.835455     0.205709
C     11.537886     5.234607     2.676094    -0.230210
C     11.807798     4.073646     2.018396     0.088015
C     11.182946     8.448532     3.056955     0.224195
C     10.063760     9.152700     2.593882    -0.204314
C     10.224915     9.996788     1.499955     0.102736
C     12.442525     9.540062     1.353986     0.068108
C     12.410887     8.690017     2.422746    -0.239077
C     11.191842     6.437419     6.793420     0.560476
C     12.343655     6.833215     5.907541    -0.047708
C     13.498432     7.230186     6.399137    -0.045421
C      4.863301     7.561292     5.665937    -0.349596
C      6.078389     6.881544     6.266590     0.646700
C      8.491762     3.586337     4.884082     0.107415
C      8.271289     2.453042     4.132426    -0.232846
C      7.303372     1.527603     4.553555     0.197443
C      6.594487     1.843810     5.712916    -0.230080
C      6.864394     3.004771     6.370614     0.087524
C     11.182940    11.361245     5.332055     0.226462
C     10.063754    10.657077     5.795128    -0.206846
C     10.224909     9.812989     6.889055     0.101901
C     12.442517    10.269715     7.035024     0.067832
C     12.410880    11.119760     5.966264    -0.241683
C      6.248455     0.640998     1.595590     0.561324
C      7.400267     0.245202     2.481469    -0.056114
C     13.498431    12.579591     1.989873    -0.046566
C     14.750099    12.248485     2.723073    -0.350270
C      1.135002     0.196873     2.122420     0.647111
N     16.889590    10.958585    14.393863    -0.245171
N      7.686963     7.394695    12.276477     0.061770
N      8.767591     6.584674    12.677472    -0.198895
N      8.415620     3.970342    15.922341    -0.248713
N     11.946195    10.276666    10.773167    -0.245439
N      7.686970     1.109196    12.890553     0.088529
N      8.767597     1.919217    12.489558    -0.208552
N      8.415628     4.533549     9.244689    -0.247892
N      2.883973     3.198249     2.384157    -0.245170
N     12.086600     6.762139     4.501543     0.061770
N     11.005972     7.572160     4.100548    -0.198895
N     11.357943    10.186492     0.855679    -0.248714
N      7.827368     3.880168     6.004853    -0.245439
N      7.143208     0.316278     3.887467     0.088529
N     11.005966    12.237617     4.288462    -0.208552
N     11.357935     9.623285     7.533331    -0.247892
O      9.620823     8.099028    10.583575    -0.533488
O      8.447262     7.674551     8.731282    -0.568415
O     12.558192     6.983038    10.952691    -0.568084
O     13.859295     8.107538     9.571860    -0.587820
O     14.564212    13.136223    14.583455    -0.533588
O     13.390646    13.560700    16.435748    -0.569134
O     12.558194     1.520853    14.214339    -0.568292
O     18.802682    13.127713    15.595170    -0.587679
O     10.152740     6.057806     6.194445    -0.533488
O     11.326301     6.482283     8.046738    -0.568415
O      7.215371     7.173796     5.825329    -0.568084
O      5.914268     6.049296     7.206160    -0.587820
O      5.209351     1.020611     2.194565    -0.533588
O      6.382917     0.596134     0.342272    -0.569134
O      7.215369    12.635981     2.563681    -0.568292
O      0.970881     1.029121     1.182850    -0.587679

The following XYZ coordinates are in angstroms. Other properties are in atomic units.
The sperically averaged electron density of each atom fit to a function of the form exp(a - br)
eigen_1, eigen_2 and eigen_3 are the three eigenvalues of traceless quadrupole moment tensor
  atom number  atomic symbol              X              Y              Z     net charge C6 coefficient C8 coefficient C10 coefficient fluctuating dipole atomic polarizability isotropic forcefield polarizability              a              b squared Pearson coefficient          <r^3>          <r^4>         wp_QDO          m_QDO          q_QDO       dipole_x       dipole_y       dipole_z         dipole            Qxy            Qxz            Qyz     Q(x^2-y^2)  Q(3z^2 - R^2)        eigen_1        eigen_2        eigen_3 static polarizability      alpha(xx)      alpha(xy)      alpha(xz)      alpha(yy)      alpha(yz)      alpha(zz) atomic spin moment
            1             Cd      16.418381      12.826132      15.743823       0.878710     181.787217 0.47061567E+04  0.18197995E+06                                24.129962                           21.128938       0.943433       2.003282                    0.997245      78.711928     210.803616       0.445275       0.355730      -1.220753      -0.027830       0.141145      -0.040135       0.149356      -0.004983       0.026951      -0.013554       0.076822      -0.150491      -0.059453      -0.010852       0.070305             27.782938      27.229143      -2.011449      -1.959626      25.761111       2.796219      30.358561           0.006097
            2             Cd      11.474994       8.409119       9.423207       0.879011     181.750229 0.47048538E+04  0.18191283E+06                                24.124578                           21.123729       0.944558       2.003611                    0.997244      78.699162     210.744019       0.445413       0.355653      -1.220846      -0.027548      -0.141285       0.040464       0.149525       0.005250      -0.026481      -0.013233       0.079247      -0.150754      -0.059206      -0.012096       0.071302             27.777012      27.223252       2.010178       1.958621      25.757367       2.791143      30.350418           0.006175
            3             Cd       3.355182       1.330702       1.034197       0.878710     181.787227 0.47061571E+04  0.18197997E+06                                24.129963                           21.128940       0.943433       2.003282                    0.997245      78.711930     210.803627       0.445275       0.355730      -1.220753       0.027830      -0.141145       0.040135       0.149356      -0.004983       0.026951      -0.013554       0.076822      -0.150491      -0.059453      -0.010852       0.070305             27.782940      27.229147      -2.011449      -1.959626      25.761112       2.796219      30.358562           0.006097
            4             Cd       8.298569       5.747715       7.354813       0.879011     181.750228 0.47048539E+04  0.18191283E+06                                24.124578                           21.123728       0.944558       2.003611                    0.997244      78.699162     210.744017       0.445413       0.355653      -1.220846       0.027548       0.141285      -0.040464       0.149525       0.005250      -0.026481      -0.013233       0.079247      -0.150754      -0.059206      -0.012096       0.071302             27.777011      27.223252       2.010179       1.958621      25.757366       2.791143      30.350416           0.006175
            5              H      15.573658      11.260111      12.982832       0.097550       1.141192 0.79817109E+01  0.78420863E+02                                 1.809298                            1.652647      -1.074800       2.368858                    0.996655       3.593762      10.110027       0.485820       1.283203      -0.707478      -0.029279       0.030776      -0.014549       0.044901      -0.005219       0.009862       0.001655      -0.007795       0.002157      -0.013502       0.004284       0.009218              1.889232       2.090450      -0.684841       0.254638       2.066062      -0.097236       1.511185           0.000077
            6              H      15.959247       9.381290      11.742936       0.138903       1.050775 0.77464719E+01  0.75701130E+02                                 1.727414                            1.643815      -1.145745       2.350526                    0.996569       3.482411       9.837608       0.479154       1.308076      -0.702615      -0.021534      -0.002545      -0.029441       0.036565      -0.004196       0.010057      -0.001029       0.000912      -0.001472      -0.010443      -0.000974       0.011418              1.756508       1.674222       0.029600       0.428225       1.595506       0.278598       1.999796           0.000258
            7              H       8.889195       8.344714      14.422386       0.136704       1.081085 0.81044827E+01  0.79160967E+02                                 1.693918                            1.631464      -0.981486       2.423693                    0.998673       3.280993       8.916426       0.509166       1.231576      -0.721736       0.028160      -0.018418       0.015763       0.037157      -0.007517       0.015080       0.001143       0.009024       0.009396      -0.016054      -0.002910       0.018964              1.700782       1.681491      -0.348768       0.157752       1.937630      -0.079734       1.483226           0.003265
            8              H       8.476911      10.285678      15.509602       0.090258       1.224674 0.88056987E+01  0.87447041E+02                                 1.802785                            1.666283      -1.040616       2.377790                    0.996800       3.470854       9.381966       0.521626       1.182402      -0.732178       0.031465       0.007975       0.033911       0.046943      -0.011377       0.017017       0.005241       0.008350      -0.002333      -0.022501       0.002052       0.020450              1.864669       1.614179       0.145798       0.359490       1.637768       0.394078       2.342059          -0.000413
            9              H      10.537329       5.096380      13.771399       0.149718       1.045903 0.76814533E+01  0.74382934E+02                                 1.696270                            1.621562      -0.836981       2.510501                    0.999561       3.192571       8.773888       0.492744       1.283675      -0.710911       0.034528       0.000656      -0.019339       0.039580      -0.005614      -0.004613      -0.008805       0.019806      -0.012128      -0.016812       0.003049       0.013762              1.709888       2.072709       0.042742      -0.302312       1.451990      -0.104364       1.604965           0.000784
           10              H      10.297079       3.696536      15.576714       0.103128       1.151597 0.80661828E+01  0.79593249E+02                                 1.839529                            1.675900      -1.002422       2.405563                    0.997538       3.567825      10.114067       0.475377       1.305749      -0.703222       0.040912      -0.024534       0.008168       0.048399      -0.002122      -0.004921      -0.001602       0.022918      -0.018573      -0.010002      -0.005784       0.015786              1.948897       2.216438      -0.572064       0.418440       1.884593      -0.386344       1.745659          -0.000668
           11              H       6.510433       4.468508      15.836773       0.096626       1.166560 0.85209242E+01  0.84288763E+02                                 1.782407                            1.670776      -0.824088       2.488727                    0.998975       3.413107       9.338340       0.504014       1.228516      -0.722091      -0.046153      -0.008834       0.017120       0.050012      -0.004299      -0.003913      -0.010039       0.029922      -0.024192      -0.020493       0.000643       0.019850              1.825462       2.025078       0.212026      -0.431158       1.565818      -0.119621       1.885489           0.000129
           12              H       6.584585       5.876571      14.053270       0.132101       1.048555 0.77880149E+01  0.75339127E+02                                 1.654775                            1.594329      -1.033683       2.393748                    0.998395       3.307927       8.955271       0.517311       1.223941      -0.722638      -0.032550       0.011942      -0.008470       0.035691      -0.005511      -0.004912      -0.004812       0.028970      -0.016724      -0.015910      -0.003043       0.018952              1.669454       1.780319      -0.290949       0.257123       1.646210      -0.281653       1.581834           0.001030
           13              H      14.777780       5.635588      11.096982       0.157665       0.969047 0.72520512E+01  0.68957486E+02                                 1.590490                            1.552354      -0.671877       2.575477                    0.999958       3.131384       8.421679       0.516932       1.246097      -0.718960      -0.004447      -0.023931      -0.006434       0.025176       0.005208      -0.000718       0.003111      -0.014382      -0.009001      -0.007970      -0.002953       0.010923              1.600107       1.434872       0.048955       0.011182       2.044803       0.006532       1.320645          -0.000050
           14              H      15.002208       6.870291      12.038229       0.135017       1.217426 0.98006255E+01  0.10085884E+03                                 1.869784                            1.816099      -1.036294       2.382619                    0.997339       3.586298      10.158747       0.471617       1.261992      -0.713982       0.002310       0.010942       0.020001       0.022915       0.000304      -0.005204       0.004428      -0.001361       0.029626      -0.008060      -0.004436       0.012495              1.888307       1.724850       0.047288       0.223684       1.633030       0.204703       2.307041           0.001050
           15              H       6.228665       6.869699       9.378913       0.118280       1.221092 0.94806070E+01  0.98862360E+02                                 1.991378                            1.871631      -1.681067       2.064926                    0.990718       4.321422      13.218844       0.423912       1.385592      -0.682659      -0.008641      -0.002010      -0.042946       0.043853       0.009251      -0.000060      -0.002466       0.001468       0.022953      -0.013257       0.004554       0.008703              2.075513       1.857921      -0.013517       0.159193       1.569101       0.190699       2.799516           0.000797
           16              H      10.630261       9.975140      12.184198       0.096753       1.147415 0.80324615E+01  0.79041915E+02                                 1.815329                            1.657421      -1.080643       2.365666                    0.996616       3.603653      10.144569       0.485343       1.282473      -0.707603      -0.029551      -0.030430       0.014790       0.044922       0.005195      -0.009806       0.001755      -0.008260       0.001655      -0.013591       0.004566       0.009025              1.895922       2.098359       0.689033      -0.256091       2.073897      -0.097930       1.515509           0.000083
           17              H      11.015842      11.853961      13.424094       0.139564       1.049498 0.77371304E+01  0.75598953E+02                                 1.727093                            1.643693      -1.143364       2.351779                    0.996676       3.481935       9.840621       0.478716       1.309461      -0.702319      -0.021480       0.002277       0.029312       0.036411       0.003865      -0.010018      -0.000789       0.000941      -0.001037      -0.010342      -0.000829       0.011171              1.756102       1.673861      -0.029430      -0.427711       1.595488       0.278389       1.998957           0.000256
           18              H      13.832594      12.890537      10.744644       0.136717       1.084793 0.81399692E+01  0.79606119E+02                                 1.698790                            1.635811      -1.028404       2.402197                    0.998412       3.286849       8.942146       0.508051       1.232750      -0.721459       0.028274       0.018548      -0.015698       0.037281       0.007622      -0.015000       0.000956       0.009009       0.008976      -0.015954      -0.002982       0.018936              1.705753       1.686457       0.350640      -0.158615       1.943753      -0.080203       1.487049           0.003267
           19              H      13.420318      10.949573       9.657428       0.090505       1.218838 0.87545871E+01  0.86797824E+02                                 1.795765                            1.660478      -1.027077       2.384055                    0.997025       3.462569       9.346593       0.523084       1.181032      -0.732518       0.031440      -0.007966      -0.034012       0.046997       0.011382      -0.016984       0.005180       0.008230      -0.002629      -0.022451       0.002043       0.020407              1.857074       1.608314      -0.144887      -0.357054       1.631723       0.391373       2.331186          -0.000410
           20              H      10.537334       3.407511      11.395631       0.151623       1.041876 0.76476223E+01  0.74001458E+02                                 1.694877                            1.620339      -0.840803       2.509971                    0.999551       3.186331       8.764303       0.491672       1.287409      -0.710128       0.033756      -0.000623       0.018912       0.038698       0.005626       0.004494      -0.008808       0.019671      -0.012015      -0.016746       0.003094       0.013652              1.708471       2.070646      -0.042613       0.301745       1.451037      -0.104224       1.603731           0.000770
           21              H      10.297085       4.807355       9.590316       0.102898       1.149678 0.80495981E+01  0.79363875E+02                                 1.834868                            1.672203      -0.990125       2.410312                    0.997695       3.564582      10.090362       0.476895       1.302672      -0.703857       0.041181       0.024541      -0.008527       0.048691       0.002128       0.005005      -0.001565       0.022708      -0.019098      -0.009930      -0.005869       0.015799              1.943609       2.209725       0.569325      -0.416446       1.879663      -0.384614       1.741438          -0.000671
           22              H       6.510442       4.035383       9.330257       0.096907       1.161492 0.84749182E+01  0.83706272E+02                                 1.776018                            1.665346      -0.819313       2.491206                    0.999017       3.405346       9.304934       0.505334       1.227170      -0.722410      -0.046145       0.008750      -0.016958       0.049935       0.004212       0.003983      -0.009986       0.029785      -0.023978      -0.020390       0.000644       0.019746              1.818695       2.016861      -0.210763       0.428362       1.560830      -0.118889       1.878394           0.000122
           23              H       6.584592       2.627320      11.113760       0.133250       1.050459 0.78096483E+01  0.75633579E+02                                 1.659871                            1.598977      -1.058599       2.383280                    0.998281       3.312172       8.984525       0.515156       1.227678      -0.721775      -0.032202      -0.011334       0.008057       0.035076       0.005702       0.004689      -0.004226       0.029249      -0.017806      -0.015490      -0.003774       0.019264              1.674683       1.786066       0.292366      -0.258364       1.651332      -0.283062       1.586651           0.001028
           24              H       4.890980       2.868303      14.070048       0.157973       0.970220 0.72631620E+01  0.69092201E+02                                 1.591976                            1.553690      -0.667997       2.577103                    0.999969       3.133054       8.428991       0.516617       1.246333      -0.718899      -0.004453       0.023583       0.006330       0.024820      -0.005110       0.000667       0.003178      -0.014680      -0.009109      -0.007985      -0.003053       0.011038              1.601635       1.436103      -0.049155      -0.011205       2.047115       0.006736       1.321686          -0.000051
           25              H       5.115412       1.633600      13.128801       0.135371       1.223053 0.98585183E+01  0.10160846E+03                                 1.875399                            1.821245      -1.043021       2.379052                    0.997351       3.595799      10.194802       0.471012       1.261700      -0.713993       0.002071      -0.011008      -0.019565       0.022544      -0.000237       0.005613       0.004409      -0.002192       0.031138      -0.008621      -0.004479       0.013101              1.894091       1.729922      -0.047472      -0.224761       1.637433       0.205667       2.314918           0.001062
           26              H       6.228663       1.634192      15.788117       0.118523       1.215738 0.94333273E+01  0.98275558E+02                                 1.988492                            1.869325      -1.671986       2.069387                    0.990728       4.315095      13.205964       0.423243       1.389108      -0.682024      -0.008723       0.002043       0.043045       0.043967      -0.009172       0.000191      -0.002526       0.001722       0.022441      -0.013100       0.004422       0.008678              2.072299       1.855699       0.013505      -0.158548       1.567414       0.190066       2.793785           0.000796
           27              H       4.199905       2.896723       3.795188       0.097550       1.141192 0.79817114E+01  0.78420867E+02                                 1.809298                            1.652647      -1.074800       2.368858                    0.996655       3.593762      10.110026       0.485820       1.283202      -0.707478       0.029279      -0.030776       0.014549       0.044901      -0.005219       0.009862       0.001655      -0.007795       0.002157      -0.013502       0.004284       0.009218              1.889232       2.090449      -0.684841       0.254638       2.066062      -0.097236       1.511185           0.000077
           28              H       3.814316       4.775544       5.035084       0.138903       1.050775 0.77464736E+01  0.75701148E+02                                 1.727414                            1.643815      -1.145745       2.350526                    0.996569       3.482411       9.837607       0.479154       1.308076      -0.702615       0.021534       0.002545       0.029441       0.036565      -0.004196       0.010057      -0.001029       0.000912      -0.001472      -0.010443      -0.000974       0.011418              1.756508       1.674222       0.029600       0.428225       1.595506       0.278598       1.999796           0.000258
           29              H      10.884368       5.812120       2.355634       0.136704       1.081085 0.81044842E+01  0.79160987E+02                                 1.693918                            1.631465      -0.981486       2.423693                    0.998673       3.280993       8.916427       0.509165       1.231576      -0.721736      -0.028160       0.018418      -0.015763       0.037157      -0.007517       0.015080       0.001143       0.009024       0.009396      -0.016054      -0.002910       0.018964              1.700783       1.681491      -0.348768       0.157752       1.937630      -0.079734       1.483226           0.003265
           30              H      11.296652       3.871156       1.268418       0.090258       1.224675 0.88057016E+01  0.87447077E+02                                 1.802785                            1.666284      -1.040617       2.377789                    0.996800       3.470855       9.381969       0.521626       1.182402      -0.732178      -0.031465      -0.007975      -0.033911       0.046943      -0.011377       0.017017       0.005241       0.008350      -0.002333      -0.022501       0.002052       0.020450              1.864669       1.614180       0.145798       0.359490       1.637769       0.394078       2.342060          -0.000413
           31              H       9.236234       9.060454       3.006621       0.149718       1.045902 0.76814494E+01  0.74382888E+02                                 1.696270                            1.621562      -0.836981       2.510501                    0.999561       3.192570       8.773885       0.492744       1.283675      -0.710911      -0.034528      -0.000656       0.019339       0.039580      -0.005614      -0.004613      -0.008805       0.019806      -0.012128      -0.016812       0.003050       0.013762              1.709888       2.072709       0.042742      -0.302312       1.451989      -0.104364       1.604964           0.000784
           32              H       9.476484      10.460298       1.201306       0.103128       1.151596 0.80661794E+01  0.79593204E+02                                 1.839529                            1.675900      -1.002421       2.405563                    0.997538       3.567824      10.114062       0.475377       1.305748      -0.703222      -0.040912       0.024534      -0.008168       0.048399      -0.002122      -0.004921      -0.001602       0.022918      -0.018573      -0.010002      -0.005784       0.015786              1.948896       2.216437      -0.572064       0.418440       1.884593      -0.386344       1.745658          -0.000668
           33              H      13.263130       9.688326       0.941247       0.096626       1.166560 0.85209242E+01  0.84288763E+02                                 1.782407                            1.670776      -0.824088       2.488727                    0.998975       3.413107       9.338340       0.504014       1.228516      -0.722091       0.046153       0.008834      -0.017120       0.050012      -0.004299      -0.003913      -0.010039       0.029922      -0.024192      -0.020493       0.000643       0.019850              1.825462       2.025078       0.212026      -0.431158       1.565818      -0.119621       1.885489           0.000129
           34              H      13.188978       8.280263       2.724750       0.132101       1.048556 0.77880161E+01  0.75339145E+02                                 1.654776                            1.594329      -1.033683       2.393748                    0.998395       3.307927       8.955273       0.517311       1.223941      -0.722638       0.032550      -0.011942       0.008470       0.035691      -0.005511      -0.004912      -0.004812       0.028970      -0.016724      -0.015910      -0.003043       0.018952              1.669455       1.780320      -0.290949       0.257123       1.646210      -0.281653       1.581835           0.001030
           35              H       4.995783       8.521246       5.681038       0.157665       0.969047 0.72520552E+01  0.68957527E+02                                 1.590489                            1.552354      -0.671877       2.575477                    0.999958       3.131385       8.421679       0.516933       1.246096      -0.718961       0.004447       0.023931       0.006434       0.025176       0.005208      -0.000718       0.003111      -0.014382      -0.009001      -0.007970      -0.002953       0.010923              1.600106       1.434872       0.048955       0.011182       2.044803       0.006532       1.320644          -0.000050
           36              H       4.771355       7.286543       4.739791       0.135017       1.217427 0.98006285E+01  0.10085889E+03                                 1.869785                            1.816100      -1.036294       2.382618                    0.997339       3.586298      10.158749       0.471617       1.261993      -0.713982      -0.002310      -0.010942      -0.020001       0.022915       0.000304      -0.005204       0.004428      -0.001361       0.029626      -0.008060      -0.004436       0.012495              1.888307       1.724850       0.047288       0.223684       1.633030       0.204704       2.307042           0.001050
           37              H      13.544898       7.287135       7.399107       0.118280       1.221093 0.94806131E+01  0.98862432E+02                                 1.991378                            1.871631      -1.681067       2.064926                    0.990718       4.321423      13.218845       0.423912       1.385591      -0.682659       0.008641       0.002010       0.042946       0.043853       0.009251      -0.000060      -0.002466       0.001468       0.022953      -0.013257       0.004554       0.008703              2.075513       1.857921      -0.013517       0.159193       1.569101       0.190699       2.799516           0.000797
           38              H       9.143302       4.181694       4.593822       0.096753       1.147414 0.80324577E+01  0.79041867E+02                                 1.815329                            1.657420      -1.080642       2.365667                    0.996616       3.603652      10.144565       0.485344       1.282473      -0.707603       0.029551       0.030430      -0.014790       0.044922       0.005195      -0.009806       0.001754      -0.008260       0.001655      -0.013591       0.004566       0.009025              1.895921       2.098358       0.689033      -0.256091       2.073897      -0.097930       1.515509           0.000083
           39              H       8.757721       2.302873       3.353926       0.139564       1.049498 0.77371300E+01  0.75598950E+02                                 1.727093                            1.643693      -1.143364       2.351779                    0.996676       3.481935       9.840622       0.478716       1.309461      -0.702319       0.021480      -0.002277      -0.029312       0.036411       0.003865      -0.010018      -0.000789       0.000941      -0.001037      -0.010342      -0.000829       0.011171              1.756102       1.673861      -0.029430      -0.427711       1.595488       0.278389       1.998957           0.000256
           40              H       5.940969       1.266297       6.033376       0.136717       1.084793 0.81399706E+01  0.79606138E+02                                 1.698790                            1.635812      -1.028404       2.402197                    0.998412       3.286849       8.942147       0.508051       1.232750      -0.721459      -0.028274      -0.018548       0.015698       0.037281       0.007622      -0.015000       0.000956       0.009009       0.008976      -0.015954      -0.002982       0.018936              1.705753       1.686457       0.350640      -0.158615       1.943754      -0.080203       1.487049           0.003267
           41              H       6.353245       3.207261       7.120592       0.090505       1.218838 0.87545870E+01  0.86797824E+02                                 1.795765                            1.660478      -1.027077       2.384055                    0.997025       3.462569       9.346593       0.523084       1.181032      -0.732518      -0.031440       0.007966       0.034012       0.046997       0.011382      -0.016984       0.005180       0.008230      -0.002629      -0.022451       0.002043       0.020407              1.857074       1.608314      -0.144887      -0.357054       1.631723       0.391373       2.331186          -0.000410
           42              H       9.236229      10.749323       5.382389       0.151623       1.041877 0.76476261E+01  0.74001501E+02                                 1.694877                            1.620339      -0.840803       2.509971                    0.999551       3.186332       8.764305       0.491673       1.287408      -0.710129      -0.033756       0.000623      -0.018912       0.038698       0.005626       0.004495      -0.008808       0.019671      -0.012015      -0.016746       0.003094       0.013652              1.708471       2.070646      -0.042613       0.301745       1.451037      -0.104224       1.603731           0.000770
           43              H       9.476478       9.349479       7.187704       0.102898       1.149678 0.80495972E+01  0.79363868E+02                                 1.834868                            1.672203      -0.990125       2.410312                    0.997695       3.564582      10.090364       0.476894       1.302672      -0.703857      -0.041181      -0.024541       0.008527       0.048691       0.002128       0.005005      -0.001565       0.022708      -0.019098      -0.009930      -0.005869       0.015799              1.943609       2.209726       0.569326      -0.416446       1.879663      -0.384614       1.741438          -0.000671
           44              H      13.263121      10.121451       7.447763       0.096907       1.161492 0.84749182E+01  0.83706266E+02                                 1.776017                            1.665346      -0.819313       2.491206                    0.999017       3.405346       9.304932       0.505335       1.227170      -0.722410       0.046145      -0.008750       0.016958       0.049935       0.004212       0.003983      -0.009986       0.029785      -0.023978      -0.020390       0.000644       0.019746              1.818695       2.016860      -0.210763       0.428361       1.560830      -0.118889       1.878394           0.000122
           45              H      13.188971      11.529514       5.664260       0.133250       1.050459 0.78096443E+01  0.75633532E+02                                 1.659870                            1.598977      -1.058599       2.383280                    0.998281       3.312171       8.984522       0.515156       1.227678      -0.721775       0.032202       0.011334      -0.008057       0.035076       0.005702       0.004689      -0.004226       0.029249      -0.017806      -0.015490      -0.003774       0.019264              1.674683       1.786065       0.292366      -0.258364       1.651332      -0.283062       1.586650           0.001028
           46              H      14.882583      11.288531       2.707972       0.157973       0.970220 0.72631620E+01  0.69092197E+02                                 1.591976                            1.553689      -0.667997       2.577103                    0.999969       3.133054       8.428989       0.516617       1.246333      -0.718899       0.004453      -0.023583      -0.006330       0.024820      -0.005110       0.000667       0.003178      -0.014680      -0.009109      -0.007985      -0.003053       0.011038              1.601634       1.436102      -0.049155      -0.011205       2.047115       0.006736       1.321686          -0.000051
           47              H      14.658151      12.523234       3.649219       0.135371       1.223053 0.98585199E+01  0.10160847E+03                                 1.875399                            1.821244      -1.043021       2.379052                    0.997351       3.595799      10.194800       0.471012       1.261700      -0.713993      -0.002071       0.011008       0.019565       0.022544      -0.000237       0.005613       0.004409      -0.002192       0.031138      -0.008621      -0.004479       0.013101              1.894091       1.729922      -0.047472      -0.224761       1.637432       0.205667       2.314918           0.001062
           48              H      13.544900      12.522642       0.989903       0.118523       1.215738 0.94333263E+01  0.98275547E+02                                 1.988492                            1.869325      -1.671986       2.069387                    0.990728       4.315095      13.205965       0.423243       1.389108      -0.682024       0.008723      -0.002043      -0.043045       0.043967      -0.009172       0.000191      -0.002526       0.001722       0.022441      -0.013100       0.004422       0.008678              2.072299       1.855699       0.013505      -0.158548       1.567414       0.190066       2.793785           0.000796
           49              C      16.225199      10.664754      13.273092       0.105883      26.843420 0.31981895E+03  0.69826715E+04                                 7.851732                            6.002780       0.177482       2.074531                    0.999750      25.748887      71.981921       0.663983       0.422505      -1.057423       0.034888      -0.004498       0.032644       0.047991       0.009218      -0.008596      -0.029116       0.020652      -0.035442      -0.037469       0.005890       0.031579              8.945092       7.328828      -2.595439       1.525168      10.824201       3.335591       8.682246          -0.003860
           50              C      16.445677       9.531459      12.521436      -0.230994      35.132194 0.46399624E+03  0.11092550E+05                                 9.298459                            7.185110       0.137771       2.011533                    0.999448      30.335237      88.071562       0.614052       0.417238      -1.063198       0.002417       0.012382       0.000006       0.012616       0.010746       0.014602       0.000474       0.034201       0.029909      -0.025601      -0.001494       0.027095             10.649549       8.246230      -3.489343       1.168366      14.075268       4.288580       9.627150           0.042159
           51              C       7.526795       8.606020      12.942565       0.205709      33.232898 0.38638702E+03  0.88301932E+04                                 9.248885                            6.752117      -0.165626       1.966669                    0.999653      25.819549      73.458903       0.605717       0.442475      -1.046970       0.018420      -0.009933      -0.015805       0.026225      -0.017149      -0.005557       0.011908      -0.004448       0.034770      -0.023532      -0.000770       0.024302             11.219487       7.377845      -2.828926       1.260375      15.702278       5.165938      10.578339           0.002824
           52              C       8.235677       8.922227      14.101926      -0.230210      34.311546 0.45194404E+03  0.10731964E+05                                 9.133533                            7.082395       0.162190       2.018759                    0.999644      30.174931      87.269243       0.619733       0.416205      -1.064016       0.005018       0.008249      -0.002472       0.009967      -0.010649       0.015584      -0.014185       0.033260      -0.024840      -0.024859      -0.008112       0.032971             10.412187       6.811637      -1.673570       1.235442      13.908256       4.956703      10.516667           0.035125
           53              C       7.965765      10.083188      14.759624       0.088016      26.873497 0.33132685E+03  0.72935041E+04                                 7.832363                            6.102645       0.177118       2.063939                    0.999821      26.191747      73.368432       0.660109       0.421513      -1.058718      -0.025006       0.020971      -0.035014       0.047865       0.018877       0.008183      -0.024677       0.052841       0.026690      -0.048662       0.020631       0.028031              8.830531       6.498405      -1.913540       0.962037      11.055388       3.769658       8.937799          -0.009762
           54              C       8.590617       5.708302      13.721065       0.224195      32.415479 0.37982627E+03  0.86613616E+04                                 9.087086                            6.685526      -0.206792       1.948268                    0.999719      25.995097      74.386795       0.608678       0.441283      -1.045476       0.000473      -0.008529      -0.014670       0.016975       0.007394       0.004809       0.004369       0.002188      -0.009825      -0.006134      -0.005759       0.011894             11.089972       8.437292      -2.001689       0.544662      13.019889      -7.130358      11.812734          -0.002269
           55              C       9.709803       5.004134      14.184138      -0.204313      34.367194 0.45999645E+03  0.10993329E+05                                 9.277386                            7.224730      -0.024717       1.968199                    0.998680      30.094446      87.883938       0.602298       0.425520      -1.056044       0.003804      -0.012847      -0.009949       0.016689      -0.004008      -0.017137       0.002099       0.021519      -0.032406      -0.019126      -0.006027       0.025153             10.715502       9.669436      -2.231388       0.656286      10.972026      -5.772578      11.505042           0.091469
           56              C       9.548648       4.160046      15.278065       0.102736      25.974728 0.33136479E+03  0.73344470E+04                                 7.828785                            6.210997      -0.004315       2.017242                    0.999204      26.298402      75.197444       0.633866       0.436564      -1.043763      -0.047369      -0.005683      -0.005533       0.048029      -0.009769       0.011658       0.034254       0.007632      -0.055665      -0.046690       0.016829       0.029861              8.858051       8.650790      -1.348573      -0.045415       8.306967      -4.267807       9.616397          -0.010511
           57              C       7.331038       4.616772      15.424034       0.068108      26.979373 0.35266207E+03  0.79042477E+04                                 7.900021                            6.341423       0.118313       2.040547                    0.999703      26.910234      76.664130       0.639085       0.427608      -1.052385       0.049983      -0.022106      -0.002951       0.054733       0.006858      -0.011618       0.021367       0.053981      -0.061563      -0.042272       0.002625       0.039647              8.800892       7.822651      -0.505011      -0.529474       8.386893      -4.251411      10.193133          -0.016528
           58              C       7.362676       5.466817      14.355274      -0.239077      33.021661 0.46739245E+03  0.11194909E+05                                 8.912122                            7.211684       0.191173       2.022919                    0.999695      30.595468      88.931337       0.612836       0.417276      -1.063100      -0.001422      -0.012814      -0.010893       0.016878      -0.019383       0.004139       0.008408       0.039238      -0.036435      -0.027284      -0.006377       0.033661              9.957435       8.006997      -0.197924      -0.734055      10.261581      -5.815728      11.603727           0.062805
           59              C       8.581721       7.719415       9.984600       0.560476      24.138429 0.27219429E+03  0.57766990E+04                                 7.717585                            5.867037      -0.156466       1.986005                    0.999367      23.607175      67.655379       0.608577       0.474231      -1.015126       0.046244       0.020125      -0.033057       0.060302      -0.057489       0.008288      -0.005084      -0.108364      -0.140851      -0.058363      -0.044533       0.102896              9.062625      10.610564       2.388002      -1.422303       5.344530       0.244372      11.232782           0.008873
           60              C       7.429908       7.323619      10.870479      -0.047708      41.547562 0.48364269E+03  0.11646585E+05                                10.465935                            7.398268       0.011475       1.995341                    0.999466      28.618491      82.550276       0.599329       0.424392      -1.061974       0.020655       0.006759       0.094893       0.097349      -0.015645       0.016164       0.004664      -0.030293       0.105869      -0.042989       0.004024       0.038965             13.005321      16.463894       2.732307       1.318228       6.815721       1.439720      15.736347           0.008828
           61              C       6.275131       6.926648      10.378883      -0.045421      36.821033 0.47111231E+03  0.11380224E+05                                 9.873482                            7.430424      -0.240706       1.900992                    0.999066      29.827065      88.937636       0.576960       0.439475      -1.042604      -0.105102      -0.015203       0.035567       0.111994      -0.010311      -0.018585      -0.003747      -0.071010      -0.092042      -0.045625      -0.006703       0.052327             11.744610      18.884183       2.195002       1.588362       6.111713       1.187891      10.237935           0.008566
           62              C      14.910262       6.595542      11.112083      -0.349596      31.705409 0.45766527E+03  0.10946165E+05                                 8.758691                            7.082776      -0.246504       1.901673                    0.997019      31.133891      91.566452       0.623020       0.411046      -1.063038       0.050706       0.022017      -0.055495       0.078330       0.025249      -0.027585       0.014820       0.006428       0.057546      -0.048195       0.011357       0.036838             10.136812      15.410682      -1.212828       1.546890       7.399586      -0.659590       7.600169           0.001371
           63              C      13.695174       7.275290      10.511430       0.646700      21.802809 0.24568489E+03  0.50592953E+04                                 7.270721                            5.586236       0.002229       2.068293                    0.999731      21.675209      60.292277       0.624458       0.476312      -1.018611      -0.009173       0.003639      -0.023673       0.025647      -0.000421       0.012428       0.079163      -0.058310       0.046208      -0.063993      -0.034170       0.098163              8.534778      13.351054      -1.589190       1.513770       5.811457      -1.976742       6.441822          -0.000194
           64              C      11.281801      10.570497      11.893938       0.107416      26.773221 0.31873254E+03  0.69527308E+04                                 7.836114                            5.990460       0.182762       2.076853                    0.999780      25.710567      71.832420       0.665046       0.422207      -1.057656       0.034400       0.003772      -0.032060       0.047175      -0.009110       0.008567      -0.028938       0.019567      -0.037176      -0.037266       0.005864       0.031403              8.927171       7.317904       2.594334      -1.523078      10.802615       3.322760       8.660993          -0.003823
           65              C      11.502274      11.703792      12.645594      -0.232846      35.231620 0.46572549E+03  0.11144939E+05                                 9.317116                            7.199416       0.122506       2.005600                    0.999429      30.397893      88.315111       0.613285       0.417346      -1.063063       0.002864      -0.012642      -0.000474       0.012971      -0.011569      -0.014898      -0.000829       0.038101       0.032827      -0.028422      -0.000049       0.028471             10.671130       8.262769       3.498685      -1.169809      14.105535       4.297335       9.645087           0.042043
           66              C      12.470191      12.629231      12.224465       0.197443      33.412574 0.38908515E+03  0.89051780E+04                                 9.268671                            6.765969      -0.157193       1.967808                    0.999685      25.909848      73.712641       0.606543       0.441211      -1.047972       0.019039       0.003507       0.012689       0.023147       0.019231       0.005920       0.012240      -0.004512       0.036660      -0.025881      -0.000075       0.025956             11.244283       7.393677       2.837120      -1.264876      15.738233       5.175601      10.600940           0.002990
           67              C      13.179076      12.313024      11.065104      -0.230080      34.289625 0.45167067E+03  0.10723924E+05                                 9.127410                            7.078069       0.164914       2.019484                    0.999674      30.180806      87.281911       0.620205       0.415948      -1.064173       0.005275      -0.009042       0.000981       0.010514       0.010732      -0.015308      -0.015362       0.036082      -0.024915      -0.026775      -0.007228       0.034003             10.403576       6.810865       1.677476      -1.235840      13.897050       4.944617      10.502813           0.035013
           68              C      12.909169      11.152063      10.407406       0.087524      26.911331 0.33195578E+03  0.73110546E+04                                 7.842118                            6.110688       0.181092       2.064698                    0.999797      26.211053      73.449027       0.659288       0.421824      -1.058487      -0.025772      -0.022103       0.035258       0.048948      -0.019140      -0.008149      -0.025000       0.052235       0.027609      -0.048884       0.021106       0.027779              8.841714       6.505585       1.919551      -0.959076      11.075348       3.774858       8.944210          -0.009744
           69              C       8.590623       2.795589      11.445965       0.226462      32.381273 0.37935591E+03  0.86487888E+04                                 9.083329                            6.683031      -0.203282       1.949035                    0.999693      25.988591      74.383628       0.608508       0.441501      -1.045246       0.001764       0.009954       0.013558       0.016912      -0.009544      -0.003678       0.004572       0.002073      -0.004750      -0.008967      -0.003773       0.012740             11.084408       8.434733       1.999231      -0.542613      13.011573      -7.124747      11.806918          -0.002416
           70              C       9.709809       3.499757      10.982892      -0.206846      34.426155 0.46095513E+03  0.11022335E+05                                 9.288189                            7.232044      -0.028146       1.967177                    0.998721      30.124871      88.006500       0.602000       0.425495      -1.056025       0.002863       0.014062       0.009221       0.017058       0.004032       0.016551       0.001931       0.018557      -0.031767      -0.018798      -0.004711       0.023509             10.729260       9.678850       2.235416      -0.659156      10.988075      -5.782529      11.520855           0.091539
           71              C       9.548654       4.343845       9.888965       0.101901      26.031584 0.33227693E+03  0.73605093E+04                                 7.844652                            6.223726      -0.014404       2.013818                    0.999213      26.334006      75.356624       0.632509       0.437151      -1.043296      -0.046785       0.004882       0.005790       0.047394       0.010235      -0.012139       0.034893       0.006877      -0.059618      -0.048057       0.017279       0.030778              8.876329       8.664173       1.348937       0.047221       8.325234      -4.278951       9.639581          -0.010528
           72              C       7.331046       3.887119       9.742996       0.067833      27.026721 0.35346005E+03  0.79273093E+04                                 7.913816                            6.352628       0.118847       2.040264                    0.999698      26.936729      76.786792       0.637856       0.428152      -1.051958       0.050263       0.021982       0.002713       0.054926      -0.006335       0.011403       0.021620       0.055542      -0.061773      -0.042701       0.002395       0.040306              8.816698       7.831409       0.508716       0.525378       8.405110      -4.262061      10.213575          -0.016562
           73              C       7.362683       3.037074      10.811756      -0.241683      33.083485 0.46849093E+03  0.11227736E+05                                 8.918880                            7.216243       0.194774       2.023136                    0.999711      30.645147      89.099771       0.613144       0.416824      -1.063395      -0.000906       0.013715       0.009589       0.016759       0.018532      -0.003508       0.011171       0.039287      -0.036550      -0.029019      -0.004096       0.033115              9.964987       8.014919       0.200848       0.732069      10.269353      -5.819629      11.610688           0.062986
           74              C      13.525108      13.515836      15.182430       0.561324      24.106854 0.27173806E+03  0.57645586E+04                                 7.710199                            5.861504      -0.156396       1.986011                    0.999358      23.591754      67.595249       0.608964       0.474132      -1.015186       0.045115      -0.019712       0.033546       0.059576       0.056999      -0.008471      -0.004828      -0.109264      -0.145529      -0.058365      -0.045239       0.103605              9.053870      10.602749      -2.385580       1.420162       5.339880       0.243747      11.218981           0.008824
           75              C       7.429911       1.180272      14.296551      -0.056114      41.767337 0.48697986E+03  0.11744376E+05                                10.488205                            7.413558       0.023632       1.997430                    0.999468      28.714323      82.824906       0.600086       0.423227      -1.062952       0.019608      -0.007224      -0.089063       0.091482       0.017088      -0.018139       0.005910      -0.030906       0.103386      -0.044817       0.005703       0.039113             13.033977      16.503338      -2.736457      -1.316874       6.829927       1.441946      15.768666           0.008889
           76              C       6.275132       1.577243      14.788147      -0.046566      36.945143 0.47310099E+03  0.11441530E+05                                 9.897314                            7.447652      -0.250717       1.896801                    0.999137      29.901694      89.243132       0.576049       0.439659      -1.042383      -0.105281       0.015463      -0.033947       0.111694       0.010182       0.020560      -0.004222      -0.072632      -0.101271      -0.049226      -0.005392       0.054618             11.773945      18.941491      -2.199220      -1.585609       6.125949       1.188899      10.254394           0.008579
           77              C       5.023464       1.908349      14.054947      -0.350270      31.695971 0.45740085E+03  0.10938569E+05                                 8.755424                            7.079218      -0.250912       1.900252                    0.996997      31.138801      91.584021       0.623358       0.410870      -1.063121       0.049557      -0.022412       0.056836       0.078667      -0.024187       0.028900       0.013546       0.003946       0.057955      -0.047473       0.009693       0.037780             10.133344      15.403505       1.210581      -1.544895       7.396982      -0.657756       7.599544           0.001383
           78              C      13.695176       1.228601      14.655600       0.647111      21.792946 0.24552557E+03  0.50552105E+04                                 7.269430                            5.584954       0.003084       2.068638                    0.999717      21.665886      60.262169       0.624439       0.476402      -1.018560      -0.009617      -0.003550       0.023730       0.025849       0.000480      -0.011590       0.078773      -0.059517       0.046553      -0.063081      -0.034954       0.098035              8.533935      13.351153       1.588941      -1.514691       5.809938      -1.976380       6.440715          -0.000188
           79              C       3.548364       3.492080       3.504928       0.105882      26.843423 0.31981899E+03  0.69826726E+04                                 7.851734                            6.002781       0.177482       2.074531                    0.999750      25.748888      71.981929       0.663983       0.422505      -1.057423      -0.034888       0.004498      -0.032644       0.047991       0.009218      -0.008597      -0.029116       0.020652      -0.035442      -0.037469       0.005890       0.031579              8.945093       7.328829      -2.595439       1.525168      10.824203       3.335592       8.682247          -0.003860
           80              C       3.327886       4.625375       4.256584      -0.230993      35.132188 0.46399614E+03  0.11092547E+05                                 9.298457                            7.185109       0.137771       2.011533                    0.999448      30.335234      88.071549       0.614053       0.417238      -1.063198      -0.002417      -0.012382      -0.000006       0.012616       0.010746       0.014602       0.000474       0.034201       0.029909      -0.025601      -0.001494       0.027095             10.649547       8.246228      -3.489342       1.168366      14.075265       4.288579       9.627148           0.042159
           81              C      12.246768       5.550814       3.835455       0.205709      33.232901 0.38638707E+03  0.88301946E+04                                 9.248885                            6.752117      -0.165626       1.966669                    0.999653      25.819550      73.458905       0.605717       0.442475      -1.046970      -0.018420       0.009933       0.015805       0.026225      -0.017149      -0.005557       0.011908      -0.004448       0.034770      -0.023532      -0.000770       0.024302             11.219488       7.377845      -2.828926       1.260375      15.702278       5.165938      10.578339           0.002824
           82              C      11.537886       5.234607       2.676094      -0.230210      34.311544 0.45194401E+03  0.10731963E+05                                 9.133533                            7.082394       0.162190       2.018759                    0.999644      30.174930      87.269242       0.619733       0.416205      -1.064016      -0.005018      -0.008249       0.002472       0.009967      -0.010649       0.015584      -0.014185       0.033260      -0.024840      -0.024859      -0.008112       0.032971             10.412187       6.811637      -1.673570       1.235442      13.908256       4.956703      10.516667           0.035125
           83              C      11.807798       4.073646       2.018396       0.088015      26.873502 0.33132691E+03  0.72935059E+04                                 7.832364                            6.102646       0.177118       2.063939                    0.999821      26.191750      73.368445       0.660109       0.421513      -1.058718       0.025006      -0.020971       0.035014       0.047865       0.018877       0.008183      -0.024677       0.052841       0.026690      -0.048662       0.020631       0.028031              8.830532       6.498406      -1.913541       0.962037      11.055390       3.769659       8.937801          -0.009762
           84              C      11.182946       8.448532       3.056955       0.224195      32.415476 0.37982625E+03  0.86613607E+04                                 9.087085                            6.685525      -0.206792       1.948268                    0.999719      25.995096      74.386788       0.608678       0.441283      -1.045476      -0.000473       0.008529       0.014670       0.016975       0.007394       0.004809       0.004369       0.002188      -0.009825      -0.006134      -0.005759       0.011894             11.089970       8.437291      -2.001688       0.544662      13.019887      -7.130356      11.812732          -0.002269
           85              C      10.063760       9.152700       2.593882      -0.204314      34.367195 0.45999651E+03  0.10993330E+05                                 9.277386                            7.224730      -0.024716       1.968199                    0.998680      30.094448      87.883936       0.602298       0.425520      -1.056044      -0.003804       0.012847       0.009949       0.016689      -0.004008      -0.017137       0.002099       0.021518      -0.032406      -0.019126      -0.006027       0.025153             10.715500       9.669436      -2.231387       0.656286      10.972024      -5.772577      11.505041           0.091468
           86              C      10.224915       9.996788       1.499955       0.102736      25.974720 0.33136467E+03  0.73344435E+04                                 7.828782                            6.210995      -0.004314       2.017242                    0.999204      26.298397      75.197417       0.633866       0.436564      -1.043763       0.047369       0.005683       0.005533       0.048029      -0.009769       0.011659       0.034254       0.007632      -0.055665      -0.046690       0.016829       0.029861              8.858048       8.650787      -1.348572      -0.045415       8.306964      -4.267805       9.616394          -0.010511
           87              C      12.442525       9.540062       1.353986       0.068108      26.979372 0.35266206E+03  0.79042473E+04                                 7.900020                            6.341423       0.118313       2.040547                    0.999703      26.910234      76.664127       0.639085       0.427608      -1.052385      -0.049983       0.022106       0.002951       0.054733       0.006858      -0.011618       0.021367       0.053981      -0.061563      -0.042272       0.002625       0.039647              8.800892       7.822650      -0.505011      -0.529474       8.386892      -4.251411      10.193133          -0.016527
           88              C      12.410887       8.690017       2.422746      -0.239077      33.021669 0.46739258E+03  0.11194913E+05                                 8.912123                            7.211685       0.191173       2.022919                    0.999695      30.595473      88.931357       0.612836       0.417276      -1.063100       0.001422       0.012814       0.010893       0.016878      -0.019383       0.004139       0.008408       0.039238      -0.036435      -0.027284      -0.006377       0.033661              9.957437       8.006998      -0.197924      -0.734055      10.261583      -5.815729      11.603729           0.062804
           89              C      11.191842       6.437419       6.793420       0.560476      24.138431 0.27219432E+03  0.57766995E+04                                 7.717585                            5.867037      -0.156466       1.986005                    0.999367      23.607176      67.655381       0.608577       0.474231      -1.015126      -0.046244      -0.020125       0.033057       0.060302      -0.057489       0.008288      -0.005084      -0.108364      -0.140851      -0.058363      -0.044533       0.102896              9.062625      10.610564       2.388002      -1.422303       5.344530       0.244373      11.232782           0.008873
           90              C      12.343655       6.833215       5.907541      -0.047708      41.547569 0.48364281E+03  0.11646589E+05                                10.465936                            7.398268       0.011475       1.995341                    0.999466      28.618494      82.550285       0.599329       0.424392      -1.061974      -0.020655      -0.006759      -0.094893       0.097349      -0.015645       0.016164       0.004664      -0.030293       0.105869      -0.042989       0.004023       0.038965             13.005322      16.463895       2.732307       1.318228       6.815721       1.439720      15.736348           0.008828
           91              C      13.498432       7.230186       6.399137      -0.045421      36.821031 0.47111228E+03  0.11380223E+05                                 9.873481                            7.430424      -0.240706       1.900992                    0.999066      29.827065      88.937637       0.576960       0.439475      -1.042604       0.105102       0.015203      -0.035567       0.111994      -0.010311      -0.018585      -0.003747      -0.071010      -0.092042      -0.045625      -0.006703       0.052327             11.744610      18.884182       2.195001       1.588361       6.111713       1.187891      10.237935           0.008566
           92              C       4.863301       7.561292       5.665937      -0.349596      31.705405 0.45766519E+03  0.10946162E+05                                 8.758691                            7.082776      -0.246504       1.901673                    0.997019      31.133889      91.566446       0.623020       0.411046      -1.063038      -0.050706      -0.022017       0.055495       0.078330       0.025249      -0.027585       0.014820       0.006428       0.057546      -0.048195       0.011357       0.036838             10.136812      15.410680      -1.212828       1.546890       7.399585      -0.659590       7.600170           0.001371
           93              C       6.078389       6.881544       6.266590       0.646700      21.802809 0.24568490E+03  0.50592955E+04                                 7.270721                            5.586236       0.002229       2.068293                    0.999731      21.675209      60.292274       0.624458       0.476312      -1.018611       0.009173      -0.003639       0.023673       0.025647      -0.000421       0.012428       0.079163      -0.058310       0.046208      -0.063993      -0.034170       0.098163              8.534777      13.351053      -1.589189       1.513770       5.811457      -1.976742       6.441822          -0.000194
           94              C       8.491762       3.586337       4.884082       0.107415      26.773217 0.31873249E+03  0.69527293E+04                                 7.836113                            5.990460       0.182762       2.076853                    0.999780      25.710564      71.832408       0.665046       0.422207      -1.057656      -0.034400      -0.003772       0.032060       0.047175      -0.009110       0.008567      -0.028938       0.019567      -0.037176      -0.037267       0.005864       0.031403              8.927170       7.317903       2.594334      -1.523078      10.802614       3.322760       8.660992          -0.003823
           95              C       8.271289       2.453042       4.132426      -0.232846      35.231615 0.46572542E+03  0.11144937E+05                                 9.317115                            7.199415       0.122506       2.005600                    0.999429      30.397890      88.315101       0.613285       0.417346      -1.063063      -0.002864       0.012642       0.000474       0.012971      -0.011569      -0.014898      -0.000830       0.038101       0.032827      -0.028422      -0.000049       0.028471             10.671129       8.262768       3.498684      -1.169809      14.105533       4.297335       9.645087           0.042043
           96              C       7.303372       1.527603       4.553555       0.197443      33.412570 0.38908511E+03  0.89051767E+04                                 9.268670                            6.765969      -0.157193       1.967808                    0.999685      25.909846      73.712632       0.606543       0.441211      -1.047972      -0.019039      -0.003507      -0.012689       0.023147       0.019231       0.005920       0.012240      -0.004512       0.036660      -0.025881      -0.000075       0.025956             11.244282       7.393677       2.837120      -1.264876      15.738230       5.175600      10.600939           0.002990
           97              C       6.594487       1.843810       5.712916      -0.230080      34.289622 0.45167062E+03  0.10723923E+05                                 9.127409                            7.078068       0.164914       2.019484                    0.999674      30.180805      87.281904       0.620205       0.415948      -1.064173      -0.005275       0.009042      -0.000981       0.010514       0.010732      -0.015308      -0.015362       0.036082      -0.024915      -0.026775      -0.007228       0.034003             10.403575       6.810865       1.677476      -1.235840      13.897048       4.944616      10.502812           0.035014
           98              C       6.864394       3.004771       6.370614       0.087524      26.911333 0.33195581E+03  0.73110554E+04                                 7.842118                            6.110688       0.181092       2.064698                    0.999797      26.211054      73.449031       0.659288       0.421824      -1.058487       0.025772       0.022103      -0.035258       0.048948      -0.019140      -0.008149      -0.025000       0.052235       0.027609      -0.048884       0.021106       0.027779              8.841715       6.505585       1.919551      -0.959076      11.075348       3.774859       8.944210          -0.009744
           99              C      11.182940      11.361245       5.332055       0.226462      32.381275 0.37935594E+03  0.86487896E+04                                 9.083329                            6.683031      -0.203282       1.949035                    0.999693      25.988592      74.383631       0.608508       0.441501      -1.045246      -0.001764      -0.009954      -0.013558       0.016912      -0.009544      -0.003678       0.004572       0.002073      -0.004750      -0.008967      -0.003773       0.012740             11.084409       8.434733       1.999231      -0.542613      13.011573      -7.124747      11.806919          -0.002416
          100              C      10.063754      10.657077       5.795128      -0.206846      34.426158 0.46095517E+03  0.11022336E+05                                 9.288190                            7.232045      -0.028146       1.967177                    0.998721      30.124873      88.006510       0.602000       0.425495      -1.056025      -0.002863      -0.014062      -0.009221       0.017058       0.004032       0.016551       0.001931       0.018557      -0.031767      -0.018798      -0.004711       0.023509             10.729261       9.678851       2.235417      -0.659157      10.988076      -5.782530      11.520857           0.091539
          101              C      10.224909       9.812989       6.889055       0.101901      26.031588 0.33227697E+03  0.73605108E+04                                 7.844653                            6.223726      -0.014404       2.013818                    0.999213      26.334008      75.356637       0.632509       0.437152      -1.043296       0.046785      -0.004882      -0.005790       0.047394       0.010235      -0.012139       0.034893       0.006877      -0.059618      -0.048057       0.017279       0.030778              8.876331       8.664174       1.348937       0.047221       8.325236      -4.278952       9.639583          -0.010528
          102              C      12.442517      10.269715       7.035024       0.067832      27.026721 0.35346004E+03  0.79273093E+04                                 7.913817                            6.352629       0.118847       2.040264                    0.999698      26.936729      76.786794       0.637856       0.428152      -1.051958      -0.050263      -0.021982      -0.002713       0.054926      -0.006335       0.011403       0.021620       0.055542      -0.061773      -0.042701       0.002395       0.040306              8.816698       7.831410       0.508716       0.525377       8.405110      -4.262061      10.213575          -0.016562
          103              C      12.410880      11.119760       5.966264      -0.241683      33.083480 0.46849086E+03  0.11227734E+05                                 8.918879                            7.216242       0.194775       2.023136                    0.999711      30.645144      89.099758       0.613144       0.416824      -1.063395       0.000906      -0.013715      -0.009589       0.016759       0.018532      -0.003508       0.011171       0.039287      -0.036550      -0.029019      -0.004096       0.033115              9.964985       8.014918       0.200848       0.732069      10.269351      -5.819628      11.610687           0.062987
          104              C       6.248455       0.640998       1.595590       0.561324      24.106853 0.27173805E+03  0.57645583E+04                                 7.710200                            5.861504      -0.156396       1.986011                    0.999358      23.591754      67.595253       0.608964       0.474132      -1.015186      -0.045115       0.019712      -0.033546       0.059576       0.056999      -0.008471      -0.004828      -0.109264      -0.145529      -0.058365      -0.045239       0.103605              9.053871      10.602749      -2.385580       1.420162       5.339881       0.243747      11.218982           0.008824
          105              C       7.400267       0.245202       2.481469      -0.056114      41.767337 0.48697986E+03  0.11744376E+05                                10.488205                            7.413558       0.023632       1.997430                    0.999468      28.714323      82.824907       0.600086       0.423227      -1.062952      -0.019608       0.007224       0.089063       0.091482       0.017088      -0.018139       0.005910      -0.030906       0.103386      -0.044817       0.005703       0.039113             13.033977      16.503338      -2.736457      -1.316874       6.829927       1.441946      15.768666           0.008889
          106              C      13.498431      12.579591       1.989873      -0.046566      36.945146 0.47310105E+03  0.11441532E+05                                 9.897315                            7.447652      -0.250718       1.896801                    0.999137      29.901696      89.243142       0.576049       0.439659      -1.042383       0.105281      -0.015463       0.033947       0.111694       0.010182       0.020560      -0.004222      -0.072632      -0.101271      -0.049226      -0.005392       0.054618             11.773946      18.941494      -2.199220      -1.585610       6.125950       1.188899      10.254395           0.008579
          107              C      14.750099      12.248485       2.723073      -0.350270      31.695966 0.45740077E+03  0.10938566E+05                                 8.755424                            7.079217      -0.250912       1.900252                    0.996997      31.138798      91.584007       0.623358       0.410870      -1.063121      -0.049557       0.022412      -0.056836       0.078667      -0.024187       0.028900       0.013546       0.003946       0.057955      -0.047473       0.009693       0.037780             10.133343      15.403504       1.210581      -1.544894       7.396982      -0.657756       7.599543           0.001383
          108              C       1.135002       0.196873       2.122420       0.647111      21.792946 0.24552557E+03  0.50552105E+04                                 7.269430                            5.584954       0.003084       2.068638                    0.999717      21.665886      60.262170       0.624439       0.476402      -1.018560       0.009617       0.003550      -0.023730       0.025849       0.000480      -0.011590       0.078773      -0.059517       0.046553      -0.063081      -0.034954       0.098035              8.533935      13.351154       1.588941      -1.514691       5.809938      -1.976380       6.440715          -0.000188
          109              N      16.889590      10.958585      14.393863      -0.245171      35.291321 0.51950866E+03  0.12515886E+05                                 8.943942                            7.364113       0.059970       2.043655                    0.998362      27.784206      75.723878       0.649468       0.391453      -1.102701       0.036671      -0.127500      -0.095826       0.163657      -0.003328       0.041180      -0.055391       0.087991      -0.003886      -0.085143       0.006866       0.078277              9.912644       8.408232      -2.211340       2.018178      10.892253       3.215738      10.437446           0.038977
          110              N       7.686963       7.394695      12.276477       0.061770      32.316184 0.36076151E+03  0.79072263E+04                                 8.340228                            5.979816      -0.014846       2.073841                    0.997997      23.272271      59.832062       0.751823       0.371695      -1.120863       0.091089       0.002933      -0.056767       0.107370      -0.047177       0.061280       0.012711      -0.030105       0.064416      -0.090623       0.021743       0.068880             10.395603       6.286145      -2.359647       1.776036      12.476475       1.648116      12.424189           0.186799
          111              N       8.767591       6.584674      12.677472      -0.198895      44.115992 0.52665892E+03  0.12683352E+05                                10.445472                            7.419260       0.520949       2.189723                    0.999490      27.406247      73.759489       0.648901       0.391943      -1.106548      -0.140542       0.073375       0.098154       0.186468      -0.012249       0.130929      -0.077029      -0.042721      -0.183838      -0.174964       0.027990       0.146974             13.334035       7.821327      -3.396818       1.726566      17.503724      -8.609714      14.677053           0.438190
          112              N       8.415620       3.970342      15.922341      -0.248713      33.909841 0.53971028E+03  0.13193270E+05                                 8.799320                            7.594355      -0.178692       1.966552                    0.996808      28.417358      79.305657       0.625262       0.400730      -1.090771       0.006013       0.081519      -0.129464       0.153109      -0.025169       0.001120       0.026681       0.091718      -0.149088      -0.067118      -0.010296       0.077414              9.495321       9.959373      -1.207272      -0.581007       8.162552      -3.065727      10.364038           0.063227
          113              N      11.946195      10.276666      10.773167      -0.245439      35.296764 0.51960688E+03  0.12519227E+05                                 8.946702                            7.366075       0.057625       2.043031                    0.998387      27.784350      75.734788       0.649195       0.391587      -1.102573       0.036394       0.128284       0.096009       0.164314       0.003247      -0.040889      -0.055078       0.087524      -0.003688      -0.084673       0.006909       0.077764              9.916353       8.410081       2.212589      -2.018078      10.898235       3.218014      10.440744           0.038910
          114              N       7.686970       1.109196      12.890553       0.088529      31.600731 0.35091456E+03  0.76479838E+04                                 8.278982                            5.941467      -0.188144       2.027500                    0.998475      22.904372      58.961547       0.744978       0.377240      -1.115318       0.094126      -0.003922       0.057125       0.110174       0.051940      -0.063998       0.014115      -0.033596       0.068542      -0.097305       0.024878       0.072427             10.315244       6.242926       2.340456      -1.761315      12.379495       1.634579      12.323310           0.185858
          115              N       8.767597       1.919217      12.489558      -0.208552      44.438308 0.53135113E+03  0.12823320E+05                                10.486297                            7.445707       0.516048       2.186224                    0.999468      27.522824      74.124067       0.648673       0.391256      -1.107158      -0.134218      -0.070470      -0.099137       0.181131       0.013207      -0.131750      -0.076438      -0.044211      -0.180472      -0.174888       0.027123       0.147765             13.389338       7.848383       3.410475      -1.733572      17.576953      -8.648890      14.742679           0.438019
          116              N       8.415628       4.533549       9.244689      -0.247892      33.847730 0.53839834E+03  0.13151659E+05                                 8.783846                            7.580938      -0.174919       1.968069                    0.996750      28.385923      79.159014       0.626406       0.400289      -1.091199       0.006605      -0.081101       0.129087       0.152592       0.025422      -0.001397       0.027141       0.092717      -0.148989      -0.067738      -0.010205       0.077943              9.478465       9.940702       1.204385       0.579930       8.148461      -3.059912      10.346232           0.063287
          117              N       2.883973       3.198249       2.384157      -0.245170      35.291313 0.51950851E+03  0.12515882E+05                                 8.943941                            7.364112       0.059971       2.043655                    0.998362      27.784202      75.723863       0.649468       0.391453      -1.102701      -0.036671       0.127500       0.095826       0.163657      -0.003328       0.041180      -0.055391       0.087991      -0.003886      -0.085143       0.006866       0.078277              9.912642       8.408231      -2.211340       2.018178      10.892251       3.215737      10.437444           0.038977
          118              N      12.086600       6.762139       4.501543       0.061770      32.316167 0.36076131E+03  0.79072204E+04                                 8.340223                            5.979813      -0.014845       2.073842                    0.997997      23.272264      59.832027       0.751823       0.371695      -1.120864      -0.091089      -0.002933       0.056767       0.107370      -0.047177       0.061280       0.012711      -0.030105       0.064416      -0.090622       0.021742       0.068880             10.395597       6.286141      -2.359645       1.776035      12.476467       1.648115      12.424181           0.186799
          119              N      11.005972       7.572160       4.100548      -0.198895      44.115996 0.52665898E+03  0.12683354E+05                                10.445473                            7.419261       0.520950       2.189723                    0.999490      27.406248      73.759493       0.648901       0.391943      -1.106548       0.140542      -0.073375      -0.098154       0.186467      -0.012249       0.130929      -0.077029      -0.042721      -0.183839      -0.174964       0.027990       0.146974             13.334035       7.821327      -3.396818       1.726566      17.503724      -8.609714      14.677054           0.438190
          120              N      11.357943      10.186492       0.855679      -0.248714      33.909847 0.53971039E+03  0.13193274E+05                                 8.799322                            7.594356      -0.178693       1.966552                    0.996808      28.417361      79.305670       0.625262       0.400730      -1.090771      -0.006013      -0.081519       0.129464       0.153109      -0.025169       0.001120       0.026681       0.091718      -0.149088      -0.067118      -0.010296       0.077414              9.495323       9.959374      -1.207272      -0.581007       8.162554      -3.065728      10.364040           0.063226
          121              N       7.827368       3.880168       6.004853      -0.245439      35.296760 0.51960681E+03  0.12519225E+05                                 8.946701                            7.366074       0.057625       2.043031                    0.998387      27.784349      75.734778       0.649195       0.391587      -1.102573      -0.036394      -0.128284      -0.096009       0.164314       0.003246      -0.040889      -0.055078       0.087524      -0.003688      -0.084673       0.006909       0.077764              9.916352       8.410080       2.212588      -2.018078      10.898233       3.218013      10.440742           0.038910
          122              N       7.143208       0.316278       3.887467       0.088529      31.600729 0.35091454E+03  0.76479832E+04                                 8.278981                            5.941467      -0.188144       2.027500                    0.998475      22.904371      58.961540       0.744978       0.377240      -1.115318      -0.094126       0.003922      -0.057125       0.110174       0.051940      -0.063998       0.014115      -0.033596       0.068542      -0.097305       0.024878       0.072427             10.315242       6.242925       2.340455      -1.761315      12.379493       1.634578      12.323308           0.185858
          123              N      11.005966      12.237617       4.288462      -0.208552      44.438307 0.53135109E+03  0.12823319E+05                                10.486297                            7.445707       0.516048       2.186224                    0.999468      27.522822      74.124064       0.648673       0.391257      -1.107157       0.134218       0.070470       0.099137       0.181131       0.013207      -0.131750      -0.076438      -0.044211      -0.180472      -0.174888       0.027123       0.147765             13.389339       7.848383       3.410475      -1.733572      17.576954      -8.648891      14.742680           0.438019
          124              N      11.357935       9.623285       7.533331      -0.247892      33.847733 0.53839840E+03  0.13151661E+05                                 8.783847                            7.580939      -0.174919       1.968069                    0.996750      28.385925      79.159022       0.626406       0.400289      -1.091199      -0.006605       0.081101      -0.129087       0.152592       0.025422      -0.001397       0.027141       0.092717      -0.148989      -0.067738      -0.010205       0.077943              9.478465       9.940702       1.204385       0.579930       8.148461      -3.059912      10.346233           0.063287
          125              O       9.620823       8.099028      10.583575      -0.533488      39.481980 0.58784243E+03  0.14490489E+05                                 9.360659                            7.611296       0.090335       2.082076                    0.995286      27.901907      74.943021       0.672352       0.369562      -1.127637       0.005965      -0.021698      -0.023765       0.032728      -0.005438       0.029572       0.018285       0.038676      -0.177423      -0.071169       0.014684       0.056485             10.881259      15.826147       4.774093      -0.016079       8.193822       0.665483       8.623808           0.010166
          126              O       8.447262       7.674551       8.731282      -0.568415      36.858095 0.57301820E+03  0.14025821E+05                                 8.857534                            7.483471       0.220301       2.115342                    0.995261      28.235965      75.409218       0.682774       0.366496      -1.130741      -0.000693       0.012997       0.008097       0.015328      -0.036235       0.015526       0.015035      -0.094175       0.170914      -0.090503       0.028265       0.062238              9.970484       7.379740       1.105789      -0.556763       6.914214       1.138459      15.617499           0.015835
          127              O      12.558192       6.983038      10.952691      -0.568084      31.115277 0.46664659E+03  0.10801137E+05                                 7.705172                            6.563613       0.664344       2.256887                    0.998780      27.273701      69.782714       0.764356       0.346202      -1.152210      -0.015028       0.011407      -0.033201       0.038187       0.011140      -0.008579       0.054716       0.107032      -0.116081      -0.092364       0.018253       0.074111              8.572548      13.956894       0.869872      -1.106583       5.774895      -0.802372       5.985856           0.003384
          128              O      13.859295       8.107538       9.571860      -0.587820      31.303254 0.52703806E+03  0.12572722E+05                                 7.780096                            7.047660       0.717166       2.283111                    0.996041      27.580029      71.581420       0.726507       0.353410      -1.146573      -0.007130      -0.028262      -0.004003       0.029421      -0.011379       0.001065      -0.011055      -0.101131       0.132427      -0.073901       0.023721       0.050181              8.275417       8.052249      -1.400891       1.394214       7.488191      -2.072938       9.285812           0.003101
          129              O      14.564212      13.136223      14.583455      -0.533588      39.502211 0.58804054E+03  0.14496060E+05                                 9.361714                            7.611110       0.098824       2.084147                    0.995386      27.909109      74.955136       0.672579       0.369420      -1.127788       0.006614       0.021993       0.025213       0.034105       0.005562      -0.031493       0.018510       0.036747      -0.176591      -0.071965       0.015549       0.056415             10.883426      15.829752      -4.774892       0.014930       8.194393       0.665487       8.626133           0.010036
          130              O      13.390646      13.560700      16.435748      -0.569134      36.966563 0.57513839E+03  0.14092363E+05                                 8.879521                            7.501170       0.214294       2.112949                    0.995188      28.269337      75.566368       0.681362       0.366874      -1.130318      -0.001131      -0.013039      -0.008182       0.015434       0.036562      -0.015375       0.015024      -0.094082       0.169606      -0.090424       0.028584       0.061841              9.996388       7.400430      -1.110044       0.561545       6.930885       1.141514      15.657848           0.015594
          131              O      12.558194       1.520853      14.214339      -0.568292      31.126403 0.46684501E+03  0.10807053E+05                                 7.707896                            6.565714       0.661608       2.256036                    0.998778      27.274526      69.792797       0.764098       0.346276      -1.152129      -0.015637      -0.011505       0.033522       0.038737      -0.010887       0.008724       0.054374       0.106737      -0.115096      -0.091855       0.018082       0.073773              8.576178      13.964627      -0.870254       1.105903       5.776241      -0.802438       5.987667           0.003240
          132              O      18.802682      13.127713      15.595170      -0.587679      31.274844 0.52642916E+03  0.12554051E+05                                 7.774164                            7.042546       0.723301       2.285086                    0.996054      27.567467      71.527385       0.726962       0.353306      -1.146705      -0.007722       0.028295       0.004162       0.029624       0.011286      -0.001352      -0.011253      -0.100417       0.131518      -0.073381       0.023290       0.050091              8.268924       8.046252       1.399690      -1.393451       7.482560      -2.071564       9.277961           0.003030
          133              O      10.152740       6.057806       6.194445      -0.533488      39.481972 0.58784230E+03  0.14490485E+05                                 9.360657                            7.611295       0.090335       2.082077                    0.995286      27.901905      74.943011       0.672352       0.369562      -1.127638      -0.005965       0.021698       0.023765       0.032728      -0.005438       0.029572       0.018285       0.038675      -0.177423      -0.071169       0.014684       0.056485             10.881257      15.826144       4.774092      -0.016078       8.193820       0.665483       8.623806           0.010166
          134              O      11.326301       6.482283       8.046738      -0.568415      36.858097 0.57301825E+03  0.14025822E+05                                 8.857535                            7.483471       0.220301       2.115342                    0.995261      28.235966      75.409222       0.682774       0.366496      -1.130741       0.000693      -0.012997      -0.008097       0.015328      -0.036235       0.015526       0.015035      -0.094175       0.170914      -0.090503       0.028265       0.062238              9.970485       7.379741       1.105789      -0.556763       6.914214       1.138459      15.617500           0.015835
          135              O       7.215371       7.173796       5.825329      -0.568084      31.115269 0.46664645E+03  0.10801133E+05                                 7.705170                            6.563612       0.664345       2.256888                    0.998780      27.273698      69.782703       0.764356       0.346202      -1.152210       0.015028      -0.011407       0.033201       0.038187       0.011140      -0.008579       0.054716       0.107032      -0.116081      -0.092364       0.018253       0.074111              8.572547      13.956891       0.869872      -1.106583       5.774894      -0.802372       5.985855           0.003384
          136              O       5.914268       6.049296       7.206160      -0.587820      31.303254 0.52703806E+03  0.12572722E+05                                 7.780096                            7.047660       0.717166       2.283111                    0.996041      27.580029      71.581420       0.726507       0.353410      -1.146573       0.007130       0.028262       0.004003       0.029421      -0.011379       0.001065      -0.011055      -0.101131       0.132427      -0.073901       0.023721       0.050181              8.275418       8.052249      -1.400891       1.394214       7.488191      -2.072938       9.285813           0.003101
          137              O       5.209351       1.020611       2.194565      -0.533588      39.502215 0.58804060E+03  0.14496062E+05                                 9.361714                            7.611111       0.098824       2.084147                    0.995386      27.909110      74.955141       0.672579       0.369420      -1.127788      -0.006614      -0.021993      -0.025213       0.034105       0.005562      -0.031493       0.018510       0.036747      -0.176591      -0.071965       0.015549       0.056415             10.883427      15.829753      -4.774893       0.014930       8.194393       0.665487       8.626134           0.010036
          138              O       6.382917       0.596134       0.342272      -0.569134      36.966570 0.57513852E+03  0.14092367E+05                                 8.879522                            7.501171       0.214294       2.112949                    0.995188      28.269338      75.566376       0.681362       0.366874      -1.130318       0.001131       0.013039       0.008182       0.015435       0.036562      -0.015375       0.015024      -0.094082       0.169606      -0.090424       0.028583       0.061841              9.996390       7.400432      -1.110044       0.561546       6.930886       1.141514      15.657851           0.015594
          139              O       7.215369      12.635981       2.563681      -0.568292      31.126399 0.46684494E+03  0.10807051E+05                                 7.707896                            6.565713       0.661608       2.256036                    0.998778      27.274525      69.792792       0.764098       0.346276      -1.152129       0.015637       0.011505      -0.033522       0.038737      -0.010887       0.008724       0.054374       0.106737      -0.115096      -0.091854       0.018081       0.073773              8.576178      13.964625      -0.870254       1.105904       5.776241      -0.802438       5.987666           0.003240
          140              O       0.970881       1.029121       1.182850      -0.587679      31.274847 0.52642921E+03  0.12554052E+05                                 7.774165                            7.042547       0.723301       2.285085                    0.996054      27.567467      71.527388       0.726961       0.353306      -1.146705       0.007722      -0.028295      -0.004162       0.029624       0.011286      -0.001352      -0.011253      -0.100417       0.131518      -0.073381       0.023290       0.050091              8.268925       8.046253       1.399690      -1.393451       7.482561      -2.071564       9.277961           0.003030

******************************************************
Auxiliary information for the entire system
The total spin magnetic moment of the unit cell is   3.960639
The total net atomic charge of the unit cell is   0.000006
Accuracy of reproducing the electrostatic potential in the unit cell:
  The inner radius (bohr) =    5.0000
  The outer radius (bohr) =   12.0000
  Valid grid points have density less than (e/(bohr^3)) =    0.0001
  The number of valid grid points were=        69478
  The rms potential error without charges in kcal/mol is=      3.58470
  The rms potential error with partial charges in kcal/mol is=      0.95324
  The RRMSE value at monopole order=      0.26592
  The rms potential error with partial charges and cloud penetration in kcal/mol is=      0.96860
  The RRMSE value at monopole order with cloud penetration is=      0.27021
  The rms potential error with partial charges and atomic dipoles in kcal/mol is=      0.32111
  The RRMSE value at dipole order=      0.08958
  The rms potential error with partial charges, atomic dipoles and cloud penetration in kcal/mol is=      0.31740
  The RRMSE value at dipole order with cloud penetration=      0.08854

******************************************************
The electron densities and ab initio electrostatic potential were computed in VASP using the PBE functional and
projector augmented wave method. See the main text of the journal article for a description of computational details.
The atomic charges, dipoles, and quadrupoles were computed with the DDEC6 method as described in
(a) T. A. Manz and N. Gabaldon Limas, RSC Adv. 6 (2016) 47771-47801 DOI: 10.1039/c6ra04656h
(b) N. Gabaldon Limas and T. A. Manz, RSC Adv. 8 (2018) 2678-2707 DOI: 10.1039/c7ra11829e.
For each atom in the material, the electron cloud parameters were fit to the spherically averaged atom-in-material
electron density using radial positions for which this density was between 10^-4 and 10^-2 electrons per cubic bohr.
The polarizabilities, dispersion coefficients, and quantum Drude oscillator (QDO) parameters were fit using the MCLF method.
The magnetic structure of the system was optimized in VASP from the default ferromagnetic initial guess using spin polarization.
The atomic spin moments (ASMs) were computed on this optimized magnetic structure using the DDEC6 partition as inputs
to the method of T. A. Manz and D. S. Sholl, J. Chem. Theory Comput. 7 (2011) 4146-4164 DOI: 10.1021/ct200539n.
The RMSE and RRMSE were computed using a uniform grid with Ewald summation.
