# Supplementary material for: A collection of forcefield precursors for metal–organic frameworks
Source: RSC Adv. 2019 Nov 13;9(63):36492–507. doi: 10.1039/c9ra07327b (PMC9075174; doi:10.1039/c9ra07327b)
Supplement: RA-009-C9RA07327B-s3967 [file RA-009-C9RA07327B-s3967.xyz]

   62
jmolscript: load "" {1 1 1} spacegroup "x,y,z" unitcell [{      9.592000     0.000000     0.000000 }, {     -2.640614     9.221368     0.000000 }, {     -0.273190    -0.362400    11.011652 }]
C      4.366312     0.949276     4.667179    -0.058176
C      4.019917     2.046072     3.708724     0.532390
C      4.451298     1.144086     6.069292    -0.042912
C      4.703291     0.051594     6.913776    -0.159356
C      4.292190     2.461333     6.706096     0.572372
C      7.119900     4.597725     0.903726    -0.067194
C      5.971633     4.623034     1.863502     0.527429
C      6.681779     4.112857    10.511833    -0.045657
C      7.801803     4.174017     9.667790    -0.154265
C      5.371217     3.905825     9.873378     0.570693
C      2.264191     7.973667     6.409552    -0.064834
C      2.607096     6.877204     7.369108     0.524596
C      2.182211     7.779156     5.006778    -0.046814
C      1.928246     8.871449     4.162735    -0.155940
C      2.345147     6.462022     4.369313     0.574168
C     -0.485001     4.330287    10.173115    -0.063750
C      0.664512     4.299505     9.214330     0.526964
C     -0.047357     4.818212     0.564567    -0.051649
C     -1.167040     4.754832     1.408831    -0.158879
C      1.263207     5.026774     1.201371     0.576646
H      4.766527     0.228622     7.982016     0.107503
H      7.649243     4.070506     8.598889     0.109331
H      1.863734     8.694510     3.094605     0.105442
H     -1.013899     4.855297     2.477842     0.106746
H      6.140177     7.326705     5.033536     0.367978
H      5.628838     7.272260     6.659847     0.374649
H      6.830711     6.193744     6.107393     0.400702
H      1.717161     0.862708     9.491493     0.381912
H      1.303157     1.709746    10.913208     0.387967
H      2.827940     0.958301    10.781398     0.429471
H      0.615931     2.270304     4.045901     0.379282
H     -0.290283     3.099468     5.228993     0.406410
H      1.375203     2.823896     5.468276     0.413758
H      4.697018     8.135658    10.658178     0.374061
H      4.131262     8.241879     1.109424     0.399583
H      5.721997     7.652743     0.923988     0.368417
H      4.440517     6.931927     0.063207     0.423135
H      5.216888     6.008646     5.592598     0.424772
H      0.278469     1.521586     5.540403     0.358593
H      1.420897     0.008698    10.937874     0.366130
N      5.955165     6.700949     5.848729    -0.660390
N      1.816974     0.885305    10.530883    -0.651542
N      0.494491     2.428841     5.070756    -0.653127
N      4.815887     7.831834     0.436061    -0.659067
O      3.842731     3.358170     4.137738    -0.589599
O      3.882367     1.799601     2.522990    -0.569417
O      5.085675     3.355260     6.473310    -0.512325
O      3.267953     2.663137     7.623917    -0.689752
O      4.660290     4.444739     1.433387    -0.580959
O      6.172553     4.807748     3.051219    -0.570849
O      4.725440     2.900930    10.110018    -0.511752
O      4.898915     4.831781     8.950381    -0.687985
O      2.787636     5.565866     6.939433    -0.586674
O      2.739362     7.122646     8.555283    -0.566181
O      1.555436     5.565087     4.603862    -0.514071
O      3.368261     6.263692     3.449620    -0.693098
O      1.976443     4.475653     9.645216    -0.580438
O      0.463899     4.113035     8.026723    -0.571139
O      1.905240     6.034972     0.968034    -0.513769
O      1.739449     4.097137     2.118532    -0.688029
Zn     3.404541     4.539582     2.785287     1.015055
Zn     3.231096     4.385717     8.289902     1.013433

The following XYZ coordinates are in angstroms. Other properties are in atomic units.
The sperically averaged electron density of each atom fit to a function of the form exp(a - br)
eigen_1, eigen_2 and eigen_3 are the three eigenvalues of traceless quadrupole moment tensor
  atom number  atomic symbol              X              Y              Z     net charge C6 coefficient C8 coefficient C10 coefficient fluctuating dipole atomic polarizability isotropic forcefield polarizability              a              b squared Pearson coefficient          <r^3>          <r^4>         wp_QDO          m_QDO          q_QDO       dipole_x       dipole_y       dipole_z         dipole            Qxy            Qxz            Qyz     Q(x^2-y^2)  Q(3z^2 - R^2)        eigen_1        eigen_2        eigen_3 static polarizability      alpha(xx)      alpha(xy)      alpha(xz)      alpha(yy)      alpha(yz)      alpha(zz) atomic spin moment
            1              C       4.366312       0.949276       4.667179      -0.058176      48.266840 0.51133103E+03  0.12519221E+05                                11.670845                            7.615246      -0.181833       1.921433                    0.999213      29.646744      86.981746       0.588212       0.425302      -1.058582       0.033098      -0.025879       0.015760       0.044873       0.026126      -0.005677      -0.004513      -0.001187      -0.003768      -0.025539      -0.002962       0.028501             15.597357       6.647122      -4.141130       1.658591      23.769031      -3.159274      16.375918           0.000033
            2              C       4.019917       2.046072       3.708724       0.532390      27.229065 0.29692157E+03  0.64371119E+04                                 8.466721                            6.152147      -0.108007       1.999681                    0.999423      24.142725      69.829906       0.591036       0.478017      -1.013558       0.031245       0.059496      -0.029118       0.073239       0.030814      -0.019676      -0.000476       0.101545      -0.154046      -0.055045      -0.032642       0.087687             10.475833       5.192971      -2.463341       1.404746      15.025930      -3.717122      11.208598           0.000035
            3              C       4.451298       1.144086       6.069292      -0.042912      48.197044 0.50898585E+03  0.12480589E+05                                11.722521                            7.643604      -0.453310       1.836390                    0.998631      29.806590      88.279083       0.580303       0.430449      -1.052604       0.030763      -0.030866      -0.020833       0.048302       0.022238      -0.008343      -0.002584       0.012997      -0.039587      -0.018680      -0.012613       0.031293             15.637784       6.427121      -3.519269       0.322171      24.963228       2.443945      15.523001           0.000030
            4              C       4.703291       0.051594       6.913776      -0.159356      49.156984 0.57549915E+03  0.14623459E+05                                11.851678                            8.116354      -0.293106       1.844936                    0.999118      33.218215     101.778093       0.561555       0.429248      -1.048158      -0.001078      -0.008716      -0.028210       0.029545       0.037012      -0.002070       0.010543       0.000348       0.033985      -0.044128       0.011057       0.033071             15.284174       6.665224      -4.253096       0.671535      26.464276      -0.758015      12.723023           0.000054
            5              C       4.292190       2.461333       6.706096       0.572372      26.460769 0.29052527E+03  0.63048513E+04                                 8.520943                            6.212965      -0.554698       1.859990                    0.998413      24.303902      71.831999       0.566461       0.498248      -0.996649      -0.018235       0.044035       0.040291       0.062410      -0.058807       0.064692      -0.044661      -0.010261       0.210800      -0.096755      -0.031284       0.128040             10.604209       7.129219      -1.011269      -2.368373      15.528765       4.455495       9.154644           0.000038
            6              C       7.119900       4.597725       0.903726      -0.067194      48.942969 0.51956468E+03  0.12776423E+05                                11.774306                            7.675065      -0.195191       1.913161                    0.999254      29.946476      88.159097       0.585842       0.425163      -1.058278       0.036702      -0.036609      -0.016504       0.054402       0.023396      -0.003625      -0.007525      -0.017381       0.009536      -0.026609       0.000295       0.026313             15.752273      24.853250       0.966438      -3.551074       5.812061       0.677654      16.591508           0.000027
            7              C       5.971633       4.623034       1.863502       0.527429      27.358752 0.29910564E+03  0.64951994E+04                                 8.477406                            6.165252      -0.117997       1.993566                    0.999436      24.256758      70.177064       0.591875       0.476550      -1.014517      -0.046826      -0.054057       0.030011       0.077559      -0.003950       0.006192      -0.014623      -0.113812      -0.150203      -0.053215      -0.030509       0.083724             10.483891      15.491660       0.499623      -4.000903       4.638873       0.258997      11.321141           0.000034
            8              C       6.681779       4.112857      10.511833      -0.045657      48.471701 0.51251066E+03  0.12595147E+05                                11.782434                            7.681068      -0.447502       1.837354                    0.998585      29.930947      88.894616       0.577343       0.431690      -1.051310       0.037431      -0.026031       0.020685       0.050066       0.013852       0.000731      -0.013933      -0.032760      -0.034525      -0.020808      -0.010320       0.031127             15.725902      25.522664       1.892107       2.279913       6.008483       0.979533      15.646560           0.000029
            9              C       7.801803       4.174017       9.667790      -0.154265      48.997299 0.57311625E+03  0.14555169E+05                                11.851726                            8.115455      -0.299156       1.845229                    0.998980      33.137949     101.672981       0.559651       0.430938      -1.046600       0.006681       0.000657       0.028532       0.029311       0.028766       0.010226      -0.001674      -0.040559       0.020727      -0.040694       0.008518       0.032175             15.281310      27.167030       1.612696      -0.975440       5.917793       0.443983      12.759105           0.000056
           10              C       5.371217       3.905825       9.873378       0.570693      26.469315 0.29083662E+03  0.63125068E+04                                 8.521170                            6.215923      -0.536503       1.866308                    0.998447      24.289802      71.766038       0.566448       0.498188      -0.996803      -0.045808       0.004150      -0.040463       0.061261      -0.046191      -0.061055       0.048253       0.073230       0.211137      -0.096526      -0.030840       0.127366             10.603602      15.398691       1.356947       4.978195       7.225317      -1.029053       9.186797           0.000033
           11              C       2.264191       7.973667       6.409552      -0.064834      48.628106 0.51699347E+03  0.12697008E+05                                11.728953                            7.659912      -0.183589       1.918318                    0.999268      29.851650      87.814269       0.585998       0.425592      -1.058047      -0.043044       0.024340      -0.016294       0.052064       0.024183      -0.006582      -0.004994      -0.009381       0.005304      -0.025656      -0.000728       0.026384             15.666667       6.698758      -4.161352       1.639276      23.826854      -3.168053      16.474390           0.000025
           12              C       2.607096       6.877204       7.369108       0.524596      27.400438 0.29999948E+03  0.65205714E+04                                 8.490992                            6.178494      -0.123074       1.991325                    0.999360      24.298694      70.369335       0.590561       0.477173      -1.014015      -0.039105      -0.060894       0.029115       0.078007       0.026528      -0.018049       0.000493       0.099089      -0.154031      -0.054547      -0.029560       0.084107             10.492314       5.201371      -2.420182       1.369008      14.948622      -3.746715      11.326948           0.000034
           13              C       2.182211       7.779156       5.006778      -0.046814      48.139538 0.51019764E+03  0.12517419E+05                                11.707602                            7.650502      -0.425332       1.844656                    0.998697      29.843752      88.406819       0.580306       0.430202      -1.052782      -0.035668       0.031076       0.022463       0.052369       0.019338      -0.009687      -0.001581       0.015849      -0.042260      -0.019015      -0.010759       0.029774             15.600022       6.440775      -3.505742       0.344898      24.843015       2.431896      15.516275           0.000028
           14              C       1.928246       8.871449       4.162735      -0.155940      48.967008 0.57271244E+03  0.14536746E+05                                11.830025                            8.102575      -0.286373       1.848117                    0.999178      33.139770     101.522075       0.561351       0.429874      -1.047651      -0.005863       0.005925       0.029761       0.030906       0.033568      -0.000433       0.010831       0.003813       0.027970      -0.039667       0.008300       0.031367             15.250492       6.648260      -4.222622       0.711823      26.368918      -0.758433      12.734298           0.000055
           15              C       2.345147       6.462022       4.369313       0.574168      26.457027 0.29104247E+03  0.63180407E+04                                 8.512478                            6.216364      -0.546164       1.862220                    0.998455      24.307134      71.821389       0.566673       0.497906      -0.996952       0.016082      -0.044143      -0.040209       0.061839      -0.058759       0.063383      -0.044175      -0.010524       0.210781      -0.096530      -0.030240       0.126770             10.579904       7.139808      -0.944030      -2.343892      15.470923       4.435632       9.128981           0.000037
           16              C      -0.485001       4.330287      10.173115      -0.063750      48.856168 0.51770620E+03  0.12720022E+05                                11.769383                            7.666072      -0.195678       1.913970                    0.999272      29.872914      87.921357       0.585609       0.425690      -1.057892      -0.035353       0.032050       0.016242       0.050407       0.025444      -0.002950      -0.005398      -0.022351       0.002671      -0.028244      -0.000454       0.028698             15.747151      24.805809       0.982486      -3.585533       5.816763       0.684451      16.618880           0.000029
           17              C       0.664512       4.299505       9.214330       0.526964      27.461044 0.29905175E+03  0.64939639E+04                                 8.501032                            6.165600      -0.115681       1.994652                    0.999420      24.250242      70.165887       0.591707       0.476690      -1.014407       0.046930       0.047780      -0.029624       0.073232      -0.003304       0.005177      -0.015681      -0.115639      -0.153127      -0.053904      -0.031370       0.085274             10.526990      15.561703       0.525979      -4.011388       4.650768       0.275163      11.368500           0.000034
           18              C      -0.047357       4.818212       0.564567      -0.051649      48.811913 0.51565365E+03  0.12685727E+05                                11.808026                            7.685270      -0.443311       1.836156                    0.998645      30.035198      89.112421       0.579639       0.429528      -1.053132      -0.039174       0.025031      -0.021995       0.051429       0.016828       0.000892      -0.010203      -0.027250      -0.032775      -0.019888      -0.009202       0.029090             15.772083      25.567133       1.915891       2.284055       6.038066       0.980069      15.711049           0.000027
           19              C      -1.167040       4.754832       1.408831      -0.158879      49.256006 0.57591273E+03  0.14639008E+05                                11.866987                            8.117953      -0.298252       1.842586                    0.999091      33.272343     102.016376       0.561544       0.429109      -1.048071      -0.006962      -0.004597      -0.028388       0.029589       0.034135       0.010616       0.001457      -0.038210       0.033386      -0.045937       0.010508       0.035429             15.315923      27.225189       1.591089      -0.917608       5.921040       0.406383      12.801541           0.000054
           20              C       1.263207       5.026774       1.201371       0.576646      26.472899 0.28969272E+03  0.62822453E+04                                 8.523955                            6.204616      -0.563905       1.857416                    0.998332      24.262118      71.681509       0.566768       0.498337      -0.996608       0.050034      -0.006465       0.037431       0.062819      -0.050155      -0.061149       0.049561       0.075550       0.210419      -0.100203      -0.029253       0.129456             10.615356      15.387254       1.405431       4.963681       7.249022      -1.049453       9.209793           0.000036
           21              H       4.766527       0.228622       7.982016       0.107503       1.893277 0.16680037E+02  0.19656479E+03                                 2.480462                            2.341640      -1.809952       1.987040                    0.991269       4.676053      14.293286       0.421621       1.232749      -0.716342       0.002244       0.015086       0.046320       0.048766       0.007865      -0.001836       0.011271      -0.022410       0.040264      -0.021255      -0.000054       0.021309              2.524465       1.863572      -0.129298       0.054190       2.440396       0.245371       3.269427           0.000036
           22              H       7.649243       4.070506       8.598889       0.109331       1.892008 0.16655197E+02  0.19639748E+03                                 2.490324                            2.348542      -1.824234       1.982708                    0.991480       4.678662      14.353170       0.418256       1.241876      -0.714299      -0.014275      -0.006882      -0.045372       0.048060       0.011341       0.012254       0.000983       0.010407       0.037907      -0.019987      -0.001274       0.021261              2.535993       2.473280       0.049089       0.214087       1.841117       0.127439       3.293584           0.000040
           23              H       1.863734       8.694510       3.094605       0.105442       1.924924 0.16979937E+02  0.20087636E+03                                 2.501175                            2.356928      -1.815150       1.982229                    0.991854       4.704676      14.381541       0.422013       1.226840      -0.717617      -0.004599      -0.014660      -0.045177       0.047718       0.007208      -0.002363       0.012093      -0.021793       0.039671      -0.020790      -0.000984       0.021774              2.548160       1.876226      -0.128801       0.063482       2.459350       0.252191       3.308904           0.000039
           24              H      -1.013899       4.855297       2.477842       0.106746       1.912320 0.16865595E+02  0.19934784E+03                                 2.498177                            2.355225      -1.822240       1.980747                    0.991450       4.706264      14.418036       0.420148       1.233373      -0.716086       0.013296       0.006373       0.045521       0.047850       0.012378       0.012076       0.001386       0.010580       0.038515      -0.020903      -0.000723       0.021625              2.545330       2.483741       0.040836       0.230087       1.846831       0.107622       3.305418           0.000036
           25              H       6.140177       7.326705       5.033536       0.367978       0.844432 0.60898208E+01  0.56088402E+02                                 1.553875                            1.508667      -1.453456       2.331619                    0.997381       2.516754       6.922701       0.474487       1.401565      -0.689966       0.002749       0.010007      -0.021673       0.024029       0.003078      -0.007728      -0.012033      -0.010728       0.006441      -0.012295      -0.005378       0.017673              1.555965       1.325621       0.118816      -0.128197       1.573523      -0.354465       1.768751           0.000037
           26              H       5.628838       7.272260       6.659847       0.374649       0.862023 0.63625116E+01  0.59739952E+02                                 1.628227                            1.585203      -1.465513       2.335462                    0.996803       2.597889       7.413731       0.440451       1.481058      -0.674879      -0.012862       0.009813       0.020043       0.025758      -0.003213      -0.004959       0.011091      -0.008711       0.005639      -0.009275      -0.006088       0.015362              1.626992       1.451799      -0.131650      -0.213503       1.583006       0.340642       1.846172           0.000036
           27              H       6.830711       6.193744       6.107393       0.400702       0.610629 0.40156750E+01  0.33732512E+02                                 1.319950                            1.280836      -1.123500       2.539230                    0.999812       2.206062       6.027774       0.475944       1.532004      -0.666704       0.019785      -0.021526       0.005430       0.029737      -0.008632       0.005148      -0.002221       0.007571      -0.021378      -0.008833      -0.005576       0.014408              1.327010       1.578248      -0.244533       0.140200       1.240933      -0.085370       1.161848           0.000028
           28              H       1.717161       0.862708       9.491493       0.381912       0.862727 0.62797176E+01  0.58572566E+02                                 1.604707                            1.553836      -1.564143       2.282045                    0.997237       2.573422       7.239641       0.455460       1.441789      -0.681716       0.001006       0.003252      -0.020275       0.020559      -0.002765       0.006402       0.005622      -0.001675       0.009216      -0.009971       0.001318       0.008653              1.608922       1.316956       0.014242       0.029758       1.335465       0.026096       2.174345           0.000034
           29              H       1.303157       1.709746      10.913208       0.387967       0.863294 0.63185925E+01  0.60223791E+02                                 1.701220                            1.628531      -1.996062       2.072821                    0.992250       2.990242       9.080387       0.408277       1.573995      -0.653664      -0.003861       0.018371       0.003757       0.019144      -0.003290       0.000966       0.002306       0.004663      -0.028089      -0.009951       0.001234       0.008717              1.720315       1.598058      -0.398181      -0.171738       2.050786       0.294796       1.512102           0.000026
           30              H       2.827940       0.958301      10.781398       0.429471       0.605358 0.40744436E+01  0.35053660E+02                                 1.408423                            1.365571      -1.463731       2.391391                    0.997291       2.413325       7.129832       0.414810       1.716294      -0.635042       0.026045       0.006550       0.005940       0.027505      -0.002284       0.003757       0.003423       0.012068      -0.021864      -0.010024      -0.000638       0.010662              1.417400       1.804179       0.061163       0.159481       1.191104       0.011081       1.256916           0.000017
           31              H       0.615931       2.270304       4.045901       0.379282       0.902556 0.66742186E+01  0.63405280E+02                                 1.666785                            1.611620      -1.643040       2.239856                    0.996163       2.689151       7.713212       0.441799       1.459338      -0.677539       0.006631       0.000388      -0.019465       0.020567      -0.002072       0.000788       0.008692       0.001366       0.001631      -0.009365       0.000762       0.008603              1.673766       1.389949       0.002753      -0.097678       1.388310       0.080668       2.243038           0.000036
           32              H      -0.290283       3.099468       5.228993       0.406410       0.619208 0.41505341E+01  0.35492717E+02                                 1.377086                            1.337475      -1.214982       2.500471                    0.999511       2.332699       6.635216       0.443172       1.616213      -0.651575      -0.015987       0.023849       0.003427       0.028915      -0.009879      -0.000568       0.001509       0.002307      -0.024834      -0.008571      -0.005604       0.014176              1.382517       1.558265      -0.298543      -0.075533       1.387880       0.059226       1.201406           0.000026
           33              H       1.375203       2.823896       5.468276       0.413758       0.596578 0.40254255E+01  0.35102390E+02                                 1.447238                            1.392614      -1.940352       2.115582                    0.991756       2.985109       9.371025       0.388776       1.806680      -0.616675       0.015251       0.017146       0.006989       0.023988       0.005334       0.005142       0.008475      -0.001680      -0.021176      -0.011907      -0.001693       0.013600              1.468160       1.756548       0.233832       0.241552       1.305827       0.109711       1.342104           0.000015
           34              H       4.697018       8.135658      10.658178       0.374061       0.779667 0.54269772E+01  0.48630634E+02                                 1.484987                            1.433483      -1.306755       2.409961                    0.998794       2.411569       6.572336       0.481389       1.419902      -0.686786      -0.003520       0.014236      -0.020801       0.025451       0.002829      -0.004465      -0.012210      -0.009840       0.000853      -0.010479      -0.005667       0.016146              1.493849       1.236271       0.087103      -0.062702       1.575142      -0.375730       1.670133           0.000035
           35              H       4.131262       8.241879       1.109424       0.399583       0.658105 0.44435855E+01  0.38513673E+02                                 1.411876                            1.364711      -1.331064       2.428755                    0.998770       2.383767       6.746576       0.449620       1.571735      -0.658499      -0.024955       0.006966       0.012483       0.028760      -0.006960      -0.005921       0.007330       0.005633      -0.012735      -0.010024      -0.004115       0.014140              1.423887       1.470364      -0.177120      -0.333564       1.301973       0.184288       1.499324           0.000027
           36              H       5.721997       7.652743       0.923988       0.368417       0.842313 0.61788259E+01  0.57558687E+02                                 1.599718                            1.558956      -1.359857       2.379000                    0.998104       2.584749       7.333309       0.445767       1.475004      -0.675961       0.018971      -0.010443       0.012949       0.025232      -0.001611       0.010221      -0.001827       0.018363      -0.009387      -0.009116      -0.007262       0.016378              1.598103       1.943791      -0.123732       0.325710       1.377612      -0.075562       1.472906           0.000036
           37              H       4.440517       6.931927       0.063207       0.423135       0.552792 0.36737032E+01  0.31388606E+02                                 1.389996                            1.342321      -1.942538       2.123961                    0.991890       2.912078       9.122137       0.389761       1.839248      -0.612416      -0.016974      -0.017126      -0.007369       0.025213       0.006014       0.007197       0.006172      -0.002513      -0.022636      -0.011847      -0.002144       0.013990              1.408042       1.253573       0.210251       0.091774       1.691770       0.209247       1.278782           0.000013
           38              H       5.216888       6.008646       5.592598       0.424772       0.536815 0.35430429E+01  0.30017018E+02                                 1.366259                            1.320868      -1.924022       2.133797                    0.992258       2.889142       9.029367       0.391509       1.846603      -0.611446      -0.011885      -0.021491      -0.006074       0.025298       0.006328       0.003944       0.007386      -0.006663      -0.020792      -0.010302      -0.003662       0.013964              1.384014       1.494373       0.315891       0.109107       1.446071       0.108364       1.211599           0.000011
           39              H       0.278469       1.521586       5.540403       0.358593       0.712137 0.48320793E+01  0.41807554E+02                                 1.362325                            1.323676      -1.082617       2.504256                    0.999848       2.327593       6.111337       0.520624       1.359756      -0.698467      -0.002059      -0.018449       0.013068       0.022702       0.004016      -0.004110      -0.008620      -0.017420      -0.014995      -0.010316      -0.005893       0.016209              1.367146       1.182296       0.160118      -0.071409       1.656586      -0.263034       1.262555           0.000035
           40              H       1.420897       0.008698      10.937874       0.366130       0.674739 0.44259093E+01  0.37318161E+02                                 1.296461                            1.252303      -1.094346       2.507369                    0.999831       2.221977       5.687376       0.546690       1.328763      -0.705211      -0.003690      -0.020821       0.011662       0.024148       0.006618      -0.004117      -0.007672      -0.014527      -0.015293      -0.009167      -0.006766       0.015934              1.306671       1.170798       0.227298      -0.091284       1.587568      -0.213429       1.161646           0.000031
           41              N       5.955165       6.700949       5.848729      -0.660390      24.164669 0.41406109E+03  0.93450101E+04                                 6.345869                            5.942782       0.743738       2.318523                    0.991189      27.450335      70.412546       0.848485       0.319850      -1.169802      -0.011922      -0.029894      -0.004657       0.032519      -0.024830      -0.020439      -0.008393      -0.030106       0.035988      -0.043687       0.019042       0.024645              6.364966       6.471789       0.220455      -0.112307       6.173537       0.010115       6.449572           0.000064
           42              N       1.816974       0.885305      10.530883      -0.651542      22.861362 0.37803730E+03  0.83113999E+04                                 6.008626                            5.569215       1.190094       2.479383                    0.993553      26.626250      66.657093       0.905487       0.307670      -1.185281       0.023097       0.024025      -0.000467       0.033330       0.016228      -0.006087      -0.013098      -0.053773      -0.007947      -0.030306      -0.007458       0.037764              6.046295       5.697732      -0.005001      -0.121898       6.389699       0.112691       6.051453           0.000063
           43              N       0.494491       2.428841       5.070756      -0.653127      23.963542 0.40561608E+03  0.91000784E+04                                 6.298816                            5.864829       0.923236       2.383067                    0.992234      27.187649      69.349669       0.858518       0.318000      -1.172439       0.013347       0.029183       0.002145       0.032161       0.000276      -0.015992      -0.013340      -0.062721      -0.016896      -0.037265      -0.001356       0.038621              6.342029       6.467312       0.321416      -0.003801       6.046768      -0.061587       6.512006           0.000066
           44              N       4.815887       7.831834       0.436061      -0.659067      24.073264 0.41003734E+03  0.92291086E+04                                 6.322527                            5.898771       0.767424       2.328454                    0.991035      27.359050      70.020625       0.855143       0.318223      -1.171615      -0.031581      -0.017126      -0.003217       0.036070      -0.015654       0.014221      -0.031303       0.047179      -0.011952      -0.045544       0.001800       0.043744              6.357147       6.134157       0.068436      -0.007800       6.595090      -0.088923       6.342195           0.000069
           45              O       3.842731       3.358170       4.137738      -0.589599      44.421475 0.70676980E+03  0.18163114E+05                                10.077033                            8.233281       0.156033       2.089262                    0.995357      28.875858      78.059384       0.662666       0.359666      -1.140330       0.056039       0.001920      -0.008022       0.056643      -0.031198       0.001391       0.045363      -0.111614      -0.116631      -0.061547      -0.035861       0.097407             12.062059       6.937288      -2.933841       0.778011      18.746703      -2.591371      10.502184           0.000005
           46              O       3.882367       1.799601       2.522990      -0.569417      34.281260 0.55909369E+03  0.13604265E+05                                 8.361977                            7.360238       0.464721       2.168533                    0.998661      28.697144      76.472913       0.692764       0.363354      -1.132912       0.041449       0.065319       0.034775       0.084817       0.024354      -0.013391      -0.023561       0.136690       0.055541      -0.086083       0.016622       0.069460              8.925568       5.469507      -0.525879       1.039475       8.222583      -0.826716      13.084614           0.000034
           47              O       5.085675       3.355260       6.473310      -0.512325      31.184800 0.52169914E+03  0.12479240E+05                                 7.900346                            7.133692       0.532020       2.215658                    0.997858      27.599905      72.974512       0.700000       0.365797      -1.130773      -0.062972       0.005879       0.006325       0.063561       0.020673       0.081699      -0.059948      -0.009647       0.149521      -0.110253      -0.003741       0.113994              8.431535       7.399097       2.615095      -0.378639      10.613992       0.245232       7.281516           0.000024
           48              O       3.267953       2.663137       7.623917      -0.689752      47.848631 0.78936302E+03  0.20921667E+05                                10.548677                            8.670053       0.170661       2.036935                    0.998492      31.696352      87.942869       0.647126       0.357107      -1.138672       0.082213       0.055890       0.001927       0.099430      -0.102058      -0.056095       0.011159       0.075930       0.131391      -0.133947       0.011202       0.122746             12.430796      10.929263      -3.796540      -4.795544      13.248079       5.478805      13.115048           0.000018
           49              O       4.660290       4.444739       1.433387      -0.580959      43.744866 0.69550701E+03  0.17803197E+05                                 9.975731                            8.171832       0.152407       2.091578                    0.995074      28.700058      77.447504       0.664570       0.360055      -1.139948       0.007141      -0.059911       0.004924       0.060535       0.003013       0.045954       0.015735       0.131050      -0.121506      -0.065409      -0.035732       0.101140             11.915113      19.096712       0.563414      -2.738240       6.187978       0.003536      10.460650           0.000006
           50              O       6.172553       4.807748       3.051219      -0.570849      34.445175 0.56140828E+03  0.13670083E+05                                 8.381203                            7.370448       0.479933       2.173922                    0.998688      28.678165      76.364582       0.693224       0.362861      -1.133680      -0.047740      -0.063100      -0.032239       0.085440      -0.013921      -0.014346      -0.013044      -0.143972       0.064858      -0.086380       0.020692       0.065688              8.964681       8.281196       0.244155      -1.189558       5.408108       0.706687      13.204739           0.000028
           51              O       4.725440       2.900930      10.110018      -0.511752      31.090150 0.51902763E+03  0.12398133E+05                                 7.878351                            7.109957       0.548576       2.220975                    0.997916      27.577362      72.839823       0.702046       0.365237      -1.131322      -0.028516       0.064959      -0.002609       0.070990       0.016126      -0.082607       0.062886      -0.001201       0.146355      -0.108683      -0.008626       0.117309              8.410502       8.929562       3.097015       0.393824       9.041086      -0.257489       7.260858           0.000025
           52              O       4.898915       4.831781       8.950381      -0.687985      47.061615 0.77494187E+03  0.20453983E+05                                10.447129                            8.598184       0.162490       2.035970                    0.998480      31.623082      87.682834       0.648667       0.357747      -1.137661      -0.025726      -0.092933      -0.005069       0.096561      -0.103480       0.024829      -0.051035       0.043169       0.129897      -0.130897       0.011128       0.119769             12.308084      14.848372      -2.594297       6.604969       8.999892      -3.013952      13.075988           0.000017
           53              O       2.787636       5.565866       6.939433      -0.586674      44.228774 0.70517401E+03  0.18114299E+05                                10.049096                            8.227831       0.146787       2.086964                    0.995265      28.845454      77.994619       0.662331       0.360003      -1.139910      -0.058987      -0.004503       0.008137       0.059715      -0.033157       0.001212       0.045510      -0.110698      -0.119935      -0.062635      -0.035705       0.098339             12.005139       6.903108      -2.868574       0.768081      18.572876      -2.615093      10.539433           0.000006
           54              O       2.739362       7.122646       8.555283      -0.566181      34.162688 0.55509115E+03  0.13477349E+05                                 8.330051                            7.323435       0.482038       2.175373                    0.998796      28.598651      76.029685       0.696256       0.362324      -1.134162      -0.052181      -0.064156      -0.033286       0.089145       0.022605      -0.013350      -0.014101       0.133996       0.075847      -0.084626       0.020290       0.064336              8.907543       5.470590      -0.530898       1.038343       8.103491      -0.894335      13.148548           0.000032
           55              O       1.555436       5.565087       4.603862      -0.514071      31.220317 0.51956884E+03  0.12414277E+05                                 7.901349                            7.116119       0.537756       2.218826                    0.997616      27.563792      72.813055       0.701380       0.365489      -1.131129       0.063515      -0.007139      -0.003568       0.064014       0.017909       0.082043      -0.061304      -0.015525       0.148241      -0.109953      -0.005308       0.115261              8.450965       7.415382       2.723316      -0.364529      10.704057       0.266626       7.233455           0.000024
           56              O       3.368261       6.263692       3.449620      -0.693098      47.385134 0.78550292E+03  0.20792312E+05                                10.468238                            8.643770       0.164866       2.035487                    0.998492      31.691080      87.849778       0.648726       0.356689      -1.139089      -0.080636      -0.053866      -0.002223       0.096999      -0.098909      -0.053458       0.013157       0.082112       0.128554      -0.130696       0.009981       0.120715             12.300752      10.848981      -3.686423      -4.685301      12.999759       5.439253      13.053516           0.000012
           57              O       1.976443       4.475653       9.645216      -0.580438      43.637164 0.69111156E+03  0.17659216E+05                                 9.954524                            8.138619       0.174282       2.098215                    0.995578      28.665152      77.235156       0.666958       0.359405      -1.140685      -0.009845       0.049439      -0.002851       0.050490      -0.002321       0.044692       0.010660       0.125751      -0.119203      -0.060897      -0.036428       0.097326             11.897011      19.134151       0.624471      -2.636738       6.145266       0.072378      10.411615           0.000008
           58              O       0.463899       4.113035       8.026723      -0.571139      34.821435 0.56660062E+03  0.13836652E+05                                 8.466702                            7.422027       0.444907       2.162262                    0.998547      28.782539      76.905360       0.687944       0.364585      -1.131654       0.050801       0.059243       0.037623       0.086637      -0.012358      -0.016921      -0.016638      -0.142119       0.059440      -0.085264       0.017988       0.067275              9.073801       8.350385       0.292097      -1.171745       5.430136       0.710863      13.440880           0.000029
           59              O       1.905240       6.034972       0.968034      -0.513769      31.225392 0.52124920E+03  0.12467255E+05                                 7.910697                            7.132725       0.524879       2.213580                    0.997731      27.612015      73.031002       0.699655       0.366013      -1.130472       0.024787      -0.060076       0.002231       0.065027       0.018118      -0.080826       0.059738      -0.014996       0.148565      -0.108314      -0.005225       0.113539              8.451594       9.043313       3.118038       0.366280       9.028038      -0.295791       7.283432           0.000025
           60              O       1.739449       4.097137       2.118532      -0.688029      47.862705 0.78707373E+03  0.20840209E+05                                10.546646                            8.654377       0.179443       2.041783                    0.998485      31.591236      87.530151       0.648234       0.356851      -1.139183       0.036590       0.090092      -0.004651       0.097350      -0.107719       0.020392      -0.049024       0.042834       0.132946      -0.135646       0.017285       0.118362             12.440016      14.999163      -2.544092       6.613956       9.085237      -3.153645      13.235648           0.000012
           61             Zn       3.404541       4.539582       2.785287       1.015055      74.416547 0.13231107E+04  0.39277514E+05                                16.413756                           13.360535      -0.250305       1.819029                    0.997731      44.749076     124.798436       0.407827       0.505921      -1.060300      -0.007309       0.003259      -0.003580       0.008767      -0.017086       0.014563       0.020660       0.003969       0.083978      -0.040439       0.003015       0.037424             20.211073      23.326946      -6.022785      -0.399616      19.681919      -0.488854      17.624353           0.000048
           62             Zn       3.231096       4.385717       8.289902       1.013433      74.687283 0.13278814E+04  0.39452674E+05                                16.449299                           13.380593      -0.244542       1.820064                    0.997699      44.792486     124.952481       0.407724       0.505618      -1.060511       0.005965      -0.007359       0.000276       0.009477      -0.016179       0.012585       0.013295       0.009036       0.081299      -0.035635       0.003132       0.032504             20.261946      23.257688      -6.120290      -0.272249      19.819427      -0.450803      17.708722           0.000048

******************************************************
Auxiliary information for the entire system
The total spin magnetic moment of the unit cell is   0.001986
The total net atomic charge of the unit cell is   -0.000001
Accuracy of reproducing the electrostatic potential in the unit cell:
  The inner radius (bohr) =    5.0000
  The outer radius (bohr) =   12.0000
  Valid grid points have density less than (e/(bohr^3)) =    0.0001
  The number of valid grid points were=         6248
  The rms potential error without charges in kcal/mol is=     12.56181
  The rms potential error with partial charges in kcal/mol is=      2.65313
  The RRMSE value at monopole order=      0.21121
  The rms potential error with partial charges and cloud penetration in kcal/mol is=      2.61547
  The RRMSE value at monopole order with cloud penetration is=      0.20821
  The rms potential error with partial charges and atomic dipoles in kcal/mol is=      0.74779
  The RRMSE value at dipole order=      0.05953
  The rms potential error with partial charges, atomic dipoles and cloud penetration in kcal/mol is=      0.71486
  The RRMSE value at dipole order with cloud penetration=      0.05691

******************************************************
The electron densities and ab initio electrostatic potential were computed in VASP using the PBE functional and
projector augmented wave method. See the main text of the journal article for a description of computational details.
The atomic charges, dipoles, and quadrupoles were computed with the DDEC6 method as described in
(a) T. A. Manz and N. Gabaldon Limas, RSC Adv. 6 (2016) 47771-47801 DOI: 10.1039/c6ra04656h
(b) N. Gabaldon Limas and T. A. Manz, RSC Adv. 8 (2018) 2678-2707 DOI: 10.1039/c7ra11829e.
For each atom in the material, the electron cloud parameters were fit to the spherically averaged atom-in-material
electron density using radial positions for which this density was between 10^-4 and 10^-2 electrons per cubic bohr.
The polarizabilities, dispersion coefficients, and quantum Drude oscillator (QDO) parameters were fit using the MCLF method.
The magnetic structure of the system was optimized in VASP from the default ferromagnetic initial guess using spin polarization.
The atomic spin moments (ASMs) were computed on this optimized magnetic structure using the DDEC6 partition as inputs
to the method of T. A. Manz and D. S. Sholl, J. Chem. Theory Comput. 7 (2011) 4146-4164 DOI: 10.1021/ct200539n.
The RMSE and RRMSE were computed using a uniform grid with Ewald summation.
