# Supplementary material for: A collection of forcefield precursors for metal–organic frameworks
Source: RSC Adv. 2019 Nov 13;9(63):36492–507. doi: 10.1039/c9ra07327b (PMC9075174; doi:10.1039/c9ra07327b)
Supplement: RA-009-C9RA07327B-s3968 [file RA-009-C9RA07327B-s3968.xyz]

   94
jmolscript: load "" {1 1 1} spacegroup "x,y,z" unitcell [{      8.061000     0.000000     0.000000 }, {      4.030524     7.540043     0.000000 }, {      1.273868    -0.000008    19.698854 }]
Nd     6.025175     0.568972     0.234022     2.059759
Nd     2.672762     0.568968     9.615405     2.059656
Nd     7.340217     6.971063    19.464832     2.059759
Nd    10.692630     6.971067    10.083449     2.059656
H      7.864323     2.156451     3.191214     0.130778
H      9.257643     1.839769     3.920072     0.143783
H      9.299626     4.131942     3.447299     0.104772
H      2.243222     3.453339     2.403260     0.106521
H      7.628787     4.192263     1.792596     0.134866
H      8.649505     3.528740     0.748556     0.147853
H      5.650997     3.377938     4.117060     0.131873
H      4.163075     3.513659     3.545794     0.132178
H      3.617948     1.432606     4.589833     0.102707
H      8.894624     2.156450     6.658213     0.129815
H      7.501303     1.839768     5.929355     0.143375
H      7.459334     4.131941     6.402128     0.104781
H      6.454734     3.453337     7.446167     0.105816
H      9.130173     4.192261     8.056831     0.134763
H      8.109451     3.528736     9.100871     0.148322
H      3.046958     3.377937     5.732367     0.132223
H      4.534881     3.513657     6.303633     0.133898
H      5.079995     1.432606     5.259594     0.102331
H      5.501069     5.383584    16.507640     0.130778
H      4.107749     5.700266    15.778782     0.143783
H      4.065766     3.408093    16.251555     0.104772
H     11.122170     4.086696    17.295594     0.106522
H      5.736605     3.347772    17.906258     0.134866
H      4.715887     4.011295    18.950298     0.147853
H      7.714395     4.162097    15.581794     0.131874
H      9.202317     4.026376    16.153060     0.132178
H      9.747444     6.107429    15.109021     0.102707
H      4.470768     5.383585    13.040641     0.129815
H      5.864089     5.700267    13.769499     0.143375
H      5.906058     3.408094    13.296726     0.104781
H      6.910658     4.086698    12.252687     0.105816
H      4.235219     3.347774    11.642023     0.134763
H      5.255941     4.011299    10.597983     0.148322
H     10.318434     4.162098    13.966487     0.132223
H      8.830511     4.026378    13.395221     0.133899
H      8.285397     6.107429    14.439260     0.102331
C      1.106804     1.120450     2.007313     0.717118
C      8.839230     2.121767     3.059232    -0.335530
C      9.366063     3.530247     2.667225    -0.124602
C      8.576195     4.136467     1.534541    -0.338068
C      9.068280     5.484627     1.128744     0.713451
C      5.273610     2.068987     2.556911     0.667557
C      4.870927     2.872755     3.784150    -0.335751
C      7.591137     1.120447     7.842114     0.714335
C      7.919717     2.121765     6.790195    -0.334874
C      7.392893     3.530245     7.182202    -0.121723
C      8.182765     4.136464     8.314886    -0.340862
C      7.690689     5.484624     8.720683     0.717615
C      3.424337     2.068985     7.292516     0.665850
C      3.827025     2.872754     6.065277    -0.337411
C     12.258588     6.419585    17.691541     0.717118
C      4.526162     5.418268    16.639622    -0.335530
C      3.999329     4.009788    17.031629    -0.124602
C      4.789197     3.403568    18.164313    -0.338068
C      4.297112     2.055408    18.570110     0.713451
C      8.091782     5.471048    17.141943     0.667557
C      8.494465     4.667280    15.914704    -0.335751
C      5.774255     6.419588    11.856740     0.714335
C      5.445675     5.418270    12.908659    -0.334873
C      5.972499     4.009790    12.516652    -0.121723
C      5.182627     3.403571    11.383968    -0.340861
C      5.674703     2.055411    10.978171     0.717615
C      9.941055     5.471050    12.406338     0.665851
C      9.538367     4.667281    13.633577    -0.337411
C      4.348973     2.007157     4.924714    -0.132658
C      9.016419     5.532878    14.774141    -0.132658
O      8.247321     0.677095     1.223299    -0.788208
O     11.082625     6.798096    17.843222    -0.614725
O      8.223634     6.330620     0.669761    -0.754708
O     10.285793     5.784721     1.195720    -0.610755
O      5.443485     0.832420     2.616008    -0.626276
O      5.476604     2.675207     1.457715    -0.697977
O      8.511618     0.677092     8.626128    -0.784970
O      6.950220     6.798098    11.705059    -0.614852
O      8.535340     6.330616     9.179666    -0.756608
O      6.473178     5.784717     8.653707    -0.612234
O      3.254455     0.832418     7.233419    -0.624968
O      3.221347     2.675204     8.391712    -0.698240
O      5.118071     6.862940    18.475555    -0.788208
O      2.282767     0.741939     1.855632    -0.614725
O      5.141758     1.209415    19.029093    -0.754708
O      3.079599     1.755314    18.503134    -0.610755
O      7.921907     6.707615    17.082846    -0.626276
O      7.888788     4.864828    18.241139    -0.697977
O      4.853774     6.862943    11.072726    -0.784970
O      6.415172     0.741937     7.993795    -0.614852
O      4.830052     1.209419    10.519188    -0.756608
O      6.892214     1.755318    11.045147    -0.612234
O     10.110937     6.707617    12.465435    -0.624969
O     10.144045     4.864831    11.307142    -0.698240

The following XYZ coordinates are in angstroms. Other properties are in atomic units.
The sperically averaged electron density of each atom fit to a function of the form exp(a - br)
eigen_1, eigen_2 and eigen_3 are the three eigenvalues of traceless quadrupole moment tensor
  atom number  atomic symbol              X              Y              Z     net charge C6 coefficient C8 coefficient C10 coefficient fluctuating dipole atomic polarizability isotropic forcefield polarizability              a              b squared Pearson coefficient          <r^3>          <r^4>         wp_QDO          m_QDO          q_QDO       dipole_x       dipole_y       dipole_z         dipole            Qxy            Qxz            Qyz     Q(x^2-y^2)  Q(3z^2 - R^2)        eigen_1        eigen_2        eigen_3 static polarizability      alpha(xx)      alpha(xy)      alpha(xz)      alpha(yy)      alpha(yz)      alpha(zz) atomic spin moment
            1             Nd       6.025175       0.568972       0.234022       2.059759     143.094090 0.37406343E+04  0.13428436E+06                                17.787801                           16.303528       2.681336       2.490313                    0.999730      85.902330     209.752057       0.640290       0.266471      -1.334572      -0.009781       0.007459       0.015003       0.019400       0.052593      -0.019683      -0.115421       0.113801      -0.145674      -0.158312       0.027345       0.130967             19.190993      21.617902      -1.332961       0.223477      18.706640       4.484629      17.248438          -0.000039
            2             Nd       2.672762       0.568968       9.615405       2.059656     143.010855 0.37380032E+04  0.13416503E+06                                17.779532                           16.296423       2.682999       2.490766                    0.999739      85.897670     209.714715       0.640516       0.266426      -1.334641       0.010529       0.006383      -0.014278       0.018854      -0.052500      -0.020038       0.116047       0.111738      -0.144873      -0.158315       0.027222       0.131093             19.181733      21.601479       1.331756       0.222279      18.699953      -4.485356      17.243766          -0.000034
            3             Nd       7.340217       6.971063      19.464832       2.059759     143.094117 0.37406352E+04  0.13428440E+06                                17.787804                           16.303530       2.681336       2.490313                    0.999730      85.902334     209.752076       0.640290       0.266471      -1.334572       0.009781      -0.007458      -0.015003       0.019401       0.052593      -0.019683      -0.115420       0.113801      -0.145675      -0.158311       0.027345       0.130967             19.190996      21.617904      -1.332961       0.223477      18.706643       4.484630      17.248441          -0.000030
            4             Nd      10.692630       6.971067      10.083449       2.059656     143.010950 0.37380064E+04  0.13416517E+06                                17.779541                           16.296431       2.683000       2.490766                    0.999739      85.897678     209.714768       0.640516       0.266426      -1.334641      -0.010529      -0.006384       0.014277       0.018853      -0.052500      -0.020038       0.116047       0.111738      -0.144872      -0.158315       0.027222       0.131093             19.181743      21.601491       1.331757       0.222279      18.699964      -4.485359      17.243776          -0.000033
            5              H       7.864323       2.156451       3.191214       0.130778       0.989586 0.74415090E+01  0.72627140E+02                                 1.714667                            1.647444      -1.195823       2.310158                    0.994202       3.730577      10.837240       0.458856       1.367702      -0.688776      -0.023721       0.002675      -0.002262       0.023978       0.000254      -0.003653       0.000743       0.000851      -0.022549      -0.008615       0.003383       0.005231              1.747739       2.352411      -0.006401      -0.159311       1.383517      -0.006711       1.507289           0.000004
            6              H       9.257643       1.839769       3.920072       0.143783       1.017424 0.75280269E+01  0.72621962E+02                                 1.667192                            1.596385      -0.769619       2.514392                    0.999105       3.351864       9.232188       0.500143       1.269479      -0.711992       0.014553      -0.005706       0.018967       0.024578      -0.000637       0.007434      -0.005456      -0.006549       0.008109      -0.009784      -0.000572       0.010356              1.705554       1.582086      -0.087404       0.307533       1.374293      -0.179127       2.160284           0.000001
            7              H       9.299626       4.131942       3.447299       0.104772       1.054610 0.81294310E+01  0.78774030E+02                                 1.610954                            1.586808      -0.577280       2.585967                    0.999951       3.267658       8.595858       0.544206       1.161501      -0.738815      -0.009320       0.023160       0.018329       0.030971      -0.003580      -0.001199       0.005047      -0.015439       0.004759      -0.009303      -0.001372       0.010676              1.609917       1.342901      -0.041839      -0.018836       1.606754       0.281030       1.880096           0.000001
            8              H       2.243222       3.453339       2.403260       0.106521       0.963461 0.74327965E+01  0.72268487E+02                                 1.662701                            1.631047      -0.939490       2.422134                    0.996211       3.689655      10.576996       0.469351       1.342183      -0.694443       0.029990      -0.006774      -0.017463       0.035359      -0.005915      -0.004437      -0.002455       0.013260      -0.003944      -0.010059      -0.000454       0.010513              1.671817       2.141483      -0.127562      -0.083484       1.421181      -0.040440       1.452787           0.000004
            9              H       7.628787       4.192263       1.792596       0.134866       1.104850 0.87813372E+01  0.88925600E+02                                 1.820880                            1.772328      -1.192893       2.309943                    0.995577       3.729450      10.875338       0.450901       1.341401      -0.695237      -0.019975       0.000606       0.013965       0.024380      -0.004004      -0.005518       0.000088       0.003500       0.008249      -0.006909      -0.000952       0.007861              1.837098       2.346432       0.018182      -0.230294       1.597243      -0.104914       1.567620           0.000001
           10              H       8.649505       3.528740       0.748556       0.147853       0.937323 0.73693453E+01  0.71820101E+02                                 1.665534                            1.651177      -1.060265       2.383006                    0.995281       3.640501      10.602823       0.453001       1.387361      -0.685632       0.007643      -0.018911      -0.015197       0.025436      -0.003621      -0.001604       0.000298      -0.004049       0.014961      -0.006773       0.001356       0.005417              1.666971       1.395736      -0.064573      -0.083840       1.743647       0.281994       1.861530           0.000003
           11              H       5.650997       3.377938       4.117060       0.131873       1.066838 0.82153872E+01  0.80642750E+02                                 1.691693                            1.646631      -0.695292       2.539544                    0.999548       3.375857       9.243849       0.504165       1.237645      -0.719729       0.015980       0.007112       0.015806       0.023575       0.006974       0.002536      -0.000507       0.008415       0.002231      -0.008822       0.000529       0.008293              1.707999       2.018957       0.294545       0.166007       1.491959       0.105078       1.613081           0.000001
           12              H       4.163075       3.513659       3.545794       0.132178       1.105995 0.86202832E+01  0.86043385E+02                                 1.758734                            1.705886      -0.933269       2.430034                    0.997721       3.533462       9.907105       0.484731       1.265930      -0.712328      -0.022378       0.010815      -0.000775       0.024866      -0.005162      -0.001163      -0.001703      -0.000172      -0.001607      -0.005691       0.000232       0.005459              1.779244       2.038105      -0.380504       0.208325       1.667837      -0.172139       1.631790           0.000002
           13              H       3.617948       1.432606       4.589833       0.102707       1.186574 0.95995337E+01  0.98487914E+02                                 1.846435                            1.803832      -1.005895       2.392940                    0.995418       3.710092      10.566506       0.469678       1.271081      -0.711188      -0.023299      -0.017188      -0.012333       0.031470       0.008583       0.002268       0.004388      -0.000180      -0.005728      -0.008073      -0.003170       0.011243              1.856387       2.096116       0.325777       0.270822       1.660944       0.175583       1.812101          -0.000001
           14              H       8.894624       2.156450       6.658213       0.129815       0.988298 0.74308449E+01  0.72515122E+02                                 1.715342                            1.648034      -1.197393       2.309843                    0.994311       3.731048      10.846835       0.457921       1.370646      -0.688234       0.024560       0.002742       0.002518       0.024840      -0.000257      -0.003731      -0.000681       0.000479      -0.022222      -0.008568       0.003506       0.005062              1.748467       2.353485       0.006359      -0.159563       1.383991       0.006703       1.507923           0.000004
           15              H       7.501303       1.839768       5.929355       0.143375       1.017654 0.75283976E+01  0.72605123E+02                                 1.665250                            1.594660      -0.761643       2.517736                    0.999203       3.351182       9.220170       0.501391       1.266675      -0.712595      -0.014929      -0.005364      -0.019501       0.025138       0.000586       0.007214       0.005694      -0.007276       0.007293      -0.009869      -0.000489       0.010358              1.703499       1.580316       0.087218       0.306870       1.372884       0.178770       2.157296           0.000001
           16              H       7.459334       4.131941       6.402128       0.104781       1.053917 0.81199906E+01  0.78642730E+02                                 1.608620                            1.584535      -0.577319       2.585792                    0.999950       3.265865       8.582916       0.545411       1.159523      -0.739289       0.009096       0.023062      -0.018378       0.030860       0.003509      -0.001175      -0.004990      -0.015492       0.004218      -0.009208      -0.001437       0.010644              1.607583       1.341177       0.041855      -0.019001       1.604349      -0.280527       1.877223           0.000001
           17              H       6.454734       3.453337       7.446167       0.105816       0.966237 0.74609690E+01  0.72617971E+02                                 1.666321                            1.634448      -0.947383       2.418354                    0.996208       3.698156      10.610189       0.468682       1.342698      -0.694310      -0.030031      -0.007031       0.017308       0.035367       0.006000      -0.004588       0.002470       0.013339      -0.003672      -0.010214      -0.000416       0.010630              1.675505       2.146899       0.127988      -0.083614       1.424008       0.040645       1.455609           0.000004
           18              H       9.130173       4.192261       8.056831       0.134763       1.101477 0.87436246E+01  0.88407082E+02                                 1.813622                            1.765695      -1.176482       2.316954                    0.995734       3.719974      10.822771       0.453043       1.337123      -0.696118       0.020190       0.000706      -0.014238       0.024716       0.003924      -0.005541       0.000048       0.003409       0.007737      -0.006867      -0.000882       0.007749              1.829624       2.335245      -0.017824      -0.228690       1.591447       0.104126       1.562181           0.000001
           19              H       8.109451       3.528736       9.100871       0.148322       0.938077 0.73790113E+01  0.71945637E+02                                 1.666908                            1.652644      -1.060476       2.382611                    0.995277       3.644116      10.619406       0.452593       1.388008      -0.685478      -0.007976      -0.018938       0.015162       0.025537       0.003638      -0.001396      -0.000413      -0.003589       0.015182      -0.006668       0.001227       0.005441              1.668315       1.396946       0.064436      -0.083639       1.745172      -0.281859       1.862828           0.000003
           20              H       3.046958       3.377937       5.732367       0.132223       1.068639 0.82298663E+01  0.80791598E+02                                 1.690587                            1.645547      -0.683159       2.543489                    0.999642       3.377766       9.238680       0.505678       1.233841      -0.720540      -0.015832       0.006959      -0.016176       0.023680      -0.007188       0.002425       0.000640       0.008697       0.002284      -0.009098       0.000647       0.008451              1.706898       2.017727      -0.294257       0.166056       1.490962      -0.105015       1.612004           0.000001
           21              H       4.534881       3.513657       6.303633       0.133898       1.104981 0.86150159E+01  0.86026049E+02                                 1.762077                            1.708931      -0.951460       2.423480                    0.997582       3.532864       9.925679       0.482512       1.271230      -0.711185       0.022233       0.009994       0.001497       0.024422       0.005098      -0.001468       0.001359      -0.000324      -0.001010      -0.005681       0.000411       0.005270              1.782705       2.042298       0.381777       0.208963       1.671027       0.172664       1.634790           0.000002
           22              H       5.079995       1.432606       5.259594       0.102331       1.186203 0.95936494E+01  0.98393679E+02                                 1.844475                            1.802013      -1.001666       2.394566                    0.995475       3.708922      10.554776       0.470500       1.269297      -0.711574       0.023350      -0.017454       0.012357       0.031663      -0.008407       0.002218      -0.004326      -0.000029      -0.005279      -0.007972      -0.003012       0.010984              1.854384       2.093773      -0.325204       0.270401       1.659259      -0.175264       1.810121          -0.000001
           23              H       5.501069       5.383584      16.507640       0.130778       0.989586 0.74415048E+01  0.72627092E+02                                 1.714667                            1.647443      -1.195823       2.310158                    0.994202       3.730576      10.837238       0.458856       1.367702      -0.688776       0.023721      -0.002675       0.002262       0.023978       0.000254      -0.003653       0.000743       0.000851      -0.022549      -0.008615       0.003383       0.005231              1.747739       2.352411      -0.006400      -0.159311       1.383517      -0.006711       1.507289           0.000004
           24              H       4.107749       5.700266      15.778782       0.143783       1.017423 0.75280219E+01  0.72621907E+02                                 1.667192                            1.596385      -0.769618       2.514392                    0.999105       3.351863       9.232187       0.500142       1.269479      -0.711992      -0.014553       0.005706      -0.018967       0.024578      -0.000637       0.007434      -0.005456      -0.006549       0.008109      -0.009784      -0.000572       0.010356              1.705554       1.582086      -0.087404       0.307533       1.374293      -0.179127       2.160284           0.000001
           25              H       4.065766       3.408093      16.251555       0.104772       1.054610 0.81294317E+01  0.78774046E+02                                 1.610954                            1.586808      -0.577280       2.585967                    0.999951       3.267658       8.595861       0.544206       1.161502      -0.738814       0.009320      -0.023160      -0.018329       0.030971      -0.003580      -0.001199       0.005047      -0.015440       0.004759      -0.009303      -0.001372       0.010676              1.609917       1.342901      -0.041839      -0.018836       1.606754       0.281030       1.880097           0.000001
           26              H      11.122170       4.086696      17.295594       0.106522       0.963460 0.74327930E+01  0.72268446E+02                                 1.662700                            1.631046      -0.939489       2.422134                    0.996211       3.689654      10.576993       0.469351       1.342183      -0.694443      -0.029990       0.006774       0.017464       0.035359      -0.005915      -0.004437      -0.002455       0.013260      -0.003944      -0.010059      -0.000454       0.010513              1.671817       2.141482      -0.127562      -0.083483       1.421181      -0.040440       1.452787           0.000004
           27              H       5.736605       3.347772      17.906258       0.134866       1.104851 0.87813430E+01  0.88925668E+02                                 1.820880                            1.772328      -1.192893       2.309943                    0.995577       3.729451      10.875339       0.450901       1.341400      -0.695237       0.019975      -0.000605      -0.013965       0.024380      -0.004004      -0.005518       0.000088       0.003500       0.008249      -0.006909      -0.000952       0.007861              1.837098       2.346432       0.018182      -0.230294       1.597243      -0.104914       1.567620           0.000001
           28              H       4.715887       4.011295      18.950298       0.147853       0.937322 0.73693391E+01  0.71820023E+02                                 1.665534                            1.651176      -1.060263       2.383007                    0.995281       3.640499      10.602815       0.453001       1.387361      -0.685632      -0.007643       0.018911       0.015197       0.025436      -0.003621      -0.001604       0.000298      -0.004049       0.014961      -0.006773       0.001356       0.005417              1.666970       1.395735      -0.064573      -0.083840       1.743646       0.281993       1.861529           0.000003
           29              H       7.714395       4.162097      15.581794       0.131874       1.066837 0.82153736E+01  0.80642583E+02                                 1.691691                            1.646630      -0.695291       2.539545                    0.999548       3.375854       9.243839       0.504165       1.237644      -0.719729      -0.015980      -0.007112      -0.015806       0.023575       0.006974       0.002536      -0.000507       0.008414       0.002231      -0.008822       0.000529       0.008293              1.707997       2.018955       0.294545       0.166007       1.491958       0.105078       1.613079           0.000001
           30              H       9.202317       4.026376      16.153060       0.132178       1.105995 0.86202836E+01  0.86043388E+02                                 1.758734                            1.705886      -0.933269       2.430034                    0.997721       3.533462       9.907104       0.484731       1.265930      -0.712328       0.022378      -0.010815       0.000775       0.024866      -0.005162      -0.001163      -0.001703      -0.000172      -0.001607      -0.005691       0.000232       0.005459              1.779244       2.038104      -0.380504       0.208325       1.667837      -0.172140       1.631790           0.000001
           31              H       9.747444       6.107429      15.109021       0.102707       1.186575 0.95995425E+01  0.98488032E+02                                 1.846436                            1.803833      -1.005897       2.392939                    0.995418       3.710094      10.566515       0.469677       1.271082      -0.711188       0.023299       0.017188       0.012333       0.031470       0.008583       0.002268       0.004388      -0.000180      -0.005728      -0.008073      -0.003170       0.011243              1.856388       2.096118       0.325778       0.270822       1.660945       0.175583       1.812102          -0.000001
           32              H       4.470768       5.383585      13.040641       0.129815       0.988298 0.74308399E+01  0.72515066E+02                                 1.715342                            1.648034      -1.197393       2.309843                    0.994311       3.731047      10.846834       0.457920       1.370647      -0.688234      -0.024560      -0.002742      -0.002518       0.024840      -0.000257      -0.003731      -0.000681       0.000479      -0.022222      -0.008568       0.003506       0.005062              1.748467       2.353485       0.006359      -0.159563       1.383991       0.006703       1.507923           0.000004
           33              H       5.864089       5.700267      13.769499       0.143375       1.017654 0.75283984E+01  0.72605128E+02                                 1.665250                            1.594660      -0.761642       2.517736                    0.999203       3.351182       9.220168       0.501391       1.266674      -0.712595       0.014929       0.005364       0.019501       0.025138       0.000586       0.007214       0.005694      -0.007276       0.007293      -0.009869      -0.000489       0.010359              1.703498       1.580316       0.087218       0.306870       1.372884       0.178770       2.157296           0.000001
           34              H       5.906058       3.408094      13.296726       0.104781       1.053917 0.81199945E+01  0.78642775E+02                                 1.608620                            1.584535      -0.577319       2.585792                    0.999950       3.265866       8.582918       0.545411       1.159523      -0.739289      -0.009096      -0.023062       0.018378       0.030860       0.003509      -0.001175      -0.004990      -0.015492       0.004218      -0.009208      -0.001437       0.010644              1.607583       1.341177       0.041855      -0.019001       1.604349      -0.280527       1.877223           0.000001
           35              H       6.910658       4.086698      12.252687       0.105816       0.966237 0.74609644E+01  0.72617916E+02                                 1.666321                            1.634448      -0.947382       2.418354                    0.996208       3.698155      10.610186       0.468682       1.342699      -0.694310       0.030030       0.007031      -0.017308       0.035367       0.006000      -0.004588       0.002470       0.013339      -0.003672      -0.010214      -0.000416       0.010630              1.675505       2.146899       0.127988      -0.083614       1.424007       0.040645       1.455608           0.000004
           36              H       4.235219       3.347774      11.642023       0.134763       1.101477 0.87436238E+01  0.88407070E+02                                 1.813621                            1.765695      -1.176482       2.316954                    0.995734       3.719974      10.822770       0.453043       1.337122      -0.696118      -0.020190      -0.000706       0.014238       0.024716       0.003924      -0.005541       0.000048       0.003409       0.007737      -0.006867      -0.000882       0.007749              1.829624       2.335244      -0.017824      -0.228690       1.591447       0.104126       1.562181           0.000001
           37              H       5.255941       4.011299      10.597983       0.148322       0.938076 0.73790037E+01  0.71945543E+02                                 1.666907                            1.652643      -1.060475       2.382611                    0.995277       3.644114      10.619398       0.452593       1.388007      -0.685478       0.007976       0.018938      -0.015162       0.025537       0.003638      -0.001396      -0.000413      -0.003589       0.015182      -0.006668       0.001227       0.005441              1.668314       1.396945       0.064436      -0.083638       1.745171      -0.281859       1.862827           0.000003
           38              H      10.318434       4.162098      13.966487       0.132223       1.068640 0.82298749E+01  0.80791699E+02                                 1.690588                            1.645547      -0.683159       2.543489                    0.999642       3.377768       9.238685       0.505678       1.233840      -0.720540       0.015832      -0.006959       0.016176       0.023680      -0.007188       0.002425       0.000640       0.008697       0.002284      -0.009098       0.000647       0.008451              1.706898       2.017727      -0.294257       0.166056       1.490962      -0.105015       1.612005           0.000001
           39              H       8.830511       4.026378      13.395221       0.133899       1.104980 0.86150097E+01  0.86025968E+02                                 1.762076                            1.708930      -0.951459       2.423481                    0.997582       3.532863       9.925674       0.482512       1.271230      -0.711185      -0.022233      -0.009994      -0.001497       0.024422       0.005098      -0.001468       0.001359      -0.000324      -0.001010      -0.005681       0.000411       0.005270              1.782704       2.042297       0.381777       0.208963       1.671026       0.172663       1.634789           0.000002
           40              H       8.285397       6.107429      14.439260       0.102331       1.186203 0.95936556E+01  0.98393755E+02                                 1.844475                            1.802014      -1.001666       2.394566                    0.995475       3.708923      10.554778       0.470500       1.269297      -0.711574      -0.023350       0.017454      -0.012357       0.031663      -0.008407       0.002218      -0.004326      -0.000029      -0.005279      -0.007972      -0.003012       0.010984              1.854385       2.093773      -0.325204       0.270401       1.659259      -0.175264       1.810121          -0.000001
           41              C       1.106804       1.120450       2.007313       0.717118      19.409555 0.22336514E+03  0.45117184E+04                                 6.742583                            5.379294      -0.121346       2.037022                    0.999516      21.074842      58.919458       0.624185       0.485810      -1.009041      -0.010904      -0.022366      -0.021153       0.032659       0.040682      -0.008018      -0.094205      -0.076438      -0.026060      -0.087824      -0.035626       0.123450              7.448180       8.618383      -0.666556       0.241539       6.873289       2.937667       6.852868           0.000002
           42              C       8.839230       2.121767       3.059232      -0.335530      28.769693 0.46829444E+03  0.11189620E+05                                 8.052455                            7.076884       0.072018       2.015641                    0.997680      30.003263      86.289052       0.639166       0.401048      -1.076794       0.030367       0.078586      -0.031095       0.089804       0.014914       0.010461      -0.026369      -0.030795      -0.097102      -0.046638       0.002857       0.043780              8.605569       7.343568       0.064599      -0.519082       9.325623       0.677318       9.147517           0.000004
           43              C       9.366063       3.530247       2.667225      -0.124602      24.926107 0.41119807E+03  0.95554183E+04                                 7.489923                            6.770424       0.112485       2.034156                    0.999561      28.410966      81.812627       0.630515       0.418034      -1.060741      -0.087254      -0.047089      -0.054539       0.113159      -0.005138       0.001042      -0.034547      -0.064634      -0.032494      -0.029633      -0.026351       0.055984              7.934006       6.641293      -0.372500       0.735065       9.437197      -1.923914       7.723529           0.000008
           44              C       8.576195       4.136467       1.534541      -0.338068      30.119743 0.46761520E+03  0.11215904E+05                                 8.402110                            7.108843      -0.142999       1.946637                    0.996572      30.434077      88.894372       0.630115       0.405266      -1.069522       0.049610      -0.034597       0.070867       0.093168      -0.027353       0.003511      -0.010910      -0.001480       0.048788      -0.036009       0.007713       0.028296              9.351924       7.267723       0.011412       0.375555      12.544189      -3.349543       8.243859           0.000003
           45              C       9.068280       5.484627       1.128744       0.713451      19.843261 0.22292223E+03  0.45066706E+04                                 6.924559                            5.407648      -0.065557       2.062133                    0.999730      21.031223      59.085173       0.615898       0.491920      -1.004524      -0.004259       0.036192       0.000214       0.036442      -0.030737      -0.013541       0.059395      -0.003556       0.304765      -0.087997      -0.037190       0.125187              7.838429       7.804784       0.168549       0.452237      10.780501      -2.597169       4.930004           0.000004
           46              C       5.273610       2.068987       2.556911       0.667557      19.815954 0.24603583E+03  0.50933767E+04                                 6.891929                            5.659300      -0.191867       2.001276                    0.999592      22.050124      62.495749       0.606094       0.488156      -1.007397      -0.015792      -0.013272      -0.018866       0.027954       0.023797       0.035524      -0.022946       0.121850      -0.123182      -0.075032      -0.018240       0.093272              7.566959       5.035703      -0.707243      -1.926219       7.351811       0.917271      10.313364           0.000004
           47              C       4.870927       2.872755       3.784150      -0.335751      30.572123 0.47188800E+03  0.11332329E+05                                 8.493764                            7.149076      -0.090902       1.953082                    0.997395      30.775520      89.641107       0.627962       0.406155      -1.070052      -0.033740      -0.053184       0.056499       0.084611       0.009849      -0.005472      -0.021126       0.000747       0.047385      -0.022989      -0.007588       0.030577              9.500587       8.161818      -0.200958      -2.256179       6.702044       0.421500      13.637898           0.000006
           48              C       7.591137       1.120447       7.842114       0.714335      19.420498 0.22351458E+03  0.45155404E+04                                 6.745369                            5.381327      -0.117951       2.037891                    0.999521      21.083572      58.951177       0.624019       0.485852      -1.009008       0.009390      -0.021221       0.020733       0.031118      -0.040892      -0.010238       0.094604      -0.075952      -0.025593      -0.087194      -0.037159       0.124353              7.451336       8.622383       0.666681       0.241953       6.876489      -2.938883       6.855136           0.000002
           49              C       7.919717       2.121765       6.790195      -0.334874      28.783712 0.46861083E+03  0.11199087E+05                                 8.055057                            7.079168       0.073772       2.015895                    0.997661      30.011350      86.320079       0.639076       0.401036      -1.076800      -0.028905       0.076952       0.030515       0.087683      -0.013953       0.009593       0.026569      -0.029252      -0.096519      -0.046006       0.003117       0.042889              8.608451       7.347108      -0.064871      -0.521559       9.328782      -0.676943       9.149461           0.000003
           50              C       7.392893       3.530245       7.182202      -0.121723      24.879851 0.41023025E+03  0.95288074E+04                                 7.486405                            6.767048       0.103634       2.032219                    0.999561      28.382365      81.754456       0.629931       0.418603      -1.060215       0.088047      -0.047751       0.055846       0.114678       0.004875       0.000779       0.035344      -0.064971      -0.032075      -0.030193      -0.026507       0.056700              7.930225       6.640600       0.372055       0.733382       9.430578       1.922971       7.719497           0.000008
           51              C       8.182765       4.136464       8.314886      -0.340862      30.209475 0.46939745E+03  0.11269943E+05                                 8.421996                            7.125303      -0.148161       1.944514                    0.996512      30.493228      89.126767       0.628967       0.405599      -1.069247      -0.047069      -0.034412      -0.070076       0.091161       0.027181       0.003499       0.011729      -0.000410       0.049704      -0.036126       0.007306       0.028819              9.375207       7.279059      -0.009495       0.379737      12.583355       3.362754       8.263207           0.000004
           52              C       7.690689       5.484624       8.720683       0.717615      19.775313 0.22201447E+03  0.44840514E+04                                 6.912561                            5.399129      -0.064479       2.063359                    0.999747      20.984295      58.938544       0.615913       0.492377      -1.004223       0.003800       0.037658      -0.001875       0.037896       0.031034      -0.012914      -0.059034      -0.005007       0.301235      -0.087626      -0.036339       0.123965              7.824423       7.790559      -0.166569       0.451943      10.760881       2.591106       4.921828           0.000004
           53              C       3.424337       2.068985       7.292516       0.665850      19.859437 0.24668728E+03  0.51101675E+04                                 6.899779                            5.665202      -0.190184       2.000895                    0.999530      22.085342      62.612914       0.606042       0.487883      -1.007553       0.013423      -0.012316       0.020406       0.027354      -0.025079       0.035683       0.022796       0.123821      -0.119684      -0.075476      -0.018618       0.094094              7.575867       5.041590       0.708588      -1.929301       7.359785      -0.919330      10.326225           0.000004
           54              C       3.827025       2.872754       6.065277      -0.337411      30.581545 0.47204008E+03  0.11335801E+05                                 8.490255                            7.145792      -0.079653       1.956065                    0.997356      30.784432      89.638112       0.628752       0.405652      -1.070487       0.032526      -0.054692      -0.056369       0.085010      -0.010726      -0.006613       0.020349      -0.001900       0.049713      -0.022370      -0.008925       0.031295              9.496625       8.159040       0.202916      -2.253568       6.700270      -0.421640      13.630563           0.000005
           55              C      12.258588       6.419585      17.691541       0.717118      19.409557 0.22336517E+03  0.45117193E+04                                 6.742584                            5.379295      -0.121346       2.037022                    0.999516      21.074844      58.919466       0.624184       0.485810      -1.009041       0.010904       0.022366       0.021153       0.032659       0.040682      -0.008018      -0.094205      -0.076438      -0.026060      -0.087824      -0.035626       0.123450              7.448181       8.618384      -0.666556       0.241540       6.873290       2.937668       6.852869           0.000002
           56              C       4.526162       5.418268      16.639622      -0.335530      28.769693 0.46829444E+03  0.11189619E+05                                 8.052454                            7.076884       0.072018       2.015641                    0.997680      30.003262      86.289047       0.639166       0.401048      -1.076794      -0.030367      -0.078586       0.031095       0.089804       0.014914       0.010461      -0.026369      -0.030795      -0.097102      -0.046638       0.002857       0.043780              8.605569       7.343568       0.064599      -0.519081       9.325623       0.677318       9.147516           0.000004
           57              C       3.999329       4.009788      17.031629      -0.124602      24.926114 0.41119822E+03  0.95554228E+04                                 7.489925                            6.770425       0.112485       2.034156                    0.999561      28.410972      81.812653       0.630515       0.418034      -1.060741       0.087254       0.047089       0.054539       0.113160      -0.005138       0.001042      -0.034547      -0.064634      -0.032494      -0.029633      -0.026351       0.055984              7.934008       6.641293      -0.372500       0.735066       9.437200      -1.923915       7.723531           0.000008
           58              C       4.789197       3.403568      18.164313      -0.338068      30.119743 0.46761519E+03  0.11215903E+05                                 8.402111                            7.108843      -0.142999       1.946637                    0.996572      30.434077      88.894375       0.630115       0.405266      -1.069522      -0.049610       0.034598      -0.070867       0.093168      -0.027352       0.003511      -0.010910      -0.001480       0.048788      -0.036009       0.007713       0.028296              9.351925       7.267723       0.011412       0.375555      12.544191      -3.349544       8.243860           0.000003
           59              C       4.297112       2.055408      18.570110       0.713451      19.843260 0.22292222E+03  0.45066704E+04                                 6.924559                            5.407648      -0.065557       2.062133                    0.999730      21.031223      59.085173       0.615898       0.491920      -1.004524       0.004259      -0.036192      -0.000214       0.036442      -0.030737      -0.013541       0.059395      -0.003556       0.304765      -0.087997      -0.037190       0.125187              7.838429       7.804784       0.168549       0.452237      10.780500      -2.597169       4.930004           0.000004
           60              C       8.091782       5.471048      17.141943       0.667557      19.815949 0.24603575E+03  0.50933747E+04                                 6.891928                            5.659300      -0.191866       2.001276                    0.999592      22.050121      62.495742       0.606094       0.488156      -1.007397       0.015792       0.013272       0.018866       0.027954       0.023796       0.035524      -0.022946       0.121850      -0.123182      -0.075032      -0.018240       0.093272              7.566959       5.035703      -0.707243      -1.926219       7.351810       0.917270      10.313364           0.000004
           61              C       8.494465       4.667280      15.914704      -0.335751      30.572113 0.47188777E+03  0.11332323E+05                                 8.493762                            7.149075      -0.090902       1.953082                    0.997395      30.775515      89.641090       0.627962       0.406155      -1.070052       0.033740       0.053184      -0.056499       0.084611       0.009849      -0.005472      -0.021126       0.000747       0.047384      -0.022989      -0.007588       0.030577              9.500585       8.161817      -0.200957      -2.256180       6.702044       0.421498      13.637895           0.000004
           62              C       5.774255       6.419588      11.856740       0.714335      19.420505 0.22351467E+03  0.45155428E+04                                 6.745370                            5.381328      -0.117952       2.037890                    0.999521      21.083577      58.951193       0.624019       0.485852      -1.009008      -0.009390       0.021221      -0.020733       0.031118      -0.040892      -0.010238       0.094604      -0.075952      -0.025593      -0.087194      -0.037158       0.124353              7.451338       8.622385       0.666681       0.241953       6.876490      -2.938884       6.855137           0.000002
           63              C       5.445675       5.418270      12.908659      -0.334873      28.783699 0.46861055E+03  0.11199078E+05                                 8.055054                            7.079165       0.073772       2.015896                    0.997661      30.011339      86.320036       0.639076       0.401036      -1.076800       0.028905      -0.076952      -0.030515       0.087683      -0.013953       0.009593       0.026569      -0.029252      -0.096518      -0.046006       0.003117       0.042889              8.608448       7.347106      -0.064871      -0.521559       9.328779      -0.676943       9.149458           0.000004
           64              C       5.972499       4.009790      12.516652      -0.121723      24.879856 0.41023035E+03  0.95288104E+04                                 7.486407                            6.767049       0.103634       2.032219                    0.999561      28.382368      81.754468       0.629931       0.418603      -1.060215      -0.088047       0.047751      -0.055846       0.114678       0.004875       0.000779       0.035344      -0.064971      -0.032075      -0.030193      -0.026507       0.056700              7.930226       6.640601       0.372055       0.733382       9.430581       1.922971       7.719498           0.000008
           65              C       5.182627       3.403571      11.383968      -0.340861      30.209466 0.46939728E+03  0.11269938E+05                                 8.421994                            7.125302      -0.148161       1.944514                    0.996512      30.493220      89.126737       0.628967       0.405599      -1.069247       0.047069       0.034412       0.070076       0.091160       0.027181       0.003499       0.011728      -0.000410       0.049704      -0.036126       0.007306       0.028819              9.375205       7.279058      -0.009495       0.379737      12.583352       3.362753       8.263205           0.000004
           66              C       5.674703       2.055411      10.978171       0.717615      19.775311 0.22201443E+03  0.44840507E+04                                 6.912560                            5.399128      -0.064479       2.063359                    0.999747      20.984294      58.938544       0.615913       0.492377      -1.004222      -0.003800      -0.037658       0.001875       0.037896       0.031034      -0.012914      -0.059034      -0.005007       0.301236      -0.087626      -0.036339       0.123965              7.824422       7.790559      -0.166569       0.451943      10.760880       2.591105       4.921828           0.000004
           67              C       9.941055       5.471050      12.406338       0.665851      19.859435 0.24668726E+03  0.51101669E+04                                 6.899778                            5.665201      -0.190184       2.000895                    0.999530      22.085342      62.612915       0.606042       0.487882      -1.007553      -0.013423       0.012316      -0.020406       0.027354      -0.025079       0.035683       0.022796       0.123821      -0.119684      -0.075476      -0.018618       0.094094              7.575866       5.041590       0.708588      -1.929300       7.359785      -0.919330      10.326223           0.000004
           68              C       9.538367       4.667281      13.633577      -0.337411      30.581554 0.47204030E+03  0.11335808E+05                                 8.490258                            7.145795      -0.079653       1.956065                    0.997356      30.784434      89.638122       0.628752       0.405652      -1.070487      -0.032526       0.054693       0.056368       0.085010      -0.010726      -0.006613       0.020349      -0.001900       0.049712      -0.022370      -0.008925       0.031295              9.496628       8.159042       0.202917      -2.253568       6.700271      -0.421642      13.630571           0.000005
           69              C       4.348973       2.007157       4.924714      -0.132658      26.991605 0.41940218E+03  0.98513728E+04                                 8.024551                            6.888326      -0.262134       1.908061                    0.998831      29.463342      86.934039       0.614628       0.424256      -1.050710       0.000493       0.097652       0.000400       0.097654      -0.000657      -0.028247      -0.000057      -0.015747       0.129056      -0.039115      -0.013620       0.052736              8.932640       7.533705       0.000763      -1.880334       6.007205       0.000421      13.257009           0.000001
           70              C       9.016419       5.532878      14.774141      -0.132658      26.991601 0.41940209E+03  0.98513705E+04                                 8.024550                            6.888325      -0.262135       1.908060                    0.998831      29.463341      86.934037       0.614628       0.424256      -1.050710      -0.000493      -0.097652      -0.000400       0.097654      -0.000657      -0.028247      -0.000057      -0.015746       0.129056      -0.039115      -0.013621       0.052736              8.932639       7.533705       0.000767      -1.880333       6.007205       0.000415      13.257007           0.000002
           71              O       8.247321       0.677095       1.223299      -0.788208      50.564807 0.82038878E+03  0.21919490E+05                                10.827067                            8.909242      -0.004560       1.986563                    0.997420      32.154098      89.105531       0.631833       0.362822      -1.135976       0.019644       0.017845       0.073930       0.078550       0.053747       0.033442      -0.041798      -0.057879       0.081899      -0.095574       0.030470       0.065104             12.065592      16.336682       3.418578       4.101154       9.370529       3.599587      10.489564          -0.000002
           72              O      11.082625       6.798096      17.843222      -0.614725      33.722517 0.53359546E+03  0.12784267E+05                                 8.210756                            7.126891       0.497860       2.209849                    0.995938      27.821333      72.654984       0.716181       0.356960      -1.142307      -0.033003      -0.039956      -0.050757       0.072540      -0.013903      -0.028602      -0.066216       0.032349      -0.115284      -0.094620       0.040214       0.054406              8.851696      12.999429      -2.566534      -0.852593       6.929898       1.370773       6.625760          -0.000003
           73              O       8.223634       6.330620       0.669761      -0.754708      50.448779 0.80936664E+03  0.21553283E+05                                10.868876                            8.874597      -0.062360       1.981348                    0.997225      31.485947      87.126197       0.630311       0.364908      -1.134281       0.030080      -0.044310       0.038041       0.065691      -0.062195       0.011045       0.017502      -0.062476       0.200641      -0.105056       0.033832       0.071224             12.371801      13.884888      -5.514019       3.244982      14.670229      -3.356032       8.560287          -0.000001
           74              O      10.285793       5.784721       1.195720      -0.610755      32.187388 0.54636248E+03  0.13166695E+05                                 7.944387                            7.216955       0.543255       2.221002                    0.996408      27.993187      73.297931       0.710971       0.357485      -1.141979      -0.001368      -0.040910       0.036764       0.055019       0.034839      -0.012430       0.055162       0.083361       0.108636      -0.096252       0.034578       0.061674              8.279176      11.141773       1.790383      -0.134693       8.159365      -0.560417       5.536389           0.000000
           75              O       5.443485       0.832420       2.616008      -0.626276      31.287718 0.54431290E+03  0.13124861E+05                                 7.793195                            7.211226       0.376302       2.160624                    0.995905      28.322589      74.549986       0.709021       0.358262      -1.139631      -0.032051      -0.000032       0.057725       0.066026       0.000737       0.029539       0.005116      -0.005618      -0.245337      -0.088838       0.042464       0.046374              7.994454       5.976955      -0.808753      -0.614549      10.962978       1.422724       7.043430          -0.000005
           76              O       5.476604       2.675207       1.457715      -0.697977      36.544949 0.63835086E+03  0.15971835E+05                                 8.597869                            7.755096       0.559462       2.198469                    0.996593      29.635114      78.713926       0.692890       0.353302      -1.146915      -0.034724       0.040207       0.034402       0.063291       0.035748       0.015482      -0.052567       0.115258       0.115304      -0.107596       0.048579       0.059017              9.068901       7.199702       0.598053      -1.039191       7.831497      -2.346103      12.175503           0.000004
           77              O       8.511618       0.677092       8.626128      -0.784970      50.432150 0.81770340E+03  0.21829287E+05                                10.808280                            8.894484      -0.001447       1.988057                    0.997415      32.104908      88.924270       0.632391       0.362808      -1.136015      -0.022433       0.018905      -0.075936       0.081406      -0.053868       0.036401       0.040632      -0.053827       0.081594      -0.096293       0.033910       0.062383             12.044013      16.306922      -3.413014       4.094283       9.354588      -3.591761      10.470528          -0.000002
           78              O       6.950220       6.798098      11.705059      -0.614852      33.768459 0.53453099E+03  0.12813228E+05                                 8.221125                            7.135610       0.493169       2.208370                    0.995772      27.833684      72.723192       0.715319       0.357208      -1.142025       0.033536      -0.039883       0.051723       0.073420       0.013799      -0.028846       0.066696       0.032442      -0.113923      -0.094930       0.039933       0.054997              8.863073      13.015953       2.570728      -0.854224       6.939267      -1.373396       6.633999          -0.000002
           79              O       8.535340       6.330616       9.179666      -0.756608      50.500719 0.81048292E+03  0.21589645E+05                                10.874852                            8.879146      -0.060834       1.981657                    0.997201      31.506175      87.184991       0.630340       0.364779      -1.134423      -0.028421      -0.043398      -0.036587       0.063480       0.061736       0.010860      -0.018199      -0.062977       0.203211      -0.105216       0.032847       0.072369             12.379347      13.892277       5.517879       3.246259      14.681182       3.357938       8.564581          -0.000000
           80              O       6.473178       5.784717       8.653707      -0.612234      32.205079 0.54680285E+03  0.13179432E+05                                 7.945702                            7.218557       0.550614       2.223283                    0.996426      28.004340      73.323407       0.711113       0.357356      -1.142128      -0.000240      -0.041308      -0.035936       0.054753      -0.035056      -0.011487      -0.055749       0.082171       0.109212      -0.096198       0.033598       0.062600              8.280386      11.141548      -1.790215      -0.134402       8.162389       0.560615       5.537222           0.000001
           81              O       3.254455       0.832418       7.233419      -0.624968      31.302289 0.54463709E+03  0.13135601E+05                                 7.798788                            7.216102       0.368654       2.158336                    0.995813      28.319717      74.568649       0.708327       0.358533      -1.139331       0.032864       0.001062      -0.058146       0.066799       0.000471       0.029977      -0.005440      -0.005852      -0.245981      -0.089281       0.043707       0.045575              8.000332       5.981207       0.809625      -0.614943      10.971156      -1.424237       7.048634          -0.000004
           82              O       3.221347       2.675204       8.391712      -0.698240      36.539734 0.63817471E+03  0.15966508E+05                                 8.597169                            7.754323       0.556999       2.197802                    0.996606      29.632534      78.707724       0.692877       0.353329      -1.146880       0.035216       0.040938      -0.034077       0.063854      -0.035867       0.014249       0.051798       0.115458       0.115055      -0.106994       0.048764       0.058231              9.068082       7.198886      -0.598083      -1.039485       7.830646       2.346418      12.174713           0.000005
           83              O       5.118071       6.862940      18.475555      -0.788208      50.564810 0.82038882E+03  0.21919491E+05                                10.827068                            8.909242      -0.004561       1.986563                    0.997420      32.154098      89.105534       0.631833       0.362822      -1.135976      -0.019644      -0.017845      -0.073930       0.078550       0.053747       0.033442      -0.041798      -0.057879       0.081899      -0.095574       0.030470       0.065104             12.065593      16.336684       3.418579       4.101155       9.370530       3.599587      10.489565          -0.000002
           84              O       2.282767       0.741939       1.855632      -0.614725      33.722519 0.53359552E+03  0.12784268E+05                                 8.210757                            7.126892       0.497859       2.209848                    0.995938      27.821334      72.654989       0.716181       0.356960      -1.142307       0.033003       0.039956       0.050757       0.072540      -0.013903      -0.028602      -0.066216       0.032349      -0.115284      -0.094620       0.040214       0.054406              8.851696      12.999429      -2.566534      -0.852593       6.929899       1.370773       6.625761          -0.000003
           85              O       5.141758       1.209415      19.029093      -0.754708      50.448784 0.80936674E+03  0.21553287E+05                                10.868877                            8.874598      -0.062361       1.981348                    0.997225      31.485948      87.126204       0.630311       0.364908      -1.134281      -0.030080       0.044309      -0.038041       0.065691      -0.062195       0.011045       0.017502      -0.062476       0.200641      -0.105056       0.033832       0.071224             12.371803      13.884890      -5.514019       3.244982      14.670231      -3.356032       8.560288          -0.000001
           86              O       3.079599       1.755314      18.503134      -0.610755      32.187394 0.54636260E+03  0.13166699E+05                                 7.944388                            7.216956       0.543255       2.221002                    0.996408      27.993188      73.297938       0.710971       0.357485      -1.141979       0.001368       0.040910      -0.036764       0.055019       0.034839      -0.012430       0.055162       0.083361       0.108636      -0.096252       0.034578       0.061674              8.279177      11.141775       1.790383      -0.134693       8.159366      -0.560417       5.536390           0.000001
           87              O       7.921907       6.707615      17.082846      -0.626276      31.287725 0.54431309E+03  0.13124867E+05                                 7.793197                            7.211228       0.376302       2.160624                    0.995905      28.322591      74.549998       0.709021       0.358262      -1.139631       0.032051       0.000032      -0.057725       0.066026       0.000737       0.029539       0.005116      -0.005618      -0.245337      -0.088838       0.042464       0.046374              7.994456       5.976957      -0.808754      -0.614549      10.962980       1.422725       7.043432          -0.000004
           88              O       7.888788       4.864828      18.241139      -0.697977      36.544957 0.63835103E+03  0.15971841E+05                                 8.597871                            7.755097       0.559460       2.198469                    0.996593      29.635115      78.713936       0.692890       0.353302      -1.146915       0.034724      -0.040207      -0.034401       0.063291       0.035748       0.015482      -0.052567       0.115258       0.115304      -0.107596       0.048579       0.059017              9.068903       7.199703       0.598054      -1.039192       7.831499      -2.346104      12.175506           0.000004
           89              O       4.853774       6.862943      11.072726      -0.784970      50.432154 0.81770344E+03  0.21829288E+05                                10.808280                            8.894485      -0.001447       1.988057                    0.997415      32.104909      88.924274       0.632390       0.362808      -1.136015       0.022433      -0.018905       0.075936       0.081406      -0.053868       0.036401       0.040632      -0.053827       0.081594      -0.096293       0.033910       0.062383             12.044013      16.306923      -3.413015       4.094283       9.354588      -3.591760      10.470528          -0.000001
           90              O       6.415172       0.741937       7.993795      -0.614852      33.768456 0.53453094E+03  0.12813226E+05                                 8.221124                            7.135609       0.493169       2.208370                    0.995772      27.833683      72.723188       0.715319       0.357207      -1.142025      -0.033536       0.039883      -0.051723       0.073420       0.013799      -0.028846       0.066696       0.032442      -0.113923      -0.094930       0.039932       0.054997              8.863072      13.015951       2.570728      -0.854224       6.939266      -1.373396       6.633999          -0.000002
           91              O       4.830052       1.209419      10.519188      -0.756608      50.500726 0.81048307E+03  0.21589651E+05                                10.874853                            8.879147      -0.060834       1.981657                    0.997201      31.506177      87.185002       0.630340       0.364779      -1.134423       0.028421       0.043398       0.036587       0.063480       0.061736       0.010860      -0.018199      -0.062977       0.203212      -0.105216       0.032847       0.072369             12.379348      13.892280       5.517879       3.246259      14.681184       3.357938       8.564582          -0.000000
           92              O       6.892214       1.755318      11.045147      -0.612234      32.205090 0.54680310E+03  0.13179440E+05                                 7.945704                            7.218560       0.550614       2.223283                    0.996426      28.004343      73.323424       0.711113       0.357356      -1.142128       0.000240       0.041308       0.035936       0.054753      -0.035056      -0.011487      -0.055749       0.082171       0.109212      -0.096198       0.033597       0.062600              8.280389      11.141551      -1.790215      -0.134402       8.162392       0.560615       5.537223           0.000001
           93              O      10.110937       6.707617      12.465435      -0.624969      31.302305 0.54463743E+03  0.13135611E+05                                 7.798792                            7.216105       0.368652       2.158336                    0.995813      28.319721      74.568671       0.708327       0.358533      -1.139331      -0.032864      -0.001062       0.058146       0.066799       0.000471       0.029977      -0.005440      -0.005852      -0.245981      -0.089281       0.043706       0.045575              8.000336       5.981209       0.809625      -0.614944      10.971161      -1.424237       7.048638          -0.000005
           94              O      10.144045       4.864831      11.307142      -0.698240      36.539741 0.63817488E+03  0.15966513E+05                                 8.597170                            7.754324       0.556997       2.197802                    0.996606      29.632536      78.707736       0.692877       0.353329      -1.146880      -0.035216      -0.040938       0.034076       0.063854      -0.035867       0.014249       0.051798       0.115458       0.115055      -0.106995       0.048764       0.058231              9.068084       7.198888      -0.598083      -1.039485       7.830648       2.346419      12.174715           0.000005

******************************************************
Auxiliary information for the entire system
The total spin magnetic moment of the unit cell is   0.000034
The total net atomic charge of the unit cell is   -0.000003
Accuracy of reproducing the electrostatic potential in the unit cell:
  The inner radius (bohr) =    5.0000
  The outer radius (bohr) =   12.0000
  Valid grid points have density less than (e/(bohr^3)) =    0.0001
  The number of valid grid points were=         9418
  The rms potential error without charges in kcal/mol is=      3.67331
  The rms potential error with partial charges in kcal/mol is=      0.84904
  The RRMSE value at monopole order=      0.23114
  The rms potential error with partial charges and cloud penetration in kcal/mol is=      0.85811
  The RRMSE value at monopole order with cloud penetration is=      0.23361
  The rms potential error with partial charges and atomic dipoles in kcal/mol is=      0.54212
  The RRMSE value at dipole order=      0.14758
  The rms potential error with partial charges, atomic dipoles and cloud penetration in kcal/mol is=      0.51817
  The RRMSE value at dipole order with cloud penetration=      0.14106

******************************************************
The electron densities and ab initio electrostatic potential were computed in VASP using the PBE functional and
projector augmented wave method. See the main text of the journal article for a description of computational details.
The atomic charges, dipoles, and quadrupoles were computed with the DDEC6 method as described in
(a) T. A. Manz and N. Gabaldon Limas, RSC Adv. 6 (2016) 47771-47801 DOI: 10.1039/c6ra04656h
(b) N. Gabaldon Limas and T. A. Manz, RSC Adv. 8 (2018) 2678-2707 DOI: 10.1039/c7ra11829e.
For each atom in the material, the electron cloud parameters were fit to the spherically averaged atom-in-material
electron density using radial positions for which this density was between 10^-4 and 10^-2 electrons per cubic bohr.
The polarizabilities, dispersion coefficients, and quantum Drude oscillator (QDO) parameters were fit using the MCLF method.
The magnetic structure of the system was optimized in VASP from the default ferromagnetic initial guess using spin polarization.
The atomic spin moments (ASMs) were computed on this optimized magnetic structure using the DDEC6 partition as inputs
to the method of T. A. Manz and D. S. Sholl, J. Chem. Theory Comput. 7 (2011) 4146-4164 DOI: 10.1021/ct200539n.
The RMSE and RRMSE were computed using a uniform grid with Ewald summation.
