# Supplementary material for: A collection of forcefield precursors for metal–organic frameworks
Source: RSC Adv. 2019 Nov 13;9(63):36492–507. doi: 10.1039/c9ra07327b (PMC9075174; doi:10.1039/c9ra07327b)
Supplement: RA-009-C9RA07327B-s3969 [file RA-009-C9RA07327B-s3969.xyz]

  143
jmolscript: load "" {1 1 1} spacegroup "x,y,z" unitcell [{     12.036000     0.000000     0.000000 }, {     -3.254359    14.950911     0.000000 }, {     -3.339860    -6.159642    15.385610 }]
Co     4.128828     0.314246    14.013214     0.997717
Co     1.312953     8.477023     1.372396     1.000056
Co    -1.627180     7.475455     0.000000     0.919645
H     -0.809240     0.087995     4.175655     0.099538
H     -1.259018     1.059199     5.331114     0.092555
H      7.348913     1.193178     2.763256     0.132479
H      7.056176     2.973628     1.292391     0.127671
H     -1.311253     4.172619     2.017053     0.115984
H     -0.877395     2.313994     3.447915     0.135516
H      0.223132    -1.530050     5.797298     0.098046
H     -0.573971    -1.916861     7.095843     0.088882
H      0.554160     1.881497     8.539014     0.123598
H      1.678475     2.023356    10.529911     0.129909
H      2.127643    -1.965972    10.463753     0.118282
H      1.100248    -2.072644     8.429776     0.115330
H      8.389667    -0.372427     6.274252     0.087558
H      9.487696     0.293220     7.169694     0.084339
H     -1.924388     0.123141     9.525231     0.132032
H     -2.881843     0.810619    11.523822     0.120170
H      5.813633    -1.234381    10.626841     0.127115
H      6.771087    -1.921859     8.628250     0.136920
H      5.747649    13.034004     4.507984     0.101654
H      6.532842    12.084582     5.486509     0.093143
H     -2.836020    12.007310     2.135523     0.135324
H      9.105392    10.305620     0.593885     0.118703
H      5.528181     9.202710     2.067826     0.125120
H      5.681894    10.881604     3.692546     0.124507
H     -4.003728     0.478858    13.640882     0.396955
H      6.251021     8.703274    11.209955     0.099446
H      6.700799     7.732070    10.054496     0.092458
H     -1.907132     7.598091    12.622354     0.132465
H     -1.614395     5.817641    14.093219     0.127602
H      6.753034     4.618650    13.368557     0.115969
H      6.319176     6.477275    11.937695     0.135504
H      5.218649    10.321319     9.588312     0.097974
H      6.015752    10.708130     8.289767     0.088836
H      4.887621     6.909772     6.846596     0.123390
H      3.763306     6.767913     4.855699     0.129645
H      3.314138    10.757241     4.921857     0.118155
H      4.341533    10.863913     6.955834     0.115301
H     -2.947886     9.163696     9.111358     0.087421
H     -4.045915     8.498049     8.215916     0.084231
H      7.366169     8.668128     5.860379     0.131996
H      8.323624     7.980650     3.861788     0.120118
H     -0.371852    10.025650     4.758769     0.127011
H     -1.329306    10.713128     6.757360     0.136847
H     -0.305868    -4.242735    10.877626     0.101642
H     -1.091061    -3.293313     9.899101     0.093118
H      8.277801    -3.216041    13.250087     0.135390
H     -3.663611    -1.514351    14.791725     0.118678
H     -0.086400    -0.411441    13.317784     0.125109
H     -0.240113    -2.090335    11.693064     0.124499
H      9.445509     8.312411     1.744728     0.397147
C     10.283358    -0.912050     5.721293     0.076673
C     -1.517588     0.282561     4.810003    -0.073859
C      9.242354     1.573746     3.257903     0.277478
C      8.054694     1.778673     2.607861    -0.231262
C      7.872745     2.842617     1.716726    -0.072955
C      8.929448     3.687782     1.484096    -0.044988
C     10.059165     3.535648     2.140446    -0.080376
C     10.331944     2.437490     3.042351    -0.268786
C      8.771899     4.851410     0.568037     0.599301
C     -0.436368    -1.219713     6.437493    -0.073924
C      0.682116    -0.096586     8.247918     0.263147
C      0.880782     1.101942     8.925192    -0.230875
C      1.523742     1.200706    10.123731    -0.081329
C      1.938570     0.009904    10.708077    -0.043454
C      1.800907    -1.190443    10.068959    -0.087389
C      1.187387    -1.253067     8.858573    -0.255072
C      2.569809     0.074812    12.092012     0.557495
C      9.224811    -0.534526     6.738897    -0.065376
C      8.536620    -0.966727     8.879036     0.277799
C     -2.785806    -0.149455     9.746784    -0.206592
C     -3.358764     0.262400    10.943784    -0.070287
C      7.389467    -0.143502    11.273498    -0.088074
C      6.674717    -0.962402    10.406827    -0.059789
C      7.249212    -1.373640     9.208288    -0.214679
C      6.642248     0.263901    12.516348     0.611156
C      6.610463    12.865575     4.917856    -0.068643
C      7.443867    11.610003     3.056967     0.285440
C      8.469896    11.430435     2.131215    -0.212603
C      8.417318    10.408795     1.211155    -0.118505
C      7.329147     9.523079     1.200385    -0.079035
C      6.284643     9.743653     2.102136    -0.043113
C      6.359007    10.773032     3.063737    -0.238987
C      7.295070     8.383602     0.272171     0.562447
C     -4.841577     9.703319     9.664317     0.076627
C     -5.076631     8.508708    10.575607    -0.073806
C     -3.800573     7.217523    12.127707     0.277456
C     -2.612913     7.012596    12.777749    -0.231307
C     -2.430964     5.948652    13.668884    -0.073019
C     -3.487667     5.103487    13.901514    -0.045180
C     -4.617384     5.255621    13.245164    -0.080331
C     -4.890163     6.353779    12.343259    -0.268794
C     -3.330118     3.939859    14.817573     0.599757
C      5.878149    10.010982     8.948117    -0.073888
C      4.759665     8.887855     7.137692     0.263097
C      4.560999     7.689327     6.460418    -0.230878
C      3.918039     7.590563     5.261879    -0.081380
C      3.503211     8.781365     4.677533    -0.043643
C      3.640874     9.981712     5.316651    -0.087332
C      4.254394    10.044336     6.527037    -0.255083
C      2.871972     8.716457     3.293598     0.557650
C     -3.783030     9.325795     8.646713    -0.065293
C     -3.094839     9.757996     6.506574     0.277820
C      8.227587     8.940724     5.638826    -0.206580
C     -3.235455     8.528869     4.441826    -0.070333
C     -1.947686     8.934771     4.112112    -0.088231
C     -1.232936     9.753671     4.978783    -0.059793
C     -1.807431    10.164909     6.177322    -0.214684
C     -1.200467     8.527368     2.869262     0.611347
C     -1.168682    -4.074306    10.467754    -0.068650
C     -2.002086    -2.818734    12.328643     0.285465
C     -3.028115    -2.639166    13.254395    -0.212729
C     -2.975537    -1.617526    14.174455    -0.118406
C     -1.887366    -0.731810    14.185225    -0.079014
C     -0.842862    -0.952384    13.283474    -0.043114
C     -0.917226    -1.981763    12.321873    -0.238971
C     -1.853289     0.407667    15.113439     0.563223
O      9.298593     0.529216     4.127805    -0.203495
O      9.784208     5.547655     0.374640    -0.598617
O      7.624566     5.046785     0.042310    -0.543092
O      0.026642    -0.040938     7.072611    -0.194115
O      2.885472     1.161425    12.537580    -0.530782
O      2.849293    -1.004945    12.700359    -0.569053
O      9.014952    -1.478958     7.699729    -0.214195
O      5.500167    -0.136039    12.688513    -0.447601
O      7.370732     0.950219    13.390404    -0.530276
O      7.589040    12.642403     3.915792    -0.195916
O      5.002043     1.914907    14.976660    -0.617388
O      6.246422     7.697415     0.159241    -0.474613
O     -3.856812     8.262053    11.257805    -0.203507
O     -4.342427     3.243614    15.010970    -0.598842
O     -2.182785     3.744484    15.343300    -0.543153
O      5.415139     8.832207     8.312999    -0.194093
O      2.556309     7.629844     2.848030    -0.530690
O      2.592488     9.796214     2.685251    -0.569289
O     -3.573171    10.270227     7.685881    -0.214254
O     -0.058386     8.927308     2.697097    -0.448193
O     -1.928951     7.841050     1.995206    -0.530019
O     -2.147259    -3.851134    11.469818    -0.195889
O      0.439738     6.876362     0.408950    -0.619142
O     -0.804641     1.093854    15.226369    -0.475474

The following XYZ coordinates are in angstroms. Other properties are in atomic units.
The sperically averaged electron density of each atom fit to a function of the form exp(a - br)
eigen_1, eigen_2 and eigen_3 are the three eigenvalues of traceless quadrupole moment tensor
  atom number  atomic symbol              X              Y              Z     net charge C6 coefficient C8 coefficient C10 coefficient fluctuating dipole atomic polarizability isotropic forcefield polarizability              a              b squared Pearson coefficient          <r^3>          <r^4>         wp_QDO          m_QDO          q_QDO       dipole_x       dipole_y       dipole_z         dipole            Qxy            Qxz            Qyz     Q(x^2-y^2)  Q(3z^2 - R^2)        eigen_1        eigen_2        eigen_3 static polarizability      alpha(xx)      alpha(xy)      alpha(xz)      alpha(yy)      alpha(yz)      alpha(zz) atomic spin moment
            1             Co       4.128828       0.314246      14.013214       0.997717     109.828250 0.21381191E+04  0.69139925E+05                                17.328171                           13.906174       0.748980       2.118560                    0.997072      44.405930     115.498181       0.558463       0.339168      -1.212846      -0.020714       0.003766      -0.005213       0.021690       0.030305       0.017962      -0.048267      -0.089661      -0.010298      -0.070578      -0.007762       0.078340             22.562359      21.963086      -0.611564       6.630329      15.362388       5.079904      30.361603          -2.938603
            2             Co       1.312953       8.477023       1.372396       1.000056     109.686140 0.21346918E+04  0.69000764E+05                                17.314126                           13.895387       0.752991       2.119910                    0.997093      44.372465     115.383882       0.558663       0.339186      -1.212841       0.021376      -0.004190       0.005885       0.022563       0.024808       0.020060      -0.046765      -0.093411      -0.005681      -0.069410      -0.007434       0.076843             22.543440      21.941586      -0.611426       6.621753      15.351532       5.076386      30.337201           2.899252
            3             Co      -1.627180       7.475455       0.000000       0.919645      97.759511 0.17407416E+04  0.54097699E+05                                17.456848                           13.776060       0.629109       2.066772                    0.997986      45.767809     121.236990       0.482075       0.408834      -1.144065      -0.000307      -0.000318      -0.000383       0.000585      -0.029787       0.067826      -0.122819      -0.055257      -0.014740      -0.123820      -0.037362       0.161182             22.498695      20.508899       1.698602      -2.675057      23.878956       4.976241      23.108230           2.701905
            4              H      -0.809240       0.087995       4.175655       0.099538       1.353153 0.11170413E+02  0.11766738E+03                                 1.941606                            1.888704      -1.041853       2.373138                    0.996489       3.625667      10.076900       0.485545       1.197540      -0.730224       0.026365      -0.006638      -0.024316       0.036475      -0.001705      -0.000568      -0.002036       0.030584       0.017658      -0.018505       0.006029       0.012476              1.974833       1.884924      -0.206147      -0.330415       1.937108      -0.014348       2.102468          -0.000042
            5              H      -1.259018       1.059199       5.331114       0.092555       1.376508 0.11301071E+02  0.11946404E+03                                 1.957845                            1.893821      -1.182206       2.299263                    0.995356       3.725890      10.394661       0.486854       1.190117      -0.730909       0.006406       0.029192       0.018458       0.035126      -0.001868      -0.003711       0.009287      -0.003457      -0.026195      -0.013608       0.001825       0.011783              1.992555       1.587999       0.112074       0.204645       2.247574       0.104825       2.142091          -0.000039
            6              H       7.348913       1.193178       2.763256       0.132479       1.136865 0.81792125E+01  0.79085364E+02                                 1.675900                            1.579988      -0.883556       2.471396                    0.999042       3.132739       8.133504       0.553470       1.144530      -0.744277      -0.028716      -0.021258       0.002277       0.035801       0.007672       0.007856      -0.009627       0.012852      -0.029661      -0.019921       0.004462       0.015459              1.709151       1.866746       0.385690      -0.050832       1.824176      -0.221452       1.436529          -0.000019
            7              H       7.056176       2.973628       1.292391       0.127671       1.103974 0.77863254E+01  0.74429474E+02                                 1.645537                            1.543114      -0.872336       2.478060                    0.999269       3.111894       8.055805       0.558726       1.146819      -0.743268      -0.038338       0.006909      -0.018944       0.043318       0.005215       0.008050      -0.005986       0.021616      -0.025978      -0.016525      -0.001539       0.018064              1.690514       2.010282      -0.118070       0.380099       1.489111      -0.198544       1.572149          -0.000106
            8              H      -1.311253       4.172619       2.017053       0.115984       1.037795 0.73250958E+01  0.69638241E+02                                 1.633870                            1.536546      -0.804769       2.499191                    0.999561       3.239054       8.633802       0.533043       1.208674      -0.726423       0.029184       0.029245      -0.004052       0.041514       0.009416       0.006396      -0.003189       0.011124      -0.033381      -0.015212      -0.001881       0.017092              1.693392       1.684960       0.390248      -0.118927       1.917055      -0.283334       1.478160           0.000094
            9              H      -0.877395       2.313994       3.447915       0.135516       1.077440 0.78358883E+01  0.75149337E+02                                 1.622498                            1.550096      -0.955495       2.432213                    0.998874       3.175586       8.279862       0.555404       1.149900      -0.741512       0.037676      -0.000616       0.011781       0.039480       0.007559       0.009637      -0.012281       0.019306      -0.039357      -0.024994       0.005110       0.019884              1.641668       1.774398      -0.123209       0.292181       1.563303      -0.292748       1.587303          -0.000063
           10              H       0.223132      -1.530050       5.797298       0.098046       1.342298 0.10874608E+02  0.11414186E+03                                 1.958345                            1.887266      -0.904107       2.435882                    0.998088       3.600982      10.092979       0.475106       1.228242      -0.723351       0.026095      -0.005742      -0.024139       0.036009       0.006093      -0.009702      -0.000701       0.015153      -0.022447      -0.012024      -0.005066       0.017089              2.010115       1.957686      -0.216218      -0.321129       1.778803       0.319927       2.293855          -0.000055
           11              H      -0.573971      -1.916861       7.095843       0.088882       1.086776 0.85927032E+01  0.87417351E+02                                 1.851143                            1.788373      -1.467637       2.160981                    0.991404       4.219262      12.743101       0.431341       1.395783      -0.681488      -0.004663      -0.020828       0.020498       0.029592       0.005132       0.004267       0.002631      -0.010379       0.016325      -0.010600       0.001258       0.009342              1.910028       1.623738       0.060194       0.047879       1.974083      -0.371144       2.132264          -0.000018
           12              H       0.554160       1.881497       8.539014       0.123598       1.138482 0.82861586E+01  0.80278425E+02                                 1.665267                            1.580389      -0.910940       2.450569                    0.998835       3.171532       8.208395       0.559312       1.130332      -0.747549      -0.009432       0.030969      -0.009389       0.033708      -0.003547       0.009330       0.002545      -0.025176      -0.003596      -0.017977       0.004165       0.013812              1.683352       1.467579      -0.179320       0.191913       1.987985      -0.280616       1.594491          -0.000080
           13              H       1.678475       2.023356      10.529911       0.129909       1.118259 0.79396405E+01  0.76193081E+02                                 1.652878                            1.553446      -0.895157       2.467244                    0.999041       3.119582       8.066346       0.559975       1.139785      -0.745123       0.007447       0.037366       0.016584       0.041554      -0.001201       0.005517       0.001674      -0.030331      -0.011053      -0.015926      -0.001236       0.017162              1.689479       1.430150       0.177142       0.182620       2.014202       0.344009       1.624084          -0.000264
           14              H       2.127643      -1.965972      10.463753       0.118282       1.157565 0.86405665E+01  0.85229551E+02                                 1.732391                            1.653577      -0.908687       2.450459                    0.998843       3.290254       8.805471       0.523263       1.186692      -0.732996       0.014245      -0.033339       0.015061       0.039258      -0.005887       0.005147       0.001611      -0.026579      -0.014634      -0.014958      -0.002029       0.016987              1.747556       1.674562      -0.189799       0.211123       1.892178      -0.209258       1.675929          -0.000270
           15              H       1.100248      -2.072644       8.429776       0.115330       1.055790 0.75515561E+01  0.73126291E+02                                 1.705916                            1.598342      -1.128430       2.337463                    0.996672       3.574178       9.961010       0.498580       1.268627      -0.709965       0.002470      -0.030307      -0.009835       0.031958      -0.008822       0.008947      -0.002764      -0.022707       0.015002      -0.019330       0.003926       0.015404              1.771949       1.464740       0.133655       0.193122       2.049584       0.453862       1.801522          -0.000045
           16              H       8.389667      -0.372427       6.274252       0.087558       1.337352 0.10951884E+02  0.11434461E+03                                 1.897398                            1.848785      -0.987968       2.394046                    0.997796       3.565238       9.738587       0.501261       1.170348      -0.737335      -0.031974       0.000425      -0.015402       0.035493       0.005343       0.003086      -0.000124       0.010670      -0.032762      -0.011422      -0.001914       0.013336              1.919700       2.094189      -0.119229       0.316469       1.587429      -0.157889       2.077480          -0.000051
           17              H       9.487696       0.293220       7.169694       0.084339       1.397753 0.11907772E+02  0.12778463E+03                                 1.994122                            1.955971      -1.168530       2.298549                    0.995654       3.824405      10.819199       0.473732       1.204829      -0.727238       0.010067       0.030852       0.015114       0.035800       0.001673       0.003764      -0.002837      -0.029298       0.002306      -0.016054       0.001189       0.014865              2.019787       1.695318       0.194440       0.010541       2.146753       0.284656       2.217289          -0.000035
           18              H      -1.924388       0.123141       9.525231       0.132032       0.988719 0.72604578E+01  0.70211710E+02                                 1.691518                            1.615446      -1.129238       2.353490                    0.996251       3.573174      10.230456       0.469903       1.347883      -0.693395       0.031372       0.011189      -0.003879       0.033533       0.006965      -0.002223       0.009106       0.003715       0.015772      -0.013849       0.002837       0.011012              1.721856       2.189727       0.179977      -0.298949       1.362834      -0.011546       1.613007          -0.000093
           19              H      -2.881843       0.810619      11.523822       0.120170       1.076995 0.80590432E+01  0.78932464E+02                                 1.718143                            1.650536      -0.850689       2.484734                    0.999035       3.334818       9.198567       0.493329       1.267645      -0.713588       0.025290       0.028797       0.021812       0.044098       0.013285      -0.001024       0.014464       0.005033      -0.008791      -0.020808       0.001755       0.019053              1.742503       1.607261       0.180434       0.161943       1.672956       0.383293       1.947291           0.000128
           20              H       5.813633      -1.234381      10.626841       0.127115       1.037053 0.73092722E+01  0.69439865E+02                                 1.635139                            1.537783      -0.810010       2.507081                    0.999677       3.183720       8.479235       0.531403       1.213242      -0.725847      -0.040669      -0.014819       0.008693       0.044149       0.011552      -0.001142       0.003700       0.013519      -0.010897      -0.013082      -0.002157       0.015240              1.687935       2.227652       0.147916      -0.278251       1.319714       0.056542       1.516439           0.000075
           21              H       6.771087      -1.921859       8.628250       0.136920       1.015415 0.72168287E+01  0.67975304E+02                                 1.579647                            1.503387      -0.867401       2.480839                    0.999540       3.089492       8.049597       0.553701       1.174428      -0.735739      -0.022364      -0.020071      -0.019212       0.035667       0.010406      -0.000057       0.007932       0.013287       0.007835      -0.016303       0.003555       0.012747              1.606431       1.553361       0.197611       0.159490       1.577892       0.375611       1.688041          -0.000079
           22              H       5.747649      13.034004       4.507984       0.101654       1.255729 0.10293283E+02  0.10694444E+03                                 1.892590                            1.849159      -1.009709       2.389953                    0.997026       3.633777      10.251009       0.473234       1.245735      -0.718251      -0.031525       0.007753      -0.017497       0.036879      -0.000853       0.000968       0.002917       0.031151       0.025975      -0.020228       0.008659       0.011569              1.931528       2.063106      -0.157066       0.278246       1.904874       0.027635       1.826604          -0.000028
           23              H       6.532842      12.084582       5.486509       0.093143       0.989710 0.75533944E+01  0.73981972E+02                                 1.714034                            1.660241      -1.115469       2.340019                    0.993758       3.815268      11.096789       0.456973       1.368458      -0.688799       0.000926      -0.024546       0.021701       0.032777      -0.006135      -0.002687      -0.003944      -0.002945      -0.004133      -0.008560       0.001271       0.007289              1.761647       1.389535       0.050797      -0.030691       2.053269      -0.258014       1.842136          -0.000024
           24              H      -2.836020      12.007310       2.135523       0.135324       1.071597 0.79675248E+01  0.76840651E+02                                 1.640130                            1.585008      -0.806942       2.509580                    0.999673       3.102456       8.149887       0.537115       1.182418      -0.735307       0.030740       0.020795      -0.004459       0.037380       0.009495      -0.008770       0.008207       0.010872      -0.015271      -0.018523       0.004154       0.014369              1.642455       1.773063       0.316199      -0.103834       1.699343       0.054163       1.454959          -0.000063
           25              H       9.105392      10.305620       0.593885       0.118703       1.006637 0.69336863E+01  0.66355073E+02                                 1.712522                            1.575694      -1.202390       2.307809                    0.995504       3.670966      10.492287       0.476634       1.342798      -0.693309       0.026821       0.003400      -0.030290       0.040600       0.011374      -0.001949       0.006087       0.007367       0.002753      -0.014784       0.002863       0.011920              1.824585       1.979033      -0.138256      -0.620459       1.501512       0.164638       1.993209          -0.000333
           26              H       5.528181       9.202710       2.067826       0.125120       1.003285 0.71410046E+01  0.68551645E+02                                 1.689594                            1.588213      -1.077781       2.381811                    0.996698       3.492770       9.860312       0.481680       1.324614      -0.698646      -0.038841      -0.022363      -0.006641       0.045308       0.010275      -0.001247       0.002520       0.007448      -0.017008      -0.009917      -0.003857       0.013773              1.747569       2.158970       0.412233      -0.022735       1.613455       0.142616       1.470283          -0.000170
           27              H       5.681894      10.881604       3.692546       0.124507       1.044180 0.76111141E+01  0.74498706E+02                                 1.745571                            1.644782      -1.345377       2.240043                    0.993891       3.755105      10.827489       0.469468       1.332907      -0.695120      -0.027084       0.000915       0.017033       0.032008       0.003277      -0.005648       0.008437       0.005923      -0.009497      -0.013085       0.005241       0.007844              1.809171       1.941028       0.009331      -0.478910       1.544304       0.231003       1.942182           0.000024
           28              H      -4.003728       0.478858      13.640882       0.396955       0.455929 0.28603570E+01  0.22708503E+02                                 1.148956                            1.123217      -1.680115       2.212172                    0.996434       2.777082       8.092564       0.466444       1.654010      -0.635771       0.016754      -0.004279       0.004624       0.017899       0.004565       0.005035      -0.001241       0.000299      -0.014342      -0.008385       0.000705       0.007680              1.174736       1.282725      -0.163591       0.122349       1.080787      -0.000439       1.160695          -0.000143
           29              H       6.251021       8.703274      11.209955       0.099446       1.353329 0.11172281E+02  0.11769270E+03                                 1.941862                            1.888936      -1.041885       2.373122                    0.996489       3.625840      10.077824       0.485483       1.197634      -0.730205      -0.026370       0.006639       0.024317       0.036480      -0.001707      -0.000568      -0.002036       0.030579       0.017666      -0.018504       0.006031       0.012472              1.975098       1.885178      -0.206200      -0.330501       1.937347      -0.014333       2.102768          -0.000038
           30              H       6.700799       7.732070      10.054496       0.092458       1.376586 0.11302000E+02  0.11947809E+03                                 1.958079                            1.894032      -1.182132       2.299303                    0.995357       3.726046      10.395784       0.486769       1.190284      -0.730872      -0.006412      -0.029197      -0.018460       0.035133      -0.001865      -0.003706       0.009285      -0.003454      -0.026192      -0.013605       0.001827       0.011778              1.992797       1.588158       0.112099       0.204690       2.247863       0.104875       2.142369          -0.000033
           31              H      -1.907132       7.598091      12.622354       0.132465       1.136514 0.81760550E+01  0.79046771E+02                                 1.675522                            1.579659      -0.883386       2.471503                    0.999044       3.132301       8.131807       0.553544       1.144495      -0.744287       0.028719       0.021265      -0.002280       0.035807       0.007680       0.007858      -0.009625       0.012845      -0.029686      -0.019926       0.004460       0.015466              1.708756       1.866277       0.385535      -0.050810       1.823744      -0.221376       1.436246           0.000002
           32              H      -1.614395       5.817641      14.093219       0.127602       1.104095 0.77873832E+01  0.74441929E+02                                 1.645630                            1.543199      -0.872688       2.477862                    0.999267       3.112171       8.056584       0.558723       1.146789      -0.743274       0.038342      -0.006889       0.018940       0.043316       0.005236       0.008040      -0.005985       0.021644      -0.025922      -0.016525      -0.001545       0.018070              1.690612       2.010396      -0.118073       0.380124       1.489201      -0.198564       1.572239           0.000166
           33              H       6.753034       4.618650      13.368557       0.115969       1.037698 0.73241600E+01  0.69626381E+02                                 1.633712                            1.536407      -0.804555       2.499325                    0.999563       3.238730       8.632455       0.533094       1.208610      -0.726441      -0.029193      -0.029268       0.004048       0.041536       0.009411       0.006400      -0.003183       0.011080      -0.033459      -0.015223      -0.001867       0.017090              1.693217       1.684800       0.390196      -0.118910       1.916843      -0.283276       1.478009           0.000073
           34              H       6.319176       6.477275      11.937695       0.135504       1.077124 0.78328409E+01  0.75111548E+02                                 1.622068                            1.549707      -0.955366       2.432304                    0.998875       3.175074       8.277602       0.555530       1.149770      -0.741546      -0.037677       0.000617      -0.011785       0.039482       0.007560       0.009636      -0.012275       0.019308      -0.039355      -0.024988       0.005103       0.019885              1.641223       1.773912      -0.123161       0.292063       1.562879      -0.292617       1.586878           0.000024
           35              H       5.218649      10.321319       9.588312       0.097974       1.342341 0.10875118E+02  0.11414983E+03                                 1.958526                            1.887427      -0.904138       2.435888                    0.998088       3.600965      10.093418       0.475037       1.228393      -0.723321      -0.026100       0.005749       0.024146       0.036018       0.006089      -0.009703      -0.000698       0.015149      -0.022445      -0.012025      -0.005061       0.017086              2.010308       1.957869      -0.216254      -0.321188       1.778958       0.319990       2.294098          -0.000048
           36              H       6.015752      10.708130       8.289767       0.088836       1.086811 0.85930127E+01  0.87421101E+02                                 1.851175                            1.788400      -1.467611       2.160985                    0.991405       4.219307      12.743192       0.431340       1.395774      -0.681491       0.004662       0.020837      -0.020490       0.029593       0.005133       0.004269       0.002630      -0.010378       0.016320      -0.010601       0.001259       0.009342              1.910060       1.623757       0.060205       0.047869       1.974122      -0.371164       2.132302          -0.000021
           37              H       4.887621       6.909772       6.846596       0.123390       1.138936 0.82906057E+01  0.80335810E+02                                 1.666122                            1.581157      -0.911059       2.450551                    0.998834       3.171978       8.211457       0.558970       1.130824      -0.747435       0.009435      -0.030979       0.009400       0.033721      -0.003547       0.009333       0.002541      -0.025172      -0.003581      -0.017978       0.004172       0.013807              1.684228       1.468280      -0.179462       0.192084       1.989092      -0.280840       1.595314          -0.000043
           38              H       3.763306       6.767913       4.855699       0.129645       1.119059 0.79470055E+01  0.76286077E+02                                 1.654213                            1.554611      -0.895246       2.467200                    0.999041       3.120507       8.071521       0.559491       1.140438      -0.744971      -0.007435      -0.037386      -0.016568       0.041563      -0.001205       0.005508       0.001681      -0.030326      -0.011033      -0.015920      -0.001237       0.017157              1.690883       1.431210       0.177385       0.182882       2.016021       0.344474       1.625419           0.000269
           39              H       3.314138      10.757241       4.921857       0.118155       1.157670 0.86416192E+01  0.85244321E+02                                 1.732714                            1.653857      -0.908486       2.450581                    0.998844       3.290327       8.806497       0.523123       1.186948      -0.732941      -0.014247       0.033350      -0.015060       0.039268      -0.005881       0.005144       0.001606      -0.026574      -0.014600      -0.014953      -0.002023       0.016976              1.747888       1.674859      -0.189875       0.211196       1.892579      -0.209343       1.676227           0.000186
           40              H       4.341533      10.863913       6.955834       0.115301       1.055619 0.75500889E+01  0.73109196E+02                                 1.705827                            1.598266      -1.128338       2.337543                    0.996674       3.573865       9.960237       0.498550       1.268753      -0.709941      -0.002474       0.030310       0.009848       0.031965      -0.008818       0.008941      -0.002760      -0.022703       0.015000      -0.019324       0.003928       0.015395              1.771851       1.464668       0.133644       0.193102       2.049471       0.453822       1.801413          -0.000011
           41              H      -2.947886       9.163696       9.111358       0.087421       1.337854 0.10957443E+02  0.11442157E+03                                 1.898268                            1.849582      -0.988013       2.394034                    0.997796       3.565798       9.742148       0.501001       1.170763      -0.737241       0.031978      -0.000430       0.015410       0.035500       0.005353       0.003089      -0.000126       0.010662      -0.032737      -0.011416      -0.001920       0.013336              1.920600       2.095228      -0.119319       0.316722       1.588055      -0.158012       2.078518          -0.000090
           42              H      -4.045915       8.498049       8.215916       0.084231       1.398051 0.11911275E+02  0.12783523E+03                                 1.994700                            1.956503      -1.168434       2.298593                    0.995655       3.824839      10.821973       0.473565       1.205131      -0.727172      -0.010064      -0.030862      -0.015109       0.035805       0.001681       0.003760      -0.002835      -0.029291       0.002324      -0.016052       0.001194       0.014858              2.020386       1.695772       0.194563       0.010567       2.147403       0.284818       2.217984          -0.000058
           43              H       7.366169       8.668128       5.860379       0.131996       0.988657 0.72598815E+01  0.70205134E+02                                 1.691506                            1.615430      -1.129141       2.353540                    0.996253       3.573068      10.230265       0.469882       1.347963      -0.693381      -0.031367      -0.011197       0.003883       0.033532       0.006966      -0.002226       0.009104       0.003712       0.015769      -0.013849       0.002840       0.011009              1.721848       2.189733       0.179990      -0.298941       1.362823      -0.011549       1.612988           0.000077
           44              H       8.323624       7.980650       3.861788       0.120118       1.076506 0.80542501E+01  0.78872671E+02                                 1.717567                            1.650008      -0.849984       2.485089                    0.999040       3.333859       9.194748       0.493431       1.267588      -0.713606      -0.025288      -0.028821      -0.021807       0.044110       0.013273      -0.001036       0.014492       0.004994      -0.008840      -0.020824       0.001764       0.019060              1.741906       1.606747       0.180350       0.161876       1.672406       0.383088       1.946566          -0.000004
           45              H      -0.371852      10.025650       4.758769       0.127011       1.037008 0.73089515E+01  0.69437397E+02                                 1.635268                            1.537894      -0.809787       2.507195                    0.999678       3.183681       8.479701       0.531298       1.213471      -0.725799       0.040673       0.014819      -0.008683       0.044151       0.011544      -0.001141       0.003697       0.013523      -0.010874      -0.013077      -0.002153       0.015230              1.688077       2.227865       0.147926      -0.278306       1.319799       0.056551       1.516566          -0.000139
           46              H      -1.329306      10.713128       6.757360       0.136847       1.015426 0.72170499E+01  0.67979164E+02                                 1.579815                            1.503541      -0.867286       2.480908                    0.999541       3.089513       8.050242       0.553590       1.174632      -0.735693       0.022369       0.020066       0.019220       0.035671       0.010406      -0.000054       0.007935       0.013289       0.007849      -0.016305       0.003556       0.012749              1.606605       1.553523       0.197642       0.159511       1.578060       0.375676       1.688234           0.000031
           47              H      -0.305868      -4.242735      10.877626       0.101642       1.255634 0.10292242E+02  0.10693040E+03                                 1.892465                            1.849043      -1.009652       2.389987                    0.997027       3.633576      10.250124       0.473260       1.245705      -0.718258       0.031529      -0.007751       0.017500       0.036883      -0.000853       0.000972       0.002917       0.031154       0.025971      -0.020229       0.008656       0.011573              1.931396       2.062960      -0.157050       0.278216       1.904744       0.027637       1.826485          -0.000010
           48              H      -1.091061      -3.293313       9.899101       0.093118       0.989669 0.75529882E+01  0.73976921E+02                                 1.713988                            1.660200      -1.115383       2.340063                    0.993759       3.815157      11.096348       0.456978       1.368464      -0.688799      -0.000927       0.024553      -0.021699       0.032780      -0.006136      -0.002687      -0.003944      -0.002953      -0.004141      -0.008560       0.001267       0.007292              1.761597       1.389500       0.050797      -0.030693       2.053212      -0.258001       1.842079          -0.000004
           49              H       8.277801      -3.216041      13.250087       0.135390       1.071325 0.79649327E+01  0.76808620E+02                                 1.639760                            1.584674      -0.806803       2.509663                    0.999674       3.102114       8.148344       0.537216       1.182303      -0.735332      -0.030746      -0.020787       0.004455       0.037380       0.009502      -0.008768       0.008205       0.010882      -0.015289      -0.018526       0.004147       0.014379              1.642082       1.772618       0.316064      -0.103792       1.698955       0.054150       1.454672          -0.000012
           50              H      -3.663611      -1.514351      14.791725       0.118678       1.006822 0.69352003E+01  0.66372762E+02                                 1.712667                            1.575814      -1.202827       2.307573                    0.995500       3.671338      10.493385       0.476643       1.342710      -0.693325      -0.026822      -0.003401       0.030292       0.040602       0.011383      -0.001965       0.006087       0.007394       0.002820      -0.014808       0.002891       0.011917              1.824752       1.979207      -0.138270      -0.620540       1.501645       0.164658       1.993405          -0.000030
           51              H      -0.086400      -0.411441      13.317784       0.125109       1.003397 0.71421339E+01  0.68566425E+02                                 1.689835                            1.588428      -1.078241       2.381600                    0.996692       3.493224       9.862454       0.481598       1.324763      -0.698614       0.038860       0.022347       0.006641       0.045317       0.010282      -0.001232       0.002517       0.007528      -0.016891      -0.009923      -0.003851       0.013775              1.747824       2.159316       0.412311      -0.022748       1.613676       0.142652       1.470481           0.000283
           52              H      -0.240113      -2.090335      11.693064       0.124499       1.044133 0.76106833E+01  0.74493600E+02                                 1.745545                            1.644758      -1.345268       2.240104                    0.993892       3.754993      10.827180       0.469461       1.332943      -0.695114       0.027086      -0.000910      -0.017034       0.032010       0.003278      -0.005648       0.008433       0.005916      -0.009491      -0.013081       0.005241       0.007840              1.809146       1.940994       0.009318      -0.478907       1.544282       0.231007       1.942160          -0.000040
           53              H       9.445509       8.312411       1.744728       0.397147       0.455460 0.28566564E+01  0.22672527E+02                                 1.148367                            1.122661      -1.680453       2.212299                    0.996424       2.775452       8.087502       0.466438       1.654514      -0.635702      -0.016753       0.004271      -0.004677       0.017910       0.004590       0.005064      -0.001271       0.000215      -0.014187      -0.008413       0.000739       0.007674              1.174118       1.282025      -0.163470       0.122243       1.080260      -0.000456       1.160068          -0.000922
           54              C      10.283358      -0.912050       5.721293       0.076673      32.307405 0.39664626E+03  0.91718182E+04                                 9.676635                            7.226939      -0.730055       1.803339                    0.996618      26.672741      77.641733       0.536435       0.493784      -1.013358      -0.003093      -0.002472      -0.005064       0.006428       0.001330      -0.002445      -0.005256       0.004178      -0.039603      -0.014816       0.004998       0.009818             12.933108       9.093443      -0.722716       0.364682      12.512910       0.295846      17.192970          -0.000023
           55              C      -1.517588       0.282561       4.810003      -0.073859      27.828012 0.36876779E+03  0.84035120E+04                                 8.271661                            6.462634      -0.500389       1.841592                    0.996784      28.668744      83.827618       0.632850       0.424715      -1.048466      -0.082321      -0.011272      -0.023925       0.086465      -0.015844       0.024756      -0.020194       0.053031      -0.026196      -0.036777      -0.013511       0.050288             10.678984       6.914126      -1.764828       1.892313      12.474904      -5.441511      12.647922          -0.000044
           56              C       9.242354       1.573746       3.257903       0.277478      34.808447 0.34900400E+03  0.77563421E+04                                 9.480035                            6.351212      -0.031291       2.007947                    0.999583      24.936161      69.400023       0.635866       0.433425      -1.054996      -0.001892      -0.043859       0.027931       0.052032      -0.011797       0.013915      -0.034847      -0.035259       0.001888      -0.028853      -0.020699       0.049552             13.334112       9.368724      -2.240064       3.556340      16.749250      -9.919782      13.884362           0.000125
           57              C       8.054694       1.778673       2.607861      -0.231262      38.160560 0.45232013E+03  0.10732338E+05                                 9.783342                            7.053183      -0.001326       1.955439                    0.999564      30.591184      88.148033       0.625896       0.412435      -1.067511      -0.011058       0.019573      -0.025885       0.034284       0.036485      -0.003324      -0.018279       0.005149      -0.087680      -0.038950      -0.014961       0.053911             12.284985      10.288709      -1.277559       3.087577      14.696243      -7.590336      11.870003           0.000167
           58              C       7.872745       2.842617       1.716726      -0.072955      34.415934 0.40590792E+03  0.93876704E+04                                 9.247748                            6.764658      -0.002238       1.975219                    0.999647      28.703805      82.049472       0.626441       0.422761      -1.059378       0.016776      -0.008272       0.015853       0.024519      -0.003771       0.015928       0.001661       0.034903      -0.026076      -0.017592      -0.011198       0.028791             11.454014       9.508548       0.839137       1.199505      14.519407      -6.864249      10.334087           0.000365
           59              C       8.929448       3.687782       1.484096      -0.044988      36.951448 0.40279637E+03  0.92290225E+04                                 9.601627                            6.624780      -0.003025       2.006778                    0.999305      26.891555      74.677357       0.654255       0.408591      -1.076409      -0.001204      -0.035676       0.020887       0.041358       0.005422      -0.003758      -0.002473       0.005578      -0.013361      -0.005888      -0.003860       0.009748             12.781089       9.437655       0.720814       1.239316      16.878523      -8.749150      12.027089          -0.000624
           60              C      10.059165       3.535648       2.140446      -0.080376      34.743397 0.41466984E+03  0.96554049E+04                                 9.359499                            6.849918       0.009674       1.972884                    0.999557      29.068016      83.761131       0.619924       0.424326      -1.056893      -0.007201      -0.035328       0.022370       0.042430       0.025156      -0.013744      -0.001734       0.002160      -0.060016      -0.027507      -0.009881       0.037388             11.813770       8.755921      -0.533917       1.993948      15.106617      -7.745900      11.578773           0.000097
           61              C      10.331944       2.437490       3.042351      -0.268786      39.401154 0.50390354E+03  0.12250901E+05                                 9.994206                            7.422356       0.079539       1.972272                    0.999789      31.510287      91.114603       0.614495       0.409984      -1.071945       0.019300       0.038143      -0.030181       0.052329       0.010735       0.037918      -0.045353       0.046701      -0.094676      -0.078101       0.020959       0.057142             12.691861       8.745529      -0.136462       1.447505      16.969643      -8.848525      12.360410          -0.000445
           62              C       8.771899       4.851410       0.568037       0.599301      24.793067 0.24689254E+03  0.50859780E+04                                 7.838637                            5.547265       0.110908       2.093695                    0.999499      22.060649      61.201383       0.636149       0.467392      -1.024327      -0.000999       0.049807      -0.037281       0.062222      -0.016770      -0.030307       0.089304       0.003985       0.088225      -0.086294      -0.021988       0.108282             10.039515       9.034688       0.299417       1.253880      12.022024      -5.611865       9.061832           0.000860
           63              C      -0.436368      -1.219713       6.437493      -0.073924      26.667708 0.37907153E+03  0.87121516E+04                                 8.049527                            6.610890      -0.429162       1.871497                    0.996073      28.692908      84.703631       0.616413       0.432345      -1.042118       0.004909       0.093385       0.016209       0.094908       0.030191       0.020325       0.023310      -0.022708      -0.041492      -0.030017      -0.023261       0.053278              9.612982       8.861898       0.327483       3.322045       7.710302       1.519022      12.266746          -0.000045
           64              C       0.682116      -0.096586       8.247918       0.263147      31.924215 0.35322626E+03  0.78695386E+04                                 8.892773                            6.392190       0.097385       2.051647                    0.999763      24.942040      69.378720       0.633771       0.433788      -1.055348      -0.017365       0.002958      -0.052691       0.055557       0.007824       0.028087       0.013977      -0.002031       0.093317      -0.029699      -0.018476       0.048175             11.117698       8.930907       1.028271       6.512806       9.063431       2.294579      15.358757           0.000220
           65              C       0.880782       1.101942       8.925192      -0.230875      35.297412 0.44646593E+03  0.10556158E+05                                 9.234662                            6.990143       0.085584       1.981780                    0.999737      30.490568      87.626608       0.631209       0.410407      -1.069114       0.025178       0.008070       0.033509       0.042684      -0.024992       0.006890      -0.025174      -0.049608      -0.035044      -0.030530      -0.021126       0.051656             10.775020       8.343417       1.100170       5.281312      10.200629       2.097589      13.781016          -0.000272
           66              C       1.523742       1.200706      10.123731      -0.081329      30.917766 0.39666590E+03  0.91236554E+04                                 8.560484                            6.668303       0.050544       1.991761                    0.999589      28.628458      81.679806       0.633469       0.420375      -1.060599      -0.005364      -0.008131      -0.017036       0.019624      -0.000443      -0.006298       0.010679      -0.029105      -0.027361      -0.017391      -0.005490       0.022881              9.761152       7.920011       0.146107       4.898183       8.927194       0.446002      12.436250          -0.000452
           67              C       1.938570       0.009904      10.708077      -0.043454      38.212954 0.45184303E+03  0.10655616E+05                                 9.886468                            7.081515       0.027884       2.013293                    0.999349      27.547683      77.636595       0.624050       0.416194      -1.071347      -0.023158       0.000177      -0.044366       0.050047       0.004970       0.009602      -0.002225      -0.013111      -0.003177      -0.014748       0.005779       0.008968             12.736095      10.452810       0.923657       7.638595       9.986332       2.034278      17.769144          -0.002204
           68              C       1.800907      -1.190443      10.068959      -0.087389      32.146848 0.40440376E+03  0.93832871E+04                                 8.876822                            6.783111      -0.025430       1.965405                    0.999716      29.181130      84.696211       0.618717       0.426652      -1.052552      -0.013772       0.011364      -0.025372       0.031025      -0.012529      -0.009064      -0.013863      -0.028357      -0.035121      -0.026699      -0.000811       0.027509             10.530622       8.609032       1.046632       5.194823       9.104624       2.425476      13.878210          -0.000481
           69              C       1.187387      -1.253067       8.858573      -0.255072      36.020337 0.47805017E+03  0.11525078E+05                                 9.445902                            7.280015       0.156237       2.003692                    0.999686      31.291073      91.513870       0.611102       0.415741      -1.063140       0.026891      -0.002553       0.038367       0.046922      -0.001432       0.009361       0.022221      -0.066101       0.001015      -0.036494      -0.007772       0.044266             11.139589       8.838159       0.172536       5.705710       9.554455       1.414537      15.026151          -0.000345
           70              C       2.569809       0.074812      12.092012       0.557495      24.711498 0.26630015E+03  0.55937838E+04                                 7.912296                            5.785572      -0.036762       2.037024                    0.999540      22.817921      64.043590       0.618614       0.471360      -1.021572       0.008849       0.006668       0.054034       0.055158      -0.017486      -0.076329       0.002046       0.088609      -0.112880      -0.079507      -0.026728       0.106235             10.169186       9.614176       1.326356       6.296667       7.334988       1.482807      13.558394           0.000195
           71              C       9.224811      -0.534526       6.738897      -0.065376      24.970129 0.33841667E+03  0.75603423E+04                                 7.634677                            6.171902      -0.389260       1.881922                    0.996938      28.176253      82.009204       0.649530       0.422102      -1.048376       0.013401      -0.082965       0.031578       0.089777       0.011518      -0.006890      -0.019866      -0.051773      -0.002212      -0.028307      -0.011230       0.039537              9.350072       7.271399       0.061936      -3.055833       6.350119      -0.842351      14.428696           0.000139
           72              C       8.536620      -0.966727       8.879036       0.277799      30.806599 0.35206190E+03  0.78485941E+04                                 8.764504                            6.416797       0.076431       2.051958                    0.999557      24.722727      69.119927       0.626447       0.438580      -1.050916       0.028728      -0.025097      -0.048537       0.061733      -0.008822      -0.024185      -0.003845      -0.006112       0.104865      -0.034253      -0.009768       0.044021             11.178383      10.045603       0.505159      -4.707419       6.225807       3.036173      17.263740           0.003912
           73              C      -2.785806      -0.149455       9.746784      -0.206592      34.470157 0.46555210E+03  0.11161425E+05                                 9.264923                            7.245685       0.073621       1.995787                    0.998774      30.345411      88.806241       0.604134       0.422885      -1.057508      -0.001809       0.018489       0.045758       0.049385       0.007667      -0.012345      -0.006148       0.024735      -0.042854      -0.019306      -0.006943       0.026249             10.947978      10.148348       0.184143      -3.498584       6.772856       3.811786      15.922731          -0.001414
           74              C      -3.358764       0.262400      10.943784      -0.070287      32.186432 0.42489731E+03  0.99815995E+04                                 8.938033                            6.990014      -0.192708       1.914672                    0.999160      29.318181      85.628224       0.604626       0.431225      -1.049729       0.003015      -0.020311      -0.033881       0.039617       0.019426       0.015854       0.013151      -0.018331      -0.083202      -0.034704      -0.006297       0.041001             10.553611      10.834132      -0.057593      -4.268677       6.513516       3.241023      14.313186           0.003531
           75              C       7.389467      -0.143502      11.273498      -0.088074      38.355191 0.46762836E+03  0.11097564E+05                                 9.781719                            7.117126       0.043704       2.004801                    0.999402      28.144535      78.977155       0.635389       0.406200      -1.080343       0.026840      -0.019254      -0.059117       0.067719       0.012283      -0.003027       0.016784       0.007226      -0.018378      -0.023955       0.004726       0.019229             12.599178      12.870763      -0.419906      -5.786703       7.282340       4.618845      17.644431          -0.001354
           76              C       6.674717      -0.962402      10.406827      -0.059789      32.011406 0.40423757E+03  0.93424068E+04                                 8.828811                            6.763019       0.022598       1.988471                    0.999669      28.420261      81.295402       0.624609       0.424303      -1.058075       0.021860       0.001051      -0.016264       0.027267       0.007431       0.001632      -0.015707       0.013789      -0.066674      -0.029987       0.008051       0.021936             10.519799      10.451262      -0.013534      -3.450457       6.742866       4.147506      14.365270           0.003754
           77              C       7.249212      -1.373640       9.208288      -0.214679      34.396285 0.44199281E+03  0.10402990E+05                                 9.086452                            6.946232       0.306971       2.063139                    0.999810      29.765889      84.785844       0.635695       0.409369      -1.071965      -0.031536      -0.003624       0.030402       0.043954       0.008932       0.021473       0.015098      -0.008262       0.017844      -0.023209      -0.008606       0.031814             10.847551      11.524640       0.232937      -4.717837       6.869153       3.355595      14.148859          -0.001003
           78              C       6.642248       0.263901      12.516348       0.611156      24.496920 0.24795841E+03  0.51119954E+04                                 7.836273                            5.619607       0.052384       2.091993                    0.999595      21.522597      59.677362       0.622057       0.477600      -1.019096      -0.030889       0.072399       0.081606       0.113381      -0.007668       0.051427      -0.012316      -0.154857      -0.147813      -0.102535      -0.001515       0.104051              9.933042      11.398049       0.299397      -2.738543       5.730770       3.236124      12.670305           0.017656
           79              C       6.610463      12.865575       4.917856      -0.068643      27.409263 0.37056499E+03  0.84719572E+04                                 8.256501                            6.550923      -0.402425       1.882118                    0.996494      28.466750      83.928336       0.616900       0.434282      -1.040524       0.075594       0.018183      -0.046531       0.090611      -0.010230      -0.035907       0.016917       0.044445       0.076526      -0.039412      -0.018986       0.058398             10.439030       6.539938      -0.690343      -0.805819      12.471312       4.806962      12.305839          -0.000034
           80              C       7.443867      11.610003       3.056967       0.285440      31.643979 0.33940362E+03  0.75023498E+04                                 8.922196                            6.292322      -0.006107       2.024158                    0.999717      24.648440      68.766484       0.633415       0.437458      -1.050902       0.003261       0.045050       0.024818       0.051537      -0.008446      -0.003252       0.027048      -0.023336       0.041337      -0.023278      -0.014546       0.037824             11.684278       8.585638      -0.535242      -3.218025      12.890728       7.456458      13.576468           0.000293
           81              C       8.469896      11.430435       2.131215      -0.212603      35.112012 0.44657854E+03  0.10573140E+05                                 9.297126                            7.027740       0.082991       1.989467                    0.999579      30.220664      87.277425       0.623785       0.414729      -1.064941       0.002816      -0.009611      -0.039111       0.040373       0.030259       0.004344       0.003104       0.029158      -0.042942      -0.026440      -0.014816       0.041256             11.315070       9.273082      -1.006399      -4.074352      11.454851       5.928900      13.217278          -0.000240
           82              C       8.417318      10.408795       1.211155      -0.118505      34.694063 0.46199906E+03  0.11094890E+05                                 9.456020                            7.330425      -0.163127       1.916313                    0.998863      30.342676      89.923465       0.584757       0.436163      -1.045597      -0.034892       0.040705      -0.006610       0.054019       0.006634      -0.005258      -0.004847       0.050585       0.025899      -0.030904       0.006823       0.024081             11.291023       9.846822       0.278777      -2.911177      12.039905       5.414029      11.986343          -0.000451
           83              C       7.329147       9.523079       1.200385      -0.079035      38.912632 0.45577715E+03  0.10759194E+05                                 9.873809                            7.036839       0.089158       2.024519                    0.999527      27.910268      78.399606       0.636862       0.407412      -1.078328      -0.020892       0.058008       0.001440       0.061672       0.014671      -0.007792       0.005645       0.015859       0.001775      -0.020709       0.003332       0.017377             12.746102      10.584791      -0.128123      -3.003568      13.936873       7.790472      13.716641          -0.001584
           84              C       6.284643       9.743653       2.102136      -0.043113      33.740794 0.42429574E+03  0.99539765E+04                                 9.244495                            6.994167      -0.108494       1.950721                    0.999384      28.770112      83.696720       0.603870       0.432349      -1.050096       0.002070       0.042476      -0.006918       0.043085       0.007293       0.017864      -0.019565      -0.003455       0.005220      -0.030146       0.006197       0.023949             11.133119      10.850512       0.196149      -2.834990      10.408421       5.686387      12.140424          -0.000092
           85              C       6.359007      10.773032       3.063737      -0.238987      35.203764 0.48804993E+03  0.11852600E+05                                 9.416609                            7.437599      -0.082820       1.936933                    0.998285      31.203551      92.236312       0.593368       0.425043      -1.055011      -0.029529      -0.029757      -0.032752       0.053199      -0.009990      -0.008338       0.005639       0.005923       0.020599      -0.013867      -0.003118       0.016985             10.996930       9.443870       1.640305      -1.560701      11.901934       5.633459      11.644988          -0.000210
           86              C       7.295070       8.383602       0.272171       0.562447      25.968583 0.26210983E+03  0.54758430E+04                                 8.035733                            5.689887       0.067279       2.070957                    0.999780      22.605471      62.968661       0.632970       0.463186      -1.027573       0.013535      -0.023545      -0.067106       0.072393      -0.026835       0.008988      -0.097070      -0.012101       0.097753      -0.091743      -0.023004       0.114748             10.321848       9.484489       0.000040      -1.257036      11.158542       6.208695      10.322512           0.001869
           87              C      -4.841577       9.703319       9.664317       0.076627      32.307218 0.39665616E+03  0.91720317E+04                                 9.676406                            7.226920      -0.729995       1.803355                    0.996618      26.672398      77.638664       0.536452       0.493769      -1.013374       0.003092       0.002481       0.005075       0.006440       0.001324      -0.002448      -0.005257       0.004189      -0.039639      -0.014828       0.005005       0.009823             12.932629       9.093358      -0.722761       0.364535      12.512589       0.296088      17.191938          -0.000005
           88              C      -5.076631       8.508708      10.575607      -0.073806      27.823719 0.36870999E+03  0.84018570E+04                                 8.270650                            6.462015      -0.500280       1.841663                    0.996784      28.666465      83.818989       0.632898       0.424700      -1.048476       0.082322       0.011274       0.023926       0.086466      -0.015838       0.024769      -0.020192       0.053041      -0.026226      -0.036779      -0.013520       0.050299             10.677314       6.913400      -1.764437       1.891824      12.472749      -5.439920      12.645792          -0.000034
           89              C      -3.800573       7.217523      12.127707       0.277456      34.806131 0.34897827E+03  0.77556561E+04                                 9.479873                            6.351140      -0.031162       2.008018                    0.999583      24.934848      69.396695       0.635843       0.433447      -1.054979       0.001892       0.043856      -0.027946       0.052037      -0.011787       0.013912      -0.034804      -0.035258       0.001895      -0.028825      -0.020683       0.049508             13.333906       9.368382      -2.240235       3.556334      16.749111      -9.919725      13.884225          -0.000552
           90              C      -2.612913       7.012596      12.777749      -0.231307      38.161320 0.45232700E+03  0.10732610E+05                                 9.783968                            7.053593      -0.001460       1.955429                    0.999563      30.590195      88.147476       0.625826       0.412477      -1.067477       0.011072      -0.019563       0.025879       0.034279       0.036476      -0.003316      -0.018278       0.005125      -0.087723      -0.038956      -0.014950       0.053906             12.285970      10.289047      -1.278026       3.087917      14.697713      -7.591286      11.871150           0.000326
           91              C      -2.430964       5.948652      13.668884      -0.073019      34.417357 0.40592228E+03  0.93881669E+04                                 9.248356                            6.765016      -0.002056       1.975281                    0.999647      28.704177      82.053578       0.626386       0.422791      -1.059350      -0.016770       0.008252      -0.015918       0.024550      -0.003721       0.015939       0.001662       0.034901      -0.026175      -0.017590      -0.011210       0.028800             11.454914       9.509019       0.839113       1.199627      14.520807      -6.864973      10.334916          -0.000061
           92              C      -3.487667       5.103487      13.901514      -0.045180      36.954835 0.40283329E+03  0.92301506E+04                                 9.602538                            6.625271      -0.002711       2.006887                    0.999304      26.892619      74.683317       0.654198       0.408614      -1.076386       0.001171       0.035715      -0.020894       0.041394       0.005355      -0.003799      -0.002574       0.005696      -0.013341      -0.005951      -0.003815       0.009766             12.782556       9.438297       0.720863       1.239379      16.881015      -8.750452      12.028358           0.005367
           93              C      -4.617384       5.255621      13.245164      -0.080331      34.738708 0.41461292E+03  0.96537146E+04                                 9.358623                            6.849423       0.009882       1.972974                    0.999557      29.065672      83.751841       0.619952       0.424323      -1.056898       0.007196       0.035357      -0.022328       0.042432       0.025196      -0.013734      -0.001677       0.002191      -0.059939      -0.027523      -0.009876       0.037399             11.812466       8.755147      -0.533916       1.993769      15.104914      -7.744779      11.577335          -0.000367
           94              C      -4.890163       6.353779      12.343259      -0.268794      39.396258 0.50384148E+03  0.12248960E+05                                 9.993442                            7.421973       0.079581       1.972326                    0.999789      31.507384      91.103260       0.614504       0.409993      -1.071945      -0.019308      -0.038135       0.030145       0.052305       0.010737       0.037901      -0.045321       0.046652      -0.094644      -0.078057       0.020953       0.057103             12.690700       8.744789      -0.136508       1.447363      16.968104      -8.847535      12.359207           0.000514
           95              C      -3.330118       3.939859      14.817573       0.599757      24.785715 0.24680661E+03  0.50839440E+04                                 7.838371                            5.547142       0.109887       2.093427                    0.999492      22.057028      61.196773       0.635988       0.467534      -1.024213       0.001306      -0.049737       0.037072       0.062047      -0.016821      -0.030438       0.089658       0.004363       0.087862      -0.086766      -0.021807       0.108573             10.039131       9.034028       0.299406       1.253757      12.021955      -5.611639       9.061410           0.000445
           96              C       5.878149      10.010982       8.948117      -0.073888      26.664936 0.37902606E+03  0.87108371E+04                                 8.048924                            6.610438      -0.429052       1.871563                    0.996072      28.691060      84.696602       0.616443       0.432337      -1.042123      -0.004916      -0.093376      -0.016191       0.094897       0.030203       0.020335       0.023317      -0.022762      -0.041572      -0.030049      -0.023261       0.053310              9.612180       8.861121       0.327472       3.321448       7.709813       1.518970      12.265607          -0.000049
           97              C       4.759665       8.887855       7.137692       0.263097      31.922452 0.35320017E+03  0.78688840E+04                                 8.892909                            6.392245       0.097630       2.051764                    0.999763      24.940714      69.376778       0.633719       0.433828      -1.055315       0.017328      -0.002950       0.052720       0.055573       0.007814       0.028034       0.013967      -0.002006       0.093191      -0.029638      -0.018467       0.048105             11.117891       8.930923       1.028446       6.512777       9.063997       2.294936      15.358752          -0.000273
           98              C       4.560999       7.689327       6.460418      -0.230878      35.295757 0.44642215E+03  0.10555100E+05                                 9.235285                            6.990355       0.085528       1.981840                    0.999737      30.488512      87.627008       0.631111       0.410472      -1.069048      -0.025198      -0.008100      -0.033469       0.042670      -0.025001       0.006905      -0.025150      -0.049582      -0.034986      -0.030523      -0.021113       0.051636             10.775956       8.344015       1.100298       5.281994      10.201597       2.097889      13.782256           0.000090
           99              C       3.918039       7.590563       5.261879      -0.081380      30.916083 0.39662386E+03  0.91225911E+04                                 8.560566                            6.668082       0.050894       1.991904                    0.999589      28.627598      81.681145       0.633450       0.420392      -1.060572       0.005373       0.008125       0.017087       0.019668      -0.000490      -0.006349       0.010670      -0.029193      -0.027439      -0.017448      -0.005484       0.022932              9.761390       7.919907       0.146445       4.898317       8.927923       0.446650      12.436341           0.000443
          100              C       3.503211       8.781365       4.677533      -0.043643      38.214353 0.45187920E+03  0.10656616E+05                                 9.886484                            7.081651       0.028363       2.013429                    0.999349      27.548632      77.638243       0.624067       0.416177      -1.071365       0.023161      -0.000145       0.044382       0.050062       0.004919       0.009621      -0.002231      -0.013165      -0.002861      -0.014761       0.005859       0.008902             12.735843      10.452455       0.923359       7.638114       9.986890       2.033871      17.768184           0.002190
          101              C       3.640874       9.981712       5.316651      -0.087332      32.141014 0.40431943E+03  0.93808400E+04                                 8.875756                            6.782368      -0.025180       1.965530                    0.999716      29.177850      84.684443       0.618756       0.426648      -1.052555       0.013723      -0.011369       0.025400       0.031028      -0.012518      -0.009107      -0.013879      -0.028343      -0.035160      -0.026741      -0.000765       0.027506             10.529138       8.607754       1.046156       5.193831       9.103869       2.424678      13.875790           0.000410
          102              C       4.254394      10.044336       6.527037      -0.255083      36.017079 0.47800285E+03  0.11523692E+05                                 9.445659                            7.279894       0.156161       2.003722                    0.999686      31.288379      91.506050       0.611074       0.415768      -1.063119      -0.026929       0.002558      -0.038305       0.046893      -0.001429       0.009339       0.022206      -0.066008       0.001053      -0.036444      -0.007771       0.044215             11.139177       8.837836       0.172420       5.705386       9.554335       1.414304      15.025361           0.000191
          103              C       2.871972       8.716457       3.293598       0.557650      24.703461 0.26621123E+03  0.55914206E+04                                 7.910515                            5.784569      -0.036320       2.037265                    0.999538      22.813386      64.026966       0.618676       0.471354      -1.021580      -0.008771      -0.006724      -0.054081       0.055199      -0.017516      -0.076325       0.002107       0.088567      -0.113128      -0.079551      -0.026693       0.106244             10.166464       9.611377       1.325816       6.294430       7.333595       1.482152      13.554419          -0.000128
          104              C      -3.783030       9.325795       8.646713      -0.065293      24.964588 0.33833324E+03  0.75580392E+04                                 7.633290                            6.170891      -0.389115       1.882020                    0.996937      28.173568      81.999961       0.649620       0.422068      -1.048394      -0.013386       0.082966      -0.031575       0.089775       0.011527      -0.006906      -0.019883      -0.051822      -0.002185      -0.028340      -0.011233       0.039573              9.348030       7.270203       0.061894      -3.054285       6.349187      -0.841965      14.424701          -0.000327
          105              C      -3.094839       9.757996       6.506574       0.277820      30.803190 0.35202275E+03  0.78475565E+04                                 8.764192                            6.416688       0.076539       2.052017                    0.999556      24.721049      69.116046       0.626412       0.438614      -1.050889      -0.028713       0.025061       0.048570       0.061737      -0.008862      -0.024137      -0.003915      -0.006238       0.104712      -0.034291      -0.009650       0.043941             11.177842      10.045396       0.505252      -4.707155       6.225535       3.035821      17.262595          -0.005181
          106              C       8.227587       8.940724       5.638826      -0.206580      34.466681 0.46550289E+03  0.11159989E+05                                 9.264589                            7.245529       0.073468       1.995790                    0.998772      30.342963      88.799073       0.604109       0.422911      -1.057487       0.001815      -0.018546      -0.045748       0.049398       0.007656      -0.012318      -0.006159       0.024646      -0.042738      -0.019269      -0.006914       0.026183             10.947481      10.148302       0.184256      -3.498411       6.772551       3.811359      15.921590           0.001580
          107              C      -3.235455       8.528869       4.441826      -0.070333      32.182080 0.42483313E+03  0.99796161E+04                                 8.937148                            6.989428      -0.192220       1.914852                    0.999161      29.314732      85.613339       0.604665       0.431217      -1.049744      -0.003054       0.020293       0.033879       0.039609       0.019396       0.015832       0.013148      -0.018432      -0.083349      -0.034737      -0.006266       0.041003             10.552529      10.833439      -0.057638      -4.268478       6.512805       3.240383      14.311343          -0.004619
          108              C      -1.947686       8.934771       4.112112      -0.088231      38.351474 0.46756929E+03  0.11095818E+05                                 9.781393                            7.116839       0.043930       2.004932                    0.999401      28.142027      78.969046       0.635379       0.406218      -1.080330      -0.026791       0.019200       0.059109       0.067678       0.012195      -0.003037       0.016783       0.007213      -0.018590      -0.023931       0.004761       0.019169             12.598969      12.870856      -0.420145      -5.787141       7.282094       4.618630      17.643958           0.005539
          109              C      -1.232936       9.753671       4.978783      -0.059793      32.007142 0.40417095E+03  0.93405344E+04                                 8.828416                            6.762692       0.023064       1.988671                    0.999669      28.417012      81.286139       0.624589       0.424332      -1.058051      -0.021816      -0.001056       0.016308       0.027258       0.007393       0.001672      -0.015703       0.013739      -0.066664      -0.029980       0.008101       0.021879             10.519452      10.450950      -0.013713      -3.450718       6.742547       4.147320      14.364858          -0.004444
          110              C      -1.807431      10.164909       6.177322      -0.214684      34.393329 0.44194518E+03  0.10401686E+05                                 9.086457                            6.946206       0.306904       2.063185                    0.999810      29.763239      84.780125       0.635642       0.409410      -1.071928       0.031578       0.003605      -0.030382       0.043969       0.008908       0.021445       0.015054      -0.008243       0.017868      -0.023173      -0.008580       0.031753             10.847638      11.524779       0.232904      -4.717999       6.869150       3.355613      14.148986           0.001363
          111              C      -1.200467       8.527368       2.869262       0.611347      24.491387 0.24789191E+03  0.51104056E+04                                 7.836077                            5.619507       0.049401       2.091023                    0.999589      21.519539      59.672334       0.621939       0.477711      -1.019012       0.031006      -0.072510      -0.081326       0.113283      -0.007757       0.051632      -0.012554      -0.155334      -0.148616      -0.102926      -0.001555       0.104481              9.932870      11.397485       0.299119      -2.738929       5.730783       3.236179      12.670343          -0.021051
          112              C      -1.168682      -4.074306      10.467754      -0.068650      27.408458 0.37055525E+03  0.84716486E+04                                 8.256303                            6.550817      -0.402298       1.882167                    0.996494      28.465855      83.924291       0.616910       0.434279      -1.040529      -0.075598      -0.018178       0.046536       0.090615      -0.010229      -0.035902       0.016918       0.044436       0.076500      -0.039404      -0.018984       0.058388             10.438754       6.539755      -0.690335      -0.805827      12.471063       4.806842      12.305444          -0.000012
          113              C      -2.002086      -2.818734      12.328643       0.285465      31.642786 0.33938879E+03  0.75019565E+04                                 8.922106                            6.292253      -0.006030       2.024193                    0.999717      24.647768      68.764808       0.633407       0.437468      -1.050894      -0.003260      -0.045048      -0.024821       0.051537      -0.008465      -0.003231       0.027034      -0.023301       0.041312      -0.023292      -0.014507       0.037800             11.684248       8.585380      -0.535307      -3.217907      12.890923       7.456613      13.576441           0.000351
          114              C      -3.028115      -2.639166      13.254395      -0.212729      35.117039 0.44665466E+03  0.10575447E+05                                 9.298326                            7.028593       0.082785       1.989388                    0.999578      30.222682      87.286791       0.623711       0.414759      -1.064916      -0.002856       0.009633       0.039073       0.040344       0.030251       0.004348       0.003104       0.029195      -0.043017      -0.026428      -0.014842       0.041270             11.316700       9.273957      -1.006894      -4.074980      11.456740       5.930133      13.219402          -0.000058
          115              C      -2.975537      -1.617526      14.174455      -0.118406      34.693710 0.46198534E+03  0.11094565E+05                                 9.456232                            7.330497      -0.163337       1.916238                    0.998867      30.342443      89.925093       0.584728       0.436184      -1.045576       0.034903      -0.040675       0.006593       0.054001       0.006686      -0.005211      -0.004872       0.050560       0.026100      -0.030943       0.006907       0.024035             11.291434       9.846844       0.278562      -2.911378      12.040597       5.414409      11.986861           0.000581
          116              C      -1.887366      -0.731810      14.185225      -0.079014      38.913152 0.45577266E+03  0.10759206E+05                                 9.874583                            7.037239       0.088096       2.024233                    0.999525      27.909410      78.401069       0.636776       0.407462      -1.078280       0.020805      -0.057955      -0.001467       0.061594       0.014662      -0.007795       0.005626       0.015868       0.002189      -0.020731       0.003408       0.017322             12.747455      10.585634      -0.128512      -3.004058      13.938603       7.791684      13.718128           0.001560
          117              C      -0.842862      -0.952384      13.283474      -0.043114      33.740748 0.42429334E+03  0.99539992E+04                                 9.244836                            6.994372      -0.108758       1.950664                    0.999383      28.769877      83.698923       0.603826       0.432377      -1.050069      -0.002096      -0.042454       0.006853       0.043055       0.007237       0.017894      -0.019591      -0.003295       0.005296      -0.030147       0.006140       0.024007             11.133602      10.850952       0.196051      -2.835162      10.408960       5.686749      12.140895           0.000968
          118              C      -0.917226      -1.981763      12.321873      -0.238971      35.201748 0.48801686E+03  0.11851621E+05                                 9.416420                            7.437447      -0.082756       1.936976                    0.998285      31.202131      92.232070       0.593361       0.425054      -1.055001       0.029540       0.029757       0.032741       0.053198      -0.009993      -0.008322       0.005613       0.005890       0.020549      -0.013858      -0.003094       0.016952             10.996757       9.443610       1.640093      -1.560773      11.901797       5.633474      11.644862           0.000288
          119              C      -1.853289       0.407667      15.113439       0.563223      25.953323 0.26193261E+03  0.54713780E+04                                 8.033461                            5.688468       0.069031       2.071680                    0.999784      22.599411      62.953502       0.632946       0.463268      -1.027497      -0.013590       0.023381       0.067136       0.072378      -0.026809       0.009027      -0.097372      -0.012271       0.098101      -0.091951      -0.023162       0.115113             10.318703       9.482027       0.000308      -1.256302      11.155070       6.206228      10.319012           0.002269
          120              O       9.298593       0.529216       4.127805      -0.203495      33.454398 0.33985103E+03  0.72657867E+04                                 8.462962                            5.643652       0.337972       2.234538                    0.998980      22.477311      55.245956       0.815171       0.351450      -1.148049       0.165722       0.080256      -0.006242       0.184238      -0.063864       0.102198      -0.094556       0.036743       0.036640      -0.107645      -0.069558       0.177203             12.389157       7.453409      -3.996070       4.196041      15.511639      -9.775357      14.202425           0.000011
          121              O       9.784208       5.547655       0.374640      -0.598617      44.563626 0.64013451E+03  0.16049763E+05                                 9.977589                            7.823285       0.195016       2.095359                    0.997281      28.560083      76.280271       0.681350       0.358541      -1.141127      -0.017766      -0.045742       0.025409       0.055259       0.016783      -0.027384       0.057925       0.012506       0.004403      -0.073103       0.016068       0.057035             12.112317      12.106599       5.273921      -2.563472      15.523466      -3.585993       8.706886           0.033655
          122              O       7.624566       5.046785       0.042310      -0.543092      33.037203 0.48505394E+03  0.11344902E+05                                 8.098531                            6.727261       0.390577       2.169261                    0.998833      27.250851      70.262358       0.748476       0.349879      -1.148301      -0.002564      -0.016716       0.018576       0.025121      -0.028550       0.026984       0.027459       0.049575       0.020029      -0.061017       0.018148       0.042869              9.376290      10.672426      -2.366567       3.829883       8.150472      -3.279352       9.305973          -0.040862
          123              O       0.026642      -0.040938       7.072611      -0.194115      28.768733 0.31732850E+03  0.66801072E+04                                 7.569763                            5.459984       0.378025       2.250611                    0.999168      22.315854      54.724093       0.825899       0.352294      -1.145447       0.013291      -0.178120       0.042924       0.183701       0.056065       0.098389       0.092075      -0.045957       0.158143      -0.109144      -0.067818       0.176962              9.722220       8.393198       2.072712       6.187262       6.515599       2.952440      14.257864          -0.000048
          124              O       2.885472       1.161425      12.537580      -0.530782      29.068275 0.42215461E+03  0.95655904E+04                                 7.473314                            6.274959       0.533713       2.219931                    0.999107      26.849369      68.812573       0.772831       0.349769      -1.144934      -0.036791      -0.015744      -0.008428       0.040896       0.014914      -0.013884       0.041479       0.038347      -0.062082      -0.061189       0.026544       0.034645              8.803460       8.485913       1.867191       3.868183       8.166628       2.869719       9.757837          -0.050747
          125              O       2.849293      -1.004945      12.700359      -0.569053      29.647932 0.46860077E+03  0.10883132E+05                                 7.527568                            6.614322       0.675069       2.251339                    0.999013      27.756556      71.683992       0.753280       0.350105      -1.146300      -0.011795       0.006880      -0.006040       0.014931      -0.030075      -0.012639      -0.063863       0.033399      -0.051313      -0.084788       0.026605       0.058183              8.344598       9.001004      -0.097716       3.074360       7.297595      -1.216543       8.735193          -0.045788
          126              O       9.014952      -1.478958       7.699729      -0.214195      31.629308 0.37082874E+03  0.81261116E+04                                 8.133436                            5.973190       0.401032       2.258618                    0.998660      22.770642      57.194342       0.774687       0.360803      -1.137273      -0.012453       0.191314      -0.018874       0.192645      -0.000671      -0.088563      -0.046206      -0.039613       0.422395      -0.123838      -0.055287       0.179126             10.665919       7.033587      -0.005789      -5.451876       6.859792      -0.528590      18.104379           0.000458
          127              O       5.500167      -0.136039      12.688513      -0.447601      34.453748 0.45535622E+03  0.10502577E+05                                 8.438557                            6.599808       0.375916       2.202143                    0.997532      25.782607      66.409259       0.740319       0.358709      -1.139084      -0.003235      -0.025539      -0.020487       0.032900      -0.012248       0.019102      -0.050464      -0.081620      -0.191014      -0.083147      -0.009245       0.092392             10.239854      16.729286       0.285042      -4.088066       5.160911       0.810240       8.829364          -0.024857
          128              O       7.370732       0.950219      13.390404      -0.530276      31.684969 0.46326451E+03  0.10863992E+05                                 8.179089                            6.759802      -0.277051       1.977833                    0.996518      26.859669      72.622979       0.706115       0.369888      -1.116548      -0.060040       0.050461      -0.067883       0.103726       0.000820       0.058566       0.001229       0.034880      -0.115935      -0.070601       0.001863       0.068738              9.671093       7.853321       0.264676       1.592767       8.096313       4.150721      13.063644           0.021979
          129              O       7.589040      12.642403       3.915792      -0.195916      31.733197 0.34491874E+03  0.74091162E+04                                 8.145365                            5.711445       0.379287       2.252365                    0.999064      22.438804      55.468792       0.803989       0.354655      -1.144264      -0.160908      -0.078712       0.037263       0.182963      -0.032748      -0.090903       0.104546      -0.018709       0.198029      -0.109287      -0.066449       0.175736             11.140196       5.868958      -2.066267      -2.770367      13.198865       8.512367      14.352765           0.000018
          130              O       5.002043       1.914907      14.976660      -0.617388      43.157892 0.62739402E+03  0.15709950E+05                                 9.849249                            7.761988       0.114124       2.056543                    0.997950      29.357495      79.319733       0.679258       0.360111      -1.135637      -0.046427       0.060643      -0.002971       0.076433      -0.026319      -0.029524      -0.037428       0.011863       0.046040      -0.063480       0.019303       0.044177             12.272523      14.638019      -2.577568      -3.469749      10.558904       4.872802      11.620646          -0.017839
          131              O       6.246422       7.697415       0.159241      -0.474613      28.638985 0.41666718E+03  0.93673409E+04                                 7.313587                            6.216786       0.822705       2.331325                    0.999464      25.929097      65.208708       0.783259       0.347835      -1.151795      -0.023260       0.013531       0.005806       0.027529       0.035732       0.038083      -0.056631       0.005282      -0.038463      -0.089419       0.036483       0.052936              8.292175      10.557069       2.304778       0.779281       7.621425       2.407798       6.698031          -0.024970
          132              O      -3.856812       8.262053      11.257805      -0.203507      33.451859 0.33982543E+03  0.72650978E+04                                 8.462614                            5.643473       0.338246       2.234656                    0.998980      22.476322      55.242870       0.815177       0.351454      -1.148047      -0.165712      -0.080237       0.006236       0.184221      -0.063858       0.102196      -0.094551       0.036717       0.036627      -0.107639      -0.069553       0.177192             12.388582       7.453197      -3.995934       4.195895      15.510818      -9.774796      14.201730          -0.000119
          133              O      -4.342427       3.243614      15.010970      -0.598842      44.583407 0.64051170E+03  0.16061493E+05                                 9.979807                            7.825018       0.196990       2.095668                    0.997331      28.569393      76.309116       0.681353       0.358488      -1.141176       0.017831       0.045434      -0.025724       0.055172       0.017395      -0.027730       0.058624       0.012188       0.007594      -0.073987       0.015905       0.058082             12.115055      12.108491       5.274805      -2.563907      15.527989      -3.586804       8.708686           0.036305
          134              O      -2.182785       3.744484      15.343300      -0.543153      33.047498 0.48524823E+03  0.11350638E+05                                 8.100415                            6.728752       0.391329       2.169422                    0.998839      27.254428      70.276396       0.748365       0.349894      -1.148283       0.002405       0.016683      -0.019302       0.025625      -0.029732       0.027040       0.028704       0.048302       0.019944      -0.062470       0.019890       0.042579              9.378598      10.674560      -2.367203       3.830854       8.152884      -3.280588       9.308351           0.047635
          135              O       5.415139       8.832207       8.312999      -0.194093      28.767702 0.31731392E+03  0.66797512E+04                                 7.569862                            5.460037       0.378353       2.250769                    0.999168      22.314425      54.721131       0.825851       0.352317      -1.145423      -0.013303       0.178091      -0.042872       0.183661       0.056052       0.098382       0.092055      -0.045943       0.158157      -0.109133      -0.067805       0.176938              9.722409       8.393311       2.072878       6.187377       6.515798       2.952739      14.258116          -0.000034
          136              O       2.556309       7.629844       2.848030      -0.530690      29.062167 0.42204226E+03  0.95625532E+04                                 7.473444                            6.275116       0.527340       2.218229                    0.999080      26.840384      68.791184       0.772626       0.349880      -1.144826       0.036957       0.015684       0.008556       0.041049       0.014808      -0.013628       0.041540       0.038498      -0.062130      -0.061169       0.026514       0.034655              8.803631       8.486012       1.867205       3.868409       8.166686       2.869752       9.758195           0.050924
          137              O       2.592488       9.796214       2.685251      -0.569289      29.652136 0.46868200E+03  0.10885551E+05                                 7.528733                            6.615282       0.675174       2.251462                    0.999000      27.756316      71.686449       0.753155       0.350146      -1.146260       0.011812      -0.006537       0.006072       0.014803      -0.030156      -0.012599      -0.063927       0.033475      -0.051235      -0.084871       0.026582       0.058289              8.345981       9.002604      -0.097634       3.075068       7.298706      -1.216689       8.736632           0.045442
          138              O      -3.573171      10.270227       7.685881      -0.214254      31.628692 0.37082801E+03  0.81261001E+04                                 8.133407                            5.973252       0.401026       2.258628                    0.998660      22.770364      57.193855       0.774669       0.360812      -1.137265       0.012438      -0.191284       0.018911       0.192618      -0.000706      -0.088573      -0.046185      -0.039642       0.422378      -0.123865      -0.055250       0.179115             10.665776       7.033472      -0.005760      -5.451667       6.859894      -0.528882      18.103961          -0.000682
          139              O      -0.058386       8.927308       2.697097      -0.448193      34.474930 0.45569571E+03  0.10512447E+05                                 8.442159                            6.602373       0.375059       2.201640                    0.997556      25.791170      66.439434       0.740152       0.358721      -1.139066       0.003196       0.025746       0.020762       0.033228      -0.012120       0.019089      -0.050992      -0.081581      -0.191880      -0.083680      -0.009069       0.092749             10.244654      16.736667       0.284596      -4.090962       5.162933       0.811061       8.834360           0.022306
          140              O      -1.928951       7.841050       1.995206      -0.530019      31.678657 0.46316060E+03  0.10860817E+05                                 8.177790                            6.758865      -0.276748       1.977992                    0.996517      26.855475      72.606362       0.706200       0.369868      -1.116577       0.059644      -0.050791       0.068224       0.103883       0.000974       0.058826       0.000820       0.034594      -0.116344      -0.070936       0.002071       0.068865              9.669438       7.852011       0.264635       1.592141       8.095063       4.149899      13.061240           0.018470
          141              O      -2.147259      -3.851134      11.469818      -0.195889      31.730561 0.34488680E+03  0.74082459E+04                                 8.144960                            5.711170       0.379443       2.252442                    0.999064      22.437790      55.465280       0.804012       0.354654      -1.144267       0.160893       0.078709      -0.037272       0.182951      -0.032755      -0.090892       0.104537      -0.018694       0.198008      -0.109268      -0.066453       0.175721             11.139682       5.868657      -2.066139      -2.770181      13.198333       8.511978      14.352055           0.000293
          142              O       0.439738       6.876362       0.408950      -0.619142      43.235312 0.62875609E+03  0.15752700E+05                                 9.860164                            7.769834       0.114162       2.055986                    0.997970      29.389625      79.430069       0.678986       0.360058      -1.135672       0.046040      -0.060945       0.003743       0.076472      -0.026738      -0.029783      -0.038434       0.012291       0.047499      -0.064704       0.019508       0.045195             12.287210      14.655326      -2.580579      -3.473431      10.571941       4.879962      11.634363           0.065204
          143              O      -0.804641       1.093854      15.226369      -0.475474      28.666391 0.41714611E+03  0.93809206E+04                                 7.318609                            6.220648       0.821952       2.330904                    0.999461      25.940267      65.249280       0.782951       0.347868      -1.151753       0.023207      -0.013424      -0.005849       0.027441       0.035286       0.038297      -0.056514       0.004426      -0.041564      -0.089341       0.036419       0.052922              8.298279      10.565392       2.306380       0.779685       7.626678       2.410057       6.702767           0.040938

******************************************************
Auxiliary information for the entire system
The total spin magnetic moment of the unit cell is   2.847337
The total net atomic charge of the unit cell is   -0.000001
Accuracy of reproducing the electrostatic potential in the unit cell:
  The inner radius (bohr) =    5.0000
  The outer radius (bohr) =   12.0000
  Valid grid points have density less than (e/(bohr^3)) =    0.0001
  The number of valid grid points were=       221963
  The rms potential error without charges in kcal/mol is=      6.46667
  The rms potential error with partial charges in kcal/mol is=      1.27596
  The RRMSE value at monopole order=      0.19731
  The rms potential error with partial charges and cloud penetration in kcal/mol is=      1.27691
  The RRMSE value at monopole order with cloud penetration is=      0.19746
  The rms potential error with partial charges and atomic dipoles in kcal/mol is=      0.52382
  The RRMSE value at dipole order=      0.08100
  The rms potential error with partial charges, atomic dipoles and cloud penetration in kcal/mol is=      0.52366
  The RRMSE value at dipole order with cloud penetration=      0.08098

******************************************************
The electron densities and ab initio electrostatic potential were computed in VASP using the PBE functional and
projector augmented wave method. See the main text of the journal article for a description of computational details.
The atomic charges, dipoles, and quadrupoles were computed with the DDEC6 method as described in
(a) T. A. Manz and N. Gabaldon Limas, RSC Adv. 6 (2016) 47771-47801 DOI: 10.1039/c6ra04656h
(b) N. Gabaldon Limas and T. A. Manz, RSC Adv. 8 (2018) 2678-2707 DOI: 10.1039/c7ra11829e.
For each atom in the material, the electron cloud parameters were fit to the spherically averaged atom-in-material
electron density using radial positions for which this density was between 10^-4 and 10^-2 electrons per cubic bohr.
The polarizabilities, dispersion coefficients, and quantum Drude oscillator (QDO) parameters were fit using the MCLF method.
The magnetic structure of the system was optimized in VASP from the default ferromagnetic initial guess using spin polarization.
The atomic spin moments (ASMs) were computed on this optimized magnetic structure using the DDEC6 partition as inputs
to the method of T. A. Manz and D. S. Sholl, J. Chem. Theory Comput. 7 (2011) 4146-4164 DOI: 10.1021/ct200539n.
The RMSE and RRMSE were computed using a uniform grid with Ewald summation.
