# Supplementary material for: A collection of forcefield precursors for metal–organic frameworks
Source: RSC Adv. 2019 Nov 13;9(63):36492–507. doi: 10.1039/c9ra07327b (PMC9075174; doi:10.1039/c9ra07327b)
Supplement: RA-009-C9RA07327B-s3970 [file RA-009-C9RA07327B-s3970.xyz]

  176
jmolscript: load "" {1 1 1} spacegroup "x,y,z" unitcell [{     10.918000     0.000000     0.000000 }, {      0.000000    17.125300     0.000000 }, {      0.000000     0.000000    17.209200 }]
Zn     1.925717     3.704887     8.535419     1.038510
Zn     6.062656    11.094626    16.061518     1.012519
Zn     7.262872    10.247095     1.898347     0.985285
Zn     3.125387    10.346250     0.167446     1.066277
Zn     3.533283    13.420413    17.140019     1.038510
Zn    10.314344     6.030674     7.456918     1.012519
Zn     9.114128     6.878205    10.502947     0.985285
Zn     2.333613     6.779050     8.772046     1.066277
Zn     8.992283    12.267537     0.069181     1.038510
Zn     4.855344     2.531976     9.752282     1.012519
Zn     3.655128     1.684445     6.706253     0.985285
Zn     7.792613     1.783600     8.437154     1.066277
Zn     7.384717     4.857763     8.673781     1.038510
Zn     0.603656    14.593324     1.147682     1.012519
Zn     1.803872    15.440855    15.310853     0.985285
Zn     8.584387    15.341700    17.041754     1.066277
H      0.371212     5.469821     9.607896     0.384425
H      2.829946     1.388862     9.012458     0.398841
H      2.589750     7.125837     2.827472     0.118798
H      2.315708     5.516059     4.462346     0.125200
H      6.104254     8.168768     4.403834     0.122321
H      2.356104     7.425530    14.333543     0.124777
H      2.125735     5.872265    12.650483     0.128657
H      6.198149     7.976965    13.278619     0.135248
H      5.087788    11.655479     1.003296     0.384425
H      2.629054    15.736438     0.407858     0.398841
H      2.869250     9.999463    11.432072     0.118798
H      3.143292    11.609241    13.066946     0.125200
H     10.272746     8.956532    13.008434     0.122321
H      3.102896     9.699770     5.728943     0.124777
H      3.333265    11.253035     4.045883     0.128657
H     10.178851     9.148335     4.674019     0.135248
H     10.546788    14.032471    16.205904     0.384425
H      8.088054     9.951512    16.801342     0.398842
H      8.328250    15.688487     5.777128     0.118798
H      8.602292    14.078709     4.142254     0.125200
H      4.813746    16.731418     4.200766     0.122321
H      8.561896    15.988180    11.480257     0.124777
H      8.792265    14.434915    13.163317     0.128657
H      4.719851    16.539615    12.535181     0.135248
H      5.830212     3.092829     7.601304     0.384425
H      8.288946     7.173788     8.196742     0.398842
H      8.048750     1.436813    14.381728     0.118798
H      7.774708     3.046591    12.746854     0.125200
H      0.645254     0.393882    12.805366     0.122321
H      7.815104     1.137120     2.875657     0.124777
H      7.584735     2.690385     4.558717     0.128657
H      0.739149     0.585685     3.930581     0.135248
C      4.380302     7.807253     3.448379    -0.053537
C      3.249197     7.007673     3.472472    -0.084936
C      3.087610     6.034784     4.446341    -0.115251
C      4.093158     5.833220     5.412638    -0.021326
C      5.224263     6.641191     5.400075    -0.048657
C      5.348728     7.625211     4.411406    -0.112806
C      4.521144     8.895737     2.423400     0.633349
C      3.809290     4.729665     6.392529     0.648057
C      6.300778     6.495626     6.439683     0.598635
C      4.314794     7.874555    13.966815    -0.029041
C      3.078876     7.222424    13.784569    -0.077840
C      2.948952     6.283615    12.786264    -0.112006
C      4.023283     5.939568    11.977259    -0.029477
C      5.260292     6.584335    12.165528    -0.057321
C      5.383666     7.546263    13.157638    -0.105846
C      4.462187     8.923823    15.026385     0.622443
C      3.860605     4.845775    10.969316     0.636546
C      6.442712     6.303480    11.280114     0.611282
C      1.078698     9.318047    12.052979    -0.053537
C      2.209803    10.117627    12.077072    -0.084936
C      2.371390    11.090516    13.050941    -0.115251
C      1.365842    11.292080    14.017238    -0.021326
C      0.234737    10.484109    14.004675    -0.048657
C      0.110272     9.500089    13.016006    -0.112806
C      0.937856     8.229563    11.028000     0.633349
C      1.649710    12.395635    14.997129     0.648057
C     10.076222    10.629674    15.044283     0.598635
C      1.144206     9.250745     5.362215    -0.029041
C      2.380124     9.902876     5.179969    -0.077840
C      2.510048    10.841685     4.181664    -0.112006
C      1.435717    11.185732     3.372659    -0.029477
C      0.198708    10.540965     3.560928    -0.057321
C      0.075334     9.579037     4.553038    -0.105846
C      0.996813     8.201477     6.421785     0.622443
C      1.598395    12.279525     2.364716     0.636546
C      9.934288    10.821820     2.675514     0.611282
C      6.537698    16.369903     5.156221    -0.053537
C      7.668803    15.570323     5.132128    -0.084936
C      7.830390    14.597434     4.158259    -0.115251
C      6.824842    14.395870     3.191962    -0.021326
C      5.693737    15.203841     3.204525    -0.048657
C      5.569272    16.187861     4.193194    -0.112806
C      6.396856     0.333087     6.181200     0.633349
C      7.108710    13.292315     2.212071     0.648057
C      4.617222    15.058276     2.164917     0.598635
C      6.603206    16.437205    11.846985    -0.029040
C      7.839124    15.785074    12.029231    -0.077840
C      7.969048    14.846265    13.027536    -0.112006
C      6.894717    14.502218    13.836541    -0.029477
C      5.657708    15.146985    13.648272    -0.057321
C      5.534334    16.108913    12.656162    -0.105846
C      6.455813     0.361173    10.787415     0.622443
C      7.057395    13.408425    14.844484     0.636546
C      4.475288    14.866130    14.533686     0.611282
C      9.839302     0.755397    13.760821    -0.053537
C      8.708197     1.554977    13.736728    -0.084936
C      8.546610     2.527866    12.762859    -0.115251
C      9.552158     2.729430    11.796562    -0.021326
C     10.683263     1.921459    11.809125    -0.048657
C     10.807728     0.937439    12.797794    -0.112806
C      9.980144    16.792213    14.785800     0.633349
C      9.268290     3.832985    10.816671     0.648057
C      0.841778     2.067024    10.769517     0.598635
C      9.773794     0.688095     3.242385    -0.029041
C      8.537876     1.340226     3.424631    -0.077840
C      8.407952     2.279035     4.422936    -0.112006
C      9.482283     2.623082     5.231941    -0.029477
C     10.719292     1.978315     5.043672    -0.057321
C     10.842666     1.016387     4.051562    -0.105846
C      9.921187    16.764127     2.182815     0.622443
C      9.319605     3.716875     6.239884     0.636546
C      0.983712     2.259170     5.929086     0.611282
O      5.492846     9.696859     2.527687    -0.579747
O      3.630235     8.962526     1.542116    -0.566474
O      4.345364     3.614466     6.189461    -0.551196
O      2.968495     4.981579     7.295668    -0.586791
O      7.277939     7.261127     6.420753    -0.579470
O      6.130566     5.621208     7.302896    -0.580993
O      5.569381     9.514132    15.064589    -0.545750
O      3.485790     9.157240    15.774985    -0.583596
O      4.516012     3.779382    11.205254    -0.530234
O      3.059442     5.004526    10.024187    -0.578785
O      7.579057     6.618586    11.736674    -0.545187
O      6.246734     5.778076    10.162893    -0.571038
O      0.777143     5.475986     8.716116    -0.866941
O      3.293196     2.156075     8.614753    -0.876924
O     -0.033846     7.428441    11.132287    -0.579747
O      1.828765     8.162774    10.146716    -0.566474
O      1.113636    13.510834    14.794061    -0.551196
O      2.490505    12.143721    15.900268    -0.586791
O      9.099061     9.864173    15.025353    -0.579470
O     10.246434    11.504092    15.907496    -0.580993
O     10.807619     7.611168     6.459989    -0.545750
O      1.973210     7.968060     7.170385    -0.583596
O      0.942988    13.345918     2.600654    -0.530234
O      2.399558    12.120774     1.419587    -0.578785
O      8.797943    10.506714     3.132074    -0.545187
O     10.130266    11.347224     1.558293    -0.571038
O      4.681857    11.649314     0.111516    -0.866941
O      2.165804    14.969225     0.010153    -0.876924
O      5.425154     1.134209     6.076913    -0.579747
O      7.287765     0.399876     7.062484    -0.566474
O      6.572636    12.177116     2.415139    -0.551196
O      7.949505    13.544229     1.308932    -0.586791
O      3.640061    15.823777     2.183847    -0.579470
O      4.787434    14.183858     1.301704    -0.580993
O      5.348619     0.951482    10.749211    -0.545750
O      7.432210     0.594590    10.038815    -0.583596
O      6.401988    12.342032    14.608546    -0.530234
O      7.858558    13.567176    15.789613    -0.578785
O      3.338943    15.181236    14.077126    -0.545187
O      4.671266    14.340726    15.650907    -0.571038
O     10.140857    14.038636    17.097684    -0.866941
O      7.624804    10.718725    -0.010153    -0.876924
O      0.033846    15.991091    14.681513    -0.579747
O      9.089235    16.725424    15.667084    -0.566474
O      9.804364     4.948184    11.019739    -0.551196
O      8.427495     3.581071     9.913532    -0.586791
O      1.818939     1.301523    10.788447    -0.579470
O      0.671566     2.941442     9.906304    -0.580993
O      0.110381    16.173818     2.144611    -0.545750
O      8.944790    16.530710     1.434215    -0.583596
O      9.975012     4.783268     6.003946    -0.530234
O      8.518442     3.558124     7.185013    -0.578785
O      2.120057     1.944064     5.472526    -0.545187
O      0.787734     2.784574     7.046307    -0.571038
O      6.236143     3.086664     8.493084    -0.866941
O      8.752196     6.406575     8.594447    -0.876924

The following XYZ coordinates are in angstroms. Other properties are in atomic units.
The sperically averaged electron density of each atom fit to a function of the form exp(a - br)
eigen_1, eigen_2 and eigen_3 are the three eigenvalues of traceless quadrupole moment tensor
  atom number  atomic symbol              X              Y              Z     net charge C6 coefficient C8 coefficient C10 coefficient fluctuating dipole atomic polarizability isotropic forcefield polarizability              a              b squared Pearson coefficient          <r^3>          <r^4>         wp_QDO          m_QDO          q_QDO       dipole_x       dipole_y       dipole_z         dipole            Qxy            Qxz            Qyz     Q(x^2-y^2)  Q(3z^2 - R^2)        eigen_1        eigen_2        eigen_3 static polarizability      alpha(xx)      alpha(xy)      alpha(xz)      alpha(yy)      alpha(yz)      alpha(zz) atomic spin moment
            1             Zn       1.925717       3.704887       8.535419       1.038510      73.998170 0.13955154E+04  0.41733546E+05                                16.128554                           13.607623       0.059735       1.909715                    0.997759      43.797757     120.238920       0.411618       0.497578      -1.071065      -0.024767       0.028092       0.006662       0.038039      -0.035837       0.019476      -0.009182       0.024661      -0.127643      -0.047247      -0.016170       0.063417             19.434404      20.460139       1.904320      -1.732813      18.231809      -0.136581      19.611264           0.000000
            2             Zn       6.062656      11.094626      16.061518       1.012519      77.239661 0.16451042E+04  0.50899448E+05                                15.225962                           13.574787      -0.043853       1.890825                    0.997265      43.610154     118.974379       0.471284       0.420053      -1.125385       0.017571       0.016979      -0.006235       0.025217      -0.060606       0.024016       0.046365       0.056925       0.012519      -0.096068       0.030686       0.065382             17.477937      19.653517       3.212335       0.823202      17.600392       1.311285      15.179903           0.000000
            3             Zn       7.262872      10.247095       1.898347       0.985285      79.245537 0.15440842E+04  0.46998587E+05                                15.422829                           13.113179       0.279281       1.963058                    0.999697      44.222090     119.458318       0.481855       0.417615      -1.127608      -0.028569      -0.014520       0.046468       0.056447      -0.041788      -0.041471       0.002855      -0.092024       0.160972      -0.098451       0.027288       0.071163             17.938593      24.085915       4.596453      -1.105545      15.027075      -3.175031      14.702790           0.000000
            4             Zn       3.125387      10.346250       0.167446       1.066277      75.756137 0.15154798E+04  0.45896805E+05                                15.098265                           13.118225       0.263812       1.978810                    0.998516      42.587838     114.624576       0.474944       0.425825      -1.122524      -0.100307      -0.010981      -0.018401       0.102570       0.092649       0.015137      -0.007630       0.055515      -0.274299      -0.096702      -0.045980       0.142681             17.591188      13.901924      -3.373096      -0.513607      17.693629      -0.440658      21.178012           0.000001
            5             Zn       3.533283      13.420413      17.140019       1.038510      73.998168 0.13955154E+04  0.41733544E+05                                16.128554                           13.607623       0.059735       1.909715                    0.997759      43.797757     120.238920       0.411618       0.497578      -1.071065       0.024767      -0.028092       0.006662       0.038039      -0.035837      -0.019476       0.009182       0.024661      -0.127643      -0.047246      -0.016170       0.063417             19.434404      20.460139       1.904320       1.732813      18.231809       0.136581      19.611263           0.000000
            6             Zn      10.314344       6.030674       7.456918       1.012519      77.239661 0.16451042E+04  0.50899448E+05                                15.225962                           13.574787      -0.043853       1.890825                    0.997265      43.610154     118.974379       0.471284       0.420053      -1.125385      -0.017571      -0.016979      -0.006235       0.025217      -0.060606      -0.024016      -0.046365       0.056925       0.012519      -0.096068       0.030686       0.065382             17.477937      19.653517       3.212335      -0.823202      17.600392      -1.311286      15.179903           0.000000
            7             Zn       9.114128       6.878205      10.502947       0.985285      79.245534 0.15440841E+04  0.46998584E+05                                15.422829                           13.113179       0.279281       1.963058                    0.999697      44.222090     119.458316       0.481855       0.417615      -1.127608       0.028569       0.014520       0.046468       0.056447      -0.041788       0.041471      -0.002855      -0.092024       0.160972      -0.098451       0.027288       0.071163             17.938592      24.085914       4.596453       1.105545      15.027074       3.175031      14.702790           0.000000
            8             Zn       2.333613       6.779050       8.772046       1.066277      75.756138 0.15154798E+04  0.45896807E+05                                15.098266                           13.118226       0.263812       1.978810                    0.998516      42.587838     114.624578       0.474944       0.425825      -1.122524       0.100307       0.010981      -0.018401       0.102570       0.092649      -0.015137       0.007630       0.055515      -0.274298      -0.096702      -0.045980       0.142681             17.591189      13.901925      -3.373096       0.513607      17.693629       0.440659      21.178012           0.000001
            9             Zn       8.992283      12.267537       0.069181       1.038510      73.998165 0.13955153E+04  0.41733542E+05                                16.128554                           13.607623       0.059735       1.909715                    0.997759      43.797756     120.238919       0.411618       0.497578      -1.071065       0.024767       0.028092      -0.006662       0.038039       0.035837       0.019476       0.009182       0.024661      -0.127643      -0.047246      -0.016170       0.063417             19.434404      20.460139      -1.904320      -1.732813      18.231809       0.136581      19.611264           0.000000
           10             Zn       4.855344       2.531976       9.752282       1.012519      77.239661 0.16451042E+04  0.50899448E+05                                15.225962                           13.574787      -0.043853       1.890825                    0.997265      43.610154     118.974377       0.471284       0.420053      -1.125385      -0.017571       0.016979       0.006235       0.025217       0.060606       0.024016      -0.046365       0.056925       0.012519      -0.096068       0.030686       0.065382             17.477937      19.653516      -3.212335       0.823202      17.600391      -1.311286      15.179903           0.000000
           11             Zn       3.655128       1.684445       6.706253       0.985285      79.245531 0.15440841E+04  0.46998582E+05                                15.422829                           13.113179       0.279281       1.963058                    0.999697      44.222089     119.458313       0.481855       0.417615      -1.127608       0.028569      -0.014520      -0.046468       0.056447       0.041788      -0.041471      -0.002855      -0.092024       0.160972      -0.098451       0.027288       0.071163             17.938592      24.085913      -4.596452      -1.105545      15.027074       3.175031      14.702789           0.000000
           12             Zn       7.792613       1.783600       8.437154       1.066277      75.756136 0.15154798E+04  0.45896806E+05                                15.098265                           13.118226       0.263812       1.978810                    0.998516      42.587838     114.624577       0.474944       0.425825      -1.122524       0.100307      -0.010981       0.018401       0.102570      -0.092649       0.015137       0.007630       0.055515      -0.274299      -0.096702      -0.045980       0.142681             17.591188      13.901924       3.373096      -0.513607      17.693628       0.440658      21.178012           0.000001
           13             Zn       7.384717       4.857763       8.673781       1.038510      73.998165 0.13955153E+04  0.41733542E+05                                16.128554                           13.607623       0.059735       1.909715                    0.997759      43.797756     120.238919       0.411618       0.497578      -1.071065      -0.024767      -0.028092      -0.006662       0.038039       0.035837      -0.019476      -0.009182       0.024661      -0.127643      -0.047246      -0.016170       0.063417             19.434404      20.460139      -1.904320       1.732813      18.231809      -0.136581      19.611264           0.000000
           14             Zn       0.603656      14.593324       1.147682       1.012519      77.239661 0.16451042E+04  0.50899448E+05                                15.225962                           13.574787      -0.043853       1.890825                    0.997265      43.610154     118.974379       0.471284       0.420053      -1.125385       0.017571      -0.016979       0.006235       0.025217       0.060606      -0.024016       0.046365       0.056925       0.012519      -0.096068       0.030686       0.065382             17.477937      19.653517      -3.212334      -0.823202      17.600392       1.311286      15.179903           0.000000
           15             Zn       1.803872      15.440855      15.310853       0.985285      79.245540 0.15440843E+04  0.46998590E+05                                15.422830                           13.113180       0.279281       1.963058                    0.999697      44.222090     119.458320       0.481855       0.417615      -1.127608      -0.028569       0.014520      -0.046468       0.056447       0.041788       0.041471       0.002855      -0.092024       0.160972      -0.098451       0.027288       0.071163             17.938594      24.085916      -4.596453       1.105546      15.027075      -3.175031      14.702791           0.000000
           16             Zn       8.584387      15.341700      17.041754       1.066277      75.756133 0.15154797E+04  0.45896803E+05                                15.098265                           13.118225       0.263813       1.978810                    0.998516      42.587837     114.624573       0.474944       0.425825      -1.122524      -0.100307       0.010981       0.018401       0.102570      -0.092649      -0.015137      -0.007630       0.055515      -0.274299      -0.096702      -0.045980       0.142681             17.591188      13.901924       3.373096       0.513607      17.693628      -0.440659      21.178011           0.000001
           17              H       0.371212       5.469821       9.607896       0.384425       0.732158 0.53638752E+01  0.49941050E+02                                 1.564536                            1.525076      -2.163895       1.931998                    0.996581       3.667705      11.657025       0.404568       1.626056      -0.637096      -0.002881      -0.008725       0.022595       0.024391       0.000844       0.006765       0.001321       0.007354       0.023605      -0.007739      -0.004084       0.011823              1.614027       1.610190       0.029160      -0.232981       1.470936      -0.003125       1.760956           0.000000
           18              H       2.829946       1.388862       9.012458       0.398841       0.957977 0.74944711E+01  0.73944911E+02                                 1.732934                            1.698392      -1.857105       2.092772                    0.998816       3.164771       9.523198       0.430103       1.443333      -0.673402      -0.010779      -0.023725       0.005393       0.026610       0.000763       0.011030       0.003667      -0.016957      -0.037056      -0.019658       0.004156       0.015502              1.756500       1.795505       0.203179      -0.241545       1.722640      -0.185508       1.751356          -0.000000
           19              H       2.589750       7.125837       2.827472       0.118798       1.130041 0.83363309E+01  0.81254061E+02                                 1.686159                            1.609062      -0.878646       2.467155                    0.999137       3.218443       8.479676       0.539553       1.164667      -0.738621      -0.030082       0.002253      -0.028084       0.041216       0.007812       0.011906      -0.002430       0.017246      -0.005339      -0.015198      -0.002993       0.018191              1.707260       1.743978      -0.072918       0.375557       1.500693      -0.222752       1.877110          -0.000001
           20              H       2.315708       5.516059       4.462346       0.125200       1.008049 0.72189801E+01  0.68472529E+02                                 1.616970                            1.539281      -0.730618       2.542847                    0.999850       3.167393       8.470663       0.524655       1.230811      -0.722152      -0.035235      -0.021092      -0.000633       0.041070       0.009159       0.007963      -0.009180       0.008523      -0.007345      -0.018147       0.006382       0.011765              1.651945       1.877010       0.427624      -0.058114       1.703143      -0.132001       1.375683           0.000000
           21              H       6.104254       8.168768       4.403834       0.122321       1.140757 0.85296564E+01  0.84863873E+02                                 1.772801                            1.683391      -1.325614       2.250818                    0.995363       3.593968      10.041030       0.494134       1.245862      -0.715603       0.031369       0.023634       0.002206       0.039338       0.009142      -0.004616       0.001599       0.000329      -0.029178      -0.012294      -0.001919       0.014213              1.801212       2.022312       0.369116       0.000963       1.802163      -0.260980       1.579160           0.000000
           22              H       2.356104       7.425530      14.333543       0.124777       1.131357 0.83414207E+01  0.81671139E+02                                 1.716379                            1.632003      -0.904939       2.460088                    0.998817       3.253979       8.715819       0.522450       1.197383      -0.730334      -0.034738       0.006036       0.024136       0.042728       0.005793      -0.010379       0.004362       0.020600      -0.013022      -0.015326      -0.002553       0.017879              1.748974       1.899351      -0.186787      -0.360733       1.550014       0.263518       1.797557          -0.000000
           23              H       2.125735       5.872265      12.650483       0.128657       1.000959 0.71779686E+01  0.68149249E+02                                 1.625608                            1.547689      -0.736530       2.545110                    0.999803       3.175770       8.563734       0.515524       1.251403      -0.717447      -0.038692      -0.016143      -0.004559       0.042171       0.006840      -0.005087       0.010840       0.013427      -0.014718      -0.018038       0.005975       0.012063              1.661461       2.001733       0.331131       0.160059       1.574381       0.164298       1.408268          -0.000000
           24              H       6.198149       7.976965      13.278619       0.135248       1.068889 0.78211484E+01  0.76016634E+02                                 1.693929                            1.610385      -1.171382       2.337662                    0.996771       3.391894       9.314494       0.506813       1.243427      -0.717171       0.036809       0.018911       0.007260       0.042015       0.009163       0.003331      -0.002073       0.008819      -0.014067      -0.010156      -0.002533       0.012689              1.717273       2.016233       0.270440       0.052041       1.628747       0.270560       1.506837          -0.000000
           25              H       5.087788      11.655479       1.003296       0.384425       0.732158 0.53638752E+01  0.49941050E+02                                 1.564536                            1.525076      -2.163895       1.931998                    0.996581       3.667705      11.657025       0.404568       1.626056      -0.637096       0.002881       0.008725       0.022595       0.024391       0.000844      -0.006765      -0.001321       0.007354       0.023605      -0.007739      -0.004084       0.011823              1.614027       1.610190       0.029160       0.232981       1.470936       0.003125       1.760956           0.000000
           26              H       2.629054      15.736438       0.407858       0.398841       0.957977 0.74944714E+01  0.73944923E+02                                 1.732935                            1.698393      -1.857105       2.092772                    0.998816       3.164771       9.523202       0.430102       1.443334      -0.673402       0.010779       0.023725       0.005393       0.026610       0.000763      -0.011030      -0.003667      -0.016957      -0.037056      -0.019658       0.004156       0.015502              1.756501       1.795506       0.203179       0.241545       1.722641       0.185509       1.751357          -0.000000
           27              H       2.869250       9.999463      11.432072       0.118798       1.130041 0.83363315E+01  0.81254071E+02                                 1.686159                            1.609062      -0.878646       2.467155                    0.999137       3.218443       8.479677       0.539553       1.164668      -0.738621       0.030082      -0.002253      -0.028084       0.041216       0.007812      -0.011906       0.002430       0.017246      -0.005339      -0.015198      -0.002993       0.018191              1.707260       1.743978      -0.072918      -0.375557       1.500693       0.222752       1.877110          -0.000001
           28              H       3.143292      11.609241      13.066946       0.125200       1.008049 0.72189813E+01  0.68472545E+02                                 1.616971                            1.539282      -0.730618       2.542847                    0.999850       3.167393       8.470664       0.524655       1.230812      -0.722152       0.035235       0.021092      -0.000633       0.041070       0.009159      -0.007963       0.009180       0.008523      -0.007345      -0.018147       0.006382       0.011765              1.651946       1.877011       0.427624       0.058114       1.703143       0.132001       1.375683           0.000000
           29              H      10.272746       8.956532      13.008434       0.122321       1.140757 0.85296571E+01  0.84863885E+02                                 1.772801                            1.683392      -1.325614       2.250818                    0.995363       3.593968      10.041032       0.494134       1.245862      -0.715603      -0.031369      -0.023634       0.002206       0.039338       0.009142       0.004616      -0.001599       0.000329      -0.029178      -0.012294      -0.001919       0.014213              1.801212       2.022313       0.369116      -0.000963       1.802164       0.260981       1.579160           0.000000
           30              H       3.102896       9.699770       5.728943       0.124777       1.131356 0.83414090E+01  0.81670992E+02                                 1.716377                            1.632002      -0.904938       2.460088                    0.998817       3.253977       8.715810       0.522450       1.197383      -0.730334       0.034738      -0.006036       0.024136       0.042728       0.005793       0.010379      -0.004362       0.020600      -0.013022      -0.015326      -0.002553       0.017879              1.748972       1.899349      -0.186787       0.360733       1.550012      -0.263518       1.797556          -0.000000
           31              H       3.333265      11.253035       4.045883       0.128657       1.000959 0.71779698E+01  0.68149263E+02                                 1.625608                            1.547689      -0.736530       2.545110                    0.999803       3.175770       8.563734       0.515524       1.251403      -0.717447       0.038692       0.016143      -0.004559       0.042171       0.006840       0.005087      -0.010840       0.013427      -0.014718      -0.018038       0.005975       0.012063              1.661461       2.001733       0.331131      -0.160059       1.574381      -0.164298       1.408268           0.000000
           32              H      10.178851       9.148335       4.674019       0.135248       1.068889 0.78211514E+01  0.76016668E+02                                 1.693929                            1.610385      -1.171382       2.337662                    0.996771       3.391895       9.314496       0.506813       1.243427      -0.717171      -0.036809      -0.018911       0.007260       0.042015       0.009163      -0.003331       0.002073       0.008819      -0.014067      -0.010156      -0.002533       0.012689              1.717273       2.016233       0.270440      -0.052041       1.628748      -0.270560       1.506837          -0.000000
           33              H      10.546788      14.032471      16.205904       0.384425       0.732157 0.53638695E+01  0.49940989E+02                                 1.564536                            1.525076      -2.163895       1.931998                    0.996581       3.667704      11.657025       0.404568       1.626057      -0.637096       0.002881      -0.008725      -0.022595       0.024391      -0.000844       0.006765      -0.001321       0.007354       0.023605      -0.007739      -0.004084       0.011823              1.614027       1.610190      -0.029160      -0.232981       1.470936       0.003125       1.760956           0.000000
           34              H       8.088054       9.951512      16.801342       0.398842       0.957977 0.74944712E+01  0.73944914E+02                                 1.732934                            1.698392      -1.857104       2.092772                    0.998816       3.164771       9.523199       0.430103       1.443332      -0.673402       0.010779      -0.023725      -0.005393       0.026610      -0.000763       0.011030      -0.003667      -0.016957      -0.037056      -0.019658       0.004156       0.015502              1.756500       1.795505      -0.203179      -0.241545       1.722640       0.185508       1.751356          -0.000000
           35              H       8.328250      15.688487       5.777128       0.118798       1.130040 0.83363233E+01  0.81253964E+02                                 1.686158                            1.609061      -0.878646       2.467155                    0.999137       3.218442       8.479671       0.539553       1.164667      -0.738621       0.030082       0.002253       0.028084       0.041216      -0.007812       0.011906       0.002430       0.017246      -0.005339      -0.015198      -0.002993       0.018191              1.707259       1.743976       0.072918       0.375556       1.500692       0.222751       1.877109          -0.000001
           36              H       8.602292      14.078709       4.142254       0.125200       1.008049 0.72189813E+01  0.68472548E+02                                 1.616971                            1.539282      -0.730618       2.542847                    0.999850       3.167393       8.470665       0.524655       1.230812      -0.722152       0.035235      -0.021092       0.000633       0.041070      -0.009159       0.007963       0.009180       0.008523      -0.007345      -0.018147       0.006382       0.011765              1.651946       1.877011      -0.427624      -0.058114       1.703143       0.132001       1.375683           0.000000
           37              H       4.813746      16.731418       4.200766       0.122321       1.140757 0.85296571E+01  0.84863885E+02                                 1.772801                            1.683392      -1.325615       2.250818                    0.995363       3.593968      10.041032       0.494134       1.245862      -0.715603      -0.031369       0.023634      -0.002206       0.039338      -0.009142      -0.004616      -0.001599       0.000329      -0.029178      -0.012294      -0.001919       0.014213              1.801212       2.022313      -0.369116       0.000963       1.802164       0.260981       1.579160           0.000000
           38              H       8.561896      15.988180      11.480257       0.124777       1.131356 0.83414104E+01  0.81671002E+02                                 1.716377                            1.632001      -0.904938       2.460088                    0.998817       3.253978       8.715810       0.522450       1.197382      -0.730334       0.034738       0.006036      -0.024136       0.042728      -0.005793      -0.010379      -0.004362       0.020600      -0.013022      -0.015326      -0.002553       0.017879              1.748971       1.899348       0.186787      -0.360733       1.550012      -0.263518       1.797555          -0.000000
           39              H       8.792265      14.434915      13.163317       0.128657       1.000959 0.71779698E+01  0.68149265E+02                                 1.625608                            1.547690      -0.736530       2.545110                    0.999803       3.175770       8.563735       0.515524       1.251404      -0.717447       0.038692      -0.016143       0.004559       0.042171      -0.006840      -0.005087      -0.010840       0.013427      -0.014718      -0.018038       0.005975       0.012063              1.661461       2.001733      -0.331131       0.160059       1.574381      -0.164298       1.408268          -0.000000
           40              H       4.719851      16.539615      12.535181       0.135248       1.068889 0.78211484E+01  0.76016634E+02                                 1.693929                            1.610385      -1.171382       2.337662                    0.996771       3.391894       9.314494       0.506813       1.243427      -0.717171      -0.036809       0.018911      -0.007260       0.042015      -0.009163       0.003331       0.002073       0.008819      -0.014067      -0.010156      -0.002533       0.012689              1.717273       2.016233      -0.270440       0.052041       1.628748      -0.270560       1.506837          -0.000000
           41              H       5.830212       3.092829       7.601304       0.384425       0.732158 0.53638752E+01  0.49941050E+02                                 1.564536                            1.525076      -2.163896       1.931998                    0.996581       3.667705      11.657025       0.404568       1.626056      -0.637096      -0.002881       0.008725      -0.022595       0.024391      -0.000844      -0.006765       0.001321       0.007354       0.023605      -0.007739      -0.004084       0.011823              1.614027       1.610190      -0.029160       0.232981       1.470936      -0.003125       1.760956           0.000000
           42              H       8.288946       7.173788       8.196742       0.398842       0.957976 0.74944670E+01  0.73944866E+02                                 1.732934                            1.698392      -1.857104       2.092772                    0.998816       3.164770       9.523197       0.430103       1.443333      -0.673402      -0.010779       0.023725      -0.005393       0.026610      -0.000763      -0.011030       0.003667      -0.016957      -0.037056      -0.019658       0.004156       0.015502              1.756500       1.795505      -0.203179       0.241545       1.722640      -0.185508       1.751356          -0.000000
           43              H       8.048750       1.436813      14.381728       0.118798       1.130041 0.83363291E+01  0.81254036E+02                                 1.686158                            1.609062      -0.878646       2.467155                    0.999137       3.218443       8.479675       0.539553       1.164667      -0.738621      -0.030082      -0.002253       0.028084       0.041216      -0.007812      -0.011906      -0.002430       0.017246      -0.005339      -0.015198      -0.002993       0.018191              1.707260       1.743977       0.072918      -0.375556       1.500692      -0.222751       1.877110          -0.000001
           44              H       7.774708       3.046591      12.746854       0.125200       1.008049 0.72189813E+01  0.68472548E+02                                 1.616971                            1.539282      -0.730618       2.542847                    0.999850       3.167393       8.470665       0.524655       1.230812      -0.722152      -0.035235       0.021092       0.000633       0.041070      -0.009159      -0.007963      -0.009180       0.008523      -0.007345      -0.018147       0.006382       0.011765              1.651946       1.877011      -0.427624       0.058114       1.703143      -0.132001       1.375683           0.000000
           45              H       0.645254       0.393882      12.805366       0.122321       1.140757 0.85296564E+01  0.84863873E+02                                 1.772801                            1.683391      -1.325614       2.250818                    0.995363       3.593968      10.041030       0.494134       1.245862      -0.715603       0.031369      -0.023634      -0.002206       0.039338      -0.009142       0.004616       0.001599       0.000329      -0.029178      -0.012294      -0.001919       0.014213              1.801212       2.022312      -0.369116      -0.000963       1.802163      -0.260980       1.579160           0.000000
           46              H       7.815104       1.137120       2.875657       0.124777       1.131357 0.83414112E+01  0.81671017E+02                                 1.716377                            1.632001      -0.904938       2.460088                    0.998817       3.253978       8.715812       0.522450       1.197382      -0.730334      -0.034738      -0.006036      -0.024136       0.042728      -0.005793       0.010379       0.004362       0.020600      -0.013022      -0.015326      -0.002553       0.017879              1.748972       1.899348       0.186787       0.360733       1.550012       0.263518       1.797556          -0.000000
           47              H       7.584735       2.690385       4.558717       0.128657       1.000959 0.71779686E+01  0.68149249E+02                                 1.625608                            1.547689      -0.736530       2.545110                    0.999803       3.175770       8.563734       0.515524       1.251403      -0.717447      -0.038692       0.016143       0.004559       0.042171      -0.006840       0.005087       0.010840       0.013427      -0.014718      -0.018038       0.005975       0.012063              1.661461       2.001733      -0.331131      -0.160059       1.574381       0.164298       1.408268           0.000000
           48              H       0.739149       0.585685       3.930581       0.135248       1.068889 0.78211484E+01  0.76016634E+02                                 1.693929                            1.610385      -1.171382       2.337662                    0.996771       3.391894       9.314494       0.506813       1.243427      -0.717171       0.036809      -0.018911      -0.007260       0.042015      -0.009163      -0.003331      -0.002073       0.008819      -0.014067      -0.010156      -0.002533       0.012689              1.717273       2.016233      -0.270440      -0.052041       1.628748       0.270560       1.506837          -0.000000
           49              C       4.380302       7.807253       3.448379      -0.053537      40.414615 0.44320180E+03  0.10393976E+05                                10.221358                            6.959654      -0.014268       1.996212                    0.999297      27.585088      77.343499       0.637266       0.409831      -1.076260      -0.010269      -0.035764       0.035327       0.051308       0.006402       0.010591       0.008815       0.000192       0.010279      -0.010052      -0.007777       0.017828             13.986052      10.000366       1.765020       0.863878      15.698899      -9.928314      16.258893          -0.000000
           50              C       3.249197       7.007673       3.472472      -0.084936      32.260756 0.41308866E+03  0.96123059E+04                                 8.910830                            6.850076      -0.012659       1.972398                    0.999581      28.973541      83.543947       0.617935       0.425970      -1.055553       0.015286      -0.006243       0.018518       0.024810      -0.005969       0.017397       0.016530       0.033191       0.023466      -0.032041       0.003259       0.028782             10.583215       8.550460       2.221109       0.013497      11.841634      -6.064224      11.357549          -0.000001
           51              C       3.087610       6.034784       4.446341      -0.115251      32.955173 0.42351918E+03  0.99031449E+04                                 9.013616                            6.921218       0.200649       2.047782                    0.999228      28.931403      83.254543       0.617565       0.424154      -1.058122       0.013797       0.013932      -0.000176       0.019609       0.013342       0.004120       0.007971       0.027536      -0.053739      -0.021790      -0.007343       0.029133             10.723989       8.818640       1.375462       0.971241      11.450450      -6.103044      11.902877          -0.000001
           52              C       4.093158       5.833220       5.412638      -0.021326      38.942323 0.46681575E+03  0.11111333E+05                                10.036420                            7.233241      -0.208595       1.934922                    0.998642      27.763820      78.899947       0.612257       0.420293      -1.067520       0.004306       0.024359      -0.032629       0.040946      -0.032508      -0.020827       0.027927      -0.012219       0.002540      -0.033699      -0.021316       0.055015             12.582257      11.062658       2.525734       0.598948      13.601888      -7.273082      13.082226           0.000001
           53              C       5.224263       6.641191       5.400075      -0.048657      41.855548 0.45485890E+03  0.10739129E+05                                10.431248                            7.081404       0.089180       2.029398                    0.999445      27.670880      77.899301       0.627510       0.413422      -1.073685      -0.023946       0.011237      -0.035910       0.044600      -0.005198      -0.011339       0.004086      -0.017121      -0.018555      -0.017189       0.001336       0.015853             13.656285      13.151918       0.212728       4.517207      12.193982      -7.377344      15.622955          -0.000000
           54              C       5.348728       7.625211       4.411406      -0.112806      38.334215 0.44851850E+03  0.10689789E+05                                10.089270                            7.203049      -0.199600       1.901608                    0.999379      30.221242      89.172352       0.592425       0.433794      -1.047210      -0.018851      -0.015869       0.013478       0.028086      -0.006538      -0.026213       0.044295      -0.015302      -0.079902      -0.059091       0.003784       0.055306             12.869421       9.897742      -0.327518       2.963647      12.964576      -8.561158      15.745946           0.000001
           55              C       4.521144       8.895737       2.423400       0.633349      25.560855 0.25145372E+03  0.52126621E+04                                 8.065497                            5.648131      -0.115209       2.018110                    0.999120      22.175686      62.062475       0.621043       0.475754      -1.018042       0.001020       0.061892      -0.044386       0.076170      -0.032468      -0.029152       0.080813      -0.019805       0.005674      -0.075503      -0.027517       0.103020             10.445317       8.608321       2.161285       0.644056      11.305003      -5.912497      11.422627           0.000001
           56              C       3.809290       4.729665       6.392529       0.648057      23.633604 0.24569720E+03  0.50997120E+04                                 7.790319                            5.688833      -0.211078       1.993454                    0.999313      22.374176      64.115229       0.597425       0.493944      -1.001460      -0.021496      -0.043749       0.041686       0.064139       0.023302       0.079521       0.027323       0.113007       0.031590      -0.071150      -0.048639       0.119789              9.524604       7.825827      -0.849901      -2.803750      11.594085      -2.761604       9.153900           0.000000
           57              C       6.300778       6.495626       6.439683       0.598635      23.204205 0.24410359E+03  0.50200167E+04                                 7.466492                            5.525765       0.070688       2.078947                    0.999519      22.179531      61.709783       0.634941       0.469075      -1.022234       0.035151      -0.019452       0.041104       0.057476      -0.050595      -0.051793       0.050178      -0.037270       0.014013      -0.063825      -0.039282       0.103107              8.870786       9.885812       0.268157       3.349316       7.269808      -3.301067       9.456740           0.000001
           58              C       4.314794       7.874555      13.966815      -0.029041      40.316181 0.43445893E+03  0.10116844E+05                                10.173036                            6.878920       0.034987       2.018905                    0.999203      26.984604      74.871454       0.644001       0.408435      -1.079465      -0.001389      -0.030905      -0.034282       0.046176       0.005473      -0.002702      -0.004460       0.021859      -0.014179      -0.011925      -0.003348       0.015274             13.879306      10.801046       0.618458      -0.977601      14.774750      10.067914      16.062122          -0.000001
           59              C       3.078876       7.222424      13.784569      -0.077840      32.045783 0.41262089E+03  0.95969326E+04                                 8.878355                            6.854931      -0.019921       1.975804                    0.999473      28.753523      82.840252       0.616650       0.427057      -1.055075       0.009071      -0.010694      -0.015172       0.020660      -0.005012      -0.013858      -0.018676       0.021484       0.000275      -0.028800       0.006703       0.022097             10.488231       9.419083       1.235604       0.124377      10.764764       6.123236      11.280847          -0.000000
           60              C       2.948952       6.283615      12.786264      -0.112006      32.925606 0.41400826E+03  0.96400471E+04                                 9.026698                            6.861259       0.113469       2.021789                    0.999105      28.865182      83.286706       0.616888       0.426412      -1.055171       0.015648       0.011644       0.008826       0.021409       0.007587       0.001021      -0.008180       0.029353      -0.071243      -0.026792      -0.001621       0.028413             10.770505       9.997395       0.136399      -1.058931      10.671070       6.222110      11.643051          -0.000001
           61              C       4.023283       5.939568      11.977259      -0.029477      39.606694 0.46460797E+03  0.11038359E+05                                10.102016                            7.195246      -0.170916       1.945324                    0.998831      27.762179      78.651791       0.616953       0.417865      -1.069777       0.004424       0.021100       0.040021       0.045459      -0.011915       0.019209      -0.024679      -0.022466       0.007694      -0.026477      -0.013693       0.040170             12.697999      12.152233       0.787117      -0.935159      12.735801       7.696312      13.205963           0.000000
           62              C       5.260292       6.584335      12.165528      -0.057321      42.459001 0.45792317E+03  0.10819128E+05                                10.489185                            7.083364       0.049612       2.014429                    0.999379      27.751956      77.907706       0.630941       0.410883      -1.076384      -0.026728       0.007014       0.036037       0.045412      -0.005404       0.013619      -0.006550       0.007825       0.005381      -0.011473      -0.007552       0.019024             13.762604      15.181538      -0.886082      -4.208615      11.588352       7.450743      14.517923           0.000000
           63              C       5.383666       7.546263      13.157638      -0.105846      37.316447 0.42643621E+03  0.10015898E+05                                 9.845023                            6.987351      -0.129531       1.931887                    0.999387      29.457872      85.722839       0.607390       0.429341      -1.052023      -0.014011      -0.016104       0.000674       0.021356       0.000894       0.030811      -0.042879      -0.015433      -0.029797      -0.055536       0.003087       0.052449             12.544268      10.674823      -1.414929      -3.197041      12.348363       8.380390      14.609616           0.000001
           64              C       4.462187       8.923823      15.026385       0.622443      24.606642 0.24713395E+03  0.50936524E+04                                 7.833884                            5.576450      -0.016602       2.053759                    0.999483      21.981135      61.054010       0.629788       0.471861      -1.021600       0.006374       0.041301       0.046018       0.062162      -0.034165       0.018880      -0.083349      -0.012675      -0.003787      -0.082036      -0.017844       0.099879             10.025546       8.509002       1.314446      -0.550860      10.457545       6.098922      11.110091           0.000001
           65              C       3.860605       4.845775      10.969316       0.636546      24.025813 0.25121379E+03  0.52257375E+04                                 7.802728                            5.712978      -0.146761       2.012380                    0.999211      22.268381      63.188608       0.604351       0.487206      -1.008270      -0.018595      -0.055934      -0.032312       0.067219       0.050472      -0.071898      -0.038649       0.111609      -0.025238      -0.075303      -0.052486       0.127789              9.483509       8.131378      -1.375417       2.755777      10.625331       3.164841       9.693818           0.000001
           66              C       6.442712       6.303480      11.280114       0.611282      24.206164 0.25162255E+03  0.52098112E+04                                 7.700573                            5.618503      -0.002168       2.055333                    0.999470      22.164738      61.714022       0.628797       0.470460      -1.022310       0.052291      -0.018335      -0.019019       0.058585      -0.015530       0.033123      -0.054588      -0.152738      -0.060202      -0.084590      -0.029020       0.113610              9.319135      12.263357      -0.779902      -2.341070       5.852100       3.245103       9.841949           0.000001
           67              C       1.078698       9.318047      12.052979      -0.053537      40.414621 0.44320186E+03  0.10393978E+05                                10.221360                            6.959655      -0.014268       1.996212                    0.999297      27.585090      77.343511       0.637266       0.409831      -1.076260       0.010269       0.035764       0.035327       0.051308       0.006402      -0.010591      -0.008815       0.000192       0.010279      -0.010052      -0.007777       0.017828             13.986055      10.000368       1.765021      -0.863878      15.698901       9.928316      16.258895          -0.000001
           68              C       2.209803      10.117627      12.077072      -0.084936      32.260757 0.41308868E+03  0.96123066E+04                                 8.910830                            6.850076      -0.012659       1.972398                    0.999581      28.973542      83.543953       0.617935       0.425970      -1.055553      -0.015286       0.006243       0.018519       0.024810      -0.005969      -0.017397      -0.016530       0.033191       0.023466      -0.032041       0.003259       0.028782             10.583215       8.550461       2.221109      -0.013497      11.841635       6.064224      11.357550          -0.000001
           69              C       2.371390      11.090516      13.050941      -0.115251      32.955175 0.42351920E+03  0.99031455E+04                                 9.013616                            6.921219       0.200649       2.047782                    0.999228      28.931404      83.254548       0.617565       0.424154      -1.058122      -0.013797      -0.013932      -0.000176       0.019609       0.013342      -0.004120      -0.007971       0.027536      -0.053739      -0.021790      -0.007343       0.029133             10.723989       8.818641       1.375462      -0.971241      11.450450       6.103044      11.902877          -0.000001
           70              C       1.365842      11.292080      14.017238      -0.021326      38.942325 0.46681578E+03  0.11111334E+05                                10.036420                            7.233242      -0.208595       1.934922                    0.998642      27.763821      78.899950       0.612257       0.420293      -1.067520      -0.004306      -0.024359      -0.032629       0.040946      -0.032508       0.020827      -0.027927      -0.012219       0.002540      -0.033699      -0.021316       0.055015             12.582258      11.062658       2.525734      -0.598948      13.601888       7.273082      13.082226           0.000001
           71              C       0.234737      10.484109      14.004675      -0.048657      41.855553 0.45485896E+03  0.10739131E+05                                10.431249                            7.081405       0.089180       2.029398                    0.999445      27.670882      77.899307       0.627510       0.413422      -1.073685       0.023946      -0.011237      -0.035910       0.044600      -0.005198       0.011339      -0.004086      -0.017121      -0.018555      -0.017189       0.001336       0.015853             13.656286      13.151919       0.212728      -4.517207      12.193983       7.377345      15.622956           0.000000
           72              C       0.110272       9.500089      13.016006      -0.112806      38.334212 0.44851847E+03  0.10689788E+05                                10.089268                            7.203048      -0.199600       1.901608                    0.999379      30.221242      89.172348       0.592426       0.433794      -1.047210       0.018851       0.015869       0.013478       0.028086      -0.006538       0.026213      -0.044295      -0.015302      -0.079902      -0.059091       0.003784       0.055306             12.869419       9.897741      -0.327518      -2.963647      12.964573       8.561156      15.745943           0.000001
           73              C       0.937856       8.229563      11.028000       0.633349      25.560857 0.25145374E+03  0.52126626E+04                                 8.065497                            5.648131      -0.115209       2.018110                    0.999120      22.175687      62.062475       0.621043       0.475754      -1.018042      -0.001020      -0.061892      -0.044386       0.076170      -0.032468       0.029152      -0.080813      -0.019805       0.005674      -0.075503      -0.027517       0.103020             10.445317       8.608321       2.161285      -0.644056      11.305003       5.912497      11.422626           0.000001
           74              C       1.649710      12.395635      14.997129       0.648057      23.633604 0.24569720E+03  0.50997120E+04                                 7.790319                            5.688833      -0.211078       1.993454                    0.999313      22.374176      64.115230       0.597425       0.493944      -1.001460       0.021496       0.043749       0.041686       0.064139       0.023302      -0.079521      -0.027323       0.113007       0.031590      -0.071150      -0.048639       0.119789              9.524604       7.825827      -0.849901       2.803750      11.594085       2.761604       9.153900           0.000000
           75              C      10.076222      10.629674      15.044283       0.598635      23.204204 0.24410359E+03  0.50200165E+04                                 7.466492                            5.525765       0.070688       2.078947                    0.999519      22.179531      61.709780       0.634941       0.469075      -1.022234      -0.035151       0.019452       0.041104       0.057476      -0.050595       0.051793      -0.050178      -0.037270       0.014013      -0.063825      -0.039282       0.103107              8.870785       9.885811       0.268157      -3.349315       7.269807       3.301067       9.456739           0.000001
           76              C       1.144206       9.250745       5.362215      -0.029041      40.316178 0.43445890E+03  0.10116843E+05                                10.173035                            6.878919       0.034988       2.018906                    0.999203      26.984603      74.871446       0.644001       0.408435      -1.079465       0.001389       0.030905      -0.034282       0.046176       0.005473       0.002702       0.004460       0.021859      -0.014179      -0.011925      -0.003348       0.015274             13.879305      10.801044       0.618457       0.977601      14.774749     -10.067913      16.062121          -0.000001
           77              C       2.380124       9.902876       5.179969      -0.077840      32.045772 0.41262074E+03  0.95969281E+04                                 8.878353                            6.854930      -0.019921       1.975805                    0.999473      28.753516      82.840217       0.616650       0.427057      -1.055075      -0.009071       0.010694      -0.015172       0.020660      -0.005012       0.013858       0.018676       0.021484       0.000275      -0.028800       0.006703       0.022098             10.488227       9.419079       1.235604      -0.124378      10.764760      -6.123233      11.280843          -0.000001
           78              C       2.510048      10.841685       4.181664      -0.112006      32.925600 0.41400819E+03  0.96400450E+04                                 9.026697                            6.861258       0.113469       2.021789                    0.999105      28.865180      83.286694       0.616888       0.426412      -1.055171      -0.015648      -0.011644       0.008825       0.021409       0.007587      -0.001021       0.008180       0.029353      -0.071243      -0.026792      -0.001621       0.028413             10.770503       9.997394       0.136399       1.058931      10.671067      -6.222108      11.643047          -0.000001
           79              C       1.435717      11.185732       3.372659      -0.029477      39.606698 0.46460802E+03  0.11038361E+05                                10.102016                            7.195247      -0.170916       1.945324                    0.998831      27.762181      78.651800       0.616953       0.417865      -1.069777      -0.004424      -0.021100       0.040021       0.045459      -0.011915      -0.019209       0.024679      -0.022466       0.007694      -0.026477      -0.013693       0.040170             12.698000      12.152234       0.787117       0.935159      12.735802      -7.696312      13.205964           0.000000
           80              C       0.198708      10.540965       3.560928      -0.057321      42.459018 0.45792334E+03  0.10819134E+05                                10.489189                            7.083366       0.049611       2.014428                    0.999379      27.751962      77.907734       0.630941       0.410883      -1.076384       0.026728      -0.007014       0.036037       0.045412      -0.005404      -0.013619       0.006550       0.007825       0.005381      -0.011473      -0.007552       0.019024             13.762609      15.181543      -0.886082       4.208616      11.588356      -7.450747      14.517929          -0.000000
           81              C       0.075334       9.579037       4.553038      -0.105846      37.316458 0.42643634E+03  0.10015902E+05                                 9.845025                            6.987352      -0.129531       1.931887                    0.999387      29.457878      85.722862       0.607390       0.429341      -1.052023       0.014011       0.016104       0.000674       0.021356       0.000894      -0.030811       0.042879      -0.015433      -0.029797      -0.055536       0.003087       0.052449             12.544271      10.674825      -1.414929       3.197042      12.348367      -8.380393      14.609621           0.000001
           82              C       0.996813       8.201477       6.421785       0.622443      24.606639 0.24713391E+03  0.50936515E+04                                 7.833884                            5.576450      -0.016602       2.053759                    0.999483      21.981133      61.054003       0.629788       0.471861      -1.021600      -0.006374      -0.041301       0.046018       0.062162      -0.034165      -0.018880       0.083349      -0.012675      -0.003787      -0.082036      -0.017844       0.099879             10.025546       8.509001       1.314446       0.550860      10.457545      -6.098922      11.110091           0.000001
           83              C       1.598395      12.279525       2.364716       0.636546      24.025812 0.25121377E+03  0.52257372E+04                                 7.802729                            5.712978      -0.146761       2.012380                    0.999211      22.268381      63.188613       0.604351       0.487206      -1.008270       0.018595       0.055934      -0.032312       0.067219       0.050472       0.071898       0.038649       0.111609      -0.025239      -0.075303      -0.052486       0.127789              9.483510       8.131379      -1.375417      -2.755778      10.625332      -3.164841       9.693818           0.000001
           84              C       9.934288      10.821820       2.675514       0.611282      24.206165 0.25162256E+03  0.52098116E+04                                 7.700573                            5.618503      -0.002168       2.055333                    0.999470      22.164739      61.714027       0.628797       0.470460      -1.022310      -0.052291       0.018335      -0.019019       0.058585      -0.015530      -0.033123       0.054588      -0.152738      -0.060202      -0.084590      -0.029020       0.113610              9.319136      12.263358      -0.779902       2.341070       5.852100      -3.245103       9.841949           0.000001
           85              C       6.537698      16.369903       5.156221      -0.053537      40.414616 0.44320180E+03  0.10393976E+05                                10.221359                            6.959654      -0.014268       1.996212                    0.999297      27.585088      77.343501       0.637266       0.409831      -1.076260       0.010269      -0.035764      -0.035327       0.051308      -0.006402       0.010591      -0.008815       0.000192       0.010279      -0.010052      -0.007777       0.017828             13.986053      10.000366      -1.765020       0.863878      15.698900       9.928315      16.258893          -0.000001
           86              C       7.668803      15.570323       5.132128      -0.084936      32.260757 0.41308868E+03  0.96123064E+04                                 8.910829                            6.850076      -0.012659       1.972398                    0.999581      28.973541      83.543943       0.617935       0.425970      -1.055553      -0.015286      -0.006243      -0.018519       0.024810       0.005969       0.017397      -0.016530       0.033191       0.023466      -0.032041       0.003259       0.028782             10.583214       8.550460      -2.221110       0.013496      11.841635       6.064224      11.357549          -0.000001
           87              C       7.830390      14.597434       4.158259      -0.115251      32.955177 0.42351924E+03  0.99031466E+04                                 9.013616                            6.921219       0.200649       2.047782                    0.999228      28.931406      83.254553       0.617565       0.424154      -1.058122      -0.013797       0.013932       0.000176       0.019609      -0.013342       0.004120      -0.007971       0.027536      -0.053739      -0.021790      -0.007343       0.029134             10.723989       8.818641      -1.375463       0.971240      11.450450       6.103044      11.902876          -0.000001
           88              C       6.824842      14.395870       3.191962      -0.021326      38.942325 0.46681578E+03  0.11111334E+05                                10.036420                            7.233242      -0.208595       1.934922                    0.998642      27.763821      78.899951       0.612257       0.420293      -1.067520      -0.004306       0.024359       0.032629       0.040946       0.032508      -0.020827      -0.027927      -0.012219       0.002540      -0.033699      -0.021316       0.055015             12.582258      11.062659      -2.525734       0.598948      13.601888       7.273082      13.082226           0.000001
           89              C       5.693737      15.203841       3.204525      -0.048657      41.855552 0.45485896E+03  0.10739131E+05                                10.431248                            7.081404       0.089180       2.029398                    0.999445      27.670882      77.899306       0.627510       0.413422      -1.073685       0.023946       0.011237       0.035910       0.044600       0.005198      -0.011339      -0.004086      -0.017121      -0.018555      -0.017189       0.001336       0.015853             13.656285      13.151918      -0.212728       4.517207      12.193982       7.377345      15.622956          -0.000000
           90              C       5.569272      16.187861       4.193194      -0.112806      38.334211 0.44851845E+03  0.10689787E+05                                10.089268                            7.203048      -0.199600       1.901608                    0.999379      30.221241      89.172345       0.592425       0.433794      -1.047210       0.018851      -0.015869      -0.013478       0.028086       0.006538      -0.026213      -0.044295      -0.015302      -0.079902      -0.059091       0.003784       0.055306             12.869419       9.897741       0.327518       2.963647      12.964573       8.561156      15.745943           0.000000
           91              C       6.396856       0.333087       6.181200       0.633349      25.560855 0.25145373E+03  0.52126622E+04                                 8.065497                            5.648130      -0.115209       2.018110                    0.999120      22.175686      62.062471       0.621043       0.475754      -1.018042      -0.001020       0.061892       0.044386       0.076170       0.032468      -0.029152      -0.080813      -0.019805       0.005674      -0.075503      -0.027517       0.103020             10.445316       8.608321      -2.161284       0.644056      11.305002       5.912497      11.422626           0.000001
           92              C       7.108710      13.292315       2.212071       0.648057      23.633604 0.24569720E+03  0.50997118E+04                                 7.790319                            5.688833      -0.211079       1.993454                    0.999313      22.374176      64.115231       0.597425       0.493944      -1.001460       0.021496      -0.043749      -0.041686       0.064139      -0.023302       0.079521      -0.027323       0.113007       0.031590      -0.071150      -0.048639       0.119789              9.524604       7.825827       0.849901      -2.803750      11.594085       2.761604       9.153900           0.000000
           93              C       4.617222      15.058276       2.164917       0.598635      23.204204 0.24410358E+03  0.50200164E+04                                 7.466492                            5.525765       0.070688       2.078947                    0.999519      22.179531      61.709782       0.634941       0.469075      -1.022234      -0.035151      -0.019452      -0.041104       0.057476       0.050595      -0.051793      -0.050178      -0.037270       0.014013      -0.063825      -0.039282       0.103107              8.870786       9.885811      -0.268157       3.349315       7.269807       3.301067       9.456739           0.000001
           94              C       6.603206      16.437205      11.846985      -0.029040      40.316179 0.43445890E+03  0.10116843E+05                                10.173035                            6.878919       0.034988       2.018905                    0.999203      26.984603      74.871450       0.644001       0.408435      -1.079465       0.001389      -0.030905       0.034282       0.046176      -0.005473      -0.002702       0.004460       0.021859      -0.014178      -0.011925      -0.003348       0.015274             13.879306      10.801044      -0.618458      -0.977601      14.774750     -10.067914      16.062122          -0.000001
           95              C       7.839124      15.785074      12.029231      -0.077840      32.045783 0.41262090E+03  0.95969328E+04                                 8.878355                            6.854932      -0.019921       1.975804                    0.999473      28.753522      82.840242       0.616650       0.427057      -1.055075      -0.009071      -0.010694       0.015172       0.020660       0.005012      -0.013858       0.018676       0.021484       0.000275      -0.028800       0.006703       0.022098             10.488231       9.419082      -1.235605       0.124379      10.764764      -6.123236      11.280847          -0.000001
           96              C       7.969048      14.846265      13.027536      -0.112006      32.925605 0.41400825E+03  0.96400469E+04                                 9.026698                            6.861258       0.113469       2.021789                    0.999105      28.865182      83.286707       0.616888       0.426412      -1.055171      -0.015648       0.011644      -0.008825       0.021409      -0.007587       0.001021       0.008180       0.029354      -0.071243      -0.026792      -0.001621       0.028413             10.770504       9.997395      -0.136399      -1.058930      10.671069      -6.222109      11.643049          -0.000001
           97              C       6.894717      14.502218      13.836541      -0.029477      39.606699 0.46460802E+03  0.11038361E+05                                10.102017                            7.195247      -0.170916       1.945324                    0.998831      27.762181      78.651801       0.616953       0.417865      -1.069777      -0.004424       0.021100      -0.040021       0.045459       0.011915       0.019209       0.024679      -0.022466       0.007694      -0.026477      -0.013693       0.040170             12.698000      12.152234      -0.787117      -0.935159      12.735802      -7.696312      13.205964           0.000000
           98              C       5.657708      15.146985      13.648272      -0.057321      42.459010 0.45792326E+03  0.10819131E+05                                10.489187                            7.083365       0.049611       2.014429                    0.999379      27.751959      77.907722       0.630941       0.410883      -1.076384       0.026728       0.007014      -0.036037       0.045412       0.005404       0.013619       0.006550       0.007825       0.005381      -0.011473      -0.007552       0.019024             13.762607      15.181541       0.886082      -4.208615      11.588354      -7.450745      14.517926          -0.000000
           99              C       5.534334      16.108913      12.656162      -0.105846      37.316450 0.42643625E+03  0.10015899E+05                                 9.845023                            6.987351      -0.129531       1.931887                    0.999387      29.457874      85.722845       0.607390       0.429341      -1.052023       0.014011      -0.016104      -0.000674       0.021356      -0.000894       0.030811       0.042879      -0.015433      -0.029797      -0.055536       0.003087       0.052449             12.544268      10.674823       1.414929      -3.197041      12.348364      -8.380391      14.609617           0.000001
          100              C       6.455813       0.361173      10.787415       0.622443      24.606643 0.24713395E+03  0.50936525E+04                                 7.833884                            5.576450      -0.016602       2.053759                    0.999483      21.981135      61.054009       0.629788       0.471861      -1.021600      -0.006374       0.041301      -0.046018       0.062162       0.034165       0.018880       0.083349      -0.012675      -0.003787      -0.082036      -0.017844       0.099879             10.025546       8.509002      -1.314446      -0.550860      10.457546      -6.098922      11.110092           0.000001
          101              C       7.057395      13.408425      14.844484       0.636546      24.025812 0.25121377E+03  0.52257372E+04                                 7.802729                            5.712978      -0.146761       2.012380                    0.999211      22.268381      63.188612       0.604351       0.487206      -1.008270       0.018595      -0.055934       0.032312       0.067219      -0.050472      -0.071898       0.038649       0.111609      -0.025239      -0.075303      -0.052486       0.127789              9.483509       8.131378       1.375417       2.755778      10.625332      -3.164841       9.693818           0.000001
          102              C       4.475288      14.866130      14.533686       0.611282      24.206164 0.25162255E+03  0.52098113E+04                                 7.700573                            5.618503      -0.002168       2.055333                    0.999470      22.164738      61.714022       0.628797       0.470460      -1.022310      -0.052291      -0.018335       0.019019       0.058585       0.015530       0.033123       0.054588      -0.152738      -0.060202      -0.084590      -0.029020       0.113610              9.319135      12.263358       0.779902      -2.341070       5.852100      -3.245103       9.841949           0.000001
          103              C       9.839302       0.755397      13.760821      -0.053537      40.414618 0.44320183E+03  0.10393977E+05                                10.221359                            6.959654      -0.014268       1.996212                    0.999297      27.585089      77.343505       0.637266       0.409831      -1.076260      -0.010269       0.035764      -0.035327       0.051308      -0.006402      -0.010591       0.008815       0.000192       0.010279      -0.010052      -0.007777       0.017828             13.986054      10.000367      -1.765021      -0.863878      15.698900      -9.928315      16.258894          -0.000000
          104              C       8.708197       1.554977      13.736728      -0.084936      32.260759 0.41308870E+03  0.96123072E+04                                 8.910831                            6.850076      -0.012659       1.972398                    0.999581      28.973542      83.543954       0.617935       0.425970      -1.055553       0.015286       0.006243      -0.018519       0.024810       0.005969      -0.017397       0.016530       0.033191       0.023466      -0.032041       0.003259       0.028782             10.583216       8.550461      -2.221110      -0.013496      11.841637      -6.064225      11.357551          -0.000001
          105              C       8.546610       2.527866      12.762859      -0.115251      32.955177 0.42351924E+03  0.99031465E+04                                 9.013616                            6.921218       0.200649       2.047782                    0.999228      28.931406      83.254552       0.617565       0.424154      -1.058122       0.013797      -0.013932       0.000176       0.019609      -0.013342      -0.004120       0.007971       0.027536      -0.053739      -0.021790      -0.007343       0.029133             10.723989       8.818641      -1.375463      -0.971241      11.450450      -6.103044      11.902876          -0.000001
          106              C       9.552158       2.729430      11.796562      -0.021326      38.942323 0.46681575E+03  0.11111333E+05                                10.036420                            7.233242      -0.208595       1.934922                    0.998642      27.763820      78.899948       0.612257       0.420293      -1.067520       0.004306      -0.024359       0.032629       0.040946       0.032508       0.020827       0.027927      -0.012219       0.002540      -0.033699      -0.021316       0.055015             12.582257      11.062658      -2.525734      -0.598948      13.601888      -7.273082      13.082226           0.000001
          107              C      10.683263       1.921459      11.809125      -0.048657      41.855550 0.45485893E+03  0.10739130E+05                                10.431248                            7.081404       0.089180       2.029398                    0.999445      27.670881      77.899304       0.627510       0.413422      -1.073685      -0.023946      -0.011237       0.035910       0.044600       0.005198       0.011339       0.004086      -0.017121      -0.018555      -0.017189       0.001336       0.015853             13.656285      13.151918      -0.212728      -4.517207      12.193982      -7.377345      15.622956          -0.000000
          108              C      10.807728       0.937439      12.797794      -0.112806      38.334211 0.44851845E+03  0.10689787E+05                                10.089268                            7.203048      -0.199600       1.901608                    0.999379      30.221241      89.172343       0.592425       0.433794      -1.047210      -0.018851       0.015869      -0.013478       0.028086       0.006538       0.026213       0.044295      -0.015302      -0.079902      -0.059091       0.003784       0.055306             12.869419       9.897741       0.327518      -2.963647      12.964573      -8.561156      15.745943           0.000000
          109              C       9.980144      16.792213      14.785800       0.633349      25.560857 0.25145374E+03  0.52126627E+04                                 8.065497                            5.648131      -0.115209       2.018110                    0.999120      22.175687      62.062478       0.621043       0.475754      -1.018042       0.001020      -0.061892       0.044386       0.076170       0.032468       0.029152       0.080813      -0.019805       0.005674      -0.075503      -0.027517       0.103020             10.445318       8.608322      -2.161285      -0.644056      11.305004      -5.912498      11.422627           0.000001
          110              C       9.268290       3.832985      10.816671       0.648057      23.633604 0.24569720E+03  0.50997119E+04                                 7.790319                            5.688833      -0.211079       1.993454                    0.999313      22.374176      64.115230       0.597425       0.493944      -1.001460      -0.021496       0.043749      -0.041686       0.064139      -0.023302      -0.079521       0.027323       0.113007       0.031590      -0.071150      -0.048639       0.119789              9.524604       7.825827       0.849901       2.803750      11.594085      -2.761604       9.153900           0.000000
          111              C       0.841778       2.067024      10.769517       0.598635      23.204204 0.24410359E+03  0.50200166E+04                                 7.466492                            5.525765       0.070688       2.078947                    0.999519      22.179531      61.709780       0.634941       0.469075      -1.022234       0.035151       0.019452      -0.041104       0.057476       0.050595       0.051793       0.050178      -0.037270       0.014013      -0.063825      -0.039282       0.103107              8.870786       9.885811      -0.268157      -3.349315       7.269807      -3.301067       9.456739           0.000001
          112              C       9.773794       0.688095       3.242385      -0.029041      40.316179 0.43445891E+03  0.10116843E+05                                10.173036                            6.878920       0.034988       2.018905                    0.999203      26.984603      74.871451       0.644001       0.408435      -1.079465      -0.001389       0.030905       0.034282       0.046176      -0.005473       0.002702      -0.004460       0.021859      -0.014179      -0.011925      -0.003348       0.015274             13.879306      10.801045      -0.618458       0.977601      14.774751      10.067914      16.062123          -0.000001
          113              C       8.537876       1.340226       3.424631      -0.077840      32.045779 0.41262084E+03  0.95969310E+04                                 8.878354                            6.854931      -0.019921       1.975805                    0.999473      28.753520      82.840234       0.616650       0.427057      -1.055075       0.009071       0.010694       0.015172       0.020660       0.005012       0.013858      -0.018676       0.021484       0.000275      -0.028800       0.006703       0.022098             10.488229       9.419081      -1.235605      -0.124378      10.764762       6.123235      11.280845          -0.000000
          114              C       8.407952       2.279035       4.422936      -0.112006      32.925603 0.41400823E+03  0.96400463E+04                                 9.026698                            6.861258       0.113469       2.021789                    0.999105      28.865181      83.286701       0.616888       0.426412      -1.055171       0.015648      -0.011644      -0.008825       0.021409      -0.007587      -0.001021      -0.008180       0.029353      -0.071243      -0.026792      -0.001621       0.028413             10.770504       9.997395      -0.136399       1.058931      10.671068       6.222109      11.643049          -0.000001
          115              C       9.482283       2.623082       5.231941      -0.029477      39.606696 0.46460800E+03  0.11038360E+05                                10.102016                            7.195247      -0.170916       1.945324                    0.998831      27.762180      78.651795       0.616953       0.417865      -1.069777       0.004424      -0.021100      -0.040021       0.045459       0.011915      -0.019209      -0.024679      -0.022466       0.007694      -0.026477      -0.013693       0.040170             12.697999      12.152233      -0.787117       0.935159      12.735801       7.696312      13.205964           0.000000
          116              C      10.719292       1.978315       5.043672      -0.057321      42.459006 0.45792323E+03  0.10819130E+05                                10.489187                            7.083365       0.049611       2.014429                    0.999379      27.751958      77.907716       0.630941       0.410883      -1.076384      -0.026728      -0.007014      -0.036037       0.045412       0.005404      -0.013619      -0.006550       0.007825       0.005381      -0.011473      -0.007552       0.019024             13.762606      15.181539       0.886081       4.208615      11.588353       7.450745      14.517925          -0.000000
          117              C      10.842666       1.016387       4.051562      -0.105846      37.316450 0.42643625E+03  0.10015900E+05                                 9.845023                            6.987351      -0.129531       1.931887                    0.999387      29.457874      85.722846       0.607390       0.429341      -1.052023      -0.014011       0.016104      -0.000674       0.021356      -0.000894      -0.030811      -0.042879      -0.015433      -0.029797      -0.055536       0.003087       0.052449             12.544268      10.674823       1.414929       3.197041      12.348364       8.380391      14.609618           0.000001
          118              C       9.921187      16.764127       2.182815       0.622443      24.606641 0.24713393E+03  0.50936520E+04                                 7.833884                            5.576450      -0.016602       2.053759                    0.999483      21.981134      61.054006       0.629788       0.471861      -1.021600       0.006374      -0.041301      -0.046018       0.062162       0.034165      -0.018880      -0.083349      -0.012675      -0.003787      -0.082036      -0.017844       0.099879             10.025546       8.509002      -1.314446       0.550860      10.457545       6.098922      11.110091           0.000001
          119              C       9.319605       3.716875       6.239884       0.636546      24.025812 0.25121378E+03  0.52257373E+04                                 7.802729                            5.712978      -0.146761       2.012380                    0.999211      22.268381      63.188611       0.604351       0.487206      -1.008270      -0.018595       0.055934       0.032312       0.067219      -0.050472       0.071898      -0.038649       0.111609      -0.025238      -0.075303      -0.052486       0.127789              9.483509       8.131378       1.375417      -2.755777      10.625331       3.164841       9.693818           0.000001
          120              C       0.983712       2.259170       5.929086       0.611282      24.206164 0.25162255E+03  0.52098113E+04                                 7.700573                            5.618503      -0.002168       2.055333                    0.999470      22.164738      61.714021       0.628797       0.470460      -1.022310       0.052291       0.018335       0.019019       0.058585       0.015530      -0.033123      -0.054588      -0.152738      -0.060202      -0.084590      -0.029020       0.113610              9.319135      12.263357       0.779902       2.341069       5.852100       3.245103       9.841949           0.000001
          121              O       5.492846       9.696859       2.527687      -0.579747      43.481697 0.55323537E+03  0.13370604E+05                                 9.813286                            7.226148       0.429898       2.191576                    0.997003      27.572734      72.239646       0.716028       0.353944      -1.145120      -0.047115       0.011649       0.036544       0.060754       0.026385      -0.014093       0.055585       0.007463      -0.112973      -0.079545       0.021983       0.057562             12.349116      15.587618       7.779906      -2.848376      13.756673      -3.784787       7.703058          -0.000000
          122              O       3.630235       8.962526       1.542116      -0.566474      34.827172 0.50100290E+03  0.11815296E+05                                 8.415821                            6.845284       0.429278       2.188007                    0.997699      27.335199      70.815222       0.740505       0.350731      -1.147388       0.024843      -0.023823       0.015678       0.037823      -0.035504       0.023816       0.038024       0.027900       0.060719      -0.070440       0.027867       0.042573              9.922850       8.035079      -1.554081       3.873330       7.945074      -4.308248      13.788397           0.000000
          123              O       4.345364       3.614466       6.189461      -0.551196      36.487181 0.53858304E+03  0.12976607E+05                                 8.814160                            7.239113       0.165385       2.113562                    0.995340      27.510691      72.827878       0.696704       0.364879      -1.132311       0.003575       0.015450       0.000872       0.015882      -0.024196       0.048292       0.043710      -0.013180      -0.107982      -0.088174       0.040591       0.047583             10.234857       8.468393      -3.271268      -0.131949      16.254657      -0.223740       5.981522           0.000001
          124              O       2.968495       4.981579       7.295668      -0.586791      45.829012 0.66501192E+03  0.16871301E+05                                10.251719                            8.028457      -0.025313       2.037892                    0.994065      28.569557      77.326004       0.664234       0.363468      -1.134671       0.015806      -0.013190      -0.026735       0.033743      -0.004146       0.008587       0.028328       0.128798       0.075167      -0.084547       0.030013       0.054534             12.335507      13.328966      -0.314394      -7.351353       8.712818      -0.334095      14.964737           0.000000
          125              O       7.277939       7.261127       6.420753      -0.579470      29.410533 0.44206525E+03  0.10097999E+05                                 7.378626                            6.386974       0.799159       2.298226                    0.998820      27.287209      69.432658       0.774858       0.346047      -1.151959      -0.009184      -0.033190       0.001228       0.034460       0.018793      -0.019364       0.040096       0.042423      -0.110091      -0.069751       0.022756       0.046995              7.863481      10.841016       2.296266       1.368546       6.695082      -0.913142       6.054346          -0.000000
          126              O       6.130566       5.621208       7.302896      -0.580993      41.081678 0.59398142E+03  0.14655711E+05                                 9.538266                            7.598708       0.134250       2.098047                    0.994913      27.924605      74.636512       0.680980       0.364534      -1.133373       0.004975       0.028449      -0.020273       0.035285      -0.013653      -0.039415      -0.012451      -0.079147       0.055844      -0.070120       0.029285       0.040835             11.411966       9.447714      -1.386279       3.127587      10.899446      -6.185830      13.888737           0.000001
          127              O       5.569381       9.514132      15.064589      -0.545750      34.904557 0.47528252E+03  0.11055979E+05                                 8.415995                            6.657426       0.568838       2.253355                    0.997589      26.541579      68.167568       0.752954       0.349697      -1.148862      -0.009354      -0.020449      -0.021947       0.031422       0.023467       0.024458      -0.037072       0.002401      -0.106931      -0.067250       0.024375       0.042875             10.035290      10.787415       5.112508       2.378814      11.719372       4.180891       7.599083          -0.000000
          128              O       3.485790       9.157240      15.774985      -0.583596      36.096468 0.52680099E+03  0.12585046E+05                                 8.631074                            7.042217       0.392484       2.170017                    0.997775      27.740399      72.412993       0.726264       0.353023      -1.145119       0.019307      -0.015135      -0.024973       0.035007      -0.043060      -0.032778      -0.036816       0.013384       0.054681      -0.077947       0.034388       0.043560             10.188921       8.736426      -2.109960      -3.725197       8.349610       4.729298      13.480728           0.000000
          129              O       4.516012       3.779382      11.205254      -0.530234      30.050037 0.44836967E+03  0.10299466E+05                                 7.600827                            6.475619       0.528954       2.239012                    0.997568      26.538632      68.172914       0.760274       0.350718      -1.145749      -0.015694       0.007640       0.008569       0.019445      -0.025736      -0.040542      -0.025825      -0.007368      -0.161037      -0.081505       0.027897       0.053608              8.561708       7.527425      -3.733163      -0.042182      12.363525       1.043555       5.794175           0.000000
          130              O       3.059442       5.004526      10.024187      -0.578785      45.755391 0.65705053E+03  0.16601847E+05                                10.214291                            7.979741       0.163356       2.095723                    0.995302      28.470885      76.640764       0.667019       0.363421      -1.135894       0.003829      -0.027846       0.033212       0.043510       0.018836      -0.017769      -0.045635       0.126540       0.088147      -0.095689       0.024684       0.071005             12.257356      13.424448      -0.370232       7.528492       8.239876       0.808880      15.107744           0.000000
          131              O       7.579057       6.618586      11.736674      -0.545187      30.830000 0.44115783E+03  0.10062716E+05                                 7.642605                            6.361619       0.760052       2.307714                    0.999135      26.471976      67.105089       0.780571       0.344011      -1.154735      -0.022637      -0.039142       0.022004       0.050286       0.012074       0.027950      -0.022378       0.042733      -0.156175      -0.067829       0.012323       0.055506              8.551657      14.296738       0.709663      -0.435174       5.368602       0.996949       5.989631           0.000000
          132              O       6.246734       5.778076      10.162893      -0.571038      38.653099 0.58190372E+03  0.14294587E+05                                 9.170963                            7.536687       0.157592       2.095734                    0.996454      28.167339      75.298857       0.681153       0.366051      -1.131372      -0.008015      -0.000120       0.015409       0.017369       0.001134       0.030276      -0.009575      -0.138570       0.109844      -0.094652       0.037519       0.057134             10.692258       9.003632      -0.811759      -2.045140       7.984320       4.972090      15.088823           0.000000
          133              O       0.777143       5.475986       8.716116      -0.866941      47.897036 0.94371565E+03  0.26128335E+05                                10.297114                            9.288727      -0.430588       1.862792                    0.994880      33.122707      93.617133       0.645257       0.342849      -1.151496       0.018828      -0.054471      -0.037428       0.068720       0.019188      -0.017649      -0.009449       0.051550       0.176286      -0.061616      -0.003479       0.065095             11.547564      13.844412      -0.966460       0.226865      10.218340      -0.337371      10.579939           0.000001
          134              O       3.293196       2.156075       8.614753      -0.876924      43.059273 0.87888379E+03  0.23910149E+05                                 9.498430                            8.876685      -0.227133       1.907147                    0.997524      33.488592      93.900575       0.669659       0.336203      -1.156858       0.006657       0.044441       0.012778       0.046718       0.053252      -0.012701      -0.018756      -0.060538      -0.041204      -0.054451      -0.019495       0.073946             10.286499      11.878754       0.107192      -0.012785       8.304682      -0.245210      10.676063           0.000000
          135              O      -0.033846       7.428441      11.132287      -0.579747      43.481699 0.55323540E+03  0.13370604E+05                                 9.813285                            7.226148       0.429898       2.191576                    0.997003      27.572735      72.239647       0.716028       0.353944      -1.145120       0.047115      -0.011649       0.036544       0.060754       0.026385       0.014093      -0.055585       0.007463      -0.112973      -0.079545       0.021983       0.057562             12.349116      15.587617       7.779906       2.848376      13.756673       3.784787       7.703058          -0.000000
          136              O       1.828765       8.162774      10.146716      -0.566474      34.827168 0.50100283E+03  0.11815294E+05                                 8.415820                            6.845284       0.429278       2.188007                    0.997699      27.335198      70.815217       0.740505       0.350731      -1.147388      -0.024843       0.023823       0.015678       0.037823      -0.035504      -0.023816      -0.038024       0.027900       0.060719      -0.070440       0.027867       0.042573              9.922849       8.035078      -1.554081      -3.873330       7.945073       4.308248      13.788395           0.000000
          137              O       1.113636      13.510834      14.794061      -0.551196      36.487179 0.53858302E+03  0.12976607E+05                                 8.814160                            7.239112       0.165385       2.113562                    0.995340      27.510691      72.827876       0.696704       0.364879      -1.132311      -0.003575      -0.015450       0.000872       0.015882      -0.024196      -0.048292      -0.043710      -0.013180      -0.107982      -0.088174       0.040591       0.047583             10.234857       8.468392      -3.271268       0.131949      16.254656       0.223741       5.981522           0.000001
          138              O       2.490505      12.143721      15.900268      -0.586791      45.829011 0.66501191E+03  0.16871301E+05                                10.251719                            8.028456      -0.025313       2.037892                    0.994065      28.569557      77.326002       0.664234       0.363468      -1.134671      -0.015806       0.013190      -0.026735       0.033743      -0.004146      -0.008587      -0.028328       0.128798       0.075167      -0.084547       0.030013       0.054534             12.335506      13.328965      -0.314394       7.351352       8.712818       0.334095      14.964736           0.000000
          139              O       9.099061       9.864173      15.025353      -0.579470      29.410537 0.44206531E+03  0.10098001E+05                                 7.378627                            6.386974       0.799159       2.298226                    0.998820      27.287209      69.432661       0.774858       0.346047      -1.151959       0.009184       0.033190       0.001228       0.034460       0.018793       0.019364      -0.040096       0.042423      -0.110091      -0.069751       0.022756       0.046995              7.863482      10.841017       2.296267      -1.368546       6.695083       0.913143       6.054347          -0.000000
          140              O      10.246434      11.504092      15.907496      -0.580993      41.081676 0.59398139E+03  0.14655710E+05                                 9.538266                            7.598708       0.134250       2.098047                    0.994913      27.924604      74.636510       0.680980       0.364534      -1.133373      -0.004975      -0.028449      -0.020273       0.035285      -0.013653       0.039415       0.012451      -0.079147       0.055844      -0.070120       0.029285       0.040835             11.411966       9.447714      -1.386279      -3.127587      10.899446       6.185830      13.888737           0.000000
          141              O      10.807619       7.611168       6.459989      -0.545750      34.904556 0.47528251E+03  0.11055979E+05                                 8.415995                            6.657426       0.568838       2.253355                    0.997589      26.541579      68.167568       0.752954       0.349697      -1.148862       0.009354       0.020449      -0.021947       0.031422       0.023467      -0.024458       0.037072       0.002401      -0.106931      -0.067250       0.024375       0.042875             10.035290      10.787415       5.112507      -2.378814      11.719372      -4.180891       7.599083          -0.000000
          142              O       1.973210       7.968060       7.170385      -0.583596      36.096461 0.52680086E+03  0.12585043E+05                                 8.631072                            7.042216       0.392484       2.170017                    0.997775      27.740397      72.412984       0.726264       0.353023      -1.145120      -0.019307       0.015135      -0.024973       0.035007      -0.043060       0.032778       0.036816       0.013384       0.054681      -0.077947       0.034388       0.043560             10.188919       8.736425      -2.109960       3.725197       8.349608      -4.729296      13.480725           0.000000
          143              O       0.942988      13.345918       2.600654      -0.530234      30.050040 0.44836974E+03  0.10299468E+05                                 7.600828                            6.475620       0.528954       2.239012                    0.997568      26.538633      68.172919       0.760274       0.350718      -1.145749       0.015694      -0.007640       0.008569       0.019445      -0.025736       0.040542       0.025825      -0.007368      -0.161037      -0.081505       0.027897       0.053608              8.561709       7.527425      -3.733164       0.042182      12.363526      -1.043555       5.794175           0.000000
          144              O       2.399558      12.120774       1.419587      -0.578785      45.755391 0.65705053E+03  0.16601847E+05                                10.214290                            7.979741       0.163356       2.095723                    0.995302      28.470885      76.640763       0.667019       0.363421      -1.135894      -0.003829       0.027846       0.033213       0.043510       0.018836       0.017769       0.045635       0.126540       0.088147      -0.095689       0.024684       0.071005             12.257356      13.424448      -0.370232      -7.528492       8.239876      -0.808880      15.107743           0.000000
          145              O       8.797943      10.506714       3.132074      -0.545187      30.830002 0.44115785E+03  0.10062716E+05                                 7.642605                            6.361620       0.760051       2.307714                    0.999135      26.471976      67.105090       0.780571       0.344011      -1.154735       0.022637       0.039142       0.022004       0.050286       0.012074      -0.027950       0.022378       0.042733      -0.156175      -0.067829       0.012323       0.055506              8.551658      14.296740       0.709663       0.435174       5.368602      -0.996949       5.989631           0.000000
          146              O      10.130266      11.347224       1.558293      -0.571038      38.653099 0.58190372E+03  0.14294587E+05                                 9.170964                            7.536687       0.157592       2.095734                    0.996454      28.167339      75.298857       0.681153       0.366051      -1.131372       0.008015       0.000120       0.015409       0.017369       0.001134      -0.030276       0.009575      -0.138570       0.109844      -0.094652       0.037519       0.057134             10.692259       9.003632      -0.811759       2.045140       7.984320      -4.972090      15.088823           0.000000
          147              O       4.681857      11.649314       0.111516      -0.866941      47.897039 0.94371571E+03  0.26128337E+05                                10.297114                            9.288727      -0.430588       1.862792                    0.994880      33.122708      93.617134       0.645257       0.342849      -1.151496      -0.018828       0.054471      -0.037428       0.068720       0.019188       0.017649       0.009449       0.051550       0.176286      -0.061616      -0.003479       0.065095             11.547564      13.844412      -0.966460      -0.226865      10.218340       0.337371      10.579939           0.000001
          148              O       2.165804      14.969225       0.010153      -0.876924      43.059274 0.87888381E+03  0.23910150E+05                                 9.498430                            8.876685      -0.227133       1.907147                    0.997524      33.488592      93.900578       0.669659       0.336203      -1.156858      -0.006657      -0.044441       0.012778       0.046718       0.053252       0.012701       0.018756      -0.060538      -0.041204      -0.054451      -0.019495       0.073946             10.286499      11.878753       0.107193       0.012785       8.304682       0.245210      10.676063           0.000000
          149              O       5.425154       1.134209       6.076913      -0.579747      43.481700 0.55323541E+03  0.13370605E+05                                 9.813286                            7.226148       0.429898       2.191576                    0.997003      27.572735      72.239649       0.716028       0.353944      -1.145120       0.047115       0.011649      -0.036544       0.060754      -0.026385      -0.014093      -0.055585       0.007463      -0.112973      -0.079545       0.021983       0.057562             12.349116      15.587618      -7.779906      -2.848376      13.756673       3.784787       7.703058          -0.000000
          150              O       7.287765       0.399876       7.062484      -0.566474      34.827163 0.50100276E+03  0.11815292E+05                                 8.415819                            6.845283       0.429278       2.188007                    0.997699      27.335197      70.815212       0.740505       0.350731      -1.147388      -0.024843      -0.023823      -0.015678       0.037823       0.035504       0.023816      -0.038024       0.027900       0.060719      -0.070440       0.027867       0.042573              9.922848       8.035077       1.554080       3.873330       7.945072       4.308247      13.788393           0.000000
          151              O       6.572636      12.177116       2.415139      -0.551196      36.487180 0.53858303E+03  0.12976607E+05                                 8.814160                            7.239113       0.165385       2.113562                    0.995340      27.510691      72.827877       0.696704       0.364879      -1.132311      -0.003575       0.015450      -0.000872       0.015882       0.024196       0.048292      -0.043710      -0.013180      -0.107982      -0.088174       0.040591       0.047583             10.234857       8.468393       3.271268      -0.131949      16.254656       0.223740       5.981522           0.000001
          152              O       7.949505      13.544229       1.308932      -0.586791      45.829012 0.66501192E+03  0.16871301E+05                                10.251719                            8.028457      -0.025313       2.037892                    0.994065      28.569557      77.326003       0.664234       0.363468      -1.134671      -0.015806      -0.013190       0.026735       0.033743       0.004146       0.008587      -0.028328       0.128798       0.075167      -0.084547       0.030013       0.054534             12.335507      13.328966       0.314394      -7.351352       8.712818       0.334095      14.964736           0.000000
          153              O       3.640061      15.823777       2.183847      -0.579470      29.410540 0.44206538E+03  0.10098003E+05                                 7.378628                            6.386975       0.799159       2.298226                    0.998820      27.287210      69.432666       0.774858       0.346047      -1.151959       0.009184      -0.033190      -0.001228       0.034460      -0.018793      -0.019364      -0.040096       0.042423      -0.110091      -0.069751       0.022756       0.046995              7.863483      10.841018      -2.296267       1.368547       6.695083       0.913143       6.054348          -0.000000
          154              O       4.787434      14.183858       1.301704      -0.580993      41.081678 0.59398143E+03  0.14655712E+05                                 9.538267                            7.598708       0.134250       2.098047                    0.994913      27.924605      74.636513       0.680980       0.364534      -1.133373      -0.004975       0.028449       0.020273       0.035285       0.013653      -0.039415       0.012451      -0.079147       0.055844      -0.070120       0.029285       0.040835             11.411966       9.447714       1.386279       3.127587      10.899446       6.185830      13.888737           0.000000
          155              O       5.348619       0.951482      10.749211      -0.545750      34.904559 0.47528256E+03  0.11055980E+05                                 8.415996                            6.657426       0.568837       2.253355                    0.997589      26.541580      68.167572       0.752954       0.349697      -1.148862       0.009354      -0.020449       0.021947       0.031422      -0.023467       0.024458       0.037072       0.002401      -0.106931      -0.067250       0.024375       0.042875             10.035291      10.787415      -5.112508       2.378814      11.719373      -4.180891       7.599084          -0.000000
          156              O       7.432210       0.594590      10.038815      -0.583596      36.096461 0.52680085E+03  0.12585042E+05                                 8.631072                            7.042216       0.392484       2.170017                    0.997775      27.740398      72.412985       0.726264       0.353023      -1.145120      -0.019307      -0.015135       0.024973       0.035007       0.043060      -0.032778       0.036816       0.013384       0.054681      -0.077947       0.034388       0.043560             10.188919       8.736424       2.109959      -3.725197       8.349608      -4.729296      13.480725           0.000000
          157              O       6.401988      12.342032      14.608546      -0.530234      30.050039 0.44836972E+03  0.10299467E+05                                 7.600828                            6.475620       0.528954       2.239012                    0.997568      26.538632      68.172917       0.760274       0.350718      -1.145749       0.015694       0.007640      -0.008569       0.019445       0.025736      -0.040542       0.025825      -0.007368      -0.161037      -0.081505       0.027897       0.053608              8.561709       7.527425       3.733164      -0.042182      12.363526      -1.043555       5.794176           0.000000
          158              O       7.858558      13.567176      15.789613      -0.578785      45.755391 0.65705053E+03  0.16601847E+05                                10.214291                            7.979741       0.163356       2.095723                    0.995302      28.470885      76.640764       0.667019       0.363421      -1.135894      -0.003829      -0.027846      -0.033212       0.043510      -0.018836      -0.017769       0.045635       0.126540       0.088147      -0.095689       0.024684       0.071005             12.257356      13.424448       0.370232       7.528492       8.239876      -0.808880      15.107744           0.000000
          159              O       3.338943      15.181236      14.077126      -0.545187      30.829997 0.44115776E+03  0.10062714E+05                                 7.642604                            6.361619       0.760052       2.307714                    0.999135      26.471975      67.105084       0.780571       0.344011      -1.154735       0.022637      -0.039142      -0.022004       0.050286      -0.012074       0.027950       0.022378       0.042733      -0.156175      -0.067829       0.012323       0.055506              8.551656      14.296737      -0.709663      -0.435174       5.368601      -0.996949       5.989630           0.000000
          160              O       4.671266      14.340726      15.650907      -0.571038      38.653100 0.58190373E+03  0.14294587E+05                                 9.170963                            7.536687       0.157592       2.095734                    0.996454      28.167340      75.298858       0.681153       0.366051      -1.131372       0.008015      -0.000120      -0.015409       0.017369      -0.001134       0.030276       0.009575      -0.138570       0.109844      -0.094652       0.037519       0.057134             10.692258       9.003632       0.811759      -2.045140       7.984320      -4.972089      15.088822           0.000000
          161              O      10.140857      14.038636      17.097684      -0.866941      47.897041 0.94371579E+03  0.26128339E+05                                10.297114                            9.288727      -0.430588       1.862792                    0.994880      33.122708      93.617134       0.645257       0.342849      -1.151496      -0.018828      -0.054471       0.037428       0.068720      -0.019188      -0.017649       0.009449       0.051550       0.176286      -0.061616      -0.003479       0.065095             11.547564      13.844412       0.966460       0.226866      10.218340       0.337371      10.579939           0.000001
          162              O       7.624804      10.718725      -0.010153      -0.876924      43.059274 0.87888381E+03  0.23910150E+05                                 9.498430                            8.876686      -0.227133       1.907147                    0.997524      33.488592      93.900578       0.669659       0.336203      -1.156858      -0.006657       0.044441      -0.012778       0.046718      -0.053252      -0.012700       0.018756      -0.060538      -0.041204      -0.054451      -0.019495       0.073946             10.286500      11.878754      -0.107192      -0.012785       8.304682       0.245210      10.676063           0.000000
          163              O       0.033846      15.991091      14.681513      -0.579747      43.481701 0.55323542E+03  0.13370605E+05                                 9.813286                            7.226148       0.429898       2.191576                    0.997003      27.572735      72.239649       0.716028       0.353944      -1.145120      -0.047115      -0.011649      -0.036544       0.060754      -0.026385       0.014093       0.055585       0.007463      -0.112973      -0.079545       0.021983       0.057562             12.349117      15.587618      -7.779907       2.848376      13.756674      -3.784787       7.703058          -0.000000
          164              O       9.089235      16.725424      15.667084      -0.566474      34.827165 0.50100279E+03  0.11815292E+05                                 8.415820                            6.845283       0.429278       2.188007                    0.997699      27.335197      70.815213       0.740505       0.350731      -1.147388       0.024843       0.023823      -0.015678       0.037823       0.035504      -0.023817       0.038024       0.027900       0.060719      -0.070440       0.027867       0.042573              9.922848       8.035078       1.554080      -3.873330       7.945073      -4.308248      13.788394           0.000000
          165              O       9.804364       4.948184      11.019739      -0.551196      36.487180 0.53858303E+03  0.12976607E+05                                 8.814160                            7.239113       0.165385       2.113562                    0.995340      27.510691      72.827877       0.696704       0.364879      -1.132311       0.003575      -0.015450      -0.000872       0.015882       0.024196      -0.048292       0.043710      -0.013180      -0.107982      -0.088174       0.040591       0.047583             10.234857       8.468393       3.271268       0.131949      16.254656      -0.223740       5.981522           0.000001
          166              O       8.427495       3.581071       9.913532      -0.586791      45.829014 0.66501196E+03  0.16871302E+05                                10.251719                            8.028457      -0.025313       2.037892                    0.994065      28.569558      77.326004       0.664234       0.363468      -1.134671       0.015806       0.013190       0.026735       0.033743       0.004146      -0.008587       0.028328       0.128798       0.075167      -0.084547       0.030013       0.054534             12.335506      13.328966       0.314394       7.351352       8.712818      -0.334095      14.964736           0.000000
          167              O       1.818939       1.301523      10.788447      -0.579470      29.410531 0.44206520E+03  0.10097998E+05                                 7.378626                            6.386973       0.799159       2.298226                    0.998820      27.287207      69.432653       0.774858       0.346047      -1.151959      -0.009184       0.033190      -0.001228       0.034460      -0.018793       0.019364       0.040096       0.042423      -0.110091      -0.069751       0.022756       0.046995              7.863481      10.841015      -2.296266      -1.368546       6.695082      -0.913142       6.054346          -0.000000
          168              O       0.671566       2.941442       9.906304      -0.580993      41.081678 0.59398142E+03  0.14655711E+05                                 9.538266                            7.598708       0.134250       2.098047                    0.994913      27.924605      74.636512       0.680980       0.364534      -1.133373       0.004975      -0.028449       0.020273       0.035285       0.013653       0.039415      -0.012451      -0.079147       0.055844      -0.070120       0.029285       0.040835             11.411965       9.447714       1.386279      -3.127587      10.899446      -6.185829      13.888737           0.000000
          169              O       0.110381      16.173818       2.144611      -0.545750      34.904560 0.47528256E+03  0.11055980E+05                                 8.415996                            6.657426       0.568838       2.253355                    0.997589      26.541580      68.167572       0.752954       0.349697      -1.148862      -0.009354       0.020449       0.021947       0.031422      -0.023467      -0.024458      -0.037072       0.002401      -0.106931      -0.067250       0.024375       0.042875             10.035291      10.787416      -5.112508      -2.378814      11.719373       4.180891       7.599084          -0.000000
          170              O       8.944790      16.530710       1.434215      -0.583596      36.096457 0.52680080E+03  0.12585041E+05                                 8.631072                            7.042215       0.392484       2.170017                    0.997775      27.740396      72.412979       0.726264       0.353023      -1.145120       0.019307       0.015135       0.024973       0.035007       0.043060       0.032778      -0.036816       0.013384       0.054681      -0.077947       0.034388       0.043560             10.188918       8.736424       2.109959       3.725196       8.349607       4.729296      13.480724           0.000000
          171              O       9.975012       4.783268       6.003946      -0.530234      30.050039 0.44836972E+03  0.10299467E+05                                 7.600828                            6.475620       0.528954       2.239012                    0.997568      26.538632      68.172917       0.760274       0.350718      -1.145749      -0.015694      -0.007640      -0.008569       0.019445       0.025736       0.040542      -0.025825      -0.007368      -0.161037      -0.081505       0.027897       0.053608              8.561709       7.527425       3.733164       0.042182      12.363526       1.043555       5.794176           0.000000
          172              O       8.518442       3.558124       7.185013      -0.578785      45.755392 0.65705054E+03  0.16601848E+05                                10.214291                            7.979741       0.163356       2.095723                    0.995302      28.470885      76.640765       0.667019       0.363421      -1.135894       0.003829       0.027846      -0.033213       0.043510      -0.018836       0.017769      -0.045635       0.126540       0.088147      -0.095689       0.024684       0.071005             12.257356      13.424448       0.370232      -7.528492       8.239876       0.808880      15.107744           0.000000
          173              O       2.120057       1.944064       5.472526      -0.545187      30.829994 0.44115773E+03  0.10062713E+05                                 7.642603                            6.361618       0.760052       2.307714                    0.999135      26.471975      67.105082       0.780571       0.344011      -1.154735      -0.022637       0.039142      -0.022004       0.050286      -0.012074      -0.027950      -0.022378       0.042733      -0.156175      -0.067829       0.012323       0.055506              8.551655      14.296735      -0.709663       0.435174       5.368601       0.996949       5.989630           0.000000
          174              O       0.787734       2.784574       7.046307      -0.571038      38.653098 0.58190370E+03  0.14294586E+05                                 9.170963                            7.536687       0.157592       2.095734                    0.996454      28.167339      75.298856       0.681153       0.366051      -1.131372      -0.008015       0.000120      -0.015409       0.017369      -0.001134      -0.030276      -0.009575      -0.138570       0.109844      -0.094652       0.037519       0.057134             10.692258       9.003632       0.811759       2.045140       7.984320       4.972090      15.088822           0.000000
          175              O       6.236143       3.086664       8.493084      -0.866941      47.897036 0.94371565E+03  0.26128335E+05                                10.297114                            9.288727      -0.430588       1.862792                    0.994880      33.122707      93.617133       0.645257       0.342849      -1.151496       0.018828       0.054471       0.037428       0.068720      -0.019188       0.017649      -0.009449       0.051550       0.176286      -0.061616      -0.003479       0.065095             11.547564      13.844412       0.966460      -0.226865      10.218340      -0.337371      10.579939           0.000001
          176              O       8.752196       6.406575       8.594447      -0.876924      43.059275 0.87888384E+03  0.23910150E+05                                 9.498430                            8.876685      -0.227134       1.907147                    0.997524      33.488592      93.900576       0.669659       0.336203      -1.156858       0.006657      -0.044441      -0.012778       0.046718      -0.053252       0.012701      -0.018756      -0.060538      -0.041204      -0.054451      -0.019495       0.073946             10.286500      11.878754      -0.107192       0.012785       8.304682      -0.245210      10.676063           0.000000

******************************************************
Auxiliary information for the entire system
The total spin magnetic moment of the unit cell is   0.000024
The total net atomic charge of the unit cell is   0.000003
Accuracy of reproducing the electrostatic potential in the unit cell:
  The inner radius (bohr) =    5.0000
  The outer radius (bohr) =   12.0000
  Valid grid points have density less than (e/(bohr^3)) =    0.0001
  The number of valid grid points were=       182004
  The rms potential error without charges in kcal/mol is=      4.13951
  The rms potential error with partial charges in kcal/mol is=      0.63973
  The RRMSE value at monopole order=      0.15454
  The rms potential error with partial charges and cloud penetration in kcal/mol is=      0.63999
  The RRMSE value at monopole order with cloud penetration is=      0.15460
  The rms potential error with partial charges and atomic dipoles in kcal/mol is=      0.35157
  The RRMSE value at dipole order=      0.08493
  The rms potential error with partial charges, atomic dipoles and cloud penetration in kcal/mol is=      0.33969
  The RRMSE value at dipole order with cloud penetration=      0.08206

******************************************************
The electron densities and ab initio electrostatic potential were computed in VASP using the PBE functional and
projector augmented wave method. See the main text of the journal article for a description of computational details.
The atomic charges, dipoles, and quadrupoles were computed with the DDEC6 method as described in
(a) T. A. Manz and N. Gabaldon Limas, RSC Adv. 6 (2016) 47771-47801 DOI: 10.1039/c6ra04656h
(b) N. Gabaldon Limas and T. A. Manz, RSC Adv. 8 (2018) 2678-2707 DOI: 10.1039/c7ra11829e.
For each atom in the material, the electron cloud parameters were fit to the spherically averaged atom-in-material
electron density using radial positions for which this density was between 10^-4 and 10^-2 electrons per cubic bohr.
The polarizabilities, dispersion coefficients, and quantum Drude oscillator (QDO) parameters were fit using the MCLF method.
The magnetic structure of the system was optimized in VASP from the default ferromagnetic initial guess using spin polarization.
The atomic spin moments (ASMs) were computed on this optimized magnetic structure using the DDEC6 partition as inputs
to the method of T. A. Manz and D. S. Sholl, J. Chem. Theory Comput. 7 (2011) 4146-4164 DOI: 10.1021/ct200539n.
The RMSE and RRMSE were computed using a uniform grid with Ewald summation.
