# Supplementary material for: A collection of forcefield precursors for metal–organic frameworks
Source: RSC Adv. 2019 Nov 13;9(63):36492–507. doi: 10.1039/c9ra07327b (PMC9075174; doi:10.1039/c9ra07327b)
Supplement: RA-009-C9RA07327B-s3971 [file RA-009-C9RA07327B-s3971.xyz]

  356
jmolscript: load "" {1 1 1} spacegroup "x,y,z" unitcell [{     19.807000     0.000000     0.000000 }, {      0.000000    27.714000     0.000000 }, {      0.000000     0.000000    27.847000 }]
Zn     6.168692    26.116842    17.209724     0.952371
Zn     3.734808    15.454158     3.286224     0.952371
Zn     6.168692     1.597158    17.209724     0.952371
Zn     3.734808    12.259842     3.286224     0.952371
Zn     3.953279     0.000000    15.651685     0.928722
Zn     3.936839     0.000000    18.818167     0.987775
Zn     5.950221    13.857000     1.728185     0.928722
Zn     5.966661    13.857000     4.894667     0.987775
Zn    13.638308    26.116842    10.637276     0.952371
Zn    16.072192    15.454158    24.560776     0.952371
Zn    13.638308     1.597158    10.637276     0.952371
Zn    16.072192    12.259842    24.560776     0.952371
Zn    15.853721     0.000000    12.195315     0.928722
Zn    15.870161     0.000000     9.028833     0.987775
Zn    13.856779    13.857000    26.118815     0.928722
Zn    13.840339    13.857000    22.952333     0.987775
H      7.092887    23.598471    13.895653     0.116202
H      7.203806    22.049258    12.155216     0.112220
H      3.856423    23.490386    10.668186     0.106305
H      3.729658    25.111655    12.355714     0.117040
H      3.761349    20.394733     7.471350     0.115054
H      3.511781    18.601637     5.998244     0.123901
H      6.680901    16.866740     7.579953     0.119025
H      6.884913    18.637665     9.080907     0.110968
H     12.716094     2.034208    17.315265     0.121270
H     10.390752     2.003722    17.323619     0.116452
H      2.810613    17.972529    -0.027847     0.116202
H      2.699694    19.521742    26.078716     0.112220
H      6.047077    18.080614    24.591686     0.106305
H      6.173842    16.459345    26.279214     0.117040
H      6.142151    21.176267    21.394850     0.115054
H      6.391719    22.969363    19.921744     0.123901
H      3.222599    24.704260    21.503453     0.119025
H      3.018587    22.933335    23.004407     0.110968
H     16.994406    11.822792     3.391765     0.121270
H     19.319748    11.853278     3.400119     0.116452
H      7.092887     4.115529    13.895653     0.116202
H      7.203806     5.664742    12.155216     0.112220
H      3.856423     4.223614    10.668186     0.106305
H      3.729658     2.602345    12.355714     0.117040
H      3.761349     7.319267     7.471350     0.115054
H      3.511781     9.112363     5.998244     0.123901
H      6.680901    10.847260     7.579953     0.119025
H      6.884913     9.076335     9.080907     0.110968
H     12.716094    25.679792    17.315265     0.121270
H     10.390752    25.710278    17.323619     0.116452
H      2.810613     9.741471    -0.027847     0.116202
H      2.699694     8.192258    26.078716     0.112220
H      6.047077     9.633386    24.591686     0.106305
H      6.173842    11.254655    26.279214     0.117040
H      6.142151     6.537733    21.394850     0.115054
H      6.391719     4.744637    19.921744     0.123901
H      3.222599     3.009740    21.503453     0.119025
H      3.018587     4.780665    23.004407     0.110968
H     16.994406    15.891208     3.391765     0.121270
H     19.319748    15.860722     3.400119     0.116452
H     19.640621     0.000000    19.033424     0.116347
H     17.303395     0.000000    19.147597     0.118749
H     17.200399     0.000000    15.132060     0.115467
H     19.509895     0.000000    15.076366     0.114276
H     10.069879    13.857000     5.109924     0.116347
H     12.407105    13.857000     5.224097     0.118749
H     12.510101    13.857000     1.208560     0.115467
H     10.200605    13.857000     1.152866     0.114276
H     12.714113    23.598471    13.951347     0.116202
H     12.603194    22.049258    15.691784     0.112220
H     15.950577    23.490386    17.178814     0.106305
H     16.077342    25.111655    15.491286     0.117040
H     16.045651    20.394733    20.375650     0.115054
H     16.295219    18.601637    21.848756     0.123901
H     13.126099    16.866740    20.267047     0.119025
H     12.922087    18.637665    18.766093     0.110968
H      7.090906     2.034208    10.531735     0.121270
H      9.416248     2.003722    10.523381     0.116452
H     16.996387    17.972529     0.027847     0.116202
H     17.107306    19.521742     1.768285     0.112220
H     13.759923    18.080614     3.255314     0.106305
H     13.633158    16.459345     1.567786     0.117040
H     13.664849    21.176267     6.452150     0.115054
H     13.415281    22.969363     7.925256     0.123901
H     16.584401    24.704260     6.343547     0.119025
H     16.788413    22.933335     4.842593     0.110968
H      2.812594    11.822792    24.455235     0.121270
H      0.487252    11.853278    24.446881     0.116452
H     12.714113     4.115529    13.951347     0.116202
H     12.603194     5.664742    15.691784     0.112220
H     15.950577     4.223614    17.178814     0.106305
H     16.077342     2.602345    15.491286     0.117040
H     16.045651     7.319267    20.375650     0.115054
H     16.295219     9.112363    21.848756     0.123901
H     13.126099    10.847260    20.267047     0.119025
H     12.922087     9.076335    18.766093     0.110968
H      7.090906    25.679792    10.531735     0.121270
H      9.416248    25.710278    10.523381     0.116452
H     16.996387     9.741471     0.027847     0.116202
H     17.107306     8.192258     1.768285     0.112220
H     13.759923     9.633386     3.255314     0.106305
H     13.633158    11.254655     1.567786     0.117040
H     13.664849     6.537733     6.452150     0.115054
H     13.415281     4.744637     7.925256     0.123901
H     16.584401     3.009740     6.343547     0.119025
H     16.788413     4.780665     4.842593     0.110968
H      2.812594    15.891208    24.455235     0.121270
H      0.487252    15.860722    24.446881     0.116452
H      0.166379     0.000000     8.813576     0.116347
H      2.503605     0.000000     8.699403     0.118749
H      2.606601     0.000000    12.714940     0.115467
H      0.297105     0.000000    12.770634     0.114276
H      9.737121    13.857000    22.737075     0.116347
H      7.399895    13.857000    22.622903     0.118749
H      7.296899    13.857000    26.638440     0.115467
H      9.606395    13.857000    26.694134     0.114276
C      5.268662    25.422052    14.497148     0.622659
C      5.365716    24.452062    13.360991    -0.030308
C      6.397661    23.579071    13.249603    -0.103744
C      6.463024    22.642338    12.202555    -0.141866
C      5.472674    22.573053    11.239049     0.160345
C      4.529861    23.487615    11.339298    -0.134051
C      4.426864    24.465919    12.361283    -0.097784
C      5.474655    21.605834    10.275543    -0.088131
C      5.454848    20.760557     9.434564    -0.126548
C      5.347890    19.724054     8.409794     0.170744
C      4.387250    19.682483     7.504767    -0.138226
C      4.250582    18.629351     6.594170    -0.086791
C      5.153781    17.681532     6.571892    -0.014309
C      6.096595    17.615018     7.524259    -0.111856
C      6.195630    18.662608     8.426502    -0.136673
C      5.034939    16.448259     5.686357     0.591395
C     12.246668     1.208330    17.315265    -0.146451
C     10.868101     1.183388    17.343112    -0.095091
C      4.634838    16.148948     0.573648     0.622659
C      4.537784    17.118938    27.284491    -0.030308
C      3.505839    17.991929    27.173103    -0.103744
C      3.440476    18.928662    26.126055    -0.141866
C      4.430826    18.997947    25.162549     0.160345
C      5.373639    18.083385    25.262798    -0.134051
C      5.476635    17.105081    26.284783    -0.097784
C      4.428845    19.965166    24.199043    -0.088131
C      4.448652    20.810443    23.358064    -0.126548
C      4.555610    21.846946    22.333294     0.170744
C      5.516249    21.888517    21.428266    -0.138226
C      5.652918    22.941649    20.517670    -0.086791
C      4.749719    23.889468    20.495392    -0.014309
C      3.806905    23.955982    21.447759    -0.111856
C      3.707870    22.908392    22.350002    -0.136673
C      4.868561    25.122741    19.609857     0.591395
C     17.463832    12.648670     3.391765    -0.146451
C     18.842399    12.673612     3.419612    -0.095091
C      5.268662     2.291948    14.497148     0.622659
C      5.365716     3.261938    13.360991    -0.030308
C      6.397661     4.134929    13.249603    -0.103744
C      6.463024     5.071662    12.202555    -0.141866
C      5.472674     5.140947    11.239049     0.160345
C      4.529861     4.226385    11.339298    -0.134051
C      4.426864     3.248081    12.361283    -0.097784
C      5.474655     6.108166    10.275543    -0.088131
C      5.454848     6.953443     9.434564    -0.126548
C      5.347890     7.989946     8.409794     0.170744
C      4.387250     8.031517     7.504767    -0.138226
C      4.250582     9.084649     6.594170    -0.086791
C      5.153781    10.032468     6.571892    -0.014309
C      6.096595    10.098982     7.524259    -0.111856
C      6.195630     9.051392     8.426502    -0.136673
C      5.034939    11.265741     5.686357     0.591395
C     12.246668    26.505670    17.315265    -0.146451
C     10.868101    26.530612    17.343112    -0.095091
C      4.634838    11.565052     0.573648     0.622659
C      4.537784    10.595062    27.284491    -0.030308
C      3.505839     9.722071    27.173103    -0.103744
C      3.440476     8.785338    26.126055    -0.141866
C      4.430826     8.716053    25.162549     0.160345
C      5.373639     9.630615    25.262798    -0.134051
C      5.476635    10.608919    26.284783    -0.097784
C      4.428845     7.748834    24.199043    -0.088130
C      4.448652     6.903557    23.358064    -0.126548
C      4.555610     5.867054    22.333294     0.170744
C      5.516249     5.825483    21.428266    -0.138226
C      5.652918     4.772351    20.517670    -0.086791
C      4.749719     3.824532    20.495392    -0.014309
C      3.806905     3.758018    21.447759    -0.111856
C      3.707870     4.805608    22.350002    -0.136673
C      4.868561     2.591259    19.609857     0.591395
C     17.463832    15.065330     3.391765    -0.146451
C     18.842399    15.040388     3.419612    -0.095091
C      1.495428     0.000000    17.028441     0.598586
C     19.759463     0.000000    17.020086    -0.024562
C     19.127620     0.000000    18.234216    -0.110186
C     17.737168     0.000000    18.303833    -0.154212
C     16.978560     0.000000    17.123120     0.155796
C     17.679728     0.000000    15.950762    -0.129646
C     19.062257     0.000000    15.914561    -0.092159
C     15.546514     0.000000    17.142613    -0.106667
C     14.366017     0.000000    17.220585    -0.098705
C     12.933971     0.000000    17.287418     0.156475
C     10.160991     0.000000    17.398806    -0.041834
C      8.623968     0.000000    17.365389     0.614248
C      8.408071    13.857000     3.104941     0.598586
C      9.951037    13.857000     3.096586    -0.024562
C     10.582880    13.857000     4.310716    -0.110186
C     11.973331    13.857000     4.380333    -0.154212
C     12.731940    13.857000     3.199620     0.155796
C     12.030772    13.857000     2.027262    -0.129646
C     10.648243    13.857000     1.991060    -0.092159
C     14.163986    13.857000     3.219113    -0.106667
C     15.344483    13.857000     3.297085    -0.098705
C     16.776529    13.857000     3.363918     0.156475
C     19.549509    13.857000     3.475306    -0.041834
C      1.279532    13.857000     3.441889     0.614248
C     14.538338    25.422052    13.349852     0.622659
C     14.441284    24.452062    14.486009    -0.030308
C     13.409339    23.579071    14.597397    -0.103744
C     13.343976    22.642338    15.644445    -0.141866
C     14.334326    22.573053    16.607951     0.160345
C     15.277139    23.487615    16.507702    -0.134051
C     15.380135    24.465919    15.485717    -0.097784
C     14.332345    21.605834    17.571457    -0.088130
C     14.352152    20.760557    18.412436    -0.126548
C     14.459110    19.724054    19.437206     0.170744
C     15.419749    19.682483    20.342234    -0.138226
C     15.556418    18.629351    21.252830    -0.086791
C     14.653219    17.681532    21.275108    -0.014309
C     13.710405    17.615018    20.322741    -0.111856
C     13.611370    18.662608    19.420498    -0.136673
C     14.772061    16.448259    22.160643     0.591395
C      7.560332     1.208330    10.531735    -0.146451
C      8.938899     1.183388    10.503888    -0.095091
C     15.172162    16.148948    27.273352     0.622659
C     15.269216    17.118938     0.562509    -0.030308
C     16.301161    17.991929     0.673897    -0.103744
C     16.366524    18.928662     1.720945    -0.141866
C     15.376174    18.997947     2.684451     0.160345
C     14.433361    18.083385     2.584202    -0.134051
C     14.330364    17.105081     1.562217    -0.097784
C     15.378155    19.965166     3.647957    -0.088131
C     15.358348    20.810443     4.488936    -0.126548
C     15.251390    21.846946     5.513706     0.170744
C     14.290750    21.888517     6.418734    -0.138226
C     14.154082    22.941649     7.329330    -0.086791
C     15.057281    23.889468     7.351608    -0.014309
C     16.000095    23.955982     6.399241    -0.111856
C     16.099130    22.908392     5.496998    -0.136674
C     14.938439    25.122741     8.237143     0.591395
C      2.343168    12.648670    24.455235    -0.146451
C      0.964601    12.673612    24.427388    -0.095091
C     14.538338     2.291948    13.349852     0.622659
C     14.441284     3.261938    14.486009    -0.030308
C     13.409339     4.134929    14.597397    -0.103744
C     13.343976     5.071662    15.644445    -0.141866
C     14.334326     5.140947    16.607951     0.160345
C     15.277139     4.226385    16.507702    -0.134051
C     15.380135     3.248081    15.485717    -0.097784
C     14.332345     6.108166    17.571457    -0.088130
C     14.352152     6.953443    18.412436    -0.126548
C     14.459110     7.989946    19.437206     0.170744
C     15.419749     8.031517    20.342234    -0.138226
C     15.556418     9.084649    21.252830    -0.086791
C     14.653219    10.032468    21.275108    -0.014309
C     13.710405    10.098982    20.322741    -0.111856
C     13.611370     9.051392    19.420498    -0.136674
C     14.772061    11.265741    22.160643     0.591395
C      7.560332    26.505670    10.531735    -0.146451
C      8.938899    26.530612    10.503888    -0.095091
C     15.172162    11.565052    27.273352     0.622659
C     15.269216    10.595062     0.562509    -0.030308
C     16.301161     9.722071     0.673897    -0.103744
C     16.366524     8.785338     1.720945    -0.141866
C     15.376174     8.716053     2.684451     0.160345
C     14.433361     9.630615     2.584202    -0.134051
C     14.330364    10.608919     1.562217    -0.097784
C     15.378155     7.748834     3.647957    -0.088130
C     15.358348     6.903557     4.488936    -0.126548
C     15.251390     5.867054     5.513706     0.170744
C     14.290750     5.825483     6.418734    -0.138226
C     14.154082     4.772351     7.329330    -0.086791
C     15.057281     3.824532     7.351608    -0.014309
C     16.000095     3.758018     6.399241    -0.111856
C     16.099130     4.805608     5.496998    -0.136673
C     14.938439     2.591259     8.237143     0.591395
C      2.343168    15.065330    24.455235    -0.146451
C      0.964601    15.040388    24.427388    -0.095091
C     18.311571     0.000000    10.818559     0.598586
C      0.047537     0.000000    10.826914    -0.024562
C      0.679380     0.000000     9.612784    -0.110186
C      2.069831     0.000000     9.543167    -0.154212
C      2.828440     0.000000    10.723880     0.155796
C      2.127272     0.000000    11.896238    -0.129646
C      0.744743     0.000000    11.932439    -0.092159
C      4.260486     0.000000    10.704387    -0.106667
C      5.440983     0.000000    10.626415    -0.098705
C      6.873029     0.000000    10.559582     0.156475
C      9.646009     0.000000    10.448194    -0.041834
C     11.183032     0.000000    10.481611     0.614248
C     11.398929    13.857000    24.742059     0.598586
C      9.855963    13.857000    24.750414    -0.024562
C      9.224120    13.857000    23.536284    -0.110186
C      7.833668    13.857000    23.466667    -0.154212
C      7.075060    13.857000    24.647380     0.155796
C      7.776228    13.857000    25.819738    -0.129646
C      9.158757    13.857000    25.855939    -0.092159
C      5.643014    13.857000    24.627887    -0.106667
C      4.462517    13.857000    24.549915    -0.098705
C      3.030471    13.857000    24.483082     0.156475
C      0.257491    13.857000    24.371694    -0.041834
C     18.527468    13.857000    24.405111     0.614248
O      6.142349    25.370227    15.367924    -0.545924
O      4.310003    26.210793    14.452593    -0.545865
O      4.064396    16.625629     4.747913    -0.578747
O      5.874756    15.569725     5.683573    -0.500717
O      8.073135     1.118814    17.352023    -0.548522
O      3.761151    16.200773     1.444424    -0.545924
O      5.593497    15.360207     0.529093    -0.545865
O      5.839104    24.945371    18.671413    -0.578747
O      4.028744    26.001275    19.607073    -0.500717
O      1.830365    12.738186     3.428523    -0.548522
O      6.142349     2.343773    15.367924    -0.545924
O      4.310003     1.503207    14.452593    -0.545865
O      4.064396    11.088371     4.747913    -0.578747
O      5.874756    12.144275     5.683573    -0.500717
O      8.073135    26.595186    17.352023    -0.548522
O      3.761151    11.513227     1.444424    -0.545924
O      5.593497    12.353793     0.529093    -0.545865
O      5.839104     2.768629    18.671413    -0.578747
O      4.028744     1.712725    19.607073    -0.500717
O      1.830365    14.975814     3.428523    -0.548522
O      5.069206     0.000000    17.217800    -1.031462
O      2.061909     0.000000    18.163484    -0.567046
O      2.024275     0.000000    15.898688    -0.518655
O      4.834294    13.857000     3.294300    -1.031462
O      7.841591    13.857000     4.239984    -0.567046
O      7.879225    13.857000     1.975188    -0.518655
O     13.664651    25.370227    12.479076    -0.545924
O     15.496997    26.210793    13.394407    -0.545865
O     15.742604    16.625629    23.099086    -0.578747
O     13.932244    15.569725    22.163427    -0.500717
O     11.733865     1.118814    10.494977    -0.548522
O     16.045849    16.200773    26.402576    -0.545924
O     14.213503    15.360207    27.317907    -0.545865
O     13.967896    24.945371     9.175586    -0.578747
O     15.778256    26.001275     8.239927    -0.500717
O     17.976635    12.738186    24.418477    -0.548522
O     13.664651     2.343773    12.479076    -0.545924
O     15.496997     1.503207    13.394407    -0.545865
O     15.742604    11.088371    23.099086    -0.578747
O     13.932244    12.144275    22.163427    -0.500717
O     11.733865    26.595186    10.494977    -0.548522
O     16.045849    11.513227    26.402576    -0.545924
O     14.213503    12.353793    27.317907    -0.545865
O     13.967896     2.768629     9.175586    -0.578747
O     15.778256     1.712725     8.239927    -0.500717
O     17.976635    14.975814    24.418477    -0.548522
O     14.737794     0.000000    10.629200    -1.031462
O     17.745091     0.000000     9.683516    -0.567046
O     17.782725     0.000000    11.948312    -0.518655
O     14.972706    13.857000    24.552700    -1.031462
O     11.965409    13.857000    23.607016    -0.567046
O     11.927775    13.857000    25.871812    -0.518655

The following XYZ coordinates are in angstroms. Other properties are in atomic units.
The sperically averaged electron density of each atom fit to a function of the form exp(a - br)
eigen_1, eigen_2 and eigen_3 are the three eigenvalues of traceless quadrupole moment tensor
  atom number  atomic symbol              X              Y              Z     net charge C6 coefficient C8 coefficient C10 coefficient fluctuating dipole atomic polarizability isotropic forcefield polarizability              a              b squared Pearson coefficient          <r^3>          <r^4>         wp_QDO          m_QDO          q_QDO       dipole_x       dipole_y       dipole_z         dipole            Qxy            Qxz            Qyz     Q(x^2-y^2)  Q(3z^2 - R^2)        eigen_1        eigen_2        eigen_3 static polarizability      alpha(xx)      alpha(xy)      alpha(xz)      alpha(yy)      alpha(yz)      alpha(zz) atomic spin moment
            1             Zn       6.168692      26.116842      17.209724       0.952371      87.183597 0.17247249E+04  0.54002261E+05                                16.410198                           13.846038       0.079798       1.897574                    0.998545      45.489710     124.881653       0.469301       0.416833      -1.127445       0.039322      -0.034386      -0.015775       0.054566      -0.081916      -0.007425      -0.002877      -0.067337      -0.216572      -0.074898      -0.049779       0.124676             21.025188      20.664910       1.908218      -1.024613      17.763599      -2.976611      24.647054           0.000001
            2             Zn       3.734808      15.454158       3.286224       0.952371      87.183597 0.17247249E+04  0.54002262E+05                                16.410197                           13.846038       0.079798       1.897574                    0.998545      45.489711     124.881653       0.469301       0.416833      -1.127445      -0.039322       0.034386      -0.015775       0.054566      -0.081916       0.007425       0.002877      -0.067337      -0.216572      -0.074898      -0.049779       0.124676             21.025187      20.664908       1.908218       1.024613      17.763598       2.976610      24.647054           0.000001
            3             Zn       6.168692       1.597158      17.209724       0.952371      87.183599 0.17247249E+04  0.54002262E+05                                16.410197                           13.846038       0.079798       1.897574                    0.998545      45.489711     124.881654       0.469301       0.416833      -1.127445       0.039322       0.034386      -0.015775       0.054566       0.081916      -0.007425       0.002877      -0.067337      -0.216572      -0.074898      -0.049779       0.124676             21.025187      20.664909      -1.908217      -1.024613      17.763598       2.976611      24.647054           0.000001
            4             Zn       3.734808      12.259842       3.286224       0.952371      87.183596 0.17247249E+04  0.54002261E+05                                16.410197                           13.846038       0.079798       1.897574                    0.998545      45.489710     124.881653       0.469301       0.416833      -1.127445      -0.039322      -0.034386      -0.015775       0.054566       0.081916       0.007425      -0.002877      -0.067337      -0.216572      -0.074898      -0.049779       0.124676             21.025187      20.664909      -1.908218       1.024613      17.763598      -2.976610      24.647055           0.000001
            5             Zn       3.953279       0.000000      15.651685       0.928722      87.616661 0.17664042E+04  0.55624828E+05                                16.435545                           13.968341       0.083145       1.895608                    0.998593      45.885673     126.229040       0.469566       0.414220      -1.129495      -0.012280       0.000000      -0.029832       0.032261      -0.000000       0.067133       0.000000       0.064461       0.141536      -0.055820      -0.041933       0.097753             20.923447      23.270806       0.000000      -2.375616      17.468426       0.000000      22.031110           0.000000
            6             Zn       3.936839       0.000000      18.818167       0.987775      87.306001 0.15786609E+04  0.48321793E+05                                16.333699                           13.210858       0.109355       1.916384                    0.998682      44.316914     120.083693       0.482667       0.414576      -1.129575      -0.045067       0.000000       0.033865       0.056372       0.000000      -0.074031      -0.000000       0.064402       0.097722      -0.050255      -0.048488       0.098742             21.618098      18.569072       0.000000       1.396108      28.402375      -0.000000      17.882847          -0.000001
            7             Zn       5.950221      13.857000       1.728185       0.928722      87.616656 0.17664042E+04  0.55624829E+05                                16.435544                           13.968341       0.083145       1.895608                    0.998593      45.885673     126.229040       0.469566       0.414220      -1.129495       0.012280       0.000000      -0.029832       0.032261       0.000000      -0.067133      -0.000000       0.064461       0.141536      -0.055820      -0.041933       0.097753             20.923445      23.270801       0.000000       2.375616      17.468425      -0.000000      22.031110           0.000000
            8             Zn       5.966661      13.857000       4.894667       0.987775      87.305997 0.15786610E+04  0.48321793E+05                                16.333698                           13.210858       0.109355       1.916384                    0.998682      44.316915     120.083694       0.482667       0.414576      -1.129575       0.045067       0.000000       0.033865       0.056372      -0.000000       0.074031      -0.000000       0.064402       0.097722      -0.050255      -0.048488       0.098742             21.618096      18.569067       0.000000      -1.396107      28.402374      -0.000000      17.882846          -0.000001
            9             Zn      13.638308      26.116842      10.637276       0.952371      87.183599 0.17247251E+04  0.54002272E+05                                16.410198                           13.846039       0.079798       1.897574                    0.998545      45.489710     124.881653       0.469301       0.416833      -1.127445      -0.039322      -0.034386       0.015775       0.054566       0.081916      -0.007425       0.002877      -0.067337      -0.216572      -0.074898      -0.049779       0.124676             21.025187      20.664911      -1.908216      -1.024612      17.763596       2.976606      24.647055           0.000001
           10             Zn      16.072192      15.454158      24.560776       0.952371      87.183597 0.17247251E+04  0.54002271E+05                                16.410198                           13.846039       0.079798       1.897574                    0.998545      45.489710     124.881652       0.469301       0.416833      -1.127445       0.039322       0.034386       0.015775       0.054566       0.081916       0.007425      -0.002877      -0.067337      -0.216572      -0.074898      -0.049779       0.124676             21.025186      20.664910      -1.908216       1.024612      17.763595      -2.976607      24.647054           0.000001
           11             Zn      13.638308       1.597158      10.637276       0.952371      87.183600 0.17247252E+04  0.54002273E+05                                16.410198                           13.846039       0.079798       1.897574                    0.998545      45.489711     124.881653       0.469301       0.416833      -1.127445      -0.039322       0.034386       0.015775       0.054566      -0.081916      -0.007425      -0.002877      -0.067337      -0.216572      -0.074898      -0.049779       0.124676             21.025187      20.664910       1.908216      -1.024612      17.763595      -2.976606      24.647055           0.000001
           12             Zn      16.072192      12.259842      24.560776       0.952371      87.183599 0.17247252E+04  0.54002273E+05                                16.410198                           13.846039       0.079798       1.897574                    0.998545      45.489711     124.881654       0.469301       0.416833      -1.127445       0.039322      -0.034386       0.015775       0.054566      -0.081916       0.007425       0.002877      -0.067337      -0.216572      -0.074898      -0.049779       0.124676             21.025186      20.664910       1.908216       1.024612      17.763596       2.976607      24.647054           0.000001
           13             Zn      15.853721       0.000000      12.195315       0.928722      87.616656 0.17664042E+04  0.55624829E+05                                16.435544                           13.968341       0.083145       1.895608                    0.998593      45.885673     126.229040       0.469566       0.414220      -1.129495       0.012280       0.000000       0.029832       0.032261      -0.000000       0.067133      -0.000000       0.064461       0.141536      -0.055820      -0.041933       0.097753             20.923446      23.270802      -0.000000      -2.375616      17.468425       0.000000      22.031110           0.000000
           14             Zn      15.870161       0.000000       9.028833       0.987775      87.306000 0.15786610E+04  0.48321793E+05                                16.333698                           13.210857       0.109355       1.916384                    0.998682      44.316915     120.083693       0.482667       0.414576      -1.129575       0.045067       0.000000      -0.033865       0.056372       0.000000      -0.074031       0.000000       0.064402       0.097722      -0.050255      -0.048488       0.098742             21.618097      18.569068       0.000000       1.396108      28.402375       0.000000      17.882847          -0.000001
           15             Zn      13.856779      13.857000      26.118815       0.928722      87.616653 0.17664042E+04  0.55624828E+05                                16.435544                           13.968340       0.083145       1.895608                    0.998593      45.885673     126.229039       0.469566       0.414220      -1.129495      -0.012280       0.000000       0.029832       0.032261      -0.000000      -0.067133      -0.000000       0.064461       0.141536      -0.055820      -0.041933       0.097753             20.923444      23.270800      -0.000000       2.375616      17.468424      -0.000000      22.031108           0.000000
           16             Zn      13.840339      13.857000      22.952333       0.987775      87.305999 0.15786610E+04  0.48321793E+05                                16.333698                           13.210858       0.109355       1.916384                    0.998682      44.316915     120.083694       0.482667       0.414576      -1.129575      -0.045067      -0.000000      -0.033865       0.056372      -0.000000       0.074031       0.000000       0.064402       0.097722      -0.050255      -0.048488       0.098742             21.618097      18.569067       0.000000      -1.396108      28.402376      -0.000000      17.882847          -0.000001
           17              H       7.092887      23.598471      13.895653       0.116202       1.229275 0.89614071E+01  0.88588600E+02                                 1.752959                            1.641701      -1.020640       2.390195                    0.997947       3.295382       8.631584       0.549365       1.127829      -0.747532       0.031764       0.001193       0.026549       0.041416      -0.009469       0.012203       0.003335       0.017714      -0.010608      -0.017139      -0.002257       0.019396              1.837383       1.953149       0.011727       0.493745       1.524545       0.165906       2.034456           0.000002
           18              H       7.203806      22.049258      12.155216       0.112220       1.317614 0.97838634E+01  0.98802195E+02                                 1.840173                            1.721909      -0.954434       2.420232                    0.998372       3.324437       8.782515       0.533714       1.136427      -0.746594       0.031445      -0.022662      -0.001434       0.038787      -0.010961       0.010409       0.009189       0.013499      -0.006550      -0.021133       0.005361       0.015773              1.889309       2.095239      -0.451299       0.016065       1.956697       0.164054       1.615991           0.000005
           19              H       3.856423      23.490386      10.668186       0.106305       1.344889 0.10356834E+02  0.10663638E+03                                 1.909087                            1.806901      -0.860820       2.460901                    0.998909       3.408240       9.246316       0.503216       1.182151      -0.735459      -0.025980       0.000519      -0.026653       0.037224      -0.010505       0.009704       0.006442       0.006679      -0.004007      -0.017840       0.004471       0.013370              1.943727       2.050381      -0.073377       0.448879       1.749287       0.178052       2.031514          -0.000001
           20              H       3.729658      25.111655      12.355714       0.117040       1.264825 0.92450979E+01  0.93972995E+02                                 1.914037                            1.762056      -1.293636       2.263102                    0.993860       3.690136      10.464302       0.478470       1.259388      -0.712762      -0.029441       0.027976      -0.000101       0.040614      -0.008717       0.007640       0.004085       0.010075      -0.009022      -0.013924       0.000816       0.013109              2.048358       2.152415      -0.673503      -0.018111       2.340851       0.143958       1.651809          -0.000001
           21              H       3.761349      20.394733       7.471350       0.115054       1.280323 0.93677595E+01  0.93551188E+02                                 1.805702                            1.685191      -0.857222       2.468207                    0.999035       3.258589       8.552717       0.539509       1.136826      -0.746741      -0.022933       0.028163      -0.001941       0.036371      -0.009890       0.012348       0.005746      -0.000074      -0.014867      -0.019358       0.005132       0.014226              1.851497       1.852652      -0.457847       0.061904       2.129349       0.173028       1.572491           0.000001
           22              H       3.511781      18.601637       5.998244       0.123901       1.214681 0.86267294E+01  0.84400593E+02                                 1.737418                            1.609638      -0.935764       2.436374                    0.998625       3.211557       8.345287       0.555860       1.126267      -0.748428      -0.033436      -0.002532      -0.024579       0.041575      -0.009090       0.013570       0.002441       0.015468      -0.015442      -0.017177      -0.002864       0.020041              1.826758       1.957896       0.069713       0.529034       1.573570       0.257723       1.948808           0.000001
           23              H       6.680901      16.866740       7.579953       0.119025       1.232658 0.88312471E+01  0.86866835E+02                                 1.749635                            1.624451      -1.008872       2.397895                    0.998195       3.251597       8.458598       0.555715       1.120527      -0.749750       0.025077      -0.030278       0.005186       0.039655      -0.013570       0.012259      -0.000247       0.002309      -0.011008      -0.017580      -0.001892       0.019473              1.840884       1.744213      -0.468532       0.013780       2.236814       0.217418       1.541626           0.000000
           24              H       6.884913      18.637665       9.080907       0.110968       1.350731 0.10041796E+02  0.10219098E+03                                 1.883989                            1.754531      -0.929089       2.431568                    0.998551       3.343876       8.902687       0.523556       1.149588      -0.743557       0.028346      -0.001750       0.024823       0.037719      -0.010728       0.013697       0.005311       0.001727      -0.012819      -0.020360       0.004311       0.016049              1.938568       2.019864      -0.019615       0.502749       1.712818       0.202047       2.083021           0.000005
           25              H      12.716094       2.034208      17.315265       0.121270       1.244301 0.91264635E+01  0.92456914E+02                                 1.906762                            1.762731      -1.044966       2.387458                    0.996581       3.563321      10.083800       0.473553       1.276735      -0.710415       0.016400       0.033623       0.001292       0.037432       0.000483       0.000249       0.003137      -0.005685      -0.054010      -0.018331       0.006119       0.012213              2.007284       2.084412       0.560446      -0.053550       2.470953      -0.020475       1.466486           0.000000
           26              H      10.390752       2.003722      17.323619       0.116452       1.245709 0.92369416E+01  0.92296390E+02                                 1.791918                            1.685935      -1.007153       2.397508                    0.998014       3.342598       8.893265       0.531208       1.153944      -0.740931      -0.018477       0.035130      -0.002939       0.039801      -0.003111       0.000706      -0.000641      -0.019444      -0.046509      -0.015547      -0.002429       0.017976              1.860819       2.085710      -0.403634      -0.016823       2.103449       0.015779       1.393297           0.000000
           27              H       2.810613      17.972529      -0.027847       0.116202       1.229274 0.89614059E+01  0.88588590E+02                                 1.752960                            1.641702      -1.020640       2.390195                    0.997947       3.295381       8.631583       0.549365       1.127830      -0.747532      -0.031764      -0.001193       0.026549       0.041416      -0.009469      -0.012203      -0.003335       0.017714      -0.010608      -0.017139      -0.002257       0.019396              1.837384       1.953149       0.011727      -0.493745       1.524545      -0.165906       2.034457           0.000002
           28              H       2.699694      19.521742      26.078716       0.112220       1.317614 0.97838696E+01  0.98802280E+02                                 1.840174                            1.721910      -0.954434       2.420232                    0.998372       3.324437       8.782518       0.533713       1.136428      -0.746593      -0.031445       0.022662      -0.001434       0.038787      -0.010961      -0.010409      -0.009189       0.013499      -0.006550      -0.021133       0.005361       0.015773              1.889310       2.095240      -0.451299      -0.016065       1.956699      -0.164054       1.615992           0.000005
           29              H       6.047077      18.080614      24.591686       0.106305       1.344888 0.10356831E+02  0.10663633E+03                                 1.909087                            1.806900      -0.860820       2.460901                    0.998909       3.408240       9.246314       0.503217       1.182151      -0.735459       0.025980      -0.000519      -0.026653       0.037224      -0.010505      -0.009704      -0.006442       0.006679      -0.004007      -0.017840       0.004471       0.013370              1.943726       2.050380      -0.073377      -0.448878       1.749286      -0.178052       2.031513          -0.000001
           30              H       6.173842      16.459345      26.279214       0.117040       1.264826 0.92451040E+01  0.93973070E+02                                 1.914037                            1.762057      -1.293636       2.263102                    0.993860       3.690136      10.464302       0.478470       1.259387      -0.712762       0.029441      -0.027976      -0.000101       0.040614      -0.008717      -0.007640      -0.004085       0.010075      -0.009022      -0.013924       0.000816       0.013109              2.048359       2.152416      -0.673503       0.018111       2.340851      -0.143958       1.651810          -0.000001
           31              H       6.142151      21.176267      21.394850       0.115054       1.280323 0.93677659E+01  0.93551266E+02                                 1.805703                            1.685192      -0.857222       2.468207                    0.999035       3.258589       8.552717       0.539509       1.136826      -0.746741       0.022933      -0.028163      -0.001941       0.036371      -0.009890      -0.012348      -0.005746      -0.000074      -0.014867      -0.019358       0.005132       0.014226              1.851498       1.852653      -0.457847      -0.061904       2.129349      -0.173029       1.572491           0.000001
           32              H       6.391719      22.969363      19.921744       0.123901       1.214681 0.86267317E+01  0.84400623E+02                                 1.737418                            1.609638      -0.935764       2.436374                    0.998625       3.211557       8.345288       0.555860       1.126267      -0.748428       0.033436       0.002532      -0.024579       0.041575      -0.009090      -0.013570      -0.002441       0.015468      -0.015442      -0.017177      -0.002864       0.020041              1.826759       1.957897       0.069713      -0.529034       1.573570      -0.257723       1.948809           0.000001
           33              H       3.222599      24.704260      21.503453       0.119025       1.232658 0.88312471E+01  0.86866835E+02                                 1.749635                            1.624451      -1.008872       2.397895                    0.998195       3.251597       8.458598       0.555715       1.120527      -0.749750      -0.025077       0.030278       0.005186       0.039655      -0.013570      -0.012259       0.000247       0.002309      -0.011008      -0.017580      -0.001892       0.019473              1.840884       1.744213      -0.468532      -0.013780       2.236814      -0.217418       1.541626           0.000000
           34              H       3.018587      22.933335      23.004407       0.110968       1.350732 0.10041801E+02  0.10219105E+03                                 1.883989                            1.754532      -0.929089       2.431568                    0.998551       3.343877       8.902690       0.523556       1.149588      -0.743557      -0.028346       0.001750       0.024823       0.037719      -0.010728      -0.013697      -0.005311       0.001727      -0.012819      -0.020360       0.004311       0.016049              1.938568       2.019864      -0.019615      -0.502749       1.712818      -0.202047       2.083022           0.000005
           35              H      16.994406      11.822792       3.391765       0.121270       1.244301 0.91264637E+01  0.92456913E+02                                 1.906761                            1.762731      -1.044966       2.387458                    0.996581       3.563321      10.083799       0.473553       1.276735      -0.710415      -0.016400      -0.033623       0.001292       0.037432       0.000483      -0.000249      -0.003137      -0.005685      -0.054010      -0.018331       0.006119       0.012213              2.007283       2.084412       0.560446       0.053550       2.470953       0.020475       1.466486           0.000000
           36              H      19.319748      11.853278       3.400119       0.116452       1.245709 0.92369423E+01  0.92296402E+02                                 1.791919                            1.685936      -1.007153       2.397508                    0.998014       3.342598       8.893266       0.531208       1.153945      -0.740931       0.018477      -0.035130      -0.002939       0.039801      -0.003111      -0.000706       0.000641      -0.019444      -0.046509      -0.015547      -0.002429       0.017976              1.860819       2.085711      -0.403634       0.016823       2.103450      -0.015779       1.393298           0.000000
           37              H       7.092887       4.115529      13.895653       0.116202       1.229275 0.89614091E+01  0.88588627E+02                                 1.752960                            1.641702      -1.020640       2.390195                    0.997947       3.295382       8.631585       0.549365       1.127829      -0.747532       0.031764      -0.001193       0.026549       0.041416       0.009469       0.012203      -0.003335       0.017714      -0.010608      -0.017139      -0.002257       0.019396              1.837384       1.953149      -0.011727       0.493745       1.524545      -0.165906       2.034457           0.000002
           38              H       7.203806       5.664742      12.155216       0.112220       1.317614 0.97838671E+01  0.98802246E+02                                 1.840174                            1.721910      -0.954434       2.420232                    0.998372       3.324437       8.782517       0.533713       1.136427      -0.746594       0.031445       0.022662      -0.001434       0.038787       0.010961       0.010409      -0.009189       0.013499      -0.006550      -0.021133       0.005361       0.015773              1.889310       2.095240       0.451299       0.016065       1.956698      -0.164054       1.615992           0.000005
           39              H       3.856423       4.223614      10.668186       0.106305       1.344888 0.10356832E+02  0.10663635E+03                                 1.909087                            1.806901      -0.860820       2.460901                    0.998909       3.408240       9.246315       0.503216       1.182151      -0.735459      -0.025980      -0.000519      -0.026653       0.037224       0.010505       0.009704      -0.006442       0.006679      -0.004007      -0.017840       0.004471       0.013370              1.943727       2.050380       0.073377       0.448878       1.749287      -0.178052       2.031513          -0.000001
           40              H       3.729658       2.602345      12.355714       0.117040       1.264825 0.92450979E+01  0.93972995E+02                                 1.914037                            1.762056      -1.293636       2.263102                    0.993860       3.690136      10.464302       0.478470       1.259388      -0.712762      -0.029441      -0.027976      -0.000101       0.040614       0.008717       0.007640      -0.004085       0.010075      -0.009022      -0.013924       0.000816       0.013109              2.048358       2.152415       0.673503      -0.018111       2.340851      -0.143958       1.651809          -0.000001
           41              H       3.761349       7.319267       7.471350       0.115054       1.280323 0.93677584E+01  0.93551171E+02                                 1.805702                            1.685191      -0.857222       2.468207                    0.999035       3.258589       8.552716       0.539509       1.136825      -0.746741      -0.022933      -0.028163      -0.001941       0.036371       0.009890       0.012348      -0.005746      -0.000075      -0.014867      -0.019358       0.005132       0.014226              1.851497       1.852652       0.457846       0.061904       2.129348      -0.173028       1.572491           0.000001
           42              H       3.511781       9.112363       5.998244       0.123901       1.214681 0.86267315E+01  0.84400621E+02                                 1.737418                            1.609638      -0.935764       2.436374                    0.998625       3.211557       8.345288       0.555860       1.126267      -0.748428      -0.033436       0.002532      -0.024579       0.041575       0.009090       0.013570      -0.002441       0.015468      -0.015442      -0.017177      -0.002864       0.020041              1.826758       1.957896      -0.069713       0.529034       1.573570      -0.257723       1.948809           0.000001
           43              H       6.680901      10.847260       7.579953       0.119025       1.232658 0.88312471E+01  0.86866835E+02                                 1.749635                            1.624451      -1.008872       2.397895                    0.998195       3.251597       8.458598       0.555715       1.120527      -0.749750       0.025077       0.030278       0.005186       0.039655       0.013570       0.012259       0.000247       0.002309      -0.011008      -0.017580      -0.001892       0.019473              1.840884       1.744213       0.468532       0.013780       2.236814      -0.217418       1.541626           0.000000
           44              H       6.884913       9.076335       9.080907       0.110968       1.350731 0.10041796E+02  0.10219098E+03                                 1.883988                            1.754531      -0.929089       2.431568                    0.998551       3.343877       8.902688       0.523556       1.149587      -0.743557       0.028346       0.001750       0.024823       0.037719       0.010728       0.013697      -0.005311       0.001727      -0.012819      -0.020360       0.004311       0.016049              1.938567       2.019863       0.019615       0.502749       1.712817      -0.202047       2.083021           0.000005
           45              H      12.716094      25.679792      17.315265       0.121270       1.244301 0.91264637E+01  0.92456913E+02                                 1.906761                            1.762731      -1.044966       2.387458                    0.996581       3.563321      10.083799       0.473553       1.276735      -0.710415       0.016400      -0.033623       0.001292       0.037432      -0.000483       0.000249      -0.003137      -0.005685      -0.054010      -0.018331       0.006119       0.012213              2.007283       2.084412      -0.560446      -0.053550       2.470953       0.020475       1.466486           0.000000
           46              H      10.390752      25.710278      17.323619       0.116452       1.245709 0.92369416E+01  0.92296390E+02                                 1.791918                            1.685935      -1.007153       2.397508                    0.998014       3.342598       8.893265       0.531208       1.153944      -0.740931      -0.018477      -0.035130      -0.002939       0.039801       0.003111       0.000706       0.000641      -0.019444      -0.046509      -0.015547      -0.002429       0.017976              1.860819       2.085710       0.403634      -0.016823       2.103449      -0.015779       1.393297           0.000000
           47              H       2.810613       9.741471      -0.027847       0.116202       1.229275 0.89614079E+01  0.88588613E+02                                 1.752960                            1.641701      -1.020640       2.390195                    0.997947       3.295382       8.631585       0.549365       1.127829      -0.747532      -0.031764       0.001193       0.026549       0.041416       0.009469      -0.012203       0.003335       0.017714      -0.010608      -0.017139      -0.002257       0.019396              1.837384       1.953149      -0.011727      -0.493745       1.524545       0.165906       2.034456           0.000001
           48              H       2.699694       8.192258      26.078716       0.112220       1.317614 0.97838623E+01  0.98802177E+02                                 1.840172                            1.721909      -0.954434       2.420232                    0.998372       3.324437       8.782514       0.533714       1.136426      -0.746594      -0.031445      -0.022662      -0.001434       0.038787       0.010961      -0.010409       0.009189       0.013499      -0.006550      -0.021133       0.005361       0.015773              1.889309       2.095238       0.451299      -0.016065       1.956697       0.164054       1.615991           0.000005
           49              H       6.047077       9.633386      24.591686       0.106305       1.344889 0.10356834E+02  0.10663638E+03                                 1.909087                            1.806901      -0.860820       2.460901                    0.998909       3.408240       9.246316       0.503216       1.182151      -0.735459       0.025980       0.000519      -0.026653       0.037224       0.010505      -0.009704       0.006442       0.006679      -0.004007      -0.017840       0.004471       0.013370              1.943727       2.050381       0.073377      -0.448879       1.749287       0.178052       2.031514          -0.000001
           50              H       6.173842      11.254655      26.279214       0.117040       1.264826 0.92451040E+01  0.93973070E+02                                 1.914037                            1.762057      -1.293636       2.263102                    0.993860       3.690136      10.464302       0.478470       1.259387      -0.712762       0.029441       0.027976      -0.000101       0.040614       0.008717      -0.007640       0.004085       0.010075      -0.009022      -0.013924       0.000816       0.013109              2.048359       2.152416       0.673503       0.018111       2.340851       0.143958       1.651810          -0.000001
           51              H       6.142151       6.537733      21.394850       0.115054       1.280323 0.93677635E+01  0.93551233E+02                                 1.805702                            1.685191      -0.857222       2.468207                    0.999035       3.258589       8.552716       0.539509       1.136825      -0.746741       0.022933       0.028163      -0.001941       0.036371       0.009890      -0.012348       0.005746      -0.000075      -0.014867      -0.019358       0.005132       0.014226              1.851497       1.852652       0.457847      -0.061904       2.129349       0.173029       1.572491           0.000001
           52              H       6.391719       4.744637      19.921744       0.123901       1.214681 0.86267317E+01  0.84400623E+02                                 1.737418                            1.609638      -0.935764       2.436374                    0.998625       3.211557       8.345288       0.555860       1.126267      -0.748428       0.033436      -0.002532      -0.024579       0.041575       0.009090      -0.013570       0.002441       0.015468      -0.015442      -0.017177      -0.002864       0.020041              1.826759       1.957897      -0.069713      -0.529034       1.573570       0.257723       1.948809           0.000001
           53              H       3.222599       3.009740      21.503453       0.119025       1.232657 0.88312462E+01  0.86866821E+02                                 1.749635                            1.624450      -1.008872       2.397895                    0.998195       3.251597       8.458597       0.555715       1.120527      -0.749750      -0.025077      -0.030278       0.005186       0.039655       0.013570      -0.012259      -0.000247       0.002309      -0.011008      -0.017580      -0.001892       0.019473              1.840884       1.744212       0.468532      -0.013780       2.236813       0.217418       1.541626           0.000000
           54              H       3.018587       4.780665      23.004407       0.110968       1.350731 0.10041795E+02  0.10219096E+03                                 1.883988                            1.754531      -0.929089       2.431568                    0.998551       3.343877       8.902687       0.523556       1.149587      -0.743557      -0.028346      -0.001750       0.024823       0.037719       0.010728      -0.013697       0.005311       0.001727      -0.012819      -0.020360       0.004311       0.016049              1.938567       2.019863       0.019615      -0.502748       1.712817       0.202047       2.083020           0.000005
           55              H      16.994406      15.891208       3.391765       0.121270       1.244301 0.91264635E+01  0.92456914E+02                                 1.906762                            1.762731      -1.044966       2.387458                    0.996581       3.563321      10.083800       0.473553       1.276735      -0.710415      -0.016400       0.033623       0.001292       0.037432      -0.000483      -0.000249       0.003137      -0.005685      -0.054010      -0.018331       0.006119       0.012213              2.007284       2.084412      -0.560446       0.053550       2.470953      -0.020475       1.466486           0.000000
           56              H      19.319748      15.860722       3.400119       0.116452       1.245709 0.92369416E+01  0.92296390E+02                                 1.791918                            1.685935      -1.007153       2.397508                    0.998014       3.342598       8.893265       0.531208       1.153944      -0.740931       0.018477       0.035130      -0.002939       0.039801       0.003111      -0.000706      -0.000641      -0.019444      -0.046509      -0.015547      -0.002429       0.017976              1.860819       2.085710       0.403634       0.016823       2.103449       0.015779       1.393297           0.000000
           57              H      19.640621       0.000000      19.033424       0.116347       1.287537 0.92326759E+01  0.92004360E+02                                 1.812203                            1.668787      -1.037149       2.379957                    0.997858       3.336026       8.789053       0.543400       1.131111      -0.746574       0.020601       0.000000       0.035262       0.040839      -0.000000       0.002325      -0.000000       0.014973       0.060241      -0.017526      -0.002790       0.020317              1.924689       2.197486      -0.000000       0.519686       1.414542      -0.000000       2.162039           0.000000
           58              H      17.303395       0.000000      19.147597       0.118749       1.288113 0.95657132E+01  0.96126976E+02                                 1.821089                            1.709759      -0.883825       2.459187                    0.998855       3.277948       8.659322       0.531857       1.145998      -0.744481      -0.016878       0.000000       0.035254       0.039087      -0.000000       0.000335       0.000000       0.025940       0.046408      -0.020705       0.005225       0.015480              1.863244       1.902658      -0.000000      -0.348331       1.449185       0.000000       2.237889           0.000003
           59              H      17.200399       0.000000      15.132060       0.115467       1.024204 0.70442532E+01  0.67891638E+02                                 1.759924                            1.610424      -1.168506       2.327898                    0.994736       3.684223      10.675623       0.460307       1.380628      -0.686367      -0.018231      -0.000000      -0.037152       0.041384       0.000000       0.000721      -0.000000       0.021918       0.035097      -0.016808       0.005031       0.011777              1.881098       2.024912       0.000000       0.442179       1.461226      -0.000000       2.157156          -0.000000
           60              H      19.509895       0.000000      15.076366       0.114276       1.112420 0.76523495E+01  0.73932842E+02                                 1.735522                            1.584794      -1.016438       2.392851                    0.997407       3.462627       9.464220       0.515088       1.230785      -0.719381       0.016003       0.000000      -0.032857       0.036547       0.000000      -0.003514      -0.000000       0.013027       0.036573      -0.012609      -0.000551       0.013160              1.859375       2.000950       0.000000      -0.494845       1.305953      -0.000000       2.271223          -0.000001
           61              H      10.069879      13.857000       5.109924       0.116347       1.287537 0.92326762E+01  0.92004364E+02                                 1.812203                            1.668787      -1.037149       2.379957                    0.997858       3.336026       8.789053       0.543400       1.131111      -0.746574      -0.020601      -0.000000       0.035262       0.040839       0.000000      -0.002325      -0.000000       0.014973       0.060241      -0.017526      -0.002790       0.020317              1.924689       2.197487       0.000000      -0.519686       1.414542      -0.000000       2.162039           0.000000
           62              H      12.407105      13.857000       5.224097       0.118749       1.288114 0.95657209E+01  0.96127073E+02                                 1.821090                            1.709760      -0.883825       2.459187                    0.998855       3.277948       8.659323       0.531856       1.145998      -0.744481       0.016878       0.000000       0.035254       0.039087      -0.000000      -0.000335       0.000000       0.025940       0.046408      -0.020705       0.005225       0.015480              1.863245       1.902660       0.000000       0.348332       1.449186      -0.000000       2.237890           0.000003
           63              H      12.510101      13.857000       1.208560       0.115467       1.024204 0.70442531E+01  0.67891638E+02                                 1.759924                            1.610424      -1.168506       2.327898                    0.994736       3.684223      10.675623       0.460307       1.380628      -0.686367       0.018231      -0.000000      -0.037152       0.041384       0.000000      -0.000721       0.000000       0.021918       0.035097      -0.016808       0.005031       0.011777              1.881098       2.024912       0.000000      -0.442179       1.461225       0.000000       2.157155          -0.000000
           64              H      10.200605      13.857000       1.152866       0.114276       1.112420 0.76523439E+01  0.73932775E+02                                 1.735522                            1.584793      -1.016438       2.392851                    0.997407       3.462627       9.464220       0.515088       1.230785      -0.719381      -0.016003      -0.000000      -0.032857       0.036547      -0.000000       0.003514       0.000000       0.013027       0.036573      -0.012609      -0.000551       0.013160              1.859375       2.000950       0.000000       0.494846       1.305952       0.000000       2.271222          -0.000001
           65              H      12.714113      23.598471      13.951347       0.116202       1.229275 0.89614071E+01  0.88588600E+02                                 1.752959                            1.641701      -1.020640       2.390195                    0.997947       3.295382       8.631584       0.549365       1.127829      -0.747532      -0.031764       0.001193      -0.026549       0.041416       0.009469       0.012203      -0.003335       0.017714      -0.010608      -0.017139      -0.002257       0.019396              1.837383       1.953149      -0.011727       0.493745       1.524545      -0.165906       2.034456           0.000002
           66              H      12.603194      22.049258      15.691784       0.112220       1.317614 0.97838609E+01  0.98802161E+02                                 1.840172                            1.721909      -0.954433       2.420232                    0.998372       3.324437       8.782514       0.533714       1.136427      -0.746594      -0.031445      -0.022662       0.001434       0.038787       0.010961       0.010409      -0.009189       0.013499      -0.006550      -0.021133       0.005361       0.015773              1.889309       2.095238       0.451299       0.016065       1.956697      -0.164054       1.615991           0.000005
           67              H      15.950577      23.490386      17.178814       0.106305       1.344889 0.10356832E+02  0.10663635E+03                                 1.909087                            1.806901      -0.860820       2.460901                    0.998909       3.408240       9.246315       0.503216       1.182151      -0.735459       0.025980       0.000519       0.026653       0.037224       0.010505       0.009704      -0.006442       0.006679      -0.004007      -0.017840       0.004471       0.013370              1.943727       2.050380       0.073377       0.448879       1.749287      -0.178052       2.031513          -0.000001
           68              H      16.077342      25.111655      15.491286       0.117040       1.264826 0.92451037E+01  0.93973069E+02                                 1.914038                            1.762057      -1.293636       2.263102                    0.993860       3.690136      10.464303       0.478470       1.259388      -0.712762       0.029441       0.027976       0.000101       0.040614       0.008717       0.007640      -0.004085       0.010075      -0.009022      -0.013924       0.000816       0.013109              2.048359       2.152416       0.673503      -0.018111       2.340852      -0.143958       1.651810          -0.000001
           69              H      16.045651      20.394733      20.375650       0.115054       1.280323 0.93677642E+01  0.93551250E+02                                 1.805703                            1.685192      -0.857222       2.468207                    0.999035       3.258588       8.552716       0.539509       1.136826      -0.746741       0.022933       0.028163       0.001941       0.036371       0.009890       0.012348      -0.005746      -0.000075      -0.014867      -0.019358       0.005132       0.014226              1.851498       1.852653       0.457847       0.061904       2.129350      -0.173029       1.572492           0.000001
           70              H      16.295219      18.601637      21.848756       0.123901       1.214681 0.86267305E+01  0.84400609E+02                                 1.737418                            1.609638      -0.935764       2.436374                    0.998625       3.211557       8.345288       0.555860       1.126267      -0.748428       0.033436      -0.002532       0.024579       0.041575       0.009090       0.013570      -0.002441       0.015468      -0.015442      -0.017177      -0.002864       0.020041              1.826758       1.957896      -0.069713       0.529034       1.573570      -0.257723       1.948809           0.000001
           71              H      13.126099      16.866740      20.267047       0.119025       1.232658 0.88312492E+01  0.86866864E+02                                 1.749636                            1.624451      -1.008872       2.397895                    0.998195       3.251597       8.458599       0.555714       1.120527      -0.749750      -0.025077      -0.030278      -0.005186       0.039655       0.013570       0.012259       0.000247       0.002309      -0.011008      -0.017580      -0.001892       0.019473              1.840885       1.744213       0.468533       0.013780       2.236814      -0.217418       1.541627           0.000000
           72              H      12.922087      18.637665      18.766093       0.110968       1.350731 0.10041796E+02  0.10219098E+03                                 1.883988                            1.754531      -0.929089       2.431568                    0.998551       3.343877       8.902688       0.523556       1.149587      -0.743557      -0.028346      -0.001750      -0.024823       0.037719       0.010728       0.013697      -0.005311       0.001727      -0.012819      -0.020360       0.004311       0.016049              1.938567       2.019863       0.019615       0.502749       1.712817      -0.202047       2.083021           0.000005
           73              H       7.090906       2.034208      10.531735       0.121270       1.244301 0.91264635E+01  0.92456914E+02                                 1.906762                            1.762731      -1.044966       2.387458                    0.996581       3.563321      10.083800       0.473553       1.276735      -0.710415      -0.016400       0.033623      -0.001292       0.037432      -0.000483       0.000249      -0.003137      -0.005685      -0.054010      -0.018331       0.006119       0.012213              2.007284       2.084412      -0.560446      -0.053550       2.470953       0.020475       1.466486           0.000000
           74              H       9.416248       2.003722      10.523381       0.116452       1.245709 0.92369443E+01  0.92296418E+02                                 1.791918                            1.685935      -1.007154       2.397508                    0.998014       3.342599       8.893266       0.531208       1.153944      -0.740931       0.018477       0.035130       0.002939       0.039801       0.003111       0.000706       0.000641      -0.019444      -0.046509      -0.015547      -0.002429       0.017976              1.860819       2.085710       0.403634      -0.016823       2.103449      -0.015779       1.393297           0.000000
           75              H      16.996387      17.972529       0.027847       0.116202       1.229274 0.89614059E+01  0.88588590E+02                                 1.752960                            1.641702      -1.020640       2.390195                    0.997947       3.295381       8.631583       0.549365       1.127830      -0.747532       0.031764      -0.001193      -0.026549       0.041416       0.009469      -0.012203       0.003335       0.017714      -0.010608      -0.017139      -0.002257       0.019396              1.837384       1.953149      -0.011727      -0.493745       1.524545       0.165906       2.034457           0.000002
           76              H      17.107306      19.521742       1.768285       0.112220       1.317614 0.97838613E+01  0.98802166E+02                                 1.840172                            1.721909      -0.954433       2.420232                    0.998372       3.324437       8.782514       0.533714       1.136426      -0.746594       0.031445       0.022662       0.001434       0.038787       0.010961      -0.010409       0.009189       0.013499      -0.006550      -0.021133       0.005361       0.015773              1.889309       2.095238       0.451299      -0.016064       1.956697       0.164054       1.615991           0.000005
           77              H      13.759923      18.080614       3.255314       0.106305       1.344888 0.10356832E+02  0.10663635E+03                                 1.909087                            1.806901      -0.860820       2.460901                    0.998909       3.408240       9.246315       0.503216       1.182151      -0.735459      -0.025980      -0.000519       0.026653       0.037224       0.010505      -0.009704       0.006442       0.006679      -0.004007      -0.017840       0.004471       0.013370              1.943727       2.050380       0.073377      -0.448878       1.749287       0.178052       2.031513          -0.000001
           78              H      13.633158      16.459345       1.567786       0.117040       1.264825 0.92450939E+01  0.93972952E+02                                 1.914037                            1.762057      -1.293636       2.263102                    0.993860       3.690135      10.464302       0.478470       1.259389      -0.712762      -0.029441      -0.027976       0.000101       0.040614       0.008717      -0.007640       0.004085       0.010075      -0.009022      -0.013924       0.000816       0.013109              2.048359       2.152415       0.673503       0.018111       2.340852       0.143958       1.651810          -0.000001
           79              H      13.664849      21.176267       6.452150       0.115054       1.280323 0.93677605E+01  0.93551199E+02                                 1.805703                            1.685191      -0.857222       2.468207                    0.999035       3.258589       8.552717       0.539509       1.136826      -0.746741      -0.022933      -0.028163       0.001941       0.036371       0.009890      -0.012348       0.005746      -0.000075      -0.014867      -0.019358       0.005132       0.014226              1.851498       1.852652       0.457847      -0.061903       2.129350       0.173029       1.572491           0.000001
           80              H      13.415281      22.969363       7.925256       0.123901       1.214681 0.86267305E+01  0.84400609E+02                                 1.737418                            1.609638      -0.935764       2.436374                    0.998625       3.211557       8.345288       0.555860       1.126267      -0.748428      -0.033436       0.002532       0.024579       0.041575       0.009090      -0.013570       0.002441       0.015468      -0.015442      -0.017177      -0.002864       0.020041              1.826758       1.957896      -0.069713      -0.529034       1.573570       0.257723       1.948809           0.000001
           81              H      16.584401      24.704260       6.343547       0.119025       1.232658 0.88312471E+01  0.86866835E+02                                 1.749635                            1.624451      -1.008872       2.397895                    0.998195       3.251597       8.458598       0.555715       1.120527      -0.749750       0.025077       0.030278      -0.005186       0.039655       0.013570      -0.012259      -0.000247       0.002309      -0.011008      -0.017580      -0.001892       0.019473              1.840884       1.744213       0.468532      -0.013780       2.236814       0.217418       1.541626           0.000000
           82              H      16.788413      22.933335       4.842593       0.110968       1.350731 0.10041795E+02  0.10219096E+03                                 1.883988                            1.754531      -0.929089       2.431568                    0.998551       3.343877       8.902687       0.523556       1.149587      -0.743557       0.028346       0.001750      -0.024823       0.037719       0.010728      -0.013697       0.005311       0.001727      -0.012819      -0.020360       0.004311       0.016049              1.938567       2.019863       0.019615      -0.502748       1.712817       0.202047       2.083020           0.000005
           83              H       2.812594      11.822792      24.455235       0.121270       1.244301 0.91264637E+01  0.92456913E+02                                 1.906761                            1.762731      -1.044966       2.387458                    0.996581       3.563321      10.083799       0.473553       1.276735      -0.710415       0.016400      -0.033623      -0.001292       0.037432      -0.000483      -0.000249       0.003137      -0.005685      -0.054010      -0.018331       0.006119       0.012213              2.007283       2.084412      -0.560446       0.053550       2.470953      -0.020475       1.466486           0.000000
           84              H       0.487252      11.853278      24.446881       0.116452       1.245709 0.92369429E+01  0.92296402E+02                                 1.791918                            1.685935      -1.007154       2.397508                    0.998014       3.342599       8.893266       0.531208       1.153944      -0.740931      -0.018477      -0.035130       0.002939       0.039801       0.003111      -0.000706      -0.000641      -0.019444      -0.046509      -0.015547      -0.002429       0.017976              1.860818       2.085710       0.403634       0.016823       2.103449       0.015779       1.393297           0.000000
           85              H      12.714113       4.115529      13.951347       0.116202       1.229275 0.89614071E+01  0.88588600E+02                                 1.752959                            1.641701      -1.020640       2.390195                    0.997947       3.295382       8.631584       0.549365       1.127829      -0.747532      -0.031764      -0.001193      -0.026549       0.041416      -0.009469       0.012203       0.003335       0.017714      -0.010608      -0.017139      -0.002257       0.019396              1.837383       1.953149       0.011727       0.493745       1.524545       0.165906       2.034456           0.000002
           86              H      12.603194       5.664742      15.691784       0.112220       1.317613 0.97838606E+01  0.98802162E+02                                 1.840173                            1.721909      -0.954433       2.420232                    0.998372       3.324436       8.782513       0.533714       1.136427      -0.746594      -0.031445       0.022662       0.001434       0.038787      -0.010961       0.010409       0.009189       0.013499      -0.006550      -0.021133       0.005361       0.015773              1.889309       2.095239      -0.451299       0.016065       1.956697       0.164054       1.615991           0.000005
           87              H      15.950577       4.223614      17.178814       0.106305       1.344888 0.10356831E+02  0.10663633E+03                                 1.909087                            1.806900      -0.860820       2.460901                    0.998909       3.408240       9.246314       0.503217       1.182151      -0.735459       0.025980      -0.000519       0.026653       0.037224      -0.010505       0.009704       0.006442       0.006679      -0.004007      -0.017840       0.004471       0.013370              1.943726       2.050380      -0.073377       0.448878       1.749286       0.178052       2.031513          -0.000001
           88              H      16.077342       2.602345      15.491286       0.117040       1.264826 0.92451040E+01  0.93973070E+02                                 1.914037                            1.762057      -1.293636       2.263102                    0.993860       3.690136      10.464302       0.478470       1.259387      -0.712762       0.029441      -0.027976       0.000101       0.040614      -0.008717       0.007640       0.004085       0.010075      -0.009022      -0.013924       0.000816       0.013109              2.048359       2.152416      -0.673503      -0.018111       2.340851       0.143958       1.651810          -0.000001
           89              H      16.045651       7.319267      20.375650       0.115054       1.280323 0.93677659E+01  0.93551266E+02                                 1.805703                            1.685192      -0.857222       2.468207                    0.999035       3.258589       8.552717       0.539509       1.136826      -0.746741       0.022933      -0.028163       0.001941       0.036371      -0.009890       0.012348       0.005746      -0.000075      -0.014867      -0.019358       0.005132       0.014226              1.851498       1.852653      -0.457847       0.061904       2.129349       0.173029       1.572491           0.000001
           90              H      16.295219       9.112363      21.848756       0.123901       1.214681 0.86267305E+01  0.84400609E+02                                 1.737418                            1.609638      -0.935764       2.436374                    0.998625       3.211557       8.345288       0.555860       1.126267      -0.748428       0.033436       0.002532       0.024579       0.041575      -0.009090       0.013570       0.002441       0.015468      -0.015442      -0.017177      -0.002864       0.020041              1.826758       1.957896       0.069713       0.529034       1.573570       0.257723       1.948809           0.000001
           91              H      13.126099      10.847260      20.267047       0.119025       1.232658 0.88312471E+01  0.86866835E+02                                 1.749635                            1.624451      -1.008872       2.397895                    0.998195       3.251597       8.458598       0.555715       1.120527      -0.749750      -0.025077       0.030278      -0.005186       0.039655      -0.013570       0.012259      -0.000247       0.002309      -0.011008      -0.017580      -0.001892       0.019473              1.840884       1.744213      -0.468532       0.013780       2.236814       0.217418       1.541626           0.000000
           92              H      12.922087       9.076335      18.766093       0.110968       1.350731 0.10041796E+02  0.10219098E+03                                 1.883988                            1.754531      -0.929089       2.431568                    0.998551       3.343877       8.902688       0.523556       1.149587      -0.743557      -0.028346       0.001750      -0.024823       0.037719      -0.010728       0.013697       0.005311       0.001727      -0.012819      -0.020360       0.004311       0.016049              1.938567       2.019863      -0.019615       0.502749       1.712817       0.202047       2.083021           0.000005
           93              H       7.090906      25.679792      10.531735       0.121270       1.244301 0.91264635E+01  0.92456914E+02                                 1.906762                            1.762731      -1.044966       2.387458                    0.996581       3.563321      10.083800       0.473553       1.276735      -0.710415      -0.016400      -0.033623      -0.001292       0.037432       0.000483       0.000249       0.003137      -0.005685      -0.054010      -0.018331       0.006119       0.012213              2.007284       2.084412       0.560446      -0.053550       2.470953      -0.020475       1.466486           0.000000
           94              H       9.416248      25.710278      10.523381       0.116452       1.245709 0.92369423E+01  0.92296402E+02                                 1.791919                            1.685936      -1.007153       2.397508                    0.998014       3.342598       8.893266       0.531208       1.153945      -0.740931       0.018477      -0.035130       0.002939       0.039801      -0.003111       0.000706      -0.000641      -0.019444      -0.046509      -0.015547      -0.002429       0.017976              1.860819       2.085711      -0.403634      -0.016823       2.103450       0.015779       1.393298           0.000000
           95              H      16.996387       9.741471       0.027847       0.116202       1.229275 0.89614071E+01  0.88588600E+02                                 1.752959                            1.641701      -1.020640       2.390195                    0.997947       3.295382       8.631584       0.549365       1.127829      -0.747532       0.031764       0.001193      -0.026549       0.041416      -0.009469      -0.012203      -0.003335       0.017714      -0.010608      -0.017139      -0.002257       0.019396              1.837383       1.953149       0.011727      -0.493745       1.524545      -0.165906       2.034456           0.000002
           96              H      17.107306       8.192258       1.768285       0.112220       1.317614 0.97838639E+01  0.98802200E+02                                 1.840173                            1.721909      -0.954433       2.420232                    0.998372       3.324437       8.782515       0.533714       1.136427      -0.746594       0.031445      -0.022662       0.001434       0.038787      -0.010961      -0.010409      -0.009189       0.013499      -0.006550      -0.021133       0.005361       0.015773              1.889309       2.095239      -0.451299      -0.016064       1.956697      -0.164055       1.615991           0.000005
           97              H      13.759923       9.633386       3.255314       0.106305       1.344888 0.10356831E+02  0.10663633E+03                                 1.909086                            1.806900      -0.860820       2.460901                    0.998909       3.408240       9.246314       0.503217       1.182151      -0.735459      -0.025980       0.000519       0.026653       0.037224      -0.010505      -0.009704      -0.006442       0.006679      -0.004007      -0.017840       0.004471       0.013370              1.943726       2.050380      -0.073377      -0.448878       1.749286      -0.178052       2.031513          -0.000001
           98              H      13.633158      11.254655       1.567786       0.117040       1.264825 0.92450979E+01  0.93972995E+02                                 1.914037                            1.762056      -1.293636       2.263102                    0.993860       3.690136      10.464302       0.478470       1.259388      -0.712762      -0.029441       0.027976       0.000101       0.040614      -0.008717      -0.007640      -0.004085       0.010075      -0.009022      -0.013924       0.000816       0.013109              2.048358       2.152415      -0.673503       0.018111       2.340851      -0.143958       1.651809          -0.000001
           99              H      13.664849       6.537733       6.452150       0.115054       1.280323 0.93677592E+01  0.93551184E+02                                 1.805702                            1.685191      -0.857222       2.468207                    0.999035       3.258589       8.552717       0.539509       1.136826      -0.746741      -0.022933       0.028163       0.001941       0.036371      -0.009890      -0.012348      -0.005746      -0.000075      -0.014867      -0.019358       0.005132       0.014226              1.851497       1.852652      -0.457847      -0.061903       2.129349      -0.173029       1.572491           0.000001
          100              H      13.415281       4.744637       7.925256       0.123901       1.214681 0.86267296E+01  0.84400595E+02                                 1.737418                            1.609638      -0.935764       2.436374                    0.998625       3.211557       8.345287       0.555860       1.126267      -0.748428      -0.033436      -0.002532       0.024579       0.041575      -0.009090      -0.013570      -0.002441       0.015468      -0.015442      -0.017177      -0.002864       0.020041              1.826758       1.957896       0.069713      -0.529034       1.573570      -0.257723       1.948808           0.000001
          101              H      16.584401       3.009740       6.343547       0.119025       1.232657 0.88312449E+01  0.86866814E+02                                 1.749636                            1.624451      -1.008872       2.397895                    0.998195       3.251596       8.458597       0.555714       1.120528      -0.749749       0.025077      -0.030278      -0.005186       0.039655      -0.013570      -0.012259       0.000247       0.002309      -0.011008      -0.017580      -0.001892       0.019473              1.840885       1.744213      -0.468533      -0.013780       2.236814      -0.217418       1.541627           0.000000
          102              H      16.788413       4.780665       4.842593       0.110968       1.350731 0.10041799E+02  0.10219102E+03                                 1.883989                            1.754531      -0.929089       2.431568                    0.998551       3.343877       8.902689       0.523556       1.149587      -0.743557       0.028346      -0.001750      -0.024823       0.037719      -0.010728      -0.013697      -0.005311       0.001727      -0.012819      -0.020360       0.004311       0.016049              1.938567       2.019864      -0.019615      -0.502749       1.712818      -0.202047       2.083021           0.000005
          103              H       2.812594      15.891208      24.455235       0.121270       1.244301 0.91264637E+01  0.92456913E+02                                 1.906761                            1.762731      -1.044966       2.387458                    0.996581       3.563321      10.083799       0.473553       1.276735      -0.710415       0.016400       0.033623      -0.001292       0.037432       0.000483      -0.000249      -0.003137      -0.005685      -0.054010      -0.018331       0.006119       0.012213              2.007283       2.084412       0.560446       0.053550       2.470953       0.020475       1.466486           0.000000
          104              H       0.487252      15.860722      24.446881       0.116452       1.245709 0.92369416E+01  0.92296390E+02                                 1.791918                            1.685935      -1.007153       2.397508                    0.998014       3.342598       8.893265       0.531208       1.153944      -0.740931      -0.018477       0.035130       0.002939       0.039801      -0.003111      -0.000706       0.000641      -0.019444      -0.046509      -0.015547      -0.002429       0.017976              1.860819       2.085710      -0.403634       0.016823       2.103449      -0.015779       1.393297           0.000000
          105              H       0.166379       0.000000       8.813576       0.116347       1.287537 0.92326762E+01  0.92004364E+02                                 1.812203                            1.668787      -1.037149       2.379957                    0.997858       3.336026       8.789053       0.543400       1.131111      -0.746574      -0.020601      -0.000000      -0.035262       0.040839      -0.000000       0.002325       0.000000       0.014973       0.060241      -0.017526      -0.002790       0.020317              1.924689       2.197487      -0.000000       0.519686       1.414542      -0.000000       2.162040           0.000000
          106              H       2.503605       0.000000       8.699403       0.118749       1.288114 0.95657196E+01  0.96127057E+02                                 1.821090                            1.709760      -0.883825       2.459187                    0.998855       3.277948       8.659323       0.531856       1.145998      -0.744481       0.016878       0.000000      -0.035254       0.039087       0.000000       0.000335      -0.000000       0.025940       0.046408      -0.020705       0.005225       0.015480              1.863245       1.902659      -0.000000      -0.348332       1.449185      -0.000000       2.237890           0.000003
          107              H       2.606601       0.000000      12.714940       0.115467       1.024204 0.70442532E+01  0.67891638E+02                                 1.759924                            1.610424      -1.168506       2.327898                    0.994736       3.684223      10.675623       0.460307       1.380628      -0.686367       0.018231       0.000000       0.037152       0.041384      -0.000000       0.000721      -0.000000       0.021918       0.035097      -0.016808       0.005031       0.011777              1.881098       2.024912       0.000000       0.442179       1.461226       0.000000       2.157156          -0.000000
          108              H       0.297105       0.000000      12.770634       0.114276       1.112420 0.76523496E+01  0.73932842E+02                                 1.735522                            1.584794      -1.016438       2.392851                    0.997407       3.462627       9.464220       0.515088       1.230785      -0.719381      -0.016003       0.000000       0.032857       0.036547       0.000000      -0.003514       0.000000       0.013027       0.036573      -0.012609      -0.000551       0.013160              1.859375       2.000950       0.000000      -0.494846       1.305953      -0.000000       2.271223          -0.000001
          109              H       9.737121      13.857000      22.737075       0.116347       1.287537 0.92326824E+01  0.92004438E+02                                 1.812203                            1.668787      -1.037149       2.379957                    0.997858       3.336026       8.789053       0.543400       1.131111      -0.746574       0.020601       0.000000      -0.035262       0.040839      -0.000000      -0.002325      -0.000000       0.014973       0.060241      -0.017526      -0.002790       0.020317              1.924690       2.197486       0.000000      -0.519686       1.414542      -0.000000       2.162040           0.000000
          110              H       7.399895      13.857000      22.622903       0.118749       1.288113 0.95657157E+01  0.96127010E+02                                 1.821089                            1.709759      -0.883824       2.459187                    0.998855       3.277948       8.659323       0.531856       1.145998      -0.744481      -0.016878       0.000000      -0.035254       0.039087       0.000000      -0.000335      -0.000000       0.025940       0.046408      -0.020705       0.005225       0.015480              1.863244       1.902658       0.000000       0.348331       1.449185       0.000000       2.237890           0.000003
          111              H       7.296899      13.857000      26.638440       0.115467       1.024204 0.70442532E+01  0.67891638E+02                                 1.759924                            1.610424      -1.168506       2.327898                    0.994736       3.684223      10.675623       0.460307       1.380628      -0.686367      -0.018231       0.000000       0.037152       0.041384      -0.000000      -0.000721       0.000000       0.021918       0.035097      -0.016808       0.005031       0.011777              1.881098       2.024912      -0.000000      -0.442179       1.461226       0.000000       2.157156          -0.000000
          112              H       9.606395      13.857000      26.694134       0.114276       1.112420 0.76523492E+01  0.73932839E+02                                 1.735523                            1.584794      -1.016438       2.392851                    0.997407       3.462627       9.464221       0.515088       1.230785      -0.719381       0.016003      -0.000000       0.032857       0.036547       0.000000       0.003514      -0.000000       0.013027       0.036573      -0.012609      -0.000551       0.013160              1.859376       2.000951      -0.000000       0.494846       1.305953      -0.000000       2.271223          -0.000001
          113              C       5.268662      25.422052      14.497148       0.622659      23.666663 0.23702286E+03  0.48297967E+04                                 7.603125                            5.446485       0.076636       2.087236                    0.999406      21.632206      59.553176       0.640463       0.469325      -1.023974       0.000420       0.043348       0.039808       0.058855       0.056623      -0.036367      -0.071533       0.012144      -0.086438      -0.084606      -0.027957       0.112564              9.983611       7.652355      -2.135855       1.247119       9.767172       4.866944      12.531304          -0.000000
          114              C       5.365716      24.452062      13.360991      -0.030308      37.643543 0.41679022E+03  0.96326532E+04                                 9.773188                            6.771318       0.010870       2.013399                    0.999392      26.984902      75.289974       0.642418       0.412534      -1.073703       0.006974      -0.027846      -0.029210       0.040954       0.008211      -0.001755      -0.009856      -0.004051      -0.018291      -0.012476      -0.002866       0.015342             13.870494       9.166509      -2.769927       0.463468      14.843532       9.129478      17.601440          -0.000001
          115              C       6.397661      23.579071      13.249603      -0.103744      34.890454 0.42060574E+03  0.98157332E+04                                 9.328713                            6.865514       0.009953       1.972011                    0.999624      29.251113      84.026842       0.624534       0.420245      -1.060826      -0.016771       0.000926      -0.020911       0.026821       0.005780       0.023048      -0.006449       0.034272       0.001134      -0.025219      -0.007957       0.033176             12.291179       9.220289      -2.330663       0.754315      13.489603       7.226895      14.163644           0.000002
          116              C       6.463024      22.642338      12.202555      -0.141866      36.780050 0.42953760E+03  0.10062050E+05                                 9.646021                            6.896302       0.218473       2.040420                    0.999768      29.340834      84.035771       0.629736       0.415205      -1.065608      -0.014377       0.020262       0.010440       0.026949      -0.019758       0.000869       0.007599       0.014570      -0.058661      -0.023503      -0.007598       0.031102             13.323195       9.353610      -0.388344       2.582520      14.087149       8.640690      16.528826           0.000003
          117              C       5.472674      22.573053      11.239049       0.160345      45.087361 0.33745565E+03  0.74712103E+04                                11.214787                            6.264045      -0.300737       1.933577                    0.998194      25.298104      71.339241       0.634465       0.436038      -1.048569       0.001681      -0.026106      -0.020399       0.033173       0.008986      -0.006571       0.008549      -0.011656       0.040286      -0.020367       0.002760       0.017607             19.815855       9.736273      -1.516986       1.246082      26.245027      17.186268      23.466265           0.000000
          118              C       4.529861      23.487615      11.339298      -0.134051      37.124593 0.40958212E+03  0.95192021E+04                                 9.802715                            6.775948       0.171341       2.031185                    0.999746      29.209400      84.427307       0.626926       0.420369      -1.058075       0.007042       0.015398       0.029429       0.033952       0.012856       0.022182      -0.004737       0.014872       0.034236      -0.027856      -0.001906       0.029762             14.230674       9.032003      -3.727265      -0.560198      18.988405       9.828826      14.671615          -0.000001
          119              C       4.426864      24.465919      12.361283      -0.097784      36.388708 0.44453480E+03  0.10550796E+05                                 9.724239                            7.131880      -0.060354       1.953004                    0.999602      29.684720      86.856100       0.601441       0.429075      -1.052112       0.015630      -0.019137      -0.010919       0.027014      -0.007715      -0.007163      -0.003922       0.014160      -0.042143      -0.017693      -0.000617       0.018310             13.069400       9.216734      -2.677576       1.099616      15.298466       7.444834      14.692999          -0.000002
          120              C       5.474655      21.605834      10.275543      -0.088131      99.446361 0.46505347E+03  0.11062743E+05                                17.555044                            7.200185       0.331506       2.057882                    0.999717      29.738902      84.582745       0.615929       0.418038      -1.068588      -0.000826       0.087661       0.092665       0.127562      -0.004811       0.009760      -0.062695       0.080924      -0.074871      -0.089264       0.031316       0.057948             35.868050      10.588891       0.920320       0.894614      51.314164      38.078675      45.701097           0.000000
          121              C       5.454848      20.760557       9.434564      -0.126548     109.048538 0.51907276E+03  0.12659617E+05                                18.637199                            7.599101       0.387970       2.065780                    0.999809      30.622436      87.462756       0.601986       0.417184      -1.071843      -0.004167      -0.100194      -0.094524       0.137808      -0.018856       0.004740      -0.048595       0.046921      -0.064633      -0.066778       0.016258       0.050521             39.488770      11.509146       2.303940       2.151451      56.723857      42.172904      50.233308           0.000000
          122              C       5.347890      19.724054       8.409794       0.170744      45.558364 0.35309237E+03  0.78916865E+04                                11.348802                            6.406396      -0.356840       1.919117                    0.998745      25.390772      71.502628       0.628715       0.435884      -1.050621       0.003329       0.029851       0.029961       0.042424       0.006815      -0.006327       0.019680      -0.031966       0.013309      -0.024536      -0.004834       0.029370             20.994435       9.688782       0.160325       2.945765      28.351822      18.492067      24.942700           0.000000
          123              C       4.387250      19.682483       7.504767      -0.138226      36.690161 0.39637691E+03  0.91149583E+04                                 9.662609                            6.635357       0.204770       2.044693                    0.999789      28.776553      82.081657       0.639452       0.416535      -1.063080       0.003266      -0.030970      -0.016626       0.035302      -0.017886      -0.011576      -0.001957      -0.015082      -0.059138      -0.026794      -0.002962       0.029756             14.346747       8.803542       0.556084       3.578146      17.371032      10.215321      16.865667           0.000000
          124              C       4.250582      18.629351       6.594170      -0.086791      35.072576 0.38533571E+03  0.87990333E+04                                 9.382246                            6.569046       0.014734       1.985453                    0.999660      28.359656      80.618988       0.638725       0.419949      -1.060873       0.016195       0.010399       0.024202       0.030922       0.010912       0.011351      -0.012459       0.032483       0.028491      -0.030313       0.008419       0.021895             13.476958       8.716721      -0.815998       2.219513      17.312283       9.232072      14.401871          -0.000000
          125              C       5.153781      17.681532       6.571892      -0.014309      37.875671 0.38391325E+03  0.86900106E+04                                 9.828260                            6.477021       0.008149       2.016449                    0.999353      26.438898      72.936808       0.660344       0.409778      -1.075802       0.006772       0.044669       0.011577       0.046639       0.008011      -0.005896       0.001399       0.017754       0.053804      -0.021232       0.001514       0.019718             15.726680       8.841681      -0.962131       2.282556      20.945030      11.942864      17.393330          -0.000001
          126              C       6.096595      17.615018       7.524259      -0.111856      35.586701 0.40297159E+03  0.92979683E+04                                 9.450743                            6.691211       0.073051       1.994808                    0.999719      28.907851      82.394404       0.637127       0.416645      -1.063804      -0.011007       0.021986       0.004627       0.025019      -0.022147      -0.007171      -0.014256       0.005125      -0.034751      -0.029778       0.001202       0.028576             13.565559       8.322446      -0.537730       2.529160      17.290154       9.200948      15.084077          -0.000001
          127              C       6.195630      18.662608       8.426502      -0.136673      37.754373 0.41170979E+03  0.95621865E+04                                 9.874645                            6.771239       0.172909       2.029991                    0.999764      29.160226      83.715905       0.631486       0.417615      -1.061906      -0.016031      -0.013366      -0.022744       0.030869       0.004996       0.023795      -0.004183       0.028187       0.027666      -0.023407      -0.009747       0.033155             14.846870       8.607834      -1.753289       1.317700      20.486242      10.645469      15.446533           0.000002
          128              C       5.034939      16.448259       5.686357       0.591395      27.775593 0.27016938E+03  0.56576768E+04                                 8.429163                            5.771734       0.078458       2.075992                    0.999471      22.191296      60.848305       0.632552       0.462389      -1.033364      -0.000358      -0.051063      -0.046245       0.068892       0.035510      -0.046976      -0.069536       0.076289       0.013107      -0.091029      -0.014130       0.105159             12.405113       7.822971      -1.430954       1.729642      16.436440       8.077359      12.955930          -0.000001
          129              C      12.246668       1.208330      17.315265      -0.146451      36.745862 0.43472858E+03  0.10243270E+05                                 9.687680                            6.973171       0.152792       2.022827                    0.999510      29.610924      85.848354       0.619743       0.419444      -1.059898      -0.020743      -0.004225      -0.002785       0.021351       0.013931       0.002053       0.005734      -0.012235      -0.031855      -0.012465      -0.009149       0.021614             13.139142      22.749143      -0.435852      -0.916172      11.366038       0.127606       5.302245           0.000000
          130              C      10.868101       1.183388      17.343112      -0.095091      35.131054 0.41601502E+03  0.96920918E+04                                 9.399239                            6.833483      -0.015274       1.965452                    0.999651      29.223300      84.161508       0.624584       0.420927      -1.059291       0.021520      -0.023319      -0.006686       0.032428      -0.019034       0.004783       0.003389      -0.044448       0.012335      -0.032201       0.004893       0.027307             12.642547      22.748638       1.444240      -0.615443      10.058061       0.000074       5.120943           0.000000
          131              C       4.634838      16.148948       0.573648       0.622659      23.666665 0.23702286E+03  0.48297968E+04                                 7.603126                            5.446485       0.076636       2.087236                    0.999406      21.632206      59.553175       0.640463       0.469325      -1.023974      -0.000420      -0.043348       0.039808       0.058855       0.056623       0.036367       0.071533       0.012144      -0.086437      -0.084606      -0.027957       0.112564              9.983612       7.652355      -2.135855      -1.247119       9.767173      -4.866945      12.531307          -0.000000
          132              C       4.537784      17.118938      27.284491      -0.030308      37.643537 0.41679002E+03  0.96326476E+04                                 9.773186                            6.771316       0.010870       2.013399                    0.999392      26.984902      75.289974       0.642418       0.412534      -1.073703      -0.006974       0.027846      -0.029210       0.040954       0.008211       0.001755       0.009856      -0.004051      -0.018291      -0.012476      -0.002866       0.015342             13.870493       9.166507      -2.769926      -0.463469      14.843530      -9.129478      17.601442          -0.000000
          133              C       3.505839      17.991929      27.173103      -0.103744      34.890451 0.42060572E+03  0.98157325E+04                                 9.328713                            6.865513       0.009953       1.972011                    0.999624      29.251112      84.026838       0.624534       0.420245      -1.060826       0.016771      -0.000926      -0.020910       0.026821       0.005780      -0.023048       0.006449       0.034272       0.001134      -0.025219      -0.007957       0.033176             12.291178       9.220290      -2.330664      -0.754316      13.489601      -7.226893      14.163642           0.000002
          134              C       3.440476      18.928662      26.126055      -0.141866      36.780049 0.42953760E+03  0.10062050E+05                                 9.646021                            6.896301       0.218473       2.040420                    0.999768      29.340835      84.035775       0.629736       0.415205      -1.065608       0.014377      -0.020262       0.010440       0.026949      -0.019758      -0.000869      -0.007599       0.014570      -0.058661      -0.023503      -0.007598       0.031102             13.323195       9.353610      -0.388345      -2.582519      14.087149      -8.640689      16.528824           0.000003
          135              C       4.430826      18.997947      25.162549       0.160345      45.087361 0.33745565E+03  0.74712103E+04                                11.214787                            6.264045      -0.300737       1.933577                    0.998194      25.298104      71.339242       0.634465       0.436038      -1.048569      -0.001681       0.026106      -0.020399       0.033173       0.008986       0.006571      -0.008549      -0.011656       0.040286      -0.020367       0.002760       0.017607             19.815857       9.736272      -1.516985      -1.246082      26.245030     -17.186271      23.466269           0.000000
          136              C       5.373639      18.083385      25.262798      -0.134051      37.124591 0.40958211E+03  0.95192017E+04                                 9.802714                            6.775948       0.171342       2.031185                    0.999746      29.209400      84.427304       0.626926       0.420369      -1.058075      -0.007042      -0.015398       0.029429       0.033952       0.012856      -0.022182       0.004737       0.014872       0.034236      -0.027856      -0.001906       0.029762             14.230674       9.032002      -3.727260       0.560195      18.988404      -9.828827      14.671617          -0.000001
          137              C       5.476635      17.105081      26.284783      -0.097784      36.388719 0.44453484E+03  0.10550798E+05                                 9.724241                            7.131880      -0.060354       1.953004                    0.999602      29.684720      86.856099       0.601441       0.429075      -1.052112      -0.015631       0.019137      -0.010919       0.027014      -0.007715       0.007163       0.003922       0.014160      -0.042143      -0.017693      -0.000617       0.018310             13.069404       9.216736      -2.677573      -1.099620      15.298467      -7.444838      14.693009          -0.000002
          138              C       4.428845      19.965166      24.199043      -0.088131      99.446371 0.46505348E+03  0.11062743E+05                                17.555045                            7.200186       0.331506       2.057882                    0.999717      29.738902      84.582747       0.615929       0.418038      -1.068588       0.000826      -0.087661       0.092665       0.127562      -0.004811      -0.009760       0.062695       0.080924      -0.074871      -0.089264       0.031316       0.057948             35.868056      10.588892       0.920322      -0.894616      51.314171     -38.078681      45.701105           0.000000
          139              C       4.448652      20.810443      23.358064      -0.126548     109.048558 0.51907277E+03  0.12659617E+05                                18.637201                            7.599101       0.387970       2.065780                    0.999809      30.622436      87.462756       0.601986       0.417184      -1.071843       0.004167       0.100194      -0.094524       0.137808      -0.018856      -0.004740       0.048595       0.046921      -0.064633      -0.066778       0.016258       0.050521             39.488778      11.509147       2.303941      -2.151451      56.723867     -42.172913      50.233320           0.000000
          140              C       4.555610      21.846946      22.333294       0.170744      45.558375 0.35309235E+03  0.78916861E+04                                11.348804                            6.406396      -0.356840       1.919117                    0.998745      25.390772      71.502629       0.628715       0.435884      -1.050621      -0.003329      -0.029851       0.029961       0.042424       0.006815       0.006327      -0.019680      -0.031966       0.013309      -0.024536      -0.004834       0.029370             20.994442       9.688781       0.160327      -2.945767      28.351831     -18.492076      24.942715           0.000000
          141              C       5.516249      21.888517      21.428266      -0.138226      36.690185 0.39637697E+03  0.91149601E+04                                 9.662613                            6.635358       0.204770       2.044693                    0.999789      28.776553      82.081658       0.639452       0.416535      -1.063080      -0.003266       0.030970      -0.016626       0.035302      -0.017886       0.011576       0.001957      -0.015082      -0.059138      -0.026794      -0.002962       0.029756             14.346758       8.803543       0.556088      -3.578148      17.371048     -10.215334      16.865682           0.000000
          142              C       5.652918      22.941649      20.517670      -0.086791      35.072577 0.38533558E+03  0.87990298E+04                                 9.382246                            6.569045       0.014734       1.985453                    0.999660      28.359657      80.618992       0.638725       0.419949      -1.060873      -0.016195      -0.010399       0.024202       0.030922       0.010912      -0.011351       0.012459       0.032483       0.028491      -0.030313       0.008419       0.021895             13.476960       8.716722      -0.815994      -2.219517      17.312285      -9.232074      14.401872          -0.000000
          143              C       4.749719      23.889468      20.495392      -0.014309      37.875674 0.38391325E+03  0.86900107E+04                                 9.828260                            6.477020       0.008149       2.016449                    0.999353      26.438898      72.936807       0.660344       0.409778      -1.075802      -0.006772      -0.044669       0.011577       0.046639       0.008012       0.005896      -0.001399       0.017754       0.053804      -0.021232       0.001514       0.019718             15.726683       8.841681      -0.962131      -2.282556      20.945035     -11.942868      17.393333          -0.000001
          144              C       3.806905      23.955982      21.447759      -0.111856      35.586699 0.40297159E+03  0.92979682E+04                                 9.450742                            6.691211       0.073051       1.994808                    0.999719      28.907851      82.394404       0.637127       0.416645      -1.063804       0.011007      -0.021986       0.004627       0.025019      -0.022147       0.007171       0.014256       0.005125      -0.034751      -0.029778       0.001202       0.028576             13.565558       8.322445      -0.537730      -2.529160      17.290154      -9.200947      15.084076          -0.000001
          145              C       3.707870      22.908392      22.350002      -0.136673      37.754371 0.41170981E+03  0.95621871E+04                                 9.874645                            6.771239       0.172909       2.029991                    0.999764      29.160227      83.715912       0.631486       0.417615      -1.061906       0.016031       0.013366      -0.022744       0.030869       0.004996      -0.023795       0.004183       0.028187       0.027666      -0.023407      -0.009747       0.033155             14.846869       8.607834      -1.753289      -1.317701      20.486241     -10.645468      15.446533           0.000002
          146              C       4.868561      25.122741      19.609857       0.591395      27.775594 0.27016938E+03  0.56576768E+04                                 8.429163                            5.771734       0.078458       2.075992                    0.999471      22.191296      60.848305       0.632552       0.462389      -1.033364       0.000358       0.051063      -0.046245       0.068892       0.035510       0.046976       0.069536       0.076289       0.013107      -0.091029      -0.014130       0.105159             12.405115       7.822971      -1.430954      -1.729642      16.436442      -8.077361      12.955931          -0.000001
          147              C      17.463832      12.648670       3.391765      -0.146451      36.745861 0.43472856E+03  0.10243270E+05                                 9.687680                            6.973171       0.152792       2.022827                    0.999510      29.610923      85.848352       0.619743       0.419444      -1.059898       0.020743       0.004225      -0.002785       0.021351       0.013931      -0.002053      -0.005734      -0.012235      -0.031855      -0.012465      -0.009149       0.021614             13.139142      22.749143      -0.435852       0.916172      11.366038      -0.127606       5.302245           0.000000
          148              C      18.842399      12.673612       3.419612      -0.095091      35.131053 0.41601501E+03  0.96920916E+04                                 9.399239                            6.833483      -0.015274       1.965452                    0.999651      29.223300      84.161508       0.624584       0.420927      -1.059291      -0.021520       0.023319      -0.006686       0.032428      -0.019034      -0.004783      -0.003389      -0.044448       0.012335      -0.032201       0.004893       0.027307             12.642547      22.748637       1.444239       0.615442      10.058061      -0.000074       5.120943           0.000000
          149              C       5.268662       2.291948      14.497148       0.622659      23.666663 0.23702285E+03  0.48297966E+04                                 7.603125                            5.446485       0.076636       2.087236                    0.999406      21.632206      59.553175       0.640463       0.469325      -1.023974       0.000420      -0.043348       0.039808       0.058855      -0.056623      -0.036367       0.071533       0.012144      -0.086438      -0.084606      -0.027957       0.112564              9.983610       7.652355       2.135855       1.247119       9.767172      -4.866943      12.531304          -0.000000
          150              C       5.365716       3.261938      13.360991      -0.030308      37.643544 0.41679022E+03  0.96326534E+04                                 9.773188                            6.771318       0.010870       2.013399                    0.999392      26.984902      75.289975       0.642418       0.412534      -1.073703       0.006974       0.027846      -0.029210       0.040954      -0.008211      -0.001755       0.009856      -0.004051      -0.018291      -0.012476      -0.002866       0.015342             13.870494       9.166510       2.769927       0.463468      14.843533      -9.129478      17.601440          -0.000000
          151              C       6.397661       4.134929      13.249603      -0.103744      34.890454 0.42060575E+03  0.98157333E+04                                 9.328713                            6.865514       0.009953       1.972011                    0.999624      29.251114      84.026844       0.624534       0.420245      -1.060826      -0.016771      -0.000926      -0.020911       0.026821      -0.005780       0.023048       0.006449       0.034273       0.001134      -0.025219      -0.007957       0.033176             12.291178       9.220289       2.330663       0.754315      13.489602      -7.226895      14.163644           0.000002
          152              C       6.463024       5.071662      12.202555      -0.141866      36.780051 0.42953761E+03  0.10062051E+05                                 9.646021                            6.896302       0.218473       2.040420                    0.999768      29.340835      84.035775       0.629736       0.415205      -1.065608      -0.014377      -0.020262       0.010440       0.026949       0.019758       0.000869      -0.007599       0.014570      -0.058661      -0.023503      -0.007598       0.031101             13.323195       9.353611       0.388344       2.582520      14.087150      -8.640690      16.528826           0.000003
          153              C       5.472674       5.140947      11.239049       0.160345      45.087361 0.33745565E+03  0.74712103E+04                                11.214787                            6.264044      -0.300737       1.933577                    0.998194      25.298104      71.339239       0.634465       0.436038      -1.048569       0.001681       0.026106      -0.020399       0.033173      -0.008986      -0.006571      -0.008549      -0.011656       0.040286      -0.020367       0.002760       0.017607             19.815854       9.736273       1.516985       1.246082      26.245025     -17.186267      23.466265           0.000000
          154              C       4.529861       4.226385      11.339298      -0.134051      37.124592 0.40958212E+03  0.95192020E+04                                 9.802714                            6.775948       0.171342       2.031185                    0.999746      29.209400      84.427303       0.626926       0.420369      -1.058075       0.007042      -0.015398       0.029429       0.033952      -0.012856       0.022182       0.004737       0.014872       0.034236      -0.027856      -0.001906       0.029762             14.230674       9.032003       3.727265      -0.560198      18.988404      -9.828825      14.671614          -0.000001
          155              C       4.426864       3.248081      12.361283      -0.097784      36.388707 0.44453480E+03  0.10550796E+05                                 9.724239                            7.131880      -0.060354       1.953004                    0.999602      29.684720      86.856098       0.601441       0.429075      -1.052112       0.015631       0.019137      -0.010919       0.027014       0.007715      -0.007163       0.003922       0.014160      -0.042143      -0.017693      -0.000617       0.018310             13.069399       9.216734       2.677576       1.099616      15.298465      -7.444833      14.692998          -0.000002
          156              C       5.474655       6.108166      10.275543      -0.088131      99.446357 0.46505346E+03  0.11062742E+05                                17.555043                            7.200185       0.331506       2.057882                    0.999717      29.738902      84.582743       0.615929       0.418038      -1.068588      -0.000826      -0.087661       0.092665       0.127562       0.004811       0.009760       0.062695       0.080924      -0.074871      -0.089264       0.031316       0.057948             35.868049      10.588890      -0.920320       0.894615      51.314162     -38.078673      45.701095           0.000000
          157              C       5.454848       6.953443       9.434564      -0.126548     109.048535 0.51907274E+03  0.12659616E+05                                18.637199                            7.599101       0.387970       2.065780                    0.999809      30.622435      87.462753       0.601986       0.417184      -1.071843      -0.004167       0.100194      -0.094524       0.137808       0.018856       0.004740       0.048595       0.046921      -0.064633      -0.066778       0.016258       0.050521             39.488771      11.509146      -2.303941       2.151451      56.723857     -42.172904      50.233309           0.000000
          158              C       5.347890       7.989946       8.409794       0.170744      45.558364 0.35309236E+03  0.78916863E+04                                11.348802                            6.406396      -0.356840       1.919117                    0.998745      25.390772      71.502627       0.628715       0.435884      -1.050621       0.003329      -0.029851       0.029961       0.042424      -0.006815      -0.006327      -0.019680      -0.031966       0.013309      -0.024536      -0.004834       0.029370             20.994434       9.688781      -0.160325       2.945765      28.351822     -18.492066      24.942700           0.000000
          159              C       4.387250       8.031517       7.504767      -0.138226      36.690161 0.39637691E+03  0.91149581E+04                                 9.662610                            6.635358       0.204770       2.044693                    0.999789      28.776552      82.081656       0.639452       0.416535      -1.063080       0.003266       0.030970      -0.016626       0.035302       0.017886      -0.011576       0.001957      -0.015082      -0.059138      -0.026794      -0.002962       0.029756             14.346748       8.803543      -0.556085       3.578146      17.371033     -10.215322      16.865668           0.000000
          160              C       4.250582       9.084649       6.594170      -0.086791      35.072578 0.38533574E+03  0.87990341E+04                                 9.382246                            6.569046       0.014734       1.985453                    0.999660      28.359658      80.618994       0.638725       0.419949      -1.060873       0.016195      -0.010399       0.024202       0.030922      -0.010912       0.011351       0.012459       0.032483       0.028491      -0.030313       0.008419       0.021895             13.476958       8.716721       0.815997       2.219514      17.312282      -9.232072      14.401871          -0.000000
          161              C       5.153781      10.032468       6.571892      -0.014309      37.875672 0.38391326E+03  0.86900108E+04                                 9.828260                            6.477021       0.008149       2.016449                    0.999353      26.438898      72.936810       0.660344       0.409778      -1.075802       0.006772      -0.044669       0.011577       0.046639      -0.008012      -0.005896      -0.001399       0.017754       0.053805      -0.021232       0.001514       0.019718             15.726681       8.841682       0.962131       2.282556      20.945031     -11.942865      17.393331          -0.000001
          162              C       6.096595      10.098982       7.524259      -0.111856      35.586703 0.40297162E+03  0.92979691E+04                                 9.450743                            6.691212       0.073051       1.994808                    0.999719      28.907852      82.394409       0.637127       0.416645      -1.063804      -0.011007      -0.021986       0.004627       0.025019       0.022147      -0.007171       0.014256       0.005125      -0.034751      -0.029778       0.001202       0.028576             13.565560       8.322446       0.537730       2.529160      17.290155      -9.200949      15.084078          -0.000001
          163              C       6.195630       9.051392       8.426502      -0.136673      37.754378 0.41170984E+03  0.95621880E+04                                 9.874647                            6.771240       0.172909       2.029991                    0.999764      29.160227      83.715913       0.631486       0.417615      -1.061906      -0.016031       0.013366      -0.022744       0.030869      -0.004996       0.023795       0.004183       0.028187       0.027666      -0.023407      -0.009747       0.033155             14.846873       8.607835       1.753290       1.317700      20.486246     -10.645472      15.446537           0.000002
          164              C       5.034939      11.265741       5.686357       0.591395      27.775592 0.27016938E+03  0.56576766E+04                                 8.429163                            5.771734       0.078458       2.075992                    0.999471      22.191296      60.848304       0.632552       0.462389      -1.033364      -0.000358       0.051063      -0.046245       0.068892      -0.035510      -0.046976       0.069536       0.076289       0.013107      -0.091029      -0.014130       0.105159             12.405113       7.822970       1.430954       1.729642      16.436439      -8.077359      12.955930          -0.000001
          165              C      12.246668      26.505670      17.315265      -0.146451      36.745861 0.43472856E+03  0.10243270E+05                                 9.687680                            6.973171       0.152792       2.022827                    0.999510      29.610923      85.848352       0.619743       0.419444      -1.059898      -0.020743       0.004225      -0.002785       0.021351      -0.013931       0.002053      -0.005734      -0.012235      -0.031855      -0.012465      -0.009149       0.021614             13.139142      22.749143       0.435852      -0.916172      11.366038      -0.127606       5.302245           0.000000
          166              C      10.868101      26.530612      17.343112      -0.095091      35.131055 0.41601503E+03  0.96920922E+04                                 9.399239                            6.833483      -0.015274       1.965452                    0.999651      29.223301      84.161509       0.624584       0.420927      -1.059291       0.021520       0.023319      -0.006686       0.032428       0.019034       0.004783      -0.003389      -0.044448       0.012335      -0.032201       0.004893       0.027307             12.642547      22.748637      -1.444239      -0.615443      10.058061      -0.000074       5.120943           0.000000
          167              C       4.634838      11.565052       0.573648       0.622659      23.666665 0.23702286E+03  0.48297968E+04                                 7.603126                            5.446485       0.076636       2.087236                    0.999406      21.632206      59.553176       0.640463       0.469325      -1.023974      -0.000420       0.043348       0.039808       0.058855      -0.056623       0.036367      -0.071533       0.012144      -0.086437      -0.084606      -0.027957       0.112564              9.983612       7.652355       2.135855      -1.247119       9.767173       4.866945      12.531307          -0.000000
          168              C       4.537784      10.595062      27.284491      -0.030308      37.643538 0.41679002E+03  0.96326477E+04                                 9.773187                            6.771316       0.010870       2.013399                    0.999392      26.984902      75.289975       0.642418       0.412534      -1.073703      -0.006974      -0.027846      -0.029210       0.040954      -0.008211       0.001755      -0.009856      -0.004051      -0.018291      -0.012476      -0.002866       0.015342             13.870494       9.166507       2.769925      -0.463470      14.843530       9.129478      17.601443          -0.000000
          169              C       3.505839       9.722071      27.173103      -0.103744      34.890454 0.42060577E+03  0.98157338E+04                                 9.328713                            6.865514       0.009953       1.972011                    0.999624      29.251114      84.026845       0.624534       0.420245      -1.060826       0.016771       0.000926      -0.020910       0.026821      -0.005780      -0.023048      -0.006449       0.034272       0.001134      -0.025219      -0.007957       0.033176             12.291178       9.220290       2.330663      -0.754316      13.489602       7.226893      14.163643           0.000002
          170              C       3.440476       8.785338      26.126055      -0.141866      36.780048 0.42953760E+03  0.10062050E+05                                 9.646021                            6.896302       0.218473       2.040420                    0.999768      29.340834      84.035769       0.629736       0.415205      -1.065608       0.014377       0.020262       0.010440       0.026949       0.019758      -0.000869       0.007599       0.014570      -0.058661      -0.023503      -0.007598       0.031102             13.323195       9.353610       0.388344      -2.582520      14.087149       8.640690      16.528825           0.000003
          171              C       4.430826       8.716053      25.162549       0.160345      45.087361 0.33745565E+03  0.74712103E+04                                11.214787                            6.264045      -0.300737       1.933577                    0.998194      25.298104      71.339241       0.634465       0.436038      -1.048569      -0.001681      -0.026106      -0.020399       0.033173      -0.008986       0.006571       0.008549      -0.011656       0.040286      -0.020367       0.002760       0.017607             19.815857       9.736272       1.516985      -1.246082      26.245030      17.186271      23.466269           0.000000
          172              C       5.373639       9.630615      25.262798      -0.134051      37.124590 0.40958209E+03  0.95192014E+04                                 9.802714                            6.775947       0.171342       2.031185                    0.999746      29.209400      84.427305       0.626926       0.420369      -1.058075      -0.007042       0.015398       0.029429       0.033952      -0.012856      -0.022182      -0.004737       0.014872       0.034236      -0.027856      -0.001906       0.029762             14.230674       9.032002       3.727260       0.560194      18.988402       9.828826      14.671617          -0.000001
          173              C       5.476635      10.608919      26.284783      -0.097784      36.388719 0.44453484E+03  0.10550797E+05                                 9.724240                            7.131880      -0.060354       1.953004                    0.999602      29.684720      86.856098       0.601441       0.429075      -1.052112      -0.015631      -0.019137      -0.010919       0.027014       0.007715       0.007163      -0.003922       0.014160      -0.042143      -0.017693      -0.000617       0.018310             13.069403       9.216735       2.677572      -1.099621      15.298466       7.444838      14.693009          -0.000002
          174              C       4.428845       7.748834      24.199043      -0.088130      99.446368 0.46505347E+03  0.11062743E+05                                17.555044                            7.200185       0.331506       2.057882                    0.999717      29.738902      84.582746       0.615929       0.418038      -1.068588       0.000826       0.087661       0.092665       0.127562       0.004811      -0.009760      -0.062695       0.080924      -0.074871      -0.089264       0.031316       0.057948             35.868054      10.588891      -0.920321      -0.894615      51.314169      38.078679      45.701103           0.000000
          175              C       4.448652       6.903557      23.358064      -0.126548     109.048555 0.51907276E+03  0.12659617E+05                                18.637201                            7.599101       0.387970       2.065780                    0.999809      30.622436      87.462755       0.601986       0.417184      -1.071843       0.004167      -0.100194      -0.094524       0.137808       0.018856      -0.004740      -0.048595       0.046921      -0.064633      -0.066778       0.016258       0.050521             39.488777      11.509147      -2.303941      -2.151451      56.723866      42.172912      50.233319           0.000000
          176              C       4.555610       5.867054      22.333294       0.170744      45.558373 0.35309233E+03  0.78916855E+04                                11.348804                            6.406396      -0.356840       1.919117                    0.998745      25.390771      71.502627       0.628715       0.435884      -1.050621      -0.003329       0.029851       0.029961       0.042424      -0.006815       0.006327       0.019680      -0.031966       0.013309      -0.024536      -0.004834       0.029370             20.994442       9.688780      -0.160327      -2.945767      28.351831      18.492077      24.942715           0.000000
          177              C       5.516249       5.825483      21.428266      -0.138226      36.690185 0.39637698E+03  0.91149603E+04                                 9.662613                            6.635358       0.204770       2.044693                    0.999789      28.776553      82.081657       0.639452       0.416535      -1.063080      -0.003266      -0.030970      -0.016626       0.035302       0.017886       0.011576      -0.001957      -0.015082      -0.059138      -0.026794      -0.002962       0.029756             14.346758       8.803543      -0.556088      -3.578148      17.371049      10.215335      16.865682           0.000000
          178              C       5.652918       4.772351      20.517670      -0.086791      35.072576 0.38533558E+03  0.87990298E+04                                 9.382246                            6.569045       0.014734       1.985452                    0.999660      28.359657      80.618992       0.638725       0.419949      -1.060873      -0.016195       0.010399       0.024202       0.030922      -0.010912      -0.011351      -0.012459       0.032483       0.028491      -0.030313       0.008419       0.021895             13.476959       8.716722       0.815993      -2.219517      17.312285       9.232074      14.401872          -0.000000
          179              C       4.749719       3.824532      20.495392      -0.014309      37.875675 0.38391326E+03  0.86900108E+04                                 9.828260                            6.477021       0.008149       2.016449                    0.999353      26.438898      72.936808       0.660344       0.409778      -1.075802      -0.006772       0.044669       0.011577       0.046639      -0.008012       0.005896       0.001399       0.017754       0.053804      -0.021232       0.001514       0.019718             15.726683       8.841681       0.962131      -2.282556      20.945036      11.942868      17.393333          -0.000001
          180              C       3.806905       3.758018      21.447759      -0.111856      35.586696 0.40297156E+03  0.92979672E+04                                 9.450741                            6.691211       0.073051       1.994808                    0.999719      28.907850      82.394397       0.637127       0.416645      -1.063804       0.011007       0.021986       0.004627       0.025019       0.022147       0.007171      -0.014256       0.005125      -0.034751      -0.029778       0.001202       0.028576             13.565556       8.322445       0.537730      -2.529159      17.290152       9.200946      15.084073          -0.000001
          181              C       3.707870       4.805608      22.350002      -0.136673      37.754370 0.41170981E+03  0.95621870E+04                                 9.874645                            6.771239       0.172909       2.029991                    0.999764      29.160226      83.715906       0.631486       0.417615      -1.061906       0.016031      -0.013366      -0.022744       0.030869      -0.004996      -0.023795      -0.004183       0.028187       0.027666      -0.023407      -0.009747       0.033155             14.846869       8.607833       1.753289      -1.317700      20.486241      10.645468      15.446533           0.000002
          182              C       4.868561       2.591259      19.609857       0.591395      27.775593 0.27016938E+03  0.56576767E+04                                 8.429163                            5.771734       0.078458       2.075992                    0.999471      22.191296      60.848304       0.632552       0.462389      -1.033364       0.000358      -0.051063      -0.046245       0.068892      -0.035510       0.046976      -0.069536       0.076289       0.013107      -0.091029      -0.014130       0.105159             12.405114       7.822971       1.430954      -1.729641      16.436441       8.077360      12.955930          -0.000001
          183              C      17.463832      15.065330       3.391765      -0.146451      36.745863 0.43472858E+03  0.10243270E+05                                 9.687680                            6.973171       0.152792       2.022826                    0.999510      29.610924      85.848355       0.619743       0.419444      -1.059898       0.020743      -0.004225      -0.002785       0.021351      -0.013931      -0.002053       0.005734      -0.012235      -0.031855      -0.012465      -0.009149       0.021614             13.139142      22.749142       0.435852       0.916172      11.366038       0.127606       5.302245           0.000000
          184              C      18.842399      15.040388       3.419612      -0.095091      35.131055 0.41601503E+03  0.96920921E+04                                 9.399239                            6.833483      -0.015274       1.965452                    0.999651      29.223301      84.161509       0.624584       0.420927      -1.059291      -0.021520      -0.023319      -0.006686       0.032428       0.019034      -0.004783       0.003389      -0.044448       0.012335      -0.032201       0.004893       0.027307             12.642547      22.748637      -1.444240       0.615442      10.058061       0.000074       5.120943           0.000000
          185              C       1.495428       0.000000      17.028441       0.598586      26.804293 0.25746860E+03  0.53337721E+04                                 8.191945                            5.624808       0.083890       2.079879                    0.999430      22.047353      60.370903       0.641614       0.460810      -1.032972       0.067779      -0.000000       0.002439       0.067823       0.000000      -0.000018      -0.000000      -0.195445      -0.064101      -0.087039      -0.021367       0.108406             11.734737      20.392680      -0.000000       0.306519       4.601170      -0.000000      10.210362          -0.000001
          186              C      19.759463       0.000000      17.020086      -0.024562      39.797445 0.40213989E+03  0.91971840E+04                                10.095760                            6.611587      -0.004731       2.006972                    0.999370      26.758195      73.896461       0.656996       0.407629      -1.078570      -0.040619      -0.000000       0.002877       0.040721       0.000000      -0.010501      -0.000000      -0.015181      -0.013173      -0.015406       0.005620       0.009786             15.714000      30.212897      -0.000000       1.294840       5.514239      -0.000000      11.414865          -0.000001
          187              C      19.127620       0.000000      18.234216      -0.110186      36.390154 0.42320272E+03  0.98899191E+04                                 9.577430                            6.870970      -0.030934       1.955420                    0.999630      29.455653      84.626993       0.626531       0.418330      -1.062212      -0.018985       0.000000      -0.022013       0.029069      -0.000000       0.020843       0.000000      -0.012808       0.077805      -0.027502      -0.006563       0.034065             12.933767      23.039029      -0.000000      -0.037897       5.262621      -0.000000      10.499651          -0.000001
          188              C      17.737168       0.000000      18.303833      -0.154212      37.529593 0.43474674E+03  0.10208195E+05                                 9.713190                            6.907673       0.185345       2.024339                    0.999730      29.626508      84.774730       0.633775       0.411584      -1.068637       0.020294       0.000000      -0.008019       0.021821      -0.000000      -0.020095       0.000000       0.018339       0.079524      -0.022424      -0.014043       0.036466             13.267777      23.707050      -0.000000       1.958712       5.491286       0.000000      10.604994           0.000000
          189              C      16.978560       0.000000      17.123120       0.155796      43.766880 0.38017893E+03  0.86360765E+04                                10.943215                            6.615397      -0.232804       1.951739                    0.999029      25.733977      72.524023       0.624630       0.431673      -1.055548      -0.036866       0.000000       0.007332       0.037588       0.000000       0.003531       0.000000       0.054135      -0.057662      -0.019443      -0.017457       0.036900             18.019629      36.527333      -0.000000       0.285136       6.538346       0.000000      10.993209          -0.000000
          190              C      17.679728       0.000000      15.950762      -0.129646      39.572080 0.43532440E+03  0.10253287E+05                                10.205095                            6.997313       0.205697       2.049866                    0.999248      29.048838      84.000406       0.616560       0.421775      -1.059208       0.029439       0.000000       0.004151       0.029730       0.000000       0.025280      -0.000000      -0.009165       0.006740      -0.027320       0.003459       0.023861             14.990576      27.659771       0.000000      -1.062620       6.033717      -0.000000      11.278240          -0.000001
          191              C      19.062257       0.000000      15.914561      -0.092159      36.731479 0.38885072E+03  0.89123710E+04                                 9.669336                            6.603281       0.050120       1.995363                    0.999673      28.549315      81.694565       0.635518       0.420502      -1.058990      -0.029247       0.000000       0.014916       0.032831       0.000000      -0.019630      -0.000000      -0.039188       0.009632      -0.032109       0.014121       0.017989             13.878080      25.220414       0.000000       1.106945       5.277069      -0.000000      11.136757          -0.000003
          192              C      15.546514       0.000000      17.142613      -0.106667      80.078086 0.49921423E+03  0.12081643E+05                                15.465925                            7.507224       0.476333       2.105574                    0.999806      30.035083      86.023422       0.597811       0.423353      -1.065750       0.129271       0.000000      -0.023208       0.131338       0.000000       0.009251       0.000000      -0.088945       0.236402      -0.084397       0.005072       0.079325             28.101389      65.161919      -0.000000      -1.869452       9.842908       0.000000       9.299341          -0.000000
          193              C      14.366017       0.000000      17.220585      -0.098705      76.428051 0.48759373E+03  0.11729798E+05                                14.993220                            7.396168       0.508651       2.113383                    0.999519      29.956588      85.509739       0.605183       0.420714      -1.067539      -0.130179      -0.000000      -0.005990       0.130317      -0.000000       0.001023      -0.000000      -0.176403       0.024297      -0.092261       0.008109       0.084152             26.758691      61.881099      -0.000000      -3.063313       9.629902       0.000000       8.765073           0.000000
          194              C      12.933971       0.000000      17.287418       0.156475      41.586847 0.38296174E+03  0.87176342E+04                                10.600229                            6.644606      -0.328737       1.918647                    0.998713      25.881137      73.083188       0.622370       0.432329      -1.054849       0.025714      -0.000000      -0.004292       0.026070      -0.000000      -0.005387      -0.000000       0.063631      -0.064896      -0.022080      -0.020999       0.043080             16.655623      32.314717      -0.000000      -1.568335      11.766271       0.000000       5.885881           0.000000
          195              C      10.160991       0.000000      17.398806      -0.041834      41.595172 0.44160555E+03  0.10326746E+05                                10.417028                            6.931857       0.002312       2.000772                    0.999256      27.424506      76.287836       0.641920       0.408034      -1.079578       0.040447      -0.000000      -0.000950       0.040458      -0.000000       0.001532      -0.000000      -0.011002      -0.005796      -0.005243      -0.001224       0.006467             15.978985      31.175540       0.000000      -0.452864      11.072840      -0.000000       5.688576          -0.000000
          196              C       8.623968       0.000000      17.365389       0.614248      25.118767 0.25012077E+03  0.51577084E+04                                 7.920988                            5.583001       0.087276       2.085206                    0.999509      21.954374      60.494517       0.635597       0.467323      -1.026655      -0.063609       0.000000      -0.006888       0.063981      -0.000000      -0.006398       0.000000      -0.059115       0.323241      -0.083645      -0.024316       0.107961             11.017519      19.507162       0.000000       0.022311       9.034592      -0.000000       4.510803          -0.000000
          197              C       8.408071      13.857000       3.104941       0.598586      26.804265 0.25746848E+03  0.53337692E+04                                 8.191940                            5.624807       0.083890       2.079879                    0.999430      22.047352      60.370901       0.641614       0.460811      -1.032972      -0.067779       0.000000       0.002439       0.067823       0.000000       0.000018      -0.000000      -0.195445      -0.064101      -0.087039      -0.021367       0.108406             11.734723      20.392636       0.000000      -0.306517       4.601167      -0.000000      10.210365          -0.000001
          198              C       9.951037      13.857000       3.096586      -0.024562      39.797447 0.40214029E+03  0.91971953E+04                                10.095761                            6.611591      -0.004731       2.006972                    0.999370      26.758194      73.896457       0.656996       0.407630      -1.078570       0.040619       0.000000       0.002877       0.040721      -0.000000       0.010501       0.000000      -0.015181      -0.013173      -0.015406       0.005620       0.009786             15.713997      30.212885       0.000000      -1.294833       5.514239      -0.000000      11.414868          -0.000001
          199              C      10.582880      13.857000       4.310716      -0.110186      36.390143 0.42320238E+03  0.98899093E+04                                 9.577427                            6.870967      -0.030934       1.955420                    0.999630      29.455652      84.626987       0.626532       0.418330      -1.062212       0.018985       0.000000      -0.022013       0.029069       0.000000      -0.020843       0.000000      -0.012808       0.077805      -0.027502      -0.006563       0.034065             12.933763      23.039026       0.000000       0.037897       5.262619      -0.000000      10.499646          -0.000001
          200              C      11.973331      13.857000       4.380333      -0.154212      37.529610 0.43474676E+03  0.10208195E+05                                 9.713193                            6.907673       0.185345       2.024339                    0.999730      29.626508      84.774729       0.633775       0.411584      -1.068637      -0.020294       0.000000      -0.008019       0.021821       0.000000       0.020095       0.000000       0.018339       0.079524      -0.022424      -0.014043       0.036466             13.267782      23.707069       0.000000      -1.958708       5.491287      -0.000000      10.604991           0.000000
          201              C      12.731940      13.857000       3.199620       0.155796      43.766897 0.38017907E+03  0.86360802E+04                                10.943218                            6.615398      -0.232804       1.951739                    0.999029      25.733977      72.524023       0.624630       0.431673      -1.055548       0.036866       0.000000       0.007332       0.037588      -0.000000      -0.003531       0.000000       0.054135      -0.057662      -0.019443      -0.017457       0.036900             18.019635      36.527346       0.000000      -0.285137       6.538347      -0.000000      10.993210          -0.000000
          202              C      12.030772      13.857000       2.027262      -0.129646      39.572069 0.43532440E+03  0.10253286E+05                                10.205093                            6.997313       0.205697       2.049866                    0.999248      29.048838      84.000404       0.616560       0.421775      -1.059208      -0.029439       0.000000       0.004151       0.029730       0.000000      -0.025280       0.000000      -0.009165       0.006739      -0.027320       0.003459       0.023861             14.990571      27.659758       0.000000       1.062628       6.033716      -0.000000      11.278237          -0.000001
          203              C      10.648243      13.857000       1.991060      -0.092159      36.731453 0.38885067E+03  0.89123696E+04                                 9.669332                            6.603281       0.050120       1.995363                    0.999673      28.549314      81.694559       0.635518       0.420502      -1.058990       0.029247       0.000000       0.014916       0.032831      -0.000000       0.019630       0.000000      -0.039188       0.009632      -0.032110       0.014121       0.017989             13.878068      25.220386       0.000000      -1.106930       5.277067      -0.000000      11.136753          -0.000003
          204              C      14.163986      13.857000       3.219113      -0.106667      80.078091 0.49921426E+03  0.12081644E+05                                15.465925                            7.507224       0.476333       2.105574                    0.999806      30.035084      86.023425       0.597811       0.423353      -1.065750      -0.129271      -0.000000      -0.023208       0.131338      -0.000000      -0.009251      -0.000000      -0.088945       0.236402      -0.084397       0.005072       0.079325             28.101389      65.161916      -0.000000       1.869456       9.842908      -0.000000       9.299342          -0.000000
          205              C      15.344483      13.857000       3.297085      -0.098705      76.428055 0.48759375E+03  0.11729799E+05                                14.993221                            7.396168       0.508651       2.113383                    0.999519      29.956589      85.509742       0.605183       0.420714      -1.067539       0.130179      -0.000000      -0.005990       0.130317       0.000000      -0.001023      -0.000000      -0.176403       0.024297      -0.092261       0.008109       0.084152             26.758691      61.881099      -0.000000       3.063314       9.629902       0.000000       8.765074           0.000000
          206              C      16.776529      13.857000       3.363918       0.156475      41.586847 0.38296174E+03  0.87176342E+04                                10.600229                            6.644606      -0.328737       1.918647                    0.998713      25.881137      73.083189       0.622370       0.432329      -1.054849      -0.025714       0.000000      -0.004292       0.026070       0.000000       0.005387      -0.000000       0.063631      -0.064896      -0.022080      -0.020999       0.043080             16.655623      32.314717      -0.000000       1.568335      11.766271       0.000000       5.885881          -0.000000
          207              C      19.549509      13.857000       3.475306      -0.041834      41.595172 0.44160555E+03  0.10326746E+05                                10.417028                            6.931857       0.002312       2.000772                    0.999256      27.424506      76.287837       0.641920       0.408034      -1.079578      -0.040447      -0.000000      -0.000950       0.040458       0.000000      -0.001532      -0.000000      -0.011002      -0.005796      -0.005243      -0.001224       0.006467             15.978985      31.175540      -0.000000       0.452864      11.072840       0.000000       5.688576          -0.000000
          208              C       1.279532      13.857000       3.441889       0.614248      25.118767 0.25012077E+03  0.51577084E+04                                 7.920988                            5.583001       0.087276       2.085206                    0.999509      21.954374      60.494517       0.635597       0.467323      -1.026655       0.063609       0.000000      -0.006888       0.063981      -0.000000       0.006398      -0.000000      -0.059115       0.323241      -0.083645      -0.024316       0.107961             11.017518      19.507161       0.000000      -0.022311       9.034592      -0.000000       4.510803          -0.000000
          209              C      14.538338      25.422052      13.349852       0.622659      23.666665 0.23702286E+03  0.48297968E+04                                 7.603126                            5.446485       0.076636       2.087236                    0.999406      21.632206      59.553175       0.640463       0.469325      -1.023974      -0.000420       0.043348      -0.039808       0.058855      -0.056623      -0.036367       0.071533       0.012144      -0.086437      -0.084606      -0.027957       0.112564              9.983611       7.652355       2.135855       1.247119       9.767173      -4.866945      12.531306          -0.000000
          210              C      14.441284      24.452062      14.486009      -0.030308      37.643535 0.41679000E+03  0.96326469E+04                                 9.773186                            6.771316       0.010870       2.013399                    0.999392      26.984901      75.289971       0.642418       0.412534      -1.073703      -0.006974      -0.027846       0.029210       0.040954      -0.008211      -0.001755       0.009856      -0.004051      -0.018291      -0.012476      -0.002866       0.015342             13.870492       9.166507       2.769925       0.463470      14.843529      -9.129477      17.601441          -0.000000
          211              C      13.409339      23.579071      14.597397      -0.103744      34.890452 0.42060575E+03  0.98157332E+04                                 9.328713                            6.865514       0.009953       1.972011                    0.999624      29.251113      84.026841       0.624534       0.420245      -1.060826       0.016771       0.000926       0.020911       0.026821      -0.005780       0.023048       0.006449       0.034272       0.001134      -0.025219      -0.007957       0.033176             12.291178       9.220290       2.330663       0.754316      13.489601      -7.226893      14.163642           0.000002
          212              C      13.343976      22.642338      15.644445      -0.141866      36.780050 0.42953763E+03  0.10062051E+05                                 9.646021                            6.896302       0.218473       2.040420                    0.999768      29.340835      84.035772       0.629736       0.415205      -1.065608       0.014377       0.020262      -0.010440       0.026949       0.019758       0.000869      -0.007599       0.014570      -0.058661      -0.023503      -0.007598       0.031102             13.323195       9.353610       0.388344       2.582519      14.087149      -8.640690      16.528825           0.000004
          213              C      14.334326      22.573053      16.607951       0.160345      45.087360 0.33745565E+03  0.74712103E+04                                11.214787                            6.264044      -0.300737       1.933577                    0.998194      25.298104      71.339239       0.634465       0.436038      -1.048569      -0.001681      -0.026106       0.020399       0.033173      -0.008986      -0.006571      -0.008549      -0.011656       0.040286      -0.020367       0.002760       0.017607             19.815856       9.736272       1.516985       1.246082      26.245028     -17.186270      23.466267           0.000000
          214              C      15.277139      23.487615      16.507702      -0.134051      37.124590 0.40958210E+03  0.95192016E+04                                 9.802714                            6.775948       0.171342       2.031185                    0.999746      29.209400      84.427304       0.626926       0.420369      -1.058075      -0.007042       0.015398      -0.029429       0.033952      -0.012856       0.022182       0.004737       0.014872       0.034236      -0.027856      -0.001906       0.029762             14.230674       9.032002       3.727260      -0.560195      18.988402      -9.828826      14.671616          -0.000001
          215              C      15.380135      24.465919      15.485717      -0.097784      36.388720 0.44453485E+03  0.10550798E+05                                 9.724241                            7.131880      -0.060354       1.953004                    0.999602      29.684720      86.856100       0.601441       0.429075      -1.052112      -0.015631      -0.019137       0.010919       0.027014       0.007715      -0.007163       0.003922       0.014160      -0.042143      -0.017693      -0.000617       0.018310             13.069404       9.216736       2.677573       1.099621      15.298467      -7.444838      14.693009          -0.000002
          216              C      14.332345      21.605834      17.571457      -0.088130      99.446357 0.46505343E+03  0.11062742E+05                                17.555043                            7.200185       0.331506       2.057882                    0.999717      29.738901      84.582740       0.615929       0.418038      -1.068588       0.000826       0.087661      -0.092665       0.127562       0.004811       0.009760       0.062695       0.080924      -0.074871      -0.089264       0.031316       0.057948             35.868051      10.588890      -0.920321       0.894615      51.314164     -38.078675      45.701098           0.000000
          217              C      14.352152      20.760557      18.412436      -0.126548     109.048549 0.51907273E+03  0.12659616E+05                                18.637200                            7.599101       0.387970       2.065780                    0.999809      30.622435      87.462751       0.601986       0.417184      -1.071843       0.004167      -0.100194       0.094524       0.137808       0.018856       0.004740       0.048595       0.046921      -0.064633      -0.066778       0.016258       0.050521             39.488775      11.509147      -2.303941       2.151451      56.723863     -42.172910      50.233316           0.000000
          218              C      14.459110      19.724054      19.437206       0.170744      45.558374 0.35309235E+03  0.78916860E+04                                11.348804                            6.406396      -0.356840       1.919117                    0.998745      25.390772      71.502627       0.628715       0.435884      -1.050621      -0.003329       0.029851      -0.029961       0.042424      -0.006815      -0.006327      -0.019680      -0.031966       0.013309      -0.024536      -0.004834       0.029370             20.994440       9.688780      -0.160327       2.945767      28.351829     -18.492075      24.942713           0.000000
          219              C      15.419749      19.682483      20.342234      -0.138226      36.690184 0.39637697E+03  0.91149601E+04                                 9.662613                            6.635358       0.204770       2.044693                    0.999789      28.776553      82.081658       0.639452       0.416535      -1.063080      -0.003266      -0.030970       0.016626       0.035302       0.017887      -0.011576       0.001957      -0.015082      -0.059138      -0.026794      -0.002962       0.029756             14.346757       8.803543      -0.556087       3.578147      17.371048     -10.215333      16.865680           0.000000
          220              C      15.556418      18.629351      21.252830      -0.086791      35.072576 0.38533558E+03  0.87990298E+04                                 9.382246                            6.569044       0.014734       1.985453                    0.999660      28.359657      80.618991       0.638725       0.419949      -1.060873      -0.016195       0.010399      -0.024202       0.030922      -0.010912       0.011351       0.012459       0.032483       0.028491      -0.030313       0.008419       0.021895             13.476959       8.716721       0.815994       2.219516      17.312285      -9.232074      14.401871          -0.000000
          221              C      14.653219      17.681532      21.275108      -0.014309      37.875675 0.38391326E+03  0.86900110E+04                                 9.828261                            6.477021       0.008149       2.016449                    0.999353      26.438898      72.936810       0.660344       0.409778      -1.075802      -0.006772       0.044669      -0.011577       0.046639      -0.008012      -0.005896      -0.001399       0.017754       0.053804      -0.021232       0.001514       0.019718             15.726684       8.841682       0.962130       2.282557      20.945037     -11.942869      17.393334          -0.000001
          222              C      13.710405      17.615018      20.322741      -0.111856      35.586698 0.40297158E+03  0.92979678E+04                                 9.450742                            6.691211       0.073051       1.994808                    0.999719      28.907851      82.394404       0.637127       0.416645      -1.063804       0.011007       0.021986      -0.004627       0.025019       0.022147      -0.007171       0.014256       0.005125      -0.034751      -0.029778       0.001202       0.028576             13.565557       8.322445       0.537731       2.529160      17.290153      -9.200946      15.084074          -0.000001
          223              C      13.611370      18.662608      19.420498      -0.136673      37.754373 0.41170983E+03  0.95621877E+04                                 9.874645                            6.771240       0.172909       2.029991                    0.999764      29.160227      83.715911       0.631486       0.417615      -1.061906       0.016031      -0.013366       0.022744       0.030869      -0.004996       0.023795       0.004183       0.028187       0.027666      -0.023407      -0.009747       0.033155             14.846870       8.607834       1.753289       1.317701      20.486243     -10.645469      15.446534           0.000002
          224              C      14.772061      16.448259      22.160643       0.591395      27.775583 0.27016926E+03  0.56576736E+04                                 8.429161                            5.771733       0.078458       2.075992                    0.999471      22.191296      60.848305       0.632552       0.462389      -1.033364       0.000358      -0.051063       0.046245       0.068892      -0.035510      -0.046976       0.069536       0.076289       0.013107      -0.091029      -0.014130       0.105159             12.405109       7.822971       1.430954       1.729642      16.436434      -8.077355      12.955923          -0.000001
          225              C       7.560332       1.208330      10.531735      -0.146451      36.745863 0.43472859E+03  0.10243271E+05                                 9.687681                            6.973171       0.152792       2.022826                    0.999510      29.610924      85.848357       0.619743       0.419444      -1.059898       0.020743      -0.004225       0.002785       0.021351      -0.013931       0.002053      -0.005734      -0.012235      -0.031855      -0.012465      -0.009149       0.021614             13.139142      22.749144       0.435852      -0.916172      11.366039      -0.127606       5.302245           0.000000
          226              C       8.938899       1.183388      10.503888      -0.095091      35.131054 0.41601501E+03  0.96920917E+04                                 9.399240                            6.833483      -0.015274       1.965452                    0.999651      29.223300      84.161509       0.624584       0.420927      -1.059291      -0.021520      -0.023319       0.006686       0.032428       0.019034       0.004783      -0.003389      -0.044448       0.012335      -0.032201       0.004893       0.027307             12.642548      22.748639      -1.444240      -0.615443      10.058061      -0.000074       5.120943           0.000000
          227              C      15.172162      16.148948      27.273352       0.622659      23.666663 0.23702286E+03  0.48297967E+04                                 7.603125                            5.446485       0.076636       2.087236                    0.999406      21.632206      59.553175       0.640463       0.469325      -1.023974       0.000420      -0.043348      -0.039808       0.058855      -0.056623       0.036367      -0.071533       0.012144      -0.086438      -0.084606      -0.027957       0.112564              9.983610       7.652355       2.135855      -1.247119       9.767172       4.866943      12.531303          -0.000000
          228              C      15.269216      17.118938       0.562509      -0.030308      37.643543 0.41679022E+03  0.96326532E+04                                 9.773187                            6.771318       0.010870       2.013399                    0.999392      26.984902      75.289973       0.642418       0.412534      -1.073703       0.006974       0.027846       0.029210       0.040954      -0.008211       0.001755      -0.009856      -0.004051      -0.018291      -0.012476      -0.002866       0.015342             13.870494       9.166510       2.769927      -0.463468      14.843532       9.129478      17.601440          -0.000000
          229              C      16.301161      17.991929       0.673897      -0.103744      34.890454 0.42060573E+03  0.98157327E+04                                 9.328713                            6.865513       0.009953       1.972011                    0.999624      29.251113      84.026839       0.624535       0.420245      -1.060826      -0.016771      -0.000926       0.020910       0.026821      -0.005780      -0.023048      -0.006449       0.034272       0.001134      -0.025219      -0.007957       0.033176             12.291178       9.220289       2.330663      -0.754316      13.489601       7.226894      14.163644           0.000002
          230              C      16.366524      18.928662       1.720945      -0.141866      36.780055 0.42953765E+03  0.10062051E+05                                 9.646022                            6.896302       0.218473       2.040420                    0.999768      29.340835      84.035771       0.629736       0.415205      -1.065608      -0.014377      -0.020262      -0.010440       0.026949       0.019758      -0.000869       0.007599       0.014570      -0.058661      -0.023503      -0.007598       0.031102             13.323197       9.353610       0.388345      -2.582517      14.087152       8.640693      16.528828           0.000003
          231              C      15.376174      18.997947       2.684451       0.160345      45.087358 0.33745565E+03  0.74712103E+04                                11.214787                            6.264045      -0.300737       1.933577                    0.998194      25.298104      71.339240       0.634465       0.436038      -1.048569       0.001681       0.026106       0.020399       0.033173      -0.008986       0.006571       0.008549      -0.011656       0.040286      -0.020367       0.002760       0.017607             19.815854       9.736273       1.516986      -1.246081      26.245026      17.186267      23.466263           0.000000
          232              C      14.433361      18.083385       2.584202      -0.134051      37.124592 0.40958212E+03  0.95192020E+04                                 9.802714                            6.775948       0.171342       2.031185                    0.999746      29.209400      84.427303       0.626926       0.420369      -1.058075       0.007042      -0.015398      -0.029429       0.033952      -0.012856      -0.022182      -0.004737       0.014872       0.034236      -0.027856      -0.001906       0.029762             14.230674       9.032003       3.727265       0.560199      18.988405       9.828826      14.671614          -0.000001
          233              C      14.330364      17.105081       1.562217      -0.097784      36.388707 0.44453481E+03  0.10550796E+05                                 9.724238                            7.131880      -0.060354       1.953004                    0.999602      29.684720      86.856097       0.601441       0.429075      -1.052112       0.015631       0.019137       0.010919       0.027014       0.007715       0.007163      -0.003922       0.014160      -0.042143      -0.017693      -0.000617       0.018310             13.069399       9.216734       2.677576      -1.099616      15.298465       7.444833      14.692997          -0.000002
          234              C      15.378155      19.965166       3.647957      -0.088131      99.446357 0.46505346E+03  0.11062742E+05                                17.555043                            7.200185       0.331506       2.057882                    0.999717      29.738902      84.582743       0.615929       0.418038      -1.068588      -0.000826      -0.087661      -0.092665       0.127562       0.004811      -0.009760      -0.062695       0.080924      -0.074871      -0.089264       0.031316       0.057948             35.868050      10.588890      -0.920319      -0.894614      51.314165      38.078674      45.701095           0.000000
          235              C      15.358348      20.810443       4.488936      -0.126548     109.048526 0.51907271E+03  0.12659616E+05                                18.637198                            7.599101       0.387970       2.065780                    0.999809      30.622435      87.462751       0.601986       0.417184      -1.071843      -0.004167       0.100194       0.094524       0.137808       0.018856      -0.004740      -0.048595       0.046921      -0.064633      -0.066778       0.016258       0.050521             39.488768      11.509145      -2.303938      -2.151448      56.723855      42.172901      50.233304           0.000000
          236              C      15.251390      21.846946       5.513706       0.170744      45.558382 0.35309253E+03  0.78916909E+04                                11.348806                            6.406398      -0.356840       1.919117                    0.998745      25.390771      71.502626       0.628715       0.435884      -1.050621       0.003329      -0.029851      -0.029961       0.042424      -0.006815       0.006327       0.019680      -0.031966       0.013309      -0.024536      -0.004834       0.029370             20.994444       9.688782      -0.160325      -2.945765      28.351836      18.492078      24.942714           0.000000
          237              C      14.290750      21.888517       6.418734      -0.138226      36.690169 0.39637695E+03  0.91149594E+04                                 9.662611                            6.635358       0.204770       2.044693                    0.999789      28.776553      82.081659       0.639452       0.416535      -1.063080       0.003266       0.030970       0.016626       0.035302       0.017886       0.011576      -0.001957      -0.015082      -0.059138      -0.026794      -0.002962       0.029756             14.346750       8.803539      -0.556082      -3.578141      17.371043      10.215326      16.865667           0.000000
          238              C      14.154082      22.941649       7.329330      -0.086791      35.072575 0.38533556E+03  0.87990292E+04                                 9.382246                            6.569044       0.014734       1.985453                    0.999660      28.359657      80.618992       0.638725       0.419949      -1.060873       0.016195      -0.010399      -0.024202       0.030922      -0.010912      -0.011351      -0.012459       0.032483       0.028491      -0.030313       0.008419       0.021894             13.476958       8.716720       0.815998      -2.219512      17.312286       9.232073      14.401868          -0.000000
          239              C      15.057281      23.889468       7.351608      -0.014309      37.875678 0.38391327E+03  0.86900110E+04                                 9.828261                            6.477021       0.008149       2.016449                    0.999353      26.438898      72.936809       0.660344       0.409778      -1.075802       0.006772      -0.044669      -0.011577       0.046639      -0.008012       0.005896       0.001399       0.017754       0.053804      -0.021232       0.001514       0.019718             15.726684       8.841683       0.962131      -2.282557      20.945036      11.942868      17.393333          -0.000001
          240              C      16.000095      23.955982       6.399241      -0.111856      35.586699 0.40297156E+03  0.92979674E+04                                 9.450742                            6.691211       0.073051       1.994808                    0.999719      28.907850      82.394400       0.637127       0.416645      -1.063804      -0.011007      -0.021986      -0.004627       0.025019       0.022147       0.007171      -0.014256       0.005125      -0.034751      -0.029778       0.001202       0.028576             13.565558       8.322446       0.537730      -2.529160      17.290153       9.200947      15.084075          -0.000001
          241              C      16.099130      22.908392       5.496998      -0.136674      37.754372 0.41170981E+03  0.95621869E+04                                 9.874646                            6.771240       0.172909       2.029991                    0.999764      29.160226      83.715907       0.631486       0.417615      -1.061906      -0.016031       0.013366       0.022744       0.030869      -0.004996      -0.023795      -0.004183       0.028187       0.027666      -0.023407      -0.009747       0.033155             14.846871       8.607833       1.753288      -1.317700      20.486244      10.645471      15.446536           0.000002
          242              C      14.938439      25.122741       8.237143       0.591395      27.775583 0.27016926E+03  0.56576736E+04                                 8.429161                            5.771733       0.078458       2.075992                    0.999471      22.191296      60.848305       0.632552       0.462389      -1.033364      -0.000358       0.051063       0.046245       0.068892      -0.035510       0.046976      -0.069536       0.076289       0.013107      -0.091029      -0.014130       0.105159             12.405109       7.822971       1.430955      -1.729641      16.436435       8.077355      12.955923          -0.000001
          243              C       2.343168      12.648670      24.455235      -0.146451      36.745862 0.43472857E+03  0.10243270E+05                                 9.687680                            6.973171       0.152792       2.022827                    0.999510      29.610924      85.848353       0.619743       0.419444      -1.059898      -0.020743       0.004225       0.002785       0.021351      -0.013931      -0.002053       0.005734      -0.012235      -0.031854      -0.012465      -0.009149       0.021614             13.139141      22.749141       0.435852       0.916172      11.366038       0.127606       5.302244           0.000000
          244              C       0.964601      12.673612      24.427388      -0.095091      35.131056 0.41601505E+03  0.96920926E+04                                 9.399240                            6.833484      -0.015274       1.965452                    0.999651      29.223301      84.161512       0.624584       0.420927      -1.059291       0.021520       0.023319       0.006686       0.032428       0.019034      -0.004783       0.003389      -0.044448       0.012335      -0.032201       0.004893       0.027307             12.642548      22.748640      -1.444240       0.615443      10.058062       0.000074       5.120943           0.000000
          245              C      14.538338       2.291948      13.349852       0.622659      23.666665 0.23702286E+03  0.48297968E+04                                 7.603126                            5.446486       0.076636       2.087236                    0.999406      21.632206      59.553177       0.640463       0.469325      -1.023974      -0.000420      -0.043348      -0.039808       0.058855       0.056623      -0.036367      -0.071533       0.012144      -0.086437      -0.084606      -0.027957       0.112564              9.983612       7.652355      -2.135855       1.247119       9.767174       4.866945      12.531307          -0.000000
          246              C      14.441284       3.261938      14.486009      -0.030308      37.643537 0.41679002E+03  0.96326477E+04                                 9.773186                            6.771316       0.010870       2.013399                    0.999392      26.984902      75.289974       0.642418       0.412534      -1.073703      -0.006974       0.027846       0.029210       0.040954       0.008211      -0.001755      -0.009856      -0.004051      -0.018291      -0.012476      -0.002866       0.015342             13.870493       9.166507      -2.769925       0.463470      14.843530       9.129478      17.601442          -0.000001
          247              C      13.409339       4.134929      14.597397      -0.103744      34.890452 0.42060574E+03  0.98157331E+04                                 9.328713                            6.865514       0.009953       1.972011                    0.999624      29.251113      84.026840       0.624534       0.420245      -1.060826       0.016771      -0.000926       0.020911       0.026821       0.005780       0.023048      -0.006449       0.034272       0.001134      -0.025219      -0.007957       0.033176             12.291178       9.220290      -2.330664       0.754316      13.489601       7.226893      14.163642           0.000002
          248              C      13.343976       5.071662      15.644445      -0.141866      36.780047 0.42953760E+03  0.10062050E+05                                 9.646020                            6.896301       0.218473       2.040420                    0.999768      29.340834      84.035767       0.629736       0.415205      -1.065608       0.014377      -0.020262      -0.010440       0.026949      -0.019758       0.000869       0.007599       0.014570      -0.058661      -0.023503      -0.007598       0.031101             13.323193       9.353609      -0.388344       2.582519      14.087148       8.640688      16.528823           0.000003
          249              C      14.334326       5.140947      16.607951       0.160345      45.087360 0.33745565E+03  0.74712104E+04                                11.214787                            6.264045      -0.300737       1.933577                    0.998194      25.298104      71.339239       0.634465       0.436038      -1.048569      -0.001681       0.026106       0.020399       0.033173       0.008986      -0.006571       0.008549      -0.011656       0.040286      -0.020367       0.002760       0.017607             19.815856       9.736272      -1.516985       1.246082      26.245028      17.186270      23.466267           0.000000
          250              C      15.277139       4.226385      16.507702      -0.134051      37.124591 0.40958210E+03  0.95192016E+04                                 9.802714                            6.775948       0.171342       2.031185                    0.999746      29.209400      84.427303       0.626926       0.420369      -1.058075      -0.007042      -0.015398      -0.029429       0.033952       0.012856       0.022182      -0.004737       0.014872       0.034236      -0.027856      -0.001906       0.029762             14.230674       9.032002      -3.727260      -0.560195      18.988403       9.828827      14.671616          -0.000001
          251              C      15.380135       3.248081      15.485717      -0.097784      36.388719 0.44453484E+03  0.10550797E+05                                 9.724240                            7.131880      -0.060354       1.953004                    0.999602      29.684720      86.856098       0.601441       0.429075      -1.052112      -0.015630       0.019137       0.010919       0.027014      -0.007715      -0.007163      -0.003922       0.014160      -0.042143      -0.017693      -0.000617       0.018310             13.069403       9.216735      -2.677573       1.099620      15.298466       7.444837      14.693008          -0.000002
          252              C      14.332345       6.108166      17.571457      -0.088130      99.446357 0.46505343E+03  0.11062742E+05                                17.555043                            7.200185       0.331506       2.057882                    0.999717      29.738901      84.582740       0.615929       0.418038      -1.068588       0.000826      -0.087661      -0.092665       0.127562      -0.004811       0.009760      -0.062695       0.080924      -0.074871      -0.089264       0.031316       0.057948             35.868050      10.588890       0.920321       0.894615      51.314163      38.078675      45.701098           0.000000
          253              C      14.352152       6.953443      18.412436      -0.126548     109.048551 0.51907273E+03  0.12659616E+05                                18.637200                            7.599101       0.387970       2.065780                    0.999809      30.622435      87.462752       0.601986       0.417184      -1.071843       0.004167       0.100194       0.094524       0.137808      -0.018856       0.004740      -0.048595       0.046921      -0.064633      -0.066778       0.016258       0.050521             39.488776      11.509147       2.303941       2.151451      56.723864      42.172911      50.233317           0.000000
          254              C      14.459110       7.989946      19.437206       0.170744      45.558374 0.35309235E+03  0.78916861E+04                                11.348804                            6.406396      -0.356840       1.919117                    0.998745      25.390772      71.502628       0.628715       0.435884      -1.050621      -0.003329      -0.029851      -0.029961       0.042424       0.006815      -0.006327       0.019680      -0.031966       0.013309      -0.024536      -0.004834       0.029370             20.994441       9.688780       0.160327       2.945767      28.351829      18.492075      24.942713           0.000000
          255              C      15.419749       8.031517      20.342234      -0.138226      36.690182 0.39637695E+03  0.91149593E+04                                 9.662612                            6.635358       0.204770       2.044693                    0.999789      28.776552      82.081654       0.639452       0.416535      -1.063080      -0.003266       0.030970       0.016626       0.035302      -0.017886      -0.011576      -0.001957      -0.015082      -0.059137      -0.026794      -0.002962       0.029756             14.346757       8.803543       0.556087       3.578147      17.371047      10.215333      16.865680           0.000000
          256              C      15.556418       9.084649      21.252830      -0.086791      35.072576 0.38533559E+03  0.87990299E+04                                 9.382246                            6.569045       0.014734       1.985452                    0.999660      28.359657      80.618992       0.638725       0.419949      -1.060873      -0.016195      -0.010399      -0.024202       0.030922       0.010912       0.011351      -0.012459       0.032483       0.028491      -0.030313       0.008419       0.021894             13.476959       8.716721      -0.815993       2.219517      17.312285       9.232074      14.401871          -0.000000
          257              C      14.653219      10.032468      21.275108      -0.014309      37.875676 0.38391328E+03  0.86900115E+04                                 9.828261                            6.477021       0.008149       2.016449                    0.999353      26.438899      72.936811       0.660344       0.409778      -1.075802      -0.006772      -0.044669      -0.011577       0.046639       0.008011      -0.005896       0.001399       0.017754       0.053804      -0.021232       0.001514       0.019718             15.726684       8.841682      -0.962130       2.282557      20.945036      11.942869      17.393334          -0.000001
          258              C      13.710405      10.098982      20.322741      -0.111856      35.586699 0.40297159E+03  0.92979681E+04                                 9.450742                            6.691211       0.073051       1.994808                    0.999719      28.907851      82.394404       0.637127       0.416645      -1.063804       0.011007      -0.021986      -0.004627       0.025019      -0.022147      -0.007171      -0.014256       0.005125      -0.034751      -0.029778       0.001202       0.028576             13.565558       8.322445      -0.537730       2.529160      17.290153       9.200947      15.084075          -0.000001
          259              C      13.611370       9.051392      19.420498      -0.136674      37.754375 0.41170986E+03  0.95621884E+04                                 9.874646                            6.771240       0.172909       2.029991                    0.999764      29.160228      83.715915       0.631486       0.417615      -1.061906       0.016031       0.013366       0.022744       0.030869       0.004996       0.023795      -0.004183       0.028187       0.027666      -0.023407      -0.009747       0.033155             14.846871       8.607834      -1.753289       1.317701      20.486244      10.645470      15.446535           0.000002
          260              C      14.772061      11.265741      22.160643       0.591395      27.775583 0.27016926E+03  0.56576736E+04                                 8.429161                            5.771733       0.078458       2.075992                    0.999471      22.191296      60.848305       0.632552       0.462389      -1.033364       0.000358       0.051063       0.046245       0.068892       0.035510      -0.046976      -0.069536       0.076289       0.013107      -0.091029      -0.014130       0.105159             12.405109       7.822971      -1.430954       1.729642      16.436434       8.077355      12.955923          -0.000001
          261              C       7.560332      26.505670      10.531735      -0.146451      36.745863 0.43472858E+03  0.10243270E+05                                 9.687680                            6.973171       0.152792       2.022827                    0.999510      29.610924      85.848355       0.619743       0.419444      -1.059898       0.020743       0.004225       0.002785       0.021351       0.013931       0.002053       0.005734      -0.012235      -0.031855      -0.012465      -0.009149       0.021614             13.139142      22.749143      -0.435852      -0.916172      11.366038       0.127606       5.302245           0.000000
          262              C       8.938899      26.530612      10.503888      -0.095091      35.131054 0.41601503E+03  0.96920920E+04                                 9.399239                            6.833483      -0.015274       1.965452                    0.999651      29.223301      84.161509       0.624584       0.420927      -1.059291      -0.021520       0.023319       0.006686       0.032428      -0.019034       0.004783       0.003389      -0.044448       0.012335      -0.032201       0.004893       0.027307             12.642547      22.748637       1.444239      -0.615442      10.058061       0.000074       5.120943           0.000000
          263              C      15.172162      11.565052      27.273352       0.622659      23.666662 0.23702285E+03  0.48297966E+04                                 7.603125                            5.446485       0.076636       2.087236                    0.999406      21.632206      59.553175       0.640463       0.469325      -1.023974       0.000420       0.043348      -0.039808       0.058855       0.056623       0.036367       0.071533       0.012144      -0.086437      -0.084606      -0.027957       0.112564              9.983610       7.652355      -2.135855      -1.247119       9.767172      -4.866943      12.531303          -0.000000
          264              C      15.269216      10.595062       0.562509      -0.030308      37.643544 0.41679022E+03  0.96326532E+04                                 9.773187                            6.771318       0.010870       2.013399                    0.999392      26.984902      75.289973       0.642418       0.412534      -1.073703       0.006974      -0.027846       0.029210       0.040954       0.008211       0.001755       0.009856      -0.004051      -0.018291      -0.012476      -0.002866       0.015342             13.870494       9.166509      -2.769927      -0.463468      14.843532      -9.129478      17.601440          -0.000000
          265              C      16.301161       9.722071       0.673897      -0.103744      34.890455 0.42060574E+03  0.98157332E+04                                 9.328714                            6.865514       0.009953       1.972011                    0.999624      29.251113      84.026842       0.624534       0.420245      -1.060826      -0.016771       0.000926       0.020911       0.026821       0.005780      -0.023048       0.006449       0.034272       0.001134      -0.025219      -0.007957       0.033176             12.291179       9.220289      -2.330663      -0.754315      13.489603      -7.226895      14.163645           0.000002
          266              C      16.366524       8.785338       1.720945      -0.141866      36.780055 0.42953765E+03  0.10062052E+05                                 9.646022                            6.896302       0.218473       2.040420                    0.999768      29.340835      84.035775       0.629736       0.415205      -1.065608      -0.014377       0.020262      -0.010440       0.026949      -0.019758      -0.000869      -0.007599       0.014570      -0.058661      -0.023503      -0.007598       0.031101             13.323197       9.353610      -0.388345      -2.582516      14.087153      -8.640694      16.528828           0.000004
          267              C      15.376174       8.716053       2.684451       0.160345      45.087358 0.33745565E+03  0.74712103E+04                                11.214786                            6.264045      -0.300737       1.933577                    0.998194      25.298104      71.339240       0.634465       0.436038      -1.048569       0.001681      -0.026106       0.020399       0.033173       0.008986       0.006571      -0.008549      -0.011656       0.040286      -0.020367       0.002760       0.017607             19.815854       9.736272      -1.516986      -1.246081      26.245026     -17.186267      23.466263           0.000000
          268              C      14.433361       9.630615       2.584202      -0.134051      37.124593 0.40958213E+03  0.95192023E+04                                 9.802715                            6.775948       0.171342       2.031185                    0.999746      29.209400      84.427304       0.626926       0.420369      -1.058075       0.007042       0.015398      -0.029429       0.033952       0.012856      -0.022182       0.004737       0.014872       0.034236      -0.027856      -0.001906       0.029762             14.230674       9.032003      -3.727265       0.560199      18.988406      -9.828826      14.671614          -0.000001
          269              C      14.330364      10.608919       1.562217      -0.097784      36.388707 0.44453480E+03  0.10550796E+05                                 9.724239                            7.131880      -0.060354       1.953004                    0.999602      29.684720      86.856098       0.601441       0.429075      -1.052112       0.015631      -0.019137       0.010919       0.027014      -0.007715       0.007163       0.003922       0.014160      -0.042143      -0.017693      -0.000617       0.018310             13.069399       9.216734      -2.677576      -1.099616      15.298465      -7.444833      14.692998          -0.000002
          270              C      15.378155       7.748834       3.647957      -0.088130      99.446352 0.46505345E+03  0.11062742E+05                                17.555042                            7.200185       0.331506       2.057882                    0.999717      29.738902      84.582742       0.615929       0.418038      -1.068588      -0.000826       0.087661      -0.092665       0.127562      -0.004811      -0.009760       0.062695       0.080924      -0.074871      -0.089264       0.031316       0.057948             35.868048      10.588890       0.920319      -0.894614      51.314161     -38.078671      45.701092           0.000000
          271              C      15.358348       6.903557       4.488936      -0.126548     109.048528 0.51907272E+03  0.12659616E+05                                18.637198                            7.599101       0.387970       2.065780                    0.999809      30.622435      87.462752       0.601986       0.417184      -1.071843      -0.004167      -0.100194       0.094524       0.137808      -0.018856      -0.004740       0.048595       0.046921      -0.064633      -0.066778       0.016258       0.050521             39.488768      11.509145       2.303938      -2.151448      56.723856     -42.172902      50.233304           0.000000
          272              C      15.251390       5.867054       5.513706       0.170744      45.558382 0.35309253E+03  0.78916909E+04                                11.348805                            6.406398      -0.356840       1.919117                    0.998745      25.390771      71.502625       0.628715       0.435884      -1.050621       0.003329       0.029851      -0.029961       0.042424       0.006815       0.006327      -0.019680      -0.031966       0.013309      -0.024536      -0.004834       0.029370             20.994443       9.688782       0.160325      -2.945765      28.351835     -18.492077      24.942712           0.000000
          273              C      14.290750       5.825483       6.418734      -0.138226      36.690167 0.39637694E+03  0.91149591E+04                                 9.662610                            6.635358       0.204770       2.044693                    0.999789      28.776553      82.081656       0.639452       0.416535      -1.063080       0.003266      -0.030970       0.016626       0.035302      -0.017886       0.011576       0.001957      -0.015082      -0.059138      -0.026794      -0.002962       0.029756             14.346749       8.803539       0.556082      -3.578141      17.371042     -10.215325      16.865666           0.000000
          274              C      14.154082       4.772351       7.329330      -0.086791      35.072574 0.38533556E+03  0.87990291E+04                                 9.382246                            6.569044       0.014734       1.985453                    0.999660      28.359657      80.618990       0.638725       0.419949      -1.060873       0.016195       0.010399      -0.024202       0.030922       0.010912      -0.011351       0.012459       0.032483       0.028491      -0.030313       0.008419       0.021894             13.476957       8.716719      -0.815998      -2.219512      17.312286      -9.232072      14.401867          -0.000000
          275              C      15.057281       3.824532       7.351608      -0.014309      37.875678 0.38391327E+03  0.86900112E+04                                 9.828261                            6.477021       0.008149       2.016449                    0.999353      26.438898      72.936810       0.660344       0.409778      -1.075802       0.006772       0.044669      -0.011577       0.046639       0.008011       0.005896      -0.001399       0.017754       0.053804      -0.021232       0.001514       0.019718             15.726684       8.841683      -0.962131      -2.282557      20.945036     -11.942868      17.393334          -0.000001
          276              C      16.000095       3.758018       6.399241      -0.111856      35.586700 0.40297158E+03  0.92979680E+04                                 9.450742                            6.691211       0.073051       1.994808                    0.999719      28.907851      82.394402       0.637127       0.416645      -1.063804      -0.011007       0.021986      -0.004627       0.025019      -0.022147       0.007171       0.014256       0.005125      -0.034751      -0.029778       0.001202       0.028576             13.565558       8.322446      -0.537730      -2.529161      17.290152      -9.200946      15.084075          -0.000001
          277              C      16.099130       4.805608       5.496998      -0.136673      37.754370 0.41170979E+03  0.95621864E+04                                 9.874645                            6.771239       0.172909       2.029991                    0.999764      29.160226      83.715907       0.631486       0.417615      -1.061906      -0.016031      -0.013366       0.022744       0.030869       0.004996      -0.023795       0.004183       0.028187       0.027666      -0.023407      -0.009747       0.033155             14.846870       8.607833      -1.753288      -1.317701      20.486242     -10.645470      15.446535           0.000002
          278              C      14.938439       2.591259       8.237143       0.591395      27.775583 0.27016926E+03  0.56576736E+04                                 8.429161                            5.771733       0.078458       2.075992                    0.999471      22.191296      60.848305       0.632552       0.462389      -1.033364      -0.000358      -0.051063       0.046245       0.068892       0.035510       0.046976       0.069536       0.076289       0.013107      -0.091029      -0.014130       0.105159             12.405109       7.822971      -1.430955      -1.729641      16.436434      -8.077355      12.955923          -0.000001
          279              C       2.343168      15.065330      24.455235      -0.146451      36.745862 0.43472857E+03  0.10243270E+05                                 9.687680                            6.973171       0.152792       2.022827                    0.999510      29.610924      85.848353       0.619743       0.419444      -1.059898      -0.020743      -0.004225       0.002785       0.021351       0.013931      -0.002053      -0.005734      -0.012235      -0.031855      -0.012465      -0.009149       0.021614             13.139141      22.749141      -0.435852       0.916172      11.366038      -0.127606       5.302244           0.000000
          280              C       0.964601      15.040388      24.427388      -0.095091      35.131054 0.41601501E+03  0.96920917E+04                                 9.399239                            6.833483      -0.015274       1.965452                    0.999651      29.223300      84.161507       0.624584       0.420927      -1.059291       0.021520      -0.023319       0.006686       0.032428      -0.019034      -0.004783      -0.003389      -0.044448       0.012335      -0.032201       0.004893       0.027307             12.642547      22.748637       1.444240       0.615443      10.058061      -0.000074       5.120943           0.000000
          281              C      18.311571       0.000000      10.818559       0.598586      26.804269 0.25746849E+03  0.53337694E+04                                 8.191941                            5.624807       0.083890       2.079879                    0.999430      22.047352      60.370902       0.641614       0.460811      -1.032972      -0.067779       0.000000      -0.002439       0.067823      -0.000000      -0.000018      -0.000000      -0.195445      -0.064101      -0.087039      -0.021367       0.108406             11.734725      20.392643      -0.000000       0.306518       4.601167       0.000000      10.210366          -0.000001
          282              C       0.047537       0.000000      10.826914      -0.024562      39.797441 0.40214005E+03  0.91971884E+04                                10.095759                            6.611589      -0.004731       2.006972                    0.999370      26.758195      73.896460       0.656996       0.407630      -1.078570       0.040619      -0.000000      -0.002877       0.040721       0.000000      -0.010501      -0.000000      -0.015181      -0.013173      -0.015406       0.005620       0.009786             15.713997      30.212886      -0.000000       1.294837       5.514238      -0.000000      11.414866          -0.000001
          283              C       0.679380       0.000000       9.612784      -0.110186      36.390143 0.42320239E+03  0.98899098E+04                                 9.577427                            6.870967      -0.030934       1.955420                    0.999630      29.455652      84.626989       0.626532       0.418330      -1.062212       0.018985       0.000000       0.022013       0.029069      -0.000000       0.020843       0.000000      -0.012808       0.077805      -0.027502      -0.006563       0.034065             12.933763      23.039023      -0.000000      -0.037896       5.262619      -0.000000      10.499648          -0.000001
          284              C       2.069831       0.000000       9.543167      -0.154212      37.529609 0.43474679E+03  0.10208196E+05                                 9.713192                            6.907673       0.185345       2.024339                    0.999730      29.626509      84.774732       0.633775       0.411584      -1.068637      -0.020294       0.000000       0.008019       0.021821       0.000000      -0.020095      -0.000000       0.018339       0.079524      -0.022424      -0.014043       0.036466             13.267781      23.707067      -0.000000       1.958707       5.491287      -0.000000      10.604990           0.000000
          285              C       2.828440       0.000000      10.723880       0.155796      43.766894 0.38017906E+03  0.86360801E+04                                10.943218                            6.615398      -0.232804       1.951739                    0.999029      25.733977      72.524023       0.624630       0.431673      -1.055548       0.036866      -0.000000      -0.007332       0.037588      -0.000000       0.003531       0.000000       0.054135      -0.057662      -0.019443      -0.017457       0.036900             18.019635      36.527349      -0.000000       0.285138       6.538347      -0.000000      10.993208          -0.000000
          286              C       2.127272       0.000000      11.896238      -0.129646      39.572071 0.43532439E+03  0.10253286E+05                                10.205093                            6.997313       0.205697       2.049866                    0.999248      29.048838      84.000406       0.616560       0.421775      -1.059208      -0.029439       0.000000      -0.004151       0.029730      -0.000000       0.025280       0.000000      -0.009165       0.006740      -0.027320       0.003459       0.023861             14.990572      27.659761      -0.000000      -1.062619       6.033717       0.000000      11.278238          -0.000001
          287              C       0.744743       0.000000      11.932439      -0.092159      36.731469 0.38885068E+03  0.89123701E+04                                 9.669335                            6.603281       0.050120       1.995363                    0.999673      28.549314      81.694561       0.635518       0.420502      -1.058990       0.029247      -0.000000      -0.014916       0.032831       0.000000      -0.019630       0.000000      -0.039188       0.009632      -0.032110       0.014121       0.017989             13.878075      25.220401      -0.000000       1.106942       5.277068      -0.000000      11.136756          -0.000003
          288              C       4.260486       0.000000      10.704387      -0.106667      80.078090 0.49921425E+03  0.12081643E+05                                15.465925                            7.507224       0.476333       2.105574                    0.999806      30.035084      86.023424       0.597811       0.423353      -1.065750      -0.129271       0.000000       0.023208       0.131338      -0.000000       0.009251      -0.000000      -0.088945       0.236402      -0.084397       0.005072       0.079325             28.101388      65.161916      -0.000000      -1.869454       9.842908       0.000000       9.299341          -0.000000
          289              C       5.440983       0.000000      10.626415      -0.098705      76.428054 0.48759373E+03  0.11729798E+05                                14.993221                            7.396168       0.508651       2.113383                    0.999519      29.956588      85.509740       0.605183       0.420714      -1.067539       0.130179      -0.000000       0.005990       0.130317      -0.000000       0.001023      -0.000000      -0.176403       0.024297      -0.092261       0.008109       0.084152             26.758692      61.881100      -0.000000      -3.063314       9.629902       0.000000       8.765074           0.000000
          290              C       6.873029       0.000000      10.559582       0.156475      41.586847 0.38296173E+03  0.87176341E+04                                10.600229                            6.644606      -0.328737       1.918647                    0.998713      25.881137      73.083188       0.622370       0.432329      -1.054849      -0.025714       0.000000       0.004292       0.026070       0.000000      -0.005387      -0.000000       0.063631      -0.064896      -0.022080      -0.020999       0.043080             16.655623      32.314716      -0.000000      -1.568335      11.766271       0.000000       5.885881           0.000000
          291              C       9.646009       0.000000      10.448194      -0.041834      41.595171 0.44160555E+03  0.10326746E+05                                10.417028                            6.931857       0.002312       2.000772                    0.999256      27.424506      76.287836       0.641920       0.408034      -1.079578      -0.040447      -0.000000       0.000950       0.040458       0.000000       0.001532       0.000000      -0.011002      -0.005796      -0.005243      -0.001224       0.006467             15.978985      31.175539      -0.000000      -0.452863      11.072839      -0.000000       5.688576          -0.000000
          292              C      11.183032       0.000000      10.481611       0.614248      25.118766 0.25012077E+03  0.51577084E+04                                 7.920988                            5.583001       0.087276       2.085206                    0.999509      21.954374      60.494517       0.635597       0.467323      -1.026655       0.063609      -0.000000       0.006888       0.063981      -0.000000      -0.006398       0.000000      -0.059115       0.323241      -0.083645      -0.024316       0.107961             11.017518      19.507161       0.000000       0.022312       9.034591      -0.000000       4.510803          -0.000000
          293              C      11.398929      13.857000      24.742059       0.598586      26.804268 0.25746849E+03  0.53337694E+04                                 8.191940                            5.624807       0.083890       2.079879                    0.999430      22.047352      60.370903       0.641614       0.460811      -1.032972       0.067779       0.000000      -0.002439       0.067823      -0.000000       0.000018       0.000000      -0.195445      -0.064101      -0.087039      -0.021367       0.108406             11.734725      20.392642      -0.000000      -0.306519       4.601167      -0.000000      10.210366          -0.000001
          294              C       9.855963      13.857000      24.750414      -0.024562      39.797436 0.40214002E+03  0.91971877E+04                                10.095758                            6.611589      -0.004731       2.006972                    0.999370      26.758195      73.896460       0.656996       0.407629      -1.078570      -0.040619       0.000000      -0.002877       0.040721       0.000000       0.010501      -0.000000      -0.015181      -0.013173      -0.015406       0.005620       0.009786             15.713994      30.212880      -0.000000      -1.294839       5.514238      -0.000000      11.414864          -0.000001
          295              C       9.224120      13.857000      23.536284      -0.110186      36.390169 0.42320302E+03  0.98899276E+04                                 9.577432                            6.870973      -0.030934       1.955420                    0.999630      29.455653      84.626992       0.626531       0.418330      -1.062212      -0.018985       0.000000       0.022013       0.029069      -0.000000      -0.020843      -0.000000      -0.012808       0.077805      -0.027502      -0.006563       0.034065             12.933769      23.039028      -0.000000       0.037896       5.262622      -0.000000      10.499656          -0.000001
          296              C       7.833668      13.857000      23.466667      -0.154212      37.529589 0.43474674E+03  0.10208194E+05                                 9.713189                            6.907673       0.185345       2.024339                    0.999730      29.626509      84.774733       0.633775       0.411584      -1.068637       0.020294       0.000000       0.008019       0.021821       0.000000       0.020095      -0.000000       0.018339       0.079524      -0.022424      -0.014043       0.036466             13.267774      23.707043      -0.000000      -1.958712       5.491286       0.000000      10.604994           0.000000
          297              C       7.075060      13.857000      24.647380       0.155796      43.766877 0.38017893E+03  0.86360765E+04                                10.943215                            6.615397      -0.232804       1.951739                    0.999029      25.733977      72.524023       0.624630       0.431673      -1.055548      -0.036866       0.000000      -0.007332       0.037588       0.000000      -0.003531       0.000000       0.054135      -0.057662      -0.019443      -0.017457       0.036900             18.019627      36.527326      -0.000000      -0.285137       6.538345       0.000000      10.993209          -0.000000
          298              C       7.776228      13.857000      25.819738      -0.129646      39.572077 0.43532440E+03  0.10253287E+05                                10.205095                            6.997313       0.205697       2.049866                    0.999248      29.048838      84.000406       0.616560       0.421775      -1.059208       0.029439       0.000000      -0.004151       0.029730      -0.000000      -0.025280      -0.000000      -0.009165       0.006739      -0.027320       0.003459       0.023861             14.990574      27.659766      -0.000000       1.062621       6.033717      -0.000000      11.278240          -0.000001
          299              C       9.158757      13.857000      25.855939      -0.092159      36.731472 0.38885068E+03  0.89123701E+04                                 9.669335                            6.603281       0.050120       1.995363                    0.999673      28.549314      81.694561       0.635518       0.420502      -1.058990      -0.029247      -0.000000      -0.014916       0.032831       0.000000       0.019630      -0.000000      -0.039188       0.009632      -0.032110       0.014121       0.017989             13.878076      25.220403      -0.000000      -1.106942       5.277068      -0.000000      11.136756          -0.000003
          300              C       5.643014      13.857000      24.627887      -0.106667      80.078085 0.49921426E+03  0.12081644E+05                                15.465924                            7.507224       0.476333       2.105574                    0.999806      30.035084      86.023424       0.597811       0.423353      -1.065750       0.129271       0.000000       0.023208       0.131338       0.000000      -0.009251      -0.000000      -0.088945       0.236402      -0.084397       0.005072       0.079325             28.101387      65.161912      -0.000000       1.869452       9.842907      -0.000000       9.299341          -0.000000
          301              C       4.462517      13.857000      24.549915      -0.098705      76.428053 0.48759375E+03  0.11729799E+05                                14.993220                            7.396168       0.508651       2.113383                    0.999519      29.956589      85.509742       0.605183       0.420714      -1.067539      -0.130179       0.000000       0.005990       0.130317      -0.000000      -0.001023      -0.000000      -0.176403       0.024297      -0.092261       0.008109       0.084152             26.758690      61.881096      -0.000000       3.063313       9.629902      -0.000000       8.765073           0.000000
          302              C       3.030471      13.857000      24.483082       0.156475      41.586847 0.38296174E+03  0.87176341E+04                                10.600229                            6.644606      -0.328737       1.918647                    0.998713      25.881137      73.083188       0.622370       0.432329      -1.054849       0.025714       0.000000       0.004292       0.026070       0.000000       0.005387       0.000000       0.063631      -0.064896      -0.022080      -0.020999       0.043080             16.655622      32.314716      -0.000000       1.568335      11.766271      -0.000000       5.885881           0.000000
          303              C       0.257491      13.857000      24.371694      -0.041834      41.595170 0.44160553E+03  0.10326746E+05                                10.417028                            6.931857       0.002312       2.000772                    0.999256      27.424505      76.287835       0.641920       0.408034      -1.079578       0.040447      -0.000000       0.000950       0.040458       0.000000      -0.001532       0.000000      -0.011002      -0.005796      -0.005243      -0.001224       0.006467             15.978985      31.175540       0.000000       0.452864      11.072839       0.000000       5.688576          -0.000000
          304              C      18.527468      13.857000      24.405111       0.614248      25.118767 0.25012077E+03  0.51577085E+04                                 7.920988                            5.583001       0.087276       2.085206                    0.999509      21.954374      60.494518       0.635597       0.467323      -1.026655      -0.063609       0.000000       0.006888       0.063981       0.000000       0.006398      -0.000000      -0.059115       0.323241      -0.083645      -0.024316       0.107961             11.017519      19.507162       0.000000      -0.022311       9.034592      -0.000000       4.510803          -0.000000
          305              O       6.142349      25.370227      15.367924      -0.545924      32.690184 0.44104081E+03  0.10058334E+05                                 8.003468                            6.359653       0.677554       2.282239                    0.998949      26.349637      66.766597       0.780979       0.343890      -1.154957       0.000324       0.006975      -0.028953       0.029783       0.041812       0.029519      -0.033748       0.031776       0.090907      -0.078204       0.028490       0.049715              9.949724       8.148649       0.523444       4.329411       6.384333       2.952724      15.316189          -0.000000
          306              O       4.310003      26.210793      14.452593      -0.545865      33.974704 0.47704197E+03  0.11127233E+05                                 8.308645                            6.709470       0.443128       2.208171                    0.997370      26.755647      69.218188       0.742035       0.353876      -1.143389       0.014739      -0.009418      -0.013241       0.021938      -0.018685      -0.029991      -0.021812      -0.011255      -0.145375      -0.067501       0.023755       0.043746             10.249042       9.628867      -5.053769      -1.324524      12.501397       3.470644       8.616863          -0.000001
          307              O       4.064396      16.625629       4.747913      -0.578747      34.666542 0.48544007E+03  0.11304526E+05                                 8.297619                            6.610381       0.639020       2.251407                    0.998689      27.227506      69.013613       0.779185       0.337558      -1.163934      -0.000396       0.024852       0.008877       0.026392       0.006957       0.060131      -0.021583       0.082668       0.097745      -0.068901      -0.020995       0.089896             10.850103       8.786686       1.852323       5.018546       9.011379       5.224946      14.752244          -0.000001
          308              O       5.874756      15.569725       5.683573      -0.500717      32.573792 0.40492722E+03  0.90478823E+04                                 8.010296                            6.088293       0.556563       2.255332                    0.998866      25.623137      64.458304       0.798529       0.343278      -1.154413       0.010129       0.037072      -0.015767       0.041540      -0.006570      -0.049824      -0.031546      -0.012201      -0.073860      -0.071113       0.020735       0.050378             10.633602       7.675295      -4.315962      -1.226096      16.462811       5.076422       7.762701          -0.000002
          309              O       8.073135       1.118814      17.352023      -0.548522      33.638470 0.45820992E+03  0.10560918E+05                                 8.207018                            6.512404       0.494507       2.221349                    0.998151      26.628532      68.057432       0.765631       0.347096      -1.151105       0.015115      -0.010251      -0.007440       0.019721      -0.055821       0.001586      -0.004812      -0.049216       0.071126      -0.072876       0.022816       0.050060             10.477502      16.346465      -5.340552       0.165975       9.779408       0.047518       5.306633          -0.000000
          310              O       3.761151      16.200773       1.444424      -0.545924      32.690185 0.44104081E+03  0.10058334E+05                                 8.003468                            6.359653       0.677554       2.282239                    0.998949      26.349636      66.766596       0.780979       0.343890      -1.154957      -0.000324      -0.006975      -0.028953       0.029783       0.041812      -0.029519       0.033748       0.031776       0.090907      -0.078204       0.028490       0.049715              9.949725       8.148650       0.523444      -4.329411       6.384334      -2.952725      15.316191          -0.000000
          311              O       5.593497      15.360207       0.529093      -0.545865      33.974703 0.47704197E+03  0.11127233E+05                                 8.308645                            6.709470       0.443128       2.208171                    0.997370      26.755647      69.218188       0.742035       0.353876      -1.143389      -0.014739       0.009418      -0.013241       0.021938      -0.018685       0.029991       0.021812      -0.011255      -0.145375      -0.067501       0.023755       0.043746             10.249042       9.628866      -5.053769       1.324524      12.501397      -3.470645       8.616863          -0.000001
          312              O       5.839104      24.945371      18.671413      -0.578747      34.666545 0.48544010E+03  0.11304527E+05                                 8.297620                            6.610381       0.639020       2.251407                    0.998689      27.227506      69.013614       0.779185       0.337558      -1.163934       0.000396      -0.024852       0.008877       0.026392       0.006957      -0.060131       0.021583       0.082668       0.097745      -0.068901      -0.020995       0.089896             10.850104       8.786687       1.852324      -5.018546       9.011380      -5.224947      14.752246          -0.000001
          313              O       4.028744      26.001275      19.607073      -0.500717      32.573790 0.40492719E+03  0.90478815E+04                                 8.010296                            6.088293       0.556563       2.255332                    0.998866      25.623137      64.458302       0.798529       0.343278      -1.154413      -0.010129      -0.037072      -0.015767       0.041540      -0.006570       0.049824       0.031546      -0.012201      -0.073860      -0.071113       0.020735       0.050378             10.633602       7.675295      -4.315963       1.226096      16.462811      -5.076422       7.762701          -0.000002
          314              O       1.830365      12.738186       3.428523      -0.548522      33.638470 0.45820992E+03  0.10560918E+05                                 8.207018                            6.512404       0.494507       2.221349                    0.998151      26.628532      68.057432       0.765631       0.347096      -1.151105      -0.015115       0.010251      -0.007440       0.019721      -0.055821      -0.001586       0.004812      -0.049216       0.071126      -0.072876       0.022816       0.050060             10.477502      16.346465      -5.340552      -0.165975       9.779408      -0.047518       5.306633          -0.000000
          315              O       6.142349       2.343773      15.367924      -0.545924      32.690185 0.44104083E+03  0.10058334E+05                                 8.003469                            6.359653       0.677554       2.282239                    0.998949      26.349636      66.766597       0.780979       0.343890      -1.154957       0.000324      -0.006975      -0.028953       0.029783      -0.041812       0.029519       0.033748       0.031776       0.090907      -0.078204       0.028490       0.049715              9.949725       8.148650      -0.523444       4.329411       6.384334      -2.952725      15.316190          -0.000000
          316              O       4.310003       1.503207      14.452593      -0.545865      33.974703 0.47704195E+03  0.11127233E+05                                 8.308645                            6.709470       0.443128       2.208171                    0.997370      26.755646      69.218186       0.742035       0.353876      -1.143389       0.014739       0.009418      -0.013241       0.021938       0.018685      -0.029991       0.021812      -0.011255      -0.145375      -0.067501       0.023755       0.043746             10.249042       9.628867       5.053770      -1.324524      12.501397      -3.470644       8.616863          -0.000001
          317              O       4.064396      11.088371       4.747913      -0.578747      34.666545 0.48544010E+03  0.11304527E+05                                 8.297620                            6.610382       0.639020       2.251407                    0.998689      27.227505      69.013613       0.779185       0.337558      -1.163934      -0.000396      -0.024852       0.008877       0.026392      -0.006957       0.060131       0.021583       0.082668       0.097745      -0.068901      -0.020995       0.089896             10.850104       8.786687      -1.852324       5.018546       9.011380      -5.224947      14.752246          -0.000001
          318              O       5.874756      12.144275       5.683573      -0.500717      32.573792 0.40492722E+03  0.90478824E+04                                 8.010297                            6.088293       0.556563       2.255332                    0.998866      25.623137      64.458304       0.798529       0.343278      -1.154413       0.010129      -0.037072      -0.015767       0.041540       0.006570      -0.049824       0.031546      -0.012201      -0.073860      -0.071113       0.020735       0.050378             10.633602       7.675295       4.315962      -1.226096      16.462811      -5.076423       7.762701          -0.000002
          319              O       8.073135      26.595186      17.352023      -0.548522      33.638470 0.45820991E+03  0.10560918E+05                                 8.207018                            6.512404       0.494507       2.221349                    0.998151      26.628532      68.057432       0.765631       0.347096      -1.151105       0.015115       0.010251      -0.007440       0.019721       0.055821       0.001586       0.004812      -0.049216       0.071126      -0.072876       0.022816       0.050060             10.477502      16.346465       5.340552       0.165975       9.779408      -0.047518       5.306633          -0.000000
          320              O       3.761151      11.513227       1.444424      -0.545924      32.690185 0.44104081E+03  0.10058334E+05                                 8.003468                            6.359653       0.677554       2.282239                    0.998949      26.349636      66.766596       0.780979       0.343890      -1.154957      -0.000324       0.006975      -0.028953       0.029783      -0.041812      -0.029519      -0.033748       0.031776       0.090907      -0.078204       0.028490       0.049715              9.949725       8.148650      -0.523444      -4.329411       6.384334       2.952725      15.316191          -0.000000
          321              O       5.593497      12.353793       0.529093      -0.545865      33.974703 0.47704197E+03  0.11127233E+05                                 8.308645                            6.709470       0.443128       2.208171                    0.997370      26.755647      69.218188       0.742035       0.353876      -1.143389      -0.014739      -0.009418      -0.013241       0.021938       0.018685       0.029991      -0.021812      -0.011255      -0.145375      -0.067501       0.023755       0.043746             10.249042       9.628866       5.053769       1.324524      12.501397       3.470645       8.616863          -0.000001
          322              O       5.839104       2.768629      18.671413      -0.578747      34.666544 0.48544009E+03  0.11304527E+05                                 8.297620                            6.610381       0.639020       2.251407                    0.998689      27.227506      69.013614       0.779185       0.337558      -1.163934       0.000396       0.024852       0.008877       0.026392      -0.006957      -0.060131      -0.021583       0.082668       0.097745      -0.068901      -0.020995       0.089896             10.850104       8.786686      -1.852324      -5.018546       9.011380       5.224947      14.752246          -0.000001
          323              O       4.028744       1.712725      19.607073      -0.500717      32.573790 0.40492719E+03  0.90478814E+04                                 8.010296                            6.088293       0.556563       2.255332                    0.998866      25.623137      64.458302       0.798529       0.343278      -1.154413      -0.010129       0.037072      -0.015767       0.041540       0.006570       0.049824      -0.031546      -0.012201      -0.073860      -0.071113       0.020735       0.050378             10.633602       7.675295       4.315963       1.226096      16.462810       5.076422       7.762700          -0.000002
          324              O       1.830365      14.975814       3.428523      -0.548522      33.638470 0.45820992E+03  0.10560918E+05                                 8.207018                            6.512404       0.494507       2.221349                    0.998151      26.628532      68.057432       0.765631       0.347096      -1.151105      -0.015115      -0.010251      -0.007440       0.019721       0.055821      -0.001586      -0.004812      -0.049216       0.071126      -0.072876       0.022816       0.050060             10.477502      16.346465       5.340552      -0.165975       9.779408       0.047518       5.306633          -0.000000
          325              O       5.069206       0.000000      17.217800      -1.031462      57.491454 0.12748563E+04  0.37766031E+05                                11.230394                           10.439382      -0.030165       1.911043                    0.998301      37.363418     106.568508       0.644980       0.320568      -1.179896       0.011051       0.000000      -0.014796       0.018467      -0.000000      -0.000425      -0.000000       0.007466       0.011452      -0.005641       0.001737       0.003904             13.274833      13.459935       0.000000       0.323583      12.539284      -0.000000      13.825280          -0.000001
          326              O       2.061909       0.000000      18.163484      -0.567046      36.665106 0.47958402E+03  0.11154701E+05                                 8.654931                            6.631430       0.564393       2.235892                    0.998452      26.896045      68.540590       0.765829       0.343859      -1.156448      -0.025802       0.000000      -0.012791       0.028799       0.000000       0.059784      -0.000000      -0.067977       0.049701      -0.079483       0.025705       0.053778             11.467882      17.266165      -0.000000       6.539663       5.566518      -0.000000      11.570963          -0.000002
          327              O       2.024275       0.000000      15.898688      -0.518655      33.358858 0.43503565E+03  0.98904923E+04                                 8.151846                            6.336693       0.685528       2.297559                    0.998231      25.989093      65.816879       0.778361       0.346124      -1.152732      -0.018317       0.000000      -0.000056       0.018317      -0.000000      -0.052101      -0.000000      -0.057622       0.034448      -0.068494       0.023070       0.045424             10.697890      16.254494       0.000000      -5.345829       5.002413      -0.000000      10.836764          -0.000002
          328              O       4.834294      13.857000       3.294300      -1.031462      57.491452 0.12748564E+04  0.37766031E+05                                11.230393                           10.439382      -0.030165       1.911043                    0.998301      37.363418     106.568509       0.644980       0.320568      -1.179896      -0.011051       0.000000      -0.014796       0.018467       0.000000       0.000425       0.000000       0.007466       0.011452      -0.005641       0.001737       0.003904             13.274833      13.459934       0.000000      -0.323583      12.539284      -0.000000      13.825280          -0.000001
          329              O       7.841591      13.857000       4.239984      -0.567046      36.665095 0.47958388E+03  0.11154697E+05                                 8.654929                            6.631429       0.564393       2.235892                    0.998452      26.896045      68.540591       0.765829       0.343859      -1.156448       0.025802       0.000000      -0.012791       0.028799       0.000000      -0.059784      -0.000000      -0.067977       0.049701      -0.079483       0.025705       0.053778             11.467877      17.266150       0.000000      -6.539657       5.566517      -0.000000      11.570964          -0.000002
          330              O       7.879225      13.857000       1.975188      -0.518655      33.358848 0.43503548E+03  0.98904875E+04                                 8.151844                            6.336692       0.685528       2.297559                    0.998231      25.989093      65.816877       0.778362       0.346124      -1.152732       0.018317       0.000000      -0.000056       0.018317       0.000000       0.052101      -0.000000      -0.057622       0.034448      -0.068494       0.023070       0.045424             10.697885      16.254478      -0.000000       5.345823       5.002411      -0.000000      10.836766          -0.000002
          331              O      13.664651      25.370227      12.479076      -0.545924      32.690185 0.44104081E+03  0.10058334E+05                                 8.003468                            6.359653       0.677554       2.282239                    0.998949      26.349636      66.766596       0.780979       0.343890      -1.154957      -0.000324       0.006975       0.028953       0.029783      -0.041812       0.029519       0.033748       0.031776       0.090907      -0.078204       0.028490       0.049715              9.949725       8.148650      -0.523444       4.329411       6.384334      -2.952725      15.316190          -0.000000
          332              O      15.496997      26.210793      13.394407      -0.545865      33.974702 0.47704196E+03  0.11127233E+05                                 8.308645                            6.709470       0.443128       2.208171                    0.997370      26.755647      69.218187       0.742035       0.353876      -1.143389      -0.014739      -0.009418       0.013241       0.021938       0.018685      -0.029991       0.021812      -0.011255      -0.145375      -0.067501       0.023755       0.043746             10.249042       9.628866       5.053769      -1.324524      12.501396      -3.470644       8.616863          -0.000001
          333              O      15.742604      16.625629      23.099086      -0.578747      34.666538 0.48543996E+03  0.11304523E+05                                 8.297619                            6.610381       0.639020       2.251407                    0.998689      27.227505      69.013613       0.779185       0.337558      -1.163934       0.000396       0.024852      -0.008877       0.026392      -0.006957       0.060131       0.021583       0.082668       0.097745      -0.068901      -0.020995       0.089896             10.850103       8.786689      -1.852323       5.018546       9.011379      -5.224945      14.752241          -0.000001
          334              O      13.932244      15.569725      22.163427      -0.500717      32.573797 0.40492725E+03  0.90478831E+04                                 8.010297                            6.088294       0.556563       2.255332                    0.998866      25.623137      64.458305       0.798529       0.343278      -1.154413      -0.010129       0.037072       0.015767       0.041540       0.006570      -0.049824       0.031546      -0.012201      -0.073860      -0.071113       0.020735       0.050378             10.633604       7.675296       4.315964      -1.226096      16.462814      -5.076423       7.762702          -0.000002
          335              O      11.733865       1.118814      10.494977      -0.548522      33.638468 0.45820990E+03  0.10560918E+05                                 8.207018                            6.512404       0.494507       2.221349                    0.998151      26.628532      68.057431       0.765631       0.347096      -1.151105      -0.015115      -0.010251       0.007440       0.019721       0.055821       0.001586       0.004812      -0.049216       0.071126      -0.072876       0.022816       0.050060             10.477501      16.346464       5.340551       0.165975       9.779408      -0.047518       5.306633          -0.000000
          336              O      16.045849      16.200773      26.402576      -0.545924      32.690183 0.44104081E+03  0.10058334E+05                                 8.003468                            6.359653       0.677554       2.282239                    0.998949      26.349636      66.766596       0.780979       0.343890      -1.154957       0.000324      -0.006975       0.028953       0.029783      -0.041812      -0.029519      -0.033748       0.031776       0.090907      -0.078204       0.028490       0.049715              9.949724       8.148649      -0.523444      -4.329411       6.384334       2.952725      15.316188          -0.000000
          337              O      14.213503      15.360207      27.317907      -0.545865      33.974702 0.47704195E+03  0.11127233E+05                                 8.308645                            6.709470       0.443128       2.208171                    0.997370      26.755646      69.218186       0.742035       0.353876      -1.143389       0.014739       0.009418       0.013241       0.021938       0.018685       0.029991      -0.021812      -0.011255      -0.145375      -0.067501       0.023755       0.043746             10.249042       9.628866       5.053769       1.324524      12.501397       3.470644       8.616863          -0.000001
          338              O      13.967896      24.945371       9.175586      -0.578747      34.666538 0.48543996E+03  0.11304524E+05                                 8.297619                            6.610381       0.639020       2.251407                    0.998689      27.227506      69.013614       0.779185       0.337558      -1.163934      -0.000396      -0.024852      -0.008877       0.026392      -0.006957      -0.060131      -0.021583       0.082668       0.097745      -0.068901      -0.020995       0.089896             10.850102       8.786688      -1.852323      -5.018546       9.011378       5.224944      14.752240          -0.000001
          339              O      15.778256      26.001275       8.239927      -0.500717      32.573796 0.40492723E+03  0.90478826E+04                                 8.010297                            6.088293       0.556563       2.255332                    0.998866      25.623137      64.458304       0.798529       0.343278      -1.154413       0.010129      -0.037072       0.015767       0.041540       0.006570       0.049824      -0.031546      -0.012201      -0.073860      -0.071113       0.020735       0.050378             10.633604       7.675297       4.315964       1.226096      16.462814       5.076423       7.762701          -0.000002
          340              O      17.976635      12.738186      24.418477      -0.548522      33.638470 0.45820994E+03  0.10560919E+05                                 8.207018                            6.512405       0.494507       2.221349                    0.998151      26.628532      68.057433       0.765631       0.347096      -1.151105       0.015115       0.010251       0.007440       0.019721       0.055821      -0.001586      -0.004812      -0.049216       0.071126      -0.072876       0.022816       0.050060             10.477502      16.346465       5.340551      -0.165975       9.779408       0.047518       5.306633          -0.000000
          341              O      13.664651       2.343773      12.479076      -0.545924      32.690185 0.44104081E+03  0.10058334E+05                                 8.003468                            6.359653       0.677554       2.282239                    0.998949      26.349636      66.766596       0.780979       0.343890      -1.154957      -0.000324      -0.006975       0.028953       0.029783       0.041812       0.029519      -0.033748       0.031776       0.090907      -0.078204       0.028490       0.049715              9.949725       8.148650       0.523444       4.329411       6.384334       2.952725      15.316190          -0.000000
          342              O      15.496997       1.503207      13.394407      -0.545865      33.974703 0.47704197E+03  0.11127233E+05                                 8.308645                            6.709470       0.443128       2.208171                    0.997370      26.755647      69.218188       0.742035       0.353876      -1.143389      -0.014739       0.009418       0.013241       0.021938      -0.018685      -0.029991      -0.021812      -0.011255      -0.145375      -0.067501       0.023755       0.043746             10.249042       9.628867      -5.053769      -1.324524      12.501397       3.470644       8.616863          -0.000001
          343              O      15.742604      11.088371      23.099086      -0.578747      34.666539 0.48543998E+03  0.11304524E+05                                 8.297619                            6.610381       0.639020       2.251407                    0.998689      27.227506      69.013615       0.779185       0.337558      -1.163934       0.000396      -0.024852      -0.008877       0.026392       0.006957       0.060131      -0.021583       0.082668       0.097745      -0.068901      -0.020995       0.089896             10.850103       8.786689       1.852323       5.018546       9.011379       5.224945      14.752241          -0.000001
          344              O      13.932244      12.144275      22.163427      -0.500717      32.573796 0.40492723E+03  0.90478826E+04                                 8.010297                            6.088293       0.556563       2.255332                    0.998866      25.623137      64.458304       0.798529       0.343278      -1.154413      -0.010129      -0.037072       0.015767       0.041540      -0.006570      -0.049824      -0.031546      -0.012201      -0.073860      -0.071113       0.020735       0.050378             10.633604       7.675296      -4.315964      -1.226096      16.462813       5.076423       7.762701          -0.000002
          345              O      11.733865      26.595186      10.494977      -0.548522      33.638470 0.45820993E+03  0.10560919E+05                                 8.207018                            6.512405       0.494507       2.221349                    0.998151      26.628532      68.057433       0.765631       0.347096      -1.151105      -0.015115       0.010251       0.007440       0.019721      -0.055821       0.001586      -0.004812      -0.049216       0.071126      -0.072876       0.022816       0.050060             10.477502      16.346465      -5.340551       0.165976       9.779408       0.047518       5.306633          -0.000000
          346              O      16.045849      11.513227      26.402576      -0.545924      32.690185 0.44104083E+03  0.10058334E+05                                 8.003468                            6.359653       0.677554       2.282239                    0.998949      26.349636      66.766597       0.780979       0.343890      -1.154957       0.000324       0.006975       0.028953       0.029783       0.041812      -0.029519       0.033748       0.031776       0.090907      -0.078204       0.028490       0.049715              9.949724       8.148650       0.523444      -4.329411       6.384334      -2.952725      15.316189          -0.000000
          347              O      14.213503      12.353793      27.317907      -0.545865      33.974703 0.47704196E+03  0.11127233E+05                                 8.308645                            6.709470       0.443128       2.208171                    0.997370      26.755646      69.218187       0.742035       0.353876      -1.143389       0.014739      -0.009418       0.013241       0.021938      -0.018685       0.029991       0.021812      -0.011255      -0.145375      -0.067501       0.023755       0.043746             10.249042       9.628867      -5.053769       1.324524      12.501397      -3.470645       8.616863          -0.000001
          348              O      13.967896       2.768629       9.175586      -0.578747      34.666538 0.48543996E+03  0.11304523E+05                                 8.297619                            6.610381       0.639020       2.251407                    0.998689      27.227505      69.013613       0.779185       0.337558      -1.163934      -0.000396       0.024852      -0.008877       0.026392       0.006957      -0.060131       0.021583       0.082668       0.097745      -0.068901      -0.020995       0.089896             10.850103       8.786688       1.852323      -5.018546       9.011379      -5.224945      14.752241          -0.000001
          349              O      15.778256       1.712725       8.239927      -0.500717      32.573795 0.40492721E+03  0.90478821E+04                                 8.010297                            6.088293       0.556563       2.255332                    0.998866      25.623137      64.458303       0.798529       0.343278      -1.154413       0.010129       0.037072       0.015767       0.041540      -0.006570       0.049824       0.031546      -0.012201      -0.073860      -0.071113       0.020735       0.050378             10.633603       7.675296      -4.315964       1.226096      16.462813      -5.076423       7.762701          -0.000002
          350              O      17.976635      14.975814      24.418477      -0.548522      33.638469 0.45820992E+03  0.10560918E+05                                 8.207018                            6.512404       0.494507       2.221349                    0.998151      26.628532      68.057432       0.765631       0.347096      -1.151105       0.015115      -0.010251       0.007440       0.019721      -0.055821      -0.001586       0.004812      -0.049216       0.071126      -0.072876       0.022816       0.050060             10.477502      16.346464      -5.340551      -0.165975       9.779408      -0.047518       5.306633          -0.000000
          351              O      14.737794       0.000000      10.629200      -1.031462      57.491451 0.12748563E+04  0.37766031E+05                                11.230393                           10.439382      -0.030165       1.911043                    0.998301      37.363418     106.568508       0.644980       0.320568      -1.179896      -0.011051       0.000000       0.014796       0.018467       0.000000      -0.000425      -0.000000       0.007466       0.011452      -0.005641       0.001737       0.003904             13.274832      13.459934       0.000000       0.323583      12.539283       0.000000      13.825281          -0.000001
          352              O      17.745091       0.000000       9.683516      -0.567046      36.665096 0.47958386E+03  0.11154697E+05                                 8.654929                            6.631428       0.564393       2.235892                    0.998452      26.896045      68.540590       0.765829       0.343859      -1.156448       0.025802       0.000000       0.012791       0.028799       0.000000       0.059784      -0.000000      -0.067977       0.049701      -0.079483       0.025705       0.053778             11.467877      17.266151       0.000000       6.539658       5.566517       0.000000      11.570964          -0.000002
          353              O      17.782725       0.000000      11.948312      -0.518655      33.358848 0.43503548E+03  0.98904875E+04                                 8.151844                            6.336692       0.685528       2.297559                    0.998231      25.989093      65.816877       0.778362       0.346124      -1.152732       0.018317       0.000000       0.000056       0.018317      -0.000000      -0.052101      -0.000000      -0.057622       0.034448      -0.068494       0.023070       0.045424             10.697885      16.254479      -0.000000      -5.345824       5.002411       0.000000      10.836765          -0.000002
          354              O      14.972706      13.857000      24.552700      -1.031462      57.491450 0.12748563E+04  0.37766031E+05                                11.230393                           10.439382      -0.030165       1.911043                    0.998301      37.363418     106.568508       0.644980       0.320568      -1.179896       0.011051       0.000000       0.014796       0.018467      -0.000000       0.000425       0.000000       0.007466       0.011452      -0.005641       0.001737       0.003904             13.274832      13.459934      -0.000000      -0.323583      12.539282      -0.000000      13.825280          -0.000001
          355              O      11.965409      13.857000      23.607016      -0.567046      36.665096 0.47958388E+03  0.11154697E+05                                 8.654929                            6.631429       0.564393       2.235892                    0.998452      26.896045      68.540591       0.765829       0.343859      -1.156448      -0.025802       0.000000       0.012791       0.028799      -0.000000      -0.059784       0.000000      -0.067977       0.049701      -0.079483       0.025705       0.053778             11.467877      17.266150       0.000000      -6.539658       5.566517      -0.000000      11.570965          -0.000002
          356              O      11.927775      13.857000      25.871812      -0.518655      33.358848 0.43503549E+03  0.98904878E+04                                 8.151844                            6.336692       0.685528       2.297559                    0.998231      25.989092      65.816877       0.778361       0.346124      -1.152732      -0.018317       0.000000       0.000056       0.018317      -0.000000       0.052101      -0.000000      -0.057622       0.034448      -0.068494       0.023070       0.045424             10.697885      16.254479      -0.000000       5.345824       5.002412      -0.000000      10.836765          -0.000002

******************************************************
Auxiliary information for the entire system
The total spin magnetic moment of the unit cell is   0.000057
The total net atomic charge of the unit cell is   0.000006
Accuracy of reproducing the electrostatic potential in the unit cell:
  The inner radius (bohr) =    5.0000
  The outer radius (bohr) =   12.0000
  Valid grid points have density less than (e/(bohr^3)) =    0.0001
  The number of valid grid points were=      2544506
  The rms potential error without charges in kcal/mol is=      2.84499
  The rms potential error with partial charges in kcal/mol is=      0.70593
  The RRMSE value at monopole order=      0.24813
  The rms potential error with partial charges and cloud penetration in kcal/mol is=      0.70721
  The RRMSE value at monopole order with cloud penetration is=      0.24858
  The rms potential error with partial charges and atomic dipoles in kcal/mol is=      0.22424
  The RRMSE value at dipole order=      0.07882
  The rms potential error with partial charges, atomic dipoles and cloud penetration in kcal/mol is=      0.21523
  The RRMSE value at dipole order with cloud penetration=      0.07565

******************************************************
The electron densities and ab initio electrostatic potential were computed in VASP using the PBE functional and
projector augmented wave method. See the main text of the journal article for a description of computational details.
The atomic charges, dipoles, and quadrupoles were computed with the DDEC6 method as described in
(a) T. A. Manz and N. Gabaldon Limas, RSC Adv. 6 (2016) 47771-47801 DOI: 10.1039/c6ra04656h
(b) N. Gabaldon Limas and T. A. Manz, RSC Adv. 8 (2018) 2678-2707 DOI: 10.1039/c7ra11829e.
For each atom in the material, the electron cloud parameters were fit to the spherically averaged atom-in-material
electron density using radial positions for which this density was between 10^-4 and 10^-2 electrons per cubic bohr.
The polarizabilities, dispersion coefficients, and quantum Drude oscillator (QDO) parameters were fit using the MCLF method.
The magnetic structure of the system was optimized in VASP from the default ferromagnetic initial guess using spin polarization.
The atomic spin moments (ASMs) were computed on this optimized magnetic structure using the DDEC6 partition as inputs
to the method of T. A. Manz and D. S. Sholl, J. Chem. Theory Comput. 7 (2011) 4146-4164 DOI: 10.1021/ct200539n.
The RMSE and RRMSE were computed using a uniform grid with Ewald summation.
