# Supplementary material for: A collection of forcefield precursors for metal–organic frameworks
Source: RSC Adv. 2019 Nov 13;9(63):36492–507. doi: 10.1039/c9ra07327b (PMC9075174; doi:10.1039/c9ra07327b)
Supplement: RA-009-C9RA07327B-s3972 [file RA-009-C9RA07327B-s3972.xyz]

  190
jmolscript: load "" {1 1 1} spacegroup "x,y,z" unitcell [{     15.288000     0.000000     0.000000 }, {     -7.644000    13.239796     0.000000 }, {      0.000000     0.000000    15.663000 }]
Eu     7.644000     4.413354    11.747250     1.143018
Eu    -0.000000     8.826442    11.747250     1.143019
Eu    -0.000000     8.826442     3.915750     1.143018
Eu     7.644000     4.413354     3.915750     1.143018
Mn     3.822000     6.619898     0.000000     1.263344
Mn    -3.822000     6.619898     0.000000     1.263354
Mn     7.644000     0.000000     0.000000     1.263335
Mn    -3.822000     6.619898     7.831500     1.263404
Mn     3.822000     6.619898     7.831500     1.263352
Mn     7.644000     0.000000     7.831500     1.263393
H      3.983288     0.742753    13.202343     0.121300
H      6.295598     9.418791    13.202343     0.121302
H     12.653113     3.078253    13.202343     0.121299
H      3.660712    12.497043    13.202343     0.121300
H      1.348402     3.821005    13.202343     0.121302
H     -5.009113    10.161543    13.202343     0.121299
H     -3.660712    12.497043    10.292157     0.121299
H     -1.348402     3.821005    10.292157     0.121301
H      5.009113    10.161543    10.292157     0.121300
H     11.304712     0.742753    10.292157     0.121299
H      8.992402     9.418791    10.292157     0.121301
H      2.634887     3.078253    10.292157     0.121300
H      3.660712    12.497043     2.460657     0.121300
H      1.348402     3.821005     2.460657     0.121302
H     -5.009113    10.161543     2.460657     0.121299
H      3.983288     0.742753     2.460657     0.121300
H      6.295598     9.418791     2.460657     0.121302
H     12.653113     3.078253     2.460657     0.121299
H     11.304712     0.742753     5.370843     0.121300
H      8.992402     9.418791     5.370843     0.121302
H      2.634887     3.078253     5.370843     0.121300
H     -3.660712    12.497043     5.370843     0.121299
H     -1.348402     3.821005     5.370843     0.121301
H      5.009113    10.161543     5.370843     0.121300
H      2.304666     1.330599    11.747250     0.096386
H      7.644000    10.578597    11.747250     0.096387
H     12.983334     1.330599    11.747250     0.096386
H      5.339334    11.909197    11.747250     0.096386
H      0.000000     2.661199    11.747250     0.096387
H     -5.339334    11.909197    11.747250     0.096386
H      5.339334    11.909197     3.915750     0.096386
H      0.000000     2.661199     3.915750     0.096387
H     -5.339334    11.909197     3.915750     0.096386
H      2.304666     1.330599     3.915750     0.096386
H      7.644000    10.578597     3.915750     0.096387
H     12.983334     1.330599     3.915750     0.096386
C      5.273596     2.148819    12.582088     0.136212
C      4.101006     1.447110    12.607149    -0.139030
C      4.810369     4.656436    10.024320     0.577283
C      6.868134     7.598319    12.582088     0.136202
C      6.846731     8.964666    12.607149    -0.139030
C      9.271408     6.745676    10.024320     0.577275
C     10.790270     3.492658    12.582088     0.136209
C     11.984263     2.828020    12.607149    -0.139031
C      8.850223     1.837684    10.024320     0.577284
C      2.370404    11.090977    12.582088     0.136211
C      3.542994    11.792686    12.607149    -0.139030
C      2.833631     8.583360    10.024320     0.577283
C      0.775866     5.641477    12.582088     0.136202
C      0.797269     4.275130    12.607149    -0.139030
C     -1.627408     6.494120    10.024320     0.577276
C     -3.146270     9.747138    12.582088     0.136209
C     -4.340263    10.411776    12.607149    -0.139031
C     -1.206223    11.402112    10.024320     0.577284
C     -2.370404    11.090977    10.912412     0.136215
C     -3.542994    11.792686    10.887351    -0.139030
C     -2.833631     8.583360    13.470180     0.577285
C     -0.775866     5.641477    10.912412     0.136202
C     -0.797269     4.275130    10.887351    -0.139030
C      1.627408     6.494120    13.470180     0.577276
C      3.146270     9.747138    10.912412     0.136209
C      4.340263    10.411776    10.887351    -0.139031
C      1.206223    11.402112    13.470180     0.577281
C     10.014404     2.148819    10.912412     0.136215
C     11.186994     1.447110    10.887351    -0.139030
C     10.477631     4.656436    13.470180     0.577285
C      8.419866     7.598319    10.912412     0.136202
C      8.441269     8.964666    10.887351    -0.139030
C      6.016592     6.745676    13.470180     0.577275
C      4.497730     3.492658    10.912412     0.136209
C      3.303737     2.828020    10.887351    -0.139031
C      6.437777     1.837684    13.470180     0.577280
C      2.370404    11.090977     3.080912     0.136212
C      3.542994    11.792686     3.055851    -0.139030
C      2.833631     8.583360     5.638680     0.577283
C      0.775866     5.641477     3.080912     0.136202
C      0.797269     4.275130     3.055851    -0.139030
C     -1.627408     6.494120     5.638680     0.577276
C     -3.146270     9.747138     3.080912     0.136209
C     -4.340263    10.411776     3.055851    -0.139031
C     -1.206223    11.402112     5.638680     0.577284
C      5.273596     2.148819     3.080912     0.136212
C      4.101006     1.447110     3.055851    -0.139030
C      4.810369     4.656436     5.638680     0.577283
C      6.868134     7.598319     3.080912     0.136201
C      6.846731     8.964666     3.055851    -0.139030
C      9.271408     6.745676     5.638680     0.577276
C     10.790270     3.492658     3.080912     0.136209
C     11.984263     2.828020     3.055851    -0.139031
C      8.850223     1.837684     5.638680     0.577284
C     10.014404     2.148819     4.750588     0.136215
C     11.186994     1.447110     4.775649    -0.139030
C     10.477631     4.656436     2.192820     0.577285
C      8.419866     7.598319     4.750588     0.136202
C      8.441269     8.964666     4.775649    -0.139030
C      6.016592     6.745676     2.192820     0.577275
C      4.497730     3.492658     4.750588     0.136209
C      3.303737     2.828020     4.775649    -0.139030
C      6.437777     1.837684     2.192820     0.577281
C     -2.370404    11.090977     4.750588     0.136215
C     -3.542994    11.792686     4.775649    -0.139030
C     -2.833631     8.583360     2.192820     0.577285
C     -0.775866     5.641477     4.750588     0.136202
C     -0.797269     4.275130     4.775649    -0.139030
C      1.627408     6.494120     2.192820     0.577275
C      3.146270     9.747138     4.750588     0.136209
C      4.340263    10.411776     4.775649    -0.139030
C      1.206223    11.402112     2.192820     0.577280
C      3.109579     1.795316    11.747250    -0.049958
C      7.644000     9.649163    11.747250    -0.049955
C     12.178421     1.795316    11.747250    -0.049959
C      4.534421    11.444480    11.747250    -0.049958
C      0.000000     3.590633    11.747250    -0.049954
C     -4.534421    11.444480    11.747250    -0.049959
C      4.534421    11.444480     3.915750    -0.049958
C      0.000000     3.590633     3.915750    -0.049955
C     -4.534421    11.444480     3.915750    -0.049959
C      3.109579     1.795316     3.915750    -0.049958
C      7.644000     9.649163     3.915750    -0.049954
C     12.178421     1.795316     3.915750    -0.049959
N      5.475703     3.161398    11.747250    -0.251489
N      7.644000     6.916999    11.747250    -0.251458
N      9.812297     3.161398    11.747250    -0.251490
N      2.168297    10.078398    11.747250    -0.251489
N      0.000000     6.322797    11.747250    -0.251458
N     -2.168297    10.078398    11.747250    -0.251490
N      2.168297    10.078398     3.915750    -0.251489
N      0.000000     6.322797     3.915750    -0.251458
N     -2.168297    10.078398     3.915750    -0.251490
N      5.475703     3.161398     3.915750    -0.251489
N      7.644000     6.916999     3.915750    -0.251458
N      9.812297     3.161398     3.915750    -0.251490
O      5.994425     5.118505    10.081490    -0.547195
O      5.190276     7.313663     1.469189    -0.552383
O      9.079543     5.489219    10.081490    -0.547185
O     11.382680     5.088054     1.469189    -0.552390
O      7.858032     2.632071    10.081490    -0.547199
O      6.359044     0.838079     1.469189    -0.552386
O      1.649575     8.121291    10.081490    -0.547194
O      2.453724     5.926133     1.469189    -0.552383
O     -1.435543     7.750577    10.081490    -0.547185
O     -3.738680     8.151742     1.469189    -0.552390
O     -0.214032    10.607725    10.081490    -0.547199
O      1.284956    12.401717     1.469189    -0.552385
O     -1.649575     8.121291    13.413010    -0.547196
O     -2.453724     5.926133     6.362311    -0.552385
O      1.435543     7.750577    13.413010    -0.547185
O      3.738680     8.151742     6.362311    -0.552382
O      0.214032    10.607725    13.413010    -0.547199
O     -1.284956    12.401717     6.362311    -0.552382
O      9.293575     5.118505    13.413010    -0.547195
O     10.097724     7.313663     6.362311    -0.552385
O      6.208457     5.489219    13.413010    -0.547185
O      3.905320     5.088054     6.362311    -0.552383
O      7.429968     2.632071    13.413010    -0.547199
O      8.928956     0.838079     6.362311    -0.552382
O      1.649575     8.121291     5.581510    -0.547195
O      2.453724     5.926133    14.193811    -0.552383
O     -1.435543     7.750577     5.581510    -0.547185
O     -3.738680     8.151742    14.193811    -0.552390
O     -0.214032    10.607725     5.581510    -0.547199
O      1.284956    12.401717    14.193811    -0.552385
O      5.994425     5.118505     5.581510    -0.547195
O      5.190276     7.313663    14.193811    -0.552383
O      9.079543     5.489219     5.581510    -0.547185
O     11.382680     5.088054    14.193811    -0.552390
O      7.858032     2.632071     5.581510    -0.547199
O      6.359044     0.838079    14.193811    -0.552386
O      9.293575     5.118505     2.249990    -0.547196
O     10.097724     7.313663     9.300689    -0.552385
O      6.208457     5.489219     2.249990    -0.547185
O      3.905320     5.088054     9.300689    -0.552382
O      7.429968     2.632071     2.249990    -0.547199
O      8.928956     0.838079     9.300689    -0.552382
O     -1.649575     8.121291     2.249990    -0.547195
O     -2.453724     5.926133     9.300689    -0.552384
O      1.435543     7.750577     2.249990    -0.547185
O      3.738680     8.151742     9.300689    -0.552383
O      0.214032    10.607725     2.249990    -0.547199
O     -1.284956    12.401717     9.300689    -0.552382

The following XYZ coordinates are in angstroms. Other properties are in atomic units.
The sperically averaged electron density of each atom fit to a function of the form exp(a - br)
eigen_1, eigen_2 and eigen_3 are the three eigenvalues of traceless quadrupole moment tensor
  atom number  atomic symbol              X              Y              Z     net charge C6 coefficient C8 coefficient C10 coefficient fluctuating dipole atomic polarizability isotropic forcefield polarizability              a              b squared Pearson coefficient          <r^3>          <r^4>         wp_QDO          m_QDO          q_QDO       dipole_x       dipole_y       dipole_z         dipole            Qxy            Qxz            Qyz     Q(x^2-y^2)  Q(3z^2 - R^2)        eigen_1        eigen_2        eigen_3 static polarizability      alpha(xx)      alpha(xy)      alpha(xz)      alpha(yy)      alpha(yz)      alpha(zz) atomic spin moment
            1             Eu       7.644000       4.413354      11.747250       1.143018     184.772588 0.47908530E+04  0.18790734E+06                                25.090653                           21.935002       0.723111       1.866634                    0.999236     101.060430     281.414168       0.414650       0.376612      -1.191783       0.000003      -0.000056      -0.000002       0.000056       0.000000       0.000003      -0.000000       0.000002       0.681559      -0.113594      -0.113592       0.227186             27.484165      31.045777      -0.000075       0.000234      31.046350       0.000134      20.360369          -0.000409
            2             Eu      -0.000000       8.826442      11.747250       1.143019     184.772588 0.47908530E+04  0.18790734E+06                                25.090652                           21.935001       0.723111       1.866634                    0.999236     101.060425     281.414147       0.414650       0.376612      -1.191783      -0.000002       0.000057      -0.000001       0.000057       0.000000      -0.000003       0.000000       0.000002       0.681559      -0.113594      -0.113592       0.227186             27.484165      31.045778      -0.000074      -0.000235      31.046348      -0.000134      20.360369          -0.000409
            3             Eu      -0.000000       8.826442       3.915750       1.143018     184.772591 0.47908531E+04  0.18790735E+06                                25.090653                           21.935002       0.723111       1.866634                    0.999236     101.060428     281.414158       0.414650       0.376612      -1.191783      -0.000001       0.000057       0.000001       0.000057       0.000000       0.000003      -0.000000       0.000002       0.681559      -0.113594      -0.113592       0.227186             27.484165      31.045778      -0.000075       0.000235      31.046349       0.000135      20.360369          -0.000409
            4             Eu       7.644000       4.413354       3.915750       1.143018     184.772589 0.47908531E+04  0.18790734E+06                                25.090652                           21.935001       0.723111       1.866634                    0.999236     101.060430     281.414164       0.414650       0.376612      -1.191783       0.000003      -0.000057       0.000002       0.000057       0.000000      -0.000003       0.000000       0.000002       0.681560      -0.113594      -0.113592       0.227187             27.484165      31.045776      -0.000075      -0.000234      31.046350      -0.000134      20.360369          -0.000409
            5             Mn       3.822000       6.619898       0.000000       1.263344     151.437371 0.28721173E+04  0.10110319E+06                                22.396648                           17.106097      -0.028394       1.844741                    0.998012      47.962283     134.965090       0.455420       0.382059      -1.164269      -0.000000      -0.000000       0.000000       0.000000      -0.055495      -0.000000       0.000000      -0.346124      -0.414329      -0.138110      -0.112687       0.250797             28.384824      33.824160       1.119061       0.000001      11.145952       0.000000      40.184362           4.391466
            6             Mn      -3.822000       6.619898       0.000000       1.263354     151.436694 0.28721218E+04  0.10110344E+06                                22.396625                           17.106162      -0.028408       1.844740                    0.998012      47.962157     134.965007       0.455417       0.382062      -1.164267      -0.000000       0.000000       0.000000       0.000000      -0.122153      -0.000000       0.000000       0.269179      -0.414325      -0.138108      -0.112703       0.250811             28.384647      15.846377       9.260324       0.000000      29.123496       0.000001      40.184069           4.391468
            7             Mn       7.644000       0.000000       0.000000       1.263335     151.425651 0.28718883E+04  0.10109276E+06                                22.395223                           17.105173      -0.028334       1.844760                    0.998013      47.961310     134.959222       0.455444       0.382049      -1.164281      -0.000000      -0.000000       0.000000       0.000000       0.177675      -0.000000      -0.000000       0.076942      -0.414406      -0.138135      -0.112724       0.250860             28.382832      17.783624     -10.378766      -0.000000      27.183604       0.000000      40.181267           4.391443
            8             Mn      -3.822000       6.619898       7.831500       1.263404     151.419877 0.28717464E+04  0.10108645E+06                                22.394639                           17.104721      -0.028302       1.844778                    0.998012      47.960377     134.955436       0.455451       0.382047      -1.164283       0.000000      -0.000000       0.000000       0.000000       0.055506      -0.000000      -0.000000      -0.346187      -0.414372      -0.138124      -0.112713       0.250837             28.382105      33.820986      -1.119085      -0.000000      11.145068       0.000000      40.180261           4.391444
            9             Mn       3.822000       6.619898       7.831500       1.263352     151.437175 0.28721097E+04  0.10110285E+06                                22.396631                           17.106071      -0.028390       1.844742                    0.998012      47.962240     134.964904       0.455421       0.382059      -1.164269      -0.000000       0.000000      -0.000000       0.000000       0.122126      -0.000000      -0.000000       0.269176      -0.414324      -0.138108      -0.112684       0.250792             28.384830      15.846390      -9.260423      -0.000000      29.123666       0.000000      40.184433           4.391445
           10             Mn       7.644000       0.000000       7.831500       1.263393     151.433376 0.28720509E+04  0.10110027E+06                                22.396276                           17.105919      -0.028384       1.844750                    0.998012      47.961731     134.963129       0.455422       0.382060      -1.164268      -0.000000       0.000000       0.000000       0.000000      -0.177625       0.000000      -0.000000       0.076981      -0.414298      -0.138099      -0.112698       0.250797             28.384180      17.784347      10.379215       0.000000      27.184902       0.000000      40.183292           4.391414
           11              H       3.983288       0.742753      13.202343       0.121300       1.191159 0.88069912E+01  0.87502319E+02                                 1.773962                            1.673690      -1.084679       2.365811                    0.997262       3.394629       9.191605       0.516845       1.192762      -0.730255      -0.004259      -0.026757       0.024223       0.036344       0.005801      -0.001856      -0.012916       0.002117      -0.001066      -0.014104      -0.000426       0.014531              1.811073       1.491765       0.088328       0.004984       2.141602      -0.456428       1.799853          -0.000261
           12              H       6.295598       9.418791      13.202343       0.121302       1.191122 0.88066495E+01  0.87497978E+02                                 1.773918                            1.673652      -1.084668       2.365818                    0.997262       3.394571       9.191365       0.516854       1.192754      -0.730257      -0.021043       0.017068       0.024224       0.036345      -0.001985      -0.010258       0.008069      -0.011110      -0.001062      -0.014106      -0.000428       0.014535              1.811027       1.902599      -0.325537      -0.397753       1.730675       0.223887       1.799807          -0.000261
           13              H      12.653113       3.078253      13.202343       0.121299       1.191229 0.88076680E+01  0.87511115E+02                                 1.774066                            1.673781      -1.084686       2.365808                    0.997262       3.394739       9.192146       0.516816       1.192800      -0.730246       0.025302       0.009691       0.024222       0.036343      -0.003817       0.012113       0.004850       0.008991      -0.001074      -0.014105      -0.000426       0.014530              1.811183       2.055768       0.237248       0.392823       1.577819       0.232555       1.799961          -0.000261
           14              H       3.660712      12.497043      13.202343       0.121300       1.191159 0.88069934E+01  0.87502341E+02                                 1.773962                            1.673690      -1.084679       2.365811                    0.997262       3.394630       9.191606       0.516845       1.192761      -0.730256       0.004259       0.026757       0.024223       0.036344       0.005801       0.001856       0.012916       0.002117      -0.001066      -0.014104      -0.000426       0.014531              1.811073       1.491764       0.088328      -0.004984       2.141602       0.456427       1.799853          -0.000261
           15              H       1.348402       3.821005      13.202343       0.121302       1.191122 0.88066511E+01  0.87497999E+02                                 1.773919                            1.673652      -1.084668       2.365818                    0.997262       3.394571       9.191366       0.516854       1.192754      -0.730257       0.021043      -0.017068       0.024224       0.036345      -0.001985       0.010258      -0.008069      -0.011110      -0.001062      -0.014106      -0.000428       0.014535              1.811027       1.902599      -0.325537       0.397753       1.730676      -0.223887       1.799807          -0.000261
           16              H      -5.009113      10.161543      13.202343       0.121299       1.191231 0.88076811E+01  0.87511261E+02                                 1.774066                            1.673781      -1.084687       2.365807                    0.997262       3.394743       9.192152       0.516817       1.192798      -0.730247      -0.025302      -0.009691       0.024222       0.036343      -0.003817      -0.012113      -0.004850       0.008991      -0.001074      -0.014105      -0.000426       0.014530              1.811182       2.055767       0.237248      -0.392823       1.577819      -0.232555       1.799960          -0.000261
           17              H      -3.660712      12.497043      10.292157       0.121299       1.191227 0.88076506E+01  0.87510915E+02                                 1.774066                            1.673781      -1.084685       2.365808                    0.997262       3.394735       9.192139       0.516816       1.192802      -0.730246      -0.004258       0.026757      -0.024222       0.036343      -0.005802       0.001856      -0.012915       0.002116      -0.001074      -0.014104      -0.000425       0.014530              1.811183       1.491844      -0.088335      -0.004986       2.141744      -0.456473       1.799961          -0.000261
           18              H      -1.348402       3.821005      10.292157       0.121301       1.191154 0.88069464E+01  0.87501769E+02                                 1.773959                            1.673686      -1.084676       2.365814                    0.997262       3.394620       9.191578       0.516845       1.192763      -0.730255      -0.021043      -0.017067      -0.024224       0.036344       0.001984       0.010257       0.008066      -0.011107      -0.001065      -0.014104      -0.000426       0.014531              1.811070       1.902644       0.325551       0.397769       1.730716       0.223897       1.799849          -0.000261
           19              H       5.009113      10.161543      10.292157       0.121300       1.191122 0.88066552E+01  0.87498112E+02                                 1.773925                            1.673658      -1.084666       2.365818                    0.997262       3.394567       9.191380       0.516850       1.192762      -0.730256       0.025303      -0.009690      -0.024224       0.036345       0.003818      -0.012116       0.004850       0.008992      -0.001062      -0.014106      -0.000428       0.014535              1.811034       2.055587      -0.237215      -0.392769       1.577701       0.232522       1.799814          -0.000262
           20              H      11.304712       0.742753      10.292157       0.121299       1.191227 0.88076504E+01  0.87510909E+02                                 1.774066                            1.673781      -1.084685       2.365808                    0.997262       3.394735       9.192138       0.516816       1.192802      -0.730246       0.004258      -0.026757      -0.024222       0.036343      -0.005802      -0.001856       0.012915       0.002116      -0.001074      -0.014104      -0.000426       0.014530              1.811183       1.491843      -0.088335       0.004986       2.141743       0.456473       1.799961          -0.000261
           21              H       8.992402       9.418791      10.292157       0.121301       1.191154 0.88069423E+01  0.87501720E+02                                 1.773958                            1.673686      -1.084676       2.365814                    0.997262       3.394619       9.191575       0.516845       1.192763      -0.730255       0.021043       0.017067      -0.024224       0.036344       0.001984      -0.010257      -0.008066      -0.011107      -0.001065      -0.014104      -0.000426       0.014531              1.811069       1.902644       0.325551      -0.397768       1.730715      -0.223897       1.799848          -0.000261
           22              H       2.634887       3.078253      10.292157       0.121300       1.191126 0.88066896E+01  0.87498461E+02                                 1.773921                            1.673654      -1.084666       2.365817                    0.997262       3.394580       9.191389       0.516854       1.192752      -0.730258      -0.025303       0.009690      -0.024224       0.036345       0.003818       0.012116      -0.004850       0.008992      -0.001062      -0.014106      -0.000428       0.014535              1.811029       2.055581      -0.237214       0.392768       1.577697      -0.232521       1.799809          -0.000262
           23              H       3.660712      12.497043       2.460657       0.121300       1.191159 0.88069912E+01  0.87502318E+02                                 1.773962                            1.673690      -1.084679       2.365811                    0.997262       3.394629       9.191605       0.516845       1.192762      -0.730255       0.004259       0.026757      -0.024223       0.036344       0.005801      -0.001856      -0.012916       0.002117      -0.001066      -0.014104      -0.000426       0.014531              1.811073       1.491765       0.088328       0.004984       2.141602      -0.456428       1.799853          -0.000261
           24              H       1.348402       3.821005       2.460657       0.121302       1.191122 0.88066473E+01  0.87497955E+02                                 1.773919                            1.673652      -1.084668       2.365818                    0.997262       3.394570       9.191364       0.516854       1.192754      -0.730257       0.021044      -0.017068      -0.024224       0.036345      -0.001985      -0.010258       0.008069      -0.011110      -0.001062      -0.014106      -0.000428       0.014535              1.811027       1.902599      -0.325537      -0.397753       1.730676       0.223887       1.799807          -0.000261
           25              H      -5.009113      10.161543       2.460657       0.121299       1.191230 0.88076770E+01  0.87511211E+02                                 1.774066                            1.673780      -1.084686       2.365807                    0.997262       3.394742       9.192149       0.516817       1.192798      -0.730247      -0.025302      -0.009691      -0.024222       0.036343      -0.003817       0.012113       0.004850       0.008991      -0.001074      -0.014105      -0.000426       0.014530              1.811182       2.055767       0.237248       0.392823       1.577819       0.232555       1.799960          -0.000261
           26              H       3.983288       0.742753       2.460657       0.121300       1.191159 0.88069950E+01  0.87502363E+02                                 1.773962                            1.673690      -1.084680       2.365811                    0.997262       3.394630       9.191607       0.516845       1.192761      -0.730255      -0.004259      -0.026757      -0.024223       0.036344       0.005801       0.001856       0.012916       0.002117      -0.001066      -0.014104      -0.000426       0.014531              1.811073       1.491765       0.088328      -0.004984       2.141602       0.456428       1.799853          -0.000261
           27              H       6.295598       9.418791       2.460657       0.121302       1.191122 0.88066508E+01  0.87497993E+02                                 1.773918                            1.673652      -1.084668       2.365818                    0.997262       3.394571       9.191365       0.516854       1.192753      -0.730257      -0.021043       0.017068      -0.024224       0.036345      -0.001985       0.010258      -0.008069      -0.011110      -0.001062      -0.014106      -0.000428       0.014535              1.811027       1.902599      -0.325537       0.397753       1.730676      -0.223887       1.799807          -0.000261
           28              H      12.653113       3.078253       2.460657       0.121299       1.191229 0.88076664E+01  0.87511093E+02                                 1.774066                            1.673781      -1.084686       2.365807                    0.997262       3.394739       9.192145       0.516816       1.192800      -0.730246       0.025302       0.009691      -0.024222       0.036343      -0.003817      -0.012113      -0.004850       0.008991      -0.001074      -0.014105      -0.000426       0.014530              1.811182       2.055767       0.237248      -0.392823       1.577819      -0.232555       1.799960          -0.000261
           29              H      11.304712       0.742753       5.370843       0.121300       1.191227 0.88076500E+01  0.87510902E+02                                 1.774066                            1.673780      -1.084685       2.365808                    0.997262       3.394735       9.192137       0.516816       1.192801      -0.730246       0.004258      -0.026757       0.024222       0.036343      -0.005802       0.001856      -0.012915       0.002116      -0.001074      -0.014104      -0.000425       0.014530              1.811182       1.491843      -0.088334      -0.004986       2.141743      -0.456473       1.799960          -0.000261
           30              H       8.992402       9.418791       5.370843       0.121302       1.191154 0.88069476E+01  0.87501784E+02                                 1.773958                            1.673686      -1.084677       2.365813                    0.997262       3.394620       9.191578       0.516845       1.192763      -0.730255       0.021043       0.017067       0.024224       0.036344       0.001984       0.010257       0.008066      -0.011107      -0.001065      -0.014104      -0.000426       0.014531              1.811069       1.902644       0.325551       0.397768       1.730715       0.223897       1.799849          -0.000261
           31              H       2.634887       3.078253       5.370843       0.121300       1.191127 0.88066925E+01  0.87498499E+02                                 1.773921                            1.673655      -1.084667       2.365817                    0.997262       3.394580       9.191390       0.516854       1.192752      -0.730258      -0.025303       0.009690       0.024224       0.036345       0.003818      -0.012116       0.004850       0.008992      -0.001062      -0.014106      -0.000428       0.014535              1.811030       2.055582      -0.237214      -0.392768       1.577698       0.232522       1.799810          -0.000262
           32              H      -3.660712      12.497043       5.370843       0.121299       1.191227 0.88076506E+01  0.87510915E+02                                 1.774066                            1.673781      -1.084685       2.365808                    0.997262       3.394735       9.192139       0.516816       1.192802      -0.730246      -0.004258       0.026757       0.024222       0.036343      -0.005802      -0.001856       0.012915       0.002117      -0.001074      -0.014104      -0.000425       0.014530              1.811183       1.491844      -0.088335       0.004986       2.141744       0.456473       1.799961          -0.000261
           33              H      -1.348402       3.821005       5.370843       0.121301       1.191154 0.88069461E+01  0.87501764E+02                                 1.773958                            1.673686      -1.084677       2.365814                    0.997262       3.394620       9.191577       0.516845       1.192763      -0.730255      -0.021043      -0.017067       0.024224       0.036344       0.001984      -0.010257      -0.008066      -0.011107      -0.001065      -0.014104      -0.000426       0.014531              1.811069       1.902644       0.325551      -0.397768       1.730715      -0.223897       1.799848          -0.000261
           34              H       5.009113      10.161543       5.370843       0.121300       1.191123 0.88066606E+01  0.87498178E+02                                 1.773926                            1.673659      -1.084667       2.365817                    0.997262       3.394568       9.191383       0.516850       1.192762      -0.730256       0.025303      -0.009690       0.024224       0.036345       0.003818       0.012116      -0.004850       0.008992      -0.001062      -0.014106      -0.000428       0.014535              1.811034       2.055587      -0.237215       0.392769       1.577702      -0.232522       1.799814          -0.000262
           35              H       2.304666       1.330599      11.747250       0.096386       1.090752 0.76304458E+01  0.72639073E+02                                 1.625358                            1.519258      -0.707485       2.530019                    0.999859       3.249893       8.421233       0.567207       1.134343      -0.744611      -0.029742      -0.017172      -0.000000       0.034343       0.006942       0.004527      -0.007842       0.008016      -0.003477      -0.013881       0.005286       0.008595              1.669549       2.054261       0.302433       0.010346       1.705043      -0.017919       1.249343          -0.000166
           36              H       7.644000      10.578597      11.747250       0.096387       1.090746 0.76303972E+01  0.72638504E+02                                 1.625354                            1.519254      -0.707485       2.530021                    0.999859       3.249881       8.421199       0.567207       1.134345      -0.744610       0.000000       0.034344       0.000000       0.034344       0.000000      -0.009055       0.000000      -0.016032      -0.003477      -0.013881       0.005285       0.008595              1.669545       1.530429       0.000000      -0.020691       2.228867      -0.000000       1.249340          -0.000166
           37              H      12.983334       1.330599      11.747250       0.096386       1.090758 0.76305245E+01  0.72640155E+02                                 1.625379                            1.519278      -0.707481       2.530021                    0.999859       3.249906       8.421341       0.567195       1.134361      -0.744606       0.029742      -0.017172       0.000000       0.034343      -0.006942       0.004527       0.007842       0.008016      -0.003479      -0.013881       0.005285       0.008596              1.669570       2.054288      -0.302437       0.010346       1.705066       0.017920       1.249358          -0.000166
           38              H       5.339334      11.909197      11.747250       0.096386       1.090751 0.76304406E+01  0.72639010E+02                                 1.625357                            1.519257      -0.707485       2.530019                    0.999859       3.249892       8.421229       0.567207       1.134343      -0.744611       0.029742       0.017172      -0.000000       0.034343       0.006942      -0.004527       0.007842       0.008016      -0.003477      -0.013881       0.005286       0.008595              1.669548       2.054260       0.302433      -0.010346       1.705043       0.017919       1.249342          -0.000166
           39              H       0.000000       2.661199      11.747250       0.096387       1.090746 0.76303996E+01  0.72638528E+02                                 1.625354                            1.519254      -0.707485       2.530021                    0.999859       3.249882       8.421200       0.567207       1.134344      -0.744610      -0.000000      -0.034344       0.000000       0.034344       0.000000       0.009055      -0.000000      -0.016032      -0.003477      -0.013881       0.005285       0.008595              1.669545       1.530428       0.000000       0.020691       2.228867       0.000000       1.249340          -0.000167
           40              H      -5.339334      11.909197      11.747250       0.096386       1.090758 0.76305243E+01  0.72640150E+02                                 1.625379                            1.519278      -0.707481       2.530021                    0.999859       3.249906       8.421340       0.567195       1.134361      -0.744606      -0.029742       0.017172       0.000000       0.034343      -0.006942      -0.004527      -0.007842       0.008016      -0.003479      -0.013881       0.005285       0.008596              1.669570       2.054288      -0.302437      -0.010346       1.705065      -0.017920       1.249357          -0.000167
           41              H       5.339334      11.909197       3.915750       0.096386       1.090751 0.76304407E+01  0.72639010E+02                                 1.625357                            1.519257      -0.707485       2.530019                    0.999859       3.249892       8.421229       0.567207       1.134343      -0.744611       0.029742       0.017172       0.000000       0.034343       0.006942       0.004527      -0.007842       0.008016      -0.003477      -0.013881       0.005286       0.008595              1.669548       2.054260       0.302433       0.010346       1.705043      -0.017919       1.249342          -0.000167
           42              H       0.000000       2.661199       3.915750       0.096387       1.090746 0.76303972E+01  0.72638504E+02                                 1.625354                            1.519254      -0.707485       2.530021                    0.999859       3.249881       8.421199       0.567207       1.134345      -0.744610      -0.000000      -0.034344      -0.000000       0.034344       0.000000      -0.009055       0.000000      -0.016032      -0.003477      -0.013881       0.005285       0.008595              1.669545       1.530429       0.000000      -0.020691       2.228867      -0.000000       1.249340          -0.000167
           43              H      -5.339334      11.909197       3.915750       0.096386       1.090758 0.76305230E+01  0.72640133E+02                                 1.625378                            1.519277      -0.707481       2.530021                    0.999859       3.249906       8.421339       0.567195       1.134361      -0.744606      -0.029742       0.017172      -0.000000       0.034343      -0.006942       0.004527       0.007842       0.008016      -0.003479      -0.013881       0.005285       0.008596              1.669570       2.054287      -0.302437       0.010346       1.705065       0.017920       1.249357          -0.000166
           44              H       2.304666       1.330599       3.915750       0.096386       1.090751 0.76304424E+01  0.72639037E+02                                 1.625358                            1.519258      -0.707485       2.530019                    0.999859       3.249892       8.421232       0.567206       1.134344      -0.744611      -0.029742      -0.017172       0.000000       0.034343       0.006942      -0.004527       0.007842       0.008016      -0.003477      -0.013881       0.005286       0.008595              1.669549       2.054262       0.302433      -0.010346       1.705044       0.017919       1.249343          -0.000167
           45              H       7.644000      10.578597       3.915750       0.096387       1.090747 0.76304010E+01  0.72638546E+02                                 1.625354                            1.519254      -0.707485       2.530020                    0.999859       3.249882       8.421201       0.567207       1.134344      -0.744610       0.000000       0.034343      -0.000000       0.034343       0.000000       0.009054      -0.000000      -0.016032      -0.003477      -0.013881       0.005285       0.008595              1.669545       1.530429       0.000000       0.020691       2.228867       0.000000       1.249340          -0.000167
           46              H      12.983334       1.330599       3.915750       0.096386       1.090758 0.76305256E+01  0.72640167E+02                                 1.625379                            1.519278      -0.707481       2.530021                    0.999859       3.249906       8.421341       0.567195       1.134361      -0.744606       0.029742      -0.017172      -0.000000       0.034343      -0.006942      -0.004527      -0.007842       0.008016      -0.003479      -0.013881       0.005285       0.008596              1.669571       2.054288      -0.302437      -0.010346       1.705066      -0.017920       1.249358          -0.000167
           47              C       5.273596       2.148819      12.582088       0.136212      30.680465 0.36634447E+03  0.82441125E+04                                 8.679032                            6.513593       0.061516       2.056341                    0.999436      25.322324      71.003468       0.626713       0.434293      -1.054073      -0.023054       0.037399      -0.045431       0.063199      -0.020839      -0.026798       0.033545      -0.055048       0.047549      -0.047658      -0.015159       0.062818             10.058476      11.680382       0.337584       3.531460       9.193424      -3.609375       9.301622          -0.010606
           48              C       4.101006       1.447110      12.607149      -0.139030      29.258452 0.40111194E+03  0.92607566E+04                                 8.249837                            6.705880       0.117666       2.018866                    0.999720      28.827410      82.667464       0.631027       0.420414      -1.059533      -0.006328       0.010637      -0.016165       0.020359      -0.013200      -0.020931       0.005928      -0.029737       0.046726      -0.034268       0.004105       0.030163              8.901868      10.400289       0.865153       2.296311       8.954597      -2.453153       7.350718           0.000260
           49              C       4.810369       4.656436      10.024320       0.577283      23.351344 0.24909528E+03  0.51461982E+04                                 7.494793                            5.587905       0.066834       2.083436                    0.999482      22.155486      61.687780       0.630698       0.470071      -1.022181      -0.002709       0.051495      -0.052418       0.073531      -0.038826      -0.031937       0.095777      -0.027337       0.098181      -0.084493      -0.043406       0.127900              8.697149       8.974557      -0.292708       2.167385       8.578350      -3.974472       8.538540           0.000399
           50              C       6.868134       7.598319      12.582088       0.136202      30.680724 0.36634856E+03  0.82442292E+04                                 8.679087                            6.513632       0.061783       2.056425                    0.999436      25.322435      71.003937       0.626711       0.434293      -1.054073       0.043914       0.001271      -0.045428       0.063196      -0.013422       0.042441       0.006438       0.063613       0.047543      -0.047659      -0.015149       0.062808             10.058544       9.522842       0.908096      -4.891564      11.351122      -1.253636       9.301668          -0.010602
           51              C       6.846731       8.964666      12.607149      -0.139030      29.258634 0.40111476E+03  0.92608446E+04                                 8.249912                            6.705939       0.117652       2.018862                    0.999720      28.827432      82.667816       0.631019       0.420418      -1.059529       0.012374       0.000163      -0.016163       0.020357      -0.006275       0.015597       0.015162       0.037728       0.046723      -0.034266       0.004105       0.030161              8.901952       8.566848       0.193482      -3.272668      10.788238      -0.762135       7.350770           0.000261
           52              C       9.271408       6.745676      10.024320       0.577275      23.351455 0.24909834E+03  0.51462684E+04                                 7.494777                            5.587917       0.066875       2.083447                    0.999482      22.155515      61.687557       0.630702       0.470068      -1.022185       0.045954      -0.023399      -0.052419       0.073533       0.007574       0.098915      -0.020230       0.080910       0.098172      -0.084493      -0.043406       0.127899              8.697105       8.930869       0.317952      -4.525655       8.621958       0.110206       8.538487           0.000400
           53              C      10.790270       3.492658      12.582088       0.136209      30.680155 0.36634118E+03  0.82440078E+04                                 8.678938                            6.513540       0.061578       2.056361                    0.999436      25.322159      71.002531       0.626720       0.434290      -1.054077      -0.020862      -0.038668      -0.045427       0.063199       0.034258      -0.015655      -0.039983      -0.008569       0.047564      -0.047662      -0.015162       0.062824             10.058349      10.107446      -1.245732       1.360051      10.766135       4.862906       9.301466          -0.010603
           54              C      11.984263       2.828020      12.607149      -0.139031      29.258509 0.40111120E+03  0.92607433E+04                                 8.249860                            6.705871       0.117660       2.018864                    0.999720      28.827469      82.667881       0.631027       0.420414      -1.059532      -0.006051      -0.010799      -0.016165       0.020360       0.019477       0.005327      -0.021089      -0.007989       0.046718      -0.034265       0.004104       0.030161              8.901911      10.065276      -1.058551       0.976382       9.289680       3.215296       7.350777           0.000261
           55              C       8.850223       1.837684      10.024320       0.577284      23.350726 0.24908903E+03  0.51460175E+04                                 7.494552                            5.587761       0.066827       2.083434                    0.999482      22.155129      61.685719       0.630721       0.470059      -1.022191      -0.043241      -0.028094      -0.052418       0.073530       0.031257      -0.066982      -0.075555      -0.053577       0.098192      -0.084497      -0.043416       0.127913              8.696833       8.423638      -0.025234       2.358202       9.128672       3.864043       8.538189           0.000399
           56              C       2.370404      11.090977      12.582088       0.136211      30.680467 0.36634450E+03  0.82441132E+04                                 8.679032                            6.513593       0.061516       2.056341                    0.999436      25.322325      71.003469       0.626713       0.434293      -1.054073       0.023054      -0.037399      -0.045431       0.063199      -0.020839       0.026798      -0.033545      -0.055048       0.047549      -0.047658      -0.015160       0.062818             10.058476      11.680382       0.337583      -3.531461       9.193423       3.609375       9.301622          -0.010606
           57              C       3.542994      11.792686      12.607149      -0.139030      29.258450 0.40111191E+03  0.92607559E+04                                 8.249837                            6.705880       0.117666       2.018866                    0.999720      28.827408      82.667454       0.631027       0.420414      -1.059533       0.006328      -0.010637      -0.016165       0.020359      -0.013200       0.020931      -0.005928      -0.029737       0.046726      -0.034268       0.004105       0.030163              8.901868      10.400288       0.865152      -2.296311       8.954597       2.453154       7.350718           0.000261
           58              C       2.833631       8.583360      10.024320       0.577283      23.351347 0.24909531E+03  0.51461990E+04                                 7.494793                            5.587905       0.066834       2.083436                    0.999482      22.155487      61.687782       0.630698       0.470071      -1.022181       0.002709      -0.051495      -0.052418       0.073531      -0.038826       0.031937      -0.095777      -0.027337       0.098181      -0.084493      -0.043406       0.127900              8.697149       8.974558      -0.292707      -2.167384       8.578350       3.974472       8.538540           0.000400
           59              C       0.775866       5.641477      12.582088       0.136202      30.680726 0.36634858E+03  0.82442299E+04                                 8.679088                            6.513632       0.061783       2.056425                    0.999436      25.322436      71.003939       0.626711       0.434293      -1.054073      -0.043914      -0.001271      -0.045428       0.063196      -0.013423      -0.042441      -0.006438       0.063613       0.047543      -0.047659      -0.015149       0.062808             10.058544       9.522843       0.908096       4.891565      11.351122       1.253635       9.301668          -0.010604
           60              C       0.797269       4.275130      12.607149      -0.139030      29.258638 0.40111483E+03  0.92608465E+04                                 8.249912                            6.705939       0.117651       2.018862                    0.999720      28.827435      82.667827       0.631019       0.420418      -1.059529      -0.012374      -0.000163      -0.016163       0.020357      -0.006276      -0.015597      -0.015162       0.037728       0.046723      -0.034266       0.004105       0.030161              8.901953       8.566849       0.193482       3.272669      10.788239       0.762135       7.350771           0.000261
           61              C      -1.627408       6.494120      10.024320       0.577276      23.351451 0.24909830E+03  0.51462674E+04                                 7.494776                            5.587917       0.066876       2.083447                    0.999482      22.155513      61.687550       0.630702       0.470068      -1.022185      -0.045954       0.023399      -0.052419       0.073533       0.007574      -0.098915       0.020230       0.080910       0.098172      -0.084493      -0.043406       0.127899              8.697104       8.930868       0.317952       4.525654       8.621957      -0.110206       8.538486           0.000401
           62              C      -3.146270       9.747138      12.582088       0.136209      30.680175 0.36634146E+03  0.82440155E+04                                 8.678941                            6.513542       0.061577       2.056361                    0.999436      25.322171      71.002570       0.626720       0.434290      -1.054077       0.020862       0.038668      -0.045427       0.063199       0.034258       0.015655       0.039983      -0.008569       0.047564      -0.047662      -0.015162       0.062824             10.058353      10.107449      -1.245733      -1.360052      10.766140      -4.862909       9.301470          -0.010604
           63              C      -4.340263      10.411776      12.607149      -0.139031      29.258540 0.40111171E+03  0.92607570E+04                                 8.249860                            6.705872       0.117659       2.018863                    0.999720      28.827496      82.667940       0.631028       0.420413      -1.059533       0.006051       0.010799      -0.016165       0.020360       0.019477      -0.005327       0.021089      -0.007989       0.046718      -0.034265       0.004104       0.030161              8.901912      10.065276      -1.058551      -0.976382       9.289681      -3.215296       7.350778           0.000260
           64              C      -1.206223      11.402112      10.024320       0.577284      23.350723 0.24908899E+03  0.51460165E+04                                 7.494551                            5.587761       0.066828       2.083435                    0.999482      22.155127      61.685711       0.630721       0.470059      -1.022191       0.043241       0.028094      -0.052418       0.073530       0.031257       0.066982       0.075555      -0.053577       0.098191      -0.084497      -0.043416       0.127913              8.696832       8.423638      -0.025234      -2.358202       9.128671      -3.864043       8.538188           0.000399
           65              C      -2.370404      11.090977      10.912412       0.136215      30.680027 0.36633866E+03  0.82439337E+04                                 8.678903                            6.513509       0.061538       2.056349                    0.999436      25.322066      71.002107       0.626723       0.434289      -1.054078      -0.023054      -0.037400       0.045428       0.063197       0.020840       0.026799       0.033550      -0.055051       0.047566      -0.047662      -0.015163       0.062825             10.058313      11.680220      -0.337631      -3.531365       9.193279      -3.609294       9.301439          -0.010607
           66              C      -3.542994      11.792686      10.887351      -0.139030      29.258449 0.40111019E+03  0.92607134E+04                                 8.249848                            6.705862       0.117663       2.018865                    0.999720      28.827424      82.667698       0.631028       0.420414      -1.059532      -0.006327      -0.010638       0.016165       0.020360       0.013199       0.020927       0.005932      -0.029741       0.046718      -0.034265       0.004103       0.030162              8.901898      10.400281      -0.865122      -2.296328       8.954644      -2.453220       7.350769           0.000261
           67              C      -2.833631       8.583360      13.470180       0.577285      23.350734 0.24908868E+03  0.51460061E+04                                 7.494543                            5.587750       0.066853       2.083442                    0.999482      22.155086      61.685485       0.630723       0.470058      -1.022192      -0.002708      -0.051493       0.052420       0.073530       0.038829       0.031939       0.095785      -0.027343       0.098186      -0.084499      -0.043411       0.127910              8.696827       8.974287       0.292659      -2.167283       8.578010      -3.974262       8.538185           0.000399
           68              C      -0.775866       5.641477      10.912412       0.136202      30.680644 0.36634806E+03  0.82442118E+04                                 8.679058                            6.513620       0.061785       2.056426                    0.999436      25.322412      71.003749       0.626713       0.434292      -1.054074       0.043914      -0.001271       0.045427       0.063196       0.013422      -0.042441       0.006439       0.063614       0.047544      -0.047659      -0.015149       0.062808             10.058498       9.522793      -0.908051       4.891524      11.351087      -1.253600       9.301614          -0.010604
           69              C      -0.797269       4.275130      10.887351      -0.139030      29.258477 0.40111196E+03  0.92607577E+04                                 8.249844                            6.705882       0.117658       2.018864                    0.999720      28.827405      82.667459       0.631027       0.420414      -1.059533       0.012375      -0.000163       0.016162       0.020357       0.006274      -0.015601       0.015161       0.037732       0.046727      -0.034266       0.004101       0.030165              8.901877       8.566776      -0.193427       3.272646      10.788137      -0.762085       7.350717           0.000260
           70              C       1.627408       6.494120      13.470180       0.577276      23.351323 0.24909616E+03  0.51462148E+04                                 7.494753                            5.587891       0.066901       2.083456                    0.999482      22.155498      61.687565       0.630703       0.470067      -1.022184       0.045954       0.023400       0.052419       0.073533      -0.007574      -0.098916      -0.020229       0.080912       0.098177      -0.084493      -0.043407       0.127900              8.697089       8.930856      -0.317942       4.525662       8.621924       0.110204       8.538487           0.000400
           71              C       3.146270       9.747138      10.912412       0.136209      30.680584 0.36634620E+03  0.82441682E+04                                 8.679084                            6.513626       0.061554       2.056353                    0.999436      25.322387      71.003913       0.626709       0.434295      -1.054071      -0.020861       0.038667       0.045429       0.063199      -0.034257       0.015652      -0.039979      -0.008567       0.047545      -0.047658      -0.015159       0.062817             10.058545      10.107538       1.245731      -1.360059      10.766406       4.863077       9.301691          -0.010605
           72              C       4.340263      10.411776      10.887351      -0.139031      29.258540 0.40111359E+03  0.92608185E+04                                 8.249930                            6.705956       0.117660       2.018864                    0.999720      28.827350      82.667808       0.631014       0.420422      -1.059526      -0.006049       0.010799       0.016164       0.020359      -0.019475      -0.005336      -0.021088      -0.007988       0.046722      -0.034267       0.004109       0.030158              8.901972      10.065331       1.058632      -0.976302       9.289793       3.215300       7.350792           0.000262
           73              C       1.206223      11.402112      13.470180       0.577281      23.351426 0.24909728E+03  0.51462473E+04                                 7.494808                            5.587931       0.066804       2.083426                    0.999482      22.155499      61.687755       0.630696       0.470072      -1.022181      -0.043243       0.028096       0.052416       0.073531      -0.031252       0.066977      -0.075548      -0.053574       0.098183      -0.084491      -0.043410       0.127901              8.697148       8.423917       0.025194      -2.358325       9.129004       3.864220       8.538524           0.000401
           74              C      10.014404       2.148819      10.912412       0.136215      30.680030 0.36633870E+03  0.82439350E+04                                 8.678903                            6.513509       0.061538       2.056348                    0.999436      25.322068      71.002114       0.626723       0.434289      -1.054078       0.023054       0.037400       0.045428       0.063197       0.020840      -0.026799      -0.033550      -0.055051       0.047566      -0.047662      -0.015163       0.062825             10.058313      11.680221      -0.337631       3.531365       9.193279       3.609294       9.301439          -0.010607
           75              C      11.186994       1.447110      10.887351      -0.139030      29.258453 0.40111025E+03  0.92607151E+04                                 8.249848                            6.705862       0.117662       2.018865                    0.999720      28.827427      82.667708       0.631028       0.420414      -1.059532       0.006327       0.010638       0.016165       0.020360       0.013199      -0.020927      -0.005932      -0.029741       0.046719      -0.034265       0.004103       0.030162              8.901899      10.400282      -0.865122       2.296329       8.954645       2.453220       7.350769           0.000260
           76              C      10.477631       4.656436      13.470180       0.577285      23.350732 0.24908866E+03  0.51460056E+04                                 7.494542                            5.587749       0.066853       2.083442                    0.999482      22.155084      61.685474       0.630723       0.470058      -1.022192       0.002708       0.051493       0.052420       0.073530       0.038829      -0.031939      -0.095785      -0.027343       0.098186      -0.084499      -0.043411       0.127910              8.696826       8.974286       0.292659       2.167283       8.578009       3.974261       8.538183           0.000400
           77              C       8.419866       7.598319      10.912412       0.136202      30.680641 0.36634801E+03  0.82442104E+04                                 8.679058                            6.513619       0.061786       2.056426                    0.999436      25.322410      71.003742       0.626713       0.434292      -1.054074      -0.043914       0.001271       0.045427       0.063196       0.013422       0.042441      -0.006439       0.063614       0.047545      -0.047659      -0.015149       0.062808             10.058497       9.522792      -0.908051      -4.891524      11.351086       1.253600       9.301613          -0.010604
           78              C       8.441269       8.964666      10.887351      -0.139030      29.258474 0.40111193E+03  0.92607566E+04                                 8.249843                            6.705882       0.117658       2.018864                    0.999720      28.827403      82.667450       0.631027       0.420414      -1.059533      -0.012375       0.000163       0.016162       0.020357       0.006274       0.015601      -0.015161       0.037732       0.046728      -0.034266       0.004101       0.030165              8.901876       8.566775      -0.193427      -3.272645      10.788136       0.762085       7.350716           0.000260
           79              C       6.016592       6.745676      13.470180       0.577275      23.351330 0.24909624E+03  0.51462168E+04                                 7.494754                            5.587891       0.066901       2.083456                    0.999482      22.155502      61.687577       0.630703       0.470067      -1.022184      -0.045954      -0.023400       0.052419       0.073533      -0.007574       0.098916       0.020229       0.080912       0.098177      -0.084493      -0.043407       0.127900              8.697091       8.930858      -0.317942      -4.525662       8.621926      -0.110204       8.538489           0.000400
           80              C       4.497730       3.492658      10.912412       0.136209      30.680605 0.36634646E+03  0.82441754E+04                                 8.679088                            6.513629       0.061555       2.056353                    0.999436      25.322398      71.003952       0.626708       0.434296      -1.054071       0.020861      -0.038667       0.045429       0.063199      -0.034257      -0.015652       0.039979      -0.008567       0.047545      -0.047658      -0.015159       0.062817             10.058551      10.107541       1.245732       1.360058      10.766414      -4.863082       9.301697          -0.010604
           81              C       3.303737       2.828020      10.887351      -0.139031      29.258638 0.40111523E+03  0.92608582E+04                                 8.249911                            6.705941       0.117660       2.018864                    0.999720      28.827455      82.667898       0.631019       0.420418      -1.059530       0.006049      -0.010799       0.016164       0.020359      -0.019475       0.005335       0.021088      -0.007989       0.046722      -0.034267       0.004109       0.030158              8.901950      10.065306       1.058631       0.976298       9.289771      -3.215291       7.350775           0.000262
           82              C       6.437777       1.837684      13.470180       0.577280      23.351428 0.24909731E+03  0.51462480E+04                                 7.494808                            5.587931       0.066804       2.083426                    0.999482      22.155501      61.687762       0.630696       0.470072      -1.022181       0.043243      -0.028096       0.052416       0.073531      -0.031252      -0.066977       0.075548      -0.053574       0.098183      -0.084491      -0.043410       0.127901              8.697149       8.423917       0.025194       2.358325       9.129005      -3.864221       8.538524           0.000399
           83              C       2.370404      11.090977       3.080912       0.136212      30.680464 0.36634445E+03  0.82441120E+04                                 8.679032                            6.513593       0.061517       2.056341                    0.999436      25.322323      71.003465       0.626713       0.434293      -1.054073       0.023054      -0.037399       0.045431       0.063199      -0.020839      -0.026798       0.033545      -0.055048       0.047549      -0.047658      -0.015160       0.062818             10.058476      11.680382       0.337583       3.531461       9.193423      -3.609375       9.301622          -0.010606
           84              C       3.542994      11.792686       3.055851      -0.139030      29.258453 0.40111197E+03  0.92607574E+04                                 8.249837                            6.705880       0.117666       2.018866                    0.999720      28.827410      82.667460       0.631027       0.420414      -1.059533       0.006328      -0.010637       0.016165       0.020359      -0.013200      -0.020931       0.005928      -0.029736       0.046726      -0.034268       0.004105       0.030163              8.901868      10.400288       0.865152       2.296311       8.954598      -2.453154       7.350718           0.000262
           85              C       2.833631       8.583360       5.638680       0.577283      23.351343 0.24909528E+03  0.51461981E+04                                 7.494793                            5.587905       0.066834       2.083436                    0.999482      22.155485      61.687775       0.630698       0.470071      -1.022181       0.002709      -0.051495       0.052418       0.073530      -0.038826      -0.031937       0.095777      -0.027337       0.098181      -0.084493      -0.043406       0.127900              8.697148       8.974557      -0.292707       2.167384       8.578349      -3.974471       8.538539           0.000400
           86              C       0.775866       5.641477       3.080912       0.136202      30.680727 0.36634861E+03  0.82442307E+04                                 8.679088                            6.513633       0.061782       2.056425                    0.999436      25.322437      71.003943       0.626711       0.434293      -1.054073      -0.043914      -0.001271       0.045428       0.063196      -0.013422       0.042441       0.006438       0.063613       0.047543      -0.047659      -0.015149       0.062808             10.058545       9.522843       0.908096      -4.891565      11.351122      -1.253636       9.301669          -0.010603
           87              C       0.797269       4.275130       3.055851      -0.139030      29.258628 0.40111466E+03  0.92608418E+04                                 8.249911                            6.705938       0.117652       2.018862                    0.999720      28.827428      82.667802       0.631019       0.420418      -1.059529      -0.012374      -0.000163       0.016163       0.020357      -0.006275       0.015597       0.015163       0.037728       0.046723      -0.034266       0.004105       0.030161              8.901951       8.566847       0.193482      -3.272668      10.788237      -0.762135       7.350769           0.000260
           88              C      -1.627408       6.494120       5.638680       0.577276      23.351449 0.24909827E+03  0.51462665E+04                                 7.494775                            5.587916       0.066876       2.083447                    0.999482      22.155511      61.687542       0.630702       0.470068      -1.022185      -0.045954       0.023399       0.052419       0.073533       0.007574       0.098915      -0.020230       0.080910       0.098173      -0.084493      -0.043406       0.127899              8.697103       8.930867       0.317952      -4.525654       8.621956       0.110206       8.538485           0.000401
           89              C      -3.146270       9.747138       3.080912       0.136209      30.680174 0.36634144E+03  0.82440149E+04                                 8.678941                            6.513542       0.061577       2.056361                    0.999436      25.322170      71.002566       0.626720       0.434290      -1.054077       0.020862       0.038668       0.045427       0.063199       0.034258      -0.015655      -0.039983      -0.008569       0.047564      -0.047662      -0.015162       0.062824             10.058352      10.107449      -1.245732       1.360052      10.766139       4.862909       9.301470          -0.010605
           90              C      -4.340263      10.411776       3.055851      -0.139031      29.258534 0.40111162E+03  0.92607544E+04                                 8.249859                            6.705871       0.117660       2.018864                    0.999720      28.827492      82.667923       0.631028       0.420413      -1.059533       0.006051       0.010799       0.016165       0.020360       0.019477       0.005327      -0.021088      -0.007989       0.046718      -0.034265       0.004104       0.030161              8.901910      10.065275      -1.058551       0.976382       9.289679       3.215295       7.350777           0.000261
           91              C      -1.206223      11.402112       5.638680       0.577284      23.350721 0.24908897E+03  0.51460160E+04                                 7.494551                            5.587761       0.066827       2.083435                    0.999482      22.155126      61.685707       0.630721       0.470059      -1.022191       0.043241       0.028094       0.052418       0.073530       0.031257      -0.066982      -0.075555      -0.053577       0.098192      -0.084497      -0.043416       0.127913              8.696832       8.423637      -0.025234       2.358202       9.128670       3.864043       8.538188           0.000399
           92              C       5.273596       2.148819       3.080912       0.136212      30.680466 0.36634448E+03  0.82441127E+04                                 8.679033                            6.513593       0.061517       2.056341                    0.999436      25.322324      71.003468       0.626713       0.434293      -1.054073      -0.023054       0.037399       0.045431       0.063199      -0.020839       0.026798      -0.033545      -0.055048       0.047549      -0.047658      -0.015159       0.062818             10.058476      11.680383       0.337584      -3.531461       9.193424       3.609375       9.301622          -0.010605
           93              C       4.101006       1.447110       3.055851      -0.139030      29.258447 0.40111185E+03  0.92607542E+04                                 8.249836                            6.705880       0.117666       2.018866                    0.999720      28.827407      82.667454       0.631027       0.420414      -1.059533      -0.006328       0.010637       0.016165       0.020359      -0.013200       0.020931      -0.005928      -0.029737       0.046726      -0.034268       0.004105       0.030163              8.901868      10.400289       0.865153      -2.296311       8.954597       2.453153       7.350717           0.000261
           94              C       4.810369       4.656436       5.638680       0.577283      23.351343 0.24909526E+03  0.51461978E+04                                 7.494793                            5.587905       0.066834       2.083436                    0.999482      22.155485      61.687779       0.630698       0.470071      -1.022181      -0.002709       0.051495       0.052418       0.073530      -0.038826       0.031937      -0.095777      -0.027337       0.098181      -0.084493      -0.043406       0.127900              8.697149       8.974557      -0.292708      -2.167385       8.578350       3.974472       8.538540           0.000401
           95              C       6.868134       7.598319       3.080912       0.136201      30.680729 0.36634862E+03  0.82442310E+04                                 8.679088                            6.513633       0.061783       2.056425                    0.999436      25.322438      71.003946       0.626711       0.434293      -1.054073       0.043914       0.001271       0.045428       0.063196      -0.013422      -0.042441      -0.006438       0.063613       0.047543      -0.047659      -0.015149       0.062808             10.058545       9.522843       0.908096       4.891565      11.351123       1.253636       9.301669          -0.010603
           96              C       6.846731       8.964666       3.055851      -0.139030      29.258634 0.40111475E+03  0.92608443E+04                                 8.249911                            6.705939       0.117652       2.018862                    0.999720      28.827432      82.667816       0.631019       0.420418      -1.059529       0.012374       0.000163       0.016163       0.020357      -0.006275      -0.015597      -0.015163       0.037728       0.046723      -0.034266       0.004105       0.030161              8.901952       8.566848       0.193482       3.272668      10.788238       0.762135       7.350770           0.000259
           97              C       9.271408       6.745676       5.638680       0.577276      23.351449 0.24909827E+03  0.51462667E+04                                 7.494775                            5.587916       0.066876       2.083447                    0.999482      22.155511      61.687543       0.630702       0.470068      -1.022185       0.045954      -0.023399       0.052419       0.073533       0.007574      -0.098915       0.020230       0.080910       0.098172      -0.084493      -0.043406       0.127899              8.697103       8.930867       0.317952       4.525654       8.621957      -0.110206       8.538485           0.000401
           98              C      10.790270       3.492658       3.080912       0.136209      30.680153 0.36634115E+03  0.82440071E+04                                 8.678938                            6.513540       0.061578       2.056361                    0.999436      25.322158      71.002528       0.626720       0.434290      -1.054077      -0.020862      -0.038668       0.045427       0.063199       0.034258       0.015655       0.039983      -0.008569       0.047565      -0.047662      -0.015162       0.062824             10.058349      10.107446      -1.245732      -1.360051      10.766135      -4.862906       9.301466          -0.010605
           99              C      11.984263       2.828020       3.055851      -0.139031      29.258513 0.40111126E+03  0.92607452E+04                                 8.249861                            6.705872       0.117660       2.018864                    0.999720      28.827471      82.667889       0.631027       0.420414      -1.059532      -0.006051      -0.010799       0.016165       0.020360       0.019477      -0.005327       0.021089      -0.007989       0.046718      -0.034265       0.004104       0.030161              8.901912      10.065277      -1.058551      -0.976382       9.289681      -3.215296       7.350778           0.000261
          100              C       8.850223       1.837684       5.638680       0.577284      23.350723 0.24908900E+03  0.51460167E+04                                 7.494551                            5.587761       0.066828       2.083435                    0.999482      22.155127      61.685707       0.630721       0.470059      -1.022191      -0.043241      -0.028094       0.052418       0.073530       0.031257       0.066982       0.075555      -0.053577       0.098192      -0.084497      -0.043416       0.127913              8.696832       8.423637      -0.025234      -2.358201       9.128670      -3.864043       8.538188           0.000399
          101              C      10.014404       2.148819       4.750588       0.136215      30.680028 0.36633868E+03  0.82439343E+04                                 8.678903                            6.513509       0.061538       2.056349                    0.999436      25.322067      71.002108       0.626723       0.434289      -1.054078       0.023054       0.037400      -0.045428       0.063198       0.020840       0.026799       0.033550      -0.055051       0.047566      -0.047662      -0.015163       0.062825             10.058312      11.680219      -0.337631      -3.531364       9.193278      -3.609294       9.301438          -0.010607
          102              C      11.186994       1.447110       4.775649      -0.139030      29.258450 0.40111021E+03  0.92607138E+04                                 8.249848                            6.705862       0.117663       2.018865                    0.999720      28.827425      82.667699       0.631028       0.420414      -1.059532       0.006327       0.010638      -0.016165       0.020360       0.013199       0.020927       0.005932      -0.029741       0.046718      -0.034265       0.004103       0.030162              8.901898      10.400281      -0.865122      -2.296329       8.954644      -2.453220       7.350769           0.000261
          103              C      10.477631       4.656436       2.192820       0.577285      23.350730 0.24908865E+03  0.51460052E+04                                 7.494542                            5.587749       0.066853       2.083443                    0.999482      22.155083      61.685469       0.630723       0.470058      -1.022193       0.002708       0.051493      -0.052420       0.073530       0.038829       0.031939       0.095785      -0.027343       0.098186      -0.084499      -0.043411       0.127910              8.696825       8.974285       0.292659      -2.167283       8.578008      -3.974261       8.538183           0.000400
          104              C       8.419866       7.598319       4.750588       0.136202      30.680642 0.36634803E+03  0.82442110E+04                                 8.679058                            6.513620       0.061786       2.056426                    0.999436      25.322411      71.003746       0.626713       0.434292      -1.054074      -0.043915       0.001271      -0.045427       0.063196       0.013422      -0.042441       0.006439       0.063614       0.047545      -0.047659      -0.015149       0.062808             10.058498       9.522792      -0.908051       4.891524      11.351087      -1.253599       9.301614          -0.010605
          105              C       8.441269       8.964666       4.775649      -0.139030      29.258480 0.40111202E+03  0.92607593E+04                                 8.249844                            6.705883       0.117658       2.018864                    0.999720      28.827407      82.667468       0.631027       0.420414      -1.059533      -0.012375       0.000163      -0.016162       0.020357       0.006274      -0.015601       0.015161       0.037732       0.046727      -0.034266       0.004101       0.030165              8.901878       8.566777      -0.193427       3.272646      10.788138      -0.762085       7.350717           0.000260
          106              C       6.016592       6.745676       2.192820       0.577275      23.351329 0.24909622E+03  0.51462166E+04                                 7.494754                            5.587891       0.066900       2.083456                    0.999482      22.155502      61.687579       0.630703       0.470067      -1.022184      -0.045954      -0.023400      -0.052419       0.073533      -0.007574      -0.098916      -0.020229       0.080912       0.098177      -0.084493      -0.043407       0.127900              8.697091       8.930858      -0.317942       4.525663       8.621926       0.110204       8.538489           0.000400
          107              C       4.497730       3.492658       4.750588       0.136209      30.680607 0.36634649E+03  0.82441762E+04                                 8.679088                            6.513630       0.061554       2.056353                    0.999436      25.322399      71.003954       0.626708       0.434296      -1.054071       0.020861      -0.038667      -0.045429       0.063199      -0.034257       0.015652      -0.039979      -0.008567       0.047546      -0.047658      -0.015159       0.062817             10.058551      10.107541       1.245732      -1.360059      10.766414       4.863082       9.301697          -0.010606
          108              C       3.303737       2.828020       4.775649      -0.139030      29.258633 0.40111514E+03  0.92608555E+04                                 8.249910                            6.705940       0.117661       2.018864                    0.999720      28.827452      82.667885       0.631019       0.420418      -1.059530       0.006049      -0.010799      -0.016164       0.020359      -0.019475      -0.005336      -0.021088      -0.007988       0.046722      -0.034267       0.004109       0.030158              8.901949      10.065304       1.058630      -0.976298       9.289769       3.215290       7.350774           0.000262
          109              C       6.437777       1.837684       2.192820       0.577281      23.351426 0.24909729E+03  0.51462474E+04                                 7.494808                            5.587931       0.066804       2.083426                    0.999482      22.155500      61.687757       0.630696       0.470072      -1.022181       0.043243      -0.028096      -0.052416       0.073531      -0.031252       0.066977      -0.075548      -0.053574       0.098183      -0.084491      -0.043410       0.127901              8.697148       8.423916       0.025194      -2.358324       9.129004       3.864220       8.538523           0.000400
          110              C      -2.370404      11.090977       4.750588       0.136215      30.680028 0.36633868E+03  0.82439344E+04                                 8.678904                            6.513509       0.061538       2.056348                    0.999436      25.322067      71.002113       0.626723       0.434289      -1.054078      -0.023054      -0.037400      -0.045428       0.063198       0.020840      -0.026799      -0.033550      -0.055051       0.047566      -0.047662      -0.015163       0.062825             10.058313      11.680221      -0.337631       3.531365       9.193279       3.609295       9.301440          -0.010605
          111              C      -3.542994      11.792686       4.775649      -0.139030      29.258454 0.40111028E+03  0.92607161E+04                                 8.249849                            6.705863       0.117662       2.018865                    0.999720      28.827428      82.667712       0.631028       0.420414      -1.059532      -0.006327      -0.010638      -0.016165       0.020360       0.013199      -0.020927      -0.005932      -0.029741       0.046718      -0.034265       0.004103       0.030162              8.901899      10.400282      -0.865122       2.296329       8.954645       2.453221       7.350770           0.000260
          112              C      -2.833631       8.583360       2.192820       0.577285      23.350734 0.24908869E+03  0.51460063E+04                                 7.494543                            5.587750       0.066853       2.083442                    0.999482      22.155086      61.685485       0.630723       0.470058      -1.022192      -0.002708      -0.051493      -0.052420       0.073530       0.038829      -0.031939      -0.095785      -0.027343       0.098186      -0.084499      -0.043411       0.127910              8.696827       8.974287       0.292659       2.167283       8.578010       3.974262       8.538185           0.000400
          113              C      -0.775866       5.641477       4.750588       0.136202      30.680642 0.36634804E+03  0.82442111E+04                                 8.679058                            6.513619       0.061785       2.056426                    0.999436      25.322411      71.003743       0.626713       0.434292      -1.054074       0.043914      -0.001271      -0.045427       0.063196       0.013422       0.042441      -0.006439       0.063614       0.047544      -0.047660      -0.015148       0.062808             10.058497       9.522792      -0.908051      -4.891524      11.351086       1.253599       9.301613          -0.010605
          114              C      -0.797269       4.275130       4.775649      -0.139030      29.258474 0.40111191E+03  0.92607562E+04                                 8.249843                            6.705882       0.117658       2.018864                    0.999720      28.827403      82.667450       0.631027       0.420414      -1.059533       0.012375      -0.000163      -0.016162       0.020357       0.006274       0.015601      -0.015161       0.037732       0.046727      -0.034266       0.004101       0.030165              8.901876       8.566775      -0.193427      -3.272645      10.788137       0.762085       7.350716           0.000259
          115              C       1.627408       6.494120       2.192820       0.577275      23.351328 0.24909621E+03  0.51462161E+04                                 7.494754                            5.587891       0.066900       2.083456                    0.999482      22.155501      61.687576       0.630703       0.470067      -1.022184       0.045954       0.023400      -0.052419       0.073533      -0.007574       0.098916       0.020229       0.080912       0.098177      -0.084493      -0.043407       0.127900              8.697091       8.930858      -0.317942      -4.525662       8.621926      -0.110204       8.538489           0.000401
          116              C       3.146270       9.747138       4.750588       0.136209      30.680585 0.36634621E+03  0.82441685E+04                                 8.679084                            6.513626       0.061555       2.056353                    0.999436      25.322387      71.003915       0.626709       0.434295      -1.054071      -0.020861       0.038667      -0.045429       0.063199      -0.034257      -0.015652       0.039979      -0.008567       0.047545      -0.047658      -0.015159       0.062817             10.058545      10.107539       1.245731       1.360059      10.766407      -4.863078       9.301691          -0.010605
          117              C       4.340263      10.411776       4.775649      -0.139030      29.258537 0.40111353E+03  0.92608168E+04                                 8.249930                            6.705955       0.117660       2.018864                    0.999720      28.827348      82.667802       0.631014       0.420422      -1.059526      -0.006049       0.010799      -0.016164       0.020359      -0.019475       0.005336       0.021088      -0.007988       0.046722      -0.034267       0.004109       0.030158              8.901972      10.065331       1.058632       0.976302       9.289792      -3.215299       7.350792           0.000262
          118              C       1.206223      11.402112       2.192820       0.577280      23.351429 0.24909732E+03  0.51462482E+04                                 7.494808                            5.587931       0.066804       2.083426                    0.999482      22.155501      61.687761       0.630696       0.470072      -1.022181      -0.043243       0.028096      -0.052416       0.073531      -0.031252      -0.066977       0.075548      -0.053574       0.098183      -0.084491      -0.043410       0.127901              8.697149       8.423917       0.025194       2.358325       9.129005      -3.864221       8.538525           0.000400
          119              C       3.109579       1.795316      11.747250      -0.049958      28.243837 0.37659054E+03  0.85391607E+04                                 8.051192                            6.486912       0.233754       2.066428                    0.999818      27.551392      77.720223       0.644648       0.419023      -1.062822       0.023524       0.013581      -0.000000       0.027163       0.003604      -0.008531       0.014775       0.004163      -0.011533      -0.020122       0.006084       0.014038              8.796235       9.809709       0.246967       1.716573       9.524598      -2.973220       7.054399          -0.000248
          120              C       7.644000       9.649163      11.747250      -0.049955      28.243744 0.37658885E+03  0.85391124E+04                                 8.051175                            6.486898       0.233757       2.066430                    0.999818      27.551312      77.719945       0.644648       0.419023      -1.062822      -0.000000      -0.027161      -0.000000       0.027161      -0.000001       0.017062      -0.000000      -0.008320      -0.011526      -0.020121       0.006081       0.014040              8.796216       9.381969       0.000017      -3.433158       9.952297      -0.000010       7.054381          -0.000249
          121              C      12.178421       1.795316      11.747250      -0.049959      28.243928 0.37659121E+03  0.85391909E+04                                 8.051262                            6.486953       0.233749       2.066426                    0.999818      27.551410      77.720673       0.644639       0.419028      -1.062817      -0.023525       0.013581       0.000000       0.027164      -0.003604      -0.008531      -0.014775       0.004162      -0.011537      -0.020123       0.006085       0.014038              8.796326       9.809769      -0.246899       1.716633       9.524696       2.973304       7.054512          -0.000250
          122              C       4.534421      11.444480      11.747250      -0.049958      28.243799 0.37658995E+03  0.85391440E+04                                 8.051185                            6.486907       0.233754       2.066428                    0.999818      27.551365      77.720136       0.644648       0.419023      -1.062822      -0.023524      -0.013581      -0.000000       0.027163       0.003604       0.008531      -0.014775       0.004163      -0.011533      -0.020122       0.006084       0.014038              8.796229       9.809700       0.246966      -1.716572       9.524592       2.973218       7.054395          -0.000249
          123              C       0.000000       3.590633      11.747250      -0.049954      28.243743 0.37658882E+03  0.85391116E+04                                 8.051175                            6.486898       0.233757       2.066430                    0.999818      27.551311      77.719941       0.644648       0.419023      -1.062822       0.000000       0.027161      -0.000000       0.027161      -0.000001      -0.017062       0.000000      -0.008320      -0.011526      -0.020121       0.006081       0.014040              8.796215       9.381968       0.000017       3.433159       9.952297       0.000010       7.054382          -0.000248
          124              C      -4.534421      11.444480      11.747250      -0.049959      28.243914 0.37659097E+03  0.85391844E+04                                 8.051262                            6.486953       0.233749       2.066426                    0.999818      27.551400      77.720650       0.644639       0.419028      -1.062817       0.023525      -0.013581       0.000000       0.027164      -0.003604       0.008531       0.014775       0.004162      -0.011538      -0.020123       0.006085       0.014038              8.796325       9.809768      -0.246899      -1.716633       9.524696      -2.973303       7.054512          -0.000249
          125              C       4.534421      11.444480       3.915750      -0.049958      28.243795 0.37658988E+03  0.85391422E+04                                 8.051185                            6.486906       0.233754       2.066428                    0.999818      27.551362      77.720128       0.644648       0.419023      -1.062822      -0.023524      -0.013581       0.000000       0.027163       0.003604      -0.008531       0.014775       0.004163      -0.011533      -0.020122       0.006084       0.014038              8.796228       9.809699       0.246966       1.716572       9.524591      -2.973219       7.054395          -0.000250
          126              C       0.000000       3.590633       3.915750      -0.049955      28.243745 0.37658885E+03  0.85391125E+04                                 8.051175                            6.486898       0.233757       2.066430                    0.999818      27.551312      77.719944       0.644648       0.419023      -1.062822       0.000000       0.027161       0.000000       0.027161      -0.000001       0.017062      -0.000000      -0.008320      -0.011526      -0.020121       0.006081       0.014040              8.796216       9.381968       0.000017      -3.433159       9.952297      -0.000010       7.054382          -0.000247
          127              C      -4.534421      11.444480       3.915750      -0.049959      28.243916 0.37659100E+03  0.85391851E+04                                 8.051262                            6.486953       0.233749       2.066426                    0.999818      27.551401      77.720650       0.644639       0.419028      -1.062817       0.023525      -0.013581      -0.000000       0.027163      -0.003604      -0.008531      -0.014775       0.004162      -0.011538      -0.020123       0.006085       0.014038              8.796325       9.809768      -0.246899       1.716633       9.524695       2.973303       7.054512          -0.000248
          128              C       3.109579       1.795316       3.915750      -0.049958      28.243837 0.37659056E+03  0.85391611E+04                                 8.051191                            6.486911       0.233754       2.066428                    0.999818      27.551392      77.720221       0.644648       0.419023      -1.062822       0.023524       0.013581       0.000000       0.027163       0.003604       0.008531      -0.014775       0.004163      -0.011533      -0.020122       0.006084       0.014038              8.796235       9.809708       0.246967      -1.716573       9.524598       2.973220       7.054399          -0.000249
          129              C       7.644000       9.649163       3.915750      -0.049954      28.243743 0.37658881E+03  0.85391116E+04                                 8.051175                            6.486898       0.233756       2.066430                    0.999818      27.551311      77.719944       0.644648       0.419023      -1.062822      -0.000000      -0.027161       0.000000       0.027161      -0.000001      -0.017062       0.000000      -0.008320      -0.011526      -0.020122       0.006081       0.014041              8.796216       9.381968       0.000017       3.433158       9.952297       0.000010       7.054381          -0.000248
          130              C      12.178421       1.795316       3.915750      -0.049959      28.243926 0.37659118E+03  0.85391899E+04                                 8.051262                            6.486953       0.233749       2.066426                    0.999818      27.551409      77.720667       0.644640       0.419028      -1.062817      -0.023525       0.013581      -0.000000       0.027164      -0.003604       0.008531       0.014775       0.004162      -0.011538      -0.020123       0.006085       0.014038              8.796325       9.809768      -0.246900      -1.716633       9.524695      -2.973303       7.054511          -0.000248
          131              N       5.475703       3.161398      11.747250      -0.251489      39.520752 0.54203594E+03  0.13275165E+05                                 9.772604                            7.642714      -0.221129       1.948614                    0.998585      28.490257      79.795906       0.618865       0.404109      -1.087599      -0.126698      -0.073152      -0.000002       0.146300      -0.067213      -0.012601       0.021823      -0.077620       0.167331      -0.105502       0.027370       0.078131             11.250785      10.545022      -0.919625       3.181440      11.607121      -5.510483      11.600212          -0.005722
          132              N       7.644000       6.916999      11.747250      -0.251458      39.519005 0.54200512E+03  0.13274252E+05                                 9.772433                            7.642577      -0.221863       1.948413                    0.998583      28.489452      79.793770       0.618859       0.404117      -1.087591      -0.000000       0.146278      -0.000000       0.146278      -0.000000       0.025185      -0.000000       0.155140       0.167272      -0.105448       0.027357       0.078091             11.250586      12.137680       0.000016      -6.362732      10.014174      -0.000007      11.599905          -0.005721
          133              N       9.812297       3.161398      11.747250      -0.251490      39.520466 0.54203189E+03  0.13275016E+05                                 9.772490                            7.642641      -0.221120       1.948616                    0.998585      28.490111      79.794859       0.618874       0.404104      -1.087604       0.126699      -0.073152       0.000002       0.146301       0.067213      -0.012601      -0.021824      -0.077620       0.167346      -0.105504       0.027370       0.078134             11.250629      10.544936       0.919573       3.181383      11.606933       5.510363      11.600017          -0.005722
          134              N       2.168297      10.078398      11.747250      -0.251489      39.520752 0.54203593E+03  0.13275164E+05                                 9.772604                            7.642714      -0.221129       1.948614                    0.998585      28.490256      79.795897       0.618865       0.404109      -1.087599       0.126698       0.073152      -0.000002       0.146300      -0.067213       0.012601      -0.021823      -0.077620       0.167331      -0.105502       0.027370       0.078131             11.250784      10.545023      -0.919626      -3.181441      11.607118       5.510481      11.600211          -0.005721
          135              N       0.000000       6.322797      11.747250      -0.251458      39.519005 0.54200512E+03  0.13274251E+05                                 9.772433                            7.642577      -0.221863       1.948413                    0.998583      28.489452      79.793770       0.618859       0.404117      -1.087591       0.000000      -0.146278      -0.000000       0.146278      -0.000000      -0.025185       0.000000       0.155140       0.167272      -0.105448       0.027357       0.078091             11.250586      12.137680       0.000016       6.362732      10.014174       0.000007      11.599905          -0.005721
          136              N      -2.168297      10.078398      11.747250      -0.251490      39.520468 0.54203190E+03  0.13275016E+05                                 9.772490                            7.642641      -0.221120       1.948616                    0.998585      28.490112      79.794861       0.618874       0.404104      -1.087604      -0.126699       0.073152       0.000002       0.146300       0.067213       0.012601       0.021824      -0.077620       0.167346      -0.105504       0.027370       0.078134             11.250629      10.544936       0.919574      -3.181383      11.606933      -5.510364      11.600017          -0.005722
          137              N       2.168297      10.078398       3.915750      -0.251489      39.520748 0.54203586E+03  0.13275162E+05                                 9.772603                            7.642713      -0.221129       1.948614                    0.998585      28.490254      79.795889       0.618865       0.404109      -1.087599       0.126698       0.073152       0.000002       0.146300      -0.067213      -0.012601       0.021823      -0.077620       0.167331      -0.105502       0.027370       0.078131             11.250783      10.545022      -0.919626       3.181441      11.607117      -5.510481      11.600210          -0.005722
          138              N       0.000000       6.322797       3.915750      -0.251458      39.519007 0.54200515E+03  0.13274252E+05                                 9.772433                            7.642577      -0.221863       1.948413                    0.998583      28.489453      79.793774       0.618859       0.404117      -1.087591       0.000000      -0.146278       0.000000       0.146278      -0.000000       0.025185      -0.000000       0.155140       0.167272      -0.105448       0.027357       0.078091             11.250587      12.137681       0.000016      -6.362732      10.014174      -0.000007      11.599905          -0.005720
          139              N      -2.168297      10.078398       3.915750      -0.251490      39.520466 0.54203186E+03  0.13275015E+05                                 9.772490                            7.642641      -0.221120       1.948616                    0.998585      28.490111      79.794859       0.618874       0.404104      -1.087604      -0.126699       0.073152      -0.000002       0.146301       0.067213      -0.012601      -0.021824      -0.077620       0.167346      -0.105504       0.027370       0.078134             11.250629      10.544936       0.919574       3.181383      11.606933       5.510364      11.600017          -0.005722
          140              N       5.475703       3.161398       3.915750      -0.251489      39.520750 0.54203590E+03  0.13275163E+05                                 9.772604                            7.642714      -0.221129       1.948614                    0.998585      28.490256      79.795900       0.618865       0.404109      -1.087599      -0.126698      -0.073152       0.000002       0.146300      -0.067213       0.012601      -0.021823      -0.077620       0.167331      -0.105502       0.027370       0.078131             11.250784      10.545021      -0.919625      -3.181440      11.607120       5.510483      11.600211          -0.005722
          141              N       7.644000       6.916999       3.915750      -0.251458      39.519009 0.54200518E+03  0.13274253E+05                                 9.772434                            7.642578      -0.221863       1.948412                    0.998583      28.489454      79.793778       0.618859       0.404117      -1.087591      -0.000000       0.146278       0.000000       0.146278      -0.000000      -0.025185       0.000000       0.155139       0.167272      -0.105448       0.027357       0.078091             11.250587      12.137681       0.000016       6.362732      10.014175       0.000007      11.599906          -0.005720
          142              N       9.812297       3.161398       3.915750      -0.251490      39.520468 0.54203192E+03  0.13275017E+05                                 9.772490                            7.642641      -0.221120       1.948616                    0.998585      28.490112      79.794859       0.618874       0.404104      -1.087604       0.126699      -0.073152      -0.000002       0.146301       0.067213       0.012601       0.021824      -0.077620       0.167346      -0.105504       0.027370       0.078134             11.250628      10.544936       0.919573      -3.181383      11.606933      -5.510363      11.600016          -0.005722
          143              O       5.994425       5.118505      10.081490      -0.547195      35.128698 0.56709744E+03  0.13812315E+05                                 8.483829                            7.409143       0.284575       2.134565                    0.997981      27.867326      73.671352       0.692768       0.363002      -1.136126       0.007745      -0.026791      -0.001939       0.027955       0.003515      -0.016070       0.103456       0.127042      -0.101134      -0.144666       0.059495       0.085171              8.938150      12.941990       1.934351       1.696734       7.152810      -0.361197       6.719651           0.005104
          144              O       5.190276       7.313663       1.469189      -0.552383      37.028085 0.50102525E+03  0.11812122E+05                                 8.756367                            6.843390       0.546050       2.223455                    0.998859      27.234103      70.467558       0.741180       0.350521      -1.147932       0.046715      -0.023092       0.044616       0.068601      -0.015191      -0.014950      -0.020465       0.080049       0.080273      -0.062139       0.020294       0.041844             10.353930      12.340929      -1.601492       6.421554       6.239503      -1.247743      12.481360          -0.005616
          145              O       9.079543       5.489219      10.081490      -0.547185      35.126428 0.56705591E+03  0.13811023E+05                                 8.483377                            7.408801       0.284549       2.134560                    0.997980      27.866773      73.668669       0.692795       0.362996      -1.136134      -0.027069       0.006681      -0.001937       0.027949       0.053250       0.097616      -0.037803      -0.069612      -0.101131      -0.144649       0.059483       0.085165              8.937633       6.924605       1.539469      -1.161090      13.169017      -1.288633       6.719278           0.005103
          146              O      11.382680       5.088054       1.469189      -0.552390      37.027822 0.50102264E+03  0.11812038E+05                                 8.756304                            6.843363       0.546055       2.223457                    0.998859      27.234067      70.467266       0.741183       0.350520      -1.147934      -0.043356      -0.028912       0.044616       0.068602       0.042265      -0.010246       0.023181      -0.013718       0.080268      -0.062145       0.020296       0.041849             10.353825       9.151734       3.442673      -4.291288       9.428530      -4.937272      12.481209          -0.005618
          147              O       7.858032       2.632071      10.081490      -0.547199      35.128811 0.56710205E+03  0.13812442E+05                                 8.483819                            7.409154       0.284744       2.134608                    0.997981      27.867538      73.671718       0.692771       0.363001      -1.136129       0.019322       0.020100      -0.001944       0.027949      -0.056764      -0.081566      -0.065664      -0.057425      -0.101173      -0.144682       0.059501       0.085181              8.938125      10.275313      -3.473912      -0.535487       9.819499       1.649932       6.719563           0.005101
          148              O       6.359044       0.838079       1.469189      -0.552386      37.026602 0.50100426E+03  0.11811485E+05                                 8.756074                            6.843197       0.546071       2.223462                    0.998859      27.233824      70.466038       0.741199       0.350516      -1.147938      -0.003359       0.052003       0.044617       0.068603      -0.027063       0.025200      -0.002712      -0.066334       0.080262      -0.062136       0.020296       0.041840             10.353542       6.377729      -1.841161      -2.130094      12.202068       6.184806      12.480830          -0.005619
          149              O       1.649575       8.121291      10.081490      -0.547194      35.128690 0.56709729E+03  0.13812310E+05                                 8.483827                            7.409141       0.284576       2.134565                    0.997981      27.867324      73.671342       0.692768       0.363002      -1.136126      -0.007745       0.026791      -0.001939       0.027955       0.003515       0.016070      -0.103456       0.127043      -0.101134      -0.144666       0.059495       0.085171              8.938149      12.941988       1.934351      -1.696733       7.152809       0.361197       6.719650           0.005103
          150              O       2.453724       5.926133       1.469189      -0.552383      37.028084 0.50102525E+03  0.11812122E+05                                 8.756367                            6.843390       0.546050       2.223455                    0.998859      27.234103      70.467558       0.741180       0.350521      -1.147932      -0.046715       0.023092       0.044616       0.068601      -0.015191       0.014950       0.020465       0.080049       0.080273      -0.062139       0.020294       0.041844             10.353930      12.340928      -1.601492      -6.421554       6.239503       1.247743      12.481360          -0.005617
          151              O      -1.435543       7.750577      10.081490      -0.547185      35.126436 0.56705608E+03  0.13811029E+05                                 8.483379                            7.408803       0.284548       2.134559                    0.997980      27.866774      73.668679       0.692795       0.362996      -1.136134       0.027069      -0.006681      -0.001937       0.027949       0.053250      -0.097616       0.037803      -0.069612      -0.101131      -0.144649       0.059483       0.085165              8.937636       6.924607       1.539469       1.161091      13.169020       1.288634       6.719280           0.005103
          152              O      -3.738680       8.151742       1.469189      -0.552390      37.027838 0.50102287E+03  0.11812045E+05                                 8.756307                            6.843365       0.546054       2.223456                    0.998859      27.234070      70.467283       0.741183       0.350520      -1.147934       0.043355       0.028913       0.044616       0.068602       0.042265       0.010246      -0.023181      -0.013718       0.080268      -0.062145       0.020296       0.041849             10.353829       9.151738       3.442675       4.291290       9.428534       4.937274      12.481215          -0.005618
          153              O      -0.214032      10.607725      10.081490      -0.547199      35.128812 0.56710207E+03  0.13812443E+05                                 8.483819                            7.409154       0.284744       2.134608                    0.997981      27.867538      73.671719       0.692771       0.363001      -1.136129      -0.019322      -0.020100      -0.001944       0.027949      -0.056764       0.081566       0.065665      -0.057425      -0.101173      -0.144682       0.059500       0.085181              8.938125      10.275313      -3.473912       0.535487       9.819499      -1.649932       6.719563           0.005101
          154              O       1.284956      12.401717       1.469189      -0.552385      37.026598 0.50100421E+03  0.11811483E+05                                 8.756072                            6.843197       0.546070       2.223462                    0.998859      27.233824      70.466035       0.741199       0.350516      -1.147938       0.003359      -0.052003       0.044617       0.068603      -0.027063      -0.025200       0.002712      -0.066333       0.080262      -0.062135       0.020296       0.041840             10.353541       6.377728      -1.841161       2.130094      12.202066      -6.184805      12.480828          -0.005620
          155              O      -1.649575       8.121291      13.413010      -0.547196      35.128255 0.56708830E+03  0.13812024E+05                                 8.483730                            7.409062       0.284570       2.134563                    0.997981      27.867242      73.670734       0.692775       0.363000      -1.136129       0.007745       0.026793       0.001938       0.027957      -0.003515       0.016069       0.103463       0.127037      -0.101141      -0.144672       0.059502       0.085170              8.938046      12.941852      -1.934331      -1.696709       7.152721      -0.361190       6.719566           0.005103
          156              O      -2.453724       5.926133       6.362311      -0.552385      37.026943 0.50100912E+03  0.11811630E+05                                 8.756134                            6.843238       0.546056       2.223454                    0.998859      27.233958      70.466524       0.741196       0.350517      -1.147938       0.046716       0.023090      -0.044617       0.068602       0.015190       0.014951      -0.020468       0.080046       0.080267      -0.062138       0.020294       0.041844             10.353621      12.340565       1.601444      -6.421312       6.239351      -1.247701      12.480947          -0.005623
          157              O       1.435543       7.750577      13.413010      -0.547185      35.127652 0.56708031E+03  0.13811787E+05                                 8.483644                            7.409019       0.284529       2.134553                    0.997980      27.867022      73.670146       0.692776       0.363001      -1.136128      -0.027070      -0.006684       0.001936       0.027950      -0.053254      -0.097621      -0.037812      -0.069607      -0.101130      -0.144658       0.059491       0.085167              8.937930       6.924832      -1.539548       1.161172      13.169442      -1.288728       6.719516           0.005104
          158              O       3.738680       8.151742       6.362311      -0.552382      37.028150 0.50102593E+03  0.11812143E+05                                 8.756382                            6.843396       0.546051       2.223456                    0.998859      27.234096      70.467574       0.741179       0.350521      -1.147932      -0.043356       0.028911      -0.044616       0.068601      -0.042256       0.010247       0.023180      -0.013714       0.080270      -0.062137       0.020293       0.041844             10.353955       9.151823      -3.442743       4.291369       9.428648      -4.937367      12.481394          -0.005621
          159              O       0.214032      10.607725      13.413010      -0.547199      35.127837 0.56708295E+03  0.13811848E+05                                 8.483610                            7.408985       0.284791       2.134625                    0.997981      27.867311      73.670556       0.692786       0.362996      -1.136133       0.019317      -0.020100       0.001945       0.027945       0.056766       0.081549      -0.065660      -0.057419      -0.101163      -0.144665       0.059485       0.085179              8.937889      10.275076       3.473796       0.535447       9.819209       1.649829       6.719382           0.005102
          160              O      -1.284956      12.401717       6.362311      -0.552382      37.027732 0.50102217E+03  0.11812026E+05                                 8.756294                            6.843363       0.546055       2.223457                    0.998859      27.234047      70.467225       0.741183       0.350521      -1.147933      -0.003358      -0.052006      -0.044618       0.068605       0.027070      -0.025197      -0.002717      -0.066341       0.080265      -0.062141       0.020294       0.041847             10.353807       6.377889       1.841203       2.130163      12.202365       6.184980      12.481167          -0.005629
          161              O       9.293575       5.118505      13.413010      -0.547195      35.128249 0.56708818E+03  0.13812020E+05                                 8.483728                            7.409060       0.284571       2.134563                    0.997981      27.867241      73.670726       0.692776       0.363000      -1.136129      -0.007745      -0.026793       0.001938       0.027957      -0.003515      -0.016069      -0.103463       0.127037      -0.101141      -0.144672       0.059502       0.085170              8.938044      12.941849      -1.934330       1.696708       7.152720       0.361190       6.719564           0.005102
          162              O      10.097724       7.313663       6.362311      -0.552385      37.026938 0.50100904E+03  0.11811628E+05                                 8.756133                            6.843237       0.546056       2.223454                    0.998859      27.233956      70.466516       0.741196       0.350517      -1.147938      -0.046716      -0.023090      -0.044616       0.068601       0.015190      -0.014951       0.020468       0.080046       0.080267      -0.062138       0.020294       0.041844             10.353620      12.340564       1.601444       6.421311       6.239350       1.247701      12.480946          -0.005623
          163              O       6.208457       5.489219      13.413010      -0.547185      35.127653 0.56708034E+03  0.13811788E+05                                 8.483644                            7.409019       0.284529       2.134553                    0.997980      27.867023      73.670149       0.692776       0.363001      -1.136128       0.027070       0.006684       0.001936       0.027950      -0.053254       0.097621       0.037812      -0.069607      -0.101129      -0.144658       0.059491       0.085167              8.937930       6.924832      -1.539548      -1.161172      13.169442       1.288728       6.719516           0.005103
          164              O       3.905320       5.088054       6.362311      -0.552383      37.028153 0.50102597E+03  0.11812144E+05                                 8.756383                            6.843396       0.546051       2.223456                    0.998859      27.234097      70.467577       0.741179       0.350521      -1.147932       0.043356      -0.028911      -0.044616       0.068601      -0.042257      -0.010247      -0.023179      -0.013714       0.080270      -0.062137       0.020293       0.041844             10.353956       9.151824      -3.442744      -4.291370       9.428649       4.937367      12.481395          -0.005620
          165              O       7.429968       2.632071      13.413010      -0.547199      35.127838 0.56708298E+03  0.13811849E+05                                 8.483611                            7.408985       0.284791       2.134625                    0.997981      27.867311      73.670559       0.692785       0.362996      -1.136133      -0.019317       0.020100       0.001945       0.027945       0.056766      -0.081549       0.065660      -0.057419      -0.101163      -0.144665       0.059485       0.085179              8.937890      10.275077       3.473797      -0.535447       9.819210      -1.649829       6.719383           0.005103
          166              O       8.928956       0.838079       6.362311      -0.552382      37.027731 0.50102216E+03  0.11812025E+05                                 8.756293                            6.843363       0.546055       2.223457                    0.998859      27.234047      70.467225       0.741183       0.350521      -1.147933       0.003358       0.052006      -0.044618       0.068605       0.027070       0.025197       0.002717      -0.066341       0.080264      -0.062141       0.020294       0.041847             10.353807       6.377889       1.841203      -2.130163      12.202365      -6.184980      12.481167          -0.005629
          167              O       1.649575       8.121291       5.581510      -0.547195      35.128691 0.56709730E+03  0.13812311E+05                                 8.483828                            7.409142       0.284575       2.134565                    0.997981      27.867323      73.671341       0.692768       0.363002      -1.136126      -0.007745       0.026791       0.001939       0.027955       0.003515      -0.016070       0.103456       0.127043      -0.101134      -0.144666       0.059495       0.085171              8.938149      12.941989       1.934351       1.696733       7.152809      -0.361197       6.719650           0.005103
          168              O       2.453724       5.926133      14.193811      -0.552383      37.028089 0.50102533E+03  0.11812124E+05                                 8.756368                            6.843390       0.546050       2.223455                    0.998859      27.234104      70.467563       0.741180       0.350521      -1.147932      -0.046715       0.023092      -0.044616       0.068601      -0.015191      -0.014950      -0.020465       0.080049       0.080273      -0.062139       0.020294       0.041844             10.353931      12.340930      -1.601492       6.421555       6.239503      -1.247743      12.481361          -0.005616
          169              O      -1.435543       7.750577       5.581510      -0.547185      35.126427 0.56705591E+03  0.13811023E+05                                 8.483377                            7.408802       0.284548       2.134560                    0.997980      27.866772      73.668666       0.692795       0.362996      -1.136134       0.027069      -0.006681       0.001937       0.027949       0.053250       0.097616      -0.037803      -0.069612      -0.101131      -0.144649       0.059483       0.085165              8.937633       6.924605       1.539469      -1.161090      13.169017      -1.288633       6.719278           0.005102
          170              O      -3.738680       8.151742      14.193811      -0.552390      37.027840 0.50102290E+03  0.11812046E+05                                 8.756307                            6.843366       0.546054       2.223456                    0.998859      27.234071      70.467286       0.741183       0.350520      -1.147934       0.043356       0.028912      -0.044616       0.068602       0.042265      -0.010246       0.023181      -0.013718       0.080268      -0.062145       0.020296       0.041849             10.353829       9.151738       3.442675      -4.291291       9.428534      -4.937275      12.481215          -0.005619
          171              O      -0.214032      10.607725       5.581510      -0.547199      35.128813 0.56710209E+03  0.13812443E+05                                 8.483819                            7.409154       0.284744       2.134608                    0.997981      27.867538      73.671720       0.692771       0.363001      -1.136129      -0.019322      -0.020100       0.001944       0.027949      -0.056764      -0.081566      -0.065665      -0.057425      -0.101173      -0.144682       0.059500       0.085181              8.938125      10.275314      -3.473912      -0.535487       9.819499       1.649932       6.719563           0.005101
          172              O       1.284956      12.401717      14.193811      -0.552385      37.026595 0.50100417E+03  0.11811482E+05                                 8.756072                            6.843197       0.546071       2.223462                    0.998859      27.233823      70.466032       0.741199       0.350516      -1.147938       0.003359      -0.052003      -0.044617       0.068603      -0.027063       0.025199      -0.002712      -0.066334       0.080262      -0.062135       0.020296       0.041840             10.353540       6.377728      -1.841161      -2.130094      12.202066       6.184805      12.480828          -0.005620
          173              O       5.994425       5.118505       5.581510      -0.547195      35.128695 0.56709737E+03  0.13812313E+05                                 8.483828                            7.409142       0.284575       2.134565                    0.997981      27.867325      73.671347       0.692768       0.363002      -1.136126       0.007745      -0.026791       0.001939       0.027955       0.003515       0.016070      -0.103456       0.127043      -0.101134      -0.144666       0.059495       0.085171              8.938150      12.941989       1.934351      -1.696734       7.152810       0.361197       6.719650           0.005103
          174              O       5.190276       7.313663      14.193811      -0.552383      37.028076 0.50102512E+03  0.11812118E+05                                 8.756366                            6.843389       0.546051       2.223455                    0.998859      27.234100      70.467547       0.741180       0.350521      -1.147932       0.046715      -0.023092      -0.044616       0.068601      -0.015191       0.014950       0.020465       0.080049       0.080273      -0.062139       0.020294       0.041844             10.353929      12.340926      -1.601492      -6.421553       6.239502       1.247743      12.481358          -0.005616
          175              O       9.079543       5.489219       5.581510      -0.547185      35.126425 0.56705587E+03  0.13811022E+05                                 8.483377                            7.408801       0.284549       2.134560                    0.997980      27.866771      73.668664       0.692795       0.362996      -1.136134      -0.027069       0.006681       0.001937       0.027949       0.053250      -0.097616       0.037803      -0.069612      -0.101131      -0.144648       0.059483       0.085165              8.937633       6.924605       1.539469       1.161090      13.169017       1.288633       6.719278           0.005102
          176              O      11.382680       5.088054      14.193811      -0.552390      37.027830 0.50102276E+03  0.11812042E+05                                 8.756306                            6.843365       0.546054       2.223456                    0.998859      27.234068      70.467275       0.741183       0.350520      -1.147934      -0.043356      -0.028913      -0.044616       0.068602       0.042265       0.010246      -0.023181      -0.013718       0.080268      -0.062145       0.020296       0.041849             10.353827       9.151736       3.442674       4.291289       9.428532       4.937273      12.481213          -0.005618
          177              O       7.858032       2.632071       5.581510      -0.547199      35.128805 0.56710194E+03  0.13812438E+05                                 8.483817                            7.409153       0.284744       2.134609                    0.997981      27.867536      73.671709       0.692771       0.363001      -1.136129       0.019322       0.020100       0.001944       0.027949      -0.056764       0.081566       0.065665      -0.057425      -0.101172      -0.144682       0.059501       0.085181              8.938124      10.275311      -3.473911       0.535487       9.819497      -1.649932       6.719562           0.005101
          178              O       6.359044       0.838079      14.193811      -0.552386      37.026597 0.50100419E+03  0.11811482E+05                                 8.756072                            6.843197       0.546071       2.223462                    0.998859      27.233823      70.466032       0.741199       0.350516      -1.147938      -0.003359       0.052003      -0.044617       0.068603      -0.027063      -0.025199       0.002712      -0.066334       0.080262      -0.062136       0.020296       0.041840             10.353541       6.377728      -1.841161       2.130094      12.202066      -6.184805      12.480828          -0.005619
          179              O       9.293575       5.118505       2.249990      -0.547196      35.128252 0.56708825E+03  0.13812023E+05                                 8.483729                            7.409061       0.284571       2.134563                    0.997981      27.867243      73.670731       0.692776       0.363000      -1.136129      -0.007745      -0.026793      -0.001938       0.027957      -0.003515       0.016069       0.103463       0.127037      -0.101141      -0.144672       0.059502       0.085170              8.938045      12.941849      -1.934331      -1.696708       7.152720      -0.361190       6.719565           0.005103
          180              O      10.097724       7.313663       9.300689      -0.552385      37.026941 0.50100909E+03  0.11811629E+05                                 8.756133                            6.843237       0.546056       2.223454                    0.998859      27.233957      70.466521       0.741196       0.350517      -1.147938      -0.046716      -0.023090       0.044617       0.068602       0.015190       0.014950      -0.020468       0.080046       0.080267      -0.062138       0.020294       0.041843             10.353621      12.340565       1.601444      -6.421312       6.239351      -1.247701      12.480947          -0.005623
          181              O       6.208457       5.489219       2.249990      -0.547185      35.127659 0.56708047E+03  0.13811792E+05                                 8.483645                            7.409020       0.284530       2.134553                    0.997980      27.867027      73.670161       0.692776       0.363001      -1.136128       0.027070       0.006684      -0.001936       0.027950      -0.053254      -0.097621      -0.037812      -0.069607      -0.101130      -0.144658       0.059491       0.085167              8.937931       6.924832      -1.539548       1.161172      13.169443      -1.288728       6.719516           0.005104
          182              O       3.905320       5.088054       9.300689      -0.552382      37.028155 0.50102600E+03  0.11812145E+05                                 8.756383                            6.843396       0.546051       2.223456                    0.998859      27.234098      70.467580       0.741179       0.350521      -1.147932       0.043356      -0.028911       0.044616       0.068601      -0.042256       0.010247       0.023180      -0.013714       0.080270      -0.062137       0.020293       0.041844             10.353956       9.151825      -3.442744       4.291370       9.428649      -4.937367      12.481395          -0.005621
          183              O       7.429968       2.632071       2.249990      -0.547199      35.127844 0.56708309E+03  0.13811852E+05                                 8.483612                            7.408986       0.284790       2.134625                    0.997981      27.867312      73.670566       0.692785       0.362996      -1.136133      -0.019317       0.020100      -0.001945       0.027945       0.056766       0.081549      -0.065660      -0.057419      -0.101163      -0.144665       0.059485       0.085179              8.937891      10.275078       3.473797       0.535447       9.819212       1.649830       6.719384           0.005102
          184              O       8.928956       0.838079       9.300689      -0.552382      37.027735 0.50102221E+03  0.11812027E+05                                 8.756294                            6.843363       0.546056       2.223457                    0.998859      27.234048      70.467229       0.741183       0.350521      -1.147933       0.003358       0.052006       0.044618       0.068605       0.027070      -0.025197      -0.002717      -0.066341       0.080264      -0.062141       0.020294       0.041846             10.353808       6.377889       1.841203       2.130163      12.202366       6.184981      12.481168          -0.005629
          185              O      -1.649575       8.121291       2.249990      -0.547195      35.128250 0.56708819E+03  0.13812021E+05                                 8.483729                            7.409060       0.284571       2.134563                    0.997981      27.867241      73.670727       0.692776       0.363000      -1.136129       0.007745       0.026793      -0.001938       0.027957      -0.003515      -0.016069      -0.103463       0.127037      -0.101141      -0.144672       0.059502       0.085170              8.938045      12.941849      -1.934331       1.696708       7.152720       0.361190       6.719564           0.005103
          186              O      -2.453724       5.926133       9.300689      -0.552384      37.026939 0.50100906E+03  0.11811628E+05                                 8.756133                            6.843237       0.546057       2.223454                    0.998859      27.233957      70.466519       0.741196       0.350517      -1.147938       0.046716       0.023090       0.044616       0.068601       0.015190      -0.014950       0.020468       0.080046       0.080267      -0.062138       0.020294       0.041843             10.353620      12.340564       1.601444       6.421311       6.239350       1.247701      12.480946          -0.005623
          187              O       1.435543       7.750577       2.249990      -0.547185      35.127656 0.56708041E+03  0.13811790E+05                                 8.483644                            7.409020       0.284529       2.134553                    0.997980      27.867025      73.670155       0.692776       0.363001      -1.136128      -0.027070      -0.006684      -0.001936       0.027950      -0.053254       0.097621       0.037812      -0.069607      -0.101130      -0.144658       0.059491       0.085167              8.937930       6.924832      -1.539548      -1.161172      13.169443       1.288728       6.719516           0.005103
          188              O       3.738680       8.151742       9.300689      -0.552383      37.028154 0.50102598E+03  0.11812145E+05                                 8.756383                            6.843396       0.546051       2.223456                    0.998859      27.234097      70.467578       0.741179       0.350521      -1.147932      -0.043356       0.028911       0.044616       0.068601      -0.042256      -0.010247      -0.023180      -0.013714       0.080270      -0.062137       0.020293       0.041844             10.353956       9.151824      -3.442743      -4.291369       9.428649       4.937367      12.481395          -0.005621
          189              O       0.214032      10.607725       2.249990      -0.547199      35.127833 0.56708288E+03  0.13811846E+05                                 8.483610                            7.408984       0.284792       2.134625                    0.997981      27.867310      73.670552       0.692786       0.362996      -1.136133       0.019317      -0.020100      -0.001945       0.027945       0.056766      -0.081549       0.065660      -0.057419      -0.101163      -0.144665       0.059485       0.085179              8.937888      10.275075       3.473796      -0.535447       9.819208      -1.649829       6.719381           0.005103
          190              O      -1.284956      12.401717       9.300689      -0.552382      37.027739 0.50102228E+03  0.11812029E+05                                 8.756295                            6.843364       0.546055       2.223456                    0.998859      27.234049      70.467234       0.741183       0.350521      -1.147933      -0.003358      -0.052006       0.044618       0.068605       0.027070       0.025197       0.002717      -0.066341       0.080265      -0.062141       0.020294       0.041847             10.353809       6.377890       1.841203      -2.130164      12.202367      -6.184982      12.481169          -0.005629

******************************************************
Auxiliary information for the entire system
The total spin magnetic moment of the unit cell is   26.016031
The total net atomic charge of the unit cell is   0.000001
Accuracy of reproducing the electrostatic potential in the unit cell:
  The inner radius (bohr) =    5.0000
  The outer radius (bohr) =   12.0000
  Valid grid points have density less than (e/(bohr^3)) =    0.0001
  The number of valid grid points were=        69380
  The rms potential error without charges in kcal/mol is=     11.30050
  The rms potential error with partial charges in kcal/mol is=      0.63036
  The RRMSE value at monopole order=      0.05578
  The rms potential error with partial charges and cloud penetration in kcal/mol is=      0.63949
  The RRMSE value at monopole order with cloud penetration is=      0.05659
  The rms potential error with partial charges and atomic dipoles in kcal/mol is=      1.36906
  The RRMSE value at dipole order=      0.12115
  The rms potential error with partial charges, atomic dipoles and cloud penetration in kcal/mol is=      1.32126
  The RRMSE value at dipole order with cloud penetration=      0.11692

******************************************************
The electron densities and ab initio electrostatic potential were computed in VASP using the PBE functional and
projector augmented wave method. See the main text of the journal article for a description of computational details.
The atomic charges, dipoles, and quadrupoles were computed with the DDEC6 method as described in
(a) T. A. Manz and N. Gabaldon Limas, RSC Adv. 6 (2016) 47771-47801 DOI: 10.1039/c6ra04656h
(b) N. Gabaldon Limas and T. A. Manz, RSC Adv. 8 (2018) 2678-2707 DOI: 10.1039/c7ra11829e.
For each atom in the material, the electron cloud parameters were fit to the spherically averaged atom-in-material
electron density using radial positions for which this density was between 10^-4 and 10^-2 electrons per cubic bohr.
The polarizabilities, dispersion coefficients, and quantum Drude oscillator (QDO) parameters were fit using the MCLF method.
The magnetic structure of the system was optimized in VASP from the default ferromagnetic initial guess using spin polarization.
The atomic spin moments (ASMs) were computed on this optimized magnetic structure using the DDEC6 partition as inputs
to the method of T. A. Manz and D. S. Sholl, J. Chem. Theory Comput. 7 (2011) 4146-4164 DOI: 10.1021/ct200539n.
The RMSE and RRMSE were computed using a uniform grid with Ewald summation.
