# Supplementary material for: A collection of forcefield precursors for metal–organic frameworks
Source: RSC Adv. 2019 Nov 13;9(63):36492–507. doi: 10.1039/c9ra07327b (PMC9075174; doi:10.1039/c9ra07327b)
Supplement: RA-009-C9RA07327B-s3973 [file RA-009-C9RA07327B-s3973.xyz]

  190
jmolscript: load "" {1 1 1} spacegroup "x,y,z" unitcell [{     15.351000     0.000000     0.000000 }, {     -7.675500    13.294356     0.000000 }, {      0.000000     0.000000    15.812000 }]
Tb    -0.000000     8.862815    11.859000     1.830552
Tb     7.675500     4.431541    11.859000     1.830552
Tb     7.675500     4.431541     3.953000     1.830554
Tb    -0.000000     8.862815     3.953000     1.830554
Mn     7.675500     0.000000     0.000000     1.155929
Mn     3.837750     6.647178     0.000000     1.156455
Mn    -3.837750     6.647178     0.000000     1.156831
Mn     7.675500     0.000000     7.906000     1.156147
Mn    -3.837750     6.647178     7.906000     1.156856
Mn     3.837750     6.647178     7.906000     1.156470
H      3.647398    12.525942    13.342166     0.124858
H      1.348585     3.872646    13.342166     0.124875
H     -4.995983    10.190124    13.342166     0.124857
H      4.028102     0.768414    13.342166     0.124857
H      6.326915     9.421710    13.342166     0.124874
H     12.671483     3.104232    13.342166     0.124856
H     11.322898     0.768414    10.375834     0.124843
H      9.024085     9.421710    10.375834     0.124859
H      2.679517     3.104232    10.375834     0.124837
H     -3.647398    12.525942    10.375834     0.124843
H     -1.348585     3.872646    10.375834     0.124858
H      4.995983    10.190124    10.375834     0.124836
H      4.028102     0.768414     2.469834     0.124857
H      6.326915     9.421710     2.469834     0.124873
H     12.671483     3.104232     2.469834     0.124856
H      3.647398    12.525942     2.469834     0.124856
H      1.348585     3.872646     2.469834     0.124872
H     -4.995983    10.190124     2.469834     0.124855
H     -3.647398    12.525942     5.436166     0.124843
H     -1.348585     3.872646     5.436166     0.124858
H      4.995983    10.190124     5.436166     0.124837
H     11.322898     0.768414     5.436166     0.124842
H      9.024085     9.421710     5.436166     0.124858
H      2.679517     3.104232     5.436166     0.124836
H      5.344067    11.948302    11.859000     0.098561
H     -0.000000     2.692107    11.859000     0.098579
H     -5.344067    11.948302    11.859000     0.098568
H      2.331433     1.346054    11.859000     0.098556
H      7.675500    10.602249    11.859000     0.098574
H     13.019567     1.346054    11.859000     0.098563
H      2.331433     1.346054     3.953000     0.098561
H      7.675500    10.602249     3.953000     0.098579
H     13.019567     1.346054     3.953000     0.098568
H      5.344067    11.948302     3.953000     0.098556
H     -0.000000     2.692107     3.953000     0.098574
H     -5.344067    11.948302     3.953000     0.098563
C      1.178189    11.417193    13.598478     0.594989
C      2.356839    11.139873    12.690869     0.142295
C      3.528734    11.831977    12.734352    -0.135184
C      1.622984     6.565418    13.598478     0.595028
C      0.793493     5.683337    12.690869     0.142193
C      0.806925     4.322394    12.734352    -0.135166
C     -2.801174     8.606101    13.598478     0.595062
C     -3.150332     9.765502    12.690869     0.142349
C     -4.335660    10.434341    12.734352    -0.135226
C      6.497311     1.877163    13.598478     0.594989
C      5.318661     2.154483    12.690869     0.142295
C      4.146766     1.462379    12.734352    -0.135184
C      6.052516     6.728938    13.598478     0.595028
C      6.882007     7.611019    12.690869     0.142193
C      6.868575     8.971962    12.734352    -0.135166
C     10.476674     4.688255    13.598478     0.595062
C     10.825832     3.528854    12.690869     0.142349
C     12.011160     2.860015    12.734352    -0.135226
C      8.853689     1.877163    10.119522     0.594998
C     10.032339     2.154483    11.027131     0.142297
C     11.204234     1.462379    10.983648    -0.135161
C      9.298484     6.728938    10.119522     0.595067
C      8.468993     7.611019    11.027131     0.142176
C      8.482425     8.971962    10.983648    -0.135168
C      4.874326     4.688255    10.119522     0.595038
C      4.525168     3.528854    11.027131     0.142351
C      3.339840     2.860015    10.983648    -0.135225
C     -1.178189    11.417193    10.119522     0.594998
C     -2.356839    11.139873    11.027131     0.142297
C     -3.528734    11.831977    10.983648    -0.135160
C     -1.622984     6.565418    10.119522     0.595066
C     -0.793493     5.683337    11.027131     0.142176
C     -0.806925     4.322394    10.983648    -0.135168
C      2.801174     8.606101    10.119522     0.595038
C      3.150332     9.765502    11.027131     0.142351
C      4.335660    10.434341    10.983648    -0.135224
C      6.497311     1.877163     2.213522     0.594990
C      5.318661     2.154483     3.121131     0.142295
C      4.146766     1.462379     3.077648    -0.135184
C      6.052516     6.728938     2.213522     0.595029
C      6.882007     7.611019     3.121131     0.142193
C      6.868575     8.971962     3.077648    -0.135166
C     10.476674     4.688255     2.213522     0.595063
C     10.825832     3.528854     3.121131     0.142349
C     12.011160     2.860015     3.077648    -0.135225
C      1.178189    11.417193     2.213522     0.594990
C      2.356839    11.139873     3.121131     0.142295
C      3.528734    11.831977     3.077648    -0.135184
C      1.622984     6.565418     2.213522     0.595029
C      0.793493     5.683337     3.121131     0.142193
C      0.806925     4.322394     3.077648    -0.135166
C     -2.801174     8.606101     2.213522     0.595063
C     -3.150332     9.765502     3.121131     0.142349
C     -4.335660    10.434341     3.077648    -0.135226
C     -1.178189    11.417193     5.692478     0.594998
C     -2.356839    11.139873     4.784869     0.142297
C     -3.528734    11.831977     4.828352    -0.135160
C     -1.622984     6.565418     5.692478     0.595067
C     -0.793493     5.683337     4.784869     0.142175
C     -0.806925     4.322394     4.828352    -0.135168
C      2.801174     8.606101     5.692478     0.595039
C      3.150332     9.765502     4.784869     0.142351
C      4.335660    10.434341     4.828352    -0.135225
C      8.853689     1.877163     5.692478     0.594998
C     10.032339     2.154483     4.784869     0.142297
C     11.204234     1.462379     4.828352    -0.135160
C      9.298484     6.728938     5.692478     0.595067
C      8.468993     7.611019     4.784869     0.142175
C      8.482425     8.971962     4.828352    -0.135167
C      4.874326     4.688255     5.692478     0.595039
C      4.525168     3.528854     4.784869     0.142351
C      3.339840     2.860015     4.828352    -0.135224
C      4.538830    11.483399    11.859000    -0.041834
C      0.000000     3.621914    11.859000    -0.041802
C     -4.538830    11.483399    11.859000    -0.041818
C      3.136670     1.810957    11.859000    -0.041832
C      7.675500     9.672442    11.859000    -0.041801
C     12.214330     1.810957    11.859000    -0.041817
C      3.136670     1.810957     3.953000    -0.041834
C      7.675500     9.672442     3.953000    -0.041802
C     12.214330     1.810957     3.953000    -0.041818
C      4.538830    11.483399     3.953000    -0.041832
C      0.000000     3.621914     3.953000    -0.041801
C     -4.538830    11.483399     3.953000    -0.041817
N      2.157967    10.108895    11.859000    -0.336910
N      0.000000     6.371187    11.859000    -0.336606
N     -2.157967    10.108895    11.859000    -0.336901
N      5.517533     3.185461    11.859000    -0.336910
N      7.675500     6.923169    11.859000    -0.336606
N      9.833467     3.185461    11.859000    -0.336901
N      5.517533     3.185461     3.953000    -0.336910
N      7.675500     6.923169     3.953000    -0.336606
N      9.833467     3.185461     3.953000    -0.336901
N      2.157967    10.108895     3.953000    -0.336910
N      0.000000     6.371187     3.953000    -0.336606
N     -2.157967    10.108895     3.953000    -0.336901
O      1.278431    12.430223    14.336582    -0.577195
O      0.193576    10.640537    13.525901    -0.603904
O      2.450173     5.972091    14.336582    -0.577240
O      1.442687     7.806446    13.525901    -0.603908
O     -3.728604     8.186399    14.336582    -0.577277
O     -1.636263     8.141730    13.525901    -0.603918
O      6.397069     0.864133    14.336582    -0.577195
O      7.481924     2.653819    13.525901    -0.603904
O      5.225327     7.322265    14.336582    -0.577240
O      6.232813     5.487910    13.525901    -0.603908
O     11.404104     5.107957    14.336582    -0.577277
O      9.311763     5.152626    13.525901    -0.603919
O      8.953931     0.864133     9.381418    -0.577214
O      7.869076     2.653819    10.192099    -0.603883
O     10.125673     7.322265     9.381418    -0.577279
O      9.118187     5.487910    10.192099    -0.603899
O      3.946896     5.107957     9.381418    -0.577236
O      6.039237     5.152626    10.192099    -0.603941
O     -1.278431    12.430223     9.381418    -0.577214
O     -0.193576    10.640537    10.192099    -0.603883
O     -2.450173     5.972091     9.381418    -0.577279
O     -1.442687     7.806446    10.192099    -0.603900
O      3.728604     8.186399     9.381418    -0.577236
O      1.636263     8.141730    10.192099    -0.603941
O      6.397069     0.864133     1.475418    -0.577195
O      7.481924     2.653819     2.286099    -0.603905
O      5.225327     7.322265     1.475418    -0.577240
O      6.232813     5.487910     2.286099    -0.603908
O     11.404104     5.107957     1.475418    -0.577277
O      9.311763     5.152626     2.286099    -0.603919
O      1.278431    12.430223     1.475418    -0.577195
O      0.193576    10.640537     2.286099    -0.603904
O      2.450173     5.972091     1.475418    -0.577240
O      1.442687     7.806446     2.286099    -0.603909
O     -3.728604     8.186399     1.475418    -0.577277
O     -1.636263     8.141730     2.286099    -0.603919
O     -1.278431    12.430223     6.430582    -0.577214
O     -0.193576    10.640537     5.619901    -0.603883
O     -2.450173     5.972091     6.430582    -0.577279
O     -1.442687     7.806446     5.619901    -0.603899
O      3.728604     8.186399     6.430582    -0.577236
O      1.636263     8.141730     5.619901    -0.603941
O      8.953931     0.864133     6.430582    -0.577214
O      7.869076     2.653819     5.619901    -0.603883
O     10.125673     7.322265     6.430582    -0.577279
O      9.118187     5.487910     5.619901    -0.603900
O      3.946896     5.107957     6.430582    -0.577236
O      6.039237     5.152626     5.619901    -0.603941

The following XYZ coordinates are in angstroms. Other properties are in atomic units.
The sperically averaged electron density of each atom fit to a function of the form exp(a - br)
eigen_1, eigen_2 and eigen_3 are the three eigenvalues of traceless quadrupole moment tensor
  atom number  atomic symbol              X              Y              Z     net charge C6 coefficient C8 coefficient C10 coefficient fluctuating dipole atomic polarizability isotropic forcefield polarizability              a              b squared Pearson coefficient          <r^3>          <r^4>         wp_QDO          m_QDO          q_QDO       dipole_x       dipole_y       dipole_z         dipole            Qxy            Qxz            Qyz     Q(x^2-y^2)  Q(3z^2 - R^2)        eigen_1        eigen_2        eigen_3 static polarizability      alpha(xx)      alpha(xy)      alpha(xz)      alpha(yy)      alpha(yz)      alpha(zz) atomic spin moment
            1             Tb      -0.000000       8.862815      11.859000       1.830552     172.976361 0.42943018E+04  0.15891493E+06                                21.328198                           18.642188       2.654708       2.499439                    0.999040      81.634799     199.668530       0.545383       0.303482      -1.297228       0.000008       0.000039       0.000003       0.000040      -0.000002      -0.000003      -0.000004       0.000541       0.670220      -0.111974      -0.111433       0.223407             23.469587      26.438768      -0.000052      -0.000179      26.440448      -0.000032      17.529547           0.000980
            2             Tb       7.675500       4.431541      11.859000       1.830552     172.976363 0.42943016E+04  0.15891492E+06                                21.328198                           18.642188       2.654708       2.499439                    0.999040      81.634797     199.668521       0.545383       0.303482      -1.297228      -0.000008      -0.000039       0.000003       0.000040      -0.000002       0.000003       0.000004       0.000541       0.670219      -0.111974      -0.111433       0.223406             23.469588      26.438768      -0.000053       0.000180      26.440449       0.000033      17.529546           0.000980
            3             Tb       7.675500       4.431541       3.953000       1.830554     172.976442 0.42943040E+04  0.15891500E+06                                21.328183                           18.642175       2.654718       2.499442                    0.999041      81.634741     199.668250       0.545384       0.303481      -1.297228      -0.000008      -0.000039      -0.000003       0.000040      -0.000002      -0.000003      -0.000004       0.000541       0.670219      -0.111974      -0.111433       0.223406             23.469570      26.438747      -0.000052      -0.000179      26.440429      -0.000032      17.529535           0.000980
            4             Tb      -0.000000       8.862815       3.953000       1.830554     172.976449 0.42943041E+04  0.15891500E+06                                21.328183                           18.642175       2.654718       2.499442                    0.999041      81.634741     199.668247       0.545384       0.303481      -1.297228       0.000008       0.000039      -0.000003       0.000040      -0.000002       0.000003       0.000004       0.000541       0.670219      -0.111974      -0.111433       0.223406             23.469571      26.438749      -0.000052       0.000179      26.440430       0.000033      17.529534           0.000980
            5             Mn       7.675500       0.000000       0.000000       1.155929     154.724158 0.30020560E+04  0.10681619E+06                                22.673451                           17.465137       0.035811       1.854530                    0.998778      48.881472     138.136507       0.451784       0.381028      -1.165455       0.000000       0.000000       0.000000       0.000000       0.189824       0.000000      -0.000000       0.077658      -0.419112      -0.139704      -0.123902       0.263606             28.583969      17.572536     -10.215518      -0.000001      27.715465       0.000002      40.463906           4.796179
            6             Mn       3.837750       6.647178       0.000000       1.156455     154.670667 0.30008236E+04  0.10676037E+06                                22.667657                           17.460913       0.036248       1.854729                    0.998776      48.874707     138.105368       0.451868       0.381000      -1.165487       0.000000      -0.000000       0.000000       0.000000      -0.061400      -0.000000      -0.000000      -0.367981      -0.419576      -0.139859      -0.124036       0.263894             28.576360      34.017626       0.715772       0.000000      11.258649      -0.000000      40.452806           4.796537
            7             Mn      -3.837750       6.647178       0.000000       1.156831     154.649877 0.30002908E+04  0.10673630E+06                                22.665356                           17.459085       0.036357       1.854790                    0.998775      48.871849     138.092393       0.451904       0.380988      -1.165501      -0.000000      -0.000000      -0.000000       0.000000      -0.128680      -0.000000      -0.000000       0.290318      -0.419655      -0.139885      -0.124041       0.263926             28.573568      16.326834       9.495985      -0.000000      28.945085      -0.000000      40.448783           4.797076
            8             Mn       7.675500       0.000000       7.906000       1.156147     154.703386 0.30016116E+04  0.10679607E+06                                22.671219                           17.463641       0.035969       1.854611                    0.998777      48.878908     138.124974       0.451813       0.381019      -1.165466       0.000000      -0.000000      -0.000000       0.000000      -0.190026      -0.000000       0.000000       0.077694      -0.419498      -0.139833      -0.124040       0.263873             28.580873      17.570822      10.214256       0.000000      27.712314       0.000000      40.459484           4.796103
            9             Mn      -3.837750       6.647178       7.906000       1.156856     154.622116 0.29997035E+04  0.10670942E+06                                22.662133                           17.456879       0.036538       1.854860                    0.998775      48.869159     138.077660       0.451955       0.380966      -1.165526       0.000000      -0.000000      -0.000000       0.000000       0.061487       0.000000       0.000000      -0.368361      -0.420019      -0.140006      -0.124170       0.264176             28.569207      34.009267      -0.715989       0.000001      11.256138       0.000000      40.442216           4.797196
           10             Mn       3.837750       6.647178       7.906000       1.156470     154.681220 0.30010221E+04  0.10676933E+06                                22.668702                           17.461528       0.036199       1.854703                    0.998776      48.876011     138.110829       0.451858       0.381001      -1.165485      -0.000000      -0.000000      -0.000000       0.000000       0.128636       0.000000      -0.000000       0.290281      -0.419583      -0.139861      -0.124010       0.263871             28.578006      16.329336      -9.497610      -0.000000      28.949243      -0.000000      40.455437           4.796493
           11              H       3.647398      12.525942      13.342166       0.124858       1.190217 0.88025305E+01  0.87390377E+02                                 1.768714                            1.670144      -1.112652       2.355438                    0.997127       3.376928       9.120849       0.519181       1.188315      -0.731411       0.004789       0.026159       0.026625       0.037632       0.006651       0.003683       0.012803       0.001714       0.001071      -0.013592      -0.002369       0.015961              1.804509       1.493135       0.093499       0.002870       2.113473       0.454864       1.806919          -0.000129
           12              H       1.348585       3.872646      13.342166       0.124875       1.190055 0.88010487E+01  0.87371773E+02                                 1.768540                            1.669993      -1.112481       2.355534                    0.997128       3.376672       9.119881       0.519210       1.188300      -0.731415       0.020262      -0.017233       0.026628       0.037637      -0.002579       0.009249      -0.009594      -0.012378       0.001081      -0.013596      -0.002367       0.015963              1.804324       1.877220      -0.315309       0.392421       1.729020      -0.229875       1.806733          -0.000130
           13              H      -4.995983      10.190124      13.342166       0.124857       1.190205 0.88024522E+01  0.87389577E+02                                 1.768723                            1.670153      -1.112523       2.355501                    0.997128       3.376902       9.120836       0.519171       1.188338      -0.731406      -0.025047      -0.008926       0.026627       0.037631      -0.004069      -0.012925      -0.003217       0.010653       0.001067      -0.013594      -0.002360       0.015954              1.804517       2.039365       0.221871      -0.395359       1.567258      -0.224952       1.806928          -0.000127
           14              H       4.028102       0.768414      13.342166       0.124857       1.190219 0.88025504E+01  0.87390630E+02                                 1.768717                            1.670146      -1.112654       2.355437                    0.997127       3.376931       9.120862       0.519180       1.188316      -0.731410      -0.004789      -0.026159       0.026625       0.037632       0.006651      -0.003683      -0.012803       0.001714       0.001071      -0.013592      -0.002369       0.015961              1.804512       1.493137       0.093499      -0.002870       2.113477      -0.454865       1.806922          -0.000129
           15              H       6.326915       9.421710      13.342166       0.124874       1.190056 0.88010628E+01  0.87371949E+02                                 1.768542                            1.669995      -1.112483       2.355533                    0.997128       3.376674       9.119889       0.519210       1.188301      -0.731414      -0.020262       0.017233       0.026628       0.037637      -0.002579      -0.009249       0.009594      -0.012378       0.001081      -0.013596      -0.002367       0.015963              1.804326       1.877222      -0.315310      -0.392422       1.729022       0.229875       1.806735          -0.000130
           16              H      12.671483       3.104232      13.342166       0.124856       1.190207 0.88024696E+01  0.87389789E+02                                 1.768724                            1.670154      -1.112525       2.355500                    0.997128       3.376905       9.120845       0.519171       1.188337      -0.731406       0.025047       0.008926       0.026627       0.037631      -0.004069       0.012925       0.003217       0.010653       0.001067      -0.013594      -0.002360       0.015954              1.804518       2.039367       0.221871       0.395360       1.567259       0.224953       1.806929          -0.000127
           17              H      11.322898       0.768414      10.375834       0.124843       1.190314 0.88035043E+01  0.87403538E+02                                 1.768916                            1.670321      -1.112623       2.355460                    0.997127       3.377069       9.121779       0.519107       1.188435      -0.731383       0.004789      -0.026163      -0.026623       0.037633      -0.006649      -0.003679       0.012804       0.001715       0.001064      -0.013593      -0.002365       0.015958              1.804721       1.493287      -0.093517      -0.002871       2.113747       0.454952       1.807129          -0.000146
           18              H       9.024085       9.421710      10.375834       0.124859       1.190133 0.88018214E+01  0.87382078E+02                                 1.768686                            1.670122      -1.112434       2.355552                    0.997129       3.376801       9.120611       0.519160       1.188379      -0.731397       0.020259       0.017232      -0.026628       0.037635       0.002577      -0.009252      -0.009586      -0.012375       0.001076      -0.013597      -0.002359       0.015956              1.804478       1.877384       0.315353      -0.392475       1.729165      -0.229907       1.806885          -0.000148
           19              H       2.679517       3.104232      10.375834       0.124837       1.190250 0.88029086E+01  0.87395617E+02                                 1.768802                            1.670224      -1.112576       2.355473                    0.997127       3.377003       9.121316       0.519144       1.188378      -0.731396      -0.025049       0.008927      -0.026628       0.037632       0.004068       0.012928      -0.003218       0.010657       0.001076      -0.013595      -0.002363       0.015958              1.804600       2.039466      -0.221885       0.395385       1.567326      -0.224967       1.807008          -0.000151
           20              H      -3.647398      12.525942      10.375834       0.124843       1.190316 0.88035151E+01  0.87403670E+02                                 1.768917                            1.670321      -1.112623       2.355459                    0.997127       3.377071       9.121785       0.519107       1.188435      -0.731383      -0.004789       0.026163      -0.026623       0.037633      -0.006649       0.003679      -0.012804       0.001715       0.001064      -0.013593      -0.002365       0.015958              1.804722       1.493288      -0.093517       0.002871       2.113748      -0.454953       1.807130          -0.000146
           21              H      -1.348585       3.872646      10.375834       0.124858       1.190134 0.88018340E+01  0.87382234E+02                                 1.768688                            1.670123      -1.112435       2.355552                    0.997129       3.376803       9.120618       0.519160       1.188379      -0.731396      -0.020259      -0.017232      -0.026628       0.037635       0.002577       0.009252       0.009586      -0.012375       0.001076      -0.013597      -0.002359       0.015956              1.804480       1.877386       0.315354       0.392476       1.729167       0.229907       1.806886          -0.000148
           22              H       4.995983      10.190124      10.375834       0.124836       1.190250 0.88029125E+01  0.87395672E+02                                 1.768804                            1.670226      -1.112577       2.355472                    0.997127       3.377003       9.121319       0.519143       1.188379      -0.731396       0.025049      -0.008927      -0.026628       0.037632       0.004068      -0.012928       0.003218       0.010657       0.001076      -0.013595      -0.002363       0.015958              1.804601       2.039468      -0.221886      -0.395386       1.567327       0.224967       1.807010          -0.000151
           23              H       4.028102       0.768414       2.469834       0.124857       1.190221 0.88025612E+01  0.87390762E+02                                 1.768718                            1.670147      -1.112655       2.355437                    0.997127       3.376933       9.120868       0.519180       1.188315      -0.731410      -0.004789      -0.026159      -0.026625       0.037632       0.006651       0.003683       0.012803       0.001714       0.001071      -0.013592      -0.002369       0.015961              1.804513       1.493137       0.093499       0.002870       2.113478       0.454865       1.806923          -0.000129
           24              H       6.326915       9.421710       2.469834       0.124873       1.190057 0.88010737E+01  0.87372083E+02                                 1.768543                            1.669996      -1.112484       2.355533                    0.997128       3.376676       9.119895       0.519210       1.188301      -0.731414      -0.020262       0.017233      -0.026628       0.037637      -0.002579       0.009249      -0.009594      -0.012378       0.001081      -0.013596      -0.002367       0.015963              1.804328       1.877223      -0.315310       0.392422       1.729023      -0.229875       1.806736          -0.000130
           25              H      12.671483       3.104232       2.469834       0.124856       1.190207 0.88024717E+01  0.87389820E+02                                 1.768725                            1.670155      -1.112525       2.355500                    0.997128       3.376905       9.120847       0.519170       1.188338      -0.731406       0.025047       0.008926      -0.026627       0.037631      -0.004069      -0.012925      -0.003217       0.010653       0.001067      -0.013594      -0.002360       0.015954              1.804519       2.039368       0.221871      -0.395360       1.567260      -0.224953       1.806930          -0.000127
           26              H       3.647398      12.525942       2.469834       0.124856       1.190221 0.88025640E+01  0.87390795E+02                                 1.768719                            1.670148      -1.112656       2.355436                    0.997127       3.376933       9.120868       0.519180       1.188316      -0.731410       0.004789       0.026159      -0.026625       0.037632       0.006651      -0.003683      -0.012803       0.001714       0.001071      -0.013592      -0.002369       0.015961              1.804513       1.493138       0.093499      -0.002870       2.113479      -0.454866       1.806924          -0.000129
           27              H       1.348585       3.872646       2.469834       0.124872       1.190059 0.88010861E+01  0.87372237E+02                                 1.768545                            1.669997      -1.112485       2.355532                    0.997128       3.376678       9.119902       0.519209       1.188301      -0.731414       0.020262      -0.017233      -0.026628       0.037638      -0.002579      -0.009249       0.009594      -0.012378       0.001081      -0.013596      -0.002367       0.015963              1.804329       1.877225      -0.315310      -0.392423       1.729025       0.229876       1.806738          -0.000130
           28              H      -4.995983      10.190124       2.469834       0.124855       1.190209 0.88024857E+01  0.87389995E+02                                 1.768727                            1.670156      -1.112527       2.355499                    0.997128       3.376907       9.120855       0.519170       1.188338      -0.731405      -0.025047      -0.008926      -0.026627       0.037631      -0.004069       0.012925       0.003217       0.010653       0.001067      -0.013594      -0.002360       0.015954              1.804521       2.039370       0.221872       0.395361       1.567261       0.224953       1.806932          -0.000127
           29              H      -3.647398      12.525942       5.436166       0.124843       1.190315 0.88035097E+01  0.87403604E+02                                 1.768917                            1.670321      -1.112623       2.355459                    0.997127       3.377070       9.121782       0.519107       1.188435      -0.731383      -0.004789       0.026163       0.026623       0.037633      -0.006649      -0.003679       0.012804       0.001715       0.001064      -0.013593      -0.002365       0.015958              1.804722       1.493288      -0.093517      -0.002871       2.113748       0.454952       1.807129          -0.000146
           30              H      -1.348585       3.872646       5.436166       0.124858       1.190134 0.88018355E+01  0.87382255E+02                                 1.768688                            1.670123      -1.112436       2.355551                    0.997129       3.376803       9.120619       0.519160       1.188379      -0.731396      -0.020259      -0.017232       0.026628       0.037635       0.002577      -0.009252      -0.009586      -0.012375       0.001076      -0.013597      -0.002359       0.015956              1.804480       1.877387       0.315354      -0.392476       1.729167      -0.229907       1.806887          -0.000148
           31              H       4.995983      10.190124       5.436166       0.124837       1.190250 0.88029062E+01  0.87395590E+02                                 1.768803                            1.670224      -1.112577       2.355473                    0.997127       3.377002       9.121314       0.519144       1.188379      -0.731396       0.025049      -0.008927       0.026628       0.037632       0.004068       0.012928      -0.003218       0.010657       0.001076      -0.013595      -0.002363       0.015958              1.804600       2.039466      -0.221885       0.395385       1.567326      -0.224967       1.807009          -0.000151
           32              H      11.322898       0.768414       5.436166       0.124842       1.190316 0.88035172E+01  0.87403701E+02                                 1.768918                            1.670322      -1.112624       2.355459                    0.997127       3.377071       9.121787       0.519107       1.188435      -0.731383       0.004789      -0.026163       0.026623       0.037633      -0.006649       0.003679      -0.012804       0.001715       0.001064      -0.013593      -0.002365       0.015958              1.804723       1.493289      -0.093517       0.002871       2.113750      -0.454953       1.807131          -0.000146
           33              H       9.024085       9.421710       5.436166       0.124858       1.190135 0.88018426E+01  0.87382344E+02                                 1.768689                            1.670124      -1.112436       2.355551                    0.997129       3.376804       9.120623       0.519160       1.188379      -0.731396       0.020259       0.017232       0.026628       0.037635       0.002577       0.009252       0.009586      -0.012375       0.001076      -0.013597      -0.002359       0.015956              1.804481       1.877388       0.315354       0.392476       1.729168       0.229908       1.806888          -0.000148
           34              H       2.679517       3.104232       5.436166       0.124836       1.190251 0.88029194E+01  0.87395759E+02                                 1.768805                            1.670226      -1.112577       2.355472                    0.997127       3.377004       9.121323       0.519143       1.188380      -0.731396      -0.025049       0.008927       0.026628       0.037632       0.004068      -0.012928       0.003218       0.010657       0.001076      -0.013595      -0.002363       0.015958              1.804602       2.039469      -0.221886      -0.395386       1.567327       0.224967       1.807011          -0.000151
           35              H       5.344067      11.948302      11.859000       0.098561       1.093488 0.76569897E+01  0.72927647E+02                                 1.626321                            1.520678      -0.722472       2.523624                    0.999789       3.238374       8.383148       0.567837       1.132525      -0.745189       0.029945       0.017291      -0.000001       0.034578       0.007833      -0.004459       0.007727       0.009045      -0.004898      -0.014442       0.004581       0.009861              1.670691       2.054733       0.304115      -0.009657       1.703572       0.016727       1.253769           0.000008
           36              H      -0.000000       2.692107      11.859000       0.098579       1.093398 0.76561902E+01  0.72918194E+02                                 1.626244                            1.520609      -0.722442       2.523657                    0.999789       3.238202       8.382622       0.567844       1.132541      -0.745186       0.000002      -0.034585      -0.000001       0.034585       0.000000       0.008918      -0.000002      -0.018094      -0.004894      -0.014440       0.004578       0.009862              1.670612       1.527921      -0.000001       0.019313       2.230198      -0.000001       1.253719           0.000008
           37              H      -5.344067      11.948302      11.859000       0.098568       1.093460 0.76567562E+01  0.72924921E+02                                 1.626300                            1.520661      -0.722458       2.523639                    0.999789       3.238325       8.383013       0.567837       1.132534      -0.745187      -0.029947       0.017293       0.000001       0.034581      -0.007834      -0.004460      -0.007725       0.009047      -0.004899      -0.014442       0.004579       0.009863              1.670668       2.054703      -0.304107      -0.009658       1.703547      -0.016726       1.253755           0.000009
           38              H       2.331433       1.346054      11.859000       0.098556       1.093500 0.76570811E+01  0.72928677E+02                                 1.626326                            1.520682      -0.722476       2.523622                    0.999789       3.238397       8.383195       0.567840       1.132518      -0.745191      -0.029945      -0.017291      -0.000001       0.034578       0.007833       0.004459      -0.007727       0.009045      -0.004898      -0.014442       0.004581       0.009861              1.670697       2.054741       0.304117       0.009657       1.703577      -0.016727       1.253772           0.000008
           39              H       7.675500      10.602249      11.859000       0.098574       1.093406 0.76562514E+01  0.72918930E+02                                 1.626253                            1.520617      -0.722446       2.523655                    0.999789       3.238213       8.382662       0.567842       1.132543      -0.745186      -0.000002       0.034585      -0.000001       0.034585       0.000000      -0.008918       0.000002      -0.018094      -0.004894      -0.014440       0.004578       0.009863              1.670621       1.527928      -0.000001      -0.019313       2.230212       0.000001       1.253724           0.000008
           40              H      13.019567       1.346054      11.859000       0.098563       1.093467 0.76568152E+01  0.72925635E+02                                 1.626308                            1.520668      -0.722462       2.523637                    0.999789       3.238335       8.383052       0.567835       1.132536      -0.745187       0.029947      -0.017293       0.000001       0.034582      -0.007834       0.004460       0.007725       0.009047      -0.004899      -0.014442       0.004579       0.009863              1.670678       2.054717      -0.304110       0.009658       1.703556       0.016726       1.253761           0.000009
           41              H       2.331433       1.346054       3.953000       0.098561       1.093493 0.76570218E+01  0.72927956E+02                                 1.626316                            1.520674      -0.722472       2.523624                    0.999789       3.238387       8.383155       0.567843       1.132515      -0.745192      -0.029945      -0.017291       0.000001       0.034578       0.007833      -0.004459       0.007727       0.009045      -0.004898      -0.014442       0.004581       0.009861              1.670687       2.054727       0.304114      -0.009657       1.703567       0.016727       1.253766           0.000008
           42              H       7.675500      10.602249       3.953000       0.098579       1.093399 0.76561920E+01  0.72918210E+02                                 1.626244                            1.520609      -0.722443       2.523657                    0.999789       3.238203       8.382622       0.567845       1.132540      -0.745186      -0.000002       0.034585       0.000001       0.034585       0.000000       0.008918      -0.000002      -0.018094      -0.004894      -0.014440       0.004578       0.009862              1.670612       1.527920      -0.000001       0.019313       2.230197      -0.000001       1.253718           0.000008
           43              H      13.019567       1.346054       3.953000       0.098568       1.093460 0.76567558E+01  0.72924914E+02                                 1.626299                            1.520660      -0.722458       2.523639                    0.999789       3.238325       8.383012       0.567837       1.132533      -0.745188       0.029947      -0.017293      -0.000001       0.034581      -0.007834      -0.004460      -0.007725       0.009047      -0.004899      -0.014442       0.004579       0.009863              1.670668       2.054703      -0.304107      -0.009658       1.703546      -0.016726       1.253755           0.000009
           44              H       5.344067      11.948302       3.953000       0.098556       1.093496 0.76570520E+01  0.72928395E+02                                 1.626330                            1.520686      -0.722476       2.523622                    0.999789       3.238385       8.383188       0.567835       1.132527      -0.745189       0.029945       0.017291       0.000001       0.034578       0.007833       0.004459      -0.007727       0.009045      -0.004898      -0.014442       0.004581       0.009861              1.670701       2.054746       0.304118       0.009657       1.703581      -0.016727       1.253775           0.000008
           45              H      -0.000000       2.692107       3.953000       0.098574       1.093406 0.76562511E+01  0.72918924E+02                                 1.626253                            1.520616      -0.722447       2.523655                    0.999789       3.238213       8.382661       0.567842       1.132542      -0.745186       0.000002      -0.034585       0.000001       0.034585       0.000000      -0.008918       0.000002      -0.018094      -0.004894      -0.014440       0.004578       0.009862              1.670621       1.527928      -0.000001      -0.019313       2.230212       0.000001       1.253724           0.000008
           46              H      -5.344067      11.948302       3.953000       0.098563       1.093467 0.76568151E+01  0.72925635E+02                                 1.626308                            1.520668      -0.722463       2.523637                    0.999789       3.238335       8.383052       0.567835       1.132536      -0.745187      -0.029947       0.017293      -0.000001       0.034582      -0.007834       0.004460       0.007725       0.009047      -0.004899      -0.014442       0.004579       0.009863              1.670678       2.054717      -0.304110       0.009658       1.703556       0.016726       1.253761           0.000009
           47              C       1.178189      11.417193      13.598478       0.594989      23.154927 0.24937368E+03  0.51506966E+04                                 7.446372                            5.589271       0.055167       2.080346                    0.999447      22.061623      61.314224       0.631248       0.469776      -1.022876      -0.060211       0.018099       0.061239       0.087768      -0.039540       0.055043      -0.085356      -0.040705       0.086786      -0.072310      -0.058709       0.131019              8.595444       8.345660       0.262159      -2.142080       9.034478       3.761153       8.406195           0.006199
           48              C       2.356839      11.139873      12.690869       0.142295      30.741408 0.37259648E+03  0.84233431E+04                                 8.696510                            6.577021       0.001914       2.033315                    0.999379      25.506028      71.765921       0.622314       0.435362      -1.053051       0.035325      -0.037475      -0.055560       0.075757      -0.033399       0.031192      -0.038634      -0.068471       0.072739      -0.063134      -0.015387       0.078520             10.010331      11.670547       0.543099      -3.352136       9.203816       3.495830       9.156631           0.000983
           49              C       3.528734      11.831977      12.734352      -0.135184      29.359248 0.40549602E+03  0.93824422E+04                                 8.263620                            6.742659       0.086682       2.009973                    0.999673      28.830437      82.622269       0.629607       0.420443      -1.060081       0.004409      -0.011581      -0.012881       0.017874      -0.013190       0.024676      -0.006547      -0.035442       0.050331      -0.039208       0.005535       0.033672              8.894466      10.413003       0.988801      -2.169910       8.918215       2.433588       7.352181           0.000709
           50              C       1.622984       6.565418      13.598478       0.595028      23.153844 0.24936481E+03  0.51504809E+04                                 7.446201                            5.589215       0.055131       2.080341                    0.999448      22.061344      61.313771       0.631242       0.469783      -1.022869       0.045800       0.043073       0.061255       0.087779       0.002127      -0.101458      -0.005000       0.088806       0.086746      -0.072342      -0.058681       0.131023              8.595154       8.634906      -0.429470       4.328011       8.744742      -0.025619       8.405816           0.006190
           51              C       0.793493       5.683337      12.690869       0.142193      30.745412 0.37267328E+03  0.84254838E+04                                 8.697218                            6.577669       0.001848       2.033290                    0.999378      25.507543      71.771083       0.622289       0.435359      -1.053057      -0.050119      -0.011870      -0.055503       0.075719      -0.012951      -0.048974      -0.007697       0.092047       0.072511      -0.063078      -0.015339       0.078418             10.011040       9.350659       0.796583       4.703577      11.525580       1.155226       9.156880           0.000985
           52              C       0.806925       4.322394      12.734352      -0.135166      29.358972 0.40549231E+03  0.93823255E+04                                 8.263563                            6.742639       0.086530       2.009932                    0.999673      28.830135      82.621006       0.629607       0.420444      -1.060081      -0.012224       0.001947      -0.012875       0.017860      -0.008736      -0.017998      -0.018087       0.040540       0.050302      -0.039180       0.005524       0.033655              8.894380       8.435497       0.153098       3.192396      10.895556       0.662660       7.352087           0.000709
           53              C      -2.801174       8.606101      13.598478       0.595062      23.153097 0.24935152E+03  0.51501183E+04                                 7.445929                            5.588988       0.054864       2.080261                    0.999449      22.060697      61.310686       0.631270       0.469770      -1.022880       0.014415      -0.061183       0.061283       0.087788       0.037418       0.046384       0.090396      -0.048075       0.086756      -0.072360      -0.058693       0.131054              8.594869       9.088907       0.167041      -2.186037       8.290229      -3.735196       8.405470           0.006193
           54              C      -3.150332       9.765502      12.690869       0.142349      30.741672 0.37260727E+03  0.84236139E+04                                 8.696559                            6.577116       0.001789       2.033293                    0.999378      25.505328      71.763117       0.622312       0.435362      -1.053055       0.014859       0.049360      -0.055547       0.075780       0.046313       0.017804       0.046269      -0.023561       0.072697      -0.063093      -0.015319       0.078412             10.010380      10.290719      -1.339589      -1.351229      10.583905      -4.651126       9.156516           0.000988
           55              C      -4.335660      10.434341      12.734352      -0.135226      29.359141 0.40549901E+03  0.93825092E+04                                 8.263521                            6.742615       0.086896       2.010034                    0.999673      28.830615      82.622213       0.629620       0.420434      -1.060088       0.007809       0.009665      -0.012857       0.017880       0.021950      -0.006672       0.024630      -0.005122       0.050334      -0.039210       0.005550       0.033660              8.894340      10.147963      -1.141546      -1.022533       9.182921      -3.096025       7.352136           0.000712
           56              C       6.497311       1.877163      13.598478       0.594989      23.154929 0.24937370E+03  0.51506972E+04                                 7.446372                            5.589272       0.055167       2.080346                    0.999447      22.061624      61.314230       0.631247       0.469776      -1.022876       0.060211      -0.018099       0.061239       0.087768      -0.039540      -0.055043       0.085356      -0.040705       0.086786      -0.072310      -0.058709       0.131019              8.595445       8.345661       0.262159       2.142080       9.034479      -3.761153       8.406195           0.006198
           57              C       5.318661       2.154483      12.690869       0.142295      30.741416 0.37259655E+03  0.84233453E+04                                 8.696511                            6.577022       0.001914       2.033315                    0.999379      25.506032      71.765938       0.622314       0.435362      -1.053051      -0.035325       0.037475      -0.055560       0.075757      -0.033399      -0.031192       0.038634      -0.068471       0.072739      -0.063134      -0.015386       0.078520             10.010333      11.670548       0.543099       3.352135       9.203819      -3.495831       9.156632           0.000983
           58              C       4.146766       1.462379      12.734352      -0.135184      29.359284 0.40549654E+03  0.93824564E+04                                 8.263624                            6.742662       0.086684       2.009974                    0.999673      28.830465      82.622342       0.629607       0.420443      -1.060081      -0.004409       0.011581      -0.012881       0.017874      -0.013190      -0.024676       0.006547      -0.035442       0.050331      -0.039208       0.005536       0.033672              8.894470      10.413007       0.988803       2.169910       8.918220      -2.433590       7.352184           0.000709
           59              C       6.052516       6.728938      13.598478       0.595028      23.153844 0.24936480E+03  0.51504807E+04                                 7.446201                            5.589215       0.055130       2.080341                    0.999448      22.061344      61.313773       0.631242       0.469783      -1.022869      -0.045800      -0.043073       0.061255       0.087779       0.002127       0.101458       0.005000       0.088806       0.086746      -0.072342      -0.058681       0.131023              8.595155       8.634906      -0.429470      -4.328011       8.744742       0.025618       8.405816           0.006190
           60              C       6.882007       7.611019      12.690869       0.142193      30.745417 0.37267334E+03  0.84254855E+04                                 8.697220                            6.577670       0.001847       2.033290                    0.999378      25.507545      71.771091       0.622289       0.435359      -1.053057       0.050119       0.011870      -0.055503       0.075719      -0.012951       0.048974       0.007697       0.092047       0.072511      -0.063078      -0.015339       0.078418             10.011041       9.350660       0.796583      -4.703577      11.525584      -1.155226       9.156881           0.000985
           61              C       6.868575       8.971962      12.734352      -0.135166      29.358968 0.40549219E+03  0.93823217E+04                                 8.263561                            6.742637       0.086532       2.009933                    0.999673      28.830132      82.620982       0.629608       0.420444      -1.060081       0.012224      -0.001947      -0.012875       0.017860      -0.008736       0.017998       0.018087       0.040540       0.050302      -0.039180       0.005525       0.033655              8.894378       8.435494       0.153098      -3.192395      10.895555      -0.662660       7.352085           0.000709
           62              C      10.476674       4.688255      13.598478       0.595062      23.153097 0.24935151E+03  0.51501181E+04                                 7.445929                            5.588988       0.054864       2.080261                    0.999449      22.060697      61.310688       0.631270       0.469770      -1.022880      -0.014415       0.061183       0.061283       0.087788       0.037418      -0.046384      -0.090396      -0.048075       0.086756      -0.072360      -0.058693       0.131054              8.594869       9.088907       0.167041       2.186037       8.290229       3.735197       8.405471           0.006193
           63              C      10.825832       3.528854      12.690869       0.142349      30.741678 0.37260732E+03  0.84236155E+04                                 8.696560                            6.577117       0.001788       2.033293                    0.999378      25.505330      71.763127       0.622312       0.435362      -1.053055      -0.014859      -0.049360      -0.055547       0.075780       0.046313      -0.017804      -0.046269      -0.023561       0.072697      -0.063093      -0.015319       0.078412             10.010382      10.290722      -1.339590       1.351229      10.583907       4.651127       9.156518           0.000988
           64              C      12.011160       2.860015      12.734352      -0.135226      29.359139 0.40549893E+03  0.93825067E+04                                 8.263519                            6.742613       0.086898       2.010035                    0.999673      28.830614      82.622196       0.629621       0.420434      -1.060088      -0.007809      -0.009664      -0.012857       0.017879       0.021950       0.006672      -0.024630      -0.005122       0.050334      -0.039210       0.005550       0.033660              8.894338      10.147961      -1.141547       1.022532       9.182920       3.096025       7.352134           0.000712
           65              C       8.853689       1.877163      10.119522       0.594998      23.153967 0.24936319E+03  0.51504083E+04                                 7.446076                            5.589096       0.055171       2.080352                    0.999447      22.061034      61.311473       0.631269       0.469766      -1.022884      -0.060203      -0.018125      -0.061232       0.087763       0.039533      -0.055064      -0.085362      -0.040729       0.086792      -0.072331      -0.058704       0.131035              8.595054       8.345326      -0.262234       2.141907       9.034077       3.760911       8.405759           0.006184
           66              C      10.032339       2.154483      11.027131       0.142297      30.740536 0.37258636E+03  0.84230312E+04                                 8.696261                            6.576874       0.001984       2.033343                    0.999379      25.505572      71.763562       0.622331       0.435355      -1.053059       0.035308       0.037461       0.055571       0.075751       0.033398      -0.031187      -0.038631      -0.068468       0.072745      -0.063131      -0.015383       0.078515             10.009995      11.670176      -0.543229       3.351877       9.203567       3.495666       9.156241           0.000980
           67              C      11.204234       1.462379      10.983648      -0.135161      29.358431 0.40548077E+03  0.93820187E+04                                 8.263527                            6.742556       0.086725       2.009999                    0.999673      28.829862      82.620824       0.629608       0.420446      -1.060077       0.004405       0.011565       0.012897       0.017875       0.013192      -0.024671      -0.006548      -0.035436       0.050316      -0.039201       0.005533       0.033668              8.894379      10.412788      -0.988806       2.169813       8.918221       2.433664       7.352129           0.000688
           68              C       9.298484       6.728938      10.119522       0.595067      23.153457 0.24936060E+03  0.51503774E+04                                 7.446173                            5.589213       0.055011       2.080307                    0.999448      22.061046      61.313038       0.631234       0.469791      -1.022864       0.045799      -0.043055      -0.061268       0.087778      -0.002111       0.101472      -0.005023       0.088807       0.086727      -0.072365      -0.058671       0.131036              8.595099       8.634841       0.429478      -4.327942       8.744730      -0.025621       8.405727           0.006174
           69              C       8.468993       7.611019      11.027131       0.142176      30.745301 0.37267255E+03  0.84254467E+04                                 8.697124                            6.577609       0.001962       2.033327                    0.999378      25.507515      71.770454       0.622301       0.435351      -1.053064      -0.050134       0.011866       0.055488       0.075718       0.012944       0.048957      -0.007694       0.092040       0.072506      -0.063069      -0.015330       0.078398             10.010917       9.350529      -0.796496      -4.703484      11.525487       1.155131       9.156735           0.000977
           70              C       8.482425       8.971962      10.983648      -0.135168      29.358835 0.40548890E+03  0.93822410E+04                                 8.263567                            6.742620       0.086626       2.009962                    0.999673      28.830080      82.621225       0.629606       0.420445      -1.060078      -0.012248      -0.001946       0.012863       0.017868       0.008738       0.017989      -0.018082       0.040543       0.050294      -0.039175       0.005531       0.033644              8.894396       8.435533      -0.153009      -3.192440      10.895542       0.662565       7.352112           0.000684
           71              C       4.874326       4.688255      10.119522       0.595038      23.154025 0.24936231E+03  0.51504153E+04                                 7.446223                            5.589176       0.054847       2.080250                    0.999449      22.061274      61.313450       0.631246       0.469782      -1.022870       0.014424       0.061198      -0.061271       0.087792      -0.037411      -0.046384       0.090380      -0.048082       0.086763      -0.072345      -0.058693       0.131038              8.595243       9.089219      -0.167073       2.186147       8.290623      -3.735439       8.405888           0.006181
           72              C       4.525168       3.528854      11.027131       0.142351      30.742550 0.37261774E+03  0.84239361E+04                                 8.696805                            6.577261       0.001742       2.033274                    0.999378      25.505810      71.765566       0.622295       0.435369      -1.053048       0.014851      -0.049349       0.055564       0.075784      -0.046310      -0.017804       0.046267      -0.023564       0.072689      -0.063088      -0.015320       0.078409             10.010703      10.291005       1.339626       1.351288      10.584266      -4.651330       9.156836           0.000976
           73              C       3.339840       2.860015      10.983648      -0.135225      29.359976 0.40551258E+03  0.93829208E+04                                 8.263706                            6.742744       0.086848       2.010016                    0.999673      28.831221      82.624926       0.629611       0.420436      -1.060085       0.007805      -0.009656       0.012869       0.017882      -0.021950       0.006683       0.024624      -0.005117       0.050336      -0.039213       0.005561       0.033652              8.894549      10.148225       1.141572       1.022588       9.183123      -3.096100       7.352299           0.000683
           74              C      -1.178189      11.417193      10.119522       0.594998      23.153967 0.24936320E+03  0.51504085E+04                                 7.446076                            5.589096       0.055171       2.080352                    0.999447      22.061034      61.311471       0.631269       0.469766      -1.022884       0.060203       0.018125      -0.061232       0.087763       0.039533       0.055064       0.085362      -0.040729       0.086792      -0.072331      -0.058704       0.131035              8.595054       8.345325      -0.262234      -2.141907       9.034077      -3.760911       8.405759           0.006184
           75              C      -2.356839      11.139873      11.027131       0.142297      30.740531 0.37258632E+03  0.84230301E+04                                 8.696259                            6.576873       0.001985       2.033343                    0.999379      25.505570      71.763553       0.622331       0.435355      -1.053059      -0.035308      -0.037461       0.055571       0.075751       0.033398       0.031187       0.038631      -0.068468       0.072745      -0.063131      -0.015383       0.078515             10.009993      11.670174      -0.543228      -3.351876       9.203566      -3.495666       9.156240           0.000980
           76              C      -3.528734      11.831977      10.983648      -0.135160      29.358414 0.40548049E+03  0.93820109E+04                                 8.263524                            6.742554       0.086724       2.009999                    0.999673      28.829854      82.620802       0.629608       0.420446      -1.060077      -0.004406      -0.011565       0.012897       0.017875       0.013192       0.024671       0.006548      -0.035436       0.050316      -0.039201       0.005533       0.033668              8.894376      10.412781      -0.988805      -2.169811       8.918220      -2.433665       7.352128           0.000688
           77              C      -1.622984       6.565418      10.119522       0.595066      23.153457 0.24936061E+03  0.51503775E+04                                 7.446173                            5.589213       0.055011       2.080307                    0.999448      22.061047      61.313039       0.631234       0.469791      -1.022864      -0.045799       0.043055      -0.061268       0.087778      -0.002111      -0.101472       0.005023       0.088807       0.086727      -0.072365      -0.058671       0.131035              8.595099       8.634840       0.429478       4.327941       8.744730       0.025621       8.405726           0.006174
           78              C      -0.793493       5.683337      11.027131       0.142176      30.745298 0.37267254E+03  0.84254462E+04                                 8.697123                            6.577608       0.001962       2.033327                    0.999378      25.507514      71.770446       0.622301       0.435351      -1.053064       0.050135      -0.011866       0.055488       0.075718       0.012944      -0.048957       0.007694       0.092040       0.072506      -0.063069      -0.015330       0.078398             10.010915       9.350527      -0.796495       4.703483      11.525484      -1.155130       9.156734           0.000977
           79              C      -0.806925       4.322394      10.983648      -0.135168      29.358818 0.40548860E+03  0.93822326E+04                                 8.263565                            6.742618       0.086624       2.009962                    0.999673      28.830072      82.621202       0.629606       0.420446      -1.060078       0.012248       0.001946       0.012864       0.017868       0.008737      -0.017989       0.018082       0.040543       0.050294      -0.039175       0.005531       0.033644              8.894392       8.435531      -0.153007       3.192439      10.895536      -0.662562       7.352111           0.000684
           80              C       2.801174       8.606101      10.119522       0.595038      23.154024 0.24936232E+03  0.51504155E+04                                 7.446223                            5.589177       0.054847       2.080250                    0.999449      22.061274      61.313450       0.631246       0.469782      -1.022870      -0.014424      -0.061198      -0.061271       0.087792      -0.037411       0.046384      -0.090380      -0.048082       0.086763      -0.072345      -0.058693       0.131038              8.595243       9.089219      -0.167072      -2.186147       8.290622       3.735439       8.405888           0.006181
           81              C       3.150332       9.765502      11.027131       0.142351      30.742547 0.37261773E+03  0.84239354E+04                                 8.696804                            6.577261       0.001743       2.033274                    0.999378      25.505808      71.765553       0.622296       0.435369      -1.053048      -0.014851       0.049349       0.055564       0.075784      -0.046310       0.017804      -0.046267      -0.023564       0.072689      -0.063088      -0.015320       0.078409             10.010701      10.291004       1.339627      -1.351287      10.584265       4.651329       9.156834           0.000976
           82              C       4.335660      10.434341      10.983648      -0.135224      29.359933 0.40551191E+03  0.93829016E+04                                 8.263698                            6.742737       0.086847       2.010016                    0.999673      28.831193      82.624837       0.629611       0.420436      -1.060085      -0.007805       0.009656       0.012869       0.017882      -0.021950      -0.006683      -0.024624      -0.005117       0.050336      -0.039213       0.005561       0.033652              8.894540      10.148215       1.141569      -1.022589       9.183113       3.096097       7.352293           0.000683
           83              C       6.497311       1.877163       2.213522       0.594990      23.154923 0.24937363E+03  0.51506954E+04                                 7.446370                            5.589271       0.055167       2.080346                    0.999447      22.061621      61.314217       0.631248       0.469776      -1.022876       0.060211      -0.018099      -0.061239       0.087768      -0.039540       0.055043      -0.085356      -0.040705       0.086786      -0.072310      -0.058709       0.131019              8.595443       8.345659       0.262159      -2.142079       9.034476       3.761152       8.406193           0.006199
           84              C       5.318661       2.154483       3.121131       0.142295      30.741414 0.37259654E+03  0.84233449E+04                                 8.696511                            6.577022       0.001914       2.033315                    0.999379      25.506031      71.765937       0.622314       0.435363      -1.053051      -0.035325       0.037475       0.055560       0.075757      -0.033399       0.031192      -0.038634      -0.068471       0.072739      -0.063134      -0.015387       0.078520             10.010333      11.670547       0.543099      -3.352135       9.203819       3.495832       9.156632           0.000983
           85              C       4.146766       1.462379       3.077648      -0.135184      29.359270 0.40549627E+03  0.93824491E+04                                 8.263622                            6.742660       0.086683       2.009974                    0.999673      28.830458      82.622325       0.629607       0.420443      -1.060081      -0.004409       0.011581       0.012881       0.017874      -0.013190       0.024676      -0.006547      -0.035442       0.050331      -0.039208       0.005536       0.033672              8.894468      10.413001       0.988802      -2.169908       8.918221       2.433591       7.352183           0.000709
           86              C       6.052516       6.728938       2.213522       0.595029      23.153839 0.24936474E+03  0.51504793E+04                                 7.446200                            5.589214       0.055130       2.080341                    0.999448      22.061341      61.313764       0.631242       0.469783      -1.022869      -0.045800      -0.043073      -0.061255       0.087779       0.002127      -0.101458      -0.005000       0.088806       0.086746      -0.072342      -0.058681       0.131023              8.595153       8.634905      -0.429470       4.328010       8.744741      -0.025619       8.405815           0.006190
           87              C       6.882007       7.611019       3.121131       0.142193      30.745417 0.37267335E+03  0.84254858E+04                                 8.697219                            6.577670       0.001848       2.033290                    0.999378      25.507545      71.771091       0.622289       0.435359      -1.053057       0.050119       0.011870       0.055503       0.075719      -0.012951      -0.048974      -0.007697       0.092047       0.072511      -0.063078      -0.015339       0.078418             10.011041       9.350660       0.796583       4.703577      11.525583       1.155226       9.156881           0.000985
           88              C       6.868575       8.971962       3.077648      -0.135166      29.358952 0.40549189E+03  0.93823133E+04                                 8.263558                            6.742634       0.086531       2.009932                    0.999673      28.830124      82.620959       0.629608       0.420444      -1.060081       0.012224      -0.001947       0.012875       0.017860      -0.008736      -0.017998      -0.018087       0.040540       0.050302      -0.039180       0.005524       0.033655              8.894375       8.435492       0.153095       3.192395      10.895549       0.662657       7.352083           0.000709
           89              C      10.476674       4.688255       2.213522       0.595063      23.153094 0.24935148E+03  0.51501172E+04                                 7.445927                            5.588987       0.054864       2.080261                    0.999449      22.060695      61.310678       0.631270       0.469770      -1.022880      -0.014415       0.061183      -0.061283       0.087788       0.037418       0.046384       0.090396      -0.048075       0.086756      -0.072360      -0.058693       0.131054              8.594867       9.088906       0.167041      -2.186036       8.290227      -3.735196       8.405469           0.006193
           90              C      10.825832       3.528854       3.121131       0.142349      30.741675 0.37260731E+03  0.84236151E+04                                 8.696559                            6.577117       0.001789       2.033294                    0.999378      25.505329      71.763122       0.622312       0.435362      -1.053055      -0.014859      -0.049360       0.055547       0.075780       0.046313       0.017804       0.046269      -0.023561       0.072697      -0.063093      -0.015319       0.078412             10.010381      10.290720      -1.339589      -1.351229      10.583906      -4.651126       9.156517           0.000988
           91              C      12.011160       2.860015       3.077648      -0.135225      29.359123 0.40549866E+03  0.93824990E+04                                 8.263516                            6.742611       0.086897       2.010034                    0.999673      28.830605      82.622172       0.629621       0.420434      -1.060088      -0.007809      -0.009665       0.012857       0.017880       0.021950      -0.006672       0.024630      -0.005122       0.050334      -0.039210       0.005550       0.033660              8.894335      10.147958      -1.141544      -1.022534       9.182915      -3.096024       7.352132           0.000712
           92              C       1.178189      11.417193       2.213522       0.594990      23.154925 0.24937366E+03  0.51506963E+04                                 7.446371                            5.589271       0.055167       2.080346                    0.999447      22.061622      61.314220       0.631248       0.469776      -1.022876      -0.060211       0.018099      -0.061239       0.087768      -0.039540      -0.055043       0.085356      -0.040705       0.086786      -0.072310      -0.058709       0.131019              8.595443       8.345660       0.262159       2.142080       9.034477      -3.761152       8.406193           0.006199
           93              C       2.356839      11.139873       3.121131       0.142295      30.741418 0.37259660E+03  0.84233465E+04                                 8.696512                            6.577022       0.001914       2.033315                    0.999379      25.506032      71.765937       0.622314       0.435362      -1.053051       0.035325      -0.037475       0.055560       0.075757      -0.033399      -0.031192       0.038634      -0.068471       0.072739      -0.063134      -0.015386       0.078520             10.010334      11.670551       0.543100       3.352135       9.203819      -3.495831       9.156632           0.000983
           94              C       3.528734      11.831977       3.077648      -0.135184      29.359228 0.40549560E+03  0.93824294E+04                                 8.263614                            6.742653       0.086685       2.009974                    0.999673      28.830426      82.622209       0.629608       0.420443      -1.060081       0.004409      -0.011581       0.012881       0.017874      -0.013190      -0.024676       0.006547      -0.035442       0.050331      -0.039208       0.005536       0.033672              8.894460      10.412995       0.988802       2.169908       8.918209      -2.433587       7.352175           0.000709
           95              C       1.622984       6.565418       2.213522       0.595029      23.153839 0.24936474E+03  0.51504792E+04                                 7.446200                            5.589214       0.055130       2.080341                    0.999448      22.061341      61.313763       0.631242       0.469783      -1.022869       0.045800       0.043073      -0.061255       0.087779       0.002127       0.101458       0.005000       0.088806       0.086746      -0.072342      -0.058681       0.131023              8.595153       8.634904      -0.429470      -4.328010       8.744741       0.025618       8.405814           0.006190
           96              C       0.793493       5.683337       3.121131       0.142193      30.745423 0.37267342E+03  0.84254879E+04                                 8.697220                            6.577671       0.001848       2.033290                    0.999378      25.507548      71.771099       0.622289       0.435359      -1.053057      -0.050119      -0.011870       0.055503       0.075719      -0.012951       0.048974       0.007697       0.092047       0.072511      -0.063079      -0.015339       0.078418             10.011042       9.350661       0.796582      -4.703578      11.525585      -1.155226       9.156881           0.000985
           97              C       0.806925       4.322394       3.077648      -0.135166      29.358949 0.40549181E+03  0.93823109E+04                                 8.263556                            6.742633       0.086533       2.009933                    0.999673      28.830122      82.620941       0.629608       0.420444      -1.060081      -0.012224       0.001947       0.012875       0.017860      -0.008736       0.017998       0.018087       0.040540       0.050302      -0.039180       0.005525       0.033655              8.894373       8.435490       0.153097      -3.192394      10.895549      -0.662658       7.352082           0.000709
           98              C      -2.801174       8.606101       2.213522       0.595063      23.153095 0.24935150E+03  0.51501176E+04                                 7.445928                            5.588988       0.054864       2.080261                    0.999449      22.060696      61.310681       0.631270       0.469770      -1.022880       0.014415      -0.061183      -0.061283       0.087788       0.037418      -0.046384      -0.090396      -0.048075       0.086756      -0.072360      -0.058693       0.131054              8.594867       9.088906       0.167041       2.186036       8.290228       3.735196       8.405469           0.006193
           99              C      -3.150332       9.765502       3.121131       0.142349      30.741682 0.37260738E+03  0.84236172E+04                                 8.696561                            6.577117       0.001788       2.033293                    0.999378      25.505332      71.763133       0.622312       0.435362      -1.053055       0.014859       0.049360       0.055547       0.075780       0.046313      -0.017804      -0.046269      -0.023561       0.072697      -0.063093      -0.015319       0.078412             10.010383      10.290723      -1.339590       1.351229      10.583907       4.651127       9.156518           0.000988
          100              C      -4.335660      10.434341       3.077648      -0.135226      29.359122 0.40549860E+03  0.93824970E+04                                 8.263515                            6.742610       0.086899       2.010035                    0.999673      28.830604      82.622159       0.629621       0.420434      -1.060088       0.007809       0.009664       0.012857       0.017879       0.021950       0.006672      -0.024630      -0.005122       0.050334      -0.039210       0.005550       0.033660              8.894334      10.147958      -1.141546       1.022533       9.182914       3.096024       7.352131           0.000712
          101              C      -1.178189      11.417193       5.692478       0.594998      23.153962 0.24936313E+03  0.51504066E+04                                 7.446075                            5.589095       0.055171       2.080353                    0.999447      22.061031      61.311460       0.631270       0.469766      -1.022884       0.060203       0.018125       0.061232       0.087763       0.039533      -0.055064      -0.085362      -0.040729       0.086792      -0.072331      -0.058704       0.131035              8.595053       8.345325      -0.262234       2.141907       9.034076       3.760910       8.405757           0.006184
          102              C      -2.356839      11.139873       4.784869       0.142297      30.740540 0.37258641E+03  0.84230327E+04                                 8.696261                            6.576874       0.001984       2.033343                    0.999379      25.505574      71.763568       0.622331       0.435355      -1.053059      -0.035308      -0.037461      -0.055571       0.075751       0.033398      -0.031187      -0.038631      -0.068468       0.072745      -0.063131      -0.015383       0.078515             10.009995      11.670177      -0.543229       3.351877       9.203568       3.495667       9.156241           0.000980
          103              C      -3.528734      11.831977       4.828352      -0.135160      29.358425 0.40548066E+03  0.93820155E+04                                 8.263525                            6.742554       0.086725       2.009999                    0.999673      28.829859      82.620810       0.629608       0.420446      -1.060077      -0.004405      -0.011565      -0.012897       0.017875       0.013192      -0.024671      -0.006548      -0.035436       0.050316      -0.039201       0.005533       0.033668              8.894378      10.412786      -0.988806       2.169813       8.918220       2.433664       7.352128           0.000688
          104              C      -1.622984       6.565418       5.692478       0.595067      23.153453 0.24936055E+03  0.51503761E+04                                 7.446172                            5.589213       0.055011       2.080307                    0.999448      22.061044      61.313031       0.631234       0.469791      -1.022864      -0.045799       0.043055       0.061268       0.087778      -0.002111       0.101472      -0.005023       0.088807       0.086727      -0.072365      -0.058671       0.131035              8.595098       8.634840       0.429478      -4.327941       8.744729      -0.025621       8.405725           0.006174
          105              C      -0.793493       5.683337       4.784869       0.142175      30.745307 0.37267263E+03  0.84254488E+04                                 8.697125                            6.577610       0.001962       2.033327                    0.999378      25.507518      71.770462       0.622301       0.435351      -1.053064       0.050135      -0.011866      -0.055488       0.075718       0.012944       0.048957      -0.007694       0.092040       0.072506      -0.063069      -0.015330       0.078399             10.010918       9.350529      -0.796495      -4.703484      11.525488       1.155131       9.156736           0.000977
          106              C      -0.806925       4.322394       4.828352      -0.135168      29.358825 0.40548869E+03  0.93822348E+04                                 8.263565                            6.742618       0.086626       2.009962                    0.999673      28.830075      82.621203       0.629606       0.420445      -1.060078       0.012248       0.001946      -0.012863       0.017868       0.008738       0.017989      -0.018082       0.040542       0.050294      -0.039175       0.005531       0.033644              8.894393       8.435530      -0.153008      -3.192439      10.895538       0.662564       7.352110           0.000684
          107              C       2.801174       8.606101       5.692478       0.595039      23.154018 0.24936224E+03  0.51504134E+04                                 7.446222                            5.589176       0.054847       2.080250                    0.999449      22.061270      61.313437       0.631246       0.469782      -1.022870      -0.014424      -0.061198       0.061271       0.087792      -0.037411      -0.046384       0.090380      -0.048082       0.086763      -0.072345      -0.058693       0.131038              8.595242       9.089218      -0.167072       2.186146       8.290622      -3.735439       8.405887           0.006181
          108              C       3.150332       9.765502       4.784869       0.142351      30.742553 0.37261779E+03  0.84239374E+04                                 8.696806                            6.577261       0.001742       2.033274                    0.999378      25.505811      71.765566       0.622296       0.435369      -1.053048      -0.014851       0.049349      -0.055564       0.075784      -0.046310      -0.017804       0.046267      -0.023564       0.072689      -0.063088      -0.015320       0.078409             10.010703      10.291006       1.339627       1.351287      10.584268      -4.651330       9.156836           0.000976
          109              C       4.335660      10.434341       4.828352      -0.135225      29.359943 0.40551207E+03  0.93829060E+04                                 8.263699                            6.742738       0.086848       2.010016                    0.999673      28.831197      82.624843       0.629611       0.420436      -1.060085      -0.007805       0.009656      -0.012869       0.017882      -0.021950       0.006683       0.024624      -0.005117       0.050336      -0.039213       0.005561       0.033652              8.894542      10.148216       1.141573       1.022587       9.183117      -3.096098       7.352294           0.000683
          110              C       8.853689       1.877163       5.692478       0.594998      23.153962 0.24936314E+03  0.51504068E+04                                 7.446075                            5.589095       0.055171       2.080353                    0.999447      22.061031      61.311461       0.631269       0.469766      -1.022884      -0.060203      -0.018125       0.061232       0.087763       0.039533       0.055064       0.085362      -0.040729       0.086792      -0.072331      -0.058704       0.131035              8.595052       8.345324      -0.262234      -2.141906       9.034076      -3.760910       8.405757           0.006184
          111              C      10.032339       2.154483       4.784869       0.142297      30.740537 0.37258640E+03  0.84230323E+04                                 8.696260                            6.576874       0.001984       2.033343                    0.999379      25.505573      71.763561       0.622331       0.435355      -1.053059       0.035308       0.037461      -0.055571       0.075751       0.033398       0.031187       0.038631      -0.068468       0.072745      -0.063131      -0.015383       0.078515             10.009994      11.670174      -0.543229      -3.351876       9.203567      -3.495666       9.156240           0.000980
          112              C      11.204234       1.462379       4.828352      -0.135160      29.358409 0.40548037E+03  0.93820075E+04                                 8.263522                            6.742552       0.086724       2.009999                    0.999673      28.829851      82.620786       0.629608       0.420446      -1.060077       0.004406       0.011565      -0.012897       0.017875       0.013192       0.024671       0.006548      -0.035436       0.050316      -0.039201       0.005533       0.033668              8.894374      10.412778      -0.988805      -2.169810       8.918219      -2.433665       7.352126           0.000688
          113              C       9.298484       6.728938       5.692478       0.595067      23.153452 0.24936055E+03  0.51503760E+04                                 7.446172                            5.589212       0.055011       2.080307                    0.999448      22.061044      61.313030       0.631234       0.469791      -1.022864       0.045799      -0.043055       0.061268       0.087778      -0.002111      -0.101471       0.005023       0.088807       0.086727      -0.072365      -0.058671       0.131035              8.595098       8.634839       0.429478       4.327941       8.744728       0.025621       8.405725           0.006174
          114              C       8.468993       7.611019       4.784869       0.142175      30.745303 0.37267259E+03  0.84254477E+04                                 8.697124                            6.577609       0.001962       2.033327                    0.999378      25.507516      71.770454       0.622301       0.435351      -1.053064      -0.050135       0.011866      -0.055488       0.075718       0.012944      -0.048957       0.007694       0.092040       0.072506      -0.063069      -0.015330       0.078399             10.010916       9.350528      -0.796495       4.703484      11.525486      -1.155130       9.156735           0.000977
          115              C       8.482425       8.971962       4.828352      -0.135167      29.358810 0.40548844E+03  0.93822279E+04                                 8.263562                            6.742616       0.086625       2.009962                    0.999673      28.830068      82.621184       0.629606       0.420445      -1.060078      -0.012248      -0.001946      -0.012864       0.017868       0.008737      -0.017989       0.018082       0.040542       0.050294      -0.039175       0.005531       0.033644              8.894390       8.435529      -0.153006       3.192439      10.895533      -0.662561       7.352109           0.000684
          116              C       4.874326       4.688255       5.692478       0.595039      23.154018 0.24936223E+03  0.51504133E+04                                 7.446221                            5.589176       0.054847       2.080250                    0.999449      22.061270      61.313438       0.631246       0.469782      -1.022870       0.014424       0.061198       0.061271       0.087792      -0.037411       0.046384      -0.090380      -0.048082       0.086763      -0.072345      -0.058693       0.131038              8.595242       9.089218      -0.167073      -2.186146       8.290621       3.735438       8.405886           0.006181
          117              C       4.525168       3.528854       4.784869       0.142351      30.742553 0.37261781E+03  0.84239378E+04                                 8.696805                            6.577261       0.001742       2.033274                    0.999378      25.505812      71.765569       0.622296       0.435369      -1.053048       0.014851      -0.049349      -0.055564       0.075784      -0.046310       0.017804      -0.046267      -0.023564       0.072689      -0.063088      -0.015321       0.078409             10.010702      10.291005       1.339625      -1.351289      10.584265       4.651329       9.156836           0.000976
          118              C       3.339840       2.860015       4.828352      -0.135224      29.359956 0.40551223E+03  0.93829108E+04                                 8.263702                            6.742741       0.086847       2.010016                    0.999673      28.831211      82.624897       0.629611       0.420436      -1.060085       0.007805      -0.009656      -0.012869       0.017882      -0.021950      -0.006683      -0.024624      -0.005117       0.050336      -0.039213       0.005561       0.033652              8.894545      10.148222       1.141569      -1.022591       9.183117       3.096098       7.352297           0.000683
          119              C       4.538830      11.483399      11.859000      -0.041834      28.304969 0.38339779E+03  0.87121753E+04                                 8.025497                            6.516983       0.319653       2.094181                    0.999812      27.399901      76.788021       0.648865       0.415408      -1.067616      -0.025871      -0.014932      -0.000018       0.029870       0.006898       0.006998      -0.012116       0.007971      -0.009240      -0.018845       0.009338       0.009507              8.740415       9.826025       0.358540      -1.650983       9.412044       2.859603       6.983174           0.000121
          120              C       0.000000       3.621914      11.859000      -0.041802      28.303937 0.38337763E+03  0.87116028E+04                                 8.025358                            6.516860       0.319631       2.094197                    0.999812      27.398866      76.784619       0.648864       0.415414      -1.067612       0.000009       0.029849      -0.000011       0.029849      -0.000001      -0.014003      -0.000004      -0.015889      -0.009188      -0.018841       0.009365       0.009476              8.740271       9.204890       0.000010       3.301912      10.032856       0.000010       6.983065           0.000121
          121              C      -4.538830      11.483399      11.859000      -0.041818      28.304503 0.38339091E+03  0.87119736E+04                                 8.025409                            6.516924       0.319617       2.094180                    0.999812      27.399520      76.786571       0.648868       0.415408      -1.067617       0.025874      -0.014921       0.000025       0.029868      -0.006892       0.006998       0.012118       0.007970      -0.009232      -0.018843       0.009343       0.009500              8.740314       9.825884      -0.358480      -1.650980       9.411935      -2.859591       6.983123           0.000123
          122              C       3.136670       1.810957      11.859000      -0.041832      28.305113 0.38340011E+03  0.87122291E+04                                 8.025462                            6.516954       0.319655       2.094182                    0.999812      27.400036      76.788051       0.648874       0.415402      -1.067621       0.025870       0.014931      -0.000018       0.029870       0.006898      -0.006997       0.012116       0.007971      -0.009241      -0.018845       0.009338       0.009507              8.740375       9.825984       0.358546       1.650974       9.411998      -2.859587       6.983143           0.000121
          123              C       7.675500       9.672442      11.859000      -0.041801      28.303886 0.38337663E+03  0.87115742E+04                                 8.025346                            6.516849       0.319632       2.094198                    0.999812      27.398838      76.784508       0.648865       0.415414      -1.067612      -0.000008      -0.029849      -0.000011       0.029849      -0.000002       0.014002       0.000004      -0.015890      -0.009189      -0.018840       0.009364       0.009476              8.740258       9.204871       0.000009      -3.301905      10.032851      -0.000010       6.983053           0.000121
          124              C      12.214330       1.810957      11.859000      -0.041817      28.304450 0.38338989E+03  0.87119446E+04                                 8.025397                            6.516913       0.319619       2.094181                    0.999812      27.399491      76.786459       0.648869       0.415408      -1.067617      -0.025873       0.014921       0.000025       0.029867      -0.006892      -0.006998      -0.012117       0.007970      -0.009233      -0.018843       0.009342       0.009500              8.740302       9.825875      -0.358487       1.650976       9.411920       2.859585       6.983111           0.000123
          125              C       3.136670       1.810957       3.953000      -0.041834      28.305172 0.38340125E+03  0.87122616E+04                                 8.025475                            6.516966       0.319653       2.094181                    0.999812      27.400069      76.788178       0.648873       0.415402      -1.067621       0.025871       0.014932       0.000018       0.029870       0.006898       0.006998      -0.012116       0.007971      -0.009240      -0.018845       0.009338       0.009507              8.740389       9.825995       0.358538      -1.650979       9.412016       2.859595       6.983157           0.000121
          126              C       7.675500       9.672442       3.953000      -0.041802      28.303946 0.38337778E+03  0.87116069E+04                                 8.025359                            6.516861       0.319631       2.094197                    0.999812      27.398871      76.784633       0.648864       0.415414      -1.067612      -0.000009      -0.029849       0.000011       0.029849      -0.000002      -0.014003      -0.000004      -0.015889      -0.009188      -0.018841       0.009365       0.009476              8.740272       9.204894       0.000009       3.301914      10.032856       0.000010       6.983067           0.000121
          127              C      12.214330       1.810957       3.953000      -0.041818      28.304507 0.38339098E+03  0.87119755E+04                                 8.025409                            6.516924       0.319617       2.094180                    0.999812      27.399522      76.786573       0.648868       0.415408      -1.067617      -0.025874       0.014921      -0.000025       0.029868      -0.006892       0.006998       0.012118       0.007970      -0.009232      -0.018843       0.009343       0.009500              8.740315       9.825884      -0.358480      -1.650980       9.411936      -2.859592       6.983124           0.000123
          128              C       4.538830      11.483399       3.953000      -0.041832      28.304919 0.38339681E+03  0.87121471E+04                                 8.025485                            6.516972       0.319655       2.094182                    0.999812      27.399873      76.787907       0.648866       0.415408      -1.067616      -0.025870      -0.014932       0.000018       0.029870       0.006898      -0.006997       0.012116       0.007971      -0.009241      -0.018845       0.009338       0.009507              8.740402       9.826015       0.358546       1.650980       9.412028      -2.859597       6.983162           0.000121
          129              C       0.000000       3.621914       3.953000      -0.041801      28.303891 0.38337671E+03  0.87115765E+04                                 8.025347                            6.516850       0.319633       2.094198                    0.999812      27.398840      76.784514       0.648865       0.415414      -1.067612       0.000008       0.029849       0.000011       0.029849      -0.000002       0.014002       0.000004      -0.015890      -0.009189      -0.018840       0.009364       0.009476              8.740259       9.204873       0.000010      -3.301906      10.032850      -0.000010       6.983055           0.000121
          130              C      -4.538830      11.483399       3.953000      -0.041817      28.304454 0.38338996E+03  0.87119465E+04                                 8.025398                            6.516914       0.319619       2.094181                    0.999812      27.399493      76.786464       0.648869       0.415408      -1.067617       0.025873      -0.014921      -0.000025       0.029867      -0.006892      -0.006998      -0.012118       0.007970      -0.009233      -0.018843       0.009343       0.009500              8.740303       9.825876      -0.358486       1.650976       9.411920       2.859585       6.983112           0.000123
          131              N       2.157967      10.108895      11.859000      -0.336910      43.525508 0.61598971E+03  0.15557594E+05                                10.336974                            8.094975      -0.109853       1.954788                    0.998996      30.251718      85.700665       0.607923       0.398923      -1.092447       0.159893       0.092404       0.000035       0.184673      -0.084842       0.017788      -0.030786      -0.097890       0.206801      -0.132415       0.030548       0.101867             11.880140      11.234675      -0.894553      -3.311524      12.268036       5.736381      12.137708           0.001388
          132              N       0.000000       6.371187      11.859000      -0.336606      43.512584 0.61580836E+03  0.15551853E+05                                10.335316                            8.094025      -0.110505       1.954683                    0.999000      30.245324      85.679070       0.607932       0.398947      -1.092432       0.000009      -0.184627      -0.000006       0.184627       0.000001      -0.035450       0.000004       0.195797       0.206420      -0.132302       0.030602       0.101700             11.877969      12.781432       0.000034       6.621424      10.717582       0.000028      12.134894           0.001386
          133              N      -2.157967      10.108895      11.859000      -0.336901      43.524893 0.61598180E+03  0.15557323E+05                                10.336842                            8.094906      -0.109898       1.954775                    0.998996      30.251430      85.699269       0.607928       0.398921      -1.092450      -0.159883       0.092419      -0.000016       0.184672       0.084838       0.017785       0.030785      -0.097895       0.206802      -0.132413       0.030549       0.101864             11.879937      11.234537       0.894463      -3.311394      12.267833      -5.736228      12.137440           0.001388
          134              N       5.517533       3.185461      11.859000      -0.336910      43.525511 0.61598974E+03  0.15557595E+05                                10.336976                            8.094975      -0.109853       1.954788                    0.998996      30.251719      85.700673       0.607923       0.398923      -1.092447      -0.159893      -0.092404       0.000035       0.184673      -0.084842      -0.017788       0.030786      -0.097890       0.206801      -0.132415       0.030548       0.101867             11.880142      11.234676      -0.894554       3.311525      12.268040      -5.736384      12.137711           0.001388
          135              N       7.675500       6.923169      11.859000      -0.336606      43.512588 0.61580839E+03  0.15551854E+05                                10.335317                            8.094025      -0.110505       1.954682                    0.999000      30.245325      85.679075       0.607932       0.398947      -1.092432      -0.000009       0.184627      -0.000006       0.184627       0.000001       0.035450      -0.000004       0.195797       0.206420      -0.132302       0.030602       0.101700             11.877971      12.781433       0.000033      -6.621425      10.717584      -0.000028      12.134895           0.001386
          136              N       9.833467       3.185461      11.859000      -0.336901      43.524901 0.61598190E+03  0.15557326E+05                                10.336843                            8.094907      -0.109898       1.954775                    0.998996      30.251433      85.699281       0.607928       0.398921      -1.092450       0.159883      -0.092419      -0.000016       0.184672       0.084838      -0.017785      -0.030785      -0.097895       0.206802      -0.132413       0.030549       0.101864             11.879939      11.234539       0.894463       3.311395      12.267835       5.736229      12.137441           0.001388
          137              N       5.517533       3.185461       3.953000      -0.336910      43.525516 0.61598986E+03  0.15557598E+05                                10.336977                            8.094976      -0.109853       1.954788                    0.998996      30.251722      85.700681       0.607923       0.398923      -1.092447      -0.159893      -0.092404      -0.000035       0.184673      -0.084842       0.017788      -0.030786      -0.097890       0.206802      -0.132415       0.030548       0.101867             11.880143      11.234677      -0.894554      -3.311525      12.268040       5.736384      12.137712           0.001388
          138              N       7.675500       6.923169       3.953000      -0.336606      43.512592 0.61580848E+03  0.15551857E+05                                10.335318                            8.094026      -0.110505       1.954682                    0.999000      30.245327      85.679083       0.607932       0.398947      -1.092432      -0.000009       0.184627       0.000006       0.184627       0.000001      -0.035450       0.000004       0.195797       0.206420      -0.132302       0.030602       0.101700             11.877971      12.781434       0.000033       6.621426      10.717584       0.000028      12.134896           0.001386
          139              N       9.833467       3.185461       3.953000      -0.336901      43.524901 0.61598192E+03  0.15557326E+05                                10.336843                            8.094907      -0.109898       1.954775                    0.998996      30.251433      85.699280       0.607928       0.398921      -1.092450       0.159883      -0.092419       0.000016       0.184672       0.084838       0.017785       0.030785      -0.097895       0.206802      -0.132413       0.030549       0.101864             11.879938      11.234539       0.894463      -3.311394      12.267835      -5.736229      12.137441           0.001388
          140              N       2.157967      10.108895       3.953000      -0.336910      43.525519 0.61598986E+03  0.15557598E+05                                10.336976                            8.094976      -0.109853       1.954788                    0.998996      30.251722      85.700681       0.607923       0.398923      -1.092447       0.159893       0.092404      -0.000035       0.184673      -0.084842      -0.017788       0.030786      -0.097891       0.206802      -0.132415       0.030548       0.101867             11.880142      11.234677      -0.894553       3.311524      12.268039      -5.736382      12.137710           0.001388
          141              N       0.000000       6.371187       3.953000      -0.336606      43.512598 0.61580854E+03  0.15551859E+05                                10.335319                            8.094027      -0.110505       1.954682                    0.999000      30.245329      85.679091       0.607932       0.398947      -1.092432       0.000009      -0.184627       0.000006       0.184627       0.000001       0.035450      -0.000004       0.195797       0.206420      -0.132302       0.030602       0.101700             11.877973      12.781436       0.000034      -6.621426      10.717586      -0.000028      12.134897           0.001386
          142              N      -2.157967      10.108895       3.953000      -0.336901      43.524909 0.61598202E+03  0.15557330E+05                                10.336844                            8.094908      -0.109898       1.954775                    0.998996      30.251436      85.699293       0.607928       0.398921      -1.092450      -0.159883       0.092419       0.000016       0.184672       0.084838      -0.017785      -0.030785      -0.097895       0.206802      -0.132413       0.030549       0.101864             11.879940      11.234541       0.894464       3.311395      12.267837       5.736229      12.137443           0.001388
          143              O       1.278431      12.430223      14.336582      -0.577195      36.695545 0.50159054E+03  0.11805265E+05                                 8.644726                            6.799780       0.621679       2.247587                    0.998920      27.267019      70.035699       0.752849       0.345678      -1.154227      -0.005499      -0.039788      -0.028239       0.049100      -0.023476       0.038844       0.003849      -0.101291       0.075614      -0.082408       0.036418       0.045990             10.188928       6.224968      -1.656166      -1.942311      12.024567       6.075654      12.317248           0.035761
          144              O       0.193576      10.640537      13.525901      -0.603904      36.636749 0.59201592E+03  0.14577638E+05                                 8.707104                            7.564489       0.306457       2.126200                    0.998395      28.676151      76.268484       0.686270       0.362457      -1.136354       0.011241       0.022295       0.045804       0.052167       0.032609       0.066330      -0.068632      -0.038385      -0.074260      -0.118874       0.039361       0.079513              9.198592      10.607619       3.606169       0.636708      10.068620       1.766596       6.919536           0.006445
          145              O       2.450173       5.972091      14.336582      -0.577240      36.696033 0.50160447E+03  0.11805665E+05                                 8.644780                            6.799849       0.621898       2.247648                    0.998921      27.267612      70.037250       0.752850       0.345675      -1.154230      -0.031747       0.024606      -0.028293       0.049131      -0.032126      -0.016106      -0.035559       0.091259       0.075572      -0.082388       0.036398       0.045991             10.188945      12.008984      -1.683274       6.232814       6.240629      -1.355774      12.317224           0.035790
          146              O       1.442687       7.806446      13.525901      -0.603908      36.638718 0.59205829E+03  0.14578992E+05                                 8.707551                            7.564874       0.306357       2.126165                    0.998392      28.676620      76.271409       0.686235       0.362468      -1.136341       0.013689      -0.020834       0.045817       0.052160      -0.032914      -0.092664      -0.023112      -0.037291      -0.074195      -0.118917       0.039344       0.079573              9.199062       7.080737      -1.569880       1.211770      13.596459      -1.434849       6.919991           0.006442
          147              O      -3.728604       8.186399      14.336582      -0.577277      36.698914 0.50164890E+03  0.11806982E+05                                 8.645242                            6.800170       0.621807       2.247596                    0.998921      27.268730      70.041112       0.752829       0.345677      -1.154228       0.037185       0.015238      -0.028299       0.049150       0.055582      -0.022737       0.031742       0.009990       0.075548      -0.082392       0.036382       0.046010             10.189559       9.140973       3.339598      -4.290809       9.109695      -4.720248      12.318008           0.035813
          148              O      -1.636263       8.141730      13.525901      -0.603918      36.640908 0.59209421E+03  0.14580095E+05                                 8.707872                            7.565085       0.306453       2.126174                    0.998397      28.677534      76.274364       0.686228       0.362467      -1.136343      -0.024889      -0.001362       0.045817       0.052158       0.000328       0.026325       0.091821       0.075653      -0.074199      -0.118931       0.039331       0.079600              9.199452      13.327810      -2.036680      -1.848700       7.350311      -0.331869       6.920235           0.006449
          149              O       6.397069       0.864133      14.336582      -0.577195      36.695540 0.50159047E+03  0.11805263E+05                                 8.644725                            6.799779       0.621679       2.247587                    0.998920      27.267018      70.035693       0.752849       0.345678      -1.154227       0.005499       0.039788      -0.028239       0.049100      -0.023476      -0.038844      -0.003849      -0.101291       0.075614      -0.082408       0.036418       0.045990             10.188926       6.224967      -1.656166       1.942311      12.024565      -6.075653      12.317246           0.035761
          150              O       7.481924       2.653819      13.525901      -0.603904      36.636747 0.59201588E+03  0.14577636E+05                                 8.707104                            7.564488       0.306456       2.126200                    0.998395      28.676150      76.268480       0.686270       0.362457      -1.136354      -0.011241      -0.022295       0.045804       0.052167       0.032609      -0.066330       0.068632      -0.038385      -0.074260      -0.118874       0.039361       0.079513              9.198591      10.607619       3.606169      -0.636708      10.068620      -1.766596       6.919535           0.006446
          151              O       5.225327       7.322265      14.336582      -0.577240      36.696033 0.50160448E+03  0.11805665E+05                                 8.644779                            6.799848       0.621898       2.247648                    0.998921      27.267613      70.037251       0.752850       0.345675      -1.154230       0.031747      -0.024606      -0.028293       0.049131      -0.032126       0.016106       0.035559       0.091259       0.075572      -0.082388       0.036398       0.045991             10.188945      12.008983      -1.683273      -6.232813       6.240629       1.355774      12.317223           0.035790
          152              O       6.232813       5.487910      13.525901      -0.603908      36.638726 0.59205845E+03  0.14578997E+05                                 8.707552                            7.564875       0.306356       2.126165                    0.998392      28.676623      76.271421       0.686235       0.362468      -1.136341      -0.013689       0.020834       0.045817       0.052160      -0.032914       0.092664       0.023112      -0.037290      -0.074195      -0.118917       0.039344       0.079573              9.199064       7.080739      -1.569880      -1.211770      13.596462       1.434850       6.919992           0.006442
          153              O      11.404104       5.107957      14.336582      -0.577277      36.698914 0.50164891E+03  0.11806982E+05                                 8.645242                            6.800170       0.621808       2.247596                    0.998921      27.268731      70.041113       0.752829       0.345677      -1.154228      -0.037185      -0.015238      -0.028299       0.049150       0.055582       0.022737      -0.031742       0.009990       0.075548      -0.082392       0.036382       0.046010             10.189559       9.140973       3.339597       4.290809       9.109695       4.720248      12.318008           0.035813
          154              O       9.311763       5.152626      13.525901      -0.603919      36.640920 0.59209445E+03  0.14580102E+05                                 8.707874                            7.565087       0.306453       2.126174                    0.998397      28.677538      76.274381       0.686228       0.362467      -1.136343       0.024889       0.001362       0.045817       0.052158       0.000328      -0.026325      -0.091821       0.075653      -0.074199      -0.118931       0.039331       0.079600              9.199455      13.327814      -2.036681       1.848701       7.350314       0.331869       6.920237           0.006448
          155              O       8.953931       0.864133       9.381418      -0.577214      36.694879 0.50158392E+03  0.11805051E+05                                 8.644561                            6.799700       0.621896       2.247657                    0.998921      27.267042      70.035229       0.752861       0.345674      -1.154232      -0.005455       0.039792       0.028288       0.049126       0.023465      -0.038843       0.003841      -0.101289       0.075598      -0.082400       0.036409       0.045991             10.188675       6.224852       1.656067       1.942221      12.024264       6.075439      12.316910           0.035768
          156              O       7.869076       2.653819      10.192099      -0.603883      36.636741 0.59201638E+03  0.14577667E+05                                 8.707175                            7.564554       0.306361       2.126174                    0.998395      28.675920      76.268178       0.686258       0.362463      -1.136348       0.011226      -0.022277      -0.045770       0.052127      -0.032611      -0.066348      -0.068650      -0.038394      -0.074278      -0.118902       0.039366       0.079536              9.198666      10.607710      -3.606220      -0.636733      10.068694       1.766614       6.919596           0.006422
          157              O      10.125673       7.322265       9.381418      -0.577279      36.695816 0.50160465E+03  0.11805647E+05                                 8.644664                            6.799785       0.621977       2.247660                    0.998921      27.268064      70.037897       0.752866       0.345669      -1.154238      -0.031791      -0.024559       0.028327       0.049156       0.032120       0.016116      -0.035563       0.091235       0.075536      -0.082378       0.036386       0.045991             10.188791      12.008825       1.683229      -6.232690       6.240549      -1.355730      12.316998           0.035777
          158              O       9.118187       5.487910      10.192099      -0.603899      36.637540 0.59203542E+03  0.14578270E+05                                 8.707294                            7.564668       0.306282       2.126137                    0.998393      28.676460      76.270252       0.686253       0.362463      -1.136347       0.013652       0.020827      -0.045797       0.052129       0.032918       0.092678      -0.023112      -0.037296      -0.074200      -0.118933       0.039347       0.079586              9.198772       7.080522       1.569805      -1.211681      13.596039      -1.434758       6.919756           0.006421
          159              O       3.946896       5.107957       9.381418      -0.577236      36.697487 0.50162306E+03  0.11806221E+05                                 8.645026                            6.799993       0.621799       2.247610                    0.998921      27.267947      70.038646       0.752839       0.345677      -1.154228       0.037189      -0.015208       0.028283       0.049134      -0.055578       0.022744       0.031734       0.009996       0.075565      -0.082389       0.036394       0.045995             10.189316       9.140738      -3.339510       4.290709       9.109475      -4.720128      12.317733           0.035776
          160              O       6.039237       5.152626      10.192099      -0.603941      36.641711 0.59211069E+03  0.14580606E+05                                 8.707994                            7.565185       0.306550       2.126202                    0.998397      28.677853      76.275559       0.686224       0.362466      -1.136343      -0.024917       0.001380      -0.045814       0.052170      -0.000330      -0.026318       0.091803       0.075652      -0.074201      -0.118911       0.039327       0.079584              9.199581      13.327955       2.036720       1.848728       7.350435      -0.331891       6.920355           0.006422
          161              O      -1.278431      12.430223       9.381418      -0.577214      36.694875 0.50158386E+03  0.11805050E+05                                 8.644561                            6.799700       0.621897       2.247658                    0.998921      27.267040      70.035223       0.752861       0.345674      -1.154232       0.005455      -0.039792       0.028288       0.049126       0.023465       0.038843      -0.003841      -0.101289       0.075598      -0.082400       0.036409       0.045991             10.188675       6.224852       1.656067      -1.942220      12.024263      -6.075438      12.316909           0.035768
          162              O      -0.193576      10.640537      10.192099      -0.603883      36.636732 0.59201621E+03  0.14577661E+05                                 8.707173                            7.564553       0.306361       2.126174                    0.998395      28.675917      76.268165       0.686258       0.362463      -1.136348      -0.011226       0.022277      -0.045770       0.052127      -0.032611       0.066348       0.068650      -0.038394      -0.074278      -0.118902       0.039366       0.079536              9.198664      10.607707      -3.606219       0.636733      10.068691      -1.766614       6.919594           0.006423
          163              O      -2.450173       5.972091       9.381418      -0.577279      36.695818 0.50160469E+03  0.11805648E+05                                 8.644664                            6.799785       0.621977       2.247660                    0.998921      27.268064      70.037899       0.752866       0.345669      -1.154238       0.031791       0.024559       0.028327       0.049156       0.032120      -0.016116       0.035563       0.091235       0.075536      -0.082378       0.036386       0.045991             10.188791      12.008825       1.683230       6.232690       6.240550       1.355730      12.316999           0.035777
          164              O      -1.442687       7.806446      10.192099      -0.603900      36.637550 0.59203561E+03  0.14578276E+05                                 8.707296                            7.564669       0.306282       2.126137                    0.998393      28.676464      76.270267       0.686253       0.362463      -1.136347      -0.013652      -0.020827      -0.045797       0.052129       0.032918      -0.092678       0.023112      -0.037296      -0.074200      -0.118933       0.039347       0.079586              9.198774       7.080524       1.569805       1.211681      13.596041       1.434758       6.919757           0.006420
          165              O       3.728604       8.186399       9.381418      -0.577236      36.697483 0.50162302E+03  0.11806220E+05                                 8.645025                            6.799993       0.621799       2.247610                    0.998921      27.267946      70.038642       0.752839       0.345677      -1.154228      -0.037189       0.015208       0.028282       0.049134      -0.055578      -0.022744      -0.031734       0.009996       0.075565      -0.082389       0.036394       0.045995             10.189315       9.140737      -3.339510      -4.290709       9.109474       4.720127      12.317732           0.035776
          166              O       1.636263       8.141730      10.192099      -0.603941      36.641704 0.59211058E+03  0.14580603E+05                                 8.707993                            7.565184       0.306550       2.126202                    0.998397      28.677851      76.275551       0.686224       0.362466      -1.136343       0.024917      -0.001380      -0.045814       0.052170      -0.000330       0.026318      -0.091803       0.075652      -0.074201      -0.118911       0.039327       0.079584              9.199580      13.327953       2.036719      -1.848727       7.350434       0.331891       6.920354           0.006422
          167              O       6.397069       0.864133       1.475418      -0.577195      36.695547 0.50159057E+03  0.11805266E+05                                 8.644726                            6.799780       0.621680       2.247587                    0.998920      27.267020      70.035701       0.752849       0.345678      -1.154227       0.005499       0.039788       0.028239       0.049100      -0.023476       0.038844       0.003849      -0.101291       0.075614      -0.082408       0.036418       0.045990             10.188928       6.224968      -1.656166      -1.942311      12.024567       6.075654      12.317248           0.035761
          168              O       7.481924       2.653819       2.286099      -0.603905      36.636765 0.59201624E+03  0.14577648E+05                                 8.707107                            7.564491       0.306456       2.126200                    0.998395      28.676157      76.268507       0.686270       0.362458      -1.136354      -0.011241      -0.022295      -0.045804       0.052167       0.032609       0.066330      -0.068632      -0.038385      -0.074260      -0.118874       0.039361       0.079513              9.198595      10.607622       3.606170       0.636708      10.068624       1.766597       6.919538           0.006445
          169              O       5.225327       7.322265       1.475418      -0.577240      36.696032 0.50160446E+03  0.11805665E+05                                 8.644779                            6.799848       0.621899       2.247648                    0.998921      27.267612      70.037249       0.752850       0.345675      -1.154230       0.031747      -0.024606       0.028293       0.049131      -0.032126      -0.016106      -0.035559       0.091259       0.075572      -0.082388       0.036398       0.045991             10.188945      12.008984      -1.683274       6.232813       6.240629      -1.355774      12.317223           0.035790
          170              O       6.232813       5.487910       2.286099      -0.603908      36.638731 0.59205855E+03  0.14579000E+05                                 8.707553                            7.564876       0.306357       2.126165                    0.998392      28.676625      76.271428       0.686235       0.362468      -1.136341      -0.013689       0.020834      -0.045817       0.052160      -0.032914      -0.092664      -0.023112      -0.037290      -0.074195      -0.118917       0.039344       0.079573              9.199065       7.080739      -1.569880       1.211770      13.596463      -1.434850       6.919992           0.006442
          171              O      11.404104       5.107957       1.475418      -0.577277      36.698915 0.50164891E+03  0.11806982E+05                                 8.645242                            6.800171       0.621808       2.247596                    0.998921      27.268730      70.041112       0.752829       0.345677      -1.154228      -0.037185      -0.015238       0.028299       0.049150       0.055582      -0.022737       0.031742       0.009990       0.075548      -0.082392       0.036382       0.046010             10.189559       9.140973       3.339597      -4.290809       9.109695      -4.720248      12.318008           0.035813
          172              O       9.311763       5.152626       2.286099      -0.603919      36.640919 0.59209443E+03  0.14580102E+05                                 8.707874                            7.565086       0.306453       2.126174                    0.998397      28.677538      76.274379       0.686228       0.362467      -1.136343       0.024889       0.001362      -0.045817       0.052158       0.000328       0.026325       0.091821       0.075653      -0.074199      -0.118931       0.039331       0.079600              9.199454      13.327813      -2.036681      -1.848701       7.350313      -0.331869       6.920237           0.006449
          173              O       1.278431      12.430223       1.475418      -0.577195      36.695537 0.50159043E+03  0.11805261E+05                                 8.644724                            6.799779       0.621680       2.247587                    0.998920      27.267017      70.035689       0.752849       0.345678      -1.154227      -0.005499      -0.039788       0.028239       0.049100      -0.023476      -0.038844      -0.003849      -0.101291       0.075614      -0.082408       0.036418       0.045990             10.188925       6.224967      -1.656166       1.942310      12.024564      -6.075652      12.317245           0.035761
          174              O       0.193576      10.640537       2.286099      -0.603904      36.636753 0.59201600E+03  0.14577640E+05                                 8.707105                            7.564489       0.306457       2.126200                    0.998395      28.676153      76.268489       0.686270       0.362457      -1.136354       0.011241       0.022295      -0.045804       0.052167       0.032609      -0.066330       0.068632      -0.038385      -0.074260      -0.118874       0.039361       0.079513              9.198592      10.607620       3.606169      -0.636708      10.068621      -1.766596       6.919536           0.006446
          175              O       2.450173       5.972091       1.475418      -0.577240      36.696031 0.50160445E+03  0.11805664E+05                                 8.644779                            6.799848       0.621899       2.247648                    0.998921      27.267612      70.037248       0.752850       0.345675      -1.154230      -0.031747       0.024606       0.028293       0.049131      -0.032126       0.016106       0.035559       0.091259       0.075572      -0.082388       0.036398       0.045991             10.188945      12.008983      -1.683273      -6.232813       6.240628       1.355774      12.317222           0.035790
          176              O       1.442687       7.806446       2.286099      -0.603909      36.638738 0.59205868E+03  0.14579004E+05                                 8.707554                            7.564877       0.306357       2.126165                    0.998392      28.676628      76.271438       0.686235       0.362468      -1.136341       0.013689      -0.020834      -0.045817       0.052160      -0.032914       0.092664       0.023112      -0.037290      -0.074195      -0.118917       0.039344       0.079573              9.199066       7.080740      -1.569880      -1.211770      13.596465       1.434850       6.919993           0.006442
          177              O      -3.728604       8.186399       1.475418      -0.577277      36.698913 0.50164890E+03  0.11806982E+05                                 8.645242                            6.800170       0.621808       2.247596                    0.998921      27.268730      70.041111       0.752829       0.345677      -1.154228       0.037185       0.015238       0.028299       0.049150       0.055582       0.022737      -0.031742       0.009990       0.075548      -0.082392       0.036382       0.046010             10.189558       9.140973       3.339597       4.290808       9.109695       4.720248      12.318007           0.035813
          178              O      -1.636263       8.141730       2.286099      -0.603919      36.640921 0.59209446E+03  0.14580103E+05                                 8.707874                            7.565087       0.306453       2.126174                    0.998397      28.677539      76.274382       0.686228       0.362467      -1.136343      -0.024889      -0.001362      -0.045817       0.052158       0.000328      -0.026325      -0.091821       0.075653      -0.074199      -0.118931       0.039331       0.079600              9.199455      13.327814      -2.036681       1.848701       7.350314       0.331869       6.920237           0.006448
          179              O      -1.278431      12.430223       6.430582      -0.577214      36.694878 0.50158389E+03  0.11805051E+05                                 8.644561                            6.799700       0.621897       2.247658                    0.998921      27.267041      70.035226       0.752861       0.345674      -1.154232       0.005455      -0.039792      -0.028288       0.049126       0.023465      -0.038843       0.003841      -0.101289       0.075598      -0.082400       0.036409       0.045991             10.188675       6.224852       1.656067       1.942221      12.024264       6.075439      12.316910           0.035768
          180              O      -0.193576      10.640537       5.619901      -0.603883      36.636750 0.59201655E+03  0.14577672E+05                                 8.707176                            7.564555       0.306361       2.126174                    0.998395      28.675924      76.268191       0.686258       0.362463      -1.136348      -0.011226       0.022277       0.045770       0.052127      -0.032611      -0.066348      -0.068650      -0.038394      -0.074278      -0.118902       0.039366       0.079536              9.198668      10.607712      -3.606220      -0.636733      10.068695       1.766615       6.919597           0.006422
          181              O      -2.450173       5.972091       6.430582      -0.577279      36.695818 0.50160469E+03  0.11805648E+05                                 8.644664                            6.799785       0.621977       2.247660                    0.998921      27.268064      70.037899       0.752866       0.345669      -1.154238       0.031791       0.024559      -0.028327       0.049156       0.032120       0.016116      -0.035563       0.091235       0.075536      -0.082378       0.036386       0.045991             10.188791      12.008826       1.683229      -6.232690       6.240550      -1.355730      12.316999           0.035777
          182              O      -1.442687       7.806446       5.619901      -0.603899      36.637552 0.59203566E+03  0.14578277E+05                                 8.707296                            7.564669       0.306282       2.126137                    0.998393      28.676465      76.270270       0.686253       0.362463      -1.136347      -0.013652      -0.020827       0.045797       0.052129       0.032918       0.092678      -0.023112      -0.037296      -0.074200      -0.118933       0.039347       0.079586              9.198775       7.080524       1.569805      -1.211681      13.596042      -1.434758       6.919758           0.006420
          183              O       3.728604       8.186399       6.430582      -0.577236      36.697486 0.50162306E+03  0.11806221E+05                                 8.645026                            6.799993       0.621799       2.247610                    0.998921      27.267947      70.038645       0.752839       0.345677      -1.154228      -0.037189       0.015208      -0.028282       0.049134      -0.055578       0.022744       0.031734       0.009996       0.075565      -0.082389       0.036394       0.045995             10.189315       9.140738      -3.339510       4.290709       9.109475      -4.720128      12.317733           0.035776
          184              O       1.636263       8.141730       5.619901      -0.603941      36.641712 0.59211072E+03  0.14580607E+05                                 8.707994                            7.565185       0.306551       2.126202                    0.998397      28.677854      76.275561       0.686224       0.362466      -1.136343       0.024917      -0.001380       0.045814       0.052170      -0.000330      -0.026318       0.091803       0.075652      -0.074201      -0.118911       0.039327       0.079584              9.199582      13.327955       2.036720       1.848728       7.350435      -0.331891       6.920355           0.006422
          185              O       8.953931       0.864133       6.430582      -0.577214      36.694877 0.50158388E+03  0.11805050E+05                                 8.644561                            6.799700       0.621897       2.247658                    0.998921      27.267040      70.035224       0.752861       0.345674      -1.154232      -0.005455       0.039792      -0.028288       0.049126       0.023465       0.038843      -0.003841      -0.101289       0.075598      -0.082400       0.036409       0.045991             10.188675       6.224852       1.656067      -1.942220      12.024264      -6.075439      12.316909           0.035768
          186              O       7.869076       2.653819       5.619901      -0.603883      36.636741 0.59201639E+03  0.14577667E+05                                 8.707175                            7.564554       0.306361       2.126174                    0.998395      28.675920      76.268178       0.686258       0.362463      -1.136348       0.011226      -0.022277       0.045770       0.052127      -0.032611       0.066348       0.068650      -0.038394      -0.074278      -0.118902       0.039366       0.079536              9.198666      10.607710      -3.606220       0.636733      10.068694      -1.766614       6.919596           0.006423
          187              O      10.125673       7.322265       6.430582      -0.577279      36.695820 0.50160471E+03  0.11805649E+05                                 8.644664                            6.799785       0.621978       2.247660                    0.998921      27.268065      70.037901       0.752866       0.345669      -1.154238      -0.031791      -0.024559      -0.028327       0.049156       0.032120      -0.016116       0.035563       0.091235       0.075536      -0.082378       0.036386       0.045991             10.188791      12.008826       1.683230       6.232690       6.240550       1.355730      12.316998           0.035777
          188              O       9.118187       5.487910       5.619901      -0.603900      36.637560 0.59203582E+03  0.14578282E+05                                 8.707298                            7.564671       0.306282       2.126137                    0.998393      28.676468      76.270282       0.686253       0.362463      -1.136347       0.013652       0.020827       0.045797       0.052129       0.032918      -0.092678       0.023112      -0.037295      -0.074200      -0.118933       0.039347       0.079586              9.198776       7.080525       1.569806       1.211682      13.596044       1.434759       6.919759           0.006420
          189              O       3.946896       5.107957       6.430582      -0.577236      36.697487 0.50162307E+03  0.11806222E+05                                 8.645026                            6.799993       0.621799       2.247610                    0.998921      27.267947      70.038646       0.752839       0.345677      -1.154228       0.037189      -0.015208      -0.028282       0.049134      -0.055578      -0.022744      -0.031734       0.009996       0.075565      -0.082389       0.036394       0.045995             10.189315       9.140738      -3.339510      -4.290709       9.109475       4.720128      12.317733           0.035776
          190              O       6.039237       5.152626       5.619901      -0.603941      36.641716 0.59211081E+03  0.14580610E+05                                 8.707995                            7.565186       0.306550       2.126202                    0.998397      28.677855      76.275567       0.686224       0.362466      -1.136343      -0.024917       0.001380       0.045814       0.052170      -0.000330       0.026318      -0.091803       0.075652      -0.074201      -0.118911       0.039327       0.079584              9.199582      13.327956       2.036720      -1.848728       7.350435       0.331891       6.920356           0.006422

******************************************************
Auxiliary information for the entire system
The total spin magnetic moment of the unit cell is   30.000304
The total net atomic charge of the unit cell is   0.000003
Accuracy of reproducing the electrostatic potential in the unit cell:
  The inner radius (bohr) =    5.0000
  The outer radius (bohr) =   12.0000
  Valid grid points have density less than (e/(bohr^3)) =    0.0001
  The number of valid grid points were=        73916
  The rms potential error without charges in kcal/mol is=     12.50801
  The rms potential error with partial charges in kcal/mol is=      0.66615
  The RRMSE value at monopole order=      0.05326
  The rms potential error with partial charges and cloud penetration in kcal/mol is=      0.63374
  The RRMSE value at monopole order with cloud penetration is=      0.05067
  The rms potential error with partial charges and atomic dipoles in kcal/mol is=      1.61142
  The RRMSE value at dipole order=      0.12883
  The rms potential error with partial charges, atomic dipoles and cloud penetration in kcal/mol is=      1.56144
  The RRMSE value at dipole order with cloud penetration=      0.12484

******************************************************
The electron densities and ab initio electrostatic potential were computed in VASP using the PBE functional and
projector augmented wave method. See the main text of the journal article for a description of computational details.
The atomic charges, dipoles, and quadrupoles were computed with the DDEC6 method as described in
(a) T. A. Manz and N. Gabaldon Limas, RSC Adv. 6 (2016) 47771-47801 DOI: 10.1039/c6ra04656h
(b) N. Gabaldon Limas and T. A. Manz, RSC Adv. 8 (2018) 2678-2707 DOI: 10.1039/c7ra11829e.
For each atom in the material, the electron cloud parameters were fit to the spherically averaged atom-in-material
electron density using radial positions for which this density was between 10^-4 and 10^-2 electrons per cubic bohr.
The polarizabilities, dispersion coefficients, and quantum Drude oscillator (QDO) parameters were fit using the MCLF method.
The magnetic structure of the system was optimized in VASP from the default ferromagnetic initial guess using spin polarization.
The atomic spin moments (ASMs) were computed on this optimized magnetic structure using the DDEC6 partition as inputs
to the method of T. A. Manz and D. S. Sholl, J. Chem. Theory Comput. 7 (2011) 4146-4164 DOI: 10.1021/ct200539n.
The RMSE and RRMSE were computed using a uniform grid with Ewald summation.
