# Supplementary material for: A collection of forcefield precursors for metal–organic frameworks
Source: RSC Adv. 2019 Nov 13;9(63):36492–507. doi: 10.1039/c9ra07327b (PMC9075174; doi:10.1039/c9ra07327b)
Supplement: RA-009-C9RA07327B-s3974 [file RA-009-C9RA07327B-s3974.xyz]

  496
jmolscript: load "" {1 1 1} spacegroup "x,y,z" unitcell [{     13.877300     0.000000     0.000000 }, {      0.000000    21.608000     0.000000 }, {     -3.793377     0.000000    34.715463 }]
Co     3.408854    10.945316    29.555009     1.120221
Co     1.079194    12.622529    28.195552     1.151882
Co     0.592738     9.323636    29.082532     1.101842
Co    12.244192    21.466684    12.197278     1.121634
Co     9.914533    19.789471    10.837820     1.151190
Co     9.428076     1.480364    11.724800     1.114845
Co    -2.160269     0.141316    22.518185     1.122210
Co     0.169390     1.818529    23.877643     1.151808
Co     0.655847    20.127636    22.990663     1.113019
Co     6.675069    10.662684     5.160454     1.108186
Co     9.004729     8.985471     6.519911     1.147168
Co     9.491185    12.284364     5.632931     1.014836
H      9.966534     0.732511     3.100091     0.291321
H      3.720384     2.703161    32.347868     0.291843
H      8.395911    19.566044     0.430472     0.117674
H      4.707847     0.762762    32.226364     0.119588
H      8.979908     1.821554     1.385147     0.122118
H      5.346695    18.481322    33.288657     0.289309
H     -2.136350     2.303413    32.885958     0.283730
H     -2.452485    17.876298    34.344008     0.294738
H      1.624114     0.363014     4.186685     0.308145
H      1.011998    19.164135     1.152553     0.121348
H      2.523505     4.027731    30.931478     0.126067
H     -1.554828     0.265778    33.139381     0.108349
H      2.221246     6.030793    29.862241     0.116756
H      8.597598    19.857752     5.137889     0.124824
H      8.394298    19.998204     7.404808     0.117266
H      1.563789     1.428289     2.249562     0.122831
H      5.328498     7.590890    31.893096     0.120017
H      9.948267     2.057082     5.019856     0.129355
H      1.035481     0.213919     8.671923     0.119487
H      9.832505     2.162961     7.349264     0.122759
H      5.448576    14.356355    31.479982     0.116830
H     -1.464560    15.721981    34.396081     0.125215
H     -1.629342    17.750972    30.938421     0.121063
H      6.052990    16.361578    32.514503     0.132986
H     -0.992468    15.845146    29.796282     0.116039
H     -1.028799     5.153508    29.785867     0.115460
H      2.639268    18.053484    31.129356     0.130865
H      2.141968    16.056905    30.067063     0.111026
H      5.606017     5.592150    33.010934     0.124088
H     -1.671613     3.327632    30.969665     0.122317
H     -0.763997     5.125418    34.347479     0.120250
H     -0.744163    13.852889    33.226170     0.118426
H      1.987738     0.300351     6.561223     0.125880
H     12.417437    20.661570     4.940010     0.122771
H     -0.206213     7.050690    33.167153     0.121127
H     11.493934    20.503831     7.092369     0.109199
H      1.131196    10.071489    20.457822     0.291180
H     -1.321578     8.100839    14.990137     0.291802
H     -0.439427    12.845956    17.788203     0.117997
H     -0.334114    10.041238    14.868633     0.119310
H      0.144569     8.982446    18.742878     0.122050
H      0.304733    13.930678    15.930926     0.289688
H      6.698989     8.500587    15.528227     0.283715
H      6.382854    14.535702    16.986276     0.295117
H      6.666075    10.440986    21.544416     0.308127
H      6.053960    13.247865    18.510285     0.121681
H     11.358843     6.776269    13.573746     0.125906
H      7.280511    10.538222    15.781649     0.108164
H     11.056585     4.773207    12.504510     0.116850
H     -0.237740    12.554248    22.495620     0.125169
H     -0.441040    12.413796    24.762540     0.117302
H      6.605751     9.375711    19.607294     0.122820
H      0.286536     3.213110    14.535364     0.119969
H      1.112929     8.746918    22.377587     0.129110
H      6.077442    10.590081    26.029654     0.119393
H      0.997166     8.641039    24.706995     0.122341
H      0.406615    18.055645    14.122250     0.117094
H      7.370778    16.690019    17.038349     0.125608
H      7.205996    14.661028    13.580689     0.120782
H      1.011029    16.050422    15.156771     0.133540
H      7.842871    16.566854    12.438550     0.115531
H      7.806540     5.650492    12.428136     0.115346
H     11.474606    14.358516    13.771624     0.130745
H     10.977307    16.355095    12.709331     0.110708
H      0.564056     5.211850    15.653202     0.124035
H      7.163726     7.476368    13.611933     0.122101
H      8.071342     5.678582    16.989748     0.120323
H      8.091176    18.559111    15.868438     0.118610
H      7.029699    10.503649    23.918954     0.126090
H      3.582099    11.750430    22.297742     0.123057
H      8.629125     3.753310    15.809422     0.121430
H      2.658596    11.908169    24.450101     0.109491
H      8.952727    11.536511    14.257641     0.291365
H     11.405501    13.507161    19.725326     0.291889
H     10.523350     8.762044    16.927260     0.118001
H     10.418037    11.566762    19.846830     0.119525
H      9.939354    12.625554    15.972585     0.121948
H      9.779190     7.677322    18.784537     0.289589
H      3.384934    13.107413    19.187236     0.283765
H      3.701069     7.072298    17.729187     0.295027
H      3.417848    11.167014    13.171047     0.308152
H      4.029963     8.360135    16.205178     0.121659
H     -1.274920    14.831731    21.141717     0.126114
H      2.803412    11.069778    18.933814     0.108328
H     -0.972662    16.834793    22.210953     0.116892
H     10.321663     9.053752    12.219843     0.125849
H     10.524963     9.194204     9.952923     0.117707
H      3.478172    12.232289    15.108169     0.122676
H      9.797387    18.394890    20.180099     0.119968
H      8.970994    12.861082    12.337876     0.129556
H      4.006481    11.017919     8.685809     0.119339
H      9.086757    12.966961    10.008468     0.122405
H      9.677308     3.552355    20.593213     0.117041
H      2.713145     4.917981    17.677114     0.125537
H      2.877927     6.946972    21.134774     0.121046
H      9.072894     5.557578    19.558692     0.133470
H      2.241052     5.041146    22.276913     0.115815
H      2.277383    15.957508    22.287327     0.115507
H     -1.390683     7.249484    20.943839     0.130865
H     -0.893384     5.252905    22.006132     0.110871
H      9.519867    16.396150    19.062261     0.124023
H      2.920197    14.131632    21.103530     0.122285
H      2.012581    15.929418    17.725715     0.120243
H      1.992747     3.048889    18.847025     0.118468
H      3.054224    11.104351    10.796509     0.126091
H      6.501824     9.857570    12.417721     0.123147
H      1.454798    17.854690    18.906041     0.121322
H      7.425327     9.699831    10.265362     0.109254
H      0.117389    20.875489    31.615372     0.291198
H      6.363539    18.904839     2.367595     0.291919
H      1.688012     2.041956    34.284991     0.118062
H      5.376076    20.845238     2.489099     0.119385
H      1.104015    19.786446    33.330316     0.122053
H      4.737228     3.126678     1.426806     0.289628
H     12.220273    19.304587     1.829505     0.284204
H     12.536408     3.731702     0.371455     0.294980
H      8.459809    21.244986    30.528778     0.307962
H      9.071925     2.443865    33.562910     0.121829
H      7.560418    17.580269     3.783985     0.125936
H     11.638751    21.342222     1.576082     0.108109
H      7.862677    15.577207     4.853222     0.115613
H      1.486325     1.750248    29.577574     0.125188
H      1.689625     1.609796    27.310655     0.117462
H      8.520134    20.179711    32.465901     0.122834
H      4.755425    14.017110     2.822367     0.120159
H      0.135656    19.550918    29.695607     0.129154
H      9.048442    21.394081    26.043540     0.119415
H      0.251418    19.445039    27.366199     0.122681
H      4.635347     7.251645     3.235481     0.116929
H     11.548483     5.886019     0.319382     0.125423
H     11.713265     3.857028     3.777042     0.120759
H      4.030933     5.246422     2.200960     0.133520
H     11.076391     5.762854     4.919181     0.115662
H     11.112722    16.454492     4.929596     0.115850
H      7.444655     3.554516     3.586107     0.130894
H      7.941955     5.551095     4.648400     0.111070
H      4.477906    16.015850     1.704529     0.124159
H     11.755536    18.280368     3.745798     0.123292
H     10.847920    16.482582     0.367984     0.121173
H     10.828086     7.755111     1.489293     0.118364
H      8.096185    21.307649    28.154240     0.125844
H     -2.333514     0.946430    29.775453     0.122944
H     10.290136    14.557310     1.548310     0.121568
H     -1.410011     1.104169    27.623094     0.109415
C      4.957605     1.519258    34.080864    -0.014764
C      8.496426    20.470771     0.158303    -0.146599
C      8.670658    21.008594     2.551587     0.495507
C      4.759935     0.528316    33.146671    -0.135357
C      8.708586    21.454583     1.112283    -0.014408
C      8.833767     1.152139     0.728678    -0.131730
C      4.637735    20.798564    33.515697    -0.013919
C      1.256887    20.055681     0.930722    -0.135823
C      4.255548    19.802868    32.479440     0.495320
C     -1.860324    19.336999    33.268175     0.489469
C      3.090150     4.760242    31.143242    -0.198220
C     -1.799569     0.060502    34.032957    -0.134552
C     -2.097090    20.372022    34.355464    -0.013873
C     -1.472135     2.465473    34.668597     0.476929
C      9.259773     0.145422     4.831004     0.291932
C      1.949596     1.089043     0.255506    -0.008628
C     12.493685    21.013780     9.449202     0.633270
C      4.394205    17.393144    31.934407     0.275273
C      4.098981     4.598831    32.096181     0.284599
C      9.085422     0.300351     7.620391    -0.043070
C      1.184222    21.069961     1.887827    -0.023279
C      5.044640     2.949276    33.728850     0.496790
C     -1.687341    16.912582    32.777299     0.264800
C      3.443466     8.370939    30.132328     0.600762
C      9.017150     0.347889     9.121488     0.602906
C      2.907859     5.955165    30.512809    -0.079842
C     -0.761509    21.126142     8.086620    -0.032190
C      8.825619    20.668052     5.578428    -0.190532
C      8.721910    20.748002     6.921222    -0.078864
C      1.563907     0.760602     1.575388    -0.142563
C      4.734354     6.871344    31.717088    -0.075515
C      3.749999    15.028364    30.654448    -0.036457
C      3.388223    13.710276    29.977497     0.627283
C      0.535449    20.728554     3.189657     0.500063
C     -1.246543     4.038535    32.756469     0.286157
C      0.355651    21.281719     5.558987     0.271966
C      9.636511     1.307284     5.510733    -0.194155
C      0.522840    21.560462     7.915126    -0.075384
C      3.687832     7.055012    30.791574    -0.043432
C      9.558402     1.372108     6.898657    -0.078472
C     -0.864476    14.650224    31.393540    -0.021661
C     -0.525557     6.296571    31.352576    -0.027570
C      4.886163    15.116957    31.394582    -0.084647
C     -1.384706    15.756554    33.449390    -0.187039
C     -1.491193    16.940672    31.414022    -0.192444
C      5.240457    16.301075    32.025709    -0.207324
C     -1.099507    15.812734    30.737765    -0.087314
C     -0.972883     5.170794    30.734641    -0.081152
C      3.226789    17.310169    31.200870    -0.188225
C      2.942435    16.119568    30.577380    -0.074659
C      4.913133     5.678582    32.366962    -0.194753
C     -0.130856     7.491494    30.572520     0.561099
C     -1.338043     4.086073    31.434852    -0.190264
C     -0.825691     5.129739    33.400788    -0.198221
C     -0.966926    14.643742    32.750221    -0.082010
C      1.085814     0.015126     6.661897    -0.205922
C     12.940459    20.881971     5.703403    -0.187391
C     -0.318983    13.461784    30.630494     0.563419
C     -0.479238     6.272802    32.693982    -0.078259
C     12.390762    20.797700     6.987528    -0.078968
C     -0.084357     9.284742    16.723133    -0.014982
C     -0.338913    11.941229    17.516034    -0.146005
C     -0.164681    11.403406    19.909318     0.495457
C     -0.282027    10.275684    15.788940    -0.135699
C     -0.126752    10.957417    18.470015    -0.014119
C     -0.001572     9.651861    18.086409    -0.131807
C     -0.404226    11.613436    16.157965    -0.014099
C      6.298849    12.356319    18.288453    -0.135354
C     -0.786414    12.609132    15.121709     0.495577
C      6.975014    13.075001    15.910444     0.489751
C     11.925489     6.043758    13.785510    -0.198442
C      7.035770    10.743498    16.675225    -0.134703
C      6.738248    12.039978    16.997732    -0.013966
C      7.363204     8.338527    17.310866     0.476997
C      0.424435    10.658578    22.188735     0.291539
C      6.991557     9.714957    17.613237    -0.008786
C      3.658347    11.398220    26.806933     0.633536
C     -0.647757    15.018856    14.576676     0.275522
C     -0.942980     6.205169    14.738450     0.284543
C      0.250084    10.503649    24.978123    -0.044209
C      6.226183    11.342039    19.245558    -0.023030
C      0.002679     7.854724    16.371118     0.496927
C      7.147997    15.499418    15.419567     0.265053
C     12.278805     2.433061    12.774596     0.600715
C      0.181811    10.456111    26.479219     0.602327
C     11.743197     4.848835    13.155078    -0.079796
C      4.280453    11.285858    25.444351    -0.032438
C     -0.009720    11.743948    22.936159    -0.190098
C     -0.113428    11.663998    24.278953    -0.078856
C      6.605868    10.043398    18.933119    -0.142650
C     -0.307608     3.932656    14.359357    -0.075750
C     -1.291963    17.383636    13.296717    -0.036844
C     12.223561    18.701724    12.619765     0.627215
C      5.577410    11.683446    20.547388     0.499772
C      7.588796     6.765465    15.398738     0.286218
C      5.397613    11.130281    22.916719     0.272183
C      0.801173     9.496716    22.868464    -0.194461
C      5.564802    10.851538    25.272857    -0.075632
C     -1.354129     3.748988    13.433843    -0.043066
C      0.723063     9.431892    24.256388    -0.079466
C      7.970863    17.761776    14.035809    -0.021726
C      8.309782     4.507429    13.994845    -0.026883
C     -0.155798    17.295043    14.036850    -0.084313
C      7.450632    16.655446    16.091659    -0.186299
C      7.344146    15.471328    14.056291    -0.192861
C      0.198496    16.110925    14.667977    -0.206407
C      7.735831    16.599266    13.380034    -0.087875
C      7.862456     5.633206    13.376909    -0.081409
C     12.062128    15.101831    13.843138    -0.188486
C     11.777773    16.292432    13.219648    -0.075244
C     -0.128829     5.125418    15.009230    -0.194809
C      8.704483     3.312506    13.214788     0.562598
C      7.497296     6.717927    14.077120    -0.190712
C      8.009647     5.674261    16.043057    -0.198197
C      7.868412    17.768258    15.392489    -0.081699
C      6.127776    10.788874    24.019629    -0.206031
C      4.105121    11.530029    23.061135    -0.186817
C      8.516355    18.950216    13.272763     0.563717
C      8.356100     4.531198    15.336250    -0.078140
C      3.555423    11.614300    24.345260    -0.078377
C     10.168280    12.323258    17.992330    -0.014935
C     10.422836     9.666771    17.199429    -0.145987
C     10.248604    10.204594    14.806145     0.496021
C     10.365950    11.332316    18.926523    -0.135328
C     10.210675    10.650583    16.245448    -0.014374
C     10.085495    11.956139    16.629054    -0.131835
C     10.488149     9.994564    18.557498    -0.013844
C      3.785074     9.251681    16.427010    -0.135347
C     10.870337     8.998868    19.593754     0.495346
C      3.108909     8.532999    18.805019     0.489572
C     -1.841566    15.564242    20.929953    -0.198155
C      3.048153    10.864502    18.040238    -0.134426
C      3.345675     9.568022    17.717731    -0.013806
C      2.720719    13.269473    17.404597     0.476987
C      9.659488    10.949422    12.526728     0.292197
C      3.092366    11.893043    17.102226    -0.008689
C      6.425576    10.209780     7.908530     0.633024
C     10.731680     6.589144    20.138787     0.275506
C     11.026903    15.402831    19.977013     0.284652
C      9.833839    11.104351     9.737340    -0.044874
C      3.857740    10.265961    15.469905    -0.023318
C     10.081244    13.753276    18.344345     0.496939
C      2.935926     6.108582    19.295896     0.265089
C     -2.194882    19.174939    21.940867     0.600953
C      9.902112    11.151889     8.236244     0.597278
C     -1.659274    16.759165    21.560385    -0.079634
C      5.803470    10.322142     9.271112    -0.033028
C     10.093643     9.864052    11.779304    -0.189344
C     10.197351     9.944002    10.436510    -0.077920
C      3.478055    11.564602    15.782344    -0.142759
C     10.391531    17.675344    20.356106    -0.075641
C     11.375886     4.224364    21.418746    -0.036772
C     -2.139638     2.906276    22.095698     0.627350
C      4.506513     9.924554    14.168075     0.500028
C      2.495127    14.842535    19.316725     0.286201
C      4.686310    10.477719    11.798744     0.272563
C      9.282750    12.111284    11.846999    -0.193410
C      4.519121    10.756462     9.442606    -0.075552
C     11.438052    17.859012    21.281620    -0.043159
C      9.360860    12.176108    10.459075    -0.081167
C      2.113060     3.846224    20.679654    -0.021907
C      1.774141    17.100571    20.720618    -0.026914
C     10.239721     4.312957    20.678613    -0.084340
C      2.633291     4.952554    18.623804    -0.186406
C      2.739777     6.136672    20.659172    -0.192486
C      9.885427     5.497075    20.047486    -0.206482
C      2.348092     5.008734    21.335429    -0.087463
C      2.221467    15.974794    21.338554    -0.081262
C     -1.978205     6.506169    20.872325    -0.188251
C     -1.693850     5.315568    21.495815    -0.074947
C     10.212752    16.482582    19.706233    -0.194836
C      1.379440    18.295494    21.500675     0.562283
C      2.586627    14.890073    20.638343    -0.190406
C      2.074276    15.933739    18.672406    -0.198324
C      2.215511     3.839742    19.322974    -0.081789
C      3.956147    10.819126    10.695834    -0.205900
C      5.978802    10.077971    11.654328    -0.186667
C      1.567568     2.657784    21.442700     0.563424
C      1.727823    17.076802    19.379213    -0.078228
C      6.528500     9.993700    10.370203    -0.078795
C      5.126318    20.088742     0.634599    -0.015130
C      1.587497     1.137229    34.557160    -0.145934
C      1.413265     0.599406    32.163876     0.495434
C      5.323988    21.079684     1.568792    -0.135554
C      1.375337     0.153417    33.603180    -0.014131
C      1.250156    20.455861    33.986785    -0.131861
C      5.446188     0.809436     1.199766    -0.013912
C      8.827036     1.552319    33.784741    -0.134795
C      5.828375     1.805132     2.236023     0.495418
C     11.944247     2.271001     1.447288     0.489333
C      6.993773    16.847758     3.572221    -0.198634
C     11.883492    21.547498     0.682506    -0.134522
C     12.181013     1.235978     0.359999    -0.013672
C     11.556058    19.142527     0.046866     0.478293
C      0.824150    21.462578    29.884459     0.291771
C      8.134327    20.518957    34.459957    -0.009522
C     -2.409762     0.594220    25.266261     0.633444
C      5.689718     4.214856     2.781056     0.275523
C      5.984942    17.009169     2.619282     0.284637
C      0.998501    21.307649    27.095072    -0.043361
C      8.899701     0.538039    32.827636    -0.022810
C      5.039283    18.658724     0.986613     0.497119
C     11.771264     4.695418     1.938164     0.264563
C      6.640457    13.237061     4.583135     0.597182
C      1.066773    21.260111    25.593975     0.602875
C      7.176064    15.652835     4.202654    -0.082445
C     10.845432     0.481858    26.628843    -0.032217
C      1.258304     0.939948    29.137035    -0.190074
C      1.362013     0.859998    27.794241    -0.078644
C      8.520016    20.847398    33.140075    -0.142452
C      5.349569    14.736656     2.998375    -0.075562
C      6.333924     6.579636     4.061015    -0.036633
C      6.695700     7.897724     4.737966     0.626693
C      9.548474     0.879446    31.525806     0.499537
C     11.330466    17.569465     1.958994     0.288029
C      9.728272     0.326281    29.156476     0.271933
C      0.447412    20.300716    29.204730    -0.194461
C      9.561083     0.047538    26.800337    -0.075441
C      6.396091    14.552988     3.923889    -0.044327
C      0.525521    20.235892    27.816806    -0.078786
C     10.948399     6.957776     3.321923    -0.021390
C     10.609480    15.311429     3.362887    -0.033099
C      5.197760     6.491043     3.320881    -0.084446
C     11.468629     5.851446     1.266073    -0.186869
C     11.575116     4.667328     3.301441    -0.192877
C      4.843466     5.306925     2.689754    -0.206390
C     11.183430     5.795266     3.977698    -0.088527
C     11.056806    16.437206     3.980822    -0.080019
C      6.857134     4.297831     3.514593    -0.188103
C      7.141488     5.488432     4.138083    -0.074686
C      5.170790    15.929418     2.348501    -0.194472
C     10.214779    14.116506     4.142943     0.555668
C     11.421966    17.521927     3.280611    -0.188185
C     10.909614    16.478261     1.314675    -0.196185
C     11.050849     6.964258     1.965242    -0.081411
C      8.998109    -0.015126    28.053566    -0.206017
C     -2.856536     0.726029    29.012060    -0.187003
C     10.402906     8.146216     4.084969     0.565178
C     10.563161    15.335198     2.021481    -0.077422
C     -2.306839     0.810300    27.727935    -0.078501
N      9.379818     0.170055     3.440302    -0.415474
N      4.228587     3.335411    32.688080    -0.417410
N      4.741525    18.573589    32.654753    -0.417695
N     -1.674966     2.858954    33.387944    -0.410293
N     -2.057686    18.045921    33.575754    -0.403906
N      0.949301    21.413960     4.279028    -0.413089
N      0.544480    10.633945    20.798034    -0.415806
N     -0.813375     7.468589    15.330348    -0.417480
N     -0.300436    13.838411    15.297022    -0.417527
N      7.160372     7.945046    16.030212    -0.410369
N      6.777653    14.366079    16.218023    -0.403768
N      5.991262    10.998040    21.636759    -0.413267
N      9.539443    10.974055    13.917429    -0.416456
N     10.897298    14.139411    19.385115    -0.417335
N     10.384359     7.769589    19.418441    -0.417499
N      2.923551    13.662954    18.685251    -0.410221
N      3.306270     7.241921    18.497440    -0.403760
N      4.092661    10.609960    13.078704    -0.413427
N      0.704105    21.437945    31.275161    -0.415463
N      5.855336    18.272589     2.027383    -0.417808
N      5.342398     3.034411     2.060710    -0.417542
N     11.758889    18.749046     1.327519    -0.410919
N     12.141609     3.562079     1.139709    -0.403576
N      9.134622     0.194040    30.436435    -0.413138
O      8.029229    20.021108     2.884508    -0.482949
O      3.504506    20.110133    31.580310    -0.477714
O     -1.456273    19.691370    32.173944    -0.487888
O      1.451695    11.053140    29.526196    -0.815592
O     -0.346724    19.876983     3.211180    -0.479404
O      5.768915     3.720249    34.314152    -0.471584
O      9.448743     1.373404     9.692904    -0.512891
O      3.962186    12.664881    30.338190    -0.519694
O     -0.796458    21.525025    10.425748    -0.531305
O      2.802977     3.224994     0.802274    -0.497366
O      8.587174    20.912871     9.703666    -0.583474
O      4.033289     9.383274    30.589183    -0.509829
O      2.417830    13.815075    29.180777    -0.576494
O      2.624087     8.456075    29.172792    -0.572032
O     11.382148    20.425826     9.512384    -0.604627
O      0.283114     8.509230    31.140117    -0.502315
O     -0.165007     7.446549    29.310265    -0.531085
O     -0.400160    13.481663    29.392194    -0.538322
O      0.181828    12.536962    31.368545    -0.405269
O     -0.806110    12.390892    20.242239    -0.482593
O     -1.537456    12.301867    14.222578    -0.478684
O      7.379066    12.720630    14.816212    -0.488697
O     10.287033    21.358860    12.168464    -0.817513
O      4.695237    12.535017    20.568912    -0.478041
O      0.726953     7.083751    16.956421    -0.471747
O      0.613404     9.430596    27.050636    -0.506827
O     -1.079775    19.747119    12.980459    -0.519499
O      4.245504    10.886975    27.783479    -0.532487
O      7.844938     7.579006    18.160006    -0.497280
O     -0.248164    11.499129    27.061398    -0.583542
O     -1.008673     1.420726    13.231452    -0.509264
O     11.253169    18.596925    11.823045    -0.576445
O     11.459425     2.347925    11.815061    -0.574820
O      2.546809    11.986174    26.870116    -0.604632
O      9.118452     2.294770    13.782386    -0.508338
O      8.670331     3.357451    11.952534    -0.537218
O      8.435179    18.930337    12.034462    -0.539820
O      9.017167    19.875038    14.010814    -0.404731
O     10.890033     9.217108    14.473224    -0.482494
O     -2.255921     9.306133    20.492885    -0.477916
O      2.704857     8.887370    19.899251    -0.488051
O     -0.203110     0.249140    22.546999    -0.818459
O      5.388686     9.072983    14.146551    -0.477917
O      9.356970    14.524249    17.759042    -0.471833
O      9.470519    12.177404     7.664827    -0.470621
O     11.163698     1.860881    21.735004    -0.519793
O      5.838419    10.721025     6.931984    -0.531377
O      2.238985    14.028994    16.555457    -0.497557
O     10.332087    10.108871     7.654065    -0.578687
O     11.092596    20.187274    21.484011    -0.509345
O     -1.169246     3.011075    22.892418    -0.576254
O     -1.375502    19.260075    22.900402    -0.573808
O      7.537114     9.621826     7.845347    -0.604805
O      0.965471    19.313230    20.933077    -0.508012
O      1.413592    18.250549    22.762929    -0.536012
O      1.648744     2.677663    22.681001    -0.538623
O      1.066756     1.732962    20.704649    -0.403194
O      2.054694     1.586892    31.830955    -0.482293
O      6.579417     1.497867     3.135153    -0.478189
O     11.540196     1.916630     2.541519    -0.488479
O      8.632228    10.554860     5.189267    -0.775537
O     -3.446653     1.731017    31.504283    -0.477982
O      4.315008    17.887751     0.401311    -0.471752
O      0.635180    20.234596    25.022559    -0.511895
O      6.121737     8.943119     4.377273    -0.517199
O     10.880381     0.082975    24.289715    -0.531725
O      7.280946    18.383006    33.913189    -0.496485
O      1.496749     0.695129    25.011797    -0.583301
O      6.050634    12.224726     4.126280    -0.509733
O      7.666093     7.792925     5.534686    -0.574765
O      7.459836    13.151925     5.542671    -0.568234
O     -1.298225     1.182174    25.203079    -0.604372
O      9.800809    13.098770     3.575346    -0.459086
O     10.248930    14.161451     5.405198    -0.496074
O     10.484083     8.126337     5.323269    -0.538032
O      9.902095     9.071038     3.346918    -0.422384

The following XYZ coordinates are in angstroms. Other properties are in atomic units.
The sperically averaged electron density of each atom fit to a function of the form exp(a - br)
eigen_1, eigen_2 and eigen_3 are the three eigenvalues of traceless quadrupole moment tensor
  atom number  atomic symbol              X              Y              Z     net charge C6 coefficient C8 coefficient C10 coefficient fluctuating dipole atomic polarizability isotropic forcefield polarizability              a              b squared Pearson coefficient          <r^3>          <r^4>         wp_QDO          m_QDO          q_QDO       dipole_x       dipole_y       dipole_z         dipole            Qxy            Qxz            Qyz     Q(x^2-y^2)  Q(3z^2 - R^2)        eigen_1        eigen_2        eigen_3 static polarizability      alpha(xx)      alpha(xy)      alpha(xz)      alpha(yy)      alpha(yz)      alpha(zz) atomic spin moment
            1             Co       3.408854      10.945316      29.555009       1.120221      90.516105 0.18540888E+04  0.58007643E+05                                15.369495                           13.067545       0.562147       2.083465                    0.997659      42.674285     110.110886       0.566843       0.345373      -1.204215       0.000085      -0.006545       0.043455       0.043945      -0.034521      -0.044621       0.012163       0.077988       0.043711      -0.059730      -0.018454       0.078184             19.682864      12.078892       0.940897      -0.836558      30.526143      -2.220773      16.443557           3.170945
            2             Co       1.079194      12.622529      28.195552       1.151882      98.659155 0.18008648E+04  0.56060122E+05                                16.413751                           12.982855       0.589319       2.086084                    0.997791      42.680747     110.664487       0.560586       0.350987      -1.196666      -0.030886       0.044919      -0.031147       0.062783       0.015870       0.012163      -0.016220      -0.173465       0.221743      -0.126058       0.043924       0.082134             22.109593      16.261040      -0.600016      -1.714239      22.176438      12.131208      27.891300           3.166847
            3             Co       0.592738       9.323636      29.082532       1.101842     102.328370 0.18806570E+04  0.59176233E+05                                16.901527                           13.265576       0.609574       2.085062                    0.998105      43.426643     113.168758       0.554746       0.350892      -1.196863       0.000464       0.018893      -0.001538       0.018961      -0.037372       0.007348       0.097650      -0.036242      -0.185776      -0.123505       0.009308       0.114197             23.797842      14.220582       5.961606      -2.122729      32.339060     -14.365335      24.833885           2.978769
            4             Co      12.244192      21.466684      12.197278       1.121634      90.513992 0.18540964E+04  0.58007454E+05                                15.368784                           13.067118       0.562816       2.083462                    0.997709      42.674752     110.108675       0.566886       0.345349      -1.204246      -0.002006       0.006835       0.043454       0.044034       0.033844      -0.050724      -0.008667       0.074883       0.047115      -0.060326      -0.021324       0.081650             19.682428      12.076238      -0.938265      -0.835483      30.527755       2.219345      16.443293           3.180083
            5             Co       9.914533      19.789471      10.837820       1.151190      98.617391 0.17997684E+04  0.56020015E+05                                16.414064                           12.982835       0.592028       2.087102                    0.997782      42.657123     110.613798       0.560307       0.351199      -1.196430      -0.030058      -0.046198      -0.032471       0.063970      -0.017759       0.011838       0.023288      -0.187301       0.230302      -0.134637       0.042969       0.091667             22.112931      16.263025       0.602220      -1.714927      22.177033     -12.138776      27.898734           3.163975
            6             Co       9.428076       1.480364      11.724800       1.114845     101.269078 0.18571799E+04  0.58243220E+05                                16.780390                           13.176474       0.620803       2.090939                    0.998061      43.209510     112.345920       0.557107       0.350571      -1.197365      -0.005091      -0.021864      -0.000293       0.022451       0.021348       0.018184      -0.079521      -0.021024      -0.179360      -0.109057       0.023201       0.085855             23.616817      14.119752      -5.909515      -2.102818      32.075315      14.241238      24.655385           3.079809
            7             Co      -2.160269       0.141316      22.518185       1.122210      90.471904 0.18531318E+04  0.57965650E+05                                15.358415                           13.059129       0.563563       2.083930                    0.997687      42.675146     110.073333       0.567399       0.345107      -1.204542       0.001401      -0.006741      -0.043447       0.043989       0.034658      -0.048137      -0.009125       0.076780       0.045624      -0.060751      -0.019432       0.080184             19.666130      12.069526      -0.938756      -0.835330      30.498199       2.216828      16.430664           3.181777
            8             Co       0.169390       1.818529      23.877643       1.151808      98.527218 0.17982253E+04  0.55959178E+05                                16.403613                           12.977035       0.592498       2.087359                    0.997788      42.641694     110.555942       0.560455       0.351187      -1.196458       0.030276       0.046489       0.032327       0.064210      -0.018328       0.011379       0.021450      -0.182092       0.230252      -0.132123       0.042813       0.089310             22.091401      16.249900       0.599735      -1.711247      22.158019     -12.118485      27.866284           3.164984
            9             Co       0.655847      20.127636      22.990663       1.113019     101.490948 0.18619475E+04  0.58431031E+05                                16.803025                           13.192208       0.619921       2.090080                    0.998076      43.261876     112.524331       0.556841       0.350509      -1.197400       0.002835       0.020872       0.001713       0.021133       0.023792       0.013698      -0.083915      -0.030858      -0.176863      -0.110206       0.015971       0.094234             23.651145      14.137778      -5.920909      -2.107613      32.126851      14.265645      24.688807           3.072306
           10             Co       6.675069      10.662684       5.160454       1.108186      91.088810 0.18679351E+04  0.58547057E+05                                15.431556                           13.115107       0.564926       2.083106                    0.997555      42.813952     110.555635       0.565913       0.345313      -1.204321      -0.002315       0.007351      -0.044080       0.044749      -0.023857      -0.049772       0.011126       0.077458       0.043311      -0.052916      -0.025757       0.078673             19.770606      12.114524       0.946359      -0.839017      30.688557      -2.236153      16.508738           3.121453
           11             Co       9.004729       8.985471       6.519911       1.147168      98.913229 0.18060576E+04  0.56264149E+05                                16.449912                           13.009287       0.586449       2.084763                    0.997742      42.700085     110.768511       0.559499       0.351404      -1.196270       0.032357      -0.042771       0.033830       0.063410       0.009514       0.011605      -0.007819      -0.180648       0.213786      -0.127181       0.052539       0.074643             22.162246      16.299311      -0.606313      -1.730659      22.225504      12.169623      27.961923           3.147760
           12             Co       9.491185      12.284364       5.632931       1.014836     108.070276 0.20175438E+04  0.64631334E+05                                17.487303                           13.728449       0.522003       2.046059                    0.998056      44.829947     118.013878       0.545801       0.350309      -1.196936       0.002848      -0.017294      -0.014262       0.022596      -0.055586       0.006937       0.086541      -0.006302      -0.139065      -0.114521       0.008143       0.106378             24.597631      14.713653       6.147716      -2.171650      33.469044     -14.855917      25.610195           2.083031
           13              H       9.966534       0.732511       3.100091       0.291321       0.587987 0.37543383E+01  0.31524368E+02                                 1.310136                            1.248485      -1.395100       2.292653                    0.997408       3.043309       8.771702       0.468520       1.556914      -0.653210       0.015114       0.017585      -0.005405       0.023809       0.004986       0.003665       0.003427      -0.004253       0.031573      -0.010754      -0.001756       0.012511              1.363995       1.403771       0.225722      -0.167953       1.256525      -0.135032       1.431690          -0.000019
           14              H       3.720384       2.703161      32.347868       0.291843       0.631026 0.40379974E+01  0.34103838E+02                                 1.307014                            1.242471      -1.415980       2.282507                    0.997793       2.923213       8.114729       0.505861       1.433633      -0.675139      -0.012866      -0.015462      -0.016081       0.025753      -0.004302       0.009541      -0.001624      -0.014859       0.014392      -0.015039       0.003646       0.011393              1.358479       1.341878       0.217190       0.163142       1.590492      -0.003480       1.143068          -0.000013
           15              H       8.395911      19.566044       0.430472       0.117674       1.067567 0.84601793E+01  0.85339300E+02                                 1.806030                            1.765417      -1.304951       2.262350                    0.993452       3.841725      11.380141       0.439532       1.381486      -0.686415      -0.003595      -0.039279       0.012091       0.041255       0.002390       0.005476      -0.003698      -0.028876      -0.022548      -0.015310      -0.003498       0.018808              1.837855       1.575686       0.066361      -0.030331       2.224269      -0.122181       1.713609          -0.000074
           16              H       4.707847       0.762762      32.226364       0.119588       1.259908 0.10188214E+02  0.10576969E+03                                 1.898765                            1.846904      -1.290970       2.267912                    0.994560       3.631374      10.299904       0.469917       1.255514      -0.715573      -0.001577       0.008879      -0.042176       0.043130      -0.000630      -0.006037      -0.007564      -0.012385       0.056312      -0.016901      -0.005056       0.021957              1.917572       1.652934      -0.041097       0.082413       1.847278      -0.207262       2.252506          -0.000142
           17              H       8.979908       1.821554       1.385147       0.122118       1.021245 0.79547703E+01  0.79243779E+02                                 1.772002                            1.726371      -1.337613       2.251679                    0.992887       3.831071      11.384876       0.437619       1.404986      -0.681553       0.003800       0.030373       0.028500       0.041823      -0.001615       0.003511       0.011349      -0.019537       0.017707      -0.014216      -0.003556       0.017772              1.806743       1.594957       0.072646       0.111234       1.879137       0.285164       1.946134          -0.000082
           18              H       5.346695      18.481322      33.288657       0.289309       0.633434 0.40634468E+01  0.34443965E+02                                 1.322593                            1.256557      -1.411512       2.285497                    0.997370       2.945250       8.246384       0.495891       1.457139      -0.671009       0.015564      -0.008898       0.019914       0.026795      -0.005157       0.006289       0.002131      -0.022653       0.008518      -0.016158       0.005047       0.011112              1.380140       1.492352      -0.004833       0.352942       1.253315       0.112150       1.394752          -0.000033
           19              H      -2.136350       2.303413      32.885958       0.283730       0.601392 0.38377845E+01  0.32237408E+02                                 1.300375                            1.238351      -1.377488       2.290836                    0.997862       3.043312       8.628100       0.486618       1.498435      -0.662872      -0.008410      -0.013732      -0.016426       0.023003       0.003990      -0.002331      -0.005172      -0.018963       0.016980      -0.013208       0.001020       0.012189              1.355961       1.344575       0.262532       0.162385       1.437226       0.064248       1.286082          -0.000004
           20              H      -2.452485      17.876298      34.344008       0.294738       0.618161 0.40404990E+01  0.33936731E+02                                 1.284859                            1.244320      -1.040413       2.494651                    0.999894       2.604996       7.078693       0.507470       1.437012      -0.678589      -0.017344      -0.012839       0.033002       0.039431       0.004462      -0.016490      -0.006123      -0.014631       0.018120      -0.020573       0.000654       0.019919              1.317827       1.269790      -0.037925      -0.248241       1.266637       0.074332       1.417055          -0.000092
           21              H       1.624114       0.363014       4.186685       0.308145       0.608687 0.38777900E+01  0.31761546E+02                                 1.201645                            1.164636      -1.067758       2.490663                    0.999856       2.381061       6.086571       0.570114       1.311678      -0.704645       0.029038       0.026311       0.001019       0.039199       0.019945      -0.002904       0.004683       0.005537       0.002180      -0.021813       0.001997       0.019815              1.225962       1.325819       0.221702      -0.116127       1.111626      -0.065033       1.240442          -0.000188
           22              H       1.011998      19.164135       1.152553       0.121348       1.148027 0.88907723E+01  0.89509324E+02                                 1.807306                            1.742279      -1.072335       2.374142                    0.996515       3.541170       9.999894       0.475171       1.280346      -0.709696      -0.007704      -0.040098       0.012089       0.042584       0.004784       0.002635      -0.003744      -0.036488      -0.009438      -0.017947      -0.002966       0.020913              1.843041       1.714050       0.152512      -0.199662       2.152204      -0.034713       1.662869          -0.000160
           23              H       2.523505       4.027731      30.931478       0.126067       1.048189 0.74413509E+01  0.71800673E+02                                 1.703731                            1.591828      -1.046253       2.385333                    0.997287       3.492563       9.718701       0.497116       1.276943      -0.708748      -0.022857      -0.024817      -0.010132       0.035227       0.003114       0.014663      -0.002371      -0.004514      -0.000821      -0.016684       0.003173       0.013511              1.765289       1.713953       0.418805       0.146815       2.173806      -0.005385       1.408108          -0.000013
           24              H      -1.554828       0.265778      33.139381       0.108349       1.042319 0.80797037E+01  0.81217039E+02                                 1.817230                            1.752459      -1.555877       2.130721                    0.990984       4.162405      12.634801       0.427487       1.425383      -0.675636       0.008238       0.009041      -0.035857       0.037886       0.004306      -0.005902      -0.009228      -0.006607       0.032109      -0.010914      -0.006626       0.017541              1.885073       1.711269       0.004019      -0.264699       1.762308      -0.154446       2.181641          -0.000010
           25              H       2.221246       6.030793      29.862241       0.116756       1.249160 0.94260464E+01  0.95749609E+02                                 1.870150                            1.760255      -1.083160       2.366307                    0.995937       3.537744       9.850309       0.489154       1.232687      -0.720543      -0.028821       0.001614      -0.031515       0.042737       0.005310       0.014302       0.001973      -0.004061       0.005746      -0.015540      -0.000130       0.015670              1.926548       2.082439      -0.151936       0.497568       1.758705      -0.274480       1.938501           0.000012
           26              H       8.597598      19.857752       5.137889       0.124824       1.063225 0.75737162E+01  0.72898726E+02                                 1.674070                            1.570646      -1.081332       2.358254                    0.998164       3.417857       9.288604       0.520974       1.221459      -0.721597      -0.009502      -0.032515      -0.010478       0.035458       0.009447      -0.007266      -0.002547      -0.027342      -0.006655      -0.018018      -0.000770       0.018788              1.724527       1.396270       0.205151       0.171908       1.906275       0.393777       1.871036          -0.000174
           27              H       8.394298      19.998204       7.404808       0.117266       1.192712 0.87386413E+01  0.85946967E+02                                 1.728983                            1.631324      -0.922939       2.439796                    0.998614       3.250996       8.526798       0.545320       1.142004      -0.744313      -0.017121      -0.033736       0.018530       0.042126       0.011174      -0.004046      -0.000723      -0.022054      -0.004765      -0.015756      -0.001013       0.016769              1.772392       1.490308       0.247934      -0.150008       1.848098      -0.362593       1.978769          -0.000597
           28              H       1.563789       1.428289       2.249562       0.122831       1.173234 0.92433198E+01  0.93571333E+02                                 1.805351                            1.754950      -1.143843       2.338604                    0.996733       3.504434       9.787281       0.484237       1.249491      -0.717063       0.000074       0.030304       0.028082       0.041315      -0.004148       0.000804       0.012009      -0.013548       0.028554      -0.013740      -0.004719       0.018459              1.822395       1.592973       0.054852      -0.124820       1.848990       0.244307       2.025222          -0.000191
           29              H       5.328498       7.590890      31.893096       0.120017       1.189765 0.86620488E+01  0.84800696E+02                                 1.712727                            1.613978      -0.912314       2.450960                    0.998601       3.197425       8.300984       0.554781       1.127731      -0.748468       0.027247       0.031571       0.010132       0.042916       0.010176       0.012574      -0.001541       0.002728      -0.015270      -0.017041       0.000304       0.016737              1.745428       1.722750       0.386253       0.142427       2.087911      -0.037851       1.425623          -0.000205
           30              H       9.948267       2.057082       5.019856       0.129355       0.971373 0.68421258E+01  0.64554282E+02                                 1.617429                            1.526948      -0.856127       2.479905                    0.999197       3.314754       9.078081       0.508023       1.277876      -0.709643       0.010763       0.030976      -0.016154       0.036556       0.009099       0.001506       0.001951      -0.022280       0.015797      -0.017043       0.004532       0.012511              1.653788       1.377173       0.166126      -0.135475       1.804745      -0.337952       1.779446          -0.000118
           31              H       1.035481       0.213919       8.671923       0.119487       1.216064 0.87578067E+01  0.85894405E+02                                 1.732418                            1.617790      -0.878387       2.462770                    0.998882       3.202563       8.296712       0.557258       1.120676      -0.750339       0.023426       0.013302       0.033526       0.043008       0.010164       0.007001       0.004787       0.022562       0.016632      -0.018135       0.000187       0.017949              1.783751       1.726747       0.148513       0.338840       1.382905       0.209223       2.241601          -0.000433
           32              H       9.832505       2.162961       7.349264       0.122759       1.098969 0.79423283E+01  0.76123681E+02                                 1.622403                            1.543942      -0.879211       2.465944                    0.999032       3.139607       8.077769       0.567792       1.125499      -0.748474       0.013679       0.035773       0.020162       0.043282       0.010256       0.000346       0.003475      -0.023710      -0.001818      -0.015427      -0.001213       0.016641              1.657275       1.327674       0.137216       0.107800       1.832092       0.345843       1.812058          -0.000483
           33              H       5.448576      14.356355      31.479982       0.116830       1.196452 0.86847686E+01  0.84955826E+02                                 1.705982                            1.605231      -0.898123       2.451520                    0.998672       3.215395       8.304994       0.562760       1.112623      -0.752083       0.024282      -0.033530       0.006962       0.041980      -0.010228       0.011203       0.001492       0.002054      -0.028738      -0.017441       0.000114       0.017327              1.739950       1.696142      -0.348697       0.089495       2.130590       0.108852       1.393118          -0.000281
           34              H      -1.464560      15.721981      34.396081       0.125215       1.138270 0.82859120E+01  0.80593393E+02                                 1.692161                            1.601666      -0.834179       2.487103                    0.999235       3.196959       8.398287       0.542390       1.161007      -0.739632       0.003395      -0.004549       0.035407       0.035859      -0.010348      -0.002130      -0.003626      -0.022721       0.033975      -0.021364       0.007906       0.013458              1.711472       1.428179      -0.034577      -0.062648       1.523776       0.058548       2.182461          -0.000237
           35              H      -1.629342      17.750972      30.938421       0.121063       1.180475 0.86650183E+01  0.85669309E+02                                 1.751744                            1.648564      -1.080274       2.354631                    0.998045       3.426691       9.229788       0.526717       1.176178      -0.733443      -0.004616       0.028527      -0.023275       0.037106      -0.008778      -0.004367      -0.008377      -0.012152       0.045873      -0.020085       0.001322       0.018762              1.787260       1.430235      -0.168752       0.028397       2.313482      -0.209497       1.618063          -0.000038
           36              H       6.052990      16.361578      32.514503       0.132986       1.137119 0.79568182E+01  0.77095439E+02                                 1.725320                            1.592025      -0.903427       2.456674                    0.998780       3.280725       8.780255       0.529206       1.194515      -0.729787       0.033523      -0.000692       0.016779       0.037495      -0.008839       0.010930       0.003732      -0.000958      -0.036367      -0.019425       0.003470       0.015955              1.804930       2.134677       0.148022       0.524850       1.565243       0.212400       1.714870          -0.000118
           37              H      -0.992468      15.845146      29.796282       0.116039       1.211247 0.89485146E+01  0.88608748E+02                                 1.752176                            1.655376      -0.987885       2.406551                    0.998387       3.285569       8.670276       0.538650       1.148349      -0.742663       0.002552       0.001828      -0.039571       0.039696      -0.003141      -0.001628      -0.008330      -0.015667       0.039519      -0.015430      -0.002024       0.017454              1.783803       1.441203      -0.081132      -0.127028       1.599879       0.165463       2.310328          -0.000310
           38              H      -1.028799       5.153508      29.785867       0.115460       1.194267 0.87636950E+01  0.86216901E+02                                 1.727855                            1.632346      -0.898501       2.449003                    0.998710       3.246021       8.502603       0.546050       1.140166      -0.744943      -0.002728      -0.001130      -0.040536       0.040643       0.007172       0.003286       0.004997      -0.012667       0.040511      -0.016352       0.000204       0.016148              1.757698       1.400535       0.090074       0.033937       1.576167      -0.154799       2.296391           0.000045
           39              H       2.639268      18.053484      31.129356       0.130865       1.020342 0.73129136E+01  0.70537301E+02                                 1.700925                            1.600275      -1.038572       2.387573                    0.998274       3.507642       9.887700       0.483557       1.313197      -0.700987      -0.026068       0.027101      -0.004932       0.037925      -0.010780       0.010932       0.005691       0.009529      -0.012671      -0.018465       0.002271       0.016194              1.752953       1.709439      -0.400914       0.071064       2.174705       0.123775       1.374716          -0.000021
           40              H       2.141968      16.056905      30.067063       0.111026       1.204570 0.90148680E+01  0.90666480E+02                                 1.834431                            1.728125      -1.012103       2.395709                    0.997508       3.517066       9.782518       0.490226       1.242288      -0.718282      -0.033012      -0.002123      -0.021627       0.039523      -0.004411       0.013570       0.000487       0.003345      -0.016780      -0.015557       0.000809       0.014748              1.880525       2.189411       0.138895       0.450221       1.719419       0.231782       1.732746          -0.000139
           41              H       5.606017       5.592150      33.010934       0.124088       1.124025 0.80172872E+01  0.77989506E+02                                 1.710514                            1.594916      -1.098690       2.348325                    0.997907       3.442966       9.295256       0.529198       1.189815      -0.728998       0.025715       0.002974       0.025250       0.036161       0.010912       0.012517       0.004165      -0.001049      -0.024205      -0.016414      -0.003630       0.020044              1.771279       1.863033      -0.134947       0.542197       1.594989      -0.258015       1.855814          -0.000140
           42              H      -1.671613       3.327632      30.969665       0.122317       1.056913 0.73708245E+01  0.70913956E+02                                 1.711905                            1.582809      -0.994745       2.405911                    0.997993       3.475248       9.640005       0.499480       1.274595      -0.709445      -0.013031      -0.025014      -0.019322       0.034189       0.004166       0.002254       0.001333      -0.022995       0.037747      -0.018647       0.005536       0.013112              1.780954       1.560825       0.430785       0.121937       2.163866       0.246919       1.618171          -0.000064
           43              H      -0.763997       5.125418      34.347479       0.120250       1.128410 0.81969384E+01  0.80135413E+02                                 1.710942                            1.610725      -1.064282       2.358567                    0.998230       3.458584       9.343693       0.527851       1.186922      -0.729849       0.003236       0.005195       0.034618       0.035154       0.007923       0.002522       0.010439      -0.015456       0.028174      -0.015911      -0.002726       0.018637              1.743804       1.386172       0.054409       0.071825       1.560605      -0.163496       2.284635          -0.000090
           44              H      -0.744163      13.852889      33.226170       0.118426       1.244790 0.92061188E+01  0.91740413E+02                                 1.779776                            1.675371      -1.007280       2.399359                    0.998066       3.300880       8.717188       0.537583       1.143343      -0.744028       0.011291      -0.033916       0.022746       0.042369      -0.002715       0.003338      -0.010970      -0.019847       0.034845      -0.016253      -0.003722       0.019975              1.813399       1.456912      -0.225942       0.043526       2.299883      -0.256831       1.683402           0.000252
           45              H       1.987738       0.300351       6.561223       0.125880       1.132417 0.80066251E+01  0.76542574E+02                                 1.629717                            1.529301      -0.817007       2.492427                    0.999435       3.091819       7.826334       0.584904       1.095388      -0.757034       0.033914       0.009684       0.002568       0.035363       0.009743       0.001207       0.002967       0.027913       0.029532      -0.022134       0.008785       0.013349              1.669954       2.201315       0.253631      -0.120705       1.305225      -0.018339       1.503322          -0.000575
           46              H      12.417437      20.661570       4.940010       0.122771       1.017908 0.72534944E+01  0.70242129E+02                                 1.732133                            1.617930      -1.091881       2.356450                    0.996841       3.685449      10.615725       0.467361       1.353329      -0.691566      -0.023314      -0.009205      -0.028318       0.037818       0.013178       0.007361      -0.003113       0.018131       0.015201      -0.020095       0.004037       0.016058              1.814578       1.750131       0.081308       0.286546       1.365021       0.202554       2.328582           0.000005
           47              H      -0.206213       7.050690      33.167153       0.121127       1.174320 0.86291595E+01  0.84569370E+02                                 1.711402                            1.622318      -0.862124       2.472484                    0.999040       3.205581       8.381844       0.546420       1.143760      -0.744324       0.012405       0.034925       0.020532       0.042370       0.006558       0.002848       0.008091      -0.019773       0.027131      -0.016393      -0.000413       0.016806              1.738298       1.438420       0.263785       0.078607       2.162349       0.227076       1.614125           0.000005
           48              H      11.493934      20.503831       7.092369       0.109199       1.229210 0.93254630E+01  0.95208580E+02                                 1.883148                            1.773176      -1.438514       2.186096                    0.992973       3.830213      10.965559       0.474500       1.264342      -0.710467      -0.033986      -0.014639       0.005346       0.037389       0.009520      -0.000011       0.001996       0.006637       0.003246      -0.010848       0.001152       0.009696              1.932826       2.520780       0.189913      -0.147395       1.457099      -0.045199       1.820598          -0.000158
           49              H       1.131196      10.071489      20.457822       0.291180       0.588138 0.37555667E+01  0.31536897E+02                                 1.310306                            1.248647      -1.394386       2.292901                    0.997411       3.043725       8.772878       0.468519       1.556809      -0.653228       0.015150      -0.017570      -0.005401       0.023820      -0.005017       0.003653      -0.003418      -0.004247       0.031625      -0.010788      -0.001730       0.012518              1.364166       1.403929      -0.225737      -0.167970       1.256689       0.135045       1.431878          -0.000012
           50              H      -1.321578       8.100839      14.990137       0.291802       0.631119 0.40388448E+01  0.34113274E+02                                 1.307213                            1.242657      -1.416105       2.282438                    0.997789       2.923702       8.116738       0.505782       1.433759      -0.675114      -0.012890       0.015473      -0.016043       0.025747       0.004290       0.009541       0.001627      -0.014850       0.014313      -0.015025       0.003645       0.011380              1.358690       1.342063      -0.217194       0.163149       1.590801       0.003552       1.143206          -0.000059
           51              H      -0.439427      12.845956      17.788203       0.117997       1.065662 0.84407389E+01  0.85095833E+02                                 1.804167                            1.763640      -1.303925       2.263212                    0.993451       3.837427      11.364939       0.439650       1.381882      -0.686353      -0.003493       0.039362       0.012141       0.041340      -0.002392       0.005493       0.003710      -0.028870      -0.022602      -0.015329      -0.003488       0.018817              1.835952       1.574148      -0.066171      -0.030254       2.221903       0.122122       1.711806          -0.000065
           52              H      -0.334114      10.041238      14.868633       0.119310       1.261886 0.10208719E+02  0.10603363E+03                                 1.900460                            1.848512      -1.292165       2.267073                    0.994542       3.634809      10.311424       0.469817       1.255176      -0.715637      -0.001583      -0.008865      -0.042112       0.043064       0.000632      -0.006032       0.007558      -0.012417       0.056247      -0.016904      -0.005030       0.021935              1.919297       1.654298       0.041165       0.082503       1.849048       0.207565       2.254547          -0.000310
           53              H       0.144569       8.982446      18.742878       0.122050       1.021511 0.79574466E+01  0.79277152E+02                                 1.772299                            1.726649      -1.337865       2.251513                    0.992883       3.831752      11.387403       0.437589       1.404965      -0.681555       0.003796      -0.030346       0.028509       0.041810       0.001621       0.003513      -0.011351      -0.019537       0.017681      -0.014217      -0.003555       0.017771              1.807042       1.595189      -0.072632       0.111256       1.879482      -0.285216       1.946456          -0.000079
           54              H       0.304733      13.930678      15.930926       0.289688       0.632603 0.40568126E+01  0.34375281E+02                                 1.321724                            1.255762      -1.411363       2.285850                    0.997378       2.943239       8.240512       0.495888       1.457676      -0.670916       0.015496       0.008935       0.019963       0.026804       0.005152       0.006254      -0.002112      -0.022745       0.008558      -0.016174       0.005031       0.011143              1.379209       1.491321       0.004910       0.352612       1.252466      -0.111926       1.393841          -0.000036
           55              H       6.698989       8.500587      15.528227       0.283715       0.601379 0.38377369E+01  0.32237175E+02                                 1.300404                            1.238381      -1.377472       2.290863                    0.997860       3.043420       8.628662       0.486586       1.498527      -0.662856      -0.008440       0.013739      -0.016419       0.023013      -0.004005      -0.002313       0.005169      -0.018943       0.016955      -0.013198       0.001018       0.012179              1.355999       1.344620      -0.262556       0.162366       1.437295      -0.064197       1.286082          -0.000031
           56              H       6.382854      14.535702      16.986276       0.295117       0.617145 0.40320712E+01  0.33849256E+02                                 1.283698                            1.243236      -1.040970       2.494765                    0.999893       2.602136       7.069850       0.507546       1.437507      -0.678511      -0.017394       0.012860       0.033023       0.039477      -0.004467      -0.016478       0.006139      -0.014600       0.018125      -0.020550       0.000626       0.019924              1.316601       1.268668       0.037782      -0.247929       1.265368      -0.074117       1.415768          -0.000059
           57              H       6.666075      10.440986      21.544416       0.308127       0.608952 0.38798967E+01  0.31782652E+02                                 1.201868                            1.164843      -1.067441       2.490674                    0.999857       2.381778       6.088482       0.570151       1.311433      -0.704688       0.029037      -0.026284       0.001006       0.039179      -0.019960      -0.002907      -0.004681       0.005535       0.002240      -0.021835       0.002015       0.019820              1.226194       1.326076      -0.221786      -0.116149       1.111843       0.065042       1.240663          -0.000137
           58              H       6.053960      13.247865      18.510285       0.121681       1.146310 0.88738269E+01  0.89298220E+02                                 1.805803                            1.740871      -1.071188       2.374998                    0.996529       3.537814       9.988918       0.475248       1.280719      -0.709628      -0.007767       0.040171       0.012134       0.042676      -0.004796       0.002633       0.003779      -0.036533      -0.009486      -0.017966      -0.002988       0.020954              1.841522       1.712728      -0.152516      -0.199433       2.150388       0.034843       1.661452          -0.000094
           59              H      11.358843       6.776269      13.573746       0.125906       1.048978 0.74485167E+01  0.71886910E+02                                 1.704514                            1.592536      -1.046783       2.384945                    0.997279       3.494233       9.724416       0.497034       1.276850      -0.708763      -0.022889       0.024771      -0.010050       0.035192      -0.003110       0.014677       0.002382      -0.004507      -0.000845      -0.016698       0.003176       0.013523              1.766098       1.714723      -0.419020       0.146872       2.174894       0.005534       1.408678          -0.000131
           60              H       7.280511      10.538222      15.781649       0.108164       1.043004 0.80865236E+01  0.81301842E+02                                 1.817890                            1.753084      -1.555985       2.130520                    0.990979       4.164192      12.641032       0.427457       1.425198      -0.675665       0.008233      -0.009030      -0.035821       0.037848      -0.004300      -0.005909       0.009226      -0.006614       0.032036      -0.010903      -0.006625       0.017528              1.885754       1.711896      -0.004051      -0.264819       1.762997       0.154549       2.182368          -0.000061
           61              H      11.056585       4.773207      12.504510       0.116850       1.249672 0.94312738E+01  0.95821172E+02                                 1.871057                            1.761049      -1.084024       2.365989                    0.995930       3.538810       9.855968       0.488890       1.233116      -0.720442      -0.028862      -0.001739      -0.031472       0.042738      -0.005301       0.014247      -0.001908      -0.004220       0.005837      -0.015542      -0.000029       0.015571              1.927549       2.083520       0.152118       0.497948       1.759624       0.274802       1.939503          -0.000305
           62              H      -0.237740      12.554248      22.495620       0.125169       1.061486 0.75588179E+01  0.72725869E+02                                 1.673003                            1.569713      -1.079483       2.359538                    0.998177       3.414872       9.281259       0.520778       1.222413      -0.721393      -0.009379       0.032632      -0.010503       0.035540      -0.009406      -0.007256       0.002529      -0.027404      -0.006624      -0.018024      -0.000749       0.018773              1.723376       1.395442      -0.204905       0.171719       1.905119      -0.393428       1.869568          -0.000097
           63              H      -0.441040      12.413796      24.762540       0.117302       1.192193 0.87344052E+01  0.85900815E+02                                 1.729119                            1.631449      -0.921421       2.440590                    0.998629       3.250055       8.526028       0.545001       1.142733      -0.744143      -0.017053       0.033846       0.018481       0.042165      -0.011138      -0.004055       0.000724      -0.022129      -0.004804      -0.015757      -0.001019       0.016776              1.772478       1.490383      -0.247966      -0.150002       1.848316       0.362597       1.978735          -0.000367
           64              H       6.605751       9.375711      19.607294       0.122820       1.173485 0.92458413E+01  0.93602740E+02                                 1.805540                            1.755130      -1.144091       2.338440                    0.996731       3.504899       9.788716       0.484240       1.249406      -0.717079       0.000080      -0.030280       0.028082       0.041298       0.004141       0.000811      -0.012001      -0.013550       0.028530      -0.013733      -0.004713       0.018447              1.822576       1.593137      -0.054913      -0.124832       1.849219      -0.244311       2.025371          -0.000161
           65              H       0.286536       3.213110      14.535364       0.119969       1.189042 0.86552558E+01  0.84714685E+02                                 1.711792                            1.613153      -0.911837       2.451214                    0.998605       3.196498       8.296697       0.555041       1.127463      -0.748538       0.027228      -0.031596       0.010171       0.042932      -0.010163       0.012573       0.001548       0.002666      -0.015364      -0.017052       0.000332       0.016720              1.744454       1.721803      -0.385921       0.142302       2.086638       0.037787       1.424922          -0.000243
           66              H       1.112929       8.746918      22.377587       0.129110       0.972176 0.68495255E+01  0.64642637E+02                                 1.618375                            1.527814      -0.856516       2.479509                    0.999191       3.316932       9.085842       0.507851       1.277943      -0.709622       0.010742      -0.030927      -0.016166       0.036513      -0.009101       0.001499      -0.001956      -0.022320       0.015898      -0.017076       0.004561       0.012515              1.654767       1.377905      -0.166214      -0.135560       1.805807       0.338171       1.780589          -0.000023
           67              H       6.077442      10.590081      26.029654       0.119393       1.219048 0.87851664E+01  0.86237015E+02                                 1.735792                            1.620737      -0.880090       2.461738                    0.998866       3.206714       8.313268       0.556488       1.121260      -0.750180       0.023409      -0.013258       0.033477       0.042947      -0.010179       0.006968      -0.004780       0.022630       0.016576      -0.018163       0.000219       0.017943              1.787306       1.730154      -0.148965       0.339747       1.385243      -0.209848       2.246521          -0.000194
           68              H       0.997166       8.641039      24.706995       0.122341       1.101770 0.79688446E+01  0.76449818E+02                                 1.625920                            1.547129      -0.879566       2.465520                    0.999019       3.144214       8.096312       0.566808       1.126391      -0.748245       0.013673      -0.035714       0.020090       0.043198      -0.010275       0.000333      -0.003422      -0.023732      -0.001404      -0.015516      -0.001063       0.016579              1.660934       1.330213      -0.137643       0.108135       1.836322      -0.346938       1.816266          -0.000062
           69              H       0.406615      18.055645      14.122250       0.117094       1.193577 0.86582589E+01  0.84626076E+02                                 1.702802                            1.602432      -0.895985       2.452731                    0.998693       3.211187       8.288846       0.563472       1.112141      -0.752216       0.024257       0.033583       0.007152       0.042040       0.010237       0.011225      -0.001472       0.002003      -0.028636      -0.017442       0.000110       0.017332              1.736599       1.693038       0.347827       0.089242       2.125926      -0.108413       1.390832          -0.000285
           70              H       7.370778      16.690019      17.038349       0.125608       1.135428 0.82594937E+01  0.80271557E+02                                 1.689451                            1.599209      -0.831684       2.488683                    0.999259       3.191916       8.381392       0.542762       1.161150      -0.739616       0.003308       0.004571       0.035492       0.035938       0.010303      -0.002166       0.003620      -0.022606       0.034025      -0.021306       0.007876       0.013430              1.708695       1.426080       0.034429      -0.062520       1.521235      -0.058293       2.178770          -0.000108
           71              H       7.205996      14.661028      13.580689       0.120782       1.182475 0.86835211E+01  0.85896312E+02                                 1.753422                            1.650073      -1.082033       2.353457                    0.998037       3.430325       9.241341       0.526606       1.175822      -0.733514      -0.004632      -0.028503      -0.023174       0.037026       0.008775      -0.004394       0.008361      -0.012157       0.045866      -0.020089       0.001338       0.018751              1.789020       1.431472       0.169060       0.028410       2.316106       0.209558       1.619483          -0.000123
           72              H       1.011029      16.050422      15.156771       0.133540       1.134857 0.79369563E+01  0.76858281E+02                                 1.723499                            1.590404      -0.902019       2.457854                    0.998795       3.276531       8.767720       0.529270       1.195067      -0.729671       0.033511       0.000753       0.017022       0.037594       0.008822       0.010925      -0.003674      -0.000931      -0.036227      -0.019362       0.003428       0.015935              1.802982       2.132308      -0.147666       0.524182       1.563395      -0.211927       1.713242          -0.000126
           73              H       7.842871      16.566854      12.438550       0.115531       1.215472 0.89879123E+01  0.89097343E+02                                 1.756090                            1.658869      -0.991898       2.404161                    0.998348       3.292364       8.693229       0.538150       1.148145      -0.742690       0.002541      -0.001770      -0.039451       0.039573       0.003175      -0.001620       0.008325      -0.015757       0.039316      -0.015450      -0.001963       0.017413              1.787913       1.444109       0.081509      -0.127501       1.603513      -0.166257       2.316116          -0.000455
           74              H       7.806540       5.650492      12.428136       0.115346       1.196740 0.87861040E+01  0.86488537E+02                                 1.729592                            1.633879      -0.903233       2.446422                    0.998676       3.250492       8.515540       0.546096       1.139397      -0.745103      -0.002729       0.001093      -0.040455       0.040561      -0.007123       0.003343      -0.005062      -0.012650       0.040395      -0.016292       0.000119       0.016173              1.759539       1.401793      -0.090263       0.033958       1.577794       0.155197       2.299028          -0.000333
           75              H      11.474606      14.358516      13.771624       0.130745       1.020872 0.73181154E+01  0.70602692E+02                                 1.701729                            1.601004      -1.039014       2.387240                    0.998272       3.509521       9.895284       0.483356       1.313461      -0.700925      -0.026090      -0.027081      -0.004789       0.037908       0.010785       0.010955      -0.005695       0.009521      -0.012770      -0.018489       0.002271       0.016218              1.753838       1.710153       0.401088       0.071067       2.176035      -0.124036       1.375327          -0.000072
           76              H      10.977307      16.355095      12.709331       0.110708       1.207755 0.90453032E+01  0.91053320E+02                                 1.837802                            1.731125      -1.015083       2.393980                    0.997474       3.523080       9.805019       0.489743       1.242411      -0.718233      -0.033038       0.002189      -0.021440       0.039446       0.004427       0.013572      -0.000532       0.003264      -0.017005      -0.015621       0.000895       0.014726              1.884104       2.193688      -0.139325       0.451399       1.722771      -0.232600       1.735854          -0.000215
           77              H       0.564056       5.211850      15.653202       0.124035       1.124245 0.80190460E+01  0.78008929E+02                                 1.710536                            1.594933      -1.098962       2.348152                    0.997907       3.443207       9.295280       0.529286       1.189580      -0.729053       0.025698      -0.002977       0.025257       0.036154      -0.010915       0.012515      -0.004164      -0.001042      -0.024260      -0.016421      -0.003630       0.020050              1.771302       1.863068       0.134961       0.542192       1.595036       0.258026       1.855802          -0.000172
           78              H       7.163726       7.476368      13.611933       0.122101       1.057961 0.73796578E+01  0.71016070E+02                                 1.712517                            1.583344      -0.995707       2.405193                    0.997982       3.477170       9.644666       0.499620       1.273930      -0.709579      -0.013036       0.024964      -0.019273       0.034127      -0.004172       0.002248      -0.001317      -0.023007       0.037803      -0.018664       0.005542       0.013121              1.781601       1.561386      -0.431042       0.121972       2.164727      -0.246907       1.618690          -0.000178
           79              H       8.071342       5.678582      16.989748       0.120323       1.128191 0.81947300E+01  0.80106574E+02                                 1.710543                            1.610366      -1.064232       2.358614                    0.998230       3.458051       9.341125       0.527991       1.186713      -0.729898       0.003246      -0.005217       0.034617       0.035158      -0.007920       0.002524      -0.010448      -0.015458       0.028154      -0.015907      -0.002737       0.018644              1.743375       1.385878      -0.054389       0.071823       1.560224       0.163414       2.284022          -0.000122
           80              H       8.091176      18.559111      15.868438       0.118610       1.241910 0.91787087E+01  0.91391207E+02                                 1.776462                            1.672437      -1.005068       2.400644                    0.998087       3.296383       8.699235       0.538312       1.142744      -0.744190       0.011282       0.033947       0.022789       0.042415       0.002725       0.003323       0.010962      -0.019870       0.034747      -0.016248      -0.003707       0.019954              1.809900       1.454488       0.225251       0.043486       2.294843       0.256311       1.680371           0.000297
           81              H       7.029699      10.503649      23.918954       0.126090       1.133020 0.80124035E+01  0.76614734E+02                                 1.630521                            1.530027      -0.817233       2.492268                    0.999433       3.092754       7.830601       0.584642       1.095637      -0.756960       0.033899      -0.009633       0.002542       0.035333      -0.009738       0.001196      -0.002966       0.027914       0.029566      -0.022138       0.008801       0.013337              1.670799       2.202512      -0.253812      -0.120858       1.305796       0.018355       1.504088          -0.000358
           82              H       3.582099      11.750430      22.297742       0.123057       1.016715 0.72426327E+01  0.70110217E+02                                 1.730813                            1.616753      -1.091167       2.357035                    0.996849       3.682406      10.604712       0.467519       1.353388      -0.691563      -0.023351       0.009336      -0.028311       0.037867      -0.013160       0.007387       0.003145       0.018089       0.015127      -0.020080       0.004029       0.016051              1.813094       1.748833      -0.081330       0.286439       1.364246      -0.202463       2.326205           0.000045
           83              H       8.629125       3.753310      15.809422       0.121430       1.174819 0.86336565E+01  0.84623688E+02                                 1.711661                            1.622541      -0.864424       2.471386                    0.999026       3.206552       8.384639       0.546489       1.143478      -0.744377       0.012391      -0.034892       0.020553       0.042349      -0.006498       0.002850      -0.008192      -0.019580       0.027282      -0.016303      -0.000564       0.016868              1.738567       1.438611      -0.263860       0.078641       2.162726      -0.227163       1.614365          -0.000105
           84              H       2.658596      11.908169      24.450101       0.109491       1.226113 0.92961199E+01  0.94835340E+02                                 1.880279                            1.770640      -1.380552       2.212563                    0.993190       3.824600      10.945649       0.474731       1.264707      -0.710408      -0.034012       0.014778       0.005308       0.037462      -0.009536      -0.000011      -0.001990       0.006559       0.003147      -0.010832       0.001119       0.009713              1.929754       2.516514      -0.189552      -0.146893       1.455271       0.045021       1.817476          -0.000082
           85              H       8.952727      11.536511      14.257641       0.291365       0.587743 0.37525429E+01  0.31505728E+02                                 1.309831                            1.248241      -1.394291       2.293061                    0.997418       3.042619       8.769402       0.468533       1.557049      -0.653191      -0.015120       0.017535       0.005461       0.023789      -0.005012       0.003653      -0.003441      -0.004268       0.031696      -0.010799      -0.001750       0.012549              1.363605       1.403419      -0.225626      -0.167809       1.256282       0.134941       1.431114          -0.000047
           86              H      11.405501      13.507161      19.725326       0.291889       0.630955 0.40374615E+01  0.34098513E+02                                 1.306968                            1.242430      -1.416142       2.282461                    0.997793       2.923101       8.114581       0.505839       1.433727      -0.675121       0.012863      -0.015463       0.016071       0.025746       0.004309       0.009534       0.001624      -0.014851       0.014393      -0.015033       0.003642       0.011391              1.358427       1.341827      -0.217179       0.163135       1.590434       0.003465       1.143019          -0.000024
           87              H      10.523350       8.762044      16.927260       0.118001       1.065462 0.84386787E+01  0.85069521E+02                                 1.803930                            1.763420      -1.303553       2.263410                    0.993452       3.836918      11.362908       0.439682       1.381874      -0.686357       0.003511      -0.039373      -0.012126       0.041347      -0.002397       0.005478       0.003726      -0.028872      -0.022545      -0.015317      -0.003497       0.018814              1.835689       1.573953      -0.066166      -0.030259       2.221593       0.122161       1.711522          -0.000096
           88              H      10.418037      11.566762      19.846830       0.119525       1.260420 0.10193676E+02  0.10584110E+03                                 1.899293                            1.847408      -1.291229       2.267734                    0.994556       3.632295      10.303402       0.469847       1.255527      -0.715568       0.001580       0.008865       0.042164       0.043115       0.000633      -0.006036       0.007563      -0.012388       0.056280      -0.016898      -0.005049       0.021947              1.918101       1.653354       0.041125       0.082461       1.847808       0.207355       2.253143          -0.000166
           89              H       9.939354      12.625554      15.972585       0.121948       1.021818 0.79605182E+01  0.79314899E+02                                 1.772577                            1.726917      -1.337820       2.251446                    0.992880       3.832582      11.390145       0.437582       1.404860      -0.681572      -0.003796       0.030353      -0.028477       0.041793       0.001626       0.003509      -0.011346      -0.019526       0.017669      -0.014210      -0.003552       0.017762              1.807321       1.595431      -0.072660       0.111272       1.879852      -0.285342       1.946679          -0.000100
           90              H       9.779190       7.677322      18.784537       0.289589       0.632846 0.40587056E+01  0.34394682E+02                                 1.321943                            1.255960      -1.411301       2.285795                    0.997377       2.943760       8.241864       0.495915       1.457456      -0.670954      -0.015512      -0.008934      -0.019945       0.026800       0.005159       0.006259      -0.002117      -0.022739       0.008567      -0.016179       0.005037       0.011142              1.379432       1.491587       0.004923       0.352722       1.252638      -0.111925       1.394072          -0.000042
           91              H       3.384934      13.107413      19.187236       0.283765       0.601311 0.38371691E+01  0.32231316E+02                                 1.300325                            1.238304      -1.377508       2.290869                    0.997861       3.043186       8.627943       0.486591       1.498563      -0.662850       0.008413      -0.013737       0.016429       0.023009      -0.003993      -0.002330       0.005167      -0.018949       0.016962      -0.013200       0.001020       0.012180              1.355917       1.344534      -0.262535       0.162364       1.437194      -0.064235       1.286024          -0.000012
           92              H       3.701069       7.072298      17.729187       0.295027       0.617345 0.40336774E+01  0.33865617E+02                                 1.283881                            1.243407      -1.040774       2.494778                    0.999894       2.602601       7.071076       0.507565       1.437330      -0.678542       0.017397      -0.012857      -0.033014       0.039470      -0.004465      -0.016484       0.006134      -0.014611       0.018128      -0.020560       0.000636       0.019925              1.316787       1.268845       0.037781      -0.247988       1.265542      -0.074106       1.415974          -0.000091
           93              H       3.417848      11.167014      13.171047       0.308152       0.608920 0.38795872E+01  0.31779223E+02                                 1.201792                            1.164768      -1.067574       2.490638                    0.999857       2.381580       6.087728       0.570195       1.311369      -0.704702      -0.029032       0.026275      -0.000965       0.039168      -0.019958      -0.002903      -0.004686       0.005532       0.002245      -0.021835       0.002017       0.019818              1.226116       1.325999      -0.221777      -0.116132       1.111791       0.065040       1.240559          -0.000226
           94              H       4.029963       8.360135      16.205178       0.121659       1.146331 0.88739461E+01  0.89299322E+02                                 1.805798                            1.740863      -1.071049       2.375062                    0.996530       3.537783       9.988680       0.475260       1.280688      -0.709635       0.007778      -0.040176      -0.012112       0.042677      -0.004803       0.002619       0.003782      -0.036531      -0.009471      -0.017963      -0.002991       0.020954              1.841516       1.712720      -0.152526      -0.199427       2.150400       0.034874       1.661428          -0.000168
           95              H      -1.274920      14.831731      21.141717       0.126114       1.047953 0.74394174E+01  0.71778696E+02                                 1.703626                            1.591742      -1.046211       2.385414                    0.997288       3.492237       9.718163       0.497064       1.277137      -0.708707       0.022884      -0.024820       0.010115       0.035242      -0.003112       0.014663       0.002359      -0.004499      -0.000839      -0.016677       0.003164       0.013513              1.765170       1.713841      -0.418761       0.146808       2.173649       0.005365       1.408019          -0.000051
           96              H       2.803412      11.069778      18.933814       0.108328       1.042334 0.80798410E+01  0.81218697E+02                                 1.817240                            1.752469      -1.555875       2.130716                    0.990984       4.162459      12.634952       0.427488       1.425374      -0.675637      -0.008234       0.009037       0.035857       0.037883      -0.004303      -0.005896       0.009229      -0.006602       0.032088      -0.010906      -0.006628       0.017534              1.885085       1.711286      -0.004038      -0.264728       1.762308       0.154456       2.181659          -0.000026
           97              H      -0.972662      16.834793      22.210953       0.116892       1.248859 0.94235883E+01  0.95723573E+02                                 1.870302                            1.760384      -1.083107       2.366478                    0.995943       3.537444       9.851158       0.488960       1.233190      -0.720431       0.028862       0.001691       0.031499       0.042756      -0.005300       0.014265      -0.001928      -0.004192       0.005787      -0.015547      -0.000049       0.015596              1.926713       2.082647       0.151980       0.497660       1.758843       0.274524       1.938648          -0.000147
           98              H      10.321663       9.053752      12.219843       0.125849       1.058884 0.75358297E+01  0.72449423E+02                                 1.670411                            1.567464      -1.078163       2.360720                    0.998194       3.409107       9.262025       0.521083       1.222631      -0.721362       0.009335      -0.032679       0.010600       0.035601      -0.009365      -0.007278       0.002511      -0.027368      -0.006801      -0.017995      -0.000761       0.018756              1.720483       1.393491      -0.204463       0.171249       1.902103      -0.392303       1.865855          -0.000331
           99              H      10.524963       9.194204       9.952923       0.117707       1.185755 0.86735900E+01  0.85136803E+02                                 1.721592                            1.624741      -0.916331       2.443378                    0.998682       3.240052       8.485969       0.546748       1.141303      -0.744525       0.017095      -0.034122      -0.018421       0.042378      -0.011116      -0.004020       0.000840      -0.022150      -0.005108      -0.015673      -0.001165       0.016838              1.764571       1.484474      -0.246361      -0.149131       1.840095       0.360473       1.969142          -0.000716
          100              H       3.478172      12.232289      15.108169       0.122676       1.174447 0.92556120E+01  0.93726607E+02                                 1.806496                            1.756025      -1.144730       2.338010                    0.996723       3.506661       9.795011       0.484128       1.249360      -0.717084      -0.000075       0.030281      -0.028045       0.041273       0.004143       0.000804      -0.011988      -0.013553       0.028562      -0.013734      -0.004706       0.018440              1.823564       1.593945      -0.054965      -0.124950       1.850244      -0.244502       2.026503          -0.000218
          101              H       9.797387      18.394890      20.180099       0.119968       1.189184 0.86566248E+01  0.84732684E+02                                 1.712057                            1.613386      -0.911742       2.451270                    0.998607       3.196591       8.297563       0.554938       1.127611      -0.748502      -0.027239       0.031596      -0.010158       0.042935      -0.010166       0.012572       0.001543       0.002668      -0.015367      -0.017049       0.000325       0.016724              1.744733       1.722074      -0.386032       0.142346       2.087015       0.037776       1.425109          -0.000134
          102              H       8.970994      12.861082      12.337876       0.129556       0.970326 0.68332890E+01  0.64453320E+02                                 1.616662                            1.526292      -0.855207       2.480556                    0.999207       3.313054       9.073677       0.507942       1.278429      -0.709530      -0.010750       0.030949       0.016321       0.036603      -0.009081       0.001503      -0.001901      -0.022295       0.015953      -0.017064       0.004606       0.012459              1.652938       1.376585      -0.166017      -0.135306       1.803999       0.337602       1.778230          -0.000118
          103              H       4.006481      11.017919       8.685809       0.119339       1.218352 0.87781829E+01  0.86143883E+02                                 1.734421                            1.619520      -0.880550       2.461489                    0.998862       3.205999       8.307881       0.557041       1.120468      -0.750377      -0.023434       0.013220      -0.033485       0.042955      -0.010184       0.007008      -0.004756       0.022599       0.016522      -0.018139       0.000175       0.017964              1.785884       1.728796      -0.148806       0.339440       1.384317      -0.209639       2.244540          -0.000522
          104              H       9.086757      12.966961      10.008468       0.122405       1.098590 0.79393378E+01  0.76085821E+02                                 1.622193                            1.543848      -0.871480       2.469804                    0.999060       3.137422       8.070955       0.567715       1.125786      -0.748447      -0.013792       0.035820      -0.019995       0.043279      -0.010325       0.000350      -0.003484      -0.023793      -0.000070      -0.015792      -0.000669       0.016461              1.656894       1.327608      -0.137198       0.107750       1.832086      -0.345567       1.810987          -0.000676
          105              H       9.677308       3.552355      20.593213       0.117041       1.194211 0.86641306E+01  0.84699461E+02                                 1.703552                            1.603094      -0.896248       2.452570                    0.998690       3.212015       8.292291       0.563283       1.112305      -0.752173      -0.024262      -0.033568      -0.007112       0.042024       0.010228       0.011229      -0.001478       0.002002      -0.028642      -0.017446       0.000122       0.017324              1.737371       1.693770       0.348042       0.089315       2.126983      -0.108485       1.391361          -0.000239
          106              H       2.713145       4.917981      17.677114       0.125537       1.135783 0.82627558E+01  0.80310507E+02                                 1.689711                            1.599450      -0.832037       2.488450                    0.999256       3.192565       8.383242       0.542764       1.161042      -0.739640      -0.003311      -0.004567      -0.035477       0.035923       0.010307      -0.002163       0.003622      -0.022614       0.034018      -0.021311       0.007878       0.013433              1.708955       1.426284       0.034442      -0.062527       1.521478      -0.058293       2.179103          -0.000181
          107              H       2.877927       6.946972      21.134774       0.121046       1.180822 0.86683333E+01  0.85710412E+02                                 1.752066                            1.648861      -1.080688       2.354386                    0.998043       3.427328       9.231999       0.526677       1.176153      -0.733446       0.004617       0.028530       0.023240       0.037086       0.008777      -0.004377       0.008377      -0.012141       0.045831      -0.020079       0.001328       0.018750              1.787589       1.430466       0.168801       0.028382       2.313967       0.209532       1.618335          -0.000011
          108              H       9.072894       5.557578      19.558692       0.133470       1.135111 0.79392384E+01  0.76885416E+02                                 1.723692                            1.590584      -0.902092       2.457750                    0.998794       3.277000       8.769080       0.529268       1.194993      -0.729687      -0.033518      -0.000743      -0.016981       0.037581       0.008823       0.010930      -0.003678      -0.000938      -0.036227      -0.019368       0.003433       0.015935              1.803173       2.132542      -0.147691       0.524254       1.563566      -0.211951       1.713412          -0.000121
          109              H       2.241052       5.041146      22.276913       0.115815       1.213061 0.89655749E+01  0.88822368E+02                                 1.754101                            1.657091      -0.989017       2.405845                    0.998375       3.288232       8.680254       0.538290       1.148539      -0.742612      -0.002558       0.001832       0.039533       0.039658       0.003155      -0.001642       0.008324      -0.015728       0.039424      -0.015451      -0.001984       0.017434              1.785805       1.442611       0.081298      -0.127267       1.601605      -0.165776       2.313198          -0.000247
          110              H       2.277383      15.957508      22.287327       0.115507       1.195702 0.87768836E+01  0.86378893E+02                                 1.729045                            1.633396      -0.901257       2.447539                    0.998691       3.248587       8.510841       0.545965       1.139919      -0.744985       0.002716      -0.001126       0.040490       0.040596      -0.007127       0.003321      -0.005046      -0.012655       0.040434      -0.016303       0.000137       0.016166              1.758943       1.401384      -0.090201       0.033950       1.577287       0.155018       2.298157          -0.000105
          111              H      -1.390683       7.249484      20.943839       0.130865       1.020368 0.73133761E+01  0.70544558E+02                                 1.701115                            1.600450      -1.038672       2.387520                    0.998273       3.508047       9.889807       0.483463       1.313401      -0.700943       0.026079       0.027102       0.004887       0.037927       0.010783       0.010937      -0.005688       0.009516      -0.012696      -0.018469       0.002270       0.016199              1.753158       1.709596       0.400956       0.071082       2.175018      -0.123809       1.374862          -0.000012
          112              H      -0.893384       5.252905      22.006132       0.110871       1.205950 0.90282161E+01  0.90837181E+02                                 1.835990                            1.729520      -1.013187       2.395036                    0.997496       3.519798       9.793089       0.489964       1.242454      -0.718236       0.033017      -0.002116       0.021556       0.039487       0.004429       0.013581      -0.000506       0.003301      -0.016897      -0.015601       0.000851       0.014750              1.882159       2.191388      -0.139053       0.450766       1.720921      -0.232103       1.734167          -0.000103
          113              H       9.519867      16.396150      19.062261       0.124023       1.124258 0.80192279E+01  0.78011499E+02                                 1.710591                            1.594985      -1.098882       2.348185                    0.997908       3.443225       9.295516       0.529259       1.189630      -0.729042      -0.025709       0.002965      -0.025239       0.036149      -0.010910       0.012518      -0.004162      -0.001045      -0.024257      -0.016423      -0.003624       0.020047              1.771351       1.863125       0.134957       0.542214       1.595079       0.258013       1.855848          -0.000121
          114              H       2.920197      14.131632      21.103530       0.122285       1.057238 0.73736079E+01  0.70946860E+02                                 1.712159                            1.583027      -0.995029       2.405707                    0.997989       3.475960       9.642142       0.499488       1.274464      -0.709469       0.013012      -0.025005       0.019315       0.034170      -0.004167       0.002250      -0.001328      -0.023002       0.037765      -0.018654       0.005539       0.013114              1.781241       1.561063      -0.430903       0.121943       2.164274      -0.246937       1.618386          -0.000088
          115              H       2.012581      15.929418      17.725715       0.120243       1.128545 0.81979959E+01  0.80146734E+02                                 1.710904                            1.610687      -1.064468       2.358438                    0.998228       3.458806       9.343740       0.527937       1.186713      -0.729895      -0.003249       0.005203      -0.034607       0.035146      -0.007928       0.002532      -0.010442      -0.015475       0.028157      -0.015917      -0.002729       0.018646              1.743759       1.386142      -0.054415       0.071832       1.560583       0.163470       2.284552          -0.000089
          116              H       1.992747       3.048889      18.847025       0.118468       1.242382 0.91831735E+01  0.91447810E+02                                 1.777023                            1.672933      -1.004969       2.400637                    0.998086       3.297049       8.701891       0.538183       1.142867      -0.744161      -0.011278      -0.033940      -0.022798       0.042413       0.002744       0.003322       0.010958      -0.019878       0.034729      -0.016252      -0.003700       0.019952              1.810486       1.454894       0.225366       0.043505       2.295679       0.256436       1.680884           0.000314
          117              H       3.054224      11.104351      10.796509       0.126091       1.131613 0.79993654E+01  0.76451246E+02                                 1.628419                            1.528182      -0.817022       2.492408                    0.999435       3.090961       7.821508       0.585398       1.094777      -0.757184      -0.033902       0.009611      -0.002499       0.035326      -0.009719       0.001183      -0.002953       0.027890       0.029482      -0.022102       0.008793       0.013309              1.668576       2.199209      -0.253312      -0.120602       1.304345       0.018324       1.502173          -0.000691
          118              H       6.501824       9.857570      12.417721       0.123147       1.016333 0.72389830E+01  0.70065039E+02                                 1.730310                            1.616292      -1.090706       2.357321                    0.996856       3.681207      10.600011       0.467615       1.353298      -0.691585       0.023333      -0.009361       0.028333       0.037879      -0.013164       0.007410       0.003181       0.018091       0.015084      -0.020098       0.004036       0.016062              1.812573       1.748313      -0.081307       0.286434       1.363889      -0.202354       2.325518          -0.000015
          119              H       1.454798      17.854690      18.906041       0.121322       1.174976 0.86352433E+01  0.84644285E+02                                 1.711943                            1.622795      -0.864268       2.471444                    0.999026       3.206819       8.385961       0.546385       1.143626      -0.744342      -0.012393       0.034911      -0.020526       0.042352      -0.006508       0.002856      -0.008160      -0.019642       0.027246      -0.016329      -0.000521       0.016849              1.738877       1.438831      -0.263930       0.078646       2.163159      -0.227197       1.614641          -0.000031
          120              H       7.425327       9.699831      10.265362       0.109254       1.226876 0.93025158E+01  0.94907460E+02                                 1.880244                            1.770608      -1.380756       2.212274                    0.993182       3.825043      10.943754       0.475041       1.263792      -0.710607       0.033944      -0.014907      -0.005241       0.037442      -0.009551       0.000037      -0.001953       0.006570       0.003043      -0.010817       0.001066       0.009750              1.929701       2.516341      -0.189587      -0.146676       1.455246       0.045060       1.817515          -0.000199
          121              H       0.117389      20.875489      31.615372       0.291198       0.588086 0.37551182E+01  0.31532101E+02                                 1.310217                            1.248565      -1.394293       2.292973                    0.997411       3.043465       8.771904       0.468540       1.556790      -0.653232      -0.015156      -0.017561       0.005401       0.023817       0.005006       0.003654       0.003417      -0.004249       0.031584      -0.010773      -0.001733       0.012506              1.364061       1.403836       0.225730      -0.167952       1.256615      -0.135040       1.431731          -0.000006
          122              H       6.363539      18.904839       2.367595       0.291919       0.630837 0.40364978E+01  0.34088676E+02                                 1.306868                            1.242328      -1.415997       2.282570                    0.997792       2.922958       8.114243       0.505826       1.433835      -0.675102       0.012844       0.015499       0.016070       0.025757      -0.004280       0.009546      -0.001642      -0.014883       0.014461      -0.015049       0.003640       0.011409              1.358364       1.341742       0.217132       0.163097       1.590366      -0.003537       1.142983          -0.000045
          123              H       1.688012       2.041956      34.284991       0.118062       1.065556 0.84396852E+01  0.85082948E+02                                 1.804084                            1.763560      -1.304008       2.263212                    0.993449       3.837165      11.364183       0.439647       1.381928      -0.686345       0.003496       0.039367      -0.012135       0.041343       0.002389       0.005492      -0.003717      -0.028862      -0.022613      -0.015325      -0.003491       0.018816              1.835856       1.574078       0.066172      -0.030258       2.221764      -0.122155       1.711727          -0.000043
          124              H       5.376076      20.845238       2.489099       0.119385       1.260869 0.10197943E+02  0.10589349E+03                                 1.899484                            1.847579      -1.291211       2.267620                    0.994556       3.633039      10.304951       0.469921       1.255234      -0.715630       0.001586      -0.008847       0.042143       0.043090      -0.000643      -0.006021      -0.007563      -0.012400       0.056249      -0.016896      -0.005037       0.021933              1.918339       1.653533      -0.041131       0.082477       1.848001      -0.207388       2.253483          -0.000244
          125              H       1.104015      19.786446      33.330316       0.122053       1.021557 0.79578972E+01  0.79282615E+02                                 1.772331                            1.726679      -1.337790       2.251532                    0.992883       3.831853      11.387703       0.437593       1.404935      -0.681560      -0.003808      -0.030343      -0.028511       0.041810      -0.001606       0.003511       0.011345      -0.019552       0.017681      -0.014215      -0.003555       0.017770              1.807088       1.595229       0.072641       0.111261       1.879528       0.285233       1.946509          -0.000067
          126              H       4.737228       3.126678       1.426806       0.289628       0.632753 0.40579872E+01  0.34387111E+02                                 1.321824                            1.255858      -1.411295       2.285825                    0.997378       2.943485       8.240947       0.495929       1.457478      -0.670950      -0.015505       0.008934      -0.019949       0.026799      -0.005158       0.006256       0.002118      -0.022746       0.008571      -0.016182       0.005036       0.011145              1.379295       1.491439      -0.004954       0.352669       1.252492       0.111876       1.393955          -0.000025
          127              H      12.220273      19.304587       1.829505       0.284204       0.600423 0.38302666E+01  0.32159372E+02                                 1.299155                            1.237294      -1.376994       2.291385                    0.997876       3.040348       8.618476       0.486720       1.498816      -0.662811       0.008407       0.013815       0.016282       0.022948       0.003997      -0.002382      -0.005184      -0.018929       0.017039      -0.013212       0.001004       0.012208              1.354529       1.343239       0.261991       0.162282       1.435427       0.064365       1.284922          -0.000028
          128              H      12.536408       3.731702       0.371455       0.294980       0.617455 0.40346613E+01  0.33876499E+02                                 1.284115                            1.243621      -1.040685       2.494782                    0.999893       2.603084       7.073041       0.507475       1.437475      -0.678514       0.017387       0.012900      -0.033018       0.039483       0.004468      -0.016483      -0.006131      -0.014598       0.018169      -0.020556       0.000628       0.019928              1.317047       1.269093      -0.037824      -0.248076       1.265784       0.074170       1.416263          -0.000061
          129              H       8.459809      21.244986      30.528778       0.307962       0.609107 0.38811703E+01  0.31795820E+02                                 1.202113                            1.165072      -1.067324       2.490684                    0.999857       2.382146       6.089764       0.570066       1.311517      -0.704674      -0.029048      -0.026282      -0.001031       0.039187       0.019964      -0.002912       0.004672       0.005537       0.002244      -0.021838       0.002016       0.019822              1.226439       1.326369       0.221868      -0.116175       1.112056      -0.065037       1.240892          -0.000116
          130              H       9.071925       2.443865      33.562910       0.121829       1.145484 0.88657825E+01  0.89198323E+02                                 1.805103                            1.740226      -1.070658       2.375422                    0.996536       3.536198       9.983763       0.475271       1.280930      -0.709589       0.007750       0.040199      -0.012132       0.042700       0.004790       0.002665      -0.003795      -0.036498      -0.009554      -0.017952      -0.002998       0.020950              1.840761       1.712037       0.152402      -0.199308       2.149430      -0.034799       1.660814          -0.000076
          131              H       7.560418      17.580269       3.783985       0.125936       1.048867 0.74465210E+01  0.71859973E+02                                 1.704097                            1.592068      -1.047451       2.384596                    0.997275       3.493878       9.721644       0.497246       1.276441      -0.708847       0.022660       0.024906       0.010190       0.035180       0.003093       0.014657      -0.002406      -0.004534      -0.000732      -0.016681       0.003175       0.013506              1.765800       1.714297       0.419026       0.146775       2.174678      -0.005516       1.408425          -0.000104
          132              H      11.638751      21.342222       1.576082       0.108109       1.043311 0.80895349E+01  0.81339453E+02                                 1.818188                            1.753360      -1.556092       2.130400                    0.990979       4.165044      12.644069       0.427443       1.425115      -0.675677      -0.008218      -0.008964       0.035840       0.037847       0.004307      -0.005886      -0.009236      -0.006635       0.032057      -0.010914      -0.006619       0.017533              1.886064       1.712187       0.004027      -0.264954       1.762981      -0.154456       2.183024          -0.000031
          133              H       7.862677      15.577207       4.853222       0.115613       1.256099 0.94892570E+01  0.96520789E+02                                 1.874143                            1.763822      -1.087868       2.362862                    0.995850       3.546487       9.870533       0.489789       1.229443      -0.721258       0.028338      -0.001285       0.031675       0.042521       0.005425       0.014422       0.002089      -0.003897       0.005699      -0.015614      -0.000284       0.015897              1.930733       2.086729      -0.152099       0.498743       1.762779      -0.275370       1.942690          -0.000224
          134              H       1.486325       1.750248      29.577574       0.125188       1.061403 0.75578823E+01  0.72712906E+02                                 1.672753                            1.569488      -1.079155       2.359687                    0.998180       3.414457       9.279165       0.520892       1.222214      -0.721440       0.009394       0.032639       0.010475       0.035542       0.009409      -0.007250      -0.002530      -0.027388      -0.006659      -0.018011      -0.000762       0.018773              1.723119       1.395258       0.204881       0.171684       1.904858       0.393351       1.869240          -0.000068
          135              H       1.689625       1.609796      27.310655       0.117462       1.191486 0.87276942E+01  0.85816174E+02                                 1.728260                            1.630685      -0.921120       2.440851                    0.998631       3.248759       8.521006       0.545211       1.142541      -0.744193       0.017068       0.033827      -0.018508       0.042168       0.011140      -0.004059      -0.000729      -0.022110      -0.004815      -0.015751      -0.001023       0.016774              1.771568       1.489712       0.247797      -0.149897       1.847387      -0.362326       1.977604          -0.000359
          136              H       8.520134      20.179711      32.465901       0.122834       1.172423 0.92349550E+01  0.93464307E+02                                 1.804490                            1.754141      -1.142294       2.339378                    0.996749       3.502877       9.781356       0.484361       1.249469      -0.717075      -0.000100      -0.030278      -0.028143       0.041337      -0.004095       0.000815       0.012020      -0.013592       0.028415      -0.013702      -0.004749       0.018451              1.821490       1.592237       0.054817      -0.124659       1.848142       0.244290       2.024090          -0.000132
          137              H       4.755425      14.017110       2.822367       0.120159       1.188817 0.86530482E+01  0.84688420E+02                                 1.711642                            1.612997      -0.912104       2.451195                    0.998604       3.196005       8.295427       0.555037       1.127533      -0.748520      -0.027248      -0.031602      -0.010105       0.042933       0.010177       0.012591      -0.001538       0.002719      -0.015141      -0.017047       0.000308       0.016739              1.744317       1.721626       0.385886       0.142286       2.086501      -0.037761       1.424824          -0.000314
          138              H       0.135656      19.550918      29.695607       0.129154       0.972108 0.68486958E+01  0.64630878E+02                                 1.618100                            1.527563      -0.856335       2.479607                    0.999193       3.316363       9.083103       0.507986       1.277679      -0.709680      -0.010752      -0.030943       0.016126       0.036512       0.009103       0.001499       0.001963      -0.022315       0.015831      -0.017064       0.004537       0.012527              1.654469       1.377690       0.166190      -0.135524       1.805514      -0.338086       1.780204          -0.000053
          139              H       9.048442      21.394081      26.043540       0.119415       1.217306 0.87693605E+01  0.86041085E+02                                 1.734059                            1.619227      -0.878752       2.462542                    0.998878       3.204115       8.303922       0.556787       1.121189      -0.750210      -0.023426      -0.013263      -0.033519       0.042991       0.010165       0.006982       0.004788       0.022593       0.016643      -0.018151       0.000210       0.017941              1.785465       1.728378       0.148739       0.339271       1.384039       0.209546       2.243977          -0.000244
          140              H       0.251418      19.445039      27.366199       0.122681       1.099980 0.79519621E+01  0.76242766E+02                                 1.623711                            1.545125      -0.879533       2.465703                    0.999027       3.141358       8.084956       0.567411       1.125860      -0.748379      -0.013671      -0.035753      -0.020149       0.043257       0.010260       0.000342       0.003462      -0.023723      -0.001735      -0.015448      -0.001182       0.016630              1.658644       1.328619       0.137373       0.107927       1.833677       0.346264       1.813634          -0.000266
          141              H       4.635347       7.251645       3.235481       0.116929       1.194281 0.86645163E+01  0.84701696E+02                                 1.703393                            1.602948      -0.896479       2.452410                    0.998688       3.212166       8.291813       0.563420       1.112054      -0.752238      -0.024303       0.033529      -0.007139       0.042021      -0.010229       0.011227       0.001454       0.002054      -0.028691      -0.017436       0.000092       0.017345              1.737201       1.693620      -0.348077       0.089293       2.126740       0.108421       1.391244          -0.000394
          142              H      11.548483       5.886019       0.319382       0.125423       1.137031 0.82748364E+01  0.80461890E+02                                 1.691327                            1.600916      -0.832903       2.487917                    0.999247       3.194814       8.392480       0.542333       1.161473      -0.739529      -0.003339       0.004583      -0.035446       0.035897      -0.010329      -0.002145      -0.003634      -0.022656       0.033952      -0.021327       0.007881       0.013446              1.710626       1.427549      -0.034521      -0.062657       1.522933       0.058475       2.181396          -0.000177
          143              H      11.713265       3.857028       3.777042       0.120759       1.182127 0.86801964E+01  0.85855661E+02                                 1.753141                            1.649808      -1.081351       2.353823                    0.998037       3.429890       9.239912       0.526621       1.175895      -0.733498       0.004631      -0.028492       0.023241       0.037059      -0.008786      -0.004393      -0.008350      -0.012224       0.045905      -0.020116       0.001358       0.018758              1.788709       1.431262      -0.168987       0.028405       2.315524      -0.209629       1.619342          -0.000202
          144              H       4.030933       5.246422       2.200960       0.133520       1.134693 0.79356968E+01  0.76842470E+02                                 1.723289                            1.590250      -0.901872       2.457923                    0.998797       3.276232       8.766503       0.529313       1.195026      -0.729683      -0.033533       0.000723      -0.016982       0.037595      -0.008817       0.010924       0.003683      -0.000920      -0.036222      -0.019362       0.003435       0.015927              1.802715       2.131978       0.147562       0.524055       1.563151       0.211818       1.713016          -0.000150
          145              H      11.076391       5.762854       4.919181       0.115662       1.214520 0.89792010E+01  0.88990436E+02                                 1.755342                            1.658206      -0.990606       2.404938                    0.998356       3.290758       8.688312       0.538183       1.148341      -0.742650      -0.002545      -0.001802       0.039458       0.039581      -0.003206      -0.001622      -0.008298      -0.015818       0.039376      -0.015499      -0.001912       0.017411              1.787115       1.443548      -0.081402      -0.127380       1.602720       0.165932       2.315078          -0.000573
          146              H      11.112722      16.454492       4.929596       0.115850       1.182840 0.86551112E+01  0.84841198E+02                                 1.713568                            1.619701      -0.882173       2.457411                    0.998832       3.226995       8.423709       0.549723       1.136654      -0.745891       0.002751       0.001347       0.040752       0.040867       0.007274       0.003211       0.004691      -0.012904       0.041027      -0.016596       0.000517       0.016079              1.742704       1.390281       0.088505       0.033765       1.562623      -0.152180       2.275206          -0.000703
          147              H       7.444655       3.554516       3.586107       0.130894       1.020209 0.73118364E+01  0.70523886E+02                                 1.700736                            1.600129      -1.038272       2.387733                    0.998276       3.507284       9.886283       0.483595       1.313152      -0.700997       0.026082      -0.027096       0.004861       0.037922      -0.010780       0.010929       0.005684       0.009508      -0.012696      -0.018458       0.002268       0.016190              1.752711       1.709284      -0.400843       0.071073       2.174255       0.123703       1.374592          -0.000074
          148              H       7.941955       5.551095       4.648400       0.111070       1.204195 0.90114747E+01  0.90625470E+02                                 1.834276                            1.727985      -1.010682       2.396502                    0.997512       3.516145       9.780166       0.490158       1.242554      -0.718231       0.033062       0.002164       0.021574       0.039538      -0.004384       0.013586       0.000568       0.003213      -0.016725      -0.015601       0.000912       0.014689              1.880362       2.189328       0.138831       0.450220       1.719107       0.231699       1.732651          -0.000265
          149              H       4.477906      16.015850       1.704529       0.124159       1.123776 0.80148601E+01  0.77959925E+02                                 1.710257                            1.594672      -1.098639       2.348410                    0.997907       3.442483       9.293569       0.529240       1.189811      -0.729000      -0.025718      -0.002967      -0.025253       0.036165       0.010914       0.012499       0.004201      -0.001043      -0.024162      -0.016382      -0.003668       0.020050              1.771010       1.862698      -0.134929       0.542078       1.594776      -0.257965       1.855555          -0.000192
          150              H      11.755536      18.280368       3.745798       0.123292       1.053491 0.73413374E+01  0.70560926E+02                                 1.708567                            1.579950      -0.992847       2.407629                    0.998032       3.467347       9.613992       0.499774       1.275096      -0.709361       0.013019       0.025245       0.019257       0.034317       0.004055       0.002239       0.001376      -0.022982       0.037393      -0.018544       0.005530       0.013014              1.777203       1.557759       0.429294       0.121834       2.158539       0.246765       1.615312          -0.000182
          151              H      10.847920      16.482582       0.367984       0.121173       1.124093 0.81570497E+01  0.79644517E+02                                 1.706477                            1.606762      -1.060920       2.360870                    0.998266       3.449208       9.311036       0.528545       1.186865      -0.729892      -0.003216      -0.005142      -0.034726       0.035252       0.007815       0.002455       0.010488      -0.015182       0.028124      -0.015749      -0.002832       0.018581              1.738996       1.382921       0.054104       0.071824       1.556127      -0.162030       2.277941          -0.000141
          152              H      10.828086       7.755111       1.489293       0.118364       1.247574 0.92319302E+01  0.92063946E+02                                 1.782307                            1.677591      -1.012641       2.396536                    0.998031       3.305673       8.733581       0.537277       1.143170      -0.744041      -0.011311       0.033841      -0.022702       0.042291      -0.002560       0.003360      -0.011006      -0.019612       0.035338      -0.016196      -0.003838       0.020034              1.816021       1.458741      -0.226482       0.043586       2.303481      -0.257383       1.685840          -0.000257
          153              H       8.096185      21.307649      28.154240       0.125844       1.133658 0.80180533E+01  0.76684281E+02                                 1.631397                            1.530785      -0.817434       2.492165                    0.999431       3.093438       7.833797       0.584356       1.095951      -0.756886      -0.033912      -0.009631      -0.002580       0.035348       0.009739       0.001211       0.002976       0.027931       0.029593      -0.022150       0.008793       0.013357              1.671721       2.203934       0.254055      -0.120908       1.306402      -0.018349       1.504826          -0.000374
          154              H      -2.333514       0.946430      29.775453       0.122944       1.017099 0.72460195E+01  0.70150509E+02                                 1.731159                            1.617059      -1.091213       2.356915                    0.996849       3.683202      10.607231       0.467510       1.353268      -0.691586       0.023335       0.009350       0.028294       0.037848       0.013160       0.007375      -0.003136       0.018104       0.015135      -0.020077       0.004030       0.016047              1.813470       1.749198       0.081353       0.286519       1.364479       0.202524       2.326733           0.000047
          155              H      10.290136      14.557310       1.548310       0.121568       1.160537 0.84977094E+01  0.82916379E+02                                 1.694419                            1.607139      -0.843045       2.482105                    0.999186       3.183545       8.291029       0.550720       1.139820      -0.745377      -0.012457      -0.034934      -0.020985       0.042614       0.006787       0.002808       0.008030      -0.020395       0.026368      -0.016650      -0.000185       0.016836              1.720582       1.425537       0.259574       0.077749       2.137954       0.224672       1.598255          -0.000595
          156              H      -1.410011       1.104169      27.623094       0.109415       1.226590 0.93004450E+01  0.94888198E+02                                 1.880552                            1.770882      -1.380713       2.212400                    0.993191       3.825183      10.946955       0.474778       1.264464      -0.710459       0.033990       0.014775      -0.005319       0.037442       0.009529      -0.000008       0.002009       0.006573       0.003131      -0.010830       0.001114       0.009716              1.930036       2.516902       0.189585      -0.146962       1.455444      -0.045031       1.817761          -0.000079
          157              C       4.957605       1.519258      34.080864      -0.014764      35.073258 0.45658718E+03  0.10834733E+05                                 9.399104                            7.172607      -0.153397       1.959087                    0.998842      27.608320      78.976873       0.610872       0.422534      -1.063455       0.001639      -0.039125       0.021038       0.044453       0.004510       0.006391       0.002498       0.033995      -0.002851      -0.017291      -0.002878       0.020169             11.585433       5.995968       0.260197       1.132103      17.419242      -2.748837      11.341090          -0.000087
          158              C       8.496426      20.470771       0.158303      -0.146599      31.768006 0.49882599E+03  0.12255581E+05                                 8.992722                            7.659521      -0.346417       1.854660                    0.998048      31.432829      95.345872       0.565244       0.441048      -1.038913      -0.010245       0.029162       0.000979       0.030925      -0.012884       0.000228      -0.017658       0.013505      -0.146683      -0.053388       0.013326       0.040063             10.231365       6.300433       0.694345       1.290158      10.477503       1.890226      13.916159           0.000003
          159              C       8.670658      21.008594       2.551587       0.495507      26.023683 0.29003563E+03  0.62229479E+04                                 8.124715                            6.032642      -0.101106       2.017080                    0.999311      23.269866      65.978833       0.606689       0.470538      -1.022157      -0.014787      -0.012028       0.061171       0.064072      -0.044321      -0.004353       0.025981       0.018283      -0.027584      -0.049077      -0.007068       0.056144             10.099257       7.285974       2.446096       2.208920       7.971692       0.127152      15.040105           0.000116
          160              C       4.759935       0.528316      33.146671      -0.135357      31.448003 0.46879235E+03  0.11332915E+05                                 8.891707                            7.404771      -0.279033       1.877834                    0.998852      30.927455      92.860482       0.577658       0.438605      -1.041031      -0.008326      -0.015365       0.019182       0.025949      -0.006881      -0.011144      -0.017021       0.082183       0.051278      -0.054731       0.016309       0.038422             10.111130       6.028368       0.953170       0.790602      15.244754       0.526520       9.060269           0.000101
          161              C       8.708586      21.454583       1.112283      -0.014408      33.573107 0.44999049E+03  0.10699338E+05                                 9.360185                            7.320031      -0.373746       1.887284                    0.997905      28.214596      82.286897       0.576898       0.446533      -1.042995      -0.017138       0.007951      -0.045421       0.049194       0.007757       0.004966       0.004810       0.025959      -0.043363      -0.016653      -0.006679       0.023331             11.437374       6.233689       0.676574       0.890624      11.287193      -0.944038      16.791240          -0.000078
          162              C       8.833767       1.152139       0.728678      -0.131730      31.490024 0.48934567E+03  0.11969868E+05                                 8.968889                            7.615050      -0.376412       1.851061                    0.997987      31.069829      94.159411       0.563471       0.444387      -1.036545      -0.010699      -0.009835      -0.024524       0.028507      -0.009283       0.000428       0.033181       0.047232      -0.062059      -0.050871       0.014248       0.036623             10.197477       6.315724       0.358189       0.798030      11.668683      -2.589525      12.608025           0.000002
          163              C       4.637735      20.798564      33.515697      -0.013919      35.193420 0.46525105E+03  0.11101273E+05                                 9.453197                            7.257610      -0.239073       1.928343                    0.998694      27.871367      80.159857       0.604630       0.424552      -1.061334      -0.004905       0.039995       0.026144       0.048033      -0.014231       0.000295      -0.006842       0.014194      -0.020541      -0.016106      -0.003795       0.019902             11.642925       6.378727       1.736038       1.835838      15.762312       3.405467      12.787737          -0.000065
          164              C       1.256887      20.055681       0.930722      -0.135823      33.203929 0.48312349E+03  0.11742096E+05                                 9.203166                            7.502050      -0.244862       1.888233                    0.998760      30.873514      92.290182       0.576880       0.436851      -1.044340       0.010272       0.020274       0.004744       0.023218      -0.006280       0.020416      -0.026881      -0.002564      -0.131746      -0.057230       0.015557       0.041673             10.791499       8.524219      -0.047764      -4.470376       9.950572       1.854962      13.899707          -0.000146
          165              C       4.255548      19.802868      32.479440       0.495320      24.570307 0.26442565E+03  0.55299885E+04                                 7.725777                            5.706151       0.017043       2.065268                    0.999490      22.491605      62.447888       0.634266       0.461758      -1.029556      -0.017159      -0.038921      -0.038783       0.057562       0.030514      -0.059952      -0.010877       0.013343      -0.034516      -0.062872      -0.011259       0.074130              9.454537       6.773397      -1.002304       2.401561      13.240468       3.088610       8.349744          -0.000228
          166              C      -1.860324      19.336999      33.268175       0.489469      25.175570 0.28356811E+03  0.60407115E+04                                 7.914453                            5.938236      -0.073906       2.026685                    0.999377      23.095106      64.923128       0.616576       0.466325      -1.026029       0.022962      -0.041248      -0.047101       0.066687      -0.007645       0.028236       0.006391       0.040447      -0.102362      -0.045667      -0.001958       0.047625              9.637050       5.825195      -0.773593      -2.051115      14.060508       2.461066       9.025448          -0.000179
          167              C       3.090150       4.760242      31.143242      -0.198220      37.953069 0.44785913E+03  0.10603984E+05                                 9.810762                            7.039328       0.153715       2.020855                    0.999325      29.825029      85.949681       0.623485       0.414908      -1.065535      -0.014660       0.025767      -0.016469       0.033913       0.019993       0.003150       0.005333      -0.032985      -0.037303      -0.019751      -0.013222       0.032973             12.677235       9.572190      -1.523484       3.917677      17.945642      -6.437193      10.513873           0.001322
          168              C      -1.799569       0.060502      34.032957      -0.134552      32.569059 0.49346990E+03  0.12140112E+05                                 9.285581                            7.732199      -0.505824       1.804307                    0.998137      31.785816      97.758457       0.547983       0.454335      -1.027087      -0.006148      -0.014642       0.027447       0.031710      -0.012977       0.014086      -0.016931       0.083081       0.042217      -0.053846       0.008133       0.045713             10.691161       7.393082       0.908201      -1.712655      14.930449       0.687850       9.749953          -0.000071
          169              C      -2.097090      20.372022      34.355464      -0.013873      36.062608 0.47046768E+03  0.11271431E+05                                 9.634048                            7.322863      -0.271531       1.918177                    0.998446      28.086515      81.280336       0.598127       0.427428      -1.058195       0.003693       0.039193       0.031617       0.050491      -0.000722       0.003757      -0.008836       0.015504       0.006066      -0.013795       0.003273       0.010522             11.971120       8.213735      -0.652190      -3.953719      14.639191       2.943495      13.060435          -0.000007
          170              C      -1.472135       2.465473      34.668597       0.476929      25.668796 0.28379139E+03  0.60467651E+04                                 7.983008                            5.928707       0.025342       2.059051                    0.999592      23.106586      64.966146       0.618914       0.464464      -1.027037       0.016040       0.057916      -0.008219       0.060656      -0.023669      -0.037261      -0.008290       0.053177      -0.041763      -0.047966      -0.009842       0.057807              9.740972       6.612252       2.827433       0.652951      12.463557      -2.858104      10.147107          -0.000101
          171              C       9.259773       0.145422       4.831004       0.291932      32.306341 0.34585011E+03  0.77071229E+04                                 9.234257                            6.449421      -0.040809       2.025785                    0.999406      24.511055      69.430086       0.609420       0.451009      -1.039369      -0.015895      -0.003259      -0.075563       0.077285       0.011087      -0.002738       0.005147       0.001889       0.173942      -0.040442      -0.017890       0.058332             12.427769       5.758660       1.148782       1.127107       8.242202       0.484769      23.282443           0.002580
          172              C       1.949596       1.089043       0.255506      -0.008628      36.513024 0.46578880E+03  0.11138664E+05                                 9.730092                            7.299939      -0.314457       1.905210                    0.998493      28.006871      81.145451       0.597010       0.429023      -1.056529      -0.003637      -0.042931       0.018177       0.046763      -0.003613       0.009372       0.001679       0.010202       0.021828      -0.011346      -0.002864       0.014210             12.227801       8.284824       3.395872      -3.167993      16.524839      -2.586234      11.873741          -0.000014
          173              C      12.493685      21.013780       9.449202       0.633270      23.576024 0.24321456E+03  0.50063908E+04                                 7.726503                            5.593563      -0.068997       2.047987                    0.999484      21.804148      61.060050       0.616811       0.482413      -1.013225      -0.029216      -0.000912       0.055700       0.062904      -0.061593       0.038065      -0.015934      -0.081180      -0.234140      -0.094324      -0.023830       0.118153             10.046230       8.062067       1.453214      -3.033575       5.107195       0.355451      16.969428          -0.004565
          174              C       4.394205      17.393144      31.934407       0.275273      32.396289 0.34277330E+03  0.75861745E+04                                 9.094424                            6.310067      -0.000743       2.030333                    0.999150      24.420857      67.898422       0.635328       0.435604      -1.053322       0.017284       0.063601       0.030497       0.072621       0.016580       0.024677       0.039557      -0.077324      -0.065655      -0.052383      -0.021186       0.073569             12.127668       9.036606       1.381061       3.076871      18.301527       6.608428       9.044872          -0.000219
          175              C       4.098981       4.598831      32.096181       0.284599      32.764334 0.33546144E+03  0.73827613E+04                                 9.144217                            6.235594       0.015928       2.037922                    0.999195      24.216799      67.092486       0.640303       0.434655      -1.054136       0.009594      -0.060825       0.042374       0.074748      -0.007012       0.019957      -0.036599      -0.068987      -0.022792      -0.044790      -0.016533       0.061323             12.376799       8.410852      -1.371656       3.455997      18.681214      -6.895555      10.038330           0.003769
          176              C       9.085422       0.300351       7.620391      -0.043070      39.938560 0.44607740E+03  0.10477881E+05                                10.202079                            7.018484      -0.067795       1.984527                    0.998925      27.461858      77.047487       0.629702       0.414102      -1.073521       0.003518      -0.007195      -0.044813       0.045523       0.007501       0.001418       0.001763      -0.001652      -0.027642      -0.009453      -0.002937       0.012389             14.547615       6.218070       1.137608       0.634900       9.142378       0.707395      28.282398           0.008376
          177              C       1.184222      21.069961       1.887827      -0.023279      36.649892 0.45046086E+03  0.10625990E+05                                 9.612513                            7.058361      -0.075128       1.976799                    0.999199      27.604451      78.073612       0.626054       0.414746      -1.071161       0.008516       0.006370      -0.053474       0.054522      -0.000287       0.008687       0.001232       0.011497      -0.008831      -0.008292      -0.003919       0.012211             12.505374       9.501678       1.844692      -6.425836      10.351605      -0.951910      17.662840          -0.000082
          178              C       5.044640       2.949276      33.728850       0.496790      25.337705 0.26644753E+03  0.55671120E+04                                 7.837685                            5.694638       0.105494       2.094807                    0.999460      22.280707      61.264547       0.642297       0.456407      -1.035488      -0.006577       0.057061      -0.013139       0.058922      -0.028444      -0.054166      -0.000585       0.028120       0.086797      -0.059889      -0.013401       0.073290              9.760979       7.688462      -0.358736       3.414587      13.101476      -3.230430       8.492999           0.000191
          179              C      -1.687341      16.912582      32.777299       0.264800      32.105052 0.34969581E+03  0.77892736E+04                                 9.085717                            6.404703      -0.135830       1.984173                    0.999181      24.740266      69.330308       0.625116       0.439885      -1.049252      -0.000947       0.074615       0.039689       0.084519      -0.031099      -0.021394       0.042223      -0.091454      -0.010784      -0.055481      -0.027029       0.082510             11.867591       6.273745      -3.893694      -1.928008      18.118610       5.151368      11.210417           0.000069
          180              C       3.443466       8.370939      30.132328       0.600762      26.100472 0.25997094E+03  0.54279096E+04                                 8.220292                            5.736523      -0.112738       2.018891                    0.999608      22.348055      62.528458       0.618008       0.474683      -1.019813      -0.003310       0.052856      -0.026265       0.059115       0.001950      -0.071040       0.041233       0.116643       0.102407      -0.094842      -0.017998       0.112841             11.376041       6.842417      -1.180679       2.638002      18.235670      -5.770493       9.050036           0.004435
          181              C       9.017150       0.347889       9.121488       0.602906      25.863639 0.26531137E+03  0.55761499E+04                                 8.174188                            5.804730      -0.145742       1.998459                    0.999284      22.743058      64.163486       0.611911       0.476255      -1.017417      -0.016425       0.004839       0.060878       0.063240      -0.030885      -0.008326       0.000037       0.123779      -0.279555      -0.093549      -0.022526       0.116075             11.146559       5.210288       0.985732       0.531530       8.672739       0.989884      19.556649           0.002358
          182              C       2.907859       5.955165      30.512809      -0.079842      34.383901 0.41428450E+03  0.96729376E+04                                 9.339608                            6.880479      -0.100393       1.944443                    0.999497      29.240798      85.198991       0.612176       0.428519      -1.051165       0.019792      -0.008836       0.020139       0.029586      -0.004998       0.011030       0.012394       0.023283       0.071312      -0.028671      -0.001254       0.029925             11.861249       8.393975      -0.237614       2.502527      18.278082      -5.662361       8.911689           0.002038
          183              C      -0.761509      21.126142       8.086620      -0.032190      38.020493 0.40736922E+03  0.93410795E+04                                 9.770299                            6.647866       0.110106       2.048483                    0.999289      26.613274      73.441815       0.656583       0.406825      -1.079778       0.013277       0.004110      -0.035364       0.037997       0.003158      -0.000890       0.004771      -0.017379      -0.026683      -0.010285      -0.004293       0.014578             13.415344      11.924133       1.657113      -4.700430       5.325550      -0.271799      22.996349           0.007853
          184              C       8.825619      20.668052       5.578428      -0.190532      35.751185 0.43600012E+03  0.10250508E+05                                 9.390669                            6.935822       0.227762       2.045036                    0.999764      29.541703      84.734003       0.629661       0.413752      -1.066660      -0.016464       0.000714       0.029527       0.033815      -0.004624       0.006113       0.010717      -0.006902      -0.040783      -0.020035       0.005216       0.014819             11.748069       5.766279       1.275667       0.470998       8.587054      -0.019894      20.890875           0.000148
          185              C       8.721910      20.748002       6.921222      -0.078864      33.879379 0.40506169E+03  0.93661890E+04                                 9.138090                            6.740253       0.042329       1.989666                    0.999718      28.719962      82.172556       0.629799       0.420593      -1.060404       0.003462       0.018369      -0.018107       0.026024       0.005680      -0.001487      -0.013344       0.000849      -0.080386      -0.030859       0.009347       0.021512             11.511653       5.849994       1.439511       0.699253       8.215021       1.315447      20.469945           0.000907
          186              C       1.563907       0.760602       1.575388      -0.142563      33.238801 0.48151412E+03  0.11679912E+05                                 9.176473                            7.460410      -0.123745       1.925928                    0.998960      30.780093      91.578836       0.582543       0.433459      -1.047570       0.001425      -0.011118      -0.023283       0.025841      -0.019561       0.014522       0.037000       0.038710      -0.035765      -0.056773       0.023251       0.033522             10.821181       8.424438       2.837671      -4.044580      10.970409      -2.783799      13.068696          -0.000152
          187              C       4.734354       6.871344      31.717088      -0.075515      34.560487 0.40638262E+03  0.93855426E+04                                 9.206425                            6.713364       0.061844       1.993744                    0.999642      28.649501      81.387220       0.637684       0.415888      -1.065525      -0.017065      -0.024202       0.009349       0.031054       0.017577       0.006447       0.018939       0.008483      -0.014521      -0.024507      -0.004902       0.029409             11.547535       8.793789      -1.452954       3.606910      15.993307      -5.935738       9.855510           0.002355
          188              C       3.749999      15.028364      30.654448      -0.036457      39.548907 0.41760752E+03  0.96384993E+04                                10.078996                            6.747803       0.072090       2.032208                    0.999262      26.910695      74.582069       0.649049       0.408872      -1.078083      -0.001555       0.035357       0.020589       0.040944       0.004370       0.011042      -0.006775      -0.001732       0.019335      -0.015313       0.001102       0.014210             14.521482      10.468232       3.016132       4.125744      22.284244       8.492149      10.811971           0.009475
          189              C       3.388223      13.710276      29.977497       0.627283      24.537887 0.25023948E+03  0.51791770E+04                                 7.937427                            5.663399      -0.083921       2.039773                    0.999413      21.902676      61.170538       0.615703       0.480651      -1.015839      -0.022590      -0.060797      -0.023415       0.068956      -0.002777      -0.072253      -0.036605       0.107596       0.117210      -0.090137      -0.022116       0.112253             10.770190       7.170051       1.719248       2.804280      16.847988       5.063245       8.292529          -0.003959
          190              C       0.535449      20.728554       3.189657       0.500063      26.488140 0.27173991E+03  0.56991109E+04                                 8.096804                            5.741828       0.053128       2.073848                    0.999461      22.381901      61.427329       0.641910       0.454965      -1.037501      -0.036090      -0.016382       0.057348       0.069711      -0.063584       0.004768      -0.003156      -0.031131      -0.044400      -0.058136      -0.015060       0.073196             10.489358       8.568963       2.381222      -3.138887       6.381867       0.539231      16.517245          -0.000459
          191              C      -1.246543       4.038535      32.756469       0.286157      29.445638 0.30659373E+03  0.66278371E+04                                 8.599565                            6.013532       0.004336       2.043325                    0.999317      23.872880      66.545416       0.640575       0.442311      -1.044717      -0.020776      -0.061696       0.039256       0.076020       0.021870      -0.006283      -0.041326      -0.049883      -0.003485      -0.038098      -0.022904       0.061002             11.290599       6.294268       4.216467      -1.374828      16.095658      -5.130728      11.481870           0.000269
          192              C       0.355651      21.281719       5.558987       0.271966      32.359288 0.33096728E+03  0.72563129E+04                                 9.036031                            6.175698      -0.045355       2.015254                    0.998975      24.257478      66.986803       0.646483       0.432134      -1.056110       0.031092      -0.001425      -0.073604       0.079915       0.011476      -0.040458       0.000529       0.019733       0.181149      -0.049557      -0.027746       0.077303             12.122003      10.541981       1.237399      -3.470155       4.827826       0.513548      20.996201          -0.001695
          193              C       9.636511       1.307284       5.510733      -0.194155      36.682785 0.46117617E+03  0.10974680E+05                                 9.551905                            7.127207       0.253343       2.055110                    0.999457      29.623185      84.953181       0.623129       0.413050      -1.069151      -0.002737       0.017176       0.033958       0.038153       0.009764      -0.006602      -0.024284      -0.013029       0.015340      -0.020408      -0.011667       0.032074             11.994897       5.896703       1.123612       0.794679       9.080018       1.147393      21.007970           0.000739
          194              C       0.522840      21.560462       7.915126      -0.075384      33.121192 0.39565827E+03  0.90819744E+04                                 8.945982                            6.637147       0.027491       1.985488                    0.999690      28.488242      80.826722       0.639105       0.417517      -1.063898      -0.007785      -0.001605      -0.030342       0.031366       0.002921       0.022352       0.012332       0.001524       0.011142      -0.023220      -0.004723       0.027943             10.772045      11.194142       1.610431      -3.309065       4.950810       0.104209      16.171182          -0.001686
          195              C       3.687832       7.055012      30.791574      -0.043432      41.385620 0.43942912E+03  0.10271109E+05                                10.386724                            6.938931       0.052762       2.024532                    0.999305      27.226143      75.910123       0.637749       0.410892      -1.076862      -0.000233      -0.035760       0.025703       0.044039       0.006079       0.010760       0.005313      -0.006151       0.028205      -0.013926      -0.003585       0.017511             14.965896       9.565793      -2.039069       3.850933      23.833715      -8.739672      11.498181           0.008331
          196              C       9.558402       1.372108       6.898657      -0.078472      32.983148 0.41069319E+03  0.95132900E+04                                 8.955676                            6.770866       0.046247       1.989680                    0.999712      28.673972      81.665735       0.631671       0.418603      -1.063442      -0.003179      -0.012657      -0.022084       0.025652       0.002613       0.014132       0.013010      -0.016710      -0.039000      -0.024945       0.002194       0.022751             11.135286       5.322541       0.827928      -0.010529       8.293429      -0.395109      19.789888           0.000915
          197              C      -0.864476      14.650224      31.393540      -0.021661      37.182196 0.41768575E+03  0.96626596E+04                                 9.714747                            6.791412       0.006124       2.009938                    0.999407      27.048152      75.608290       0.639377       0.414097      -1.072231      -0.013701       0.027179       0.019526       0.036162       0.006070       0.011488       0.006279       0.015608       0.001078      -0.011352      -0.007462       0.018814             13.094782       7.130681      -4.827474      -3.072047      18.582616       6.392109      13.571048           0.014741
          198              C      -0.525557       6.296571      31.352576      -0.027570      37.800140 0.40348978E+03  0.92533960E+04                                 9.832431                            6.675538      -0.024010       2.008560                    0.999321      26.660191      74.186866       0.644861       0.414163      -1.072247      -0.007188      -0.029123       0.016321       0.034150      -0.001482       0.002024       0.006798      -0.005169      -0.003757      -0.007344      -0.000790       0.008134             13.913940       7.612028       5.705622      -2.529446      20.600997      -7.523996      13.528795           0.001256
          199              C       4.886163      15.116957      31.394582      -0.084647      34.199085 0.40103813E+03  0.92359692E+04                                 9.147733                            6.666324       0.024679       1.979503                    0.999690      28.739485      81.656379       0.640016       0.415545      -1.065230      -0.008444       0.028273       0.017668       0.034392      -0.020353      -0.002537      -0.014505      -0.004547      -0.048346      -0.026869      -0.003583       0.030451             11.540296       9.846967       2.394529       3.844743      15.657437       5.728964       9.116483          -0.000607
          200              C      -1.384706      15.756554      33.449390      -0.187039      34.613111 0.42990644E+03  0.10063148E+05                                 9.167862                            6.865864       0.164734       2.023484                    0.999589      29.482715      84.145184       0.636354       0.411195      -1.069227       0.038609      -0.031940      -0.004832       0.050340      -0.003752      -0.000893       0.006129       0.000400       0.105473      -0.021610      -0.014280       0.035890             11.082504       6.220557      -3.316514      -1.309318      16.576127       3.380251      10.450828           0.000183
          201              C      -1.491193      16.940672      31.414022      -0.192444      35.048589 0.43806239E+03  0.10314048E+05                                 9.260049                            6.946438       0.156770       2.015092                    0.999764      29.865343      85.803601       0.629786       0.413066      -1.066803       0.022396      -0.027861      -0.020118       0.041018      -0.012888       0.012392      -0.015853      -0.021855      -0.013505      -0.019166      -0.011156       0.030322             11.289904       6.266293      -3.369514      -2.027515      15.875131       4.616479      11.728288           0.001131
          202              C       5.240457      16.301075      32.025709      -0.207324      37.375995 0.44363296E+03  0.10457658E+05                                 9.640870                            6.968632       0.185946       2.027545                    0.999560      29.781283      85.064610       0.632984       0.410490      -1.070577       0.001603      -0.037108      -0.010956       0.038725       0.008584       0.030450       0.012051       0.022765      -0.031090      -0.031496      -0.008995       0.040491             12.185725      10.011243       1.072130       3.203731      17.508859       5.810481       9.037073           0.000432
          203              C      -1.099507      15.812734      30.737765      -0.087314      32.770527 0.39866551E+03  0.91898814E+04                                 8.940349                            6.688121       0.089835       2.004117                    0.999703      28.749135      82.368959       0.631501       0.420756      -1.059355      -0.006552       0.015418       0.026280       0.031165       0.011389       0.004593      -0.003526       0.019929       0.060196      -0.025738       0.004644       0.021094             10.930915       6.252851      -3.697264      -1.712574      16.181852       3.960640      10.358043           0.000526
          204              C      -0.972883       5.170794      30.734641      -0.081152      32.704579 0.38208141E+03  0.87071917E+04                                 8.908528                            6.526243       0.166419       2.033214                    0.999706      28.246472      80.245090       0.642957       0.418025      -1.061976      -0.001686      -0.007296       0.028861       0.029817      -0.006344       0.001515       0.004629       0.030992       0.057692      -0.026867       0.007101       0.019765             11.184796       6.740318       4.568129      -1.194506      16.399893      -4.148045      10.414177           0.000534
          205              C       3.226789      17.310169      31.200870      -0.188225      36.478479 0.44816648E+03  0.10618881E+05                                 9.576626                            7.057406       0.125495       2.011542                    0.999601      29.785123      86.018849       0.620275       0.416756      -1.063771      -0.016539      -0.018917      -0.018342       0.031110      -0.014008      -0.005535       0.006360      -0.015188      -0.011535      -0.014284      -0.006388       0.020672             12.061361       9.745476       1.632618       3.352288      17.256650       6.053627       9.181958           0.000536
          206              C       2.942435      16.119568      30.577380      -0.074659      34.291750 0.40566213E+03  0.94067893E+04                                 9.274724                            6.769663       0.030581       1.986080                    0.999681      28.879685      83.418505       0.623488       0.423644      -1.055874       0.022855       0.010771       0.020751       0.032695       0.005563       0.008909      -0.011368       0.031673       0.039167      -0.027427       0.006365       0.021062             11.771080       8.797609       0.814323       2.434057      18.056953       5.949241       8.458679          -0.000483
          207              C       4.913133       5.678582      32.366962      -0.194753      36.355961 0.44125142E+03  0.10407252E+05                                 9.511318                            6.993584       0.067406       1.990108                    0.999536      29.849885      85.814084       0.624757       0.415666      -1.065206      -0.006922       0.034686      -0.000606       0.035375      -0.004692       0.016671      -0.001241       0.008589       0.003651      -0.014820      -0.005091       0.019911             11.820313       8.431984      -0.316911       2.999229      17.497904      -5.639346       9.531052          -0.000080
          208              C      -0.130856       7.491494      30.572520       0.561099      26.231963 0.26426212E+03  0.55398378E+04                                 8.250971                            5.764296      -0.155678       1.996743                    0.999455      22.756014      63.787506       0.619662       0.471508      -1.021581       0.010206       0.029508      -0.027993       0.041934      -0.050689       0.003973       0.036922       0.138852      -0.086192      -0.092423      -0.008387       0.100810             11.596067       6.462314       4.294331      -2.115880      17.002684      -6.486663      11.323205          -0.001136
          209              C      -1.338043       4.086073      31.434852      -0.190264      35.199519 0.40821381E+03  0.94609318E+04                                 9.337373                            6.731637       0.149222       2.028561                    0.999687      29.083848      83.412079       0.634856       0.416279      -1.062742      -0.001156       0.027194      -0.024282       0.036476       0.007327       0.002263       0.016021      -0.011387      -0.061720      -0.026608       0.001714       0.024894             11.761446       6.877928       4.279586      -1.334743      15.675309      -4.970302      12.731102          -0.000136
          210              C      -0.825691       5.129739      33.400788      -0.198221      34.574518 0.42857648E+03  0.10034476E+05                                 9.187690                            6.873332       0.143916       2.016093                    0.999701      29.549167      84.626590       0.632852       0.413369      -1.066730       0.014709       0.037154      -0.015256       0.042773      -0.000034      -0.005129      -0.005657       0.003672       0.060691      -0.013113      -0.008925       0.022038             11.234292       6.479409       3.928739      -0.876010      16.186759      -3.991015      11.036709           0.000251
          211              C      -0.966926      14.643742      32.750221      -0.082010      33.061780 0.40457151E+03  0.93643752E+04                                 9.015930                            6.757275      -0.014047       1.970044                    0.999624      28.892109      83.064510       0.625235       0.423233      -1.057350       0.005536       0.034490       0.000344       0.034933       0.009566       0.016857      -0.023602      -0.002611      -0.012747      -0.034617       0.010291       0.024326             10.847936       5.974318      -3.069660      -1.970704      14.532211       4.203363      12.037279           0.000059
          212              C       1.085814       0.015126       6.661897      -0.205922      35.465431 0.41916378E+03  0.97184043E+04                                 9.192730                            6.705524       0.246454       2.044234                    0.999802      29.370931      82.552145       0.656723       0.402266      -1.078586      -0.006932      -0.000576       0.043372       0.043926       0.019240      -0.011690      -0.003652       0.059191      -0.020394      -0.031902      -0.009883       0.041786             11.269073      10.495717       1.372600      -1.842284       4.971499       0.666870      18.340004          -0.000484
          213              C      12.940459      20.881971       5.703403      -0.187391      37.631887 0.46502441E+03  0.11137829E+05                                 9.838114                            7.231315       0.026554       1.979672                    0.999309      30.140825      87.963233       0.606445       0.421687      -1.058997      -0.024894      -0.008432       0.026864       0.037583       0.002187       0.012992      -0.002986      -0.022701       0.056805      -0.025012       0.001969       0.023043             12.497454      12.383954       1.307130      -4.108974       5.253561       0.160773      19.854846           0.000466
          214              C      -0.318983      13.461784      30.630494       0.563419      25.512953 0.27513032E+03  0.58199443E+04                                 8.076060                            5.907611      -0.091264       2.022416                    0.999465      22.729246      63.780609       0.608708       0.475682      -1.020407       0.011809      -0.042326      -0.057176       0.072111       0.059037       0.004948      -0.001357       0.079148      -0.163931      -0.055769      -0.042718       0.098486             10.518426       6.345366      -3.760916      -2.015542      13.565830       4.815091      11.644083          -0.008327
          215              C      -0.479238       6.272802      32.693982      -0.078259      31.937696 0.39372138E+03  0.90389866E+04                                 8.787865                            6.641868       0.061748       1.999303                    0.999703      28.437977      81.057797       0.634969       0.420168      -1.060740      -0.008956      -0.027534       0.003317       0.029144       0.003750       0.006537       0.019060      -0.005408      -0.037610      -0.024193       0.001786       0.022407             10.686227       5.920899       3.198031      -1.374630      14.391667      -4.536727      11.746116           0.000097
          216              C      12.390762      20.797700       6.987528      -0.078968      35.586967 0.42744881E+03  0.10062039E+05                                 9.583595                            7.006014      -0.205249       1.910066                    0.999274      29.441900      86.230002       0.604248       0.430615      -1.049531       0.028290       0.004267      -0.017359       0.033465       0.005256      -0.005707      -0.002121      -0.031167      -0.073422      -0.025928      -0.002929       0.028857             12.199891      10.853780       1.036517      -2.492130       5.063703       0.274594      20.682190          -0.001479
          217              C      -0.084357       9.284742      16.723133      -0.014982      35.081081 0.45668722E+03  0.10837753E+05                                 9.400440                            7.173282      -0.153388       1.959038                    0.998842      27.612505      78.992435       0.610854       0.422521      -1.063458       0.001658       0.039184       0.021075       0.044523      -0.004475       0.006428      -0.002490       0.033765      -0.003017      -0.017143      -0.002956       0.020100             11.587945       5.996699      -0.259846       1.132360      17.424265       2.750215      11.342871          -0.000122
          218              C      -0.338913      11.941229      17.516034      -0.146005      31.746787 0.49843662E+03  0.12243539E+05                                 8.989469                            7.657178      -0.346513       1.854903                    0.998039      31.414803      95.279372       0.565263       0.441122      -1.038877      -0.009867      -0.029036       0.001007       0.030683       0.013091       0.000327       0.017731       0.013908      -0.146853      -0.053484       0.013104       0.040380             10.227141       6.298061      -0.693071       1.289783      10.473747      -1.887809      13.909614          -0.000033
          219              C      -0.164681      11.403406      19.909318       0.495457      26.020886 0.29000861E+03  0.62221878E+04                                 8.124185                            6.032432      -0.100403       2.017390                    0.999312      23.267545      65.970070       0.606693       0.470549      -1.022157      -0.014464       0.012259       0.061102       0.063976       0.044459      -0.004350      -0.025871       0.018084      -0.027322      -0.049098      -0.007087       0.056185             10.097903       7.284896      -2.445457       2.208745       7.972000      -0.126809      15.036811           0.000040
          220              C      -0.282027      10.275684      15.788940      -0.135699      31.462135 0.46903268E+03  0.11340417E+05                                 8.894390                            7.406607      -0.279353       1.877564                    0.998853      30.940677      92.913519       0.577582       0.438598      -1.041014      -0.008272       0.015383       0.019270       0.026007       0.006908      -0.011007       0.017045       0.081978       0.051574      -0.054687       0.016475       0.038212             10.114719       6.029885      -0.953259       0.790785      15.251636      -0.525927       9.062635          -0.000077
          221              C      -0.126752      10.957417      18.470015      -0.014119      33.565002 0.44987616E+03  0.10695933E+05                                 9.358924                            7.319231      -0.373953       1.887311                    0.997902      28.208741      82.266999       0.576914       0.446549      -1.042986      -0.016932      -0.007844      -0.045358       0.049046      -0.007598       0.004981      -0.004827       0.025966      -0.043963      -0.016830      -0.006519       0.023349             11.435480       6.232563      -0.675733       0.890603      11.286543       0.945364      16.787334          -0.000076
          222              C      -0.001572       9.651861      18.086409      -0.131807      31.492625 0.48938274E+03  0.11970975E+05                                 8.969181                            7.615138      -0.376273       1.851071                    0.997989      31.071520      94.164662       0.563491       0.444363      -1.036561      -0.010646       0.009831      -0.024512       0.028475       0.009349       0.000457      -0.033163       0.047227      -0.061799      -0.050834       0.014228       0.036606             10.198130       6.315637      -0.357660       0.798135      11.669976       2.590362      12.608778          -0.000058
          223              C      -0.404226      11.613436      16.157965      -0.014099      35.199992 0.46535031E+03  0.11104370E+05                                 9.454671                            7.258562      -0.239413       1.928222                    0.998691      27.874902      80.175873       0.604560       0.424573      -1.061308      -0.004752      -0.039947       0.026178       0.047996       0.014226       0.000429       0.006847       0.014068      -0.020618      -0.016024      -0.003895       0.019919             11.644810       6.379726      -1.736284       1.836416      15.766356      -3.405091      12.788348          -0.000106
          224              C       6.298849      12.356319      18.288453      -0.135354      33.185313 0.48282433E+03  0.11732832E+05                                 9.199946                            7.499980      -0.244873       1.888431                    0.998757      30.858918      92.234187       0.576939       0.436880      -1.044339       0.010111      -0.020258       0.004734       0.023131       0.006310       0.020516       0.026957      -0.002249      -0.131679      -0.057297       0.015554       0.041743             10.786856       8.521610       0.045692      -4.467937       9.947056      -1.851741      13.891902          -0.000117
          225              C      -0.786414      12.609132      15.121709       0.495577      24.570050 0.26442064E+03  0.55300875E+04                                 7.726676                            5.706723       0.015657       2.064813                    0.999488      22.493730      62.463423       0.634103       0.461859      -1.029457      -0.017306       0.038897      -0.038714       0.057544      -0.030535      -0.059898       0.011014       0.013430      -0.034865      -0.062803      -0.011373       0.074176              9.455749       6.774115       1.002311       2.401746      13.243175      -3.088912       8.349957          -0.000325
          226              C       6.975014      13.075001      15.910444       0.489751      25.169501 0.28351219E+03  0.60393004E+04                                 7.913552                            5.937966      -0.074526       2.026516                    0.999377      23.093249      64.919459       0.616533       0.466375      -1.025989       0.022945       0.041214      -0.047162       0.066703       0.007588       0.028166      -0.006345       0.040538      -0.102490      -0.045630      -0.002000       0.047630              9.635265       5.824840       0.773009      -2.050761      14.057415      -2.460576       9.023538          -0.000239
          227              C      11.925489       6.043758      13.785510      -0.198442      37.968505 0.44804133E+03  0.10609495E+05                                 9.813403                            7.040656       0.153119       2.020539                    0.999326      29.833311      85.981506       0.623433       0.414896      -1.065532      -0.014932      -0.025871      -0.016082       0.033925      -0.020012       0.003190      -0.005234      -0.032923      -0.037837      -0.019673      -0.013360       0.033032             12.681788       9.574958       1.525459       3.919270      17.952334       6.441649      10.518072           0.001149
          228              C       7.035770      10.743498      16.675225      -0.134703      32.574105 0.49356565E+03  0.12143068E+05                                 9.286266                            7.732762      -0.505474       1.804333                    0.998140      31.791182      97.777676       0.547983       0.454313      -1.027099      -0.006187       0.014645       0.027489       0.031755       0.012960       0.014019       0.016934       0.083017       0.042432      -0.053848       0.008228       0.045620             10.692020       7.394000      -0.909066      -1.712685      14.932535      -0.687385       9.749524          -0.000102
          229              C       6.738248      12.039978      16.997732      -0.013966      36.060801 0.47046936E+03  0.11271378E+05                                 9.633374                            7.322680      -0.271207       1.918302                    0.998445      28.085646      81.275053       0.598164       0.427405      -1.058219       0.003593      -0.039183       0.031633       0.050486       0.000651       0.003714       0.008818       0.015497       0.005944      -0.013777       0.003338       0.010439             11.969501       8.213479       0.650796      -3.953047      14.637495      -2.941508      13.057530          -0.000037
          230              C       7.363204       8.338527      17.310866       0.476997      25.669989 0.28379789E+03  0.60469557E+04                                 7.983311                            5.928805       0.024961       2.058908                    0.999592      23.107080      64.968423       0.618902       0.464469      -1.027032       0.016025      -0.057932      -0.008246       0.060670       0.023680      -0.037238       0.008303       0.053258      -0.041654      -0.047966      -0.009846       0.057812              9.741808       6.612818      -2.828212       0.652872      12.465396       2.858668      10.147209          -0.000105
          231              C       0.424435      10.658578      22.188735       0.291539      32.316453 0.34596206E+03  0.77102567E+04                                 9.235820                            6.450191      -0.040253       2.025888                    0.999407      24.516556      69.448998       0.609421       0.450970      -1.039389      -0.015736       0.003361      -0.075707       0.077398      -0.011141      -0.002804      -0.005240       0.001330       0.174609      -0.040595      -0.017972       0.058567             12.428887       5.758941      -1.148920       1.127535       8.244118      -0.486855      23.283604           0.001651
          232              C       6.991557       9.714957      17.613237      -0.008786      36.517805 0.46585414E+03  0.11140571E+05                                 9.730614                            7.300231      -0.314377       1.905190                    0.998494      28.009488      81.153209       0.597027       0.428997      -1.056549      -0.003667       0.042978       0.018204       0.046818       0.003566       0.009381      -0.001672       0.010060       0.021786      -0.011270      -0.002916       0.014186             12.228954       8.285708      -3.397162      -3.168111      16.527609       2.587094      11.873545          -0.000051
          233              C       3.658347      11.398220      26.806933       0.633536      23.574130 0.24319285E+03  0.50059083E+04                                 7.726151                            5.593383      -0.068705       2.048022                    0.999487      21.805049      61.065390       0.616800       0.482425      -1.013203      -0.029091       0.001225       0.055712       0.062862       0.061500       0.038169       0.015884      -0.081271      -0.234190      -0.094423      -0.023685       0.118108             10.044393       8.062341      -1.453055      -3.033438       5.106803      -0.356208      16.964033          -0.003985
          234              C      -0.647757      15.018856      14.576676       0.275522      32.386445 0.34266712E+03  0.75832579E+04                                 9.093088                            6.309412      -0.000035       2.030675                    0.999151      24.415592      67.881850       0.635311       0.435649      -1.053292       0.016997      -0.063395       0.031037       0.072603      -0.016604       0.024730      -0.039333      -0.077215      -0.065508      -0.052326      -0.021049       0.073375             12.125830       9.035954      -1.381849       3.077614      18.296760      -6.607456       9.044777          -0.000288
          235              C      -0.942980       6.205169      14.738450       0.284543      32.769321 0.33549743E+03  0.73838006E+04                                 9.145297                            6.235972       0.015718       2.037827                    0.999195      24.218711      67.100365       0.640273       0.434661      -1.054125       0.009441       0.060735       0.042533       0.074746       0.007047       0.019936       0.036600      -0.068896      -0.022942      -0.044738      -0.016567       0.061305             12.379428       8.412168       1.373093       3.456920      18.685472       6.898340      10.040642           0.003523
          236              C       0.250084      10.503649      24.978123      -0.044209      40.001926 0.44692051E+03  0.10503059E+05                                10.212410                            7.025044      -0.068440       1.983862                    0.998928      27.492853      77.164215       0.629392       0.414094      -1.073484       0.003635       0.007444      -0.044560       0.045323      -0.007862       0.001211      -0.001674      -0.002905      -0.024280      -0.008307      -0.003944       0.012250             14.560543       6.223052      -1.138659       0.634477       9.151322      -0.704057      28.307256           0.007057
          237              C       6.226183      11.342039      19.245558      -0.023030      36.636687 0.45029909E+03  0.10621083E+05                                 9.610040                            7.057037      -0.074752       1.976994                    0.999199      27.598164      78.048529       0.626128       0.414739      -1.071179       0.008443      -0.006314      -0.053409       0.054439       0.000287       0.008790      -0.001225       0.011484      -0.008983      -0.008399      -0.003902       0.012301             12.501051       9.499087      -1.845919      -6.422571      10.350481       0.953448      17.653585          -0.000062
          238              C       0.002679       7.854724      16.371118       0.496927      25.338227 0.26644499E+03  0.55671526E+04                                 7.838372                            5.694978       0.104771       2.094577                    0.999460      22.281093      61.269963       0.642203       0.456465      -1.035435      -0.006634      -0.057103      -0.013094       0.058959       0.028485      -0.054143       0.000571       0.028258       0.086844      -0.059902      -0.013409       0.073312              9.762486       7.689036       0.359443       3.414750      13.104665       3.231898       8.493755           0.000093
          239              C       7.147997      15.499418      15.419567       0.265053      32.088469 0.34954059E+03  0.77848354E+04                                 9.082533                            6.403354      -0.135249       1.984481                    0.999181      24.732638      69.301176       0.625181       0.439895      -1.049261      -0.001130      -0.074579       0.039701       0.084496       0.031018      -0.021471      -0.042164      -0.091255      -0.010744      -0.055411      -0.026972       0.082383             11.861893       6.271636       3.890865      -1.927786      18.105927      -5.149063      11.208117          -0.000071
          240              C      12.278805       2.433061      12.774596       0.600715      26.100883 0.25996798E+03  0.54279519E+04                                 8.220672                            5.736629      -0.113697       2.018540                    0.999601      22.351062      62.541975       0.617967       0.474706      -1.019779      -0.003168      -0.052788      -0.026076       0.058963      -0.002316      -0.070918      -0.041259       0.116379       0.102617      -0.094906      -0.017702       0.112608             11.376904       6.842654       1.180268       2.637891      18.237328       5.770838       9.050731           0.003571
          241              C       0.181811      10.456111      26.479219       0.602327      25.866668 0.26533393E+03  0.55766215E+04                                 8.175206                            5.805261      -0.145925       1.998560                    0.999298      22.737964      64.144550       0.611851       0.476302      -1.017414      -0.017002      -0.004859       0.061139       0.063645       0.030833      -0.009105      -0.000522       0.122380      -0.277284      -0.092853      -0.022269       0.115122             11.147670       5.210298      -0.985801       0.531319       8.672770      -0.990337      19.559941           0.001572
          242              C      11.743197       4.848835      13.155078      -0.079796      34.387566 0.41429820E+03  0.96736215E+04                                 9.341375                            6.881267      -0.102220       1.943950                    0.999491      29.241344      85.210358       0.612033       0.428603      -1.051082       0.019483       0.008522       0.020444       0.029499       0.005110       0.010993      -0.012102       0.023240       0.071107      -0.028531      -0.001203       0.029734             11.864564       8.395803       0.239054       2.503648      18.282995       5.665813       8.914895           0.001390
          243              C       4.280453      11.285858      25.444351      -0.032438      38.032068 0.40751181E+03  0.93452143E+04                                 9.772113                            6.649004       0.109858       2.048329                    0.999289      26.618510      73.460887       0.656527       0.406822      -1.079775       0.013407      -0.003828      -0.035361       0.038011      -0.003314      -0.000933      -0.004834      -0.017305      -0.026317      -0.010252      -0.004307       0.014559             13.415880      11.927701      -1.657638      -4.701409       5.326197       0.270592      22.993742           0.007999
          244              C      -0.009720      11.743948      22.936159      -0.190098      35.732757 0.43578792E+03  0.10244360E+05                                 9.388341                            6.934795       0.227834       2.045291                    0.999763      29.530430      84.699227       0.629612       0.413831      -1.066600      -0.016044      -0.000434       0.029683       0.033744       0.004894       0.006040      -0.010686      -0.007438      -0.040617      -0.019989       0.004869       0.015120             11.743023       5.764208      -1.275083       0.470457       8.586135       0.018834      20.878725           0.000178
          245              C      -0.113428      11.663998      24.278953      -0.078856      33.874003 0.40505353E+03  0.93659902E+04                                 9.136775                            6.739906       0.043093       1.989899                    0.999719      28.720409      82.174844       0.629852       0.420559      -1.060421       0.003884      -0.018160      -0.018316       0.026084      -0.005722      -0.001509       0.013360      -0.000140      -0.080536      -0.030870       0.009165       0.021705             11.507683       5.848523      -1.439402       0.698488       8.215078      -1.315338      20.459447           0.000666
          246              C       6.605868      10.043398      18.933119      -0.142650      33.242257 0.48156832E+03  0.11681544E+05                                 9.177029                            7.460780      -0.123670       1.925918                    0.998961      30.782169      91.585982       0.582535       0.433453      -1.047575       0.001434       0.011104      -0.023282       0.025834       0.019528       0.014528      -0.036981       0.038759      -0.035551      -0.056743       0.023267       0.033476             10.822052       8.425401      -2.838963      -4.044847      10.972343       2.784690      13.068411          -0.000184
          247              C      -0.307608       3.932656      14.359357      -0.075750      34.562985 0.40641983E+03  0.93864383E+04                                 9.206276                            6.713294       0.062648       1.993962                    0.999642      28.650603      81.385453       0.637753       0.415841      -1.065575      -0.017213       0.024133       0.009663       0.031177      -0.017592       0.006489      -0.018943       0.008440      -0.015024      -0.024504      -0.004973       0.029477             11.547569       8.793839       1.453586       3.607149      15.993060       5.935985       9.855809           0.002064
          248              C      -1.291963      17.383636      13.296717      -0.036844      39.576652 0.41790396E+03  0.96472735E+04                                10.083998                            6.750402       0.071456       2.031855                    0.999263      26.921938      74.626281       0.648879       0.408897      -1.078042      -0.001883      -0.035214       0.021254       0.041174      -0.004323       0.011177       0.006689      -0.001934       0.019092      -0.015349       0.001119       0.014230             14.530451      10.472129      -3.016454       4.127384      22.299632      -8.499710      10.819592           0.009628
          249              C      12.223561      18.701724      12.619765       0.627215      24.546326 0.25031752E+03  0.51813148E+04                                 7.939879                            5.664675      -0.085680       2.039164                    0.999410      21.906941      61.190114       0.615556       0.480718      -1.015780      -0.022870       0.061009      -0.022992       0.069092       0.002847      -0.072157       0.036624       0.107916       0.117350      -0.090292      -0.021941       0.112232             10.774662       7.171401      -1.718949       2.804711      16.856376      -5.067000       8.296209          -0.004561
          250              C       5.577410      11.683446      20.547388       0.499772      26.488112 0.27174262E+03  0.56989634E+04                                 8.095780                            5.741207       0.055238       2.074537                    0.999462      22.380500      61.414692       0.642078       0.454862      -1.037599      -0.035823       0.016339       0.057376       0.069587       0.063565       0.004786       0.003219      -0.031212      -0.044232      -0.058154      -0.015013       0.073167             10.486925       8.568544      -2.383049      -3.136551       6.383085      -0.538947      16.509145          -0.000369
          251              C       7.588796       6.765465      15.398738       0.286218      29.449029 0.30661404E+03  0.66283927E+04                                 8.600175                            6.013682       0.003930       2.043152                    0.999316      23.874263      66.550075       0.640575       0.442303      -1.044720      -0.020749       0.061626       0.039226       0.075941      -0.021864      -0.006290       0.041375      -0.049800      -0.003588      -0.038109      -0.022914       0.061023             11.292106       6.294840      -4.217118      -1.375327      16.097922       5.132812      11.483556           0.000380
          252              C       5.397613      11.130281      22.916719       0.272183      32.352882 0.33090383E+03  0.72545112E+04                                 9.034644                            6.174998      -0.045234       2.015320                    0.998973      24.254525      66.974853       0.646542       0.432119      -1.056128       0.031224       0.001722      -0.073574       0.079944      -0.011499      -0.040400      -0.000521       0.019541       0.180858      -0.049500      -0.027674       0.077174             12.118177      10.539116      -1.237473      -3.467001       4.827249      -0.514581      20.988166          -0.001526
          253              C       0.801173       9.496716      22.868464      -0.194461      36.717218 0.46161244E+03  0.10988199E+05                                 9.558836                            7.131170       0.251350       2.054240                    0.999456      29.641383      85.031144       0.622848       0.413119      -1.069054      -0.002730      -0.017123       0.034090       0.038246      -0.009870      -0.006746       0.024415      -0.013511       0.016121      -0.020387      -0.012046       0.032433             12.003820       5.899988      -1.124282       0.795593       9.086431      -1.149536      21.025040           0.000844
          254              C       5.564802      10.851538      25.272857      -0.075632      33.149835 0.39600222E+03  0.90923507E+04                                 8.951908                            6.640458       0.026139       1.984844                    0.999690      28.505512      80.901470       0.638848       0.417570      -1.063804      -0.007767       0.001884      -0.030372       0.031406      -0.003021       0.022338      -0.012409       0.001748       0.011398      -0.023146      -0.004916       0.028062             10.779293      11.201548      -1.611570      -3.311259       4.953596      -0.105263      16.182735          -0.001236
          255              C      -1.354129       3.748988      13.433843      -0.043066      41.376869 0.43929177E+03  0.10267173E+05                                10.385857                            6.938162       0.052202       2.024451                    0.999303      27.220904      75.894683       0.637736       0.410929      -1.076830      -0.000570       0.035585       0.025702       0.043900      -0.006146       0.010962      -0.005167      -0.006117       0.028477      -0.014133      -0.003506       0.017639             14.965276       9.565310       2.039658       3.851130      23.832018       8.740155      11.498499           0.008466
          256              C       0.723063       9.431892      24.256388      -0.079466      33.034197 0.41141246E+03  0.95348759E+04                                 8.965530                            6.777180       0.044492       1.988718                    0.999712      28.708071      81.805127       0.631272       0.418651      -1.063328      -0.003171       0.012666      -0.022404       0.025931      -0.003029       0.014215      -0.013227      -0.017582      -0.038449      -0.024981       0.001598       0.023383             11.146780       5.327340      -0.829219      -0.010113       8.303571       0.394720      19.809429           0.000946
          257              C       7.970863      17.761776      14.035809      -0.021726      37.174397 0.41764307E+03  0.96612503E+04                                 9.712609                            6.790670       0.006724       2.010131                    0.999407      27.047063      75.599115       0.639480       0.414048      -1.072281      -0.013712      -0.027137       0.019474       0.036107      -0.005981       0.011434      -0.006363       0.015310       0.001182      -0.011317      -0.007367       0.018684             13.090710       7.129129       4.825412      -3.070959      18.575639      -6.388446      13.567363           0.015331
          258              C       8.309782       4.507429      13.994845      -0.026883      37.799388 0.40347238E+03  0.92531285E+04                                 9.833234                            6.676177      -0.026474       2.007812                    0.999317      26.658452      74.188614       0.644701       0.414260      -1.072158      -0.007142       0.029070       0.016319       0.034094       0.001607       0.002109      -0.006785      -0.004349      -0.004521      -0.007570      -0.000279       0.007849             13.914589       7.612225      -5.705569      -2.529545      20.600513       7.524513      13.531028           0.001291
          259              C      -0.155798      17.295043      14.036850      -0.084313      34.166956 0.40068699E+03  0.92253143E+04                                 9.140924                            6.662737       0.026634       1.980298                    0.999690      28.722295      81.580361       0.640323       0.415462      -1.065346      -0.008863      -0.027974       0.018591       0.034738       0.020356      -0.002317       0.014669      -0.004560      -0.047444      -0.026751      -0.003682       0.030433             11.530081       9.840243      -2.391604       3.842435      15.638914      -5.722801       9.111086          -0.000707
          260              C       7.450632      16.655446      16.091659      -0.186299      34.558804 0.42923905E+03  0.10043003E+05                                 9.157390                            6.860138       0.166847       2.024562                    0.999589      29.452454      84.022901       0.636713       0.411148      -1.069324       0.038315       0.032069      -0.004744       0.050190       0.003604      -0.001033      -0.006087       0.000917       0.104604      -0.021351      -0.014249       0.035601             11.067076       6.213877       3.310398      -1.307279      16.548206      -3.372601      10.439145           0.000352
          261              C       7.344146      15.471328      14.056291      -0.192861      35.074334 0.43837158E+03  0.10323354E+05                                 9.264485                            6.948731       0.155819       2.014562                    0.999763      29.880733      85.861839       0.629692       0.413047      -1.066794       0.022302       0.027864      -0.019952       0.040889       0.012968       0.012344       0.015840      -0.022072      -0.014124      -0.019208      -0.011209       0.030417             11.296719       6.269752       3.372541      -2.029950      15.885139      -4.622431      11.735267           0.000977
          262              C       0.198496      16.110925      14.667977      -0.206407      37.319544 0.44292701E+03  0.10436521E+05                                 9.631454                            6.963291       0.187172       2.028428                    0.999556      29.750519      84.949425       0.633219       0.410514      -1.070596       0.001159       0.037472      -0.009900       0.038775      -0.008600       0.030288      -0.011679       0.022301      -0.029821      -0.031025      -0.009069       0.040094             12.171984      10.002733      -1.069568       3.201659      17.483578      -5.801757       9.029643           0.000369
          263              C       7.735831      16.599266      13.380034      -0.087875      32.805986 0.39910976E+03  0.92031296E+04                                 8.946951                            6.691886       0.087992       2.003183                    0.999702      28.773534      82.465383       0.631287       0.420761      -1.059301      -0.006552      -0.015299       0.026402       0.031210      -0.011296       0.004516       0.003420       0.019799       0.060598      -0.025663       0.004479       0.021183             10.940386       6.257788       3.701264      -1.715366      16.195239      -3.967173      10.368133           0.000290
          264              C       7.862456       5.633206      13.376909      -0.081409      32.727936 0.38234899E+03  0.87149852E+04                                 8.912454                            6.528370       0.164493       2.032353                    0.999703      28.261520      80.300780       0.642863       0.418004      -1.061968      -0.001773       0.007224       0.028883       0.029825       0.006500       0.001624      -0.004561       0.031220       0.057321      -0.026961       0.007317       0.019645             11.190563       6.743184      -4.570570      -1.195858      16.407620       4.152667      10.420887           0.000301
          265              C      12.062128      15.101831      13.843138      -0.188486      36.508609 0.44850661E+03  0.10629301E+05                                 9.582648                            7.060415       0.124401       2.011031                    0.999601      29.798745      86.076891       0.620079       0.416795      -1.063712      -0.016862       0.019117      -0.017545       0.030946       0.014034      -0.005576      -0.006442      -0.015365      -0.012281      -0.014240      -0.006630       0.020870             12.071419       9.750714      -1.636046       3.355196      17.273417      -6.062194       9.190128           0.000430
          266              C      11.777773      16.292432      13.219648      -0.075244      34.336445 0.40619283E+03  0.94227905E+04                                 9.283612                            6.774514       0.028455       1.985080                    0.999681      28.906329      83.529671       0.623166       0.423697      -1.055772       0.022518      -0.010428       0.021541       0.032861      -0.005538       0.009062       0.011151       0.031853       0.038281      -0.027281       0.006243       0.021038             11.784883       8.806099      -0.816701       2.437387      18.079407      -5.959508       8.469142          -0.000722
          267              C      -0.128829       5.125418      15.009230      -0.194809      36.358023 0.44127719E+03  0.10407990E+05                                 9.511481                            6.993688       0.066863       1.989907                    0.999535      29.851616      85.819009       0.624767       0.415654      -1.065216      -0.007073      -0.034781      -0.000448       0.035496       0.004695       0.016675       0.001266       0.008613       0.003289      -0.014839      -0.005070       0.019909             11.820766       8.432351       0.317351       2.999386      17.498591       5.639874       9.531355          -0.000208
          268              C       8.704483       3.312506      13.214788       0.562598      26.185491 0.26379988E+03  0.55277300E+04                                 8.240326                            5.758583      -0.151218       1.998404                    0.999452      22.742932      63.736974       0.620077       0.471398      -1.021640       0.010807      -0.029559      -0.028231       0.042279       0.050847       0.004215      -0.036182       0.138747      -0.087841      -0.091834      -0.009246       0.101079             11.577103       6.453363      -4.285323      -2.110634      16.971021       6.471373      11.306926          -0.001297
          269              C       7.497296       6.717927      14.077120      -0.190712      35.222640 0.40847906E+03  0.94685571E+04                                 9.340372                            6.733070       0.149038       2.028226                    0.999690      29.097893      83.457154       0.634898       0.416186      -1.062808      -0.001213      -0.027232      -0.024167       0.036429      -0.007462       0.002330      -0.016045      -0.011488      -0.061784      -0.026635       0.001587       0.025048             11.766263       6.880273      -4.281738      -1.336067      15.682153       4.974969      12.736361          -0.000430
          270              C       8.009647       5.674261      16.043057      -0.198197      34.570177 0.42851959E+03  0.10032660E+05                                 9.186370                            6.872515       0.144247       2.016195                    0.999701      29.547298      84.615034       0.632949       0.413325      -1.066774       0.014721      -0.037160      -0.015249       0.042779       0.000066      -0.005108       0.005578       0.003707       0.060577      -0.013093      -0.008876       0.021970             11.232406       6.478460      -3.928060      -0.875651      16.183926       3.990149      11.034832           0.000175
          271              C       7.868412      17.768258      15.392489      -0.081699      33.024177 0.40414892E+03  0.93514510E+04                                 9.007556                            6.752916      -0.012160       1.970865                    0.999625      28.871425      82.970833       0.625599       0.423129      -1.057494       0.005416      -0.034455       0.000441       0.034881      -0.009576       0.016724       0.023620      -0.002420      -0.012760      -0.034557       0.010298       0.024258             10.835454       5.969000       3.064533      -1.968121      14.510933      -4.195775      12.026429          -0.000057
          272              C       6.127776      10.788874      24.019629      -0.206031      35.483755 0.41936751E+03  0.97245684E+04                                 9.196500                            6.707494       0.245916       2.043965                    0.999802      29.379254      82.588843       0.656559       0.402306      -1.078530      -0.006864       0.000886       0.043324       0.043873      -0.019236      -0.011785       0.003657       0.059187      -0.020377      -0.031901      -0.009922       0.041823             11.273668      10.499188      -1.373085      -1.843989       4.973278      -0.667927      18.348539          -0.000104
          273              C       4.105121      11.530029      23.061135      -0.186817      37.590466 0.46452607E+03  0.11122518E+05                                 9.830519                            7.227330       0.027568       1.980290                    0.999307      30.119207      87.876675       0.606647       0.421674      -1.059043      -0.024851       0.009105       0.026929       0.037757      -0.002222       0.012907       0.003034      -0.023203       0.055746      -0.025067       0.002383       0.022683             12.484078      12.373748      -1.306698      -4.100315       5.250466      -0.162758      19.828021           0.000622
          274              C       8.516355      18.950216      13.272763       0.563717      25.506397 0.27507485E+03  0.58183051E+04                                 8.074174                            5.906768      -0.091718       2.022261                    0.999466      22.724729      63.759206       0.608808       0.475642      -1.020458       0.011734       0.042319      -0.057081       0.072020      -0.059300       0.004970       0.001479       0.079241      -0.163762      -0.055805      -0.042895       0.098700             10.515609       6.344213       3.759895      -2.014814      13.562108      -4.813096      11.640506          -0.008836
          275              C       8.356100       4.531198      15.336250      -0.078140      31.935627 0.39369216E+03  0.90381599E+04                                 8.787372                            6.641639       0.060950       1.999062                    0.999702      28.437198      81.055223       0.634977       0.420170      -1.060738      -0.008897       0.027555       0.003374       0.029152      -0.003541       0.006416      -0.019094      -0.004727      -0.037695      -0.024311       0.002206       0.022105             10.685042       5.920385      -3.197593      -1.374000      14.389783       4.535086      11.744959           0.000108
          276              C       3.555423      11.614300      24.345260      -0.078377      35.546156 0.42697650E+03  0.10047658E+05                                 9.575673                            7.001847      -0.203260       1.910988                    0.999275      29.418353      86.133463       0.604495       0.430579      -1.049604       0.028357      -0.003694      -0.017438       0.033494      -0.005293      -0.005616       0.002011      -0.031623      -0.073859      -0.026029      -0.003112       0.029141             12.186200      10.843744      -1.035624      -2.485470       5.060165      -0.276718      20.654691          -0.001176
          277              C      10.168280      12.323258      17.992330      -0.014935      35.076320 0.45664953E+03  0.10836581E+05                                 9.399489                            7.173003      -0.153512       1.959028                    0.998840      27.610578      78.984620       0.610867       0.422523      -1.063463      -0.001674      -0.039168      -0.021048       0.044497      -0.004489       0.006410      -0.002477       0.033862      -0.002886      -0.017212      -0.002907       0.020119             11.585801       5.996171      -0.260090       1.132138      17.420781       2.748459      11.340452          -0.000092
          278              C      10.422836       9.666771      17.199429      -0.145987      31.744481 0.49842759E+03  0.12243193E+05                                 8.988921                            7.657117      -0.346427       1.854944                    0.998039      31.413406      95.272923       0.565267       0.441123      -1.038882       0.009882       0.029054      -0.000995       0.030705       0.013029       0.000301       0.017684       0.013838      -0.146943      -0.053487       0.013172       0.040314             10.225507       6.297717      -0.693015       1.289288      10.473069      -1.886858      13.905733          -0.000070
          279              C      10.248604      10.204594      14.806145       0.496021      26.007949 0.28987565E+03  0.62186776E+04                                 8.121992                            6.031525      -0.100692       2.017390                    0.999312      23.261022      65.950001       0.606661       0.470624      -1.022107       0.014323      -0.012144      -0.061060       0.063883       0.044457      -0.004305      -0.026058       0.018135      -0.028339      -0.049172      -0.007190       0.056362             10.092724       7.283294      -2.445328       2.206604       7.970773      -0.125473      15.024105          -0.000070
          280              C      10.365950      11.332316      18.926523      -0.135328      31.447592 0.46879353E+03  0.11333026E+05                                 8.891730                            7.404852      -0.279079       1.877810                    0.998852      30.928363      92.865561       0.577643       0.438614      -1.041019       0.008269      -0.015374      -0.019185       0.025938       0.006912      -0.011093       0.016987       0.082249       0.051226      -0.054742       0.016337       0.038405             10.111119       6.028334      -0.952947       0.790697      15.245170      -0.526279       9.059853           0.000015
          281              C      10.210675      10.650583      16.245448      -0.014374      33.563818 0.44991610E+03  0.10697016E+05                                 9.358198                            7.319298      -0.373541       1.887457                    0.997897      28.209453      82.266982       0.576948       0.446518      -1.043015       0.016924       0.007836       0.045418       0.049098      -0.007603       0.005019      -0.004763       0.025840      -0.043523      -0.016665      -0.006573       0.023238             11.432693       6.232126      -0.675845       0.889874      11.286552       0.945408      16.779401          -0.000130
          282              C      10.085495      11.956139      16.629054      -0.131835      31.492464 0.48940793E+03  0.11971722E+05                                 8.968898                            7.615196      -0.376009       1.851123                    0.997990      31.072840      94.168581       0.563505       0.444347      -1.036573       0.010658      -0.009852       0.024567       0.028534       0.009321       0.000438      -0.033206       0.047128      -0.061976      -0.050868       0.014281       0.036587             10.196995       6.315560      -0.357887       0.797862      11.670044       2.588974      12.605380          -0.000094
          283              C      10.488149       9.994564      18.557498      -0.013844      35.186460 0.46517794E+03  0.11099065E+05                                 9.452029                            7.257152      -0.239152       1.928386                    0.998691      27.868014      80.147884       0.604636       0.424565      -1.061328       0.004768       0.039918      -0.026124       0.047944       0.014263       0.000368       0.006914       0.014228      -0.020670      -0.016156      -0.003831       0.019987             11.640364       6.377932      -1.735359       1.835529      15.759618      -3.402948      12.783542          -0.000089
          284              C       3.785074       9.251681      16.427010      -0.135347      33.184379 0.48281962E+03  0.11732707E+05                                 9.199753                            7.499947      -0.244978       1.888400                    0.998756      30.859058      92.235044       0.576939       0.436881      -1.044337      -0.010072       0.020286      -0.004707       0.023133       0.006270       0.020489       0.026897      -0.002297      -0.131822      -0.057295       0.015611       0.041684             10.786295       8.521209       0.045516      -4.467321       9.947110      -1.851284      13.890566          -0.000188
          285              C      10.870337       8.998868      19.593754       0.495346      24.569669 0.26442944E+03  0.55301306E+04                                 7.725748                            5.706296       0.016904       2.065224                    0.999489      22.492273      62.451682       0.634235       0.461775      -1.029539       0.017176      -0.038893       0.038733       0.057515      -0.030530      -0.059892       0.010928       0.013403      -0.034634      -0.062803      -0.011321       0.074124              9.453885       6.773520       1.002713       2.401824      13.239310      -3.086848       8.348826          -0.000261
          286              C       3.108909       8.532999      18.805019       0.489572      25.170469 0.28352618E+03  0.60395581E+04                                 7.913281                            5.937810      -0.073654       2.026806                    0.999378      23.092514      64.913146       0.616600       0.466327      -1.026034      -0.022885      -0.041234       0.047093       0.066646       0.007600       0.028171      -0.006372       0.040548      -0.102482      -0.045642      -0.001995       0.047637              9.634549       5.824541       0.772488      -2.050845      14.055499      -2.458943       9.023607          -0.000214
          287              C      -1.841566      15.564242      20.929953      -0.198155      37.947729 0.44779893E+03  0.10602200E+05                                 9.810043                            7.038959       0.153785       2.020934                    0.999324      29.821818      85.938903       0.623488       0.414921      -1.065528       0.014794       0.025769       0.016308       0.033895      -0.019906       0.003133      -0.005345      -0.032908      -0.037457      -0.019631      -0.013276       0.032907             12.675888       9.571620       1.523683       3.917524      17.943497       6.436004      10.512547           0.001337
          288              C       3.048153      10.864502      18.040238      -0.134426      32.565179 0.49340772E+03  0.12138185E+05                                 9.284833                            7.731718      -0.505793       1.804348                    0.998136      31.783288      97.748699       0.548001       0.454336      -1.027088       0.006191      -0.014627      -0.027436       0.031702       0.012973       0.014089       0.016907       0.083183       0.042137      -0.053871       0.008123       0.045748             10.690316       7.392811      -0.908799      -1.712568      14.929287      -0.687404       9.748850          -0.000084
          289              C       3.345675       9.568022      17.717731      -0.013806      36.055753 0.47040763E+03  0.11269559E+05                                 9.632727                            7.322401      -0.271409       1.918280                    0.998444      28.083052      81.267035       0.598149       0.427429      -1.058201      -0.003575       0.039161      -0.031581       0.050435       0.000650       0.003744       0.008859       0.015605       0.005885      -0.013852       0.003351       0.010501             11.968331       8.212817       0.650579      -3.952674      14.635510      -2.940700      13.056667          -0.000031
          290              C       2.720719      13.269473      17.404597       0.476987      25.669328 0.28379028E+03  0.60467946E+04                                 7.983321                            5.928805       0.025000       2.058932                    0.999592      23.107399      64.970779       0.618886       0.464481      -1.027018      -0.016087       0.057927       0.008222       0.060679       0.023650      -0.037259       0.008295       0.053215      -0.041763      -0.047960      -0.009851       0.057811              9.741806       6.612882      -2.828249       0.652875      12.465239       2.858339      10.147296          -0.000087
          291              C       9.659488      10.949422      12.526728       0.292197      32.283459 0.34568243E+03  0.77023727E+04                                 9.229654                            6.447981      -0.039007       2.026540                    0.999408      24.502466      69.398847       0.609477       0.451026      -1.039370       0.015728      -0.003405       0.075878       0.077566      -0.011117      -0.002725      -0.005175       0.001402       0.172764      -0.040259      -0.017686       0.057945             12.413810       5.754831      -1.148108       1.125716       8.238827      -0.483950      23.247771           0.000727
          292              C       3.092366      11.893043      17.102226      -0.008689      36.515700 0.46582094E+03  0.11139683E+05                                 9.730679                            7.300289      -0.314716       1.905114                    0.998491      28.008678      81.153004       0.596980       0.429035      -1.056516       0.003664      -0.042963      -0.018180       0.046795       0.003571       0.009371      -0.001671       0.010185       0.021805      -0.011303      -0.002899       0.014201             12.229066       8.285847      -3.397214      -3.168228      16.527437       2.586793      11.873913          -0.000039
          293              C       6.425576      10.209780       7.908530       0.633024      23.592949 0.24335864E+03  0.50098667E+04                                 7.728150                            5.593790      -0.065973       2.048590                    0.999499      21.811924      61.075707       0.617064       0.482166      -1.013401       0.029132      -0.001963      -0.055517       0.062727       0.061418       0.038154       0.015635      -0.081779      -0.235092      -0.094700      -0.023530       0.118230             10.048383       8.062688      -1.454434      -3.031692       5.109212      -0.357665      16.973250          -0.003948
          294              C      10.731680       6.589144      20.138787       0.275506      32.383153 0.34265568E+03  0.75828499E+04                                 9.092040                            6.309099       0.000040       2.030692                    0.999150      24.414814      67.876315       0.635365       0.435620      -1.053322      -0.017140       0.063483      -0.030833       0.072626      -0.016590       0.024741      -0.039347      -0.077276      -0.065322      -0.052334      -0.021055       0.073389             12.122631       9.034593      -1.380509       3.076843      18.291134      -6.604071       9.042165          -0.000170
          295              C      11.026903      15.402831      19.977013       0.284652      32.761506 0.33543461E+03  0.73820311E+04                                 9.143837                            6.235441       0.016055       2.037987                    0.999195      24.215486      67.088442       0.640295       0.434668      -1.054127      -0.009529      -0.060794      -0.042416       0.074739       0.007036       0.019905       0.036535      -0.068882      -0.022857      -0.044691      -0.016543       0.061234             12.375978       8.410601       1.371643       3.455844      18.680126       6.894490      10.037205           0.003750
          296              C       9.833839      11.104351       9.737340      -0.044874      39.995485 0.44751772E+03  0.10519805E+05                                10.205098                            7.026872      -0.067015       1.983657                    0.998938      27.518860      77.227948       0.629743       0.413757      -1.073784      -0.003496      -0.008388       0.043469       0.044409      -0.009031       0.000637      -0.001294      -0.005259      -0.014010      -0.007102      -0.004761       0.011863             14.530600       6.218267      -1.135965       0.626514       9.140638      -0.677984      28.232895           0.001321
          297              C       3.857740      10.265961      15.469905      -0.023318      36.646627 0.45045986E+03  0.10625916E+05                                 9.611764                            7.058356      -0.074967       1.976864                    0.999199      27.603951      78.070931       0.626056       0.414746      -1.071165      -0.008405       0.006316       0.053492       0.054515       0.000242       0.008692      -0.001191       0.011392      -0.008639      -0.008237      -0.003931       0.012169             12.502979       9.500712      -1.846628      -6.423229      10.353019       0.954066      17.655208          -0.000122
          298              C      10.081244      13.753276      18.344345       0.496939      25.335667 0.26642718E+03  0.55666446E+04                                 7.837630                            5.694683       0.104933       2.094644                    0.999460      22.279972      61.264592       0.642243       0.456449      -1.035452       0.006557       0.057073       0.013149       0.058934       0.028458      -0.054167       0.000568       0.028265       0.086834      -0.059891      -0.013438       0.073329              9.760916       7.688350       0.358887       3.414367      13.102040       3.230215       8.492357           0.000156
          299              C       2.935926       6.108582      19.295896       0.265089      32.085285 0.34951625E+03  0.77841038E+04                                 9.081771                            6.403056      -0.135011       1.984566                    0.999181      24.731249      69.294869       0.625211       0.439884      -1.049275       0.001140       0.074593      -0.039711       0.084512       0.030997      -0.021463      -0.042135      -0.091185      -0.010841      -0.055358      -0.026973       0.082331             11.859661       6.270766       3.889954      -1.926916      18.102620      -5.146228      11.205596           0.000017
          300              C      -2.194882      19.174939      21.940867       0.600953      26.094483 0.25991165E+03  0.54264675E+04                                 8.219591                            5.736253      -0.113619       2.018649                    0.999603      22.346585      62.527135       0.617949       0.474747      -1.019759       0.003296       0.052786       0.026131       0.058992      -0.002232      -0.071020      -0.041351       0.116552       0.102758      -0.095033      -0.017762       0.112795             11.374240       6.841872       1.179974       2.637575      18.232325       5.768482       9.048523           0.004109
          301              C       9.902112      11.151889       8.236244       0.597278      25.967273 0.26662003E+03  0.56083463E+04                                 8.191608                            5.817411      -0.141466       1.999837                    0.999338      22.744527      64.112100       0.611739       0.475990      -1.017958       0.017750       0.004653      -0.060735       0.063447       0.030453      -0.009668      -0.000953       0.119143      -0.271525      -0.090990      -0.021624       0.112614             11.168489       5.218736      -0.988596       0.532846       8.685245      -0.986820      19.601486           0.000448
          302              C      -1.659274      16.759165      21.560385      -0.079634      34.373566 0.41414490E+03  0.96689626E+04                                 9.338489                            6.879800      -0.101097       1.944385                    0.999493      29.233674      85.177937       0.612136       0.428579      -1.051117      -0.019575      -0.008637      -0.020304       0.029497       0.005089       0.010975      -0.012256       0.023162       0.071050      -0.028558      -0.001203       0.029761             11.859471       8.393230       0.238073       2.502562      18.274861       5.661050       8.910321           0.001745
          303              C       5.803470      10.322142       9.271112      -0.033028      38.057612 0.40781261E+03  0.93537854E+04                                 9.775593                            6.651023       0.108546       2.047678                    0.999288      26.630928      73.500393       0.656496       0.406769      -1.079816      -0.013778       0.003359       0.035428       0.038161      -0.003545      -0.000939      -0.004724      -0.017510      -0.025730      -0.010087      -0.004511       0.014598             13.421707      11.929347      -1.658627      -4.700246       5.328538       0.270922      23.007235           0.007784
          304              C      10.093643       9.864052      11.779304      -0.189344      35.668228 0.43510093E+03  0.10223670E+05                                 9.376582                            6.929543       0.228083       2.045903                    0.999759      29.498229      84.574376       0.629853       0.413857      -1.066636       0.016062       0.000212      -0.029645       0.033717       0.005179       0.005941      -0.010548      -0.006935      -0.039947      -0.019772       0.004867       0.014905             11.721622       5.757571      -1.273478       0.468170       8.576417       0.023194      20.830878          -0.000960
          305              C      10.197351       9.944002      10.436510      -0.077920      33.807689 0.40445564E+03  0.93475197E+04                                 9.122058                            6.733602       0.045067       1.990795                    0.999718      28.689575      82.032042       0.630413       0.420393      -1.060661      -0.004097       0.018288       0.018693       0.026470      -0.006017      -0.001425       0.013532      -0.000941      -0.082526      -0.031515       0.009108       0.022407             11.481645       5.840012      -1.435811       0.695113       8.200045      -1.307742      20.404878          -0.000781
          306              C       3.478055      11.564602      15.782344      -0.142759      33.248162 0.48167141E+03  0.11684825E+05                                 9.178143                            7.461569      -0.123919       1.925764                    0.998961      30.788106      91.610662       0.582498       0.433452      -1.047561      -0.001389      -0.011110       0.023360       0.025905       0.019505       0.014486      -0.037018       0.038601      -0.035678      -0.056727       0.023293       0.033434             10.823421       8.426422      -2.839388      -4.045168      10.974343       2.784670      13.069499          -0.000217
          307              C      10.391531      17.675344      20.356106      -0.075641      34.559179 0.40637464E+03  0.93851876E+04                                 9.205854                            6.713103       0.062583       1.993979                    0.999642      28.648607      81.380414       0.637732       0.415864      -1.065555       0.017165      -0.024157      -0.009529       0.031129      -0.017555       0.006466      -0.018975       0.008458      -0.014986      -0.024529      -0.004922       0.029451             11.546359       8.793348       1.453064       3.606760      15.991433       5.934448       9.854295           0.002363
          308              C      11.375886       4.224364      21.418746      -0.036772      39.562640 0.41778956E+03  0.96438033E+04                                10.081143                            6.749247       0.072018       2.032080                    0.999263      26.917534      74.606593       0.648980       0.408869      -1.078080       0.001698       0.035301      -0.020969       0.041094      -0.004310       0.011189       0.006751      -0.002029       0.019280      -0.015399       0.001103       0.014296             14.523393      10.468972      -3.014551       4.125671      22.287386      -8.493097      10.813821           0.009707
          309              C      -2.139638       2.906276      22.095698       0.627350      24.541765 0.25028334E+03  0.51803445E+04                                 7.938517                            5.664114      -0.085268       2.039304                    0.999411      21.904161      61.177478       0.615625       0.480688      -1.015813       0.022738      -0.060921       0.023199       0.069041       0.002856      -0.072160       0.036719       0.107875       0.117461      -0.090357      -0.021898       0.112255             10.771093       7.170260      -1.718312       2.804168      16.849654      -5.063626       8.293366          -0.004236
          310              C       4.506513       9.924554      14.168075       0.500028      26.483103 0.27169337E+03  0.56976808E+04                                 8.094950                            5.740868       0.054982       2.074497                    0.999462      22.377604      61.405691       0.642066       0.454891      -1.037581       0.035756      -0.016290      -0.057399       0.069559       0.063600       0.004950       0.003144      -0.031303      -0.044508      -0.058168      -0.015094       0.073262             10.485344       8.567848      -2.383260      -3.135627       6.382771      -0.538242      16.505413          -0.000478
          311              C       2.495127      14.842535      19.316725       0.286201      29.448394 0.30661261E+03  0.66283676E+04                                 8.600149                            6.013733       0.004077       2.043220                    0.999317      23.874018      66.549871       0.640560       0.442313      -1.044713       0.020713      -0.061678      -0.039224       0.075972      -0.021871      -0.006305       0.041350      -0.049909      -0.003564      -0.038097      -0.022941       0.061039             11.291797       6.294766      -4.217107      -1.375037      16.097821       5.131486      11.482803           0.000424
          312              C       4.686310      10.477719      11.798744       0.272563      32.337833 0.33074974E+03  0.72501643E+04                                 9.031776                            6.173557      -0.044994       2.015501                    0.998972      24.246977      66.945785       0.646629       0.432118      -1.056147      -0.031246      -0.001843       0.073531       0.079916      -0.011453      -0.040268      -0.000461       0.019238       0.180192      -0.049278      -0.027610       0.076888             12.113892      10.535197      -1.237234      -3.465530       4.826067      -0.513577      20.980412          -0.001563
          313              C       9.282750      12.111284      11.846999      -0.193410      36.665564 0.46101979E+03  0.10970785E+05                                 9.551706                            7.128378       0.248755       2.053973                    0.999436      29.615225      84.948815       0.622723       0.413326      -1.068899       0.002601       0.017210      -0.034236       0.038406      -0.009646      -0.006736       0.024350      -0.013164       0.017311      -0.020291      -0.012009       0.032300             11.988310       5.895858      -1.123673       0.794403       9.080934      -1.145683      20.988138           0.000362
          314              C       4.519121      10.756462       9.442606      -0.075552      33.140121 0.39590617E+03  0.90892395E+04                                 8.948880                            6.638910       0.025436       1.984595                    0.999689      28.502452      80.878452       0.639055       0.417477      -1.063905       0.007756      -0.002197       0.030329       0.031382      -0.003076       0.022444      -0.012302       0.001547       0.011210      -0.023218      -0.004863       0.028081             10.775103      11.196315      -1.611207      -3.307984       4.952653      -0.105268      16.176341          -0.001684
          315              C      11.438052      17.859012      21.281620      -0.043159      41.371474 0.43927172E+03  0.10266514E+05                                10.384752                            6.937932       0.052727       2.024635                    0.999304      27.219863      75.889320       0.637761       0.410921      -1.076843       0.000485      -0.035659      -0.025720       0.043969      -0.006081       0.010933      -0.005235      -0.006100       0.028379      -0.014051      -0.003570       0.017621             14.961940       9.564317       2.038843       3.850488      23.826208       8.736398      11.495294           0.008549
          316              C       9.360860      12.176108      10.459075      -0.081167      33.043964 0.41187058E+03  0.95476666E+04                                 8.964721                            6.779965       0.048628       1.989827                    0.999719      28.725427      81.850376       0.631312       0.418529      -1.063459       0.002812      -0.012393       0.023373       0.026604      -0.003750       0.014592      -0.013766      -0.018993      -0.039234      -0.025615       0.000856       0.024759             11.136791       5.327345      -0.829525      -0.011569       8.305775       0.402889      19.777252           0.000113
          317              C       2.113060       3.846224      20.679654      -0.021907      37.174176 0.41768024E+03  0.96622293E+04                                 9.712116                            6.790736       0.007028       2.010197                    0.999407      27.048377      75.600810       0.639516       0.414020      -1.072311       0.013713       0.027209      -0.019471       0.036159      -0.005926       0.011382      -0.006367       0.015297       0.001357      -0.011324      -0.007288       0.018611             13.088066       7.127985       4.823818      -3.069841      18.571251      -6.385683      13.564962           0.015336
          318              C       1.774141      17.100571      20.720618      -0.026914      37.799911 0.40345128E+03  0.92524966E+04                                 9.833316                            6.675902      -0.025817       2.008028                    0.999319      26.657730      74.185303       0.644730       0.414248      -1.072169       0.007146      -0.029019      -0.016334       0.034058       0.001630       0.002079      -0.006824      -0.004602      -0.004440      -0.007568      -0.000402       0.007970             13.915179       7.612320      -5.706244      -2.529516      20.603015       7.524403      13.530203           0.001383
          319              C      10.239721       4.312957      20.678613      -0.084340      34.168946 0.40071355E+03  0.92261606E+04                                 9.141427                            6.663072       0.026457       1.980232                    0.999690      28.723866      81.588226       0.640284       0.415476      -1.065328       0.008733       0.028059      -0.018325       0.034632       0.020344      -0.002314       0.014657      -0.004641      -0.047440      -0.026730      -0.003697       0.030427             11.529974       9.840305      -2.391306       3.842271      15.639107      -5.722022       9.110510          -0.000584
          320              C       2.633291       4.952554      18.623804      -0.186406      34.564814 0.42931629E+03  0.10045318E+05                                 9.158542                            6.860812       0.166618       2.024443                    0.999589      29.455904      84.036404       0.636671       0.411154      -1.069314      -0.038316      -0.032066       0.004755       0.050189       0.003616      -0.001024      -0.006101       0.000873       0.104633      -0.021365      -0.014248       0.035613             11.068210       6.214455       3.310843      -1.307173      16.550581      -3.372327      10.439594           0.000283
          321              C       2.739777       6.136672      20.659172      -0.192486      35.048901 0.43806481E+03  0.10314109E+05                                 9.260023                            6.946394       0.156732       2.015074                    0.999764      29.865814      85.804705       0.629798       0.413059      -1.066809      -0.022351      -0.027838       0.020073       0.040957       0.012874       0.012309       0.015828      -0.021801      -0.013897      -0.019089      -0.011178       0.030267             11.289223       6.266279       3.369225      -2.027980      15.872979      -4.616218      11.728411           0.001187
          322              C       9.885427       5.497075      20.047486      -0.206482      37.323247 0.44298421E+03  0.10438216E+05                                 9.631964                            6.963683       0.187223       2.028395                    0.999557      29.753131      84.958570       0.633209       0.410507      -1.070599      -0.001289      -0.037374       0.010162       0.038752      -0.008596       0.030319      -0.011694       0.022301      -0.029803      -0.031054      -0.009069       0.040123             12.171778      10.002584      -1.069248       3.201435      17.483725      -5.800871       9.029024           0.000461
          323              C       2.348092       5.008734      21.335429      -0.087463      32.778999 0.39879069E+03  0.91936462E+04                                 8.941827                            6.689122       0.089304       2.003833                    0.999703      28.756842      82.399600       0.631450       0.420750      -1.059341       0.006539       0.015394      -0.026359       0.031218      -0.011368       0.004505       0.003555       0.019793       0.060389      -0.025708       0.004587       0.021121             10.931962       6.253650       3.697401      -1.713075      16.182000      -3.960709      10.360235           0.000558
          324              C       2.221467      15.974794      21.338554      -0.081262      32.716133 0.38220450E+03  0.87108007E+04                                 8.910473                            6.527184       0.165663       2.032860                    0.999704      28.253674      80.272342       0.642920       0.418011      -1.061972       0.001696      -0.007334      -0.028838       0.029804       0.006508       0.001559      -0.004634       0.031069       0.057269      -0.026899       0.007268       0.019632             11.187671       6.741555      -4.569387      -1.195050      16.404193       4.149794      10.417264           0.000564
          325              C      -1.978205       6.506169      20.872325      -0.188251      36.485793 0.44824404E+03  0.10621282E+05                                 9.578212                            7.058159       0.125303       2.011456                    0.999601      29.787916      86.031948       0.620217       0.416773      -1.063750       0.016684      -0.018988       0.018032       0.031049       0.014005      -0.005524      -0.006331      -0.015329      -0.011555      -0.014318      -0.006364       0.020681             12.063385       9.746504      -1.633329       3.353289      17.259654      -6.055048       9.183997           0.000600
          326              C      -1.693850       5.315568      21.495815      -0.074947      34.311634 0.40591645E+03  0.94144325E+04                                 9.278580                            6.771942       0.029863       1.985690                    0.999681      28.892224      83.470307       0.623344       0.423664      -1.055832      -0.022742       0.010676      -0.021074       0.032792      -0.005472       0.009049       0.011333       0.031682       0.038832      -0.027353       0.006211       0.021142             11.775921       8.800982      -0.814550       2.435336      18.064446      -5.952001       8.462336          -0.000429
          327              C      10.212752      16.482582      19.706233      -0.194836      36.356702 0.44126860E+03  0.10407724E+05                                 9.511238                            6.993619       0.067132       1.989998                    0.999536      29.851019      85.816708       0.624771       0.415654      -1.065217       0.006966       0.034704       0.000553       0.035401       0.004720       0.016665       0.001259       0.008588       0.003311      -0.014843      -0.005056       0.019899             11.819880       8.432007       0.316960       2.999180      17.497470       5.638395       9.530164          -0.000039
          328              C       1.379440      18.295494      21.500675       0.562283      26.195803 0.26389701E+03  0.55303992E+04                                 8.242886                            5.759877      -0.153308       1.997664                    0.999449      22.748529      63.761020       0.619956       0.471437      -1.021596      -0.010516       0.029556       0.028190       0.042176       0.050814       0.004097      -0.036398       0.138880      -0.087308      -0.092034      -0.009012       0.101046             11.581452       6.455405      -4.287453      -2.111695      16.978725       6.474519      11.310224          -0.001162
          329              C       2.586627      14.890073      20.638343      -0.190406      35.209219 0.40831732E+03  0.94639296E+04                                 9.338752                            6.732238       0.149165       2.028447                    0.999688      29.089201      83.430039       0.634863       0.416248      -1.062762       0.001074       0.027173       0.024256       0.036440      -0.007340       0.002264      -0.016052      -0.011435      -0.061687      -0.026617       0.001684       0.024933             11.763613       6.878934      -4.280659      -1.335270      15.678792       4.971846      12.733113          -0.000229
          330              C       2.074276      15.933739      18.672406      -0.198324      34.578736 0.42862573E+03  0.10035834E+05                                 9.187934                            6.873361       0.144102       2.016080                    0.999701      29.552022      84.633338       0.632906       0.413325      -1.066767      -0.014741       0.037134       0.015260       0.042768       0.000047      -0.005092       0.005612       0.003609       0.060765      -0.013082      -0.008952       0.022034             11.234699       6.479523      -3.929074      -0.875888      16.187951       3.990832      11.036622           0.000274
          331              C       2.215511       3.839742      19.322974      -0.081789      33.029052 0.40421363E+03  0.93533971E+04                                 9.008506                            6.753481      -0.012062       1.970852                    0.999625      28.874823      82.984750       0.625564       0.423132      -1.057484      -0.005393       0.034487      -0.000446       0.034909      -0.009546       0.016754       0.023672      -0.002455      -0.012664      -0.034591       0.010251       0.024340             10.836147       5.969348       3.064742      -1.968003      14.512293      -4.195509      12.026801           0.000036
          332              C       3.956147      10.819126      10.695834      -0.205900      35.461280 0.41910173E+03  0.97163460E+04                                 9.191362                            6.704592       0.246512       2.044253                    0.999802      29.368524      82.535535       0.656850       0.402213      -1.078650       0.006760      -0.001028      -0.043218       0.043756      -0.019144      -0.011852       0.003767       0.058887      -0.020577      -0.031693      -0.010038       0.041731             11.267002      10.491659      -1.372081      -1.841799       4.971137      -0.667307      18.338210          -0.000562
          333              C       5.978802      10.077971      11.654328      -0.186667      37.577363 0.46434086E+03  0.11116766E+05                                 9.827852                            7.225674       0.027934       1.980492                    0.999307      30.111877      87.844680       0.606755       0.421649      -1.059079       0.024698      -0.009405      -0.026918       0.037723      -0.002224       0.012931       0.003231      -0.023527       0.055678      -0.025229       0.002519       0.022710             12.480424      12.368919      -1.306802      -4.097062       5.249460      -0.161755      19.822894           0.000422
          334              C       1.567568       2.657784      21.442700       0.563424      25.512435 0.27516198E+03  0.58205207E+04                                 8.075246                            5.907661      -0.090921       2.022521                    0.999467      22.725744      63.760945       0.608778       0.475635      -1.020478      -0.011780      -0.042299       0.057110       0.072039      -0.059201       0.004993       0.001527       0.079177      -0.163744      -0.055820      -0.042777       0.098598             10.515978       6.344489       3.759904      -2.014646      13.562399      -4.812822      11.641048          -0.008759
          335              C       1.727823      17.076802      19.379213      -0.078228      31.941983 0.39376239E+03  0.90402433E+04                                 8.788725                            6.642299       0.060696       1.998945                    0.999702      28.440273      81.068090       0.634931       0.420179      -1.060724       0.008916      -0.027514      -0.003328       0.029114      -0.003595       0.006462      -0.019048      -0.005035      -0.037749      -0.024254       0.002058       0.022197             10.687140       5.921283      -3.198538      -1.374479      14.393473       4.536398      11.746663           0.000211
          336              C       6.528500       9.993700      10.370203      -0.078795      35.555885 0.42710440E+03  0.10051144E+05                                 9.575935                            7.001914      -0.201961       1.911199                    0.999282      29.426074      86.150381       0.604636       0.430458      -1.049706      -0.028620       0.003087       0.017498       0.033687      -0.005566      -0.005408       0.002191      -0.031625      -0.074149      -0.026026      -0.003273       0.029299             12.187026      10.842678      -1.036318      -2.482136       5.060675      -0.275879      20.657726          -0.001358
          337              C       5.126318      20.088742       0.634599      -0.015130      35.081879 0.45670610E+03  0.10838225E+05                                 9.400280                            7.173236      -0.152876       1.959202                    0.998842      27.612745      78.991120       0.610886       0.422498      -1.063482      -0.001676       0.039207      -0.021080       0.044546       0.004512       0.006448       0.002462       0.033642      -0.002972      -0.017093      -0.002967       0.020060             11.587564       5.996820       0.260160       1.132369      17.422661      -2.749747      11.343211          -0.000103
          338              C       1.587497       1.137229      34.557160      -0.145934      31.743710 0.49838822E+03  0.12242027E+05                                 8.988937                            7.656891      -0.346517       1.854937                    0.998038      31.412371      95.270098       0.565265       0.441132      -1.038873       0.009868      -0.029011      -0.001011       0.030660      -0.013097       0.000322      -0.017692       0.014022      -0.146929      -0.053492       0.013079       0.040413             10.226459       6.297813       0.692954       1.289616      10.472566       1.887092      13.909000           0.000007
          339              C       1.413265       0.599406      32.163876       0.495434      26.020232 0.29000717E+03  0.62221115E+04                                 8.123958                            6.032394      -0.100291       2.017444                    0.999311      23.266612      65.965882       0.606702       0.470546      -1.022165       0.014420       0.012233      -0.061109       0.063968      -0.044464      -0.004343       0.025891       0.018122      -0.027441      -0.049116      -0.007095       0.056210             10.097533       7.284820       2.445555       2.208525       7.971947       0.126652      15.035832           0.000125
          340              C       5.323988      21.079684       1.568792      -0.135554      31.454527 0.46890767E+03  0.11336441E+05                                 8.892724                            7.405511      -0.278631       1.877868                    0.998854      30.933656      92.883216       0.577647       0.438585      -1.041040       0.008257       0.015410      -0.019246       0.026001      -0.006931      -0.011016      -0.016993       0.082141       0.051593      -0.054746       0.016467       0.038279             10.112405       6.029097       0.952961       0.790850      15.246198       0.526047       9.061919           0.000015
          341              C       1.375337       0.153417      33.603180      -0.014131      33.564094 0.44987788E+03  0.10695945E+05                                 9.358572                            7.319138      -0.373774       1.887370                    0.997903      28.208364      82.264814       0.576933       0.446536      -1.042998       0.016927      -0.007840       0.045367       0.049053       0.007595       0.004990       0.004813       0.025982      -0.043970      -0.016824      -0.006532       0.023356             11.434877       6.232463       0.675734       0.890475      11.286033      -0.945470      16.786136          -0.000053
          342              C       1.250156      20.455861      33.986785      -0.131861      31.494322 0.48941923E+03  0.11972063E+05                                 8.969367                            7.615332      -0.376057       1.851113                    0.997990      31.072789      94.168552       0.563495       0.444353      -1.036570       0.010628       0.009863       0.024543       0.028506      -0.009291       0.000478       0.033180       0.047227      -0.061732      -0.050840       0.014281       0.036560             10.198330       6.315940       0.357785       0.798133      11.670001      -2.590141      12.609048          -0.000012
          343              C       5.446188       0.809436       1.199766      -0.013912      35.189131 0.46521640E+03  0.11100211E+05                                 9.452406                            7.257386      -0.239020       1.928404                    0.998692      27.869472      80.152879       0.604635       0.424558      -1.061333       0.004739      -0.039931      -0.026143       0.047963      -0.014257       0.000378      -0.006891       0.014164      -0.020688      -0.016117      -0.003854       0.019971             11.640901       6.378200       1.735108       1.835742      15.758574       3.402812      12.785929          -0.000074
          344              C       8.827036       1.552319      33.784741      -0.134795      33.164971 0.48247047E+03  0.11722012E+05                                 9.196681                            7.497604      -0.245018       1.888603                    0.998753      30.843622      92.177887       0.576991       0.436924      -1.044319      -0.010117      -0.020086      -0.004784       0.022993      -0.006482       0.020717      -0.026935      -0.001733      -0.131758      -0.057375       0.015451       0.041924             10.782953       8.518333      -0.046550      -4.466368       9.942121       1.852305      13.888406          -0.000079
          345              C       5.828375       1.805132       2.236023       0.495418      24.568571 0.26442169E+03  0.55299314E+04                                 7.725561                            5.706276       0.016678       2.065149                    0.999489      22.491728      62.450083       0.634226       0.461785      -1.029532       0.017199       0.038898       0.038756       0.057540       0.030537      -0.059891      -0.010938       0.013414      -0.034565      -0.062792      -0.011341       0.074133              9.453193       6.773512      -1.002861       2.401969      13.236757       3.086386       8.349309          -0.000273
          346              C      11.944247       2.271001       1.447288       0.489333      25.175754 0.28358705E+03  0.60412022E+04                                 7.914223                            5.938281      -0.073755       2.026713                    0.999377      23.096589      64.927281       0.616599       0.466301      -1.026045      -0.022926       0.041179       0.047210       0.066709      -0.007647       0.028137       0.006551       0.040414      -0.102152      -0.045613      -0.001904       0.047517              9.635936       5.825220      -0.773255      -2.051307      14.057280       2.460305       9.025310          -0.000164
          347              C       6.993773      16.847758       3.572221      -0.198634      37.994118 0.44823014E+03  0.10615215E+05                                 9.817724                            7.042171       0.152153       2.020066                    0.999328      29.843549      86.019564       0.623354       0.414900      -1.065516       0.013697      -0.025439       0.017180       0.033613       0.020440       0.003022       0.005292      -0.033602      -0.036203      -0.020454      -0.012852       0.033307             12.689515       9.576336      -1.522163       3.918666      17.968381      -6.446484      10.523829           0.000879
          348              C      11.883492      21.547498       0.682506      -0.134522      32.567434 0.49349750E+03  0.12141011E+05                                 9.284995                            7.732307      -0.505461       1.804352                    0.998140      31.789246      97.771204       0.547989       0.454323      -1.027090       0.006151       0.014760      -0.027550       0.031854      -0.012985       0.014089      -0.016764       0.083144       0.042714      -0.053877       0.008194       0.045683             10.688871       7.392904       0.907158      -1.712714      14.923007       0.690322       9.750704          -0.000050
          349              C      12.181013       1.235978       0.359999      -0.013672      36.052787 0.47037057E+03  0.11268511E+05                                 9.632521                            7.322356      -0.272068       1.918098                    0.998442      28.081567      81.263613       0.598118       0.427457      -1.058178      -0.003604      -0.039135      -0.031550       0.050398      -0.000649       0.003794      -0.008972       0.015747       0.005725      -0.013999       0.003386       0.010613             11.967883       8.212774      -0.651697      -3.953207      14.632555       2.942464      13.058320          -0.000017
          350              C      11.556058      19.142527       0.046866       0.478293      25.640614 0.28351271E+03  0.60393491E+04                                 7.977979                            5.926686       0.024219       2.058907                    0.999592      23.090102      64.912038       0.618879       0.464604      -1.026959      -0.015864      -0.057691       0.008594       0.060446      -0.023984      -0.037153      -0.008032       0.054366      -0.040407      -0.047890      -0.010333       0.058223              9.730420       6.608469       2.824048       0.655975      12.446584      -2.846758      10.136206          -0.000100
          351              C       0.824150      21.462578      29.884459       0.291771      32.310283 0.34591231E+03  0.77088256E+04                                 9.234666                            6.449816      -0.040565       2.025819                    0.999407      24.513583      69.437794       0.609430       0.450983      -1.039388       0.015706       0.003373       0.075614       0.077301       0.011032      -0.002785       0.005230       0.001555       0.174302      -0.040442      -0.018021       0.058464             12.426642       5.758356       1.148856       1.127229       8.243374       0.486861      23.278195           0.002384
          352              C       8.134327      20.518957      34.459957      -0.009522      36.516189 0.46600116E+03  0.11144665E+05                                 9.728916                            7.300662      -0.313634       1.905445                    0.998485      28.012139      81.155837       0.597114       0.428913      -1.056630       0.003702       0.043072      -0.018252       0.046926      -0.003482       0.009310       0.001549       0.009406       0.021784      -0.010970      -0.003035       0.014006             12.221775       8.282959       3.391954      -3.165449      16.513119      -2.578123      11.869246          -0.000031
          353              C      -2.409762       0.594220      25.266261       0.633444      23.572222 0.24318662E+03  0.50056349E+04                                 7.725520                            5.593221      -0.068919       2.048017                    0.999485      21.802074      61.051659       0.616838       0.482409      -1.013234       0.029086       0.001125      -0.055705       0.062852      -0.061546       0.038126      -0.015871      -0.081260      -0.234313      -0.094424      -0.023728       0.118152             10.043030       8.061331       1.452980      -3.032387       5.106387       0.356226      16.961374          -0.004292
          354              C       5.689718       4.214856       2.781056       0.275523      32.375841 0.34260415E+03  0.75813507E+04                                 9.090427                            6.308563       0.000518       2.030886                    0.999151      24.412184      67.865242       0.635408       0.435612      -1.053338      -0.017143      -0.063513      -0.030892       0.072678       0.016580       0.024722       0.039310      -0.077195      -0.065336      -0.052294      -0.021032       0.073326             12.118303       9.032919       1.378439       3.075770      18.282150       6.600583       9.039838          -0.000425
          355              C       5.984942      17.009169       2.619282       0.284637      32.768985 0.33545107E+03  0.73824937E+04                                 9.145085                            6.235400       0.015407       2.037750                    0.999196      24.217122      67.093722       0.640327       0.434641      -1.054142      -0.009763       0.060856      -0.042078       0.074628      -0.006895       0.020062      -0.036584      -0.069100      -0.021948      -0.044936      -0.016364       0.061299             12.380375       8.410685      -1.372028       3.456122      18.688609      -6.899442      10.041831           0.003327
          356              C       0.998501      21.307649      27.095072      -0.043361      39.954382 0.44630718E+03  0.10484703E+05                                10.204502                            7.020208      -0.068063       1.984309                    0.998926      27.470127      77.077726       0.629631       0.414093      -1.073520      -0.003585       0.007241       0.044756       0.045480       0.007546       0.001325       0.001743      -0.002086      -0.026944      -0.009209      -0.003124       0.012332             14.548568       6.218730       1.137996       0.634674       9.144764       0.707990      28.282210           0.008235
          357              C       8.899701       0.538039      32.827636      -0.022810      36.621578 0.45012267E+03  0.10615746E+05                                 9.607307                            7.055650      -0.074506       1.977174                    0.999199      27.591030      78.020760       0.626199       0.414739      -1.071193      -0.008475      -0.006295       0.053313       0.054348      -0.000326       0.008901       0.001227       0.011511      -0.009382      -0.008569      -0.003854       0.012423             12.496105       9.495418       1.843480      -6.419548      10.345127      -0.950294      17.647770          -0.000031
          358              C       5.039283      18.658724       0.986613       0.497119      25.337263 0.26642388E+03  0.55666476E+04                                 7.838384                            5.694906       0.104560       2.094509                    0.999460      22.280465      61.269550       0.642176       0.456490      -1.035412       0.006608      -0.057045       0.013154       0.058914      -0.028458      -0.054100      -0.000537       0.028403       0.087286      -0.059870      -0.013484       0.073354              9.762438       7.689028      -0.358782       3.414880      13.103993      -3.231218       8.494292           0.000128
          359              C      11.771264       4.695418       1.938164       0.264563      32.107866 0.34974751E+03  0.77906941E+04                                 9.085973                            6.405056      -0.135647       1.984207                    0.999181      24.742513      69.337250       0.625118       0.439868      -1.049264       0.001060      -0.074538      -0.039773       0.084492      -0.031247      -0.021537       0.042301      -0.091735      -0.010516      -0.055752      -0.027001       0.082753             11.866372       6.273948      -3.893336      -1.928453      18.113700       5.149760      11.211469           0.000055
          360              C       6.640457      13.237061       4.583135       0.597182      26.186946 0.26081737E+03  0.54493062E+04                                 8.232135                            5.741551      -0.106076       2.020175                    0.999616      22.390604      62.642527       0.618512       0.473973      -1.020327       0.001830      -0.052783       0.026576       0.059124       0.001057      -0.070368       0.040662       0.115864       0.100809      -0.093537      -0.018402       0.111940             11.397828       6.849237      -1.183944       2.641976      18.278298      -5.786066       9.065949           0.004359
          361              C       1.066773      21.260111      25.593975       0.602875      25.858786 0.26526012E+03  0.55747517E+04                                 8.173211                            5.804227      -0.144945       1.998817                    0.999289      22.738848      64.147817       0.611934       0.476264      -1.017421       0.016639      -0.004843      -0.060998       0.063412      -0.030866      -0.008625       0.000217       0.123365      -0.278739      -0.093299      -0.022474       0.115772             11.143736       5.209326       0.985760       0.531250       8.671438       0.990383      19.550445           0.002195
          362              C       7.176064      15.652835       4.202654      -0.082445      34.506554 0.41583740E+03  0.97183383E+04                                 9.357759                            6.890585      -0.099780       1.943216                    0.999519      29.320030      85.471703       0.612093       0.428174      -1.051370      -0.021359       0.009824      -0.018780       0.030090      -0.004197       0.011770       0.012472       0.023244       0.073446      -0.028689      -0.002358       0.031048             11.888758       8.407218      -0.233600       2.505309      18.327686      -5.678870       8.931368           0.001580
          363              C      10.845432       0.481858      26.628843      -0.032217      38.012489 0.40731540E+03  0.93394267E+04                                 9.768571                            6.647279       0.110704       2.048700                    0.999289      26.610909      73.430813       0.656642       0.406807      -1.079803      -0.013385      -0.003817       0.035315       0.037959       0.003228      -0.000899       0.004856      -0.017429      -0.026596      -0.010311      -0.004330       0.014640             13.409828      11.922218       1.656740      -4.697998       5.324393      -0.270132      22.982874           0.007969
          364              C       1.258304       0.939948      29.137035      -0.190074      35.725374 0.43570364E+03  0.10241695E+05                                 9.386521                            6.933791       0.228659       2.045576                    0.999763      29.526965      84.681381       0.629715       0.413791      -1.066645       0.016024      -0.000430      -0.029646       0.033702      -0.004887       0.006020       0.010619      -0.007246      -0.041024      -0.020028       0.004973       0.015055             11.740277       5.763346       1.274958       0.470181       8.584807      -0.018731      20.872677           0.000329
          365              C       1.362013       0.859998      27.794241      -0.078644      33.860748 0.40486744E+03  0.93604195E+04                                 9.134408                            6.738421       0.043387       1.990132                    0.999719      28.710687      82.135956       0.629925       0.420566      -1.060438      -0.003761      -0.018136       0.018191       0.025961       0.005527      -0.001537      -0.013247       0.000326      -0.080640      -0.030856       0.009409       0.021447             11.504469       5.847247       1.439070       0.698425       8.213235       1.316080      20.452926           0.001058
          366              C       8.520016      20.847398      33.140075      -0.142452      33.230806 0.48144587E+03  0.11677608E+05                                 9.174465                            7.459681      -0.122946       1.926204                    0.998963      30.775446      91.556453       0.582607       0.433435      -1.047605      -0.001476       0.011194       0.023290       0.025883      -0.019455       0.014572       0.037073       0.038869      -0.034989      -0.056808       0.023444       0.033364             10.816465       8.421955       2.835474      -4.041849      10.964893      -2.779328      13.062546          -0.000118
          367              C       5.349569      14.736656       2.998375      -0.075562      34.561715 0.40637761E+03  0.93853500E+04                                 9.206285                            6.713073       0.060335       1.993270                    0.999641      28.650380      81.388023       0.637736       0.415857      -1.065550       0.016829       0.024202      -0.008957       0.030808       0.017735       0.006573       0.018887       0.007762      -0.013326      -0.024297      -0.005217       0.029514             11.548274       8.791922      -1.452220       3.606149      15.996085      -5.936625       9.856814           0.001895
          368              C       6.333924       6.579636       4.061015      -0.036633      39.534681 0.41761783E+03  0.96384897E+04                                10.075035                            6.747262       0.073271       2.032545                    0.999264      26.911298      74.575021       0.649185       0.408797      -1.078167       0.001875      -0.035119      -0.020841       0.040880       0.004387       0.011469      -0.006355      -0.002133       0.018863      -0.015457       0.001189       0.014268             14.508655      10.462448       3.008176       4.122019      22.258072       8.481642      10.805444           0.008636
          369              C       6.695700       7.897724       4.737966       0.626693      24.540312 0.25030552E+03  0.51804721E+04                                 7.936092                            5.663190      -0.077915       2.041649                    0.999435      21.899739      61.145968       0.615920       0.480489      -1.016006       0.022419       0.060518       0.023441       0.068663      -0.003310      -0.072139      -0.036649       0.107691       0.118174      -0.090502      -0.021669       0.112172             10.764809       7.167907       1.713258       2.802967      16.836099       5.057839       8.290420          -0.004475
          370              C       9.548474       0.879446      31.525806       0.499537      26.488491 0.27176105E+03  0.56993899E+04                                 8.095525                            5.741213       0.055818       2.074716                    0.999462      22.381151      61.414703       0.642116       0.454832      -1.037627       0.035797       0.016416      -0.057358       0.069577      -0.063558       0.004696      -0.003286      -0.031147      -0.044031      -0.058164      -0.014956       0.073119             10.486096       8.567743       2.382373      -3.135513       6.382476       0.540264      16.508070          -0.000339
          371              C      11.330466      17.569465       1.958994       0.288029      29.366115 0.30589761E+03  0.66086790E+04                                 8.584230                            6.007497       0.007573       2.045038                    0.999315      23.833535      66.403510       0.640804       0.442428      -1.044704       0.020578       0.061934      -0.039246       0.076154       0.021205      -0.006081      -0.040553      -0.048194      -0.003933      -0.037204      -0.022325       0.059529             11.258686       6.280759       4.201116      -1.366728      16.042642      -5.104637      11.452658           0.000112
          372              C       9.728272       0.326281      29.156476       0.271933      32.357573 0.33097212E+03  0.72564205E+04                                 9.035467                            6.175674      -0.045318       2.015255                    0.998974      24.257568      66.986299       0.646497       0.432124      -1.056119      -0.031233       0.001775       0.073589       0.079963       0.011539      -0.040481       0.000531       0.019665       0.181166      -0.049618      -0.027703       0.077321             12.118644      10.540463       1.237691      -3.466445       4.827604       0.515138      20.987866          -0.001563
          373              C       0.447412      20.300716      29.204730      -0.194461      36.706272 0.46149363E+03  0.10984327E+05                                 9.555974                            7.129636       0.252430       2.054603                    0.999460      29.636713      85.005209       0.623014       0.413048      -1.069133       0.002701      -0.017143      -0.034035       0.038204       0.009837      -0.006689      -0.024316      -0.013413       0.015589      -0.020340      -0.011914       0.032255             11.999546       5.898538       1.124027       0.795268       9.084246       1.149581      21.015853           0.000858
          374              C       9.561083       0.047538      26.800337      -0.075441      33.129845 0.39575548E+03  0.90850510E+04                                 8.948284                            6.638410       0.027227       1.985375                    0.999690      28.492945      80.852180       0.638959       0.417573      -1.063828       0.007712       0.001890       0.030322       0.031344       0.002945       0.022316       0.012390       0.001596       0.011284      -0.023182      -0.004791       0.027973             10.774225      11.196747       1.610823      -3.309775       4.951831       0.105110      16.174099          -0.001350
          375              C       6.396091      14.552988       3.923889      -0.044327      41.497147 0.44048010E+03  0.10302394E+05                                10.404667                            6.946939       0.048345       2.022300                    0.999313      27.268778      76.067517       0.637386       0.410858      -1.076825      -0.001240       0.036009      -0.024739       0.043706       0.006644       0.010595       0.005262      -0.007945       0.029266      -0.014896      -0.002790       0.017686             14.999601       9.577338      -2.040018       3.854853      23.899971      -8.764210      11.521493           0.007539
          376              C       0.525521      20.235892      27.816806      -0.078786      33.005334 0.41099812E+03  0.95224586E+04                                 8.960139                            6.773687       0.044894       1.989087                    0.999711      28.687888      81.723887       0.631473       0.418641      -1.063380       0.003188       0.012674       0.022151       0.025719       0.002722       0.014124       0.013089      -0.017016      -0.038787      -0.024933       0.001991       0.022942             11.140040       5.324533       0.828430      -0.010267       8.297731      -0.394008      19.797858           0.001029
          377              C      10.948399       6.957776       3.321923      -0.021390      37.183850 0.41770008E+03  0.96633011E+04                                 9.715457                            6.791971       0.006215       2.009994                    0.999407      27.048955      75.617550       0.639274       0.414151      -1.072171       0.013556      -0.026825      -0.020102       0.036159       0.006178       0.011775       0.005966       0.015315      -0.000336      -0.010915      -0.008022       0.018937             13.093494       7.131207      -4.828768      -3.070557      18.582126       6.385575      13.567149           0.011412
          378              C      10.609480      15.311429       3.362887      -0.033099      37.858644 0.40518726E+03  0.93007000E+04                                 9.832771                            6.685275      -0.023737       2.007489                    0.999322      26.727978      74.372878       0.645108       0.413632      -1.072751       0.007325       0.030753      -0.016613       0.035713      -0.000121       0.001912       0.006106      -0.008853       0.001494      -0.006040      -0.002757       0.008797             13.888493       7.608387       5.688642      -2.520107      20.550703      -7.494681      13.506388           0.000176
          379              C       5.197760       6.491043       3.320881      -0.084446      34.162730 0.40068761E+03  0.92252243E+04                                 9.139487                            6.662424       0.026936       1.980364                    0.999690      28.723199      81.579354       0.640391       0.415422      -1.065384       0.008665      -0.028204      -0.018388       0.034765      -0.020410      -0.002312      -0.014716      -0.004341      -0.047642      -0.026846      -0.003659       0.030505             11.525388       9.837562       2.387978       3.840546      15.630712       5.718198       9.107891          -0.000824
          380              C      11.468629       5.851446       1.266073      -0.186869      34.596061 0.42969312E+03  0.10056709E+05                                 9.164391                            6.863831       0.166658       2.024214                    0.999592      29.473031      84.106107       0.636506       0.411155      -1.069274      -0.038398       0.031902       0.004747       0.050147      -0.003698      -0.001002       0.006011       0.000835       0.105246      -0.021534      -0.014258       0.035792             11.076477       6.218532      -3.314961      -1.308906      16.564486       3.376190      10.446413           0.000151
          381              C      11.575116       4.667328       3.301441      -0.192877      35.081611 0.43849607E+03  0.10327137E+05                                 9.265859                            6.949907       0.155195       2.014300                    0.999764      29.885572      85.882476       0.629605       0.413070      -1.066767      -0.022362       0.028017       0.020101       0.041099      -0.013092       0.012362      -0.016000      -0.022229      -0.013408      -0.019235      -0.011388       0.030623             11.296951       6.270185      -3.372403      -2.029563      15.884117       4.619709      11.736552           0.000454
          382              C       4.843466       5.306925       2.689754      -0.206390      37.311253 0.44286398E+03  0.10434592E+05                                 9.629782                            6.962765       0.187265       2.028489                    0.999555      29.748022      84.938553       0.633252       0.410511      -1.070606      -0.001321       0.037395       0.010170       0.038775       0.008628       0.030235       0.011747       0.022296      -0.029858      -0.031007      -0.009074       0.040081             12.167095       9.999617       1.066663       3.199671      17.475432       5.797444       9.026236           0.000245
          383              C      11.183430       5.795266       3.977698      -0.088527      32.818627 0.39929634E+03  0.92084366E+04                                 8.948505                            6.693046       0.089652       2.003615                    0.999704      28.781109      82.489507       0.631294       0.420711      -1.059341       0.006460      -0.015676      -0.026320       0.031308       0.011090       0.004556      -0.003459       0.019775       0.061072      -0.025588       0.004236       0.021352             10.940279       6.258064      -3.701047      -1.714311      16.193985       3.962981      10.368786          -0.000162
          384              C      11.056806      16.437206       3.980822      -0.080019      32.589260 0.38107434E+03  0.86765453E+04                                 8.882874                            6.515600       0.172503       2.035736                    0.999714      28.194297      80.002064       0.643930       0.417763      -1.062383       0.001214       0.007345      -0.029248       0.030180      -0.006068       0.001724       0.005079       0.030802       0.060080      -0.027165       0.006501       0.020663             11.138390       6.720189       4.544405      -1.183741      16.324169      -4.115239      10.370813          -0.001104
          385              C       6.857134       4.297831       3.514593      -0.188103      36.467922 0.44806854E+03  0.10615876E+05                                 9.574584                            7.056607       0.125585       2.011635                    0.999601      29.780670      86.000452       0.620320       0.416753      -1.063784       0.016778       0.019031       0.017958       0.031083      -0.013903      -0.005578       0.006364      -0.015345      -0.011594      -0.014247      -0.006396       0.020642             12.056310       9.743458       1.631115       3.351797      17.245482       6.049806       9.179991           0.000348
          386              C       7.141488       5.488432       4.138083      -0.074686      34.280052 0.40557447E+03  0.94041130E+04                                 9.272049                            6.768663       0.031235       1.986352                    0.999683      28.875874      83.400713       0.623580       0.423610      -1.055910      -0.022616      -0.010616      -0.021212       0.032774       0.005597       0.009056      -0.011261       0.031736       0.039126      -0.027420       0.006252       0.021168             11.764518       8.795345       0.811938       2.432975      18.042548       5.944275       8.455661          -0.000876
          387              C       5.170790      15.929418       2.348501      -0.194472      36.352013 0.44114831E+03  0.10404201E+05                                 9.510879                            6.992870       0.066812       1.989985                    0.999535      29.845494      85.798611       0.624776       0.415679      -1.065199       0.006795      -0.034574       0.000718       0.035243      -0.004686       0.016663      -0.001177       0.008393       0.004481      -0.014815      -0.005069       0.019884             11.821340       8.431114      -0.317050       2.999179      17.500454      -5.640681       9.532452          -0.000355
          388              C      10.214779      14.116506       4.142943       0.555668      26.334958 0.26545311E+03  0.55666790E+04                                 8.264231                            5.773770      -0.140298       2.002541                    0.999535      22.698731      63.474158       0.620205       0.470936      -1.022695      -0.010455      -0.029967       0.027510       0.042001      -0.049306       0.004705       0.037344       0.133849      -0.080977      -0.091036      -0.006032       0.097068             11.611618       6.470583       4.303073      -2.120697      17.030413      -6.497609      11.333858          -0.000500
          389              C      11.421966      17.521927       3.280611      -0.188185      35.067907 0.40680836E+03  0.94195105E+04                                 9.314347                            6.720966       0.149234       2.029753                    0.999673      29.015476      83.156099       0.635277       0.416394      -1.062750       0.001053      -0.026742       0.024270       0.036129       0.006734       0.001877       0.015537      -0.010462      -0.063561      -0.026854       0.002776       0.024078             11.720648       6.859135       4.260143      -1.324542      15.611688      -4.939211      12.691120          -0.000639
          390              C      10.909614      16.478261       1.314675      -0.196185      34.440987 0.42704241E+03  0.99886819E+04                                 9.163799                            6.861902       0.145666       2.017790                    0.999698      29.478089      84.356027       0.633315       0.413475      -1.066760      -0.014959      -0.037148       0.015033       0.042775      -0.000388      -0.005459      -0.005880       0.004406       0.057770      -0.013277      -0.008034       0.021311             11.193255       6.461447       3.909635      -0.867128      16.117272      -3.960848      11.001047          -0.000172
          391              C      11.050849       6.964258       1.965242      -0.081411      33.055416 0.40448205E+03  0.93621475E+04                                 9.015766                            6.757271      -0.017512       1.968977                    0.999619      28.890330      83.069147       0.625108       0.423326      -1.057251      -0.005732      -0.034332      -0.000101       0.034807       0.009605       0.016618      -0.023292      -0.002175      -0.012577      -0.034251       0.010384       0.023867             10.846582       5.974500      -3.070298      -1.970526      14.529579       4.199792      12.035666          -0.000475
          392              C       8.998109      -0.015126      28.053566      -0.206017      35.478508 0.41931595E+03  0.97231608E+04                                 9.195820                            6.707267       0.246107       2.044073                    0.999802      29.377380      82.585093       0.656537       0.402329      -1.078505       0.006840       0.000929      -0.043407       0.043952       0.019249      -0.011702      -0.003599       0.059265      -0.020280      -0.031957      -0.009846       0.041802             11.272146      10.499439       1.373410      -1.842709       4.973041       0.668161      18.343959          -0.000145
          393              C      -2.856536       0.726029      29.012060      -0.187003      37.598266 0.46463587E+03  0.11125852E+05                                 9.831692                            7.228083       0.027853       1.980293                    0.999309      30.124335      87.895635       0.606626       0.421662      -1.059046       0.024812       0.009161      -0.026968       0.037774       0.002261       0.012937      -0.002977      -0.023107       0.055900      -0.025065       0.002332       0.022733             12.485286      12.375443       1.306836      -4.100595       5.250973       0.162996      19.829440           0.000631
          394              C      10.402906       8.146216       4.084969       0.565178      25.485734 0.27479700E+03  0.58114092E+04                                 8.069620                            5.903471      -0.089557       2.022720                    0.999474      22.728853      63.781298       0.608979       0.475592      -1.020407      -0.011603       0.042611       0.056959       0.072074       0.060158       0.005166      -0.001768       0.079703      -0.162597      -0.055782      -0.043568       0.099350             10.506412       6.339627      -3.754976      -2.010963      13.545366       4.802847      11.634244          -0.007893
          395              C      10.563161      15.335198       2.021481      -0.077422      31.814625 0.39255205E+03  0.90027442E+04                                 8.758082                            6.628352       0.072769       2.003312                    0.999711      28.380176      80.771756       0.636331       0.419706      -1.061350       0.008956       0.028324      -0.003482       0.029910       0.003835       0.006819       0.020154      -0.005693      -0.035720      -0.024755       0.001323       0.023432             10.635198       5.899906       3.174343      -1.363569      14.308396      -4.501263      11.697293          -0.001149
          396              C      -2.306839       0.810300      27.727935      -0.078501      35.549889 0.42702778E+03  0.10049179E+05                                 9.576312                            7.002299      -0.203113       1.910994                    0.999277      29.420721      86.142104       0.604471       0.430583      -1.049600      -0.028390      -0.003655       0.017418       0.033507       0.005265      -0.005654      -0.001966      -0.031628      -0.073812      -0.026032      -0.003091       0.029122             12.186790      10.844310       1.035628      -2.485914       5.060447       0.276847      20.655614          -0.001233
          397              N       9.379818       0.170055       3.440302      -0.415474      45.929315 0.50243272E+03  0.12175246E+05                                11.061308                            7.391995      -0.487182       1.868418                    0.997263      29.418557      84.225256       0.619769       0.407828      -1.076090      -0.049371      -0.020003       0.074567       0.091640       0.053631       0.000673      -0.000518      -0.037051       0.081331      -0.070303       0.027118       0.043186             15.426691       9.465756       2.276881       3.458229       8.106162       2.626489      28.708157           0.001674
          398              N       4.228587       3.335411      32.688080      -0.417410      44.992148 0.46938797E+03  0.11132822E+05                                10.782816                            7.052760      -0.225436       1.952219                    0.998548      28.693495      80.094773       0.649853       0.397391      -1.087937       0.023894       0.087100      -0.000252       0.090318       0.013118       0.056954       0.002139      -0.044921      -0.012537      -0.070569       0.021038       0.049531             15.208718       9.903292      -3.769379       5.143801      21.958833      -9.762693      13.764029           0.002430
          399              N       4.741525      18.573589      32.654753      -0.417695      43.285882 0.47176004E+03  0.11224430E+05                                10.541900                            7.099156      -0.285418       1.931908                    0.998438      28.900783      81.302131       0.642598       0.400612      -1.083689      -0.045497      -0.045641      -0.067325       0.093197      -0.028590       0.045379       0.007400      -0.038269       0.000320      -0.064709       0.019820       0.044889             14.359650       8.525768       0.442956       2.620300      24.204536       7.432560      10.348647           0.000237
          400              N      -1.674966       2.858954      33.387944      -0.410293      43.675373 0.48713718E+03  0.11698252E+05                                10.661754                            7.258278      -0.329675       1.918849                    0.998169      29.062316      82.473203       0.628911       0.405553      -1.079020       0.045327       0.084919       0.000273       0.096260       0.028675       0.019311       0.000072      -0.072277       0.101327      -0.066347       0.025740       0.040607             14.444335       8.527700       4.382881      -1.236946      19.146080      -9.134172      15.659225           0.000288
          401              N      -2.057686      18.045921      33.575754      -0.403906      41.328725 0.46510855E+03  0.11010100E+05                                10.198163                            7.015871      -0.203026       1.961879                    0.998600      28.564623      79.753015       0.651972       0.396863      -1.087902       0.050138      -0.047135      -0.062664       0.093071       0.002285      -0.065015      -0.019994      -0.087156       0.140351      -0.096808       0.014586       0.082222             13.601644       7.764747      -3.074184      -2.506746      23.319404       5.882063       9.720782           0.000197
          402              N       0.949301      21.413960       4.279028      -0.413089      39.322790 0.42340272E+03  0.97346333E+04                                 9.710373                            6.578557       0.084416       2.062006                    0.998981      27.569709      74.463685       0.695026       0.383300      -1.103662      -0.059570      -0.027069       0.060109       0.088851       0.077085      -0.005884       0.013092       0.024539       0.058303      -0.089516       0.020841       0.068675             13.251144       8.803949       1.207450      -4.585963       6.157434       1.457573      24.792048          -0.000473
          403              N       0.544480      10.633945      20.798034      -0.415806      45.937266 0.50253032E+03  0.12178154E+05                                11.062169                            7.392436      -0.486467       1.868596                    0.997262      29.422390      84.237000       0.619787       0.407797      -1.076115      -0.049175       0.020280       0.074760       0.091752      -0.053819       0.000646       0.000506      -0.037246       0.081567      -0.070551       0.027196       0.043355             15.426402       9.465177      -2.276451       3.458314       8.107090      -2.627873      28.706941           0.001151
          404              N      -0.813375       7.468589      15.330348      -0.417480      45.001232 0.46945508E+03  0.11134919E+05                                10.784583                            7.053395      -0.225686       1.952125                    0.998546      28.695835      80.105622       0.649800       0.397405      -1.087916       0.023779      -0.087099      -0.000079       0.090287      -0.013113       0.056944      -0.002114      -0.044945      -0.012939      -0.070586       0.021106       0.049480             15.212996       9.905061       3.771724       5.144951      21.966672       9.767202      13.767256           0.002297
          405              N      -0.300436      13.838411      15.297022      -0.417527      43.279031 0.47169577E+03  0.11222557E+05                                10.541333                            7.099090      -0.286314       1.931755                    0.998431      28.895800      81.287777       0.642542       0.400659      -1.083653      -0.045669       0.045790      -0.066946       0.093082       0.028470       0.045253      -0.007212      -0.038664       0.000084      -0.064572       0.019756       0.044816             14.358523       8.526186      -0.442400       2.621138      24.201303      -7.430129      10.348078           0.000184
          406              N       7.160372       7.945046      16.030212      -0.410369      43.683047 0.48719729E+03  0.11700087E+05                                10.663028                            7.258726      -0.329764       1.918791                    0.998169      29.064388      82.481170       0.628890       0.405553      -1.079017       0.045277      -0.084889       0.000338       0.096210      -0.028721       0.019349      -0.000050      -0.072236       0.101197      -0.066354       0.025759       0.040595             14.447297       8.529008      -4.384260      -1.237814      19.151153       9.137561      15.661729           0.000294
          407              N       6.777653      14.366079      16.218023      -0.403768      41.303827 0.46487064E+03  0.11002775E+05                                10.193614                            7.013907      -0.202196       1.962360                    0.998595      28.553363      79.708687       0.652104       0.396843      -1.087944       0.049964       0.047210      -0.062635       0.092996      -0.002343      -0.064994       0.019983      -0.087073       0.139978      -0.096723       0.014585       0.082138             13.593524       7.761706       3.070529      -2.505804      23.302083      -5.877401       9.716782           0.000176
          408              N       5.991262      10.998040      21.636759      -0.413267      39.328709 0.42349833E+03  0.97373453E+04                                 9.710983                            6.579143       0.084330       2.061862                    0.998985      27.573913      74.476112       0.695023       0.383282      -1.103679      -0.059510       0.027320       0.060046       0.088845      -0.077168      -0.005904      -0.013035       0.024503       0.058596      -0.089633       0.020936       0.068698             13.249784       8.803448      -1.207965      -4.583985       6.158147      -1.458337      24.787756          -0.000300
          409              N       9.539443      10.974055      13.917429      -0.416456      45.932434 0.50265163E+03  0.12181684E+05                                11.060763                            7.393274      -0.487141       1.868442                    0.997247      29.423733      84.239609       0.619766       0.407791      -1.076132       0.049224      -0.020296      -0.074504       0.091574      -0.053861       0.000621       0.000468      -0.037228       0.082933      -0.070815       0.027650       0.043164             15.417832       9.464356      -2.276403       3.456966       8.105711      -2.625519      28.683431           0.000350
          410              N      10.897298      14.139411      19.385115      -0.417335      44.987481 0.46934239E+03  0.11131484E+05                                10.782210                            7.052498      -0.225622       1.952203                    0.998546      28.691559      80.088740       0.649853       0.397400      -1.087929      -0.023864       0.087049       0.000208       0.090261      -0.013062       0.056885      -0.002131      -0.044881      -0.012608      -0.070487       0.021045       0.049442             15.207502       9.902763       3.769212       5.143297      21.957697       9.761257      13.762045           0.002483
          411              N      10.384359       7.769589      19.418441      -0.417499      43.272062 0.47165531E+03  0.11221248E+05                                10.539682                            7.098516      -0.285846       1.931875                    0.998435      28.895279      81.282560       0.642611       0.400628      -1.083684       0.045577      -0.045733       0.067115       0.093130       0.028519       0.045268      -0.007232      -0.038621       0.000293      -0.064605       0.019758       0.044846             14.354124       8.524563      -0.441486       2.620521      24.192917      -7.425852      10.344893           0.000260
          412              N       2.923551      13.662954      18.685251      -0.410221      43.676768 0.48713103E+03  0.11698109E+05                                10.662153                            7.258324      -0.329908       1.918789                    0.998168      29.061958      82.473168       0.628895       0.405563      -1.079010      -0.045358       0.084875      -0.000257       0.096235      -0.028663       0.019300      -0.000092      -0.072199       0.101260      -0.066295       0.025698       0.040597             14.445392       8.528231      -4.383650      -1.237225      19.148135       9.135033      15.659810           0.000355
          413              N       3.306270       7.241921      18.497440      -0.403760      41.301030 0.46485550E+03  0.11002289E+05                                10.192942                            7.013679      -0.201984       1.962405                    0.998597      28.553497      79.707702       0.652133       0.396830      -1.087956      -0.049937      -0.047167       0.062683       0.092992      -0.002336      -0.065001       0.019984      -0.087077       0.139892      -0.096723       0.014601       0.082122             13.591311       7.760843       3.069539      -2.505164      23.298276      -5.874449       9.714814           0.000190
          414              N       4.092661      10.609960      13.078704      -0.413427      39.322266 0.42345820E+03  0.97360942E+04                                 9.709562                            6.578651       0.084246       2.061874                    0.998982      27.572763      74.469301       0.695084       0.383261      -1.103705       0.059476      -0.027346      -0.059856       0.088702      -0.077138      -0.005984      -0.012976       0.024482       0.059001      -0.089669       0.021084       0.068585             13.247097       8.802113      -1.208108      -4.582529       6.157477      -1.457231      24.781701          -0.000521
          415              N       0.704105      21.437945      31.275161      -0.415463      45.921499 0.50236998E+03  0.12173249E+05                                11.059669                            7.391313      -0.486388       1.868698                    0.997262      29.416715      84.216136       0.619830       0.407803      -1.076115       0.049131       0.020315      -0.074651       0.091647       0.053663       0.000652      -0.000491      -0.037155       0.081289      -0.070343       0.027103       0.043240             15.422135       9.463311       2.276151       3.457254       8.105572       2.627184      28.697521           0.001596
          416              N       5.855336      18.272589       2.027383      -0.417808      45.016309 0.46959578E+03  0.11139077E+05                                10.786907                            7.054480      -0.226217       1.951914                    0.998543      28.699646      80.118894       0.649747       0.397408      -1.087915      -0.024024      -0.086943       0.000284       0.090201       0.013219       0.057015       0.001981      -0.045293      -0.012226      -0.070754       0.021230       0.049524             15.216917       9.906624      -3.771165       5.145809      21.972315      -9.769878      13.771813           0.002044
          417              N       5.342398       3.034411       2.060710      -0.417542      43.266907 0.47163519E+03  0.11220618E+05                                10.538706                            7.098375      -0.285906       1.931884                    0.998433      28.894243      81.278359       0.642617       0.400630      -1.083686       0.045591       0.045763       0.067094       0.093137      -0.028518       0.045275       0.007239      -0.038683       0.000305      -0.064628       0.019785       0.044843             14.350671       8.523530       0.440106       2.619897      24.184845       7.423384      10.343637           0.000128
          418              N      11.758889      18.749046       1.327519      -0.410919      43.631738 0.48702993E+03  0.11694592E+05                                10.653335                            7.257428      -0.331056       1.918707                    0.998142      29.052560      82.431562       0.628978       0.405547      -1.079065      -0.045256      -0.084292      -0.000659       0.095675       0.028866       0.018959      -0.000473      -0.072610       0.100599      -0.066422       0.026470       0.039952             14.419322       8.519286       4.371340      -1.228953      19.103491      -9.107967      15.635189           0.000075
          419              N      12.141609       3.562079       1.139709      -0.403576      41.309262 0.46489550E+03  0.11003609E+05                                10.194598                            7.014083      -0.202050       1.962328                    0.998601      28.555651      79.718290       0.652092       0.396842      -1.087935      -0.049983       0.047349       0.062738       0.093147       0.002374      -0.064958      -0.020153      -0.086993       0.140157      -0.096681       0.014432       0.082250             13.594200       7.762293      -3.071654      -2.506364      23.302964       5.877054       9.717344           0.000157
          420              N       9.134622       0.194040      30.436435      -0.413138      39.324292 0.42346346E+03  0.97363671E+04                                 9.710164                            6.578854       0.084601       2.061949                    0.998986      27.573140      74.473942       0.695039       0.383280      -1.103678       0.059468       0.027390      -0.060170       0.088922       0.077198      -0.005872       0.013051       0.024524       0.058381      -0.089627       0.020858       0.068769             13.247857       8.802611       1.207834      -4.582469       6.157814       1.459401      24.783145          -0.000266
          421              O       8.029229      20.021108       2.884508      -0.482949      31.369903 0.47881506E+03  0.11154403E+05                                 7.863350                            6.791030       0.499202       2.250257                    0.994084      25.916564      66.525331       0.727935       0.361189      -1.140061       0.013624       0.031381       0.005269       0.034614       0.001843      -0.026549       0.002969       0.002284      -0.232290      -0.083249       0.037492       0.045757              8.633016       8.272057       3.622183       0.302440      10.447494      -0.979325       7.179498           0.000529
          422              O       3.504506      20.110133      31.580310      -0.477714      26.823756 0.41240346E+03  0.92846683E+04                                 7.052774                            6.293227       0.579579       2.267691                    0.995852      25.866692      65.952468       0.755451       0.360127      -1.137289       0.015369      -0.024357       0.023659       0.037272       0.008521      -0.006597      -0.050240       0.114057      -0.012872      -0.085936       0.023797       0.062139              7.568192       8.082279      -1.387074       3.193300       6.601724      -0.374787       8.020572          -0.000122
          423              O      -1.456273      19.691370      32.173944      -0.487888      28.749223 0.44947665E+03  0.10304335E+05                                 7.366776                            6.551080       0.736774       2.329159                    0.996497      25.681563      65.346128       0.746179       0.358055      -1.142812      -0.007720      -0.028859       0.029394       0.041910       0.016597       0.002244      -0.040998       0.100460       0.020832      -0.076412       0.026311       0.050101              7.924119       6.736533       0.812362      -2.341382       7.282169      -0.938975       9.753655           0.000205
          424              O       1.451695      11.053140      29.526196      -0.815592      54.236545 0.11733541E+04  0.34114368E+05                                11.348334                           10.529151       0.086660       1.963350                    0.998810      35.485313     100.931577       0.594578       0.354314      -1.148418      -0.056169       0.037338       0.132857       0.148997      -0.008188      -0.005910       0.020407      -0.016873       0.165250      -0.039361      -0.021589       0.060951             13.050946      10.936575       1.361744      -0.416584      19.068495      -0.206809       9.147769           0.360211
          425              O      -0.346724      19.876983       3.211180      -0.479404      28.836370 0.41936744E+03  0.94571067E+04                                 7.439036                            6.330897       0.600705       2.288090                    0.995685      25.489955      64.510493       0.757836       0.358399      -1.141541       0.016831       0.020150       0.014036       0.029771      -0.000792       0.027818       0.009676       0.022657      -0.255913      -0.091414       0.032043       0.059371              8.347000      10.040763       3.864991      -0.393027       7.664509       0.364357       7.335728          -0.000494
          426              O       5.768915       3.720249      34.314152      -0.471584      28.153474 0.42436621E+03  0.95837121E+04                                 7.220635                            6.329601       0.857566       2.360328                    0.997708      25.547809      64.384768       0.766073       0.354033      -1.146779      -0.035045      -0.004911      -0.019060       0.040194       0.027599      -0.027856       0.043636       0.084611       0.033909      -0.082905       0.028319       0.054586              7.776615       8.313484       2.019146       2.955599       8.167925       1.070854       6.848436           0.001147
          427              O       9.448743       1.373404       9.692904      -0.512891      34.469767 0.47128225E+03  0.10969883E+05                                 8.496061                            6.698351       0.418605       2.195204                    0.997828      26.815276      69.513447       0.737054       0.357015      -1.139793       0.015322      -0.000810      -0.035500       0.038674      -0.005713       0.021086       0.039789       0.028994      -0.138297      -0.071229       0.027919       0.043310             11.012466       5.739432       1.043946       1.739074      10.300553       6.212623      16.997413           0.046269
          428              O       3.962186      12.664881      30.338190      -0.519694      29.920804 0.41587919E+03  0.93678148E+04                                 7.595767                            6.199573       0.601289       2.257686                    0.998408      26.286849      66.697144       0.784598       0.346567      -1.150064      -0.012333       0.034262       0.024368       0.043815      -0.012262      -0.033261      -0.028419      -0.014864      -0.020611      -0.052348       0.016190       0.036158              9.290819       5.628051      -0.594645       0.703197      16.427691       2.165492       5.816714           0.065698
          429              O      -0.796458      21.525025      10.425748      -0.531305      30.739105 0.44721840E+03  0.10268192E+05                                 7.748360                            6.462547       0.453107       2.200569                    0.998474      26.796207      68.857241       0.761751       0.350202      -1.145972       0.001397       0.004161      -0.042970       0.043193      -0.022771       0.030975       0.015539      -0.054521       0.012433      -0.057017       0.022405       0.034612              9.216491       5.941768       0.526289       0.009055       5.870969       2.489224      15.836737           0.071402
          430              O       2.802977       3.224994       0.802274      -0.497366      28.668595 0.42901449E+03  0.97253205E+04                                 7.356620                            6.367130       0.692339       2.303366                    0.996521      25.923542      65.680057       0.762478       0.354362      -1.145309      -0.012822      -0.002610      -0.042441       0.044412       0.003381       0.016193       0.062165       0.096865      -0.077388      -0.093493       0.026079       0.067414              8.068560       8.273602       2.372087       2.566645       7.995079       1.815018       7.937000          -0.000119
          431              O       8.587174      20.912871       9.703666      -0.583474      34.223037 0.50965979E+03  0.12113003E+05                                 8.369920                            6.940843       0.279427       2.112835                    0.998902      28.445730      74.821728       0.727042       0.354467      -1.140389      -0.050894       0.030165      -0.030853       0.066723       0.002165      -0.016643      -0.051245       0.044099      -0.175291      -0.087804       0.030776       0.057028              9.979758       6.665141       0.614595       0.061898      10.033037      -4.828512      13.241096           0.063921
          432              O       4.033289       9.383274      30.589183      -0.509829      28.249982 0.39519697E+03  0.87863698E+04                                 7.286039                            6.018729       0.705005       2.293282                    0.998872      26.076021      65.663718       0.801462       0.343738      -1.152787      -0.008335      -0.043408       0.014313       0.046461       0.011128      -0.032863       0.022729      -0.026807      -0.045738      -0.051979       0.019051       0.032927              8.788892       5.608338       1.267207       0.873974      14.888075      -1.713059       5.870264           0.082395
          433              O       2.417830      13.815075      29.180777      -0.576494      36.883834 0.54884188E+03  0.13293301E+05                                 8.901027                            7.275529       0.224050       2.104961                    0.998059      28.381877      75.460918       0.699210       0.361671      -1.134217       0.023599       0.019327       0.039721       0.050082       0.006668      -0.026811      -0.027477       0.100055       0.095409      -0.073125       0.008830       0.064296             10.871414      10.172617       3.150358       4.482078      11.151919       4.996251      11.289707           0.062421
          434              O       2.624087       8.456075      29.172792      -0.572032      34.339851 0.53647193E+03  0.12920818E+05                                 8.457864                            7.195962       0.270650       2.118112                    0.997981      28.400200      75.315993       0.702589       0.361961      -1.133905       0.028384      -0.037956      -0.006800       0.047881      -0.019845       0.002626       0.016961       0.110341       0.169456      -0.088899       0.030385       0.058514              9.970407       9.228624      -2.171233       3.727662      10.113222      -4.111942      10.569375           0.059586
          435              O      11.382148      20.425826       9.512384      -0.604627      38.855527 0.60997058E+03  0.15179093E+05                                 9.227166                            7.711407       0.112647       2.056556                    0.998009      29.239152      78.968778       0.673255       0.365586      -1.130423       0.032716       0.025401      -0.028619       0.050344      -0.025425       0.009722      -0.016304      -0.011815      -0.251099      -0.086061       0.015808       0.070253             10.825609      12.291006       2.761485      -4.318205       7.258982      -2.593428      12.926838           0.046957
          436              O       0.283114       8.509230      31.140117      -0.502315      28.018613 0.42579502E+03  0.96678720E+04                                 7.313148                            6.343028       0.651683       2.266225                    0.998629      26.648745      68.346723       0.761293       0.354343      -1.141332       0.005925      -0.017280       0.035937       0.040313       0.019241       0.004202       0.041073       0.009947      -0.165545      -0.072989       0.016802       0.056188              8.511115       5.926511       2.674164      -0.516638      13.035868      -1.084942       6.570966           0.028906
          437              O      -0.165007       7.446549      29.310265      -0.531085      29.362118 0.42931348E+03  0.97560338E+04                                 7.504858                            6.303719       0.463514       2.195747                    0.998841      26.951455      68.879886       0.776527       0.347097      -1.148631       0.008657      -0.042883       0.019478       0.047888      -0.007574      -0.023643      -0.010237       0.048898       0.154496      -0.053292      -0.007675       0.060968              9.002755       5.676206       1.635678      -0.789749       9.508862      -4.184922      11.823197           0.045291
          438              O      -0.400160      13.481663      29.392194      -0.538322      33.295970 0.46241255E+03  0.10724172E+05                                 8.270674                            6.621209       0.420721       2.183336                    0.998301      27.283226      70.850689       0.742841       0.355530      -1.139731      -0.032224      -0.017400       0.054200       0.065413       0.036031       0.009218       0.007855       0.053130       0.052186      -0.053580       0.011810       0.041771             10.224881       6.924349      -2.036042      -2.365820       9.026465       5.253500      14.723830           0.062740
          439              O       0.181828      12.536962      31.368545      -0.405269      24.542190 0.38094472E+03  0.83870749E+04                                 6.621075                            5.979233       0.848489       2.350035                    0.998972      25.327190      63.343223       0.790492       0.351933      -1.146701       0.009068      -0.013652      -0.045794       0.048639      -0.040713      -0.001400      -0.001323      -0.023440      -0.022737      -0.038694      -0.007462       0.046157              7.156943       5.446962      -2.213122      -0.094435      10.216719      -0.310924       5.807147           0.131705
          440              O      -0.806110      12.390892      20.242239      -0.482593      31.350728 0.47848059E+03  0.11144575E+05                                 7.859966                            6.788576       0.499656       2.250605                    0.994064      25.908517      66.496863       0.728086       0.361180      -1.140077       0.014197      -0.030921       0.005373       0.034446      -0.001692      -0.026456      -0.002916       0.002023      -0.232767      -0.083360       0.037728       0.045632              8.628715       8.267790      -3.619219       0.302627      10.443480       0.978732       7.174876           0.000340
          441              O      -1.537456      12.301867      14.222578      -0.478684      26.863702 0.41319865E+03  0.93072728E+04                                 7.060147                            6.299631       0.578147       2.266804                    0.995861      25.887178      66.026498       0.754988       0.360166      -1.137231       0.015324       0.024377       0.024190       0.037606      -0.008604      -0.006540       0.050277       0.114019      -0.013765      -0.085934       0.023679       0.062254              7.576144       8.090673       1.389024       3.196484       6.610009       0.374618       8.027749          -0.000454
          442              O       7.379066      12.720630      14.816212      -0.488697      28.772242 0.44996574E+03  0.10318387E+05                                 7.370467                            6.554499       0.737202       2.329001                    0.996511      25.694456      65.388652       0.746007       0.358039      -1.142821      -0.007736       0.028917       0.029727       0.042187      -0.016627       0.002165       0.040924       0.100329       0.020512      -0.076278       0.026155       0.050124              7.927925       6.740238      -0.812784      -2.342398       7.286634       0.938434       9.756903           0.000068
          443              O      10.287033      21.358860      12.168464      -0.817513      54.264638 0.11743267E+04  0.34148105E+05                                11.350542                           10.532371       0.088856       1.963782                    0.998865      35.500585     100.967475       0.594612       0.354238      -1.148535      -0.057346      -0.037954       0.133663       0.150316       0.010194      -0.005665      -0.018266      -0.010838       0.174140      -0.040814      -0.021744       0.062559             13.052636      10.937821      -1.359927      -0.415375      19.069520       0.205433       9.150567           0.377130
          444              O       4.695237      12.535017      20.568912      -0.478041      28.800583 0.41863847E+03  0.94364226E+04                                 7.433262                            6.325476       0.600745       2.288556                    0.995673      25.468682      64.439044       0.758157       0.358409      -1.141551       0.016554      -0.019464       0.014084       0.029176       0.000790       0.027906      -0.009538       0.022410      -0.256265      -0.091539       0.032203       0.059336              8.341567      10.035048      -3.865847      -0.392205       7.663342      -0.363664       7.326310          -0.000301
          445              O       0.726953       7.083751      16.956421      -0.471747      28.159314 0.42448309E+03  0.95870661E+04                                 7.221757                            6.330582       0.857343       2.360215                    0.997707      25.550402      64.394899       0.765989       0.354045      -1.146763      -0.035095       0.005042      -0.019010       0.040230      -0.027543      -0.027867      -0.043577       0.084673       0.033882      -0.082850       0.028232       0.054618              7.777773       8.314751      -2.019010       2.955829       8.169545      -1.070427       6.849024           0.001124
          446              O       0.613404       9.430596      27.050636      -0.506827      34.253034 0.46782435E+03  0.10868906E+05                                 8.460900                            6.673923       0.433104       2.201569                    0.997820      26.720693      69.193517       0.738401       0.357035      -1.139825       0.014814       0.001509      -0.035015       0.038049       0.003333       0.019738      -0.038716       0.028237      -0.129148      -0.067524       0.025440       0.042085             10.960154       5.717699      -1.039939       1.730001      10.256231      -6.179058      16.906533           0.041622
          447              O      -1.079775      19.747119      12.980459      -0.519499      29.910190 0.41570321E+03  0.93627300E+04                                 7.593199                            6.197573       0.601441       2.257661                    0.998412      26.286460      66.689142       0.784867       0.346490      -1.150144      -0.012474      -0.034620       0.025223       0.044613       0.012021      -0.033494       0.028807      -0.013573      -0.018903      -0.052421       0.015671       0.036750              9.287277       5.626172       0.595957       0.702638      16.420618      -2.164529       5.815042           0.066366
          448              O       4.245504      10.886975      27.783479      -0.532487      30.774141 0.44783279E+03  0.10285779E+05                                 7.753554                            6.466475       0.457836       2.201742                    0.998475      26.813973      68.913473       0.761613       0.350147      -1.146023       0.001201      -0.003904      -0.042848       0.043042       0.022820       0.030884      -0.015538      -0.054921       0.012997      -0.057107       0.022372       0.034736              9.222660       5.945666      -0.526473       0.007772       5.874505      -2.491624      15.847810           0.071028
          449              O       7.844938       7.579006      18.160006      -0.497280      28.668131 0.42899681E+03  0.97248286E+04                                 7.356618                            6.367029       0.691952       2.303252                    0.996520      25.922939      65.678422       0.762478       0.354365      -1.145305      -0.012775       0.002654      -0.042378       0.044341      -0.003389       0.016194      -0.062146       0.096915      -0.077347      -0.093484       0.026054       0.067431              8.068734       8.273935      -2.372743       2.566870       7.995665      -1.815236       7.936603          -0.000064
          450              O      -0.248164      11.499129      27.061398      -0.583542      34.231141 0.50977933E+03  0.12116957E+05                                 8.373315                            6.943300       0.277591       2.112597                    0.998893      28.439971      74.818138       0.726631       0.354634      -1.140216      -0.050950      -0.030217      -0.031009       0.066862      -0.001504      -0.016945       0.051386       0.043382      -0.178937      -0.088758       0.031723       0.057035              9.984175       6.667288      -0.614232       0.062233      10.034740       4.829665      13.250498           0.063286
          451              O      -1.008673       1.420726      13.231452      -0.509264      28.242415 0.39506462E+03  0.87826890E+04                                 7.284702                            6.017634       0.702660       2.292508                    0.998870      26.073057      65.653426       0.801553       0.343728      -1.152796      -0.008446       0.044144       0.014843       0.047333      -0.010574      -0.032350      -0.022988      -0.026255      -0.043357      -0.051122       0.018101       0.033021              8.786900       5.607618      -1.267630       0.874058      14.883924       1.711315       5.869159           0.083216
          452              O      11.253169      18.596925      11.823045      -0.576445      36.899739 0.54910317E+03  0.13301297E+05                                 8.903755                            7.277265       0.226607       2.105666                    0.998063      28.387279      75.481593       0.699121       0.361671      -1.134210       0.023312      -0.019205       0.040505       0.050527      -0.006451      -0.026607       0.027311       0.099895       0.095552      -0.072989       0.009010       0.063980             10.876517      10.175217      -3.152093       4.484231      11.158366      -5.001326      11.295967           0.062940
          453              O      11.459425       2.347925      11.815061      -0.574820      34.448156 0.53853469E+03  0.12982783E+05                                 8.473915                            7.208381       0.276314       2.118613                    0.998099      28.456108      75.496811       0.702197       0.361820      -1.134029       0.028435       0.038033      -0.008204       0.048191       0.018959       0.002715      -0.016259       0.109119       0.174497      -0.088693       0.028677       0.060016              9.991900       9.246229       2.176498       3.735999      10.137687       4.124153      10.591785           0.057561
          454              O       2.546809      11.986174      26.870116      -0.604632      38.869425 0.61023322E+03  0.15187509E+05                                 9.229819                            7.713539       0.108593       2.055175                    0.998019      29.243807      78.990409       0.673089       0.365631      -1.130371       0.032951      -0.025052      -0.029084       0.050589       0.025540       0.009810       0.016003      -0.011329      -0.249852      -0.085600       0.015535       0.070065             10.827435      12.295238      -2.761705      -4.318228       7.259970       2.591836      12.927098           0.047432
          455              O       9.118452       2.294770      13.782386      -0.508338      28.110876 0.42756788E+03  0.97176783E+04                                 7.325533                            6.353318       0.654846       2.266294                    0.998580      26.715604      68.539534       0.761239       0.354020      -1.141656       0.006228       0.016963       0.035700       0.040013      -0.018021       0.006310      -0.041063       0.009818      -0.173564      -0.074912       0.018055       0.056857              8.525657       5.935853      -2.679632      -0.517587      13.058752       1.086300       6.582367           0.038589
          456              O       8.670331       3.357451      11.952534      -0.537218      29.529340 0.43228888E+03  0.98406610E+04                                 7.531989                            6.324486       0.457647       2.192371                    0.998825      27.041221      69.169924       0.775440       0.346983      -1.148721       0.006992       0.042404       0.019336       0.047126       0.007574      -0.022574       0.011236       0.053622       0.158252      -0.056230      -0.005464       0.061695              9.039253       5.696177      -1.645047      -0.794534       9.550429       4.207888      11.871153           0.052439
          457              O       8.435179      18.930337      12.034462      -0.539820      33.336389 0.46311648E+03  0.10744315E+05                                 8.275309                            6.624637       0.424638       2.183837                    0.998343      27.310414      70.928119       0.742938       0.355357      -1.139898      -0.032149       0.017642       0.054545       0.065727      -0.036748       0.009104      -0.008254       0.052956       0.050682      -0.053888       0.011497       0.042391             10.232180       6.929376       2.038712      -2.368744       9.034280      -5.259545      14.732883           0.061985
          458              O       9.017167      19.875038      14.010814      -0.404731      24.488203 0.37989701E+03  0.83577235E+04                                 6.608894                            5.968935       0.852274       2.351476                    0.998966      25.310706      63.265159       0.791635       0.351689      -1.146972       0.008829       0.013582      -0.045444       0.048246       0.040950      -0.001866       0.001845      -0.022457      -0.024372      -0.038621      -0.007904       0.046525              7.142594       5.437346       2.207148      -0.093107      10.193662       0.312509       5.796774           0.134407
          459              O      10.890033       9.217108      14.473224      -0.482494      31.339736 0.47826905E+03  0.11138315E+05                                 7.857932                            6.786882       0.499999       2.250829                    0.994058      25.903766      66.478715       0.728214       0.361160      -1.140103      -0.013985       0.030649      -0.004899       0.034043      -0.001632      -0.026451      -0.003029       0.002008      -0.233107      -0.083470       0.037818       0.045652              8.626117       8.265979      -3.618606       0.301086      10.441977       0.980204       7.170395          -0.000108
          460              O      -2.255921       9.306133      20.492885      -0.477916      26.836647 0.41265344E+03  0.92917917E+04                                 7.055318                            6.295369       0.579036       2.267409                    0.995853      25.872233      65.973947       0.755273       0.360154      -1.137257      -0.015294      -0.024362      -0.023777       0.037320      -0.008545      -0.006556       0.050264       0.114122      -0.013073      -0.085977       0.023789       0.062188              7.571093       8.085343       1.387956       3.194922       6.604346       0.375254       8.023591          -0.000110
          461              O       2.704857       8.887370      19.899251      -0.488051      28.752482 0.44954488E+03  0.10306271E+05                                 7.367256                            6.551509       0.737018       2.329190                    0.996500      25.683491      65.351823       0.746168       0.358048      -1.142820       0.007690      -0.028849      -0.029433       0.041925      -0.016612       0.002200       0.040992       0.100503       0.020759      -0.076417       0.026267       0.050150              7.924747       6.737399      -0.812632      -2.342082       7.282292       0.939218       9.754551           0.000204
          462              O      -0.203110       0.249140      22.546999      -0.818459      54.344395 0.11764428E+04  0.34226232E+05                                11.362712                           10.542640       0.085696       1.962468                    0.998857      35.528857     101.083897       0.594236       0.354290      -1.148452       0.056809       0.037835      -0.133555       0.149986       0.010049      -0.006057      -0.018990      -0.012448       0.172255      -0.040719      -0.021665       0.062385             13.067460      10.949104      -1.363517      -0.416089      19.094181       0.207172       9.159094           0.375126
          463              O       5.388686       9.072983      14.146551      -0.477917      28.790214 0.41844598E+03  0.94308999E+04                                 7.431150                            6.323725       0.600737       2.288626                    0.995670      25.464898      64.423210       0.758324       0.358375      -1.141589      -0.016543       0.019323      -0.013786       0.028933       0.000871       0.027953      -0.009570       0.022292      -0.256405      -0.091609       0.032296       0.059313              8.339136      10.032459      -3.865011      -0.391989       7.661539      -0.362896       7.323410          -0.000480
          464              O       9.356970      14.524249      17.759042      -0.471833      28.159270 0.42448654E+03  0.95871249E+04                                 7.221557                            6.330465       0.857517       2.360237                    0.997709      25.551238      64.396091       0.766025       0.354029      -1.146780       0.035040      -0.005048       0.019139       0.040244      -0.027561      -0.027892      -0.043575       0.084687       0.033824      -0.082866       0.028219       0.054646              7.777634       8.314513      -2.019124       2.955801       8.169487      -1.070912       6.848901           0.001185
          465              O       9.470519      12.177404       7.664827      -0.470621      32.993897 0.44819214E+03  0.10297066E+05                                 8.239811                            6.522626       0.473766       2.221094                    0.998079      26.247703      67.488810       0.748936       0.355969      -1.141201      -0.013516      -0.006388       0.029657       0.033212      -0.001337       0.017138      -0.032118       0.025930      -0.084371      -0.051238       0.014694       0.036544             10.625882       5.584574      -1.016298       1.677167       9.975031      -5.958573      16.318043          -0.002562
          466              O      11.163698       1.860881      21.735004      -0.519793      29.915637 0.41580433E+03  0.93655541E+04                                 7.593989                            6.198297       0.602755       2.258009                    0.998415      26.289816      66.699068       0.784828       0.346487      -1.150150       0.012303       0.034542      -0.025051       0.044408       0.012119      -0.033416       0.028696      -0.013843      -0.019206      -0.052383       0.015820       0.036564              9.287761       5.626658       0.595339       0.702894      16.421306      -2.164310       5.815319           0.066560
          467              O       5.838419      10.721025       6.931984      -0.531377      30.738776 0.44707499E+03  0.10263953E+05                                 7.747657                            6.460839       0.456273       2.201529                    0.998478      26.795278      68.848979       0.761979       0.350129      -1.146046      -0.001213       0.003475       0.041445       0.041608       0.023855       0.031173      -0.015747      -0.054979       0.015618      -0.058086       0.023187       0.034899              9.216707       5.940137      -0.526690       0.011613       5.872219      -2.492450      15.837765           0.069902
          468              O       2.238985      14.028994      16.555457      -0.497557      28.681425 0.42924637E+03  0.97319765E+04                                 7.359088                            6.369045       0.691560       2.303010                    0.996521      25.928679      65.699667       0.762322       0.354383      -1.145281       0.012761      -0.002661       0.042556       0.044507      -0.003430       0.016212      -0.062122       0.096854      -0.077541      -0.093455       0.026003       0.067453              8.071760       8.276991      -2.373856       2.567892       7.998828      -1.816033       7.939462          -0.000073
          469              O      10.332087      10.108871       7.654065      -0.578687      33.923115 0.50415194E+03  0.11948858E+05                                 8.322739                            6.904001       0.276606       2.114818                    0.998830      28.310478      74.347657       0.728903       0.354545      -1.140396       0.050934       0.028393       0.029538       0.065367      -0.002196      -0.016045       0.052420       0.042319      -0.180785      -0.089685       0.032641       0.057044              9.921734       6.628908      -0.609391       0.056945       9.966378       4.794602      13.169916           0.057211
          470              O      11.092596      20.187274      21.484011      -0.509345      28.236645 0.39498243E+03  0.87803893E+04                                 7.283797                            6.017142       0.703751       2.292954                    0.998870      26.070097      65.643817       0.801560       0.343743      -1.152785       0.008414      -0.043917      -0.014772       0.047093      -0.010743      -0.032462      -0.022818      -0.026426      -0.044009      -0.051293       0.018397       0.032897              8.785344       5.606947      -1.267378       0.873940      14.880898       1.710661       5.868186           0.083452
          471              O      -1.169246       3.011075      22.892418      -0.576254      36.865425 0.54853170E+03  0.13283733E+05                                 8.897677                            7.273125       0.226841       2.105951                    0.998062      28.375553      75.434965       0.699385       0.361636      -1.134259      -0.023532       0.019374      -0.040079       0.050353      -0.006614      -0.026519       0.027500       0.100016       0.096030      -0.073202       0.009149       0.064053             10.866486      10.168181      -3.148192       4.479908      11.146429      -4.993263      11.284847           0.063107
          472              O      -1.375502      19.260075      22.900402      -0.573808      34.412434 0.53787005E+03  0.12962705E+05                                 8.468290                            7.204141       0.278382       2.119589                    0.998098      28.438782      75.438055       0.702376       0.361841      -1.134017      -0.028510      -0.038080       0.007640       0.048179       0.019081       0.002439      -0.016365       0.109142       0.173020      -0.088519       0.028970       0.059549              9.983840       9.240055       2.174406       3.732787      10.128390       4.119213      10.583076           0.058781
          473              O       7.537114       9.621826       7.845347      -0.604805      38.859603 0.60979811E+03  0.15173921E+05                                 9.228570                            7.710708       0.104751       2.054223                    0.997973      29.236571      78.962778       0.673226       0.365623      -1.130380      -0.034010       0.023467       0.029229       0.050613       0.025081       0.008818       0.015419      -0.011618      -0.252543      -0.086252       0.016413       0.069839             10.827365      12.291825      -2.765419      -4.315549       7.261857       2.594044      12.928415           0.047656
          474              O       0.965471      19.313230      20.933077      -0.508012      28.138110 0.42806068E+03  0.97321205E+04                                 7.332062                            6.358421       0.650760       2.264821                    0.998586      26.720935      68.574756       0.760641       0.354180      -1.141475      -0.006190      -0.016849      -0.035952       0.040184      -0.018604       0.005376      -0.041503       0.010164      -0.172618      -0.075042       0.017954       0.057089              8.534348       5.941017      -2.683137      -0.518799      13.073315       1.089326       6.588712           0.037851
          475              O       1.413592      18.250549      22.762929      -0.536012      29.503989 0.43182894E+03  0.98277065E+04                                 7.528533                            6.321841       0.456184       2.192230                    0.998821      27.024001      69.120158       0.775459       0.347062      -1.148640      -0.007568      -0.042830      -0.019338       0.047599       0.007557      -0.023127       0.010926       0.052313       0.157686      -0.055485      -0.006297       0.061781              9.034114       5.693330      -1.643804      -0.793682       9.544882       4.204021      11.864131           0.052981
          476              O       1.648744       2.677663      22.681001      -0.538623      33.279826 0.46221381E+03  0.10718037E+05                                 8.266185                            6.618428       0.424706       2.184400                    0.998329      27.285473      70.843400       0.743251       0.355384      -1.139888       0.032283      -0.017284      -0.054208       0.065417      -0.036414       0.009181      -0.007917       0.053181       0.051646      -0.053818       0.011743       0.042075             10.217968       6.920678       2.034328      -2.363721       9.020720      -5.248885      14.712507           0.062569
          477              O       1.066756       1.732962      20.704649      -0.403194      24.462210 0.37939028E+03  0.83438720E+04                                 6.605069                            5.965694       0.851214       2.351577                    0.998964      25.291453      63.208814       0.791694       0.351777      -1.146890      -0.008842      -0.013502       0.045557       0.048331       0.041116      -0.001833       0.001152      -0.023403      -0.022007      -0.039227      -0.007191       0.046417              7.138139       5.434331       2.205513      -0.092875      10.186946       0.312482       5.793140           0.135804
          478              O       2.054694       1.586892      31.830955      -0.482293      31.340842 0.47828556E+03  0.11138863E+05                                 7.858327                            6.787183       0.499638       2.250694                    0.994062      25.903876      66.480807       0.728164       0.361179      -1.140081      -0.014143      -0.030853      -0.005393       0.034366       0.001651      -0.026515       0.002912       0.002091      -0.232942      -0.083437       0.037734       0.045703              8.626902       8.266132       3.618536       0.302203      10.441336      -0.978834       7.173240           0.000564
          479              O       6.579417       1.497867       3.135153      -0.478189      26.834811 0.41261988E+03  0.92907644E+04                                 7.054540                            6.294719       0.580031       2.267681                    0.995858      25.873760      65.974958       0.755390       0.360109      -1.137303      -0.015363       0.024423      -0.023825       0.037418       0.008518      -0.006547      -0.050239       0.114081      -0.013136      -0.085937       0.023772       0.062165              7.570375       8.084769      -1.387500       3.194869       6.602621      -0.375170       8.023734          -0.000346
          480              O      11.540196       1.916630       2.541519      -0.488479      28.770796 0.44991583E+03  0.10316988E+05                                 7.370462                            6.554302       0.736758       2.328902                    0.996507      25.692523      65.383589       0.745987       0.358058      -1.142803       0.007780       0.029239      -0.029518       0.042270       0.016612       0.002161      -0.040905       0.100407       0.020917      -0.076318       0.026229       0.050089              7.928481       6.740191       0.812893      -2.343083       7.285892      -0.939319       9.759359           0.000048
          481              O       8.632228      10.554860       5.189267      -0.775537      52.411397 0.11232352E+04  0.32291703E+05                                11.083801                           10.296141       0.150107       1.989887                    0.998715      34.809431      98.343696       0.601972       0.353924      -1.149128       0.053411      -0.036777      -0.131264       0.146409       0.002332       0.001319       0.032638      -0.037163       0.144594      -0.042834      -0.020819       0.063653             12.719568      10.684712       1.305708      -0.405573      18.534904      -0.190495       8.939087           0.262996
          482              O      -3.446653       1.731017      31.504283      -0.477982      28.797495 0.41859433E+03  0.94351754E+04                                 7.432717                            6.325173       0.601026       2.288669                    0.995675      25.467422      64.434918       0.758170       0.358412      -1.141548      -0.016592      -0.019445      -0.014261       0.029271      -0.000753       0.027912       0.009493       0.022397      -0.256179      -0.091506       0.032185       0.059322              8.340528      10.033687       3.864814      -0.391584       7.662124       0.364190       7.325772          -0.000270
          483              O       4.315008      17.887751       0.401311      -0.471752      28.164265 0.42455656E+03  0.95891778E+04                                 7.222857                            6.331301       0.857237       2.360204                    0.997703      25.550901      64.398493       0.765912       0.354064      -1.146743       0.034958       0.005179       0.018802       0.040030       0.027549      -0.027787       0.043604       0.084669       0.034209      -0.082869       0.028331       0.054538              7.779334       8.316102       2.019727       2.956892       8.171086       1.071381       6.850815           0.001016
          484              O       0.635180      20.234596      25.022559      -0.511895      34.434347 0.47070525E+03  0.10953141E+05                                 8.491046                            6.694848       0.421303       2.196491                    0.997816      26.796653      69.455575       0.737145       0.357079      -1.139738      -0.015046       0.000829       0.035353       0.038431      -0.005095       0.020775       0.039627       0.028549      -0.136363      -0.070441       0.027494       0.042947             11.004546       5.736110       1.043334       1.737664      10.293961       6.207694      16.983566           0.046497
          485              O       6.121737       8.943119       4.377273      -0.517199      29.814359 0.41408092E+03  0.93167151E+04                                 7.576511                            6.185167       0.609795       2.261327                    0.998399      26.240912      66.531255       0.785741       0.346457      -1.150217       0.012514      -0.033992      -0.024323       0.043631      -0.012069      -0.033253      -0.027621      -0.017101      -0.017998      -0.051797       0.015789       0.036009              9.263284       5.614040      -0.600090       0.699622      16.374016       2.153229       5.801797           0.062907
          486              O      10.880381       0.082975      24.289715      -0.531725      30.749850 0.44742026E+03  0.10273917E+05                                 7.749770                            6.463753       0.456101       2.201385                    0.998477      26.802754      68.876200       0.761729       0.350175      -1.146002      -0.001461      -0.004066       0.042988       0.043204      -0.022738       0.030924       0.015500      -0.054721       0.012391      -0.057001       0.022326       0.034674              9.217415       5.942774       0.526258       0.008436       5.871836       2.489863      15.837637           0.071691
          487              O       7.280946      18.383006      33.913189      -0.496485      28.617256 0.42803186E+03  0.96971040E+04                                 7.347057                            6.359026       0.694626       2.304604                    0.996513      25.900213      65.592448       0.763139       0.354272      -1.145427       0.012602       0.003083       0.041217       0.043211       0.003151       0.015966       0.062270       0.097562      -0.076842      -0.093748       0.026319       0.067430              8.058102       8.264176       2.370341       2.564218       7.985005       1.817090       7.925125          -0.000147
          488              O       1.496749       0.695129      25.011797      -0.583301      34.203339 0.50933267E+03  0.12103253E+05                                 8.366934                            6.938862       0.280201       2.113313                    0.998899      28.436326      74.790240       0.727109       0.354492      -1.140372       0.050956      -0.030293       0.030978       0.066886       0.001782      -0.016888      -0.051065       0.043604      -0.176324      -0.087907       0.031056       0.056852              9.974416       6.662485       0.614584       0.061689      10.028381      -4.824407      13.232382           0.064097
          489              O       6.050634      12.224726       4.126280      -0.509733      28.256135 0.39519607E+03  0.87862249E+04                                 7.285807                            6.017556       0.709587       2.294271                    0.998899      26.085013      65.682966       0.801784       0.343605      -1.152914       0.007512       0.042942      -0.013307       0.045580       0.011090      -0.032668       0.022690      -0.027465      -0.044773      -0.051760       0.018717       0.033043              8.790112       5.606226       1.267848       0.872855      14.893639      -1.713101       5.870472           0.079646
          490              O       7.666093       7.792925       5.534686      -0.574765      36.820832 0.54782003E+03  0.13261922E+05                                 8.889313                            7.267777       0.225678       2.105623                    0.998062      28.361869      75.380555       0.699747       0.361573      -1.134332      -0.023401      -0.020835      -0.040035       0.050838       0.006072      -0.027520      -0.026804       0.099105       0.092332      -0.071948       0.007757       0.064191             10.852605      10.158597       3.138478       4.474658      11.122794       4.983642      11.276423           0.061321
          491              O       7.459836      13.151925       5.542671      -0.568234      34.239793 0.53443889E+03  0.12860702E+05                                 8.443012                            7.183362       0.248849       2.112139                    0.997898      28.354066      75.181342       0.702993       0.362067      -1.133728      -0.025628       0.033798       0.006397       0.042895      -0.023833       0.004060       0.016791       0.116627       0.161879      -0.092016       0.035989       0.056027              9.950432       9.208738      -2.169291       3.722129      10.092805      -4.101312      10.549752           0.054762
          492              O      -1.298225       1.182174      25.203079      -0.604372      38.828021 0.60950556E+03  0.15164336E+05                                 9.222038                            7.707966       0.112601       2.056621                    0.998020      29.230941      78.933318       0.673484       0.365539      -1.130482      -0.032822      -0.025097       0.028867       0.050403      -0.025382       0.009780      -0.016180      -0.011742      -0.250897      -0.085975       0.015819       0.070156             10.816793      12.283947       2.758934      -4.312567       7.254258      -2.588801      12.912172           0.047306
          493              O       9.800809      13.098770       3.575346      -0.459086      26.619639 0.39976832E+03  0.89306077E+04                                 7.062066                            6.141595       0.714227       2.300072                    0.998898      25.945297      65.900091       0.774904       0.353822      -1.142303      -0.003966       0.020396      -0.030835       0.037182       0.021445       0.002269       0.030340       0.000649      -0.109781      -0.050802       0.004086       0.046716              8.190534       5.730692       2.548911      -0.479795      12.512448      -0.998268       6.328462          -0.029816
          494              O      10.248930      14.161451       5.405198      -0.496074      28.170670 0.40859600E+03  0.91665775E+04                                 7.288167                            6.139953       0.514962       2.220160                    0.999034      26.428513      67.001720       0.789089       0.345993      -1.150117      -0.009939       0.037528      -0.020726       0.044008      -0.001016      -0.021731      -0.007790       0.030992       0.135434      -0.039134      -0.014403       0.053537              8.709653       5.519047       1.557758      -0.751184       9.167927      -4.003124      11.441984          -0.013304
          495              O      10.484083       8.126337       5.323269      -0.538032      33.271465 0.46201762E+03  0.10712141E+05                                 8.263595                            6.616026       0.416509       2.181600                    0.998310      27.284721      70.832487       0.743569       0.355277      -1.139996       0.032327       0.017119      -0.056319       0.067156       0.036444       0.008314       0.008681       0.050163       0.046884      -0.052274       0.010791       0.041483             10.213705       6.916816      -2.029860      -2.361098       9.009089       5.241654      14.715212           0.063361
          496              O       9.902095       9.071038       3.346918      -0.422384      24.888543 0.38775038E+03  0.85746646E+04                                 6.676795                            6.026857       0.855352       2.347878                    0.998990      25.561533      64.067521       0.788461       0.351286      -1.147245      -0.008759       0.013995       0.042948       0.046012      -0.036545       0.001190      -0.008485      -0.014544      -0.044200      -0.031162      -0.014358       0.045520              7.219328       5.491066      -2.237261      -0.097491      10.311095      -0.310288       5.855824           0.098382

******************************************************
Auxiliary information for the entire system
The total spin magnetic moment of the unit cell is   40.938217
The total net atomic charge of the unit cell is   0.000002
Accuracy of reproducing the electrostatic potential in the unit cell:
  The inner radius (bohr) =    5.0000
  The outer radius (bohr) =   12.0000
  Valid grid points have density less than (e/(bohr^3)) =    0.0001
  The number of valid grid points were=       964907
  The rms potential error without charges in kcal/mol is=      5.50798
  The rms potential error with partial charges in kcal/mol is=      1.06943
  The RRMSE value at monopole order=      0.19416
  The rms potential error with partial charges and cloud penetration in kcal/mol is=      1.07485
  The RRMSE value at monopole order with cloud penetration is=      0.19514
  The rms potential error with partial charges and atomic dipoles in kcal/mol is=      0.37943
  The RRMSE value at dipole order=      0.06889
  The rms potential error with partial charges, atomic dipoles and cloud penetration in kcal/mol is=      0.38197
  The RRMSE value at dipole order with cloud penetration=      0.06935

******************************************************
The electron densities and ab initio electrostatic potential were computed in VASP using the PBE functional and
projector augmented wave method. See the main text of the journal article for a description of computational details.
The atomic charges, dipoles, and quadrupoles were computed with the DDEC6 method as described in
(a) T. A. Manz and N. Gabaldon Limas, RSC Adv. 6 (2016) 47771-47801 DOI: 10.1039/c6ra04656h
(b) N. Gabaldon Limas and T. A. Manz, RSC Adv. 8 (2018) 2678-2707 DOI: 10.1039/c7ra11829e.
For each atom in the material, the electron cloud parameters were fit to the spherically averaged atom-in-material
electron density using radial positions for which this density was between 10^-4 and 10^-2 electrons per cubic bohr.
The polarizabilities, dispersion coefficients, and quantum Drude oscillator (QDO) parameters were fit using the MCLF method.
The magnetic structure of the system was optimized in VASP from the default ferromagnetic initial guess using spin polarization.
The atomic spin moments (ASMs) were computed on this optimized magnetic structure using the DDEC6 partition as inputs
to the method of T. A. Manz and D. S. Sholl, J. Chem. Theory Comput. 7 (2011) 4146-4164 DOI: 10.1021/ct200539n.
The RMSE and RRMSE were computed using a uniform grid with Ewald summation.
