# Supplementary material for: A collection of forcefield precursors for metal–organic frameworks
Source: RSC Adv. 2019 Nov 13;9(63):36492–507. doi: 10.1039/c9ra07327b (PMC9075174; doi:10.1039/c9ra07327b)
Supplement: RA-009-C9RA07327B-s3975 [file RA-009-C9RA07327B-s3975.xyz]

  160
jmolscript: load "" {1 1 1} spacegroup "x,y,z" unitcell [{     13.346400     0.000000     0.000000 }, {      0.000000    13.894500     0.000000 }, {     -6.052264     0.000000    13.247993 }]
Ni     4.928326     8.319610     3.138715     0.926338
Ni     6.212778    10.200925     5.631589     0.898803
Ni    -1.281258     1.372360     3.485282     0.926330
Ni    10.780690     3.253675     0.992407     0.898705
Ni     2.365810     5.574890    10.109278     0.926226
Ni     1.081358     3.693575     7.616404     0.898728
Ni     8.575394    12.522140     9.762711     0.926293
Ni    -3.486554    10.640825    12.255586     0.898702
H     -4.065016     2.370402    10.855405     0.093143
H      7.992367     3.247145    10.632839     0.094166
H      9.856154     3.249924     6.602800     0.141193
H      8.499578     5.552242     3.586232     0.128976
H      7.350161     6.280314     7.367209     0.147483
H     -5.331563     2.947023    12.906195     0.136251
H     -2.560092     5.856532    12.708800     0.147503
H      1.945153     4.803329     3.016568     0.127319
H      9.078861     2.556588     8.584699     0.094735
H     -3.090459     3.527814     8.967566     0.099877
H      1.659820     9.317652     9.016584     0.093133
H      2.948837    10.194395     9.239150     0.094152
H      7.137314    10.197174     0.021197     0.141183
H      8.493890    12.499492     3.037765     0.128960
H      3.591043    13.227564    12.504781     0.147485
H      2.926367     9.894273     6.965795     0.136250
H      0.154896    12.803782     7.163190     0.147490
H      1.701915    11.750579     3.607428     0.127309
H      1.862343     9.503838    11.287290     0.094730
H      0.685263    10.475064    10.904423     0.099864
H     11.359152    11.524098     2.392588     0.093134
H     -0.698231    10.647355     2.615154     0.094150
H     -2.562018    10.644576     6.645193     0.141190
H     -1.205442     8.342258     9.661761     0.128970
H     -0.056025     7.614186     5.880784     0.147489
H     12.625699    10.947477     0.341798     0.136227
H      9.854228     8.037968     0.539193     0.147466
H      5.348983     9.091171    10.231425     0.127290
H     -1.784725    11.337912     4.663294     0.094721
H     10.384595    10.366686     4.280427     0.099867
H      5.634316     4.576848     4.231409     0.093140
H      4.345299     3.700105     4.008843     0.094166
H      6.209086     3.697326    -0.021197     0.141196
H     -1.199754     1.395008    10.210228     0.128978
H      3.703093     0.666936     0.743212     0.147487
H      4.367769     4.000227     6.282198     0.136242
H      7.139240     1.090718     6.084803     0.147480
H      5.592221     2.143921     9.640565     0.127307
H      5.431793     4.390662     1.960703     0.094734
H      6.608873     3.419436     2.343570     0.099881
C      7.012667     7.304061     4.936202     0.622431
C      7.817600     6.119138     5.409156     0.008971
C      2.844840     5.488605     1.345201     0.004344
C      8.598654     4.714404     7.196442     0.279654
C     -4.390549     3.219356    10.516257    -0.027173
C      9.306737     4.297569     4.942429     0.009769
C      9.341026     3.965490     6.304720    -0.247092
C      8.537440     5.353551     4.493719    -0.161840
C      7.843442     5.782891     6.757801    -0.223634
C      1.255013     3.580613     0.080813    -0.267625
C     -3.135145     5.324372    13.210899    -0.216424
C     -3.922404     4.371210    12.588243     0.284345
C      1.986805     4.699120     2.092785    -0.158777
C      3.683423     6.526247     2.024956     0.550375
C     -4.041342     3.366637     9.068251    -0.026809
C      1.187649     3.751237     1.464036     0.004785
C     10.135044     3.522673     3.967774     0.618114
C      0.258950     2.927988     2.278655     0.592235
C      9.980801     0.356811     1.687794     0.622396
C      9.175868    13.066388     1.214841     0.008959
C      0.802228    12.435855     5.278795     0.004346
C      2.342550    11.661654    12.675547     0.279645
C      1.985353    10.166606     9.355733    -0.027175
C      7.686731    11.244819     1.681568     0.009760
C      7.652442    10.912740     0.319277    -0.247091
C      8.456028    12.300801     2.130277    -0.161832
C      3.097762    12.730141    13.114188    -0.223658
C      2.392055    10.527863     6.543184    -0.267630
C      0.729949    12.271622     6.661091    -0.216391
C      1.517208    11.318460     7.283747     0.284343
C      1.660263    11.646370     4.531211    -0.158795
C     -0.036355    13.473497     4.599041     0.550359
C      1.636146    10.313887    10.803738    -0.026809
C      2.459419    10.698487     5.159961     0.004752
C      6.858424    10.469923     2.656223     0.618139
C      3.388118     9.875238     4.345342     0.592270
C      0.281469     6.590439     8.311791     0.622388
C     -0.523464     7.775362     7.838837     0.008979
C      4.449296     8.405895    11.902792     0.004314
C     -1.304518     9.180096     6.051551     0.279652
C     11.684685    10.675144     2.731736    -0.027171
C     -2.012601     9.596931     8.305564     0.009758
C     -2.046890     9.929010     6.943273    -0.247101
C     -1.243304     8.540949     8.754274    -0.161833
C     -0.549306     8.111609     6.490192    -0.223656
C      6.039123    10.313887    13.167180    -0.267638
C     10.429281     8.570128     0.037094    -0.216405
C     11.216540     9.523290     0.659750     0.284328
C      5.307331     9.195380    11.155208    -0.158806
C      3.610713     7.368253    11.223037     0.550353
C     11.335478    10.527863     4.179742    -0.026808
C      6.106487    10.143263    11.783957     0.004779
C     -2.840908    10.371827     9.280219     0.618108
C      7.035186    10.966512    10.969338     0.592231
C     -2.686665    13.537689    11.560199     0.622393
C     -1.881732     0.828112    12.033152     0.008979
C      6.491908     1.458645     7.969198     0.004330
C      4.951586     2.232846     0.572446     0.279657
C      5.308783     3.727894     3.892260    -0.027172
C     -0.392595     2.649681    11.566425     0.009761
C     -0.358306     2.981760    12.928716    -0.247105
C     -1.161892     1.593699    11.117716    -0.161827
C      4.196374     1.164359     0.133805    -0.223648
C      4.902081     3.366637     6.704809    -0.267637
C      6.564187     1.622878     6.586902    -0.216412
C      5.776928     2.576040     5.964246     0.284332
C      5.633873     2.248130     8.716782    -0.158803
C      7.330491     0.421003     8.648952     0.550352
C      5.657990     3.580613     2.444255    -0.026811
C      4.834717     3.196013     8.088032     0.004783
C      0.435712     3.424577    10.591770     0.618117
C      3.906018     4.019262     8.902651     0.592233
O     -3.777223     4.302015    11.223700    -0.208427
O      8.556450     4.475141     8.554097    -0.208447
O      3.552915     6.725772     3.258344    -0.506225
O      6.447134     7.196517     3.813302    -0.533538
O      4.518181     7.214302     1.384415    -0.509203
O      6.974664     8.304187     5.688688    -0.545365
O     10.966348     2.690670     4.445232    -0.516768
O      9.988212     3.764854     2.754258    -0.559012
O     -0.790295     2.406805     1.750060    -0.602038
O      0.484436     2.697895     3.487402    -0.492222
O      1.372027    11.249265     8.648290    -0.208433
O      2.384754    11.422391    11.317893    -0.208449
O      0.094153    13.673022     3.365653    -0.506117
O     10.546334     0.249267     2.810694    -0.533589
O     -0.871113     0.267052     5.239581    -0.509274
O     10.018804     1.356937     0.935308    -0.545293
O      6.027120     9.637920     2.178765    -0.516912
O      7.005256    10.712104     3.869739    -0.559108
O      4.437363     9.354055     4.873937    -0.601947
O      3.162632     9.645145     3.136595    -0.492078
O     11.071359     9.592485     2.024293    -0.208443
O     -1.262314     9.419359     4.693896    -0.208451
O      3.741221     7.168728     9.989649    -0.506021
O      0.847002     6.697983     9.434691    -0.533601
O      2.775955     6.680198    11.863578    -0.509253
O      0.319472     5.590313     7.559305    -0.545330
O     -3.672212    11.203830     8.802761    -0.516708
O     -2.694076    10.129646    10.493735    -0.558999
O     -5.261969    11.487695    11.497933    -0.602050
O      6.809700    11.196605     9.760591    -0.492266
O      5.922109     2.645235     4.599703    -0.208438
O      4.909382     2.472109     1.930100    -0.208439
O      7.199983     0.221478     9.882340    -0.506041
O     -3.252198    13.645233    10.437299    -0.533612
O      8.165249    13.627448     8.008412    -0.509272
O     -2.724668    12.537563    12.312685    -0.545297
O      1.267016     4.256580    11.069228    -0.516685
O      0.288880     3.182396     9.378254    -0.559040
O      2.856773     4.540445     8.374056    -0.602046
O      4.131504     4.249355    10.111398    -0.492232

The following XYZ coordinates are in angstroms. Other properties are in atomic units.
The sperically averaged electron density of each atom fit to a function of the form exp(a - br)
eigen_1, eigen_2 and eigen_3 are the three eigenvalues of traceless quadrupole moment tensor
  atom number  atomic symbol              X              Y              Z     net charge C6 coefficient C8 coefficient C10 coefficient fluctuating dipole atomic polarizability isotropic forcefield polarizability              a              b squared Pearson coefficient          <r^3>          <r^4>         wp_QDO          m_QDO          q_QDO       dipole_x       dipole_y       dipole_z         dipole            Qxy            Qxz            Qyz     Q(x^2-y^2)  Q(3z^2 - R^2)        eigen_1        eigen_2        eigen_3 static polarizability      alpha(xx)      alpha(xy)      alpha(xz)      alpha(yy)      alpha(yz)      alpha(zz) atomic spin moment
            1             Ni       4.928326       8.319610       3.138715       0.926338     100.856551 0.20538231E+04  0.65698985E+05                                16.252520                           13.557275       0.604406       2.096542                    0.995273      43.252109     111.609011       0.570555       0.335593      -1.216999      -0.010836      -0.010325      -0.019065       0.024238      -0.022238      -0.032917       0.003013       0.004872       0.040046      -0.038925      -0.004835       0.043760             19.389417      20.017416       2.098333       0.775448      24.974101       3.278894      13.176734           1.676623
            2             Ni       6.212778      10.200925       5.631589       0.898803      82.724846 0.18585770E+04  0.58183453E+05                                14.476730                           13.279993       0.481681       2.052312                    0.999501      42.579810     109.901996       0.549846       0.355833      -1.195261       0.039716       0.043124       0.095536       0.112090       0.033574      -0.018322      -0.047110      -0.065872      -0.000350      -0.047065      -0.032197       0.079262             15.227826      15.496030      -0.414180      -0.553161      14.787780       0.606311      15.399667           1.530293
            3             Ni      -1.281258       1.372360       3.485282       0.926330     100.851077 0.20536950E+04  0.65694536E+05                                16.252805                           13.557575       0.604397       2.096529                    0.995275      43.250063     111.607170       0.570497       0.335629      -1.216954       0.010841      -0.010303       0.019049       0.024219       0.022318      -0.032904      -0.003079       0.004961       0.040118      -0.038939      -0.004888       0.043827             19.389674      20.017655      -2.097631       0.775483      24.974302      -3.279069      13.177066           1.677902
            4             Ni      10.780690       3.253675       0.992407       0.898705      82.724409 0.18585841E+04  0.58184170E+05                                14.477469                           13.280721       0.481438       2.052250                    0.999501      42.576977     109.897847       0.549783       0.355871      -1.195221      -0.039852       0.043200      -0.095613       0.112233      -0.033641      -0.018267       0.047064      -0.065544      -0.000828      -0.046937      -0.032229       0.079166             15.228562      15.496966       0.414131      -0.553004      14.788493      -0.606457      15.400227           1.530373
            5             Ni       2.365810       5.574890      10.109278       0.926226     100.855741 0.20538151E+04  0.65699941E+05                                16.253963                           13.558523       0.604156       2.096432                    0.995275      43.250891     111.613983       0.570437       0.335656      -1.216918       0.010838       0.010298       0.019035       0.024204      -0.022300      -0.032914       0.003069       0.004977       0.040133      -0.038936      -0.004893       0.043829             19.391073      20.019112       2.097641       0.775617      24.976060       3.279405      13.178046           1.677151
            6             Ni       1.081358       3.693575       7.616404       0.898728      82.720463 0.18584665E+04  0.58179530E+05                                14.476984                           13.280273       0.481469       2.052271                    0.999500      42.576010     109.894212       0.549794       0.355869      -1.195223      -0.039855      -0.043266      -0.095572       0.112225       0.033520      -0.018156      -0.046988      -0.065693      -0.001458      -0.046798      -0.032257       0.079056             15.228058      15.496434      -0.414113      -0.552988      14.788065       0.606426      15.399675           1.530454
            7             Ni       8.575394      12.522140       9.762711       0.926293     100.852905 0.20537329E+04  0.65696442E+05                                16.253449                           13.558063       0.604240       2.096470                    0.995275      43.250236     111.610371       0.570460       0.335647      -1.216930      -0.010835       0.010296      -0.019037       0.024204       0.022318      -0.032909      -0.003086       0.004984       0.040100      -0.038936      -0.004902       0.043838             19.390512      20.018510      -2.097620       0.775592      24.975393      -3.279340      13.177633           1.677768
            8             Ni      -3.486554      10.640825      12.255586       0.898702      82.726789 0.18586557E+04  0.58187113E+05                                14.477959                           13.281164       0.481315       2.052211                    0.999500      42.576849     109.899033       0.549761       0.355881      -1.195209       0.039852      -0.043194       0.095606       0.112224      -0.033626      -0.018281       0.047108      -0.065493      -0.000921      -0.046894      -0.032294       0.079189             15.229077      15.497535       0.414089      -0.552985      14.788954      -0.606507      15.400742           1.530189
            9              H      -4.065016       2.370402      10.855405       0.093143       1.075404 0.83696953E+01  0.84073680E+02                                 1.804409                            1.740969      -1.220395       2.283283                    0.993010       3.944428      11.602922       0.449006       1.358012      -0.690398       0.012798      -0.032806       0.010884       0.036858      -0.000234       0.001994      -0.002796      -0.011584       0.007960      -0.007518       0.000881       0.006637              1.835850       1.624379      -0.344181       0.197957       2.157887      -0.274668       1.725284          -0.000024
           10              H       7.992367       3.247145      10.632839       0.094166       1.113882 0.88440853E+01  0.89281294E+02                                 1.800943                            1.755859      -0.928138       2.428468                    0.996420       3.693539      10.582745       0.464131       1.307247      -0.703177      -0.037592       0.004539       0.001666       0.037902      -0.000986      -0.003844       0.008210       0.010426      -0.017545      -0.012746       0.002616       0.010130              1.813556       2.282985       0.003128       0.043070       1.432350       0.024570       1.725333           0.000045
           11              H       9.856154       3.249924       6.602800       0.141193       0.989283 0.73384648E+01  0.70845828E+02                                 1.668244                            1.606705      -1.149722       2.345910                    0.997214       3.454829       9.743239       0.480949       1.319162      -0.700190       0.021878      -0.031172       0.007550       0.038824      -0.011887       0.004340      -0.005052      -0.012731      -0.006604      -0.012529      -0.004322       0.016851              1.687954       1.596960      -0.328984       0.068794       1.731919      -0.183481       1.734982           0.000145
           12              H       8.499578       5.552242       3.586232       0.128976       1.041913 0.77797209E+01  0.75684500E+02                                 1.681634                            1.620208      -1.108814       2.360131                    0.997455       3.415398       9.452933       0.497570       1.265344      -0.712433      -0.003256       0.009027      -0.039952       0.041088      -0.002478       0.001588      -0.007669      -0.005985       0.039998      -0.010627      -0.005869       0.016496              1.692403       1.481189      -0.088067       0.013702       1.528930      -0.151811       2.067091           0.000174
           13              H       7.350161       6.280314       7.367209       0.147483       0.999978 0.73781464E+01  0.70669880E+02                                 1.632507                            1.576048      -0.971790       2.443080                    0.998497       3.219698       8.775878       0.506519       1.262476      -0.714484      -0.019604       0.020147       0.025799       0.038155      -0.008388      -0.006367       0.005156       0.004997       0.019032      -0.011931      -0.002228       0.014159              1.638351       1.558748      -0.270582      -0.218153       1.656277       0.192375       1.700028           0.000003
           14              H      -5.331563       2.947023      12.906195       0.136251       1.040770 0.78321471E+01  0.76816324E+02                                 1.721133                            1.656208      -1.220013       2.311426                    0.995645       3.534012      10.030119       0.475503       1.313349      -0.701295      -0.018665      -0.030976      -0.013214       0.038503       0.014725       0.003814       0.002752      -0.017253       0.005745      -0.018215       0.000907       0.017309              1.740191       1.688105       0.343824       0.110405       1.685505       0.231913       1.846964           0.000246
           15              H      -2.560092       5.856532      12.708800       0.147503       1.015351 0.74927943E+01  0.72443903E+02                                 1.681408                            1.612475      -1.100706       2.382670                    0.997244       3.337173       9.305051       0.486827       1.301289      -0.705193       0.025376       0.021096      -0.021994       0.039658       0.007303      -0.009205      -0.007571       0.005331       0.015365      -0.010466      -0.006600       0.017065              1.700149       1.669395       0.332999      -0.196326       1.721225      -0.181986       1.709826           0.000346
           16              H       1.945153       4.803329       3.016568       0.127319       1.116467 0.84673680E+01  0.84274437E+02                                 1.768798                            1.695934      -1.291610       2.274329                    0.995207       3.553775      10.001874       0.483123       1.273799      -0.710089      -0.002791       0.005537       0.038752       0.039245       0.001474      -0.004698       0.004322       0.004117       0.039596      -0.010521      -0.004476       0.014997              1.783242       1.581804       0.115424      -0.022675       1.544639       0.127627       2.223284           0.000476
           17              H       9.078861       2.556588       8.584699       0.094735       1.094465 0.85576338E+01  0.86040795E+02                                 1.802244                            1.743498      -1.097553       2.347015                    0.994470       3.787560      10.979311       0.457336       1.332049      -0.696957      -0.006348      -0.033009      -0.017571       0.037929      -0.003855       0.002828       0.003695      -0.013385       0.002117      -0.009477       0.000955       0.008522              1.831216       1.560590       0.267341       0.190315       2.062431       0.285446       1.870629          -0.000020
           18              H      -3.090459       3.527814       8.967566       0.099877       1.032885 0.79318868E+01  0.77668092E+02                                 1.692241                            1.647210      -0.744044       2.517757                    0.999044       3.510414       9.800479       0.487627       1.282781      -0.708824       0.036921       0.008842      -0.000140       0.037965       0.002534      -0.001164      -0.006764       0.002258      -0.027410      -0.012084       0.003233       0.008851              1.704957       2.167622       0.135634       0.037279       1.377830      -0.055295       1.569418          -0.000053
           19              H       1.659820       9.317652       9.016584       0.093133       1.075410 0.83697527E+01  0.84074391E+02                                 1.804417                            1.740976      -1.220393       2.283283                    0.993010       3.944440      11.602962       0.449005       1.358014      -0.690398      -0.012798      -0.032807      -0.010883       0.036858       0.000234       0.001995       0.002796      -0.011583       0.007958      -0.007518       0.000881       0.006637              1.835859       1.624386       0.344185       0.197960       2.157897       0.274673       1.725293          -0.000054
           20              H       2.948837      10.194395       9.239150       0.094152       1.113893 0.88441960E+01  0.89282692E+02                                 1.800957                            1.755872      -0.928141       2.428464                    0.996420       3.693569      10.582848       0.464129       1.307249      -0.703176       0.037592       0.004538      -0.001665       0.037902       0.000985      -0.003843      -0.008210       0.010426      -0.017545      -0.012746       0.002617       0.010129              1.813570       2.283007      -0.003128       0.043069       1.432358      -0.024570       1.725346           0.000015
           21              H       7.137314      10.197174       0.021197       0.141183       0.989307 0.73387035E+01  0.70848852E+02                                 1.668284                            1.606742      -1.149780       2.345882                    0.997213       3.454907       9.743573       0.480938       1.319180      -0.700186      -0.021878      -0.031172      -0.007547       0.038824       0.011886       0.004339       0.005052      -0.012731      -0.006600      -0.012529      -0.004321       0.016850              1.687995       1.596999       0.328996       0.068795       1.731960       0.183486       1.735026           0.000089
           22              H       8.493890      12.499492       3.037765       0.128960       1.041935 0.77799471E+01  0.75687454E+02                                 1.681679                            1.620248      -1.108847       2.360114                    0.997455       3.415467       9.453254       0.497555       1.265371      -0.712428       0.003257       0.009024       0.039952       0.041088       0.002480       0.001588       0.007668      -0.005984       0.039998      -0.010628      -0.005868       0.016496              1.692450       1.481226       0.088073       0.013702       1.528970       0.151817       2.067154           0.000195
           23              H       3.591043      13.227564      12.504781       0.147485       1.000003 0.73783826E+01  0.70672671E+02                                 1.632527                            1.576067      -0.971806       2.443066                    0.998496       3.219753       8.776046       0.506520       1.262465      -0.714485       0.019605       0.020145      -0.025798       0.038153       0.008388      -0.006366      -0.005156       0.004997       0.019034      -0.011932      -0.002227       0.014158              1.638371       1.558767       0.270586      -0.218156       1.656297      -0.192377       1.700049           0.000066
           24              H       2.926367       9.894273       6.965795       0.136250       1.040758 0.78320498E+01  0.76815266E+02                                 1.721134                            1.656209      -1.219956       2.311452                    0.995646       3.534009      10.030161       0.475497       1.313367      -0.701291       0.018663      -0.030977       0.013217       0.038504      -0.014727       0.003814      -0.002752      -0.017252       0.005743      -0.018217       0.000906       0.017311              1.740191       1.688104      -0.343822       0.110403       1.685503      -0.231912       1.846967           0.000196
           25              H       0.154896      12.803782       7.163190       0.147490       1.015327 0.74925354E+01  0.72440646E+02                                 1.681376                            1.612444      -1.100712       2.382674                    0.997245       3.337088       9.304712       0.486834       1.301284      -0.705195      -0.025377       0.021098       0.021993       0.039659      -0.007301      -0.009205       0.007572       0.005330       0.015361      -0.010463      -0.006601       0.017065              1.700116       1.669366      -0.332993      -0.196325       1.721193       0.181986       1.709791           0.000388
           26              H       1.701915      11.750579       3.607428       0.127309       1.116473 0.84673980E+01  0.84274505E+02                                 1.768778                            1.695917      -1.291585       2.274333                    0.995208       3.553759      10.001697       0.483136       1.273768      -0.710096       0.002791       0.005539      -0.038752       0.039245      -0.001474      -0.004699      -0.004322       0.004116       0.039603      -0.010521      -0.004478       0.014999              1.783221       1.581786      -0.115419      -0.022674       1.544621      -0.127625       2.223257           0.000468
           27              H       1.862343       9.503838      11.287290       0.094730       1.094467 0.85576573E+01  0.86041107E+02                                 1.802249                            1.743502      -1.097556       2.347014                    0.994470       3.787567      10.979343       0.457334       1.332053      -0.696956       0.006347      -0.033008       0.017572       0.037929       0.003855       0.002829      -0.003695      -0.013385       0.002117      -0.009477       0.000955       0.008522              1.831221       1.560594      -0.267343       0.190316       2.062435      -0.285446       1.870634          -0.000052
           28              H       0.685263      10.475064      10.904423       0.099864       1.032901 0.79320398E+01  0.77670015E+02                                 1.692264                            1.647231      -0.744061       2.517746                    0.999044       3.510455       9.800641       0.487621       1.282789      -0.708822      -0.036920       0.008841       0.000140       0.037965      -0.002534      -0.001163       0.006764       0.002258      -0.027410      -0.012084       0.003233       0.008851              1.704980       2.167657      -0.135637       0.037280       1.377845       0.055296       1.569439          -0.000096
           29              H      11.359152      11.524098       2.392588       0.093134       1.075379 0.83694485E+01  0.84070588E+02                                 1.804387                            1.740948      -1.220373       2.283297                    0.993011       3.944375      11.602727       0.449006       1.358020      -0.690397      -0.012798       0.032807      -0.010886       0.036859      -0.000233       0.001994      -0.002796      -0.011584       0.007960      -0.007518       0.000881       0.006637              1.835827       1.624362      -0.344178       0.197954       2.157857      -0.274663       1.725262          -0.000029
           30              H      -0.698231      10.647355       2.615154       0.094150       1.113936 0.88446265E+01  0.89288082E+02                                 1.800995                            1.755908      -0.928158       2.428448                    0.996420       3.693647      10.583117       0.464127       1.307240      -0.703178       0.037589      -0.004537      -0.001668       0.037898      -0.000985      -0.003844       0.008209       0.010425      -0.017543      -0.012746       0.002616       0.010129              1.813610       2.283060       0.003130       0.043072       1.432385       0.024571       1.725385           0.000013
           31              H      -2.562018      10.644576       6.645193       0.141190       0.989314 0.73387656E+01  0.70849540E+02                                 1.668284                            1.606742      -1.149783       2.345877                    0.997213       3.454909       9.743557       0.480941       1.319169      -0.700188      -0.021877       0.031172      -0.007551       0.038824      -0.011887       0.004339      -0.005051      -0.012734      -0.006601      -0.012531      -0.004321       0.016851              1.687995       1.596999      -0.328997       0.068796       1.731961      -0.183487       1.735027           0.000105
           32              H      -1.205442       8.342258       9.661761       0.128970       1.041937 0.77799563E+01  0.75687452E+02                                 1.681668                            1.620238      -1.108847       2.360113                    0.997455       3.415456       9.453171       0.497562       1.265353      -0.712431       0.003259      -0.009026       0.039951       0.041087      -0.002479       0.001588      -0.007669      -0.005985       0.039997      -0.010627      -0.005869       0.016496              1.692438       1.481217      -0.088072       0.013703       1.528960      -0.151816       2.067138           0.000172
           33              H      -0.056025       7.614186       5.880784       0.147489       0.999998 0.73783526E+01  0.70672437E+02                                 1.632535                            1.576074      -0.971807       2.443071                    0.998497       3.219751       8.776095       0.506513       1.262482      -0.714482       0.019603      -0.020148      -0.025797       0.038153      -0.008387      -0.006365       0.005157       0.004997       0.019030      -0.011931      -0.002227       0.014158              1.638379       1.558773      -0.270588      -0.218157       1.656305       0.192378       1.700058           0.000005
           34              H      12.625699      10.947477       0.341798       0.136227       1.040810 0.78325457E+01  0.76821292E+02                                 1.721186                            1.656257      -1.220084       2.311389                    0.995644       3.534113      10.030509       0.475492       1.313361      -0.701293       0.018663       0.030978       0.013214       0.038504       0.014726       0.003813       0.002752      -0.017254       0.005746      -0.018217       0.000907       0.017310              1.740245       1.688155       0.343839       0.110408       1.685554       0.231922       1.847026           0.000220
           35              H       9.854228       8.037968       0.539193       0.147466       1.015349 0.74927676E+01  0.72443652E+02                                 1.681424                            1.612488      -1.100700       2.382676                    0.997245       3.337166       9.305062       0.486817       1.301314      -0.705189      -0.025379      -0.021097       0.021994       0.039660       0.007303      -0.009206      -0.007570       0.005330       0.015364      -0.010465      -0.006600       0.017066              1.700166       1.669413       0.333008      -0.196332       1.721243      -0.181992       1.709842           0.000335
           36              H       5.348983       9.091171      10.231425       0.127290       1.116511 0.84677852E+01  0.84279550E+02                                 1.768841                            1.695973      -1.291620       2.274316                    0.995207       3.553856      10.002129       0.483119       1.273795      -0.710090       0.002794      -0.005534      -0.038751       0.039244       0.001475      -0.004697       0.004324       0.004115       0.039596      -0.010522      -0.004475       0.014997              1.783286       1.581839       0.115428      -0.022677       1.544673       0.127632       2.223344           0.000454
           37              H      -1.784725      11.337912       4.663294       0.094721       1.094482 0.85577992E+01  0.86042846E+02                                 1.802262                            1.743514      -1.097549       2.347014                    0.994470       3.787594      10.979423       0.457334       1.332049      -0.696957       0.006346       0.033009       0.017569       0.037928      -0.003855       0.002829       0.003694      -0.013386       0.002115      -0.009477       0.000955       0.008522              1.831235       1.560602       0.267344       0.190317       2.062454       0.285450       1.870648          -0.000030
           38              H      10.384595      10.366686       4.280427       0.099867       1.032869 0.79317286E+01  0.77666246E+02                                 1.692235                            1.647204      -0.744048       2.517760                    0.999044       3.510394       9.800442       0.487622       1.282798      -0.708820      -0.036923      -0.008841       0.000137       0.037968       0.002535      -0.001163      -0.006765       0.002259      -0.027414      -0.012086       0.003234       0.008852              1.704952       2.167617       0.135634       0.037280       1.377825      -0.055294       1.569413          -0.000101
           39              H       5.634316       4.576848       4.231409       0.093140       1.075412 0.83697742E+01  0.84074657E+02                                 1.804415                            1.740975      -1.220392       2.283282                    0.993010       3.944453      11.603002       0.449006       1.358009      -0.690398       0.012797       0.032805       0.010885       0.036856       0.000234       0.001994       0.002796      -0.011583       0.007960      -0.007518       0.000881       0.006637              1.835857       1.624384       0.344183       0.197958       2.157895       0.274669       1.725291          -0.000054
           40              H       4.345299       3.700105       4.008843       0.094166       1.113876 0.88440223E+01  0.89280503E+02                                 1.800937                            1.755854      -0.928131       2.428473                    0.996420       3.693528      10.582706       0.464132       1.307248      -0.703177      -0.037592      -0.004538       0.001668       0.037902       0.000985      -0.003843      -0.008210       0.010425      -0.017545      -0.012746       0.002617       0.010130              1.813550       2.282976      -0.003128       0.043069       1.432346      -0.024570       1.725328           0.000029
           41              H       6.209086       3.697326      -0.021197       0.141196       0.989302 0.73386420E+01  0.70847981E+02                                 1.668263                            1.606723      -1.149742       2.345897                    0.997214       3.454873       9.743400       0.480947       1.319160      -0.700190       0.021878       0.031171       0.007551       0.038823       0.011888       0.004339       0.005051      -0.012730      -0.006602      -0.012530      -0.004321       0.016851              1.687973       1.596978       0.328989       0.068795       1.731938       0.183484       1.735004           0.000114
           42              H      -1.199754       1.395008      10.210228       0.128978       1.041913 0.77797205E+01  0.75684512E+02                                 1.681636                            1.620209      -1.108814       2.360131                    0.997455       3.415397       9.452938       0.497570       1.265346      -0.712433      -0.003258      -0.009027      -0.039951       0.041088       0.002479       0.001588       0.007669      -0.005984       0.039997      -0.010627      -0.005869       0.016496              1.692405       1.481190       0.088068       0.013702       1.528932       0.151811       2.067094           0.000224
           43              H       3.703093       0.666936       0.743212       0.147487       0.999979 0.73781556E+01  0.70669967E+02                                 1.632504                            1.576046      -0.971793       2.443078                    0.998497       3.219702       8.775880       0.506521       1.262471      -0.714485      -0.019604      -0.020147       0.025798       0.038154       0.008387      -0.006366      -0.005157       0.004999       0.019033      -0.011931      -0.002227       0.014158              1.638347       1.558745       0.270580      -0.218151       1.656273      -0.192373       1.700024           0.000031
           44              H       4.367769       4.000227       6.282198       0.136242       1.040806 0.78324940E+01  0.76820627E+02                                 1.721175                            1.656246      -1.220059       2.311401                    0.995644       3.534103      10.030457       0.475497       1.313351      -0.701294      -0.018664       0.030975      -0.013214       0.038502      -0.014725       0.003814      -0.002752      -0.017255       0.005748      -0.018216       0.000908       0.017309              1.740234       1.688145      -0.343837       0.110408       1.685545      -0.231921       1.847012           0.000215
           45              H       7.139240       1.090718       6.084803       0.147480       1.015357 0.74928594E+01  0.72444879E+02                                 1.681439                            1.612503      -1.100710       2.382670                    0.997245       3.337202       9.305234       0.486812       1.301322      -0.705186       0.025378      -0.021098      -0.021993       0.039659      -0.007304      -0.009205       0.007571       0.005331       0.015365      -0.010466      -0.006600       0.017066              1.700182       1.669427      -0.333011      -0.196332       1.721259       0.181992       1.709858           0.000367
           46              H       5.592221       2.143921       9.640565       0.127307       1.116506 0.84677178E+01  0.84278495E+02                                 1.768812                            1.695947      -1.291629       2.274310                    0.995207       3.553824      10.001932       0.483132       1.273765      -0.710096      -0.002794      -0.005534       0.038750       0.039243      -0.001474      -0.004698      -0.004323       0.004116       0.039597      -0.010521      -0.004477       0.014997              1.783256       1.581815      -0.115424      -0.022676       1.544650      -0.127628       2.223303           0.000504
           47              H       5.431793       4.390662       1.960703       0.094734       1.094494 0.85579180E+01  0.86044349E+02                                 1.802271                            1.743523      -1.097567       2.347004                    0.994470       3.787621      10.979525       0.457334       1.332043      -0.696958      -0.006348       0.033007      -0.017569       0.037927       0.003854       0.002828      -0.003694      -0.013384       0.002115      -0.009476       0.000955       0.008521              1.831245       1.560611      -0.267347       0.190319       2.062464      -0.285452       1.870659          -0.000047
           48              H       6.608873       3.419436       2.343570       0.099881       1.032882 0.79318533E+01  0.77667707E+02                                 1.692239                            1.647208      -0.744047       2.517756                    0.999044       3.510409       9.800472       0.487626       1.282784      -0.708823       0.036921      -0.008843      -0.000139       0.037966      -0.002535      -0.001164       0.006765       0.002258      -0.027411      -0.012085       0.003233       0.008852              1.704955       2.167618      -0.135634       0.037280       1.377829       0.055294       1.569417          -0.000073
           49              C       7.012667       7.304061       4.936202       0.622431      22.986364 0.24449602E+03  0.50235705E+04                                 7.484690                            5.562997      -0.053999       2.052988                    0.999388      21.650664      59.956070       0.628041       0.474654      -1.020543      -0.029506       0.059802      -0.017900       0.069046       0.051276      -0.079850      -0.019884       0.108002       0.013510      -0.079776      -0.047054       0.126830              8.876215       7.335528      -3.453380       2.721898      11.540984      -0.679362       7.752134          -0.001088
           50              C       7.817600       6.119138       5.409156       0.008971      36.771158 0.43382965E+03  0.10107998E+05                                 9.540929                            6.888565       0.039678       2.019297                    0.999295      26.841232      74.723419       0.640901       0.410175      -1.077308       0.028003      -0.030380       0.019476       0.045678       0.005522       0.006878       0.013563      -0.009457       0.031584      -0.012580      -0.009476       0.022055             11.739480       9.585387      -6.200264       1.161911      14.077993      -2.616157      11.555061           0.010710
           51              C       2.844840       5.488605       1.345201       0.004344      37.857752 0.43406722E+03  0.10151615E+05                                 9.830802                            6.956429      -0.016056       2.004585                    0.999309      27.141469      76.602207       0.626442       0.418068      -1.068311      -0.024720      -0.030367      -0.024948       0.046429      -0.004857      -0.011723      -0.002847       0.002545       0.019098      -0.013635      -0.001038       0.014673             12.336549      11.011462       6.491604       1.946143      12.918298       3.534724      13.079885           0.002779
           52              C       8.598654       4.714404       7.196442       0.279654      30.406919 0.35052754E+03  0.78100620E+04                                 8.658020                            6.395710      -0.035942       2.013373                    0.999780      24.844236      69.562584       0.628184       0.437609      -1.050933      -0.002967      -0.002667       0.049677       0.049836      -0.009687       0.006762      -0.017544      -0.010642       0.065830      -0.022359      -0.010312       0.032671             10.422524       7.064857      -3.084804       0.743963       9.079448      -3.084637      15.123266           0.000873
           53              C      -4.390549       3.219356      10.516257      -0.027173      26.284485 0.36911451E+03  0.84140336E+04                                 8.006821                            6.538452      -0.341624       1.906769                    0.997027      27.825546      81.395128       0.618647       0.434330      -1.042534       0.047315       0.080697      -0.005797       0.093725       0.016919       0.001412       0.035656      -0.037853       0.047625      -0.037341      -0.013904       0.051245              9.334587       6.577976       0.204918       1.465228       6.892361       0.550924      14.533423           0.000019
           54              C       9.306737       4.297569       4.942429       0.009769      37.465491 0.42775938E+03  0.99415859E+04                                 9.669596                            6.846549       0.043583       2.021224                    0.999297      26.861867      74.934766       0.641320       0.410937      -1.075718      -0.022744       0.017762       0.046177       0.054453      -0.004134       0.008702      -0.004877      -0.005265       0.023998      -0.011041      -0.003430       0.014471             11.925018      10.633135      -5.685163      -3.258132      11.052545       1.829019      14.089373           0.009430
           55              C       9.341026       3.965490       6.304720      -0.247092      35.545574 0.50896074E+03  0.12490407E+05                                 9.484421                            7.628301      -0.097187       1.925984                    0.999045      31.592975      93.868639       0.582118       0.428748      -1.052753       0.010597      -0.005261      -0.040408       0.042104       0.003899       0.024056      -0.012406      -0.020887      -0.079616      -0.042490       0.015675       0.026816             10.571954       7.824770      -2.625987      -1.995930       8.076822       0.112460      15.814269           0.000449
           56              C       8.537440       5.353551       4.493719      -0.161840      33.753794 0.46314394E+03  0.11112420E+05                                 9.210223                            7.304311      -0.096157       1.935090                    0.999336      30.483981      89.855986       0.590935       0.431990      -1.049702       0.000029      -0.002377       0.019504       0.019648       0.032008       0.010569      -0.009911       0.003516       0.074677      -0.047397       0.019524       0.027873             10.409145       9.892288      -5.480577      -0.850777      11.715827       0.343295       9.619320          -0.000020
           57              C       7.843442       5.782891       6.757801      -0.223634      35.078427 0.47421017E+03  0.11421555E+05                                 9.375958                            7.335444      -0.068288       1.942204                    0.999251      30.750295      90.200523       0.597638       0.425513      -1.055865      -0.002095       0.019100      -0.013610       0.023546       0.025280      -0.020756       0.037996       0.027058       0.006498      -0.059917       0.027211       0.032707             10.723887       7.978339      -3.990168       1.570571      11.194446      -3.693166      12.998875           0.000073
           58              C       1.255013       3.580613       0.080813      -0.267625      36.889273 0.52286082E+03  0.12927837E+05                                 9.713698                            7.719709      -0.199580       1.888743                    0.999377      32.291170      96.535983       0.579588       0.427412      -1.052794       0.007845      -0.018467       0.034090       0.039556       0.009512       0.033461       0.012883      -0.058855      -0.016284      -0.051183       0.008290       0.042894             10.936596       9.118152       3.238681      -2.762799       7.898647      -0.504607      15.792989           0.000976
           59              C      -3.135145       5.324372      13.210899      -0.216424      36.500445 0.48557702E+03  0.11786769E+05                                 9.694362                            7.463143      -0.176540       1.906776                    0.998840      31.087823      92.106146       0.586614       0.430147      -1.051047       0.010782       0.013833       0.020060       0.026646      -0.021192      -0.023293      -0.037970       0.017643      -0.026298      -0.058466       0.026971       0.031495             11.251240       8.620141       3.919070       1.900480      10.171586       3.585493      14.961992           0.001522
           60              C      -3.922404       4.371210      12.588243       0.284345      31.043743 0.35107760E+03  0.78278664E+04                                 8.793859                            6.408939      -0.074915       2.001914                    0.999705      24.861570      69.707966       0.626131       0.438733      -1.049926       0.003313      -0.005604      -0.049648       0.050073       0.005452       0.008019       0.009286      -0.018058       0.085543      -0.025373      -0.007030       0.032403             10.684461       7.672653       3.095379       0.351005       8.085201       2.393204      16.295530          -0.000215
           61              C       1.986805       4.699120       2.092785      -0.158777      35.424081 0.47084094E+03  0.11376013E+05                                 9.603101                            7.415426      -0.241945       1.887681                    0.998954      30.932496      92.348866       0.578843       0.437955      -1.043142       0.006831      -0.001792      -0.021265       0.022407      -0.036653      -0.003006       0.010293      -0.005481       0.045473      -0.044726       0.010621       0.034106             11.109688      11.936887       6.458577      -0.168246      11.495589       0.670430       9.896588           0.001506
           62              C       3.683423       6.526247       2.024956       0.550375      24.819273 0.26848470E+03  0.56536552E+04                                 7.929406                            5.821762      -0.073803       2.027744                    0.999404      22.831180      64.251220       0.614435       0.473392      -1.020031       0.021964       0.035850       0.024226       0.048524      -0.076820       0.003152      -0.034035       0.025977      -0.092487      -0.076207      -0.021859       0.098066              9.754652       8.604352       5.098381       1.934429      11.434589       3.488901       9.225014          -0.004219
           63              C      -4.041342       3.366637       9.068251      -0.026809      26.041094 0.36379478E+03  0.82457468E+04                                 7.919005                            6.462068      -0.196508       1.955057                    0.997692      27.486072      79.636884       0.627790       0.430445      -1.047031      -0.051744       0.068646       0.019247       0.088092      -0.030818       0.005362      -0.028308      -0.049464       0.003723      -0.041778      -0.012029       0.053807              9.262891       6.674150      -0.253722       1.539634       6.941968      -1.878919      14.172555           0.000024
           64              C       1.187649       3.751237       1.464036       0.004785      39.311529 0.43590529E+03  0.10201265E+05                                10.037961                            6.943592      -0.056566       1.987077                    0.999304      27.251098      76.835521       0.631011       0.414770      -1.070860       0.046279       0.010272      -0.036951       0.060106       0.004628       0.006043       0.007285      -0.027103       0.012679      -0.017594       0.000087       0.017507             12.644613      13.299369       6.944061      -3.392517      11.104871      -1.510991      13.529600           0.002466
           65              C      10.135044       3.522673       3.967774       0.618114      23.097726 0.24402433E+03  0.50165047E+04                                 7.524682                            5.562176      -0.048975       2.052153                    0.999490      21.772857      60.508822       0.626687       0.475431      -1.019099       0.030506      -0.032760      -0.048905       0.066299       0.086988       0.024865      -0.013063      -0.011704      -0.147465      -0.083895      -0.028219       0.112115              8.938639       8.699190      -4.250100      -2.316092       8.070799       1.922023      10.045927          -0.004411
           66              C       0.258950       2.927988       2.278655       0.592235      24.881849 0.25890355E+03  0.54125052E+04                                 7.970980                            5.740833      -0.165318       2.003030                    0.999326      22.508105      63.491721       0.613766       0.477357      -1.016042      -0.038264      -0.058175       0.015159       0.071262      -0.070524      -0.010991       0.082202      -0.087024      -0.119231      -0.096906      -0.040353       0.137259              9.810026      11.969869       5.144347      -2.546424       8.145095      -3.042984       9.315115           0.000243
           67              C       9.980801       0.356811       1.687794       0.622396      22.986926 0.24450237E+03  0.50237366E+04                                 7.484835                            5.563085      -0.054082       2.052954                    0.999388      21.650942      59.957170       0.628033       0.474657      -1.020541       0.029512       0.059798       0.017892       0.069042      -0.051273      -0.079856       0.019873       0.107999       0.013498      -0.079777      -0.047052       0.126829              8.876416       7.335712       3.453519       2.721961      11.541271       0.679401       7.752264          -0.001009
           68              C       9.175868      13.066388       1.214841       0.008959      36.771663 0.43383463E+03  0.10108153E+05                                 9.541045                            6.888620       0.039642       2.019282                    0.999295      26.841443      74.724391       0.640895       0.410177      -1.077305      -0.027991      -0.030389      -0.019472       0.045674      -0.005519       0.006882      -0.013560      -0.009453       0.031597      -0.012579      -0.009476       0.022055             11.739660       9.585567       6.200400       1.161932      14.078185       2.616194      11.555229           0.010746
           69              C       0.802228      12.435855       5.278795       0.004346      37.856563 0.43405523E+03  0.10151253E+05                                 9.830589                            6.956332      -0.016032       2.004600                    0.999309      27.140974      76.600214       0.626447       0.418068      -1.068312       0.024717      -0.030361       0.024952       0.046426       0.004862      -0.011728       0.002855       0.002543       0.019054      -0.013644      -0.001026       0.014669             12.336210      11.011200      -6.491400       1.946017      12.917939      -3.534526      13.079490           0.002809
           70              C       2.342550      11.661654      12.675547       0.279645      30.407298 0.35053135E+03  0.78101715E+04                                 8.658094                            6.395743      -0.035959       2.013364                    0.999780      24.844437      69.563362       0.628183       0.437609      -1.050932       0.002971      -0.002669      -0.049678       0.049839       0.009688       0.006764       0.017546      -0.010639       0.065843      -0.022361      -0.010314       0.032675             10.422633       7.064931       3.084843       0.743946       9.079522       3.084648      15.123446           0.000873
           71              C       1.985353      10.166606       9.355733      -0.027175      26.284296 0.36911145E+03  0.84139462E+04                                 8.006782                            6.538423      -0.341623       1.906771                    0.997027      27.825430      81.394698       0.618649       0.434330      -1.042535      -0.047316       0.080697       0.005797       0.093725      -0.016921       0.001414      -0.035658      -0.037853       0.047613      -0.037341      -0.013905       0.051246              9.334534       6.577958      -0.204905       1.465193       6.892314      -0.550873      14.533331          -0.000017
           72              C       7.686731      11.244819       1.681568       0.009760      37.465932 0.42775990E+03  0.99416178E+04                                 9.669756                            6.846603       0.043513       2.021203                    0.999297      26.861842      74.935179       0.641309       0.410943      -1.075712       0.022739       0.017752      -0.046174       0.054445       0.004135       0.008706       0.004879      -0.005260       0.023991      -0.011040      -0.003434       0.014474             11.925303      10.633417       5.685371      -3.258287      11.052808      -1.829150      14.089684           0.009401
           73              C       7.652442      10.912740       0.319277      -0.247091      35.545679 0.50895994E+03  0.12490397E+05                                 9.484478                            7.628315      -0.097238       1.925969                    0.999044      31.592998      93.869087       0.582115       0.428751      -1.052750      -0.010598      -0.005268       0.040413       0.042110      -0.003896       0.024051       0.012399      -0.020883      -0.079614      -0.042482       0.015671       0.026811             10.572051       7.824861       2.626048      -1.996005       8.076888      -0.112520      15.814405           0.000374
           74              C       8.456028      12.300801       2.130277      -0.161832      33.753641 0.46313871E+03  0.11112267E+05                                 9.210196                            7.304259      -0.096169       1.935089                    0.999336      30.483851      89.855586       0.590938       0.431989      -1.049703      -0.000019      -0.002383      -0.019498       0.019643      -0.031998       0.010566       0.009908       0.003522       0.074692      -0.047388       0.019512       0.027876             10.409156       9.892308       5.480614      -0.850818      11.715826      -0.343332       9.619334           0.000042
           75              C       3.097762      12.730141      13.114188      -0.223658      35.079567 0.47422797E+03  0.11422102E+05                                 9.376173                            7.335591      -0.068312       1.942186                    0.999251      30.751013      90.203378       0.597631       0.425514      -1.055863       0.002102       0.019092       0.013612       0.023542      -0.025274      -0.020756      -0.037996       0.027063       0.006508      -0.059915       0.027207       0.032708             10.724148       7.978539       3.990281       1.570612      11.194703       3.693257      12.999203           0.000180
           76              C       2.392055      10.527863       6.543184      -0.267630      36.889533 0.52286561E+03  0.12927993E+05                                 9.713770                            7.719766      -0.199603       1.888734                    0.999377      32.291306      96.536747       0.579583       0.427415      -1.052792      -0.007856      -0.018465      -0.034087       0.039555      -0.009514       0.033464      -0.012892      -0.058864      -0.016259      -0.051189       0.008286       0.042903             10.936682       9.118195      -3.238670      -2.762841       7.898668       0.504624      15.793184           0.000887
           77              C       0.729949      12.271622       6.661091      -0.216391      36.498232 0.48554421E+03  0.11785755E+05                                 9.693958                            7.462881      -0.176528       1.906795                    0.998840      31.086556      92.101066       0.586627       0.430146      -1.051049      -0.010785       0.013840      -0.020060       0.026651       0.021204      -0.023286       0.037967       0.017635      -0.026330      -0.058467       0.026978       0.031489             11.250723       8.619793      -3.918882       1.900329      10.171130      -3.585238      14.961247           0.001578
           78              C       1.517208      11.318460       7.283747       0.284343      31.043316 0.35107344E+03  0.78277473E+04                                 8.793783                            6.408907      -0.074909       2.001920                    0.999705      24.861344      69.707128       0.626132       0.438734      -1.049926      -0.003312      -0.005608       0.049648       0.050073      -0.005450       0.008020      -0.009285      -0.018062       0.085523      -0.025371      -0.007026       0.032397             10.684346       7.672585      -3.095334       0.350959       8.085103      -2.393126      16.295350          -0.000221
           79              C       1.660263      11.646370       4.531211      -0.158795      35.424309 0.47084624E+03  0.11376164E+05                                 9.603106                            7.415451      -0.241916       1.887685                    0.998954      30.932708      92.349351       0.578845       0.437953      -1.043145      -0.006829      -0.001788       0.021274       0.022414       0.036659      -0.003004      -0.010300      -0.005483       0.045489      -0.044736       0.010624       0.034113             11.109659      11.936854      -6.458521      -0.168233      11.495530      -0.670437       9.896591           0.001500
           80              C      -0.036355      13.473497       4.599041       0.550359      24.818914 0.26848172E+03  0.56535635E+04                                 7.929298                            5.821713      -0.073741       2.027769                    0.999404      22.830812      64.249535       0.614441       0.473389      -1.020034      -0.021952       0.035854      -0.024231       0.048524       0.076838       0.003155       0.034030       0.025977      -0.092479      -0.076214      -0.021867       0.098082              9.754473       8.604193      -5.098253       1.934356      11.434363      -3.488797       9.224862          -0.004160
           81              C       1.636146      10.313887      10.803738      -0.026809      26.040994 0.36379270E+03  0.82456893E+04                                 7.918985                            6.462048      -0.196513       1.955056                    0.997692      27.486022      79.636734       0.627792       0.430445      -1.047031       0.051743       0.068646      -0.019244       0.088090       0.030818       0.005362       0.028308      -0.049462       0.003731      -0.041779      -0.012028       0.053806              9.262870       6.674150       0.253718       1.539618       6.941940       1.878929      14.172520          -0.000019
           82              C       2.459419      10.698487       5.159961       0.004752      39.312209 0.43591545E+03  0.10201557E+05                                10.038025                            6.943644      -0.056485       1.987096                    0.999304      27.251503      76.836739       0.631012       0.414767      -1.070862      -0.046284       0.010278       0.036957       0.060113      -0.004637       0.006033      -0.007282      -0.027102       0.012673      -0.017590       0.000085       0.017505             12.644670      13.299411      -6.944053      -3.392533      11.104883       1.510982      13.529717           0.002436
           83              C       6.858424      10.469923       2.656223       0.618139      23.096933 0.24401314E+03  0.50162359E+04                                 7.524579                            5.562085      -0.049019       2.052146                    0.999490      21.772678      60.508823       0.626683       0.475437      -1.019092      -0.030495      -0.032756       0.048905       0.066291      -0.086986       0.024862       0.013057      -0.011716      -0.147440      -0.083888      -0.028221       0.112109              8.938535       8.699097       4.250049      -2.316053       8.070714      -1.921994      10.045795          -0.004467
           84              C       3.388118       9.875238       4.345342       0.592270      24.882275 0.25890894E+03  0.54126375E+04                                 7.971035                            5.740874      -0.165202       2.003066                    0.999326      22.508158      63.491661       0.613768       0.477354      -1.016045       0.038274      -0.058168      -0.015174       0.071265       0.070530      -0.010979      -0.082208      -0.087008      -0.119207      -0.096920      -0.040337       0.137257              9.810093      11.969949      -5.144378      -2.546478       8.145131       3.043021       9.315199           0.000167
           85              C       0.281469       6.590439       8.311791       0.622388      22.986721 0.24449987E+03  0.50236774E+04                                 7.484817                            5.563072      -0.054122       2.052944                    0.999388      21.650888      59.957176       0.628031       0.474659      -1.020538       0.029509      -0.059794       0.017889       0.069037       0.051261      -0.079846      -0.019878       0.107998       0.013488      -0.079761      -0.047055       0.126816              8.876391       7.335700      -3.453497       2.721967      11.541210      -0.679407       7.752262          -0.001055
           86              C      -0.523464       7.775362       7.838837       0.008979      36.771083 0.43382660E+03  0.10107926E+05                                 9.540993                            6.888588       0.039620       2.019280                    0.999295      26.841133      74.723569       0.640892       0.410181      -1.077302      -0.027993       0.030379      -0.019470       0.045668       0.005523       0.006884       0.013567      -0.009451       0.031597      -0.012581      -0.009482       0.022063             11.739591       9.585502      -6.200351       1.161956      14.078088      -2.616212      11.555185           0.010715
           87              C       4.449296       8.405895      11.902792       0.004314      37.857406 0.43406613E+03  0.10151571E+05                                 9.830710                            6.956398      -0.015986       2.004607                    0.999309      27.141415      76.601700       0.626447       0.418065      -1.068314       0.024712       0.030364       0.024961       0.046430      -0.004847      -0.011729      -0.002850       0.002540       0.019058      -0.013632      -0.001038       0.014670             12.336378      11.011348       6.491498       1.946007      12.918101       3.534545      13.079686           0.002783
           88              C      -1.304518       9.180096       6.051551       0.279652      30.406997 0.35052770E+03  0.78100687E+04                                 8.658039                            6.395710      -0.035947       2.013370                    0.999780      24.844290      69.562820       0.628184       0.437609      -1.050932       0.002960       0.002663      -0.049676       0.049836      -0.009685       0.006767      -0.017543      -0.010643       0.065831      -0.022356      -0.010315       0.032671             10.422562       7.064888      -3.084831       0.743970       9.079474      -3.084648      15.123322           0.000846
           89              C      11.684685      10.675144       2.731736      -0.027171      26.284202 0.36910973E+03  0.84138969E+04                                 8.006758                            6.538402      -0.341616       1.906773                    0.997027      27.825391      81.394529       0.618650       0.434329      -1.042535      -0.047319      -0.080694       0.005792       0.093724       0.016923       0.001408       0.035652      -0.037849       0.047633      -0.037345      -0.013895       0.051240              9.334508       6.577959       0.204913       1.465196       6.892284       0.550912      14.533281          -0.000011
           90              C      -2.012601       9.596931       8.305564       0.009758      37.466010 0.42776567E+03  0.99417713E+04                                 9.669683                            6.846595       0.043581       2.021219                    0.999297      26.862112      74.935660       0.641318       0.410936      -1.075718       0.022746      -0.017762      -0.046177       0.054454      -0.004137       0.008701      -0.004872      -0.005261       0.024012      -0.011041      -0.003429       0.014470             11.925148      10.633259      -5.685245      -3.258170      11.052654       1.829040      14.089531           0.009394
           91              C      -2.046890       9.929010       6.943273      -0.247101      35.546039 0.50896780E+03  0.12490631E+05                                 9.484506                            7.628351      -0.097202       1.925975                    0.999045      31.593310      93.870005       0.582116       0.428748      -1.052752      -0.010597       0.005256       0.040406       0.042102       0.003898       0.024060      -0.012406      -0.020896      -0.079605      -0.042492       0.015673       0.026819             10.572062       7.824853      -2.626038      -1.995940       8.076904       0.112454      15.814428           0.000369
           92              C      -1.243304       8.540949       8.754274      -0.161833      33.753768 0.46314242E+03  0.11112382E+05                                 9.210238                            7.304307      -0.096195       1.935079                    0.999336      30.483976      89.856170       0.590934       0.431991      -1.049701      -0.000019       0.002381      -0.019501       0.019646       0.032003       0.010577      -0.009913       0.003521       0.074669      -0.047394       0.019520       0.027874             10.409183       9.892337      -5.480616      -0.850775      11.715849       0.343285       9.619364          -0.000017
           93              C      -0.549306       8.111609       6.490192      -0.223656      35.079224 0.47422203E+03  0.11421925E+05                                 9.376132                            7.335557      -0.068301       1.942195                    0.999251      30.750749      90.202533       0.597631       0.425516      -1.055862       0.002091      -0.019105       0.013608       0.023549       0.025279      -0.020747       0.037998       0.027058       0.006479      -0.059914       0.027209       0.032706             10.724108       7.978505      -3.990272       1.570627      11.194658      -3.693262      12.999163           0.000074
           94              C       6.039123      10.313887      13.167180      -0.267638      36.889691 0.52286671E+03  0.12928037E+05                                 9.713815                            7.719780      -0.199651       1.888718                    0.999377      32.291444      96.537459       0.579581       0.427415      -1.052790      -0.007852       0.018475      -0.034090       0.039561       0.009514       0.033457       0.012887      -0.058860      -0.016280      -0.051181       0.008284       0.042897             10.936749       9.118264       3.238718      -2.762882       7.898720      -0.504643      15.793264           0.000908
           95              C      10.429281       8.570128       0.037094      -0.216405      36.499096 0.48555643E+03  0.11786146E+05                                 9.694151                            7.463000      -0.176580       1.906774                    0.998840      31.087069      92.103472       0.586618       0.430149      -1.051045      -0.010791      -0.013832      -0.020067       0.026654      -0.021188      -0.023295      -0.037964       0.017642      -0.026303      -0.058461       0.026971       0.031490             11.250969       8.619971       3.918981       1.900359      10.171340       3.585318      14.961594           0.001515
           96              C      11.216540       9.523290       0.659750       0.284328      31.043861 0.35107948E+03  0.78279232E+04                                 8.793900                            6.408969      -0.074923       2.001912                    0.999705      24.861644      69.708366       0.626128       0.438735      -1.049924      -0.003318       0.005611       0.049651       0.050077       0.005454       0.008016       0.009287      -0.018060       0.085548      -0.025374      -0.007030       0.032404             10.684509       7.672696       3.095393       0.350956       8.085218       2.393160      16.295612          -0.000252
           97              C       5.307331       9.195380      11.155208      -0.158806      35.424556 0.47084919E+03  0.11376268E+05                                 9.603186                            7.415491      -0.241943       1.887676                    0.998954      30.932888      92.350402       0.578840       0.437955      -1.043142      -0.006826       0.001803       0.021267       0.022408      -0.036653      -0.003013       0.010289      -0.005485       0.045495      -0.044729       0.010623       0.034106             11.109770      11.936960       6.458592      -0.168302      11.495628       0.670393       9.896721           0.001474
           98              C       3.610713       7.368253      11.223037       0.550353      24.818989 0.26848216E+03  0.56535733E+04                                 7.929326                            5.821725      -0.073741       2.027771                    0.999404      22.830701      64.249157       0.614440       0.473390      -1.020034      -0.021951      -0.035855      -0.024234       0.048526      -0.076834       0.003144      -0.034030       0.025974      -0.092440      -0.076218      -0.021850       0.098068              9.754523       8.604231       5.098295       1.934388      11.434428       3.488845       9.224911          -0.004182
           99              C      11.335478      10.527863       4.179742      -0.026808      26.040855 0.36379050E+03  0.82456240E+04                                 7.918951                            6.462023      -0.196495       1.955064                    0.997692      27.485891      79.636182       0.627794       0.430444      -1.047031       0.051738      -0.068646      -0.019248       0.088089      -0.030819       0.005367      -0.028310      -0.049475       0.003709      -0.041778      -0.012037       0.053814              9.262829       6.674114      -0.253720       1.539613       6.941922      -1.878892      14.172452          -0.000019
          100              C       6.106487      10.143263      11.783957       0.004779      39.311593 0.43590490E+03  0.10201268E+05                                10.038032                            6.943626      -0.056626       1.987060                    0.999304      27.251089      76.835896       0.631003       0.414775      -1.070855      -0.046283      -0.010271       0.036947       0.060106       0.004626       0.006042       0.007285      -0.027101       0.012675      -0.017592       0.000086       0.017507             12.644717      13.299440       6.944086      -3.392604      11.104909      -1.511045      13.529801           0.002436
          101              C      -2.840908      10.371827       9.280219       0.618108      23.097937 0.24402656E+03  0.50165643E+04                                 7.524748                            5.562214      -0.048998       2.052145                    0.999490      21.772937      60.509223       0.626682       0.475433      -1.019098      -0.030507       0.032761       0.048907       0.066302       0.086985       0.024864      -0.013062      -0.011700      -0.147469      -0.083892      -0.028220       0.112112              8.938737       8.699295      -4.250169      -2.316140       8.070884       1.922064      10.046030          -0.004467
          102              C       7.035186      10.966512      10.969338       0.592231      24.881562 0.25889964E+03  0.54124145E+04                                 7.970979                            5.740825      -0.165379       2.003013                    0.999326      22.508060      63.491988       0.613759       0.477363      -1.016037       0.038264       0.058177      -0.015158       0.071263      -0.070520      -0.010992       0.082202      -0.087022      -0.119236      -0.096904      -0.040353       0.137257              9.810034      11.969861       5.144337      -2.546450       8.145087      -3.043004       9.315152           0.000210
          103              C      -2.686665      13.537689      11.560199       0.622393      22.986858 0.24450160E+03  0.50237179E+04                                 7.484823                            5.563077      -0.054092       2.052951                    0.999388      21.650940      59.957196       0.628034       0.474657      -1.020540      -0.029510      -0.059798      -0.017890       0.069041      -0.051264      -0.079852       0.019877       0.107997       0.013482      -0.079765      -0.047058       0.126823              8.876396       7.335699       3.453496       2.721969      11.541227       0.679405       7.752262          -0.001036
          104              C      -1.881732       0.828112      12.033152       0.008979      36.771117 0.43382799E+03  0.10107961E+05                                 9.540974                            6.888583       0.039647       2.019288                    0.999295      26.841179      74.723571       0.640895       0.410179      -1.077304       0.027995       0.030384       0.019469       0.045672      -0.005525       0.006883      -0.013564      -0.009443       0.031603      -0.012580      -0.009481       0.022061             11.739555       9.585479       6.200327       1.161976      14.078050       2.616229      11.555137           0.010737
          105              C       6.491908       1.458645       7.969198       0.004330      37.857563 0.43406621E+03  0.10151582E+05                                 9.830765                            6.956416      -0.016017       2.004597                    0.999309      27.141431      76.601990       0.626444       0.418067      -1.068312      -0.024714       0.030362      -0.024960       0.046429       0.004851      -0.011728       0.002852       0.002542       0.019054      -0.013634      -0.001035       0.014669             12.336483      11.011431      -6.491584       1.946072      12.918247      -3.534626      13.079770           0.002802
          106              C       4.951586       2.232846       0.572446       0.279657      30.406901 0.35052711E+03  0.78100523E+04                                 8.658026                            6.395711      -0.035942       2.013373                    0.999780      24.844237      69.562659       0.628183       0.437610      -1.050932      -0.002962       0.002664       0.049675       0.049834       0.009686       0.006763       0.017543      -0.010641       0.065833      -0.022357      -0.010313       0.032671             10.422536       7.064866       3.084812       0.743979       9.079461       3.084656      15.123281           0.000873
          107              C       5.308783       3.727894       3.892260      -0.027172      26.284474 0.36911401E+03  0.84140205E+04                                 8.006823                            6.538448      -0.341621       1.906769                    0.997027      27.825548      81.395161       0.618647       0.434330      -1.042534       0.047314      -0.080697      -0.005794       0.093724      -0.016921       0.001409      -0.035653      -0.037852       0.047632      -0.037343      -0.013898       0.051242              9.334593       6.577968      -0.204924       1.465225       6.892362      -0.550934      14.533448          -0.000003
          108              C      -0.392595       2.649681      11.566425       0.009761      37.465848 0.42776479E+03  0.99417421E+04                                 9.669641                            6.846581       0.043599       2.021225                    0.999297      26.862082      74.935458       0.641320       0.410936      -1.075719      -0.022746      -0.017765       0.046176       0.054454       0.004138       0.008698       0.004872      -0.005262       0.024025      -0.011042      -0.003429       0.014471             11.925070      10.633179       5.685186      -3.258134      11.052587      -1.829012      14.089444           0.009429
          109              C      -0.358306       2.981760      12.928716      -0.247105      35.546192 0.50897176E+03  0.12490750E+05                                 9.484526                            7.628381      -0.097181       1.925980                    0.999045      31.593408      93.870312       0.582115       0.428748      -1.052753       0.010597       0.005254      -0.040406       0.042101      -0.003895       0.024061       0.012408      -0.020887      -0.079612      -0.042493       0.015675       0.026818             10.572071       7.824853       2.626020      -1.995931       8.076912      -0.112437      15.814449           0.000434
          110              C      -1.161892       1.593699      11.117716      -0.161827      33.753608 0.46314051E+03  0.11112320E+05                                 9.210199                            7.304288      -0.096175       1.935087                    0.999336      30.483859      89.855613       0.590935       0.431991      -1.049702       0.000023       0.002378       0.019503       0.019647      -0.032003       0.010574       0.009915       0.003520       0.074670      -0.047393       0.019520       0.027873             10.409127       9.892285       5.480580      -0.850757      11.715804      -0.343269       9.619291           0.000079
          111              C       4.196374       1.164359       0.133805      -0.223648      35.078845 0.47421704E+03  0.11421768E+05                                 9.376051                            7.335511      -0.068280       1.942203                    0.999251      30.750533      90.201563       0.597634       0.425515      -1.055863      -0.002093      -0.019102      -0.013607       0.023546      -0.025281      -0.020751      -0.037997       0.027067       0.006489      -0.059918       0.027213       0.032705             10.724000       7.978427       3.990218       1.570618      11.194556       3.693227      12.999018           0.000116
          112              C       4.902081       3.366637       6.704809      -0.267637      36.889534 0.52286431E+03  0.12927955E+05                                 9.713768                            7.719750      -0.199613       1.888730                    0.999377      32.291352      96.536898       0.579584       0.427414      -1.052792       0.007844       0.018462       0.034090       0.039553      -0.009508       0.033461      -0.012884      -0.058852      -0.016284      -0.051183       0.008292       0.042891             10.936686       9.118219      -3.238717      -2.762822       7.898711       0.504610      15.793129           0.000949
          113              C       6.564187       1.622878       6.586902      -0.216412      36.499750 0.48556589E+03  0.11786439E+05                                 9.694276                            7.463079      -0.176574       1.906772                    0.998840      31.087402      92.104852       0.586614       0.430149      -1.051044       0.010786      -0.013837       0.020066       0.026654       0.021187      -0.023292       0.037964       0.017646      -0.026306      -0.058459       0.026970       0.031489             11.251142       8.620082      -3.919059       1.900438      10.171518      -3.585429      14.961824           0.001549
          114              C       5.776928       2.576040       5.964246       0.284332      31.043785 0.35107820E+03  0.78278838E+04                                 8.793872                            6.408946      -0.074910       2.001916                    0.999705      24.861597      69.708085       0.626131       0.438733      -1.049926       0.003311       0.005605      -0.049650       0.050075      -0.005452       0.008018      -0.009286      -0.018055       0.085551      -0.025373      -0.007033       0.032405             10.684480       7.672674      -3.095400       0.350996       8.085228      -2.393197      16.295537          -0.000221
          115              C       5.633873       2.248130       8.716782      -0.158803      35.424680 0.47085088E+03  0.11376309E+05                                 9.603179                            7.415486      -0.241921       1.887680                    0.998954      30.932946      92.350321       0.578843       0.437953      -1.043144       0.006825       0.001800      -0.021268       0.022409       0.036658      -0.003010      -0.010289      -0.005481       0.045487      -0.044733       0.010624       0.034109             11.109769      11.936963      -6.458609      -0.168277      11.495657      -0.670408       9.896687           0.001567
          116              C       7.330491       0.421003       8.648952       0.550352      24.819451 0.26848697E+03  0.56537122E+04                                 7.929470                            5.821807      -0.073782       2.027751                    0.999404      22.831076      64.250879       0.614429       0.473395      -1.020029       0.021951      -0.035857       0.024232       0.048526       0.076838       0.003149       0.034027       0.025976      -0.092458      -0.076217      -0.021859       0.098076              9.754736       8.604406      -5.098433       1.934460      11.434707      -3.488957       9.225093          -0.004170
          117              C       5.657990       3.580613       2.444255      -0.026811      26.041269 0.36379730E+03  0.82458197E+04                                 7.919039                            6.462088      -0.196506       1.955055                    0.997692      27.486213      79.637408       0.627790       0.430445      -1.047031      -0.051743      -0.068648       0.019248       0.088093       0.030814       0.005362       0.028308      -0.049467       0.003714      -0.041774      -0.012032       0.053807              9.262940       6.674168       0.253719       1.539650       6.942000       1.878923      14.172653          -0.000002
          118              C       4.834717       3.196013       8.088032       0.004783      39.311292 0.43590219E+03  0.10201174E+05                                10.037928                            6.943570      -0.056586       1.987072                    0.999304      27.250997      76.835166       0.631011       0.414770      -1.070859       0.046280      -0.010275      -0.036950       0.060106      -0.004626       0.006044      -0.007281      -0.027098       0.012673      -0.017591       0.000089       0.017503             12.644570      13.299290      -6.944015      -3.392507      11.104820       1.510982      13.529601           0.002472
          119              C       0.435712       3.424577      10.591770       0.618117      23.097639 0.24402342E+03  0.50164783E+04                                 7.524663                            5.562164      -0.048972       2.052157                    0.999490      21.772724      60.508291       0.626688       0.475431      -1.019100       0.030508       0.032762      -0.048907       0.066302      -0.086981       0.024864       0.013062      -0.011703      -0.147468      -0.083890      -0.028217       0.112108              8.938617       8.699171       4.250095      -2.316089       8.070780      -1.922024      10.045899          -0.004390
          120              C       3.906018       4.019262       8.902651       0.592233      24.881626 0.25890095E+03  0.54124358E+04                                 7.970925                            5.740796      -0.165312       2.003034                    0.999326      22.507994      63.491260       0.613769       0.477355      -1.016043      -0.038266       0.058176       0.015159       0.071264       0.070519      -0.010991      -0.082198      -0.087024      -0.119234      -0.096901      -0.040352       0.137253              9.809956      11.969764      -5.144304      -2.546409       8.145039       3.042966       9.315067           0.000254
          121              O      -3.777223       4.302015      11.223700      -0.208427      27.421696 0.32961987E+03  0.70007392E+04                                 7.327218                            5.565069       0.344880       2.234923                    0.998951      22.575512      55.494390       0.818496       0.352338      -1.146123      -0.102995      -0.133959       0.048191       0.175714       0.062012       0.043831       0.111493      -0.077480       0.333911      -0.130459      -0.062147       0.192607              8.936308       4.940124       1.083470       1.699073       6.063851       3.424647      15.804949          -0.000330
          122              O       8.556450       4.475141       8.554097      -0.208447      27.216765 0.33163212E+03  0.70558364E+04                                 7.297245                            5.592474       0.326005       2.228171                    0.998923      22.625073      55.707128       0.814014       0.353657      -1.144787       0.107856      -0.117618      -0.076432       0.176943      -0.086441       0.053463      -0.121638      -0.074869       0.226515      -0.135941      -0.062197       0.198137              8.892534       5.274230      -1.500996       2.296194       6.924815      -4.475901      14.478556           0.000550
          123              O       3.552915       6.725772       3.258344      -0.506225      28.272125 0.44724375E+03  0.10247540E+05                                 7.262469                            6.455378       0.724380       2.291840                    0.998948      26.488099      67.533762       0.765069       0.349406      -1.149017      -0.007115      -0.008649      -0.024706       0.027126      -0.031053       0.009530       0.023400      -0.010433       0.100840      -0.054140       0.010368       0.043771              7.863240       5.957666       1.303481       0.633828       8.157593       2.541177       9.474462           0.030756
          124              O       6.447134       7.196517       3.813302      -0.533538      33.254498 0.50107001E+03  0.11806711E+05                                 8.123352                            6.858064       0.612305       2.251160                    0.998572      26.971566      69.639404       0.738482       0.351995      -1.147383       0.023325       0.012332       0.005826       0.027020       0.029259       0.000807      -0.005014       0.090710       0.106559      -0.071969       0.035303       0.036666              9.045991       9.529548      -2.010379       4.484652       7.801709      -1.502896       9.806717           0.038054
          125              O       4.518181       7.214302       1.384415      -0.509203      30.090523 0.45819410E+03  0.10570935E+05                                 7.612254                            6.553344       0.593680       2.243965                    0.998786      26.759371      68.647328       0.755326       0.351486      -1.146357       0.000816      -0.019844       0.006571       0.020920       0.025339      -0.020429      -0.016845       0.031051      -0.132638      -0.051304      -0.007154       0.058458              8.441597       8.329215       3.916753      -0.444890       9.873518       0.065975       7.122059           0.050395
          126              O       6.974664       8.304187       5.688688      -0.545365      32.819566 0.49163612E+03  0.11526266E+05                                 8.001023                            6.757488       0.585105       2.231205                    0.999192      27.218816      70.036863       0.750072       0.348304      -1.150734      -0.014066      -0.040351      -0.038451       0.057485       0.016592      -0.037124       0.009358      -0.004140      -0.066782      -0.051412       0.014101       0.037310              8.787655       6.225859      -2.281070       0.284478      13.643162       1.863627       6.493944           0.060662
          127              O      10.966348       2.690670       4.445232      -0.516768      35.843118 0.51074098E+03  0.12099639E+05                                 8.613309                            6.942822       0.483438       2.207790                    0.998925      26.997530      70.034337       0.730519       0.353918      -1.145120      -0.021627       0.012857       0.001089       0.025184       0.001700       0.012143      -0.026928      -0.012126      -0.140336      -0.057291       0.019067       0.038224             10.066054      11.802073      -6.330049      -1.097573      11.586007       1.181378       6.810082           0.036381
          128              O       9.988212       3.764854       2.754258      -0.559012      33.047752 0.50978405E+03  0.12073813E+05                                 8.035948                            6.897027       0.574195       2.221006                    0.999304      27.577664      71.578427       0.739059       0.349920      -1.148139      -0.001856      -0.019418       0.057458       0.060679       0.039716       0.007508       0.003432      -0.011422       0.045094      -0.047829       0.012432       0.035398              8.598080       6.464553      -1.128151      -1.664204       6.034599       1.012994      13.295088           0.054641
          129              O      -0.790295       2.406805       1.750060      -0.602038      39.075775 0.60739196E+03  0.15064239E+05                                 9.111256                            7.554434       0.269257       2.093981                    0.999501      29.344785      78.528902       0.700909       0.352343      -1.143525       0.065875      -0.034223      -0.001322       0.074246      -0.002808       0.007926       0.057026       0.016682      -0.140289      -0.081323       0.032165       0.049159             10.489469      15.763197       4.494139       0.583089       8.414559      -0.712920       7.290650           0.056050
          130              O       0.484436       2.697895       3.487402      -0.492222      28.726740 0.46364064E+03  0.10732588E+05                                 7.377420                            6.626477       0.580498       2.243116                    0.999030      26.647675      68.566458       0.745020       0.355153      -1.142923       0.002034       0.000952      -0.019608       0.019736      -0.051871      -0.013312       0.000856      -0.086135       0.054576      -0.077941       0.018587       0.059354              7.766980       6.861995       1.424258      -0.197718       6.510328      -1.901481       9.928616           0.044043
          131              O       1.372027      11.249265       8.648290      -0.208433      27.421407 0.32961715E+03  0.70006660E+04                                 7.327161                            5.565045       0.344877       2.234922                    0.998951      22.575455      55.494165       0.818498       0.352337      -1.146124       0.102994      -0.133960      -0.048186       0.175713      -0.062008       0.043830      -0.111491      -0.077477       0.333915      -0.130455      -0.062148       0.192603              8.936218       4.940090      -1.083453       1.699032       6.063791      -3.424576      15.804774          -0.000321
          132              O       2.384754      11.422391      11.317893      -0.208449      27.217009 0.33163478E+03  0.70559081E+04                                 7.297292                            5.592497       0.325984       2.228162                    0.998923      22.625153      55.707411       0.814012       0.353657      -1.144787      -0.107855      -0.117619       0.076437       0.176946       0.086442       0.053464       0.121639      -0.074868       0.226512      -0.135941      -0.062198       0.198139              8.892604       5.274263       1.501007       2.296209       6.924852       4.475944      14.478697           0.000570
          133              O       0.094153      13.673022       3.365653      -0.506117      28.268214 0.44716822E+03  0.10245337E+05                                 7.261660                            6.454720       0.724491       2.291909                    0.998948      26.486610      67.527538       0.765131       0.349394      -1.149031       0.007116      -0.008633       0.024711       0.027125       0.031084       0.009541      -0.023408      -0.010429       0.100910      -0.054184       0.010390       0.043794              7.862298       5.956967      -1.303190       0.633686       8.156517      -2.540774       9.473409           0.030696
          134              O      10.546334       0.249267       2.810694      -0.533589      33.255729 0.50109129E+03  0.11807356E+05                                 8.123606                            6.858248       0.612283       2.251142                    0.998573      26.971961      69.641198       0.738464       0.351999      -1.147378      -0.023315       0.012319      -0.005823       0.027005      -0.029242       0.000795       0.004999       0.090720       0.106559      -0.071963       0.035295       0.036668              9.046307       9.529933       2.010550       4.484824       7.802005       1.503005       9.806982           0.038181
          135              O      -0.871113       0.267052       5.239581      -0.509274      30.090752 0.45819934E+03  0.10571092E+05                                 7.612316                            6.553405       0.593697       2.243961                    0.998787      26.759472      68.647839       0.755318       0.351488      -1.146354      -0.000823      -0.019831      -0.006561       0.020905      -0.025311      -0.020428       0.016847       0.031041      -0.132726      -0.051333      -0.007111       0.058444              8.441655       8.329250      -3.916747      -0.444885       9.873582      -0.065999       7.122132           0.050599
          136              O      10.018804       1.356937       0.935308      -0.545293      32.816382 0.49157712E+03  0.11524514E+05                                 8.000449                            6.757029       0.585271       2.231285                    0.999192      27.217481      70.031836       0.750108       0.348298      -1.150741       0.014072      -0.040370       0.038450       0.057500      -0.016595      -0.037104      -0.009370      -0.004132      -0.066832      -0.051406       0.014107       0.037299              8.787002       6.225422       2.280843       0.284420      13.642072      -1.863559       6.493512           0.060930
          137              O       6.027120       9.637920       2.178765      -0.516912      35.849025 0.51083717E+03  0.12102537E+05                                 8.614387                            6.943580       0.483367       2.207724                    0.998926      26.999545      70.042305       0.730460       0.353929      -1.145107       0.021639       0.012837      -0.001078       0.025183      -0.001688       0.012132       0.026900      -0.012157      -0.140309      -0.057262       0.019043       0.038219             10.067441      11.803738       6.331123      -1.097823      11.587642      -1.181645       6.810943           0.036293
          138              O       7.005256      10.712104       3.869739      -0.559108      33.053045 0.50988313E+03  0.12076795E+05                                 8.036924                            6.897792       0.573938       2.220883                    0.999304      27.579793      71.586758       0.739000       0.349930      -1.148126       0.001849      -0.019430      -0.057471       0.060695      -0.039701       0.007486      -0.003446      -0.011454       0.045028      -0.047803       0.012412       0.035390              8.599178       6.465346       1.128382      -1.664499       6.035328      -1.013211      13.296861           0.054537
          139              O       4.437363       9.354055       4.873937      -0.601947      39.073842 0.60735622E+03  0.15063110E+05                                 9.110930                            7.554196       0.269276       2.094012                    0.999501      29.343985      78.525776       0.700924       0.352342      -1.143528      -0.065878      -0.034241       0.001338       0.074257       0.002802       0.007917      -0.057055       0.016674      -0.140276      -0.081343       0.032157       0.049187             10.489070      15.762578      -4.493939       0.583014       8.414250       0.712886       7.290382           0.055860
          140              O       3.162632       9.645145       3.136595      -0.492078      28.723969 0.46358484E+03  0.10730943E+05                                 7.376849                            6.625999       0.580593       2.243180                    0.999029      26.646529      68.561747       0.745062       0.355144      -1.142933      -0.002064       0.000971       0.019614       0.019746       0.051878      -0.013292      -0.000853      -0.086132       0.054592      -0.077944       0.018591       0.059353              7.766356       6.861413      -1.424061      -0.197700       6.509801       1.901303       9.927855           0.043916
          141              O      11.071359       9.592485       2.024293      -0.208443      27.422061 0.32962512E+03  0.70008841E+04                                 7.327308                            5.565135       0.344847       2.234911                    0.998951      22.575594      55.494867       0.818486       0.352340      -1.146120       0.102986       0.133962      -0.048193       0.175711       0.062015       0.043829       0.111493      -0.077475       0.333908      -0.130461      -0.062145       0.192605              8.936422       4.940186       1.083480       1.699084       6.063897       3.424663      15.805182          -0.000384
          142              O      -1.262314       9.419359       4.693896      -0.208451      27.217173 0.33163748E+03  0.70559798E+04                                 7.297322                            5.592519       0.325981       2.228158                    0.998923      22.625228      55.707650       0.814010       0.353657      -1.144787      -0.107867       0.117614       0.076432       0.176947      -0.086436       0.053467      -0.121638      -0.074877       0.226520      -0.135936      -0.062203       0.198138              8.892645       5.274281      -1.501018       2.296231       6.924886      -4.475971      14.478769           0.000510
          143              O       3.741221       7.168728       9.989649      -0.506021      28.265768 0.44711954E+03  0.10243942E+05                                 7.261272                            6.454394       0.724478       2.291932                    0.998948      26.485163      67.522917       0.765146       0.349396      -1.149029       0.007129       0.008645       0.024733       0.027152      -0.031027       0.009526       0.023401      -0.010430       0.100825      -0.054112       0.010345       0.043767              7.861863       5.956648       1.303078       0.633641       8.156022       2.540613       9.472918           0.030558
          144              O       0.847002       6.697983       9.434691      -0.533601      33.256228 0.50109996E+03  0.11807626E+05                                 8.123729                            6.858338       0.612288       2.251140                    0.998573      26.972028      69.641826       0.738454       0.352002      -1.147374      -0.023306      -0.012337      -0.005829       0.027006       0.029229       0.000798      -0.004998       0.090708       0.106538      -0.071948       0.035290       0.036658              9.046454       9.530094      -2.010589       4.484914       7.802120      -1.503022       9.807147           0.038074
          145              O       2.775955       6.680198      11.863578      -0.509253      30.090019 0.45818546E+03  0.10570700E+05                                 7.612243                            6.553345       0.593710       2.243975                    0.998787      26.758879      68.646245       0.755314       0.351492      -1.146350      -0.000821       0.019837      -0.006551       0.020907       0.025304      -0.020427      -0.016830       0.031027      -0.132653      -0.051304      -0.007116       0.058421              8.441576       8.329173       3.916709      -0.444858       9.873493       0.066021       7.122062           0.050458
          146              O       0.319472       5.590313       7.559305      -0.545330      32.817722 0.49160187E+03  0.11525261E+05                                 8.000746                            6.757266       0.585209       2.231254                    0.999192      27.217838      70.033706       0.750083       0.348305      -1.150733       0.014086       0.040369       0.038469       0.057514       0.016575      -0.037076       0.009353      -0.004134      -0.066843      -0.051371       0.014098       0.037272              8.787335       6.225655      -2.280954       0.284453      13.642609       1.863609       6.493742           0.060835
          147              O      -3.672212      11.203830       8.802761      -0.516708      35.841902 0.51071996E+03  0.12099018E+05                                 8.613140                            6.942694       0.483404       2.207793                    0.998925      26.996895      70.032379       0.730524       0.353920      -1.145119       0.021631      -0.012862      -0.001076       0.025189       0.001695       0.012130      -0.026924      -0.012125      -0.140304      -0.057275       0.019058       0.038217             10.065860      11.801856      -6.329921      -1.097541      11.585774       1.181341       6.809951           0.036268
          148              O      -2.694076      10.129646      10.493735      -0.558999      33.047456 0.50977795E+03  0.12073634E+05                                 8.035909                            6.896992       0.574224       2.221022                    0.999304      27.577434      71.577758       0.739060       0.349921      -1.148138       0.001856       0.019421      -0.057458       0.060680       0.039717       0.007508       0.003432      -0.011405       0.045091      -0.047829       0.012430       0.035399              8.598044       6.464532      -1.128156      -1.664211       6.034570       1.013001      13.295029           0.054588
          149              O      -5.261969      11.487695      11.497933      -0.602050      39.076136 0.60739825E+03  0.15064448E+05                                 9.111349                            7.554500       0.269249       2.093979                    0.999501      29.344778      78.529263       0.700902       0.352346      -1.143522      -0.065878       0.034217       0.001312       0.074246      -0.002806       0.007924       0.057016       0.016691      -0.140277      -0.081313       0.032166       0.049147             10.489581      15.763379       4.494175       0.583102       8.414623      -0.712941       7.290740           0.056051
          150              O       6.809700      11.196605       9.760591      -0.492266      28.728850 0.46368310E+03  0.10733840E+05                                 7.377855                            6.626839       0.580389       2.243065                    0.999030      26.648450      68.569792       0.744988       0.355159      -1.142915      -0.002024      -0.000952       0.019623       0.019750      -0.051859      -0.013322       0.000855      -0.086131       0.054516      -0.077923       0.018569       0.059354              7.767465       6.862438       1.424403      -0.197764       6.510726      -1.901637       9.929230           0.043938
          151              O       5.922109       2.645235       4.599703      -0.208438      27.421946 0.32962335E+03  0.70008337E+04                                 7.327272                            5.565106       0.344864       2.234916                    0.998951      22.575592      55.494728       0.818492       0.352339      -1.146122      -0.102996       0.133958       0.048193       0.175714      -0.062014       0.043831      -0.111494      -0.077480       0.333906      -0.130460      -0.062147       0.192606              8.936379       4.940156      -1.083479       1.699085       6.063895      -3.424677      15.805087          -0.000334
          152              O       4.909382       2.472109       1.930100      -0.208439      27.216528 0.33162856E+03  0.70557393E+04                                 7.297195                            5.592435       0.326025       2.228178                    0.998923      22.624987      55.706772       0.814018       0.353656      -1.144789       0.107861       0.117614      -0.076430       0.176942       0.086440       0.053463       0.121637      -0.074874       0.226516      -0.135940      -0.062197       0.198137              8.892474       5.274196       1.500989       2.296181       6.924778       4.475874      14.478448           0.000551
          153              O       7.199983       0.221478       9.882340      -0.506041      28.266863 0.44714107E+03  0.10244554E+05                                 7.261413                            6.454508       0.724517       2.291931                    0.998948      26.485920      67.525133       0.765146       0.349392      -1.149033      -0.007124       0.008633      -0.024730       0.027145       0.031058       0.009533      -0.023408      -0.010428       0.100866      -0.054152       0.010369       0.043783              7.862029       5.956759      -1.303119       0.633659       8.156213      -2.540685       9.473117           0.030680
          154              O      -3.252198      13.645233      10.437299      -0.533612      33.256778 0.50110992E+03  0.11807920E+05                                 8.123819                            6.858408       0.612263       2.251127                    0.998573      26.972297      69.642721       0.738449       0.352002      -1.147374       0.023308      -0.012340       0.005827       0.027009      -0.029234       0.000795       0.005000       0.090717       0.106547      -0.071955       0.035290       0.036665              9.046562       9.530214       2.010630       4.484980       7.802227       1.503060       9.807247           0.038161
          155              O       8.165249      13.627448       8.008412      -0.509272      30.091449 0.45821148E+03  0.10571455E+05                                 7.612485                            6.553531       0.593687       2.243957                    0.998787      26.759530      68.648529       0.755303       0.351492      -1.146349       0.000819       0.019839       0.006558       0.020911      -0.025310      -0.020429       0.016833       0.031036      -0.132679      -0.051313      -0.007120       0.058433              8.441872       8.329452      -3.916890      -0.444852       9.873871      -0.066055       7.122294           0.050513
          156              O      -2.724668      12.537563      12.312685      -0.545297      32.816372 0.49157729E+03  0.11524520E+05                                 8.000453                            6.757037       0.585302       2.231298                    0.999192      27.217419      70.031727       0.750107       0.348299      -1.150740      -0.014080       0.040366      -0.038459       0.057504      -0.016592      -0.037101      -0.009372      -0.004125      -0.066843      -0.051404       0.014107       0.037297              8.786993       6.225418       2.280815       0.284433      13.642037      -1.863560       6.493523           0.060821
          157              O       1.267016       4.256580      11.069228      -0.516685      35.840570 0.51069821E+03  0.12098376E+05                                 8.612949                            6.942565       0.483394       2.207800                    0.998925      26.996300      70.030489       0.730527       0.353921      -1.145117      -0.021629      -0.012863       0.001075       0.025188      -0.001686       0.012131       0.026913      -0.012122      -0.140254      -0.057255       0.019049       0.038206             10.065600      11.801534       6.329710      -1.097486      11.585469      -1.181290       6.809798           0.036273
          158              O       0.288880       3.182396       9.378254      -0.559040      33.047487 0.50977907E+03  0.12073660E+05                                 8.035894                            6.896984       0.574225       2.221018                    0.999304      27.577611      71.578073       0.739063       0.349919      -1.148140      -0.001860       0.019410       0.057453       0.060672      -0.039727       0.007510      -0.003422      -0.011419       0.045063      -0.047835       0.012429       0.035406              8.598025       6.464516       1.128151      -1.664204       6.034570      -1.013010      13.294988           0.054669
          159              O       2.856773       4.540445       8.374056      -0.602046      39.075975 0.60739558E+03  0.15064362E+05                                 9.111320                            7.554484       0.269199       2.093965                    0.999501      29.344735      78.529037       0.700903       0.352346      -1.143523       0.065877       0.034231      -0.001310       0.074251       0.002799       0.007917      -0.057019       0.016678      -0.140313      -0.081319       0.032164       0.049155             10.489548      15.763308      -4.494190       0.583076       8.414621       0.712938       7.290713           0.056009
          160              O       4.131504       4.249355      10.111398      -0.492232      28.726982 0.46364523E+03  0.10732727E+05                                 7.377481                            6.626525       0.580463       2.243101                    0.999030      26.647722      68.566805       0.745014       0.355154      -1.142921       0.002025      -0.000948      -0.019612       0.019739       0.051859      -0.013318      -0.000852      -0.086131       0.054555      -0.077929       0.018582       0.059346              7.767050       6.862061      -1.424286      -0.197720       6.510383       1.901499       9.928707           0.044017

******************************************************
Auxiliary information for the entire system
The total spin magnetic moment of the unit cell is   14.404852
The total net atomic charge of the unit cell is   0.000004
Accuracy of reproducing the electrostatic potential in the unit cell:
  The inner radius (bohr) =    5.0000
  The outer radius (bohr) =   12.0000
  Valid grid points have density less than (e/(bohr^3)) =    0.0001
  The number of valid grid points were=        30256
  The rms potential error without charges in kcal/mol is=      6.04302
  The rms potential error with partial charges in kcal/mol is=      2.24082
  The RRMSE value at monopole order=      0.37081
  The rms potential error with partial charges and cloud penetration in kcal/mol is=      2.23808
  The RRMSE value at monopole order with cloud penetration is=      0.37036
  The rms potential error with partial charges and atomic dipoles in kcal/mol is=      0.81023
  The RRMSE value at dipole order=      0.13408
  The rms potential error with partial charges, atomic dipoles and cloud penetration in kcal/mol is=      0.80889
  The RRMSE value at dipole order with cloud penetration=      0.13385

******************************************************
The electron densities and ab initio electrostatic potential were computed in VASP using the PBE functional and
projector augmented wave method. See the main text of the journal article for a description of computational details.
The atomic charges, dipoles, and quadrupoles were computed with the DDEC6 method as described in
(a) T. A. Manz and N. Gabaldon Limas, RSC Adv. 6 (2016) 47771-47801 DOI: 10.1039/c6ra04656h
(b) N. Gabaldon Limas and T. A. Manz, RSC Adv. 8 (2018) 2678-2707 DOI: 10.1039/c7ra11829e.
For each atom in the material, the electron cloud parameters were fit to the spherically averaged atom-in-material
electron density using radial positions for which this density was between 10^-4 and 10^-2 electrons per cubic bohr.
The polarizabilities, dispersion coefficients, and quantum Drude oscillator (QDO) parameters were fit using the MCLF method.
The magnetic structure of the system was optimized in VASP from the default ferromagnetic initial guess using spin polarization.
The atomic spin moments (ASMs) were computed on this optimized magnetic structure using the DDEC6 partition as inputs
to the method of T. A. Manz and D. S. Sholl, J. Chem. Theory Comput. 7 (2011) 4146-4164 DOI: 10.1021/ct200539n.
The RMSE and RRMSE were computed using a uniform grid with Ewald summation.
