# Supplementary material for: A collection of forcefield precursors for metal–organic frameworks
Source: RSC Adv. 2019 Nov 13;9(63):36492–507. doi: 10.1039/c9ra07327b (PMC9075174; doi:10.1039/c9ra07327b)
Supplement: RA-009-C9RA07327B-s3976 [file RA-009-C9RA07327B-s3976.xyz]

   62
jmolscript: load "" {1 1 1} spacegroup "x,y,z" unitcell [{     10.853200     0.000000     0.000000 }, {      0.000000    13.015800     0.000000 }, {      0.000000    -6.507900    11.272013 }]
Mn     0.000000     0.000000     7.514600     0.997006
Mn     0.000000     6.507900     3.757413     0.997185
H      6.561845     6.766914     2.031217     0.114913
H      6.561845     4.883528     4.396085     0.114912
H      6.561845     7.873257     4.844711     0.114912
H      4.291355     6.248886     2.031217     0.114913
H      4.291355     8.132272     4.396085     0.114912
H      4.291355     5.142543     4.844711     0.114911
H      4.291355    -0.259014     9.240796     0.114912
H      4.291355     1.624372     6.875928     0.114911
H      4.291355    -1.365357     6.427302     0.114912
H      6.561845     0.259014     9.240796     0.114912
H      6.561845    -1.624372     6.875928     0.114912
H      6.561845     1.365357     6.427302     0.114911
C      8.962573     0.728885    10.088452     0.320430
C      6.102754     6.657582     1.206105    -0.141011
C      8.962573     1.864513     5.596554     0.320457
C      6.102754     4.223627     4.903326    -0.141015
C      8.962573    -2.593398     6.859020     0.320438
C      6.102754     8.642491     5.162582    -0.141012
C      1.890627    -0.728885    10.088452     0.320430
C      4.750446     6.358218     1.206105    -0.141008
C      1.890627    -1.864513     5.596554     0.320456
C      4.750446     8.792173     4.903326    -0.141010
C      1.890627     2.593398     6.859020     0.320438
C      4.750446     4.373309     5.162582    -0.141010
C      1.890627     5.779015     1.183561     0.320434
C      4.750446    -0.149682    10.065908    -0.141011
C      1.890627     4.643387     5.675459     0.320461
C      4.750446     2.284273     6.368687    -0.141015
C      1.890627     9.101298     4.412993     0.320442
C      4.750446    -2.134591     6.109431    -0.141012
C      8.962573     7.236785     1.183561     0.320435
C      6.102754     0.149682    10.065908    -0.141008
C      8.962573     8.372413     5.675459     0.320461
C      6.102754    -2.284273     6.368687    -0.141010
C      8.962573     3.914502     4.412993     0.320443
C      6.102754     2.134591     6.109431    -0.141009
C      8.253859     7.106627     0.000000    -0.179362
C      6.798444     6.798152     0.000000     0.109325
C      8.253859     2.954587     5.117494    -0.179378
C      6.798444     3.108824     5.384641     0.109325
C      8.253859    -3.553313     6.154519    -0.179373
C      6.798444    -3.399076     5.887372     0.109325
C      2.599341     5.909173     0.000000    -0.179362
C      4.054756     6.217648     0.000000     0.109326
C      2.599341    -2.954587     5.117494    -0.179373
C      4.054756    -3.108824     5.384641     0.109324
C      2.599341     3.553313     6.154519    -0.179378
C      4.054756     3.399076     5.887372     0.109325
N      9.550816     0.834313     9.096514    -0.425479
N      9.550816     0.952757     6.001220    -0.425516
N      9.550816    -1.787069     7.446292    -0.425487
N      1.302384    -0.834313     9.096514    -0.425481
N      1.302384    -0.952757     6.001220    -0.425509
N      1.302384     1.787069     7.446292    -0.425491
N      1.302384     5.673587     2.175499    -0.425499
N      1.302384     5.555143     5.270793    -0.425537
N      1.302384     8.294969     3.825721    -0.425507
N      9.550816     7.342213     2.175499    -0.425502
N      9.550816     7.460657     5.270793    -0.425530
N      9.550816     4.720831     3.825721    -0.425512

The following XYZ coordinates are in angstroms. Other properties are in atomic units.
The sperically averaged electron density of each atom fit to a function of the form exp(a - br)
eigen_1, eigen_2 and eigen_3 are the three eigenvalues of traceless quadrupole moment tensor
  atom number  atomic symbol              X              Y              Z     net charge C6 coefficient C8 coefficient C10 coefficient fluctuating dipole atomic polarizability isotropic forcefield polarizability              a              b squared Pearson coefficient          <r^3>          <r^4>         wp_QDO          m_QDO          q_QDO       dipole_x       dipole_y       dipole_z         dipole            Qxy            Qxz            Qyz     Q(x^2-y^2)  Q(3z^2 - R^2)        eigen_1        eigen_2        eigen_3 static polarizability      alpha(xx)      alpha(xy)      alpha(xz)      alpha(yy)      alpha(yz)      alpha(zz) atomic spin moment
            1             Mn       0.000000       0.000000       7.514600       0.997006     231.265293 0.38268331E+04  0.14540756E+06                                28.931600                           19.657390       0.276834       1.854473                    0.999205      56.533272     167.816274       0.425711       0.378655      -1.161448       0.000000       0.000002       0.000004       0.000004      -0.000019      -0.000003       0.000004      -0.007177       0.007291      -0.004804       0.002373       0.002430             39.716621      44.864348      -0.000550       0.000085      37.143741      -0.000014      37.141776           4.454477
            2             Mn       0.000000       6.507900       3.757413       0.997185     231.243192 0.38263915E+04  0.14538605E+06                                28.929553                           19.656024       0.276948       1.854531                    0.999204      56.529725     167.800995       0.425735       0.378646      -1.161459      -0.000000      -0.000002      -0.000004       0.000004      -0.000019      -0.000003       0.000004      -0.007176       0.007289      -0.004803       0.002373       0.002430             39.713851      44.861206      -0.000553       0.000082      37.141154      -0.000013      37.139191           4.454412
            3              H       6.561845       6.766914       2.031217       0.114913       1.049760 0.74185203E+01  0.71807215E+02                                 1.735821                            1.613128      -0.949523       2.425284                    0.998092       3.538406       9.989340       0.481065       1.315381      -0.700751       0.016062       0.004502       0.033329       0.037271       0.004558      -0.000682      -0.000051       0.019494       0.041813      -0.017729       0.003746       0.013983              1.812446       1.773058       0.088494       0.364523       1.380893       0.093394       2.283387           0.000354
            4              H       6.561845       4.883528       4.396085       0.114912       1.049770 0.74186097E+01  0.71808266E+02                                 1.735828                            1.613134      -0.949529       2.425280                    0.998092       3.538428       9.989401       0.481066       1.315375      -0.700752       0.016062       0.026613      -0.020563       0.037270      -0.002870      -0.003606      -0.013248      -0.003540      -0.027292      -0.017730       0.003747       0.013983              1.812454       1.773067       0.271440      -0.258901       1.976889      -0.437491       1.687406           0.000354
            5              H       6.561845       7.873257       4.844711       0.114912       1.049757 0.74184957E+01  0.71806911E+02                                 1.735818                            1.613125      -0.949514       2.425288                    0.998092       3.538399       9.989313       0.481065       1.315381      -0.700751       0.016062      -0.031115      -0.012766       0.037270      -0.001689       0.004288       0.013299      -0.003451      -0.027025      -0.017729       0.003747       0.013983              1.812443       1.773057      -0.359932      -0.105622       2.138641       0.344092       1.525632           0.000354
            6              H       4.291355       6.248886       2.031217       0.114913       1.049762 0.74185423E+01  0.71807499E+02                                 1.735826                            1.613131      -0.949530       2.425280                    0.998092       3.538411       9.989367       0.481064       1.315383      -0.700751      -0.016062      -0.004502       0.033329       0.037270       0.004558       0.000682       0.000051       0.019494       0.041813      -0.017729       0.003746       0.013983              1.812451       1.773063       0.088495      -0.364524       1.380896      -0.093394       2.283395           0.000354
            7              H       4.291355       8.132272       4.396085       0.114912       1.049760 0.74185233E+01  0.71807237E+02                                 1.735821                            1.613127      -0.949519       2.425285                    0.998092       3.538406       9.989333       0.481066       1.315379      -0.700752      -0.016062      -0.026613      -0.020563       0.037270      -0.002870       0.003606       0.013248      -0.003540      -0.027291      -0.017729       0.003747       0.013983              1.812446       1.773059       0.271438       0.258900       1.976880       0.437488       1.687398           0.000354
            8              H       4.291355       5.142543       4.844711       0.114911       1.049771 0.74186098E+01  0.71808263E+02                                 1.735829                            1.613134      -0.949522       2.425283                    0.998092       3.538426       9.989393       0.481066       1.315375      -0.700752      -0.016062       0.031115      -0.012766       0.037270      -0.001689      -0.004288      -0.013299      -0.003451      -0.027026      -0.017730       0.003747       0.013983              1.812455       1.773068      -0.359937       0.105624       2.138656      -0.344096       1.525640           0.000354
            9              H       4.291355      -0.259014       9.240796       0.114912       1.049763 0.74185508E+01  0.71807592E+02                                 1.735826                            1.613132      -0.949528       2.425281                    0.998092       3.538415       9.989375       0.481064       1.315382      -0.700751      -0.016062      -0.004502      -0.033329       0.037270       0.004558      -0.000682      -0.000051       0.019494       0.041814      -0.017729       0.003746       0.013983              1.812451       1.773063       0.088495       0.364524       1.380896       0.093394       2.283394           0.000354
           10              H       4.291355       1.624372       6.875928       0.114911       1.049773 0.74186359E+01  0.71808597E+02                                 1.735833                            1.613138      -0.949533       2.425277                    0.998092       3.538436       9.989435       0.481065       1.315376      -0.700752      -0.016062      -0.026613       0.020563       0.037270      -0.002870      -0.003606      -0.013248      -0.003540      -0.027292      -0.017730       0.003747       0.013983              1.812459       1.773072       0.271440      -0.258902       1.976895      -0.437493       1.687410           0.000354
           11              H       4.291355      -1.365357       6.427302       0.114912       1.049760 0.74185221E+01  0.71807247E+02                                 1.735823                            1.613129      -0.949519       2.425285                    0.998092       3.538407       9.989348       0.481064       1.315382      -0.700751      -0.016062       0.031115       0.012766       0.037270      -0.001689       0.004288       0.013299      -0.003451      -0.027025      -0.017730       0.003747       0.013983              1.812448       1.773062      -0.359934      -0.105623       2.138647       0.344094       1.525636           0.000354
           12              H       6.561845       0.259014       9.240796       0.114912       1.049766 0.74185722E+01  0.71807872E+02                                 1.735830                            1.613135      -0.949536       2.425277                    0.998092       3.538420       9.989403       0.481063       1.315384      -0.700751       0.016062       0.004502      -0.033329       0.037270       0.004558       0.000682       0.000051       0.019494       0.041814      -0.017729       0.003746       0.013983              1.812456       1.773067       0.088495      -0.364526       1.380899      -0.093395       2.283401           0.000354
           13              H       6.561845      -1.624372       6.875928       0.114912       1.049764 0.74185553E+01  0.71807630E+02                                 1.735825                            1.613130      -0.949524       2.425283                    0.998092       3.538415       9.989367       0.481065       1.315379      -0.700752       0.016062       0.026613       0.020563       0.037270      -0.002870       0.003606       0.013248      -0.003540      -0.027291      -0.017729       0.003746       0.013983              1.812450       1.773063       0.271439       0.258901       1.976885       0.437490       1.687402           0.000354
           14              H       6.561845       1.365357       6.427302       0.114911       1.049775 0.74186455E+01  0.71808701E+02                                 1.735833                            1.613138      -0.949528       2.425280                    0.998092       3.538436       9.989431       0.481065       1.315375      -0.700752       0.016062      -0.031115       0.012766       0.037270      -0.001689      -0.004289      -0.013299      -0.003451      -0.027026      -0.017730       0.003747       0.013983              1.812460       1.773073      -0.359938       0.105624       2.138662      -0.344098       1.525644           0.000354
           15              C       8.962573       0.728885      10.088452       0.320430      41.205427 0.32355502E+03  0.70779031E+04                                10.481409                            6.277517       0.228609       2.096416                    0.999878      24.568238      68.529932       0.613043       0.456729      -1.038040      -0.021207       0.000912       0.028992       0.035932       0.014726       0.104205       0.017795       0.051715      -0.207471      -0.127593       0.005165       0.122429             14.177975      12.946916       0.871841     -10.052818       5.745045      -1.229290      23.841964           0.020320
           16              C       6.102754       6.657582       1.206105      -0.141011      36.704612 0.45255786E+03  0.10765367E+05                                 9.636749                            7.130029       0.097530       2.000657                    0.999628      29.869717      86.861632       0.611240       0.421250      -1.059320      -0.021899      -0.003885      -0.010916       0.024775       0.001126       0.024177       0.005057       0.003316       0.055237      -0.022252      -0.011168       0.033420             11.457171      16.540291       2.183747      -1.165300       5.321937      -0.139338      12.509285          -0.018574
           17              C       8.962573       1.864513       5.596554       0.320457      41.204662 0.32354445E+03  0.70776152E+04                                10.481308                            6.277430       0.228594       2.096420                    0.999878      24.567810      68.528498       0.613045       0.456732      -1.038039      -0.021204       0.024643      -0.015281       0.035922       0.082885      -0.064860       0.024826       0.125540       0.013975      -0.127599       0.005162       0.122437             14.177888      12.946919      -9.141949       4.271385      20.382162      -7.221480       9.204581           0.020325
           18              C       6.102754       4.223627       4.903326      -0.141015      36.704921 0.45256164E+03  0.10765477E+05                                 9.636780                            7.130043       0.097525       2.000653                    0.999628      29.869908      86.862196       0.611241       0.421248      -1.059321      -0.021900      -0.007510       0.008821       0.024776       0.020375      -0.013065      -0.015207      -0.014259       0.002500      -0.022250      -0.011171       0.033422             11.457225      16.540397      -2.101075      -1.308524      10.833154      -3.042556       6.998126          -0.018568
           19              C       8.962573      -2.593398       6.859020       0.320438      41.205201 0.32355217E+03  0.70778289E+04                                10.481394                            6.277502       0.228627       2.096425                    0.999878      24.568132      68.529692       0.613041       0.456731      -1.038038      -0.021209      -0.025560      -0.013703       0.035930      -0.097608      -0.039350      -0.042621       0.094715      -0.078476      -0.127596       0.005166       0.122430             14.177972      12.946954       8.270128       5.781427      18.253168       8.450797      11.333792           0.020328
           20              C       6.102754       8.642491       5.162582      -0.141012      36.704689 0.45255825E+03  0.10765381E+05                                 9.636772                            7.130040       0.097533       2.000657                    0.999628      29.869723      86.861724       0.611238       0.421251      -1.059319      -0.021901       0.011398       0.002095       0.024778      -0.021502      -0.011113       0.010153      -0.023027      -0.023784      -0.022252      -0.011173       0.033425             11.457216      16.540393      -0.082697       2.473834      10.591799       3.181882       7.239455          -0.018569
           21              C       1.890627      -0.728885      10.088452       0.320430      41.205600 0.32355616E+03  0.70779383E+04                                10.481455                            6.277539       0.228603       2.096414                    0.999878      24.568287      68.530243       0.613040       0.456731      -1.038039       0.021208      -0.000910       0.028992       0.035933       0.014725      -0.104205      -0.017795       0.051714      -0.207470      -0.127593       0.005165       0.122428             14.178046      12.946995       0.871852      10.052882       5.745070       1.229305      23.842073           0.020319
           22              C       4.750446       6.358218       1.206105      -0.141008      36.704509 0.45255619E+03  0.10765318E+05                                 9.636735                            7.130019       0.097534       2.000658                    0.999628      29.869658      86.861446       0.611240       0.421250      -1.059320       0.021899       0.003884      -0.010916       0.024775       0.001125      -0.024177      -0.005058       0.003317       0.055237      -0.022251      -0.011169       0.033420             11.457156      16.540260       2.183742       1.165305       5.321929       0.139338      12.509278          -0.018575
           23              C       1.890627      -1.864513       5.596554       0.320456      41.204767 0.32354519E+03  0.70776378E+04                                10.481343                            6.277448       0.228592       2.096420                    0.999878      24.567816      68.528622       0.613042       0.456733      -1.038037       0.021205      -0.024642      -0.015283       0.035923       0.082884       0.064860      -0.024826       0.125538       0.013983      -0.127599       0.005164       0.122435             14.177938      12.946950      -9.141974      -4.271401      20.382242       7.221518       9.204620           0.020327
           24              C       4.750446       8.792173       4.903326      -0.141010      36.704636 0.45255758E+03  0.10765358E+05                                 9.636748                            7.130023       0.097533       2.000658                    0.999628      29.869722      86.861618       0.611241       0.421249      -1.059320       0.021900       0.007510       0.008822       0.024776       0.020375       0.013065       0.015206      -0.014259       0.002500      -0.022251      -0.011170       0.033421             11.457187      16.540348      -2.101062       1.308523      10.833110       3.042541       6.998103          -0.018570
           25              C       1.890627       2.593398       6.859020       0.320438      41.204901 0.32355014E+03  0.70777667E+04                                10.481308                            6.277460       0.228636       2.096427                    0.999878      24.568072      68.529227       0.613047       0.456728      -1.038041       0.021208       0.025560      -0.013703       0.035929      -0.097610       0.039350       0.042619       0.094720      -0.078480      -0.127596       0.005163       0.122433             14.177843      12.946838       8.270047      -5.781369      18.252999      -8.450712      11.333691           0.020323
           26              C       4.750446       4.373309       5.162582      -0.141010      36.704749 0.45255907E+03  0.10765399E+05                                 9.636748                            7.130021       0.097534       2.000657                    0.999628      29.869816      86.861835       0.611243       0.421248      -1.059322       0.021901      -0.011398       0.002094       0.024778      -0.021503       0.011113      -0.010154      -0.023027      -0.023785      -0.022251      -0.011175       0.033426             11.457184      16.540333      -0.082710      -2.473820      10.591781      -3.181877       7.239436          -0.018568
           27              C       1.890627       5.779015       1.183561       0.320434      41.205103 0.32355233E+03  0.70778306E+04                                10.481364                            6.277496       0.228601       2.096416                    0.999878      24.568134      68.529612       0.613043       0.456730      -1.038039       0.021206      -0.000912      -0.028991       0.035930       0.014727       0.104206       0.017794       0.051713      -0.207473      -0.127595       0.005165       0.122429             14.177910      12.946852       0.871838     -10.052761       5.745026      -1.229286      23.841854           0.020319
           28              C       4.750446      -0.149682      10.065908      -0.141011      36.704657 0.45255845E+03  0.10765386E+05                                 9.636759                            7.130035       0.097527       2.000655                    0.999628      29.869743      86.861752       0.611239       0.421250      -1.059320       0.021899       0.003885       0.010916       0.024775       0.001126       0.024177       0.005057       0.003316       0.055238      -0.022252      -0.011169       0.033420             11.457184      16.540316       2.183751      -1.165300       5.321942      -0.139338      12.509295          -0.018575
           29              C       1.890627       4.643387       5.675459       0.320461      41.204321 0.32354160E+03  0.70775386E+04                                10.481262                            6.277408       0.228586       2.096420                    0.999878      24.567699      68.528159       0.613045       0.456733      -1.038038       0.021203      -0.024642       0.015281       0.035921       0.082886      -0.064861       0.024827       0.125540       0.013976      -0.127601       0.005163       0.122438             14.177821      12.946853      -9.141896       4.271358      20.382068      -7.221440       9.204541           0.020325
           30              C       4.750446       2.284273       6.368687      -0.141015      36.704967 0.45256224E+03  0.10765496E+05                                 9.636789                            7.130049       0.097522       2.000652                    0.999628      29.869934      86.862314       0.611241       0.421248      -1.059321       0.021900       0.007510      -0.008821       0.024776       0.020375      -0.013065      -0.015208      -0.014259       0.002500      -0.022250      -0.011172       0.033422             11.457238      16.540421      -2.101077      -1.308527      10.833163      -3.042559       6.998132          -0.018568
           31              C       1.890627       9.101298       4.412993       0.320442      41.204869 0.32354941E+03  0.70777546E+04                                10.481349                            6.277481       0.228619       2.096425                    0.999878      24.568025      68.529362       0.613041       0.456732      -1.038038       0.021208       0.025559       0.013702       0.035928      -0.097609      -0.039350      -0.042621       0.094715      -0.078473      -0.127597       0.005167       0.122430             14.177905      12.946889       8.270079       5.781394      18.253081       8.450754      11.333746           0.020326
           32              C       4.750446      -2.134591       6.109431      -0.141012      36.704732 0.45255882E+03  0.10765399E+05                                 9.636781                            7.130045       0.097530       2.000656                    0.999628      29.869748      86.861838       0.611238       0.421251      -1.059319       0.021901      -0.011397      -0.002095       0.024778      -0.021502      -0.011113       0.010153      -0.023027      -0.023784      -0.022252      -0.011174       0.033425             11.457228      16.540416      -0.082699       2.473838      10.591807       3.181885       7.239461          -0.018570
           33              C       8.962573       7.236785       1.183561       0.320435      41.205254 0.32355328E+03  0.70778606E+04                                10.481408                            6.277517       0.228595       2.096415                    0.999878      24.568174      68.529895       0.613040       0.456732      -1.038038      -0.021207       0.000910      -0.028991       0.035931       0.014726      -0.104206      -0.017795       0.051712      -0.207472      -0.127595       0.005166       0.122429             14.177977      12.946928       0.871848      10.052821       5.745049       1.229300      23.841954           0.020321
           34              C       6.102754       0.149682      10.065908      -0.141008      36.704549 0.45255669E+03  0.10765334E+05                                 9.636744                            7.130024       0.097531       2.000657                    0.999628      29.869681      86.861557       0.611239       0.421250      -1.059319      -0.021899      -0.003884       0.010916       0.024775       0.001126      -0.024177      -0.005058       0.003317       0.055238      -0.022251      -0.011169       0.033420             11.457168      16.540283       2.183745       1.165306       5.321934       0.139338      12.509287          -0.018573
           35              C       8.962573       8.372413       5.675459       0.320461      41.204429 0.32354237E+03  0.70775621E+04                                10.481297                            6.277427       0.228584       2.096420                    0.999878      24.567706      68.528288       0.613042       0.456734      -1.038037      -0.021204       0.024641       0.015282       0.035921       0.082885       0.064861      -0.024827       0.125538       0.013983      -0.127600       0.005165       0.122435             14.177872      12.946885      -9.141921      -4.271375      20.382149       7.221479       9.204581           0.020329
           36              C       6.102754      -2.284273       6.368687      -0.141010      36.704677 0.45255809E+03  0.10765374E+05                                 9.636757                            7.130028       0.097531       2.000656                    0.999628      29.869746      86.861729       0.611240       0.421250      -1.059320      -0.021900      -0.007510      -0.008822       0.024776       0.020375       0.013065       0.015207      -0.014260       0.002500      -0.022250      -0.011171       0.033421             11.457199      16.540370      -2.101064       1.308525      10.833118       3.042543       6.998109          -0.018569
           37              C       8.962573       3.914502       4.412993       0.320443      41.204558 0.32354729E+03  0.70776898E+04                                10.481261                            6.277438       0.228630       2.096428                    0.999878      24.567960      68.528884       0.613047       0.456729      -1.038041      -0.021207      -0.025559       0.013703       0.035927      -0.097611       0.039350       0.042620       0.094721      -0.078477      -0.127598       0.005164       0.122434             14.177775      12.946771       8.269996      -5.781336      18.252910      -8.450667      11.333644           0.020324
           38              C       6.102754       2.134591       6.109431      -0.141009      36.704791 0.45255960E+03  0.10765416E+05                                 9.636757                            7.130026       0.097531       2.000656                    0.999628      29.869841      86.861952       0.611242       0.421248      -1.059321      -0.021901       0.011398      -0.002094       0.024778      -0.021503       0.011113      -0.010154      -0.023027      -0.023786      -0.022251      -0.011175       0.033426             11.457196      16.540356      -0.082711      -2.473823      10.591789      -3.181880       7.239442          -0.018569
           39              C       8.253859       7.106627       0.000000      -0.179362      57.050849 0.48202852E+03  0.11502459E+05                                12.230966                            7.139294       0.154571       2.030582                    0.998691      28.994662      81.035501       0.647320       0.396524      -1.089134      -0.016719      -0.004491       0.000000       0.017312       0.030427       0.000000      -0.000000       0.132197       0.221914      -0.109751       0.035780       0.073971             16.806996      21.849128       2.572957       0.000029       6.401732       0.000007      22.170128          -0.092245
           40              C       6.798444       6.798152       0.000000       0.109325      39.204132 0.42064604E+03  0.97673515E+04                                10.090921                            6.877113      -0.080727       1.973991                    0.999385      26.843367      75.655308       0.625633       0.421625      -1.065334       0.008370       0.000513       0.000000       0.008386       0.014982      -0.000000      -0.000000       0.065512      -0.005738      -0.035063      -0.001913       0.036976             12.970270      20.376800       2.676037       0.000015       5.410591       0.000003      13.123421          -0.032316
           41              C       8.253859       2.954587       5.117494      -0.179378      57.051556 0.48203455E+03  0.11502631E+05                                12.231027                            7.139317       0.154582       2.030582                    0.998691      28.994861      81.035957       0.647322       0.396521      -1.089136      -0.016724       0.002248       0.003890       0.017317      -0.015215      -0.026353      -0.076677      -0.000592      -0.176484      -0.109765       0.035785       0.073979             16.807118      21.849326      -1.286531      -2.228220      18.228167      -6.827950      10.343860          -0.092202
           42              C       6.798444       3.108824       5.384641       0.109325      39.204343 0.42064769E+03  0.97674010E+04                                10.090958                            6.877129      -0.080739       1.973987                    0.999385      26.843436      75.655580       0.625631       0.421626      -1.065334       0.008373      -0.000256      -0.000445       0.008389      -0.007491      -0.012976      -0.012943       0.043100      -0.072990      -0.035067      -0.001912       0.036979             12.970344      20.376948      -1.338042      -2.317506      11.195264      -3.339766       7.338819          -0.032306
           43              C       8.253859      -3.553313       6.154519      -0.179373      57.051358 0.48203219E+03  0.11502562E+05                                12.231013                            7.139305       0.154586       2.030585                    0.998691      28.994774      81.035727       0.647322       0.396522      -1.089136      -0.016724       0.002248      -0.003888       0.017317      -0.015216       0.026353       0.076674      -0.000596      -0.176475      -0.109760       0.035782       0.073978             16.807104      21.849298      -1.286505       2.228228      18.228158       6.827954      10.343858          -0.092221
           44              C       6.798444      -3.399076       5.887372       0.109325      39.204280 0.42064708E+03  0.97673823E+04                                10.090946                            6.877121      -0.080733       1.973989                    0.999385      26.843406      75.655452       0.625632       0.421625      -1.065334       0.008373      -0.000256       0.000445       0.008389      -0.007491       0.012976       0.012943       0.043100      -0.072988      -0.035066      -0.001913       0.036978             12.970331      20.376942      -1.338027       2.317512      11.195240       3.339758       7.338811          -0.032308
           45              C       2.599341       5.909173       0.000000      -0.179362      57.050851 0.48202852E+03  0.11502459E+05                                12.230967                            7.139294       0.154572       2.030582                    0.998691      28.994662      81.035503       0.647320       0.396524      -1.089134       0.016719       0.004491      -0.000001       0.017312       0.030427      -0.000000      -0.000001       0.132197       0.221914      -0.109751       0.035780       0.073971             16.806997      21.849129       2.572957       0.000023       6.401732       0.000005      22.170130          -0.092242
           46              C       4.054756       6.217648       0.000000       0.109326      39.204122 0.42064591E+03  0.97673479E+04                                10.090920                            6.877112      -0.080727       1.973991                    0.999385      26.843362      75.655294       0.625632       0.421625      -1.065334      -0.008370      -0.000513      -0.000000       0.008386       0.014981       0.000000      -0.000000       0.065512      -0.005738      -0.035063      -0.001913       0.036976             12.970269      20.376797       2.676036       0.000015       5.410590       0.000003      13.123420          -0.032316
           47              C       2.599341      -2.954587       5.117494      -0.179373      57.051379 0.48203239E+03  0.11502569E+05                                12.231016                            7.139307       0.154586       2.030584                    0.998691      28.994781      81.035754       0.647322       0.396522      -1.089136       0.016724      -0.002247       0.003889       0.017317      -0.015215       0.026353       0.076674      -0.000595      -0.176475      -0.109760       0.035783       0.073978             16.807108      21.849303      -1.286500       2.228231      18.228160       6.827956      10.343862          -0.092218
           48              C       4.054756      -3.108824       5.384641       0.109324      39.204274 0.42064701E+03  0.97673801E+04                                10.090945                            6.877120      -0.080732       1.973989                    0.999385      26.843404      75.655442       0.625632       0.421625      -1.065334      -0.008373       0.000256      -0.000445       0.008389      -0.007491       0.012976       0.012942       0.043100      -0.072988      -0.035065      -0.001913       0.036978             12.970329      20.376939      -1.338027       2.317511      11.195238       3.339758       7.338810          -0.032309
           49              C       2.599341       3.553313       6.154519      -0.179378      57.051571 0.48203468E+03  0.11502635E+05                                12.231029                            7.139318       0.154582       2.030582                    0.998691      28.994865      81.035975       0.647322       0.396521      -1.089136       0.016724      -0.002248      -0.003890       0.017317      -0.015216      -0.026353      -0.076677      -0.000592      -0.176484      -0.109765       0.035785       0.073979             16.807122      21.849331      -1.286537      -2.228217      18.228174      -6.827951      10.343860          -0.092200
           50              C       4.054756       3.399076       5.887372       0.109325      39.204336 0.42064760E+03  0.97673983E+04                                10.090957                            6.877128      -0.080739       1.973987                    0.999385      26.843433      75.655568       0.625631       0.421626      -1.065334      -0.008373       0.000256       0.000445       0.008389      -0.007491      -0.012976      -0.012943       0.043101      -0.072989      -0.035067      -0.001912       0.036979             12.970342      20.376945      -1.338042      -2.317506      11.195262      -3.339766       7.338818          -0.032307
           51              N       9.550816       0.834313       9.096514      -0.425479      54.080531 0.58327276E+03  0.14423695E+05                                11.634314                            7.776538       0.544430       2.161889                    0.999081      30.348745      83.025917       0.637044       0.388805      -1.107716       0.004701       0.011903      -0.002727       0.013085       0.013264       0.105211       0.020857       0.022981      -0.184318      -0.127688       0.014699       0.112989             15.327024      14.663530       0.253084     -10.145146       7.438210      -0.657158      23.879333          -0.014665
           52              N       9.550816       0.952757       6.001220      -0.425516      54.082707 0.58329094E+03  0.14424250E+05                                11.634522                            7.776594       0.544543       2.161908                    0.999082      30.349459      83.028057       0.637050       0.388799      -1.107721       0.004688      -0.008319      -0.008956       0.013092       0.084507      -0.064121       0.024523       0.101519       0.051379      -0.127725       0.014716       0.113009             15.327389      14.664081      -8.912910       4.853647      20.338557      -6.790804      10.979529          -0.014640
           53              N       9.550816      -1.787069       7.446292      -0.425487      54.081922 0.58328908E+03  0.14424214E+05                                11.634528                            7.776663       0.544411       2.161879                    0.999082      30.349122      83.027572       0.637036       0.388807      -1.107713       0.004701      -0.003589       0.011675       0.013087      -0.097748      -0.041120      -0.045359       0.065432      -0.056994      -0.127691       0.014700       0.112991             15.327324      14.663927       8.659718       5.291770      19.200351       7.447799      12.117694          -0.014653
           54              N       1.302384      -0.834313       9.096514      -0.425481      54.081424 0.58328286E+03  0.14424017E+05                                11.634473                            7.776630       0.544416       2.161884                    0.999081      30.348898      83.026732       0.637036       0.388808      -1.107713      -0.004701      -0.011901      -0.002727       0.013083       0.013260      -0.105210      -0.020855       0.022986      -0.184314      -0.127686       0.014697       0.112988             15.327256      14.663762       0.253095      10.145330       7.438302       0.657180      23.879704          -0.014663
           55              N       1.302384      -0.952757       6.001220      -0.425509      54.082405 0.58328729E+03  0.14424138E+05                                11.634486                            7.776574       0.544550       2.161912                    0.999082      30.349347      83.027711       0.637050       0.388799      -1.107721      -0.004688       0.008320      -0.008955       0.013091       0.084505       0.064121      -0.024523       0.101518       0.051390      -0.127725       0.014718       0.113008             15.327336      14.664027      -8.912868      -4.853630      20.338481       6.790780      10.979502          -0.014649
           56              N       1.302384       1.787069       7.446292      -0.425491      54.081288 0.58328218E+03  0.14423989E+05                                11.634395                            7.776586       0.544421       2.161881                    0.999082      30.349077      83.027067       0.637043       0.388804      -1.107717      -0.004702       0.003591       0.011676       0.013090      -0.097751       0.041119       0.045359       0.065433      -0.056993      -0.127693       0.014699       0.112994             15.327132      14.663738       8.659594      -5.291692      19.200111      -7.447694      12.117547          -0.014643
           57              N       1.302384       5.673587       2.175499      -0.425499      54.081390 0.58328406E+03  0.14424042E+05                                11.634434                            7.776613       0.544454       2.161891                    0.999081      30.349036      83.026878       0.637041       0.388805      -1.107716      -0.004698      -0.011905       0.002724       0.013085       0.013265       0.105216       0.020856       0.022976      -0.184329      -0.127695       0.014702       0.112992             15.327200      14.663695       0.253081     -10.145282       7.438282      -0.657157      23.879623          -0.014664
           58              N       1.302384       5.555143       5.270793      -0.425537      54.083581 0.58330243E+03  0.14424604E+05                                11.634644                            7.776670       0.544566       2.161910                    0.999082      30.349754      83.029033       0.637047       0.388799      -1.107721      -0.004686       0.008317       0.008959       0.013092       0.084510      -0.064124       0.024527       0.101519       0.051382      -0.127731       0.014719       0.113012             15.327568      14.664250      -8.913028       4.853718      20.338795      -6.790900      10.979658          -0.014639
           59              N       1.302384       8.294969       3.825721      -0.425507      54.082766 0.58330022E+03  0.14424557E+05                                11.634645                            7.776736       0.544435       2.161882                    0.999082      30.349411      83.028520       0.637033       0.388807      -1.107714      -0.004699       0.003593      -0.011675       0.013088      -0.097753      -0.041121      -0.045362       0.065434      -0.056984      -0.127697       0.014704       0.112994             15.327495      14.664088       8.659834       5.291833      19.200581       7.447890      12.117816          -0.014651
           60              N       9.550816       7.342213       2.175499      -0.425502      54.082275 0.58329407E+03  0.14424362E+05                                11.634592                            7.776704       0.544439       2.161886                    0.999081      30.349186      83.027683       0.637033       0.388808      -1.107713       0.004698       0.011903       0.002724       0.013083       0.013261      -0.105215      -0.020854       0.022981      -0.184325      -0.127692       0.014701       0.112991             15.327430      14.663927       0.253093      10.145464       7.438374       0.657178      23.879990          -0.014664
           61              N       9.550816       7.460657       5.270793      -0.425530      54.083295 0.58329897E+03  0.14424498E+05                                11.634612                            7.776652       0.544572       2.161913                    0.999082      30.349644      83.028703       0.637047       0.388799      -1.107721       0.004685      -0.008318       0.008958       0.013092       0.084509       0.064124      -0.024528       0.101518       0.051393      -0.127732       0.014721       0.113011             15.327520      14.664200      -8.912989      -4.853702      20.338725       6.790878      10.979634          -0.014650
           62              N       9.550816       4.720831       3.825721      -0.425512      54.082149 0.58329351E+03  0.14424338E+05                                11.634517                            7.776662       0.544444       2.161883                    0.999082      30.349365      83.028026       0.637040       0.388804      -1.107717       0.004700      -0.003595      -0.011676       0.013090      -0.097756       0.041120       0.045362       0.065435      -0.056983      -0.127700       0.014703       0.112997             15.327310      14.663906       8.659713      -5.291758      19.200349      -7.447788      12.117674          -0.014643

******************************************************
Auxiliary information for the entire system
The total spin magnetic moment of the unit cell is   8.011160
The total net atomic charge of the unit cell is   0.000002
Accuracy of reproducing the electrostatic potential in the unit cell:
  The inner radius (bohr) =    5.0000
  The outer radius (bohr) =   12.0000
  Valid grid points have density less than (e/(bohr^3)) =    0.0001
  The number of valid grid points were=       198857
  The rms potential error without charges in kcal/mol is=      1.23355
  The rms potential error with partial charges in kcal/mol is=      0.27134
  The RRMSE value at monopole order=      0.21997
  The rms potential error with partial charges and cloud penetration in kcal/mol is=      0.26360
  The RRMSE value at monopole order with cloud penetration is=      0.21370
  The rms potential error with partial charges and atomic dipoles in kcal/mol is=      0.44235
  The RRMSE value at dipole order=      0.35860
  The rms potential error with partial charges, atomic dipoles and cloud penetration in kcal/mol is=      0.43745
  The RRMSE value at dipole order with cloud penetration=      0.35463

******************************************************
The electron densities and ab initio electrostatic potential were computed in VASP using the PBE functional and
projector augmented wave method. See the main text of the journal article for a description of computational details.
The atomic charges, dipoles, and quadrupoles were computed with the DDEC6 method as described in
(a) T. A. Manz and N. Gabaldon Limas, RSC Adv. 6 (2016) 47771-47801 DOI: 10.1039/c6ra04656h
(b) N. Gabaldon Limas and T. A. Manz, RSC Adv. 8 (2018) 2678-2707 DOI: 10.1039/c7ra11829e.
For each atom in the material, the electron cloud parameters were fit to the spherically averaged atom-in-material
electron density using radial positions for which this density was between 10^-4 and 10^-2 electrons per cubic bohr.
The polarizabilities, dispersion coefficients, and quantum Drude oscillator (QDO) parameters were fit using the MCLF method.
The magnetic structure of the system was optimized in VASP from the default ferromagnetic initial guess using spin polarization.
The atomic spin moments (ASMs) were computed on this optimized magnetic structure using the DDEC6 partition as inputs
to the method of T. A. Manz and D. S. Sholl, J. Chem. Theory Comput. 7 (2011) 4146-4164 DOI: 10.1021/ct200539n.
The RMSE and RRMSE were computed using a uniform grid with Ewald summation.
