# Supplementary material for: A collection of forcefield precursors for metal–organic frameworks
Source: RSC Adv. 2019 Nov 13;9(63):36492–507. doi: 10.1039/c9ra07327b (PMC9075174; doi:10.1039/c9ra07327b)
Supplement: RA-009-C9RA07327B-s3977 [file RA-009-C9RA07327B-s3977.xyz]

   62
jmolscript: load "" {1 1 1} spacegroup "x,y,z" unitcell [{     10.881800     0.000000     0.000000 }, {      0.000000    12.951500     0.000000 }, {      0.000000    -6.475750    11.216328 }]
Cd     5.440900     6.475750     3.738851     0.985638
Cd     5.440900     0.000000     7.477477     0.985638
H      9.764239     6.179808     2.006601     0.111486
H      9.764239     5.123613     4.861157     0.111485
H      9.764239     8.123828     4.348570     0.111486
H      1.117561     6.771692     2.006601     0.111486
H      1.117561     7.827887     4.861157     0.111486
H      1.117561     4.827672     4.348570     0.111485
H      1.117561     0.295942     9.209727     0.111486
H      1.117561     1.352137     6.355171     0.111485
H      1.117561    -1.648078     6.867758     0.111486
H      9.764239    -0.295942     9.209727     0.111486
H      9.764239    -1.352137     6.355171     0.111486
H      9.764239     1.648078     6.867758     0.111485
C     10.212569     6.296372     1.176593    -0.142958
C      7.377860     5.586630     1.190052     0.327649
C     10.212569     4.346523     5.175214    -0.142959
C      7.377860     4.713051     5.783139     0.327629
C     10.212569     8.784355     4.864521    -0.142959
C      7.377860     9.127570     4.243137     0.327629
C      0.669231     6.655128     1.176593    -0.142955
C      3.503940     7.364870     1.190052     0.327649
C      0.669231     8.604977     5.175214    -0.142958
C      3.503940     8.238449     5.783139     0.327632
C      0.669231     4.167145     4.864521    -0.142957
C      3.503940     3.823930     4.243137     0.327626
C      0.669231     0.179378    10.039735    -0.142958
C      3.503940     0.889120    10.026276     0.327649
C      0.669231     2.129227     6.041114    -0.142959
C      3.503940     1.762699     5.433189     0.327630
C      0.669231    -2.308605     6.351807    -0.142959
C      3.503940    -2.651820     6.973191     0.327629
C     10.212569    -0.179378    10.039735    -0.142955
C      7.377860    -0.889120    10.026276     0.327649
C     10.212569    -2.129227     6.041114    -0.142958
C      7.377860    -1.762699     5.433189     0.327633
C     10.212569     2.308605     6.351807    -0.142957
C      7.377860     2.651820     6.973191     0.327626
C      8.091706     5.723268     0.000000    -0.183072
C      9.512870     6.104042     0.000000     0.119448
C      8.091706     3.614116     6.259833    -0.183082
C      9.512870     3.423729     5.930073     0.119450
C      8.091706    -2.861634     4.956495    -0.183091
C      9.512870    -3.052021     5.286255     0.119449
C      2.790094     7.228232     0.000000    -0.183072
C      1.368930     6.847458     0.000000     0.119448
C      2.790094    -3.614116     6.259833    -0.183091
C      1.368930    -3.423729     5.930073     0.119449
C      2.790094     2.861634     4.956495    -0.183082
C      1.368930     3.052021     5.286255     0.119450
N      6.792420     5.465533     2.153535    -0.428650
N      6.792420     5.608000     5.406270    -0.428603
N      6.792420     8.353718     3.656523    -0.428609
N      4.089380     7.485967     2.153535    -0.428649
N      4.089380     7.343501     5.406270    -0.428605
N      4.089380     4.597783     3.656523    -0.428608
N      4.089380     1.010217     9.062793    -0.428649
N      4.089380     0.867751     5.810058    -0.428603
N      4.089380    -1.877968     7.559805    -0.428609
N      6.792420    -1.010217     9.062793    -0.428649
N      6.792420    -0.867751     5.810058    -0.428605
N      6.792420     1.877967     7.559805    -0.428608

The following XYZ coordinates are in angstroms. Other properties are in atomic units.
The sperically averaged electron density of each atom fit to a function of the form exp(a - br)
eigen_1, eigen_2 and eigen_3 are the three eigenvalues of traceless quadrupole moment tensor
  atom number  atomic symbol              X              Y              Z     net charge C6 coefficient C8 coefficient C10 coefficient fluctuating dipole atomic polarizability isotropic forcefield polarizability              a              b squared Pearson coefficient          <r^3>          <r^4>         wp_QDO          m_QDO          q_QDO       dipole_x       dipole_y       dipole_z         dipole            Qxy            Qxz            Qyz     Q(x^2-y^2)  Q(3z^2 - R^2)        eigen_1        eigen_2        eigen_3 static polarizability      alpha(xx)      alpha(xy)      alpha(xz)      alpha(yy)      alpha(yz)      alpha(zz) atomic spin moment
            1             Cd       5.440900       6.475750       3.738851       0.985638     251.146664 0.48430556E+04  0.18858055E+06                                29.275379                           21.367870       0.774662       1.957787                    0.998035      77.419270     207.918438       0.444933       0.353537      -1.222903      -0.000000      -0.000000      -0.000050       0.000050      -0.000044      -0.000000      -0.000001      -0.015219       0.015652      -0.010218       0.005001       0.005217             38.293754      44.260209      -0.000114      -0.000001      35.311352       0.000021      35.309702           0.018953
            2             Cd       5.440900       0.000000       7.477477       0.985638     251.146673 0.48430557E+04  0.18858056E+06                                29.275380                           21.367870       0.774662       1.957787                    0.998035      77.419269     207.918434       0.444933       0.353537      -1.222903       0.000000       0.000000       0.000050       0.000050      -0.000044      -0.000000      -0.000001      -0.015219       0.015652      -0.010218       0.005001       0.005217             38.293755      44.260207      -0.000113      -0.000004      35.311359       0.000021      35.309700           0.018953
            3              H       9.764239       6.179808       2.006601       0.111486       1.062648 0.75344667E+01  0.73190749E+02                                 1.747067                            1.623134      -0.943810       2.424431                    0.998061       3.566085      10.075569       0.480856       1.311256      -0.701513      -0.015654      -0.003823       0.032663       0.036422       0.004265       0.000116       0.000217       0.019387       0.040679      -0.017371       0.003808       0.013563              1.824088       1.763803       0.101309      -0.360093       1.395077      -0.101536       2.313385          -0.000463
            4              H       9.764239       5.123613       4.861157       0.111485       1.062654 0.75345216E+01  0.73191454E+02                                 1.747078                            1.623143      -0.943820       2.424426                    0.998060       3.566100      10.075641       0.480853       1.311261      -0.701512      -0.015654       0.030198      -0.013020       0.036421      -0.002031      -0.003752      -0.013113      -0.002950      -0.026333      -0.017371       0.003808       0.013564              1.824100       1.763816      -0.362508       0.092311       2.171754      -0.346873       1.536729          -0.000463
            5              H       9.764239       8.123828       4.348570       0.111486       1.062645 0.75344446E+01  0.73190487E+02                                 1.747065                            1.623132      -0.943805       2.424434                    0.998061       3.566085      10.075569       0.480856       1.311257      -0.701513      -0.015654      -0.026375      -0.019643       0.036421      -0.002234       0.003635       0.012896      -0.003325      -0.027458      -0.017371       0.003808       0.013563              1.824086       1.763803       0.261195       0.267782       1.995872       0.448405       1.712584          -0.000462
            6              H       1.117561       6.771692       2.006601       0.111486       1.062649 0.75344686E+01  0.73190759E+02                                 1.747067                            1.623133      -0.943805       2.424434                    0.998061       3.566084      10.075560       0.480857       1.311254      -0.701514       0.015654       0.003824       0.032663       0.036421       0.004265      -0.000116      -0.000216       0.019387       0.040679      -0.017371       0.003808       0.013563              1.824088       1.763802       0.101309       0.360094       1.395076       0.101536       2.313384          -0.000463
            7              H       1.117561       7.827887       4.861157       0.111486       1.062652 0.75345036E+01  0.73191221E+02                                 1.747074                            1.623140      -0.943817       2.424428                    0.998060       3.566096      10.075619       0.480854       1.311259      -0.701513       0.015654      -0.030198      -0.013020       0.036421      -0.002031       0.003752       0.013113      -0.002950      -0.026332      -0.017371       0.003808       0.013563              1.824096       1.763812      -0.362507      -0.092310       2.171749       0.346872       1.536726          -0.000462
            8              H       1.117561       4.827672       4.348570       0.111485       1.062651 0.75344971E+01  0.73191153E+02                                 1.747074                            1.623140      -0.943817       2.424427                    0.998060       3.566097      10.075626       0.480854       1.311260      -0.701512       0.015654       0.026375      -0.019643       0.036421      -0.002233      -0.003635      -0.012896      -0.003326      -0.027458      -0.017371       0.003808       0.013563              1.824096       1.763812       0.261197      -0.267785       1.995884      -0.448410       1.712594          -0.000463
            9              H       1.117561       0.295942       9.209727       0.111486       1.062648 0.75344624E+01  0.73190702E+02                                 1.747067                            1.623134      -0.943810       2.424431                    0.998061       3.566084      10.075568       0.480856       1.311257      -0.701513       0.015654       0.003823      -0.032663       0.036422       0.004265       0.000116       0.000217       0.019387       0.040679      -0.017371       0.003808       0.013563              1.824088       1.763803       0.101309      -0.360094       1.395077      -0.101536       2.313385          -0.000463
           10              H       1.117561       1.352137       6.355171       0.111485       1.062654 0.75345215E+01  0.73191450E+02                                 1.747077                            1.623142      -0.943820       2.424426                    0.998060       3.566100      10.075639       0.480853       1.311260      -0.701512       0.015654      -0.030198       0.013020       0.036421      -0.002031      -0.003752      -0.013113      -0.002950      -0.026333      -0.017371       0.003808       0.013564              1.824099       1.763816      -0.362508       0.092311       2.171754      -0.346873       1.536729          -0.000463
           11              H       1.117561      -1.648078       6.867758       0.111486       1.062645 0.75344403E+01  0.73190440E+02                                 1.747065                            1.623132      -0.943805       2.424434                    0.998061       3.566084      10.075568       0.480856       1.311257      -0.701513       0.015654       0.026375       0.019643       0.036421      -0.002234       0.003635       0.012896      -0.003325      -0.027458      -0.017371       0.003808       0.013563              1.824086       1.763803       0.261195       0.267782       1.995872       0.448405       1.712584          -0.000462
           12              H       9.764239      -0.295942       9.209727       0.111486       1.062648 0.75344631E+01  0.73190697E+02                                 1.747067                            1.623133      -0.943805       2.424434                    0.998061       3.566083      10.075559       0.480856       1.311255      -0.701513      -0.015654      -0.003824      -0.032663       0.036421       0.004265      -0.000116      -0.000216       0.019387       0.040679      -0.017371       0.003808       0.013563              1.824088       1.763802       0.101309       0.360094       1.395076       0.101536       2.313384          -0.000463
           13              H       9.764239      -1.352137       6.355171       0.111486       1.062652 0.75345036E+01  0.73191221E+02                                 1.747074                            1.623140      -0.943817       2.424428                    0.998060       3.566096      10.075619       0.480854       1.311259      -0.701513      -0.015654       0.030198       0.013020       0.036421      -0.002031       0.003752       0.013113      -0.002950      -0.026332      -0.017371       0.003808       0.013563              1.824096       1.763812      -0.362507      -0.092310       2.171749       0.346872       1.536726          -0.000462
           14              H       9.764239       1.648078       6.867758       0.111485       1.062651 0.75344922E+01  0.73191096E+02                                 1.747074                            1.623140      -0.943817       2.424427                    0.998060       3.566096      10.075624       0.480854       1.311261      -0.701512      -0.015654      -0.026375       0.019643       0.036421      -0.002233      -0.003635      -0.012896      -0.003325      -0.027458      -0.017371       0.003808       0.013563              1.824096       1.763812       0.261197      -0.267785       1.995883      -0.448410       1.712593          -0.000463
           15              C      10.212569       6.296372       1.176593      -0.142958      36.530680 0.44723872E+03  0.10612073E+05                                 9.608675                            7.089911       0.092903       1.999637                    0.999684      29.816851      86.722454       0.612452       0.421477      -1.058715       0.023067       0.006781      -0.014987       0.028332       0.001770      -0.025897      -0.008449      -0.001197       0.046296      -0.025479      -0.008172       0.033650             11.413125      16.235261       2.670643       1.223941       5.519409       0.257283      12.484705           0.023951
           16              C       7.377860       5.586630       1.190052       0.327649      38.929579 0.31208366E+03  0.67713574E+04                                10.126612                            6.184696       0.210358       2.094438                    0.999861      24.323920      67.758600       0.614192       0.459618      -1.035529       0.024561      -0.003566      -0.032597       0.040970       0.018113       0.103878       0.019332       0.043797      -0.207706      -0.128241       0.007262       0.120979             13.472998      12.491255       1.102296      -9.530028       5.687921      -1.507425      22.239818          -0.000055
           17              C      10.212569       4.346523       5.175214      -0.142959      36.530762 0.44723890E+03  0.10612082E+05                                 9.608707                            7.089923       0.092898       1.999635                    0.999684      29.816849      86.722584       0.612450       0.421478      -1.058713       0.023067      -0.016369       0.001622       0.028331      -0.023313       0.011415      -0.005540      -0.025426      -0.026391      -0.025478      -0.008173       0.033651             11.413185      16.235395      -0.275358      -2.924839      10.520595      -3.144707       7.483566           0.023945
           18              C       7.377860       4.713051       5.783139       0.327629      38.930196 0.31208745E+03  0.67714460E+04                                10.126600                            6.184662       0.210483       2.094468                    0.999861      24.324141      67.758789       0.614206       0.459607      -1.035537       0.024569      -0.026454       0.019390       0.040981       0.080902      -0.067621       0.025814       0.122002       0.026921      -0.128233       0.007258       0.120974             13.473019      12.491333      -8.804475       3.810440      19.407313      -6.413476       8.520412          -0.000059
           19              C      10.212569       8.784355       4.864521      -0.142959      36.530918 0.44724109E+03  0.10612142E+05                                 9.608710                            7.089924       0.092903       1.999636                    0.999684      29.816944      86.722757       0.612452       0.421476      -1.058715       0.023068       0.009588       0.013365       0.028332       0.021541       0.014484       0.013990      -0.010788       0.017503      -0.025476      -0.008176       0.033652             11.413194      16.235431      -2.395311       1.700888      10.966213       2.887418       7.037938           0.023946
           20              C       7.377860       9.127570       4.243137       0.327629      38.929762 0.31208606E+03  0.67714125E+04                                10.126519                            6.184641       0.210503       2.094474                    0.999861      24.324210      67.759105       0.614208       0.459606      -1.035537       0.024570       0.030020       0.013212       0.040981      -0.099016      -0.036252      -0.045151       0.088521      -0.073547      -0.128237       0.007258       0.120979             13.472874      12.491191       7.702064       5.719552      16.796239       7.920767      11.131191          -0.000052
           21              C       0.669231       6.655128       1.176593      -0.142955      36.530602 0.44723763E+03  0.10612038E+05                                 9.608650                            7.089894       0.092910       1.999639                    0.999684      29.816823      86.722267       0.612454       0.421476      -1.058716      -0.023067      -0.006781      -0.014987       0.028332       0.001770       0.025897       0.008448      -0.001197       0.046295      -0.025478      -0.008172       0.033650             11.413094      16.235214       2.670635      -1.223935       5.519395      -0.257281      12.484673           0.023951
           22              C       3.503940       7.364870       1.190052       0.327649      38.929625 0.31208397E+03  0.67713666E+04                                10.126625                            6.184702       0.210358       2.094438                    0.999861      24.323932      67.758675       0.614192       0.459618      -1.035528      -0.024561       0.003566      -0.032597       0.040970       0.018113      -0.103878      -0.019332       0.043797      -0.207705      -0.128241       0.007263       0.120978             13.473017      12.491274       1.102301       9.530044       5.687928       1.507434      22.239848          -0.000055
           23              C       0.669231       8.604977       5.175214      -0.142958      36.530887 0.44724042E+03  0.10612124E+05                                 9.608711                            7.089923       0.092899       1.999635                    0.999684      29.816932      86.722770       0.612451       0.421476      -1.058715      -0.023069       0.016369       0.001621       0.028332      -0.023314      -0.011413       0.005542      -0.025423      -0.026398      -0.025476      -0.008176       0.033652             11.413195      16.235430      -0.275358       2.924846      10.520589       3.144702       7.483567           0.023946
           24              C       3.503940       8.238449       5.783139       0.327632      38.930409 0.31208886E+03  0.67714864E+04                                10.126640                            6.184679       0.210489       2.094468                    0.999861      24.324222      67.759129       0.614205       0.459608      -1.035536      -0.024569       0.026453       0.019389       0.040979       0.080902       0.067623      -0.025813       0.122008       0.026916      -0.128234       0.007255       0.120979             13.473077      12.491393      -8.804519      -3.810463      19.407391       6.413509       8.520448          -0.000052
           25              C       0.669231       4.167145       4.864521      -0.142957      36.530668 0.44723759E+03  0.10612042E+05                                 9.608688                            7.089910       0.092904       1.999637                    0.999684      29.816794      86.722350       0.612450       0.421478      -1.058714      -0.023067      -0.009589       0.013365       0.028331       0.021542      -0.014483      -0.013989      -0.010791       0.017511      -0.025478      -0.008173       0.033651             11.413161      16.235357      -2.395293      -1.700882      10.966201      -2.887421       7.037927           0.023945
           26              C       3.503940       3.823930       4.243137       0.327626      38.929516 0.31208440E+03  0.67713649E+04                                10.126471                            6.184619       0.210498       2.094474                    0.999861      24.324121      67.758713       0.614210       0.459605      -1.035538      -0.024570      -0.030021       0.013213       0.040982      -0.099014       0.036252       0.045152       0.088517      -0.073539      -0.128236       0.007261       0.120975             13.472802      12.491115       7.702015      -5.719512      16.796160      -7.920721      11.131130          -0.000059
           27              C       0.669231       0.179378      10.039735      -0.142958      36.530679 0.44723872E+03  0.10612073E+05                                 9.608675                            7.089912       0.092903       1.999637                    0.999684      29.816850      86.722453       0.612452       0.421477      -1.058715      -0.023067      -0.006781       0.014987       0.028332       0.001770      -0.025897      -0.008449      -0.001197       0.046296      -0.025479      -0.008172       0.033650             11.413125      16.235262       2.670643       1.223941       5.519409       0.257283      12.484706           0.023951
           28              C       3.503940       0.889120      10.026276       0.327649      38.929578 0.31208365E+03  0.67713572E+04                                10.126613                            6.184696       0.210358       2.094438                    0.999861      24.323919      67.758598       0.614192       0.459618      -1.035529      -0.024561       0.003566       0.032597       0.040970       0.018113       0.103878       0.019332       0.043797      -0.207706      -0.128241       0.007262       0.120979             13.472998      12.491255       1.102296      -9.530028       5.687921      -1.507426      22.239819          -0.000055
           29              C       0.669231       2.129227       6.041114      -0.142959      36.530762 0.44723890E+03  0.10612082E+05                                 9.608708                            7.089923       0.092898       1.999635                    0.999684      29.816849      86.722584       0.612449       0.421478      -1.058713      -0.023067       0.016369      -0.001621       0.028331      -0.023313       0.011415      -0.005540      -0.025426      -0.026391      -0.025478      -0.008173       0.033651             11.413186      16.235396      -0.275358      -2.924839      10.520595      -3.144707       7.483566           0.023946
           30              C       3.503940       1.762699       5.433189       0.327630      38.930167 0.31208714E+03  0.67714378E+04                                10.126595                            6.184659       0.210484       2.094468                    0.999861      24.324140      67.758786       0.614206       0.459607      -1.035537      -0.024569       0.026454      -0.019390       0.040981       0.080902      -0.067621       0.025814       0.122002       0.026921      -0.128233       0.007258       0.120974             13.473011      12.491328      -8.804470       3.810439      19.407297      -6.413472       8.520408          -0.000059
           31              C       0.669231      -2.308605       6.351807      -0.142959      36.530921 0.44724113E+03  0.10612144E+05                                 9.608711                            7.089924       0.092903       1.999636                    0.999684      29.816945      86.722762       0.612452       0.421476      -1.058715      -0.023068      -0.009588      -0.013365       0.028332       0.021541       0.014484       0.013990      -0.010788       0.017503      -0.025476      -0.008176       0.033652             11.413195      16.235432      -2.395312       1.700888      10.966214       2.887418       7.037938           0.023946
           32              C       3.503940      -2.651820       6.973191       0.327629      38.929759 0.31208603E+03  0.67714119E+04                                10.126519                            6.184641       0.210503       2.094474                    0.999861      24.324209      67.759102       0.614208       0.459606      -1.035537      -0.024570      -0.030020      -0.013212       0.040981      -0.099016      -0.036252      -0.045151       0.088521      -0.073547      -0.128237       0.007258       0.120979             13.472873      12.491191       7.702063       5.719552      16.796239       7.920767      11.131191          -0.000053
           33              C      10.212569      -0.179378      10.039735      -0.142955      36.530602 0.44723764E+03  0.10612038E+05                                 9.608650                            7.089894       0.092910       1.999639                    0.999684      29.816822      86.722266       0.612454       0.421476      -1.058716       0.023067       0.006781       0.014987       0.028332       0.001770       0.025897       0.008448      -0.001197       0.046295      -0.025478      -0.008172       0.033650             11.413095      16.235215       2.670635      -1.223935       5.519396      -0.257281      12.484673           0.023951
           34              C       7.377860      -0.889120      10.026276       0.327649      38.929618 0.31208391E+03  0.67713651E+04                                10.126623                            6.184701       0.210358       2.094438                    0.999861      24.323930      67.758666       0.614192       0.459618      -1.035528       0.024561      -0.003567       0.032597       0.040970       0.018113      -0.103878      -0.019332       0.043797      -0.207705      -0.128241       0.007263       0.120978             13.473015      12.491272       1.102301       9.530042       5.687928       1.507434      22.239845          -0.000055
           35              C      10.212569      -2.129227       6.041114      -0.142958      36.530887 0.44724043E+03  0.10612125E+05                                 9.608712                            7.089923       0.092899       1.999635                    0.999684      29.816932      86.722772       0.612451       0.421476      -1.058715       0.023069      -0.016369      -0.001621       0.028332      -0.023314      -0.011413       0.005542      -0.025423      -0.026398      -0.025476      -0.008176       0.033652             11.413196      16.235431      -0.275358       2.924846      10.520589       3.144702       7.483567           0.023947
           36              C       7.377860      -1.762699       5.433189       0.327633      38.930407 0.31208886E+03  0.67714861E+04                                10.126639                            6.184679       0.210489       2.094468                    0.999861      24.324222      67.759126       0.614205       0.459608      -1.035536       0.024569      -0.026453      -0.019389       0.040979       0.080902       0.067623      -0.025813       0.122008       0.026916      -0.128234       0.007255       0.120979             13.473075      12.491391      -8.804518      -3.810462      19.407388       6.413508       8.520447          -0.000052
           37              C      10.212569       2.308605       6.351807      -0.142957      36.530669 0.44723762E+03  0.10612043E+05                                 9.608688                            7.089911       0.092904       1.999637                    0.999684      29.816794      86.722350       0.612450       0.421478      -1.058714       0.023067       0.009589      -0.013365       0.028331       0.021542      -0.014483      -0.013989      -0.010791       0.017511      -0.025478      -0.008173       0.033651             11.413162      16.235357      -2.395293      -1.700882      10.966201      -2.887421       7.037927           0.023945
           38              C       7.377860       2.651820       6.973191       0.327626      38.929513 0.31208435E+03  0.67713637E+04                                10.126470                            6.184619       0.210498       2.094474                    0.999861      24.324119      67.758706       0.614210       0.459605      -1.035538       0.024570       0.030021      -0.013213       0.040982      -0.099014       0.036252       0.045152       0.088517      -0.073539      -0.128236       0.007261       0.120975             13.472801      12.491115       7.702015      -5.719512      16.796160      -7.920721      11.131129          -0.000059
           39              C       8.091706       5.723268       0.000000      -0.183072      56.405649 0.48275815E+03  0.11518206E+05                                12.130136                            7.142172       0.177225       2.038508                    0.998561      28.922159      80.689175       0.647871       0.396244      -1.089896       0.008461       0.006843       0.000000       0.010882       0.036202       0.000000      -0.000000       0.141455       0.244965      -0.120281       0.038626       0.081655             16.503284      21.616695       3.221195       0.000007       6.618981       0.000004      21.274177           0.120754
           40              C       9.512870       6.104042       0.000000       0.119448      38.056865 0.40099386E+03  0.92116519E+04                                 9.904905                            6.724827      -0.064343       1.982785                    0.999417      26.527364      74.664214       0.630450       0.422918      -1.063210      -0.009555      -0.000840       0.000000       0.009592       0.015504       0.000000      -0.000000       0.048218      -0.005358      -0.027771      -0.001786       0.029557             12.688611      19.789413       3.351137       0.000002       5.614009       0.000001      12.662412           0.039786
           41              C       8.091706       3.614116       6.259833      -0.183082      56.406695 0.48276516E+03  0.11518425E+05                                12.130322                            7.142255       0.177178       2.038491                    0.998561      28.922360      80.690135       0.647862       0.396247      -1.089892       0.008463      -0.003423      -0.005924       0.010882      -0.018100      -0.031351      -0.083659      -0.003451      -0.189746      -0.120276       0.038625       0.081651             16.503588      21.617140      -1.610611      -2.789685      17.610700      -6.346003      10.282924           0.120734
           42              C       9.512870       3.423729       5.930073       0.119450      38.056695 0.40099070E+03  0.92115638E+04                                 9.904889                            6.724807      -0.064347       1.982785                    0.999417      26.527257      74.663920       0.630450       0.422918      -1.063209      -0.009557       0.000420       0.000728       0.009594      -0.007752      -0.013428      -0.009279       0.032147      -0.053576      -0.027772      -0.001787       0.029559             12.688617      19.789465      -1.675568      -2.902164      10.900293      -3.052040       7.376094           0.039779
           43              C       8.091706      -2.861634       4.956495      -0.183091      56.407553 0.48277276E+03  0.11518651E+05                                12.130416                            7.142296       0.177185       2.038490                    0.998561      28.922650      80.691076       0.647863       0.396245      -1.089894       0.008467      -0.003424       0.005926       0.010887      -0.018102       0.031355       0.083667      -0.003448      -0.189770      -0.120290       0.038632       0.081658             16.503728      21.617347      -1.610624       2.789715      17.610833       6.346058      10.283004           0.120713
           44              C       9.512870      -3.052021       5.286255       0.119449      38.057053 0.40099441E+03  0.92116702E+04                                 9.904938                            6.724830      -0.064348       1.982782                    0.999417      26.527422      74.664465       0.630450       0.422917      -1.063210      -0.009561       0.000421      -0.000729       0.009598      -0.007753       0.013430       0.009282       0.032149      -0.053585      -0.027777      -0.001785       0.029561             12.688694      19.789628      -1.675581       2.902191      10.900329       3.052046       7.376126           0.039776
           45              C       2.790094       7.228232       0.000000      -0.183072      56.405634 0.48275800E+03  0.11518202E+05                                12.130135                            7.142171       0.177225       2.038508                    0.998561      28.922154      80.689158       0.647871       0.396244      -1.089896      -0.008461      -0.006843      -0.000000       0.010882       0.036202       0.000000      -0.000000       0.141455       0.244965      -0.120281       0.038626       0.081655             16.503282      21.616692       3.221194       0.000008       6.618980       0.000004      21.274174           0.120754
           46              C       1.368930       6.847458       0.000000       0.119448      38.056867 0.40099389E+03  0.92116527E+04                                 9.904905                            6.724827      -0.064343       1.982785                    0.999417      26.527365      74.664216       0.630450       0.422918      -1.063210       0.009555       0.000840      -0.000000       0.009592       0.015505       0.000000      -0.000000       0.048218      -0.005358      -0.027771      -0.001786       0.029557             12.688612      19.789413       3.351137       0.000002       5.614009       0.000001      12.662412           0.039786
           47              C       2.790094      -3.614116       6.259833      -0.183091      56.407560 0.48277283E+03  0.11518653E+05                                12.130417                            7.142296       0.177184       2.038490                    0.998561      28.922652      80.691084       0.647863       0.396245      -1.089894      -0.008467       0.003424      -0.005926       0.010887      -0.018102       0.031355       0.083667      -0.003448      -0.189770      -0.120290       0.038632       0.081658             16.503730      21.617350      -1.610624       2.789715      17.610835       6.346058      10.283005           0.120713
           48              C       1.368930      -3.423729       5.930073       0.119449      38.057054 0.40099441E+03  0.92116701E+04                                 9.904938                            6.724831      -0.064348       1.982782                    0.999417      26.527422      74.664466       0.630450       0.422917      -1.063210       0.009561      -0.000421       0.000729       0.009598      -0.007753       0.013430       0.009282       0.032149      -0.053585      -0.027777      -0.001785       0.029561             12.688695      19.789628      -1.675581       2.902191      10.900329       3.052046       7.376126           0.039776
           49              C       2.790094       2.861634       4.956495      -0.183082      56.406703 0.48276522E+03  0.11518427E+05                                12.130323                            7.142255       0.177178       2.038491                    0.998561      28.922362      80.690138       0.647863       0.396247      -1.089892      -0.008463       0.003423       0.005924       0.010882      -0.018100      -0.031351      -0.083659      -0.003451      -0.189746      -0.120276       0.038625       0.081651             16.503588      21.617141      -1.610612      -2.789684      17.610700      -6.346004      10.282924           0.120734
           50              C       1.368930       3.052021       5.286255       0.119450      38.056695 0.40099069E+03  0.92115636E+04                                 9.904889                            6.724807      -0.064347       1.982785                    0.999417      26.527257      74.663918       0.630450       0.422918      -1.063209       0.009557      -0.000420      -0.000728       0.009594      -0.007752      -0.013428      -0.009279       0.032147      -0.053576      -0.027772      -0.001787       0.029559             12.688617      19.789465      -1.675568      -2.902164      10.900292      -3.052040       7.376094           0.039779
           51              N       6.792420       5.465533       2.153535      -0.428650      50.293787 0.55902913E+03  0.13685212E+05                                11.095436                            7.624008       0.623893       2.187497                    0.999040      30.154614      82.216062       0.641690       0.389909      -1.106366      -0.013055      -0.018131       0.006792       0.023352       0.007966       0.106201       0.029190       0.018029      -0.199308      -0.134148       0.021367       0.112780             14.291536      13.910839       0.507021      -9.375659       7.246511      -0.911300      21.717260           0.049543
           52              N       6.792420       5.608000       5.406270      -0.428603      50.292696 0.55900374E+03  0.13684475E+05                                11.095445                            7.623963       0.623487       2.187394                    0.999039      30.153547      82.213594       0.641674       0.389922      -1.106354      -0.013062       0.014945       0.012253       0.023326       0.087961      -0.059915       0.024602       0.111285       0.080637      -0.134091       0.021386       0.112705             14.291598      13.911052      -8.373226       4.248881      18.888764      -5.810410      10.074977           0.049534
           53              N       6.792420       8.353718       3.656523      -0.428609      50.296339 0.55905728E+03  0.13686156E+05                                11.096128                            7.624450       0.623776       2.187475                    0.999039      30.154488      82.218110       0.641636       0.389935      -1.106341      -0.013073       0.003155      -0.019077       0.023340      -0.095884      -0.046215      -0.053858       0.060692      -0.071337      -0.134110       0.021382       0.112728             14.292476      13.911852       7.866729       5.127195      17.311561       6.722019      11.654015           0.049527
           54              N       4.089380       7.485967       2.153535      -0.428649      50.293906 0.55903045E+03  0.13685255E+05                                11.095461                            7.624022       0.623893       2.187497                    0.999040      30.154623      82.216154       0.641689       0.389910      -1.106366       0.013055       0.018131       0.006792       0.023351       0.007965      -0.106201      -0.029190       0.018030      -0.199306      -0.134147       0.021367       0.112780             14.291572      13.910875       0.507028       9.375687       7.246525       0.911311      21.717317           0.049545
           55              N       4.089380       7.343501       5.406270      -0.428605      50.292863 0.55900515E+03  0.13684519E+05                                11.095467                            7.623972       0.623486       2.187393                    0.999039      30.153601      82.213789       0.641674       0.389922      -1.106354       0.013062      -0.014943       0.012252       0.023325       0.087961       0.059917      -0.024599       0.111290       0.080631      -0.134090       0.021381       0.112709             14.291632      13.911091      -8.373255      -4.248901      18.888803       5.810431      10.075002           0.049527
           56              N       4.089380       4.597783       3.656523      -0.428608      50.296093 0.55905486E+03  0.13686080E+05                                11.096088                            7.624429       0.623775       2.187474                    0.999039      30.154432      82.217859       0.641638       0.389934      -1.106342       0.013073      -0.003155      -0.019078       0.023342      -0.095884       0.046215       0.053861       0.060690      -0.071322      -0.134113       0.021388       0.112725             14.292416      13.911786       7.866686      -5.127161      17.311499      -6.721983      11.653963           0.049532
           57              N       4.089380       1.010217       9.062793      -0.428649      50.293784 0.55902909E+03  0.13685211E+05                                11.095436                            7.624007       0.623893       2.187497                    0.999040      30.154612      82.216058       0.641690       0.389909      -1.106366       0.013055       0.018131      -0.006792       0.023352       0.007966       0.106201       0.029190       0.018029      -0.199308      -0.134148       0.021367       0.112780             14.291536      13.910838       0.507021      -9.375659       7.246511      -0.911300      21.717259           0.049543
           58              N       4.089380       0.867751       5.810058      -0.428603      50.292674 0.55900329E+03  0.13684462E+05                                11.095441                            7.623960       0.623487       2.187394                    0.999039      30.153548      82.213597       0.641674       0.389922      -1.106354       0.013062      -0.014945      -0.012253       0.023326       0.087961      -0.059915       0.024602       0.111285       0.080637      -0.134091       0.021386       0.112705             14.291593      13.911051      -8.373224       4.248882      18.888753      -5.810409      10.074975           0.049534
           59              N       4.089380      -1.877968       7.559805      -0.428609      50.296342 0.55905732E+03  0.13686157E+05                                11.096128                            7.624450       0.623776       2.187475                    0.999039      30.154489      82.218113       0.641636       0.389935      -1.106341       0.013073      -0.003155       0.019077       0.023340      -0.095884      -0.046215      -0.053858       0.060692      -0.071337      -0.134110       0.021382       0.112728             14.292477      13.911853       7.866730       5.127195      17.311562       6.722020      11.654015           0.049527
           60              N       6.792420      -1.010217       9.062793      -0.428649      50.293907 0.55903049E+03  0.13685256E+05                                11.095460                            7.624022       0.623893       2.187497                    0.999040      30.154625      82.216158       0.641689       0.389910      -1.106366      -0.013055      -0.018131      -0.006792       0.023351       0.007965      -0.106201      -0.029190       0.018030      -0.199306      -0.134147       0.021367       0.112780             14.291572      13.910874       0.507028       9.375686       7.246525       0.911311      21.717316           0.049545
           61              N       6.792420      -0.867751       5.810058      -0.428605      50.292866 0.55900520E+03  0.13684521E+05                                11.095467                            7.623972       0.623486       2.187393                    0.999039      30.153603      82.213794       0.641674       0.389922      -1.106354      -0.013062       0.014943      -0.012252       0.023325       0.087961       0.059917      -0.024599       0.111290       0.080631      -0.134090       0.021381       0.112709             14.291632      13.911091      -8.373254      -4.248901      18.888803       5.810431      10.075002           0.049527
           62              N       6.792420       1.877967       7.559805      -0.428608      50.296092 0.55905484E+03  0.13686079E+05                                11.096088                            7.624429       0.623775       2.187474                    0.999039      30.154431      82.217856       0.641638       0.389934      -1.106342      -0.013073       0.003155       0.019078       0.023342      -0.095884       0.046215       0.053861       0.060690      -0.071322      -0.134113       0.021388       0.112725             14.292416      13.911786       7.866686      -5.127161      17.311500      -6.721983      11.653963           0.049532

******************************************************
Auxiliary information for the entire system
The total spin magnetic moment of the unit cell is   1.876563
The total net atomic charge of the unit cell is   -0.000001
Accuracy of reproducing the electrostatic potential in the unit cell:
  The inner radius (bohr) =    5.0000
  The outer radius (bohr) =   12.0000
  Valid grid points have density less than (e/(bohr^3)) =    0.0001
  The number of valid grid points were=       165348
  The rms potential error without charges in kcal/mol is=      1.32219
  The rms potential error with partial charges in kcal/mol is=      0.40263
  The RRMSE value at monopole order=      0.30452
  The rms potential error with partial charges and cloud penetration in kcal/mol is=      0.40065
  The RRMSE value at monopole order with cloud penetration is=      0.30302
  The rms potential error with partial charges and atomic dipoles in kcal/mol is=      0.49563
  The RRMSE value at dipole order=      0.37486
  The rms potential error with partial charges, atomic dipoles and cloud penetration in kcal/mol is=      0.49170
  The RRMSE value at dipole order with cloud penetration=      0.37188

******************************************************
The electron densities and ab initio electrostatic potential were computed in VASP using the PBE functional and
projector augmented wave method. See the main text of the journal article for a description of computational details.
The atomic charges, dipoles, and quadrupoles were computed with the DDEC6 method as described in
(a) T. A. Manz and N. Gabaldon Limas, RSC Adv. 6 (2016) 47771-47801 DOI: 10.1039/c6ra04656h
(b) N. Gabaldon Limas and T. A. Manz, RSC Adv. 8 (2018) 2678-2707 DOI: 10.1039/c7ra11829e.
For each atom in the material, the electron cloud parameters were fit to the spherically averaged atom-in-material
electron density using radial positions for which this density was between 10^-4 and 10^-2 electrons per cubic bohr.
The polarizabilities, dispersion coefficients, and quantum Drude oscillator (QDO) parameters were fit using the MCLF method.
The magnetic structure of the system was optimized in VASP from the default ferromagnetic initial guess using spin polarization.
The atomic spin moments (ASMs) were computed on this optimized magnetic structure using the DDEC6 partition as inputs
to the method of T. A. Manz and D. S. Sholl, J. Chem. Theory Comput. 7 (2011) 4146-4164 DOI: 10.1021/ct200539n.
The RMSE and RRMSE were computed using a uniform grid with Ewald summation.
