# Supplementary material for: A collection of forcefield precursors for metal–organic frameworks
Source: RSC Adv. 2019 Nov 13;9(63):36492–507. doi: 10.1039/c9ra07327b (PMC9075174; doi:10.1039/c9ra07327b)
Supplement: RA-009-C9RA07327B-s3978 [file RA-009-C9RA07327B-s3978.xyz]

  484
jmolscript: load "" {1 1 1} spacegroup "x,y,z" unitcell [{     11.139900     0.000000     0.000000 }, {      0.000000    18.049700     0.000000 }, {      0.000000     0.000000    29.338000 }]
Eu     5.094053    16.559336    23.177020     1.274025
Eu     5.219155    12.763845    21.458400     1.404104
Eu     0.475897     1.490364     8.508020     1.273900
Eu     0.350795     5.285855     6.789400     1.404202
Eu     6.045847     7.534486    20.829980     1.273809
Eu     5.920745     3.738995    22.548600     1.403993
Eu    10.664003    10.515214     6.160980     1.275857
Eu    10.789105    14.310705     7.879600     1.404222
H      7.662023    16.235705    10.828656     0.298127
H      3.673939    12.116764     3.526428     0.309648
H      6.857722    15.257411    17.547058     0.301296
H      2.996633     0.864581    18.491741     0.312647
H      3.136996    17.302442    11.697061     0.307250
H      5.740390    15.158138    28.393316     0.110336
H      3.287384    12.481368    26.192966     0.307743
H      5.910831     0.828481    25.796903     0.084983
H      1.481607    13.856755    24.652721     0.080092
H      2.197902    14.928907    10.720105     0.093011
H      1.521710    17.362006    20.131736     0.085513
H      6.073473     1.082982    28.050062     0.128026
H      8.066402     0.620910     9.616996     0.078594
H      5.657955    15.033595    26.102019     0.087763
H      3.601530    14.105841     5.351251     0.075402
H      6.020002    17.053357    19.415888     0.096452
H      4.389121    11.965146     1.299673     0.135492
H      5.288111    12.553566     5.647565     0.168324
H      4.352359    12.477758     6.903231     0.169536
H      4.249872    11.387556     5.779586     0.166030
H      2.616763     1.850094    20.753701     0.166222
H      1.152980     1.613643    20.246154     0.155589
H      1.582980     1.106447    21.666113     0.170519
H      1.354612    11.633032    24.145174     0.162340
H      1.921633    12.383899    22.892441     0.166884
H      2.888576    11.575273    23.822456     0.166506
H      4.017048    11.929047    28.217288     0.128950
H      3.238369     0.590225    13.718449     0.131607
H      3.295182     1.126301    16.086025     0.117961
H      6.486764     1.147961     0.792126     0.124692
H      5.396168    15.618405     3.362135     0.077897
H      6.437748     1.247234     3.103960     0.081703
H      5.351608    15.398199     1.082572     0.120112
H      7.383526    15.156333    12.847110     0.131646
H      8.597775    15.928860    19.767944     0.151630
H      8.319277    17.452255    19.527373     0.161918
H      7.860313    16.773586    20.862252     0.167462
H      7.129536    14.784509    15.273363     0.141864
H      4.448162    16.177946     9.555387     0.150535
H      4.530597    14.887393    10.441394     0.163889
H      3.805390    14.838658     9.053707     0.168319
H      5.988810    17.995551     8.830738     0.167841
H      7.008111    17.923352     7.642549     0.170507
H      6.570313    16.611139     8.381867     0.155383
H      9.047827     1.813995    25.497656     0.298130
H      1.896011     5.932936    18.195428     0.309644
H      9.852128     2.792289     2.878058     0.301324
H      2.573317    17.185119     3.822741     0.312655
H      2.432954     0.747258    26.366061     0.307254
H     10.969460     2.891562    13.724316     0.110351
H      2.282566     5.568332    11.523966     0.307760
H     10.799019    17.221219    11.127903     0.085032
H      4.088343     4.192945     9.983721     0.080068
H      3.372048     3.120793    25.389105     0.092957
H      4.048240     0.687694     5.462736     0.085478
H     10.636377    16.966718    13.381062     0.128011
H      8.643448    17.428790    24.285996     0.078629
H     11.051895     3.016105    11.433019     0.087781
H      1.968420     3.943859    20.020251     0.075480
H     10.689848     0.996343     4.746888     0.096470
H      1.180829     6.084554    15.968673     0.135465
H      0.281839     5.496134    20.316565     0.168307
H      1.217591     5.571942    21.572231     0.169522
H      1.320078     6.662144    20.448586     0.165990
H      2.953187    16.199606     6.084701     0.166295
H      4.416970    16.436057     5.577154     0.155613
H      3.986970    16.943253     6.997113     0.170551
H      4.215338     6.416668     9.476174     0.162302
H      3.648317     5.665801     8.223441     0.166900
H      2.681374     6.474427     9.153456     0.166600
H      1.552902     6.120653    13.548288     0.128945
H      2.331581    17.459475    28.387449     0.131586
H      2.274768    16.923399     1.417025     0.117942
H     10.223086    16.901739    15.461126     0.124710
H      0.173782     2.431295    18.031135     0.077883
H     10.272102    16.802466    17.772960     0.081752
H      0.218342     2.651501    15.751572     0.120133
H      9.326324     2.893367    27.516110     0.131683
H      8.112075     2.120840     5.098944     0.151622
H      8.390573     0.597445     4.858373     0.161932
H      8.849537     1.276114     6.193252     0.167470
H      9.580314     3.265191     0.604363     0.141891
H      1.121788     1.871754    24.224387     0.150555
H      1.039353     3.162307    25.110394     0.163981
H      1.764560     3.211042    23.722707     0.168255
H     10.721040     0.054149    23.499738     0.167851
H      9.701739     0.126348    22.311549     0.170482
H     10.139537     1.438561    23.050867     0.155348
H      3.477877     7.210855     3.840344     0.298107
H      7.465961     3.091914    11.142572     0.309651
H      4.282178     6.232561    26.459942     0.301325
H      8.143267     9.889431    25.515259     0.312649
H      8.002904     8.277592     2.971939     0.307320
H      5.399510     6.133288    15.613684     0.110354
H      7.852516     3.456518    17.814034     0.307748
H      5.229069     9.853331    18.210097     0.084971
H      9.658293     4.831905    19.354279     0.080079
H      8.941998     5.904057     3.948895     0.092858
H      9.618190     8.337156    23.875264     0.085532
H      5.066427    10.107832    15.956938     0.128001
H      3.073498     9.645760     5.052004     0.078661
H      5.481945     6.008745    17.904981     0.087775
H      7.538370     5.080991     9.317749     0.075525
H      5.119898     8.028507    24.591112     0.096451
H      6.750779     2.940296    13.369327     0.135483
H      5.851789     3.528716     9.021435     0.168301
H      6.787541     3.452908     7.765769     0.169503
H      6.890028     2.362706     8.889414     0.165985
H      8.523137    10.874944    23.253299     0.166213
H      9.986920    10.638493    23.760846     0.155575
H      9.556920    10.131297    22.340887     0.170501
H      9.785288     2.608182    19.861826     0.162312
H      9.218267     3.359049    21.114559     0.166890
H      8.251324     2.550423    20.184544     0.166499
H      7.122852     2.904197    15.789712     0.128954
H      7.901531     9.615075     0.950551     0.131650
H      7.844718    10.151151    27.920975     0.117962
H      4.653136    10.172811    13.876874     0.124698
H      5.743732     6.593555    11.306865     0.077894
H      4.702152    10.272084    11.565040     0.081754
H      5.788292     6.373349    13.586428     0.120136
H      3.756374     6.131483     1.821890     0.131635
H      2.542125     6.904010    24.239056     0.151644
H      2.820623     8.427405    24.479627     0.161903
H      3.279587     7.748736    23.144748     0.167462
H      4.010364     5.759659    28.733637     0.141899
H      6.691738     7.153096     5.113613     0.150606
H      6.609303     5.862543     4.227606     0.163873
H      7.334510     5.813808     5.615293     0.168297
H      5.151090     8.970701     5.838262     0.167874
H      4.131789     8.898502     7.026451     0.170572
H      4.569587     7.586289     6.287133     0.155317
H      2.092073    10.838845    18.509344     0.298106
H      9.243889    14.957786    25.811572     0.309635
H      1.287772    11.817139    11.790942     0.301268
H      8.566583     8.160269    10.846259     0.312769
H      8.706946     9.772108    17.640939     0.307285
H      0.170440    11.916412     0.944684     0.110306
H      8.857334    14.593182     3.145034     0.307699
H      0.340881     8.196369     3.541097     0.085063
H      7.051557    13.217795     4.685279     0.080047
H      7.767852    12.145643    18.617895     0.092970
H      7.091660     9.712544     9.206264     0.085294
H      0.503523     7.941868     1.287938     0.127964
H      2.496452     8.403940    19.721004     0.078622
H      0.088005    12.040955     3.235981     0.087885
H      9.171480    12.968709    23.986749     0.075462
H      0.450052    10.021193     9.922112     0.096685
H      9.959071    15.109404    28.038327     0.135465
H     10.858061    14.520984    23.690435     0.168307
H      9.922309    14.596792    22.434769     0.169499
H      9.819822    15.686994    23.558414     0.166000
H      8.186713     7.174756     8.584299     0.166416
H      6.722930     7.411207     9.091846     0.155603
H      7.152930     7.918403     7.671887     0.170670
H      6.924562    15.441518     5.192826     0.162158
H      7.491583    14.690651     6.445559     0.166880
H      8.458526    15.499277     5.515544     0.166442
H      9.586998    15.145503     1.120712     0.128961
H      8.808319     8.434625    15.619551     0.131686
H      8.865132     7.898549    13.251975     0.118010
H      0.916814     7.876889    28.545874     0.124711
H     10.966118    11.456145    25.975865     0.077859
H      0.867798     7.777616    26.234040     0.081751
H     10.921558    11.676351    28.255428     0.120126
H      1.813576    11.918217    16.490890     0.131703
H      3.027825    11.145690     9.570056     0.151562
H      2.749327     9.622295     9.810627     0.161861
H      2.290363    10.300964     8.475748     0.167662
H      1.559586    12.290041    14.064637     0.141909
H     10.018112    10.896604    19.782613     0.150576
H     10.100547    12.187157    18.896606     0.163979
H      9.375340    12.235892    20.284293     0.168287
H      0.418860     9.078999    20.507262     0.167839
H      1.438161     9.151198    21.695451     0.170490
H      1.000363    10.463411    20.956133     0.155324
C      2.001840    12.916365     5.877575     0.613269
C      1.809120    16.529915     9.510206     0.596069
C      5.927541    17.271758     0.661572     0.107553
C      3.351996    17.352982    21.083460     0.551952
C      3.394328    14.306192    24.114076     0.592173
C      2.945390    16.677923    14.146784    -0.108485
C      9.184848    17.125555     8.870051     0.609657
C      5.780494    15.936080    27.886062    -0.194810
C      6.050080    15.085939    19.973897     0.599172
C      5.876297     0.064979    26.326454     0.083150
C      2.596711    13.369413    28.410039    -0.116938
C      2.884120    13.750261     2.933213     0.493717
C      2.055312    13.660013    27.055797     0.495709
C      2.326011    13.360388    24.640106     0.096303
C      2.669120    15.759193    10.498310     0.080861
C      6.854380    16.771781    15.533297    -0.111862
C      5.901919    17.167070    28.511255     0.107592
C      2.299275    17.957647    20.154326     0.105318
C      5.967644     0.232841    27.685977    -0.196570
C      6.683940    17.064186    16.978194     0.496976
C      7.921583    17.712171     9.470600     0.080807
C      5.719225    15.872906    26.499842     0.103123
C      3.369820    13.161841     5.232139     0.088178
C      6.630468    16.298879    19.278880     0.083191
C      3.770856    12.504832     0.862831    -0.120877
C      2.935364    17.056967    18.022920     0.500313
C      2.972125    13.401902     1.495358    -0.108361
C      4.411400    12.317115     5.957961    -0.488373
C      1.873731     1.243624    20.761036    -0.501017
C      2.102099    12.125788    23.798986    -0.522147
C      3.555856    12.484977    28.804342    -0.145023
C      3.054561    17.217609    16.551619    -0.100404
C      3.142566    18.004576    14.390289    -0.136488
C      2.731503    15.905396    12.906666     0.487891
C      3.187125     0.263526    15.757146    -0.119091
C      6.253940     0.395288     1.285591    -0.197662
C      5.616738    16.358443     2.844319     0.074778
C      7.305546    17.829494    11.829082     0.489162
C      7.138448    17.138190    13.122007    -0.124659
C      6.228318     0.438608     2.692642     0.083133
C      5.593344    16.210436     1.461326    -0.190630
C      7.234251    15.838612    13.461155    -0.132594
C      7.977282    16.645433    19.918448    -0.496830
C      7.080520    15.620210    14.868205    -0.128387
C      3.984742    15.380149     9.824416    -0.494401
C      6.765261    17.546113     8.490417    -0.503900
C      3.568110     5.133335    20.546575     0.613019
C      3.760830     1.519785    24.179206     0.596020
C     10.782309     0.777942    15.330572     0.107583
C      2.217954     0.696718     6.414460     0.551990
C      2.175622     3.743508     9.445076     0.592093
C      2.624560     1.371777    28.815784    -0.108515
C      7.525002     0.924145    23.539051     0.609667
C     10.929356     2.113620    13.217062    -0.194795
C     10.659770     2.963761     5.304897     0.599093
C     10.833553    17.984721    11.657454     0.083182
C      2.973239     4.680287    13.741039    -0.117103
C      2.685830     4.299439    17.602213     0.493841
C      3.514638     4.389687    12.386797     0.495713
C      3.243939     4.689312     9.971106     0.096239
C      2.900830     2.290507    25.167310     0.080834
C      9.855470     1.277919     0.864297    -0.111860
C     10.807931     0.882630    13.842255     0.107554
C      3.270675     0.092053     5.485326     0.105355
C     10.742206    17.816859    13.016977    -0.196584
C     10.025910     0.985514     2.309194     0.496966
C      8.788267     0.337529    24.139600     0.080784
C     10.990625     2.176794    11.830842     0.103122
C      2.200130     4.887859    19.901139     0.088036
C     10.079382     1.750821     4.609880     0.083148
C      1.799094     5.544868    15.531831    -0.120960
C      2.634586     0.992734     3.353920     0.500281
C      2.597825     4.647798    16.164358    -0.108617
C      1.158550     5.732585    20.626961    -0.488415
C      3.696219    16.806076     6.092036    -0.500993
C      3.467851     5.923912     9.129986    -0.522129
C      2.014094     5.564723    14.135342    -0.145069
C      2.515389     0.832091     1.882619    -0.100436
C      2.427384     0.045124    29.059289    -0.136546
C      2.838447     2.144304    27.575666     0.487938
C      2.382825    17.786174     1.088146    -0.119076
C     10.455910    17.654412    15.954591    -0.197675
C     11.093112     1.691257    17.513319     0.074758
C      9.404304     0.220206    26.498082     0.489179
C      9.571402     0.911510    27.791007    -0.124681
C     10.481532    17.611092    17.361642     0.083096
C     -0.023394     1.839264    16.130326    -0.190591
C      9.475599     2.211088    28.130155    -0.132641
C      8.732568     1.404267     5.249448    -0.496818
C      9.629330     2.429490     0.199205    -0.128314
C      1.585208     2.669551    24.493416    -0.494443
C      9.944589     0.503587    23.159417    -0.503936
C      9.138060     3.891515     8.791425     0.612988
C      9.330780     7.505065     5.158794     0.596185
C      5.212359     8.246908    14.007428     0.107541
C      7.787904     8.328132    22.923540     0.551948
C      7.745572     5.281342    19.892924     0.592174
C      8.194510     7.653073     0.522216    -0.108382
C      1.955052     8.100705     5.798949     0.609800
C      5.359406     6.911230    16.120938    -0.194794
C      5.089820     6.061089    24.033103     0.599159
C      5.263603     9.089829    17.680546     0.083126
C      8.543189     4.344563    15.596961    -0.117111
C      8.255780     4.725411    11.735787     0.493835
C      9.084588     4.635163    16.951203     0.495734
C      8.813889     4.335538    19.366894     0.096247
C      8.470780     6.734343     4.170690     0.081201
C      4.285520     7.746931    28.473703    -0.111806
C      5.237981     8.142220    15.495745     0.107544
C      8.840625     8.932797    23.852674     0.105222
C      5.172256     9.257691    16.321023    -0.196655
C      4.455960     8.039336    27.028806     0.496975
C      3.218317     8.687321     5.198400     0.081160
C      5.420675     6.848056    17.507158     0.103178
C      7.770080     4.136991     9.436861     0.088046
C      4.509432     7.274029    24.728120     0.083191
C      7.369044     3.479982    13.806169    -0.120936
C      8.204536     8.032117    25.984080     0.500287
C      8.167775     4.377052    13.173642    -0.108608
C      6.728500     3.292265     8.711039    -0.488371
C      9.266169    10.268474    23.245964    -0.500977
C      9.037801     3.100938    20.208014    -0.522171
C      7.584044     3.460127    15.202658    -0.145059
C      8.085339     8.192759    27.455381    -0.100290
C      7.997334     8.979726     0.278711    -0.136377
C      8.408397     6.880546     1.762334     0.487882
C      7.952775     9.288376    28.249854    -0.119102
C      4.885960     9.420138    13.383409    -0.197732
C      5.523162     7.333593    11.824681     0.074708
C      3.834354     8.804644     2.839918     0.489106
C      4.001452     8.113340     1.546993    -0.124583
C      4.911582     9.463458    11.976358     0.083099
C      5.546556     7.185586    13.207674    -0.190633
C      3.905649     6.813762     1.207845    -0.132481
C      3.162618     7.620583    24.088552    -0.496818
C      4.059380     6.595360    29.138795    -0.128337
C      7.155158     6.355299     4.844584    -0.494394
C      4.374639     8.521263     6.178583    -0.503920
C      7.571790    14.158185    23.460425     0.613082
C      7.379070    10.544635    19.827794     0.595967
C      0.357591     9.802792    28.676428     0.107637
C      8.921946     9.721568     8.254540     0.552440
C      8.964278    12.768358     5.223924     0.592341
C      8.515340    10.396627    15.191216    -0.108073
C      3.614898     9.948995    20.467949     0.609672
C      0.210544    11.138470     1.451938    -0.194922
C      0.480130    11.988611     9.364103     0.599204
C      0.306347     8.959871     3.011546     0.083108
C      8.166661    13.705137     0.927961    -0.116854
C      8.454070    13.324289    26.404787     0.493810
C      7.625262    13.414537     2.282203     0.495612
C      7.895961    13.714162     4.697894     0.096208
C      8.239070    11.315357    18.839690     0.080787
C      1.284430    10.302769    13.804703    -0.111882
C      0.331969     9.907480     0.826745     0.107452
C      7.869225     9.116903     9.183674     0.106201
C      0.397694     8.792009     1.652023    -0.196721
C      1.113990    10.010364    12.359806     0.496842
C      2.351633     9.362379    19.867400     0.080804
C      0.149275    11.201644     2.838158     0.103270
C      8.939770    13.912709    24.105861     0.088108
C      1.060518    10.775671    10.059120     0.083240
C      9.340806    14.569718    28.475169    -0.120959
C      8.505314    10.017584    11.315080     0.500158
C      8.542075    13.672648    27.842642    -0.108515
C      9.981350    14.757435    23.380039    -0.488430
C      7.443681     7.781226     8.576964    -0.500960
C      7.672049    14.948762     5.539014    -0.522269
C      9.125806    14.589573     0.533658    -0.145004
C      8.624511     9.856941    12.786381    -0.100241
C      8.712516     9.069974    14.947711    -0.136466
C      8.301453    11.169154    16.431334     0.487818
C      8.757075     8.761324    13.580854    -0.118760
C      0.683990     8.629562    28.052409    -0.197676
C      0.046788    10.716107    26.493681     0.074709
C      1.735596     9.245056    17.508918     0.489136
C      1.568498     9.936360    16.215993    -0.124606
C      0.658368     8.586242    26.645358     0.083077
C      0.023394    10.864114    27.876674    -0.190639
C      1.664301    11.235938    15.876845    -0.132690
C      2.407332    10.429117     9.419552    -0.496649
C      1.510570    11.454340    14.469795    -0.128291
C      9.554692    11.694401    19.513584    -0.494409
C      1.195311     9.528437    20.847583    -0.503937
S      6.860173     0.065159    14.483877     0.181540
S      1.961625    14.243379     0.389022     0.171082
S      2.855156    15.797458    15.618671     0.152033
S      9.849677    17.984541    29.152877     0.181515
S      3.608325     3.806321    15.058022     0.170969
S      2.714794     2.252242     0.949671     0.152047
S      4.279727     9.090009     0.185123     0.181536
S      9.178275     5.218529    14.279978     0.170893
S      8.284744     6.772608    28.388329     0.152072
S      1.290223     8.959691    14.854123     0.181516
S      7.531575    12.831171    28.948978     0.170950
S      8.425106    11.277092    13.719329     0.152338
N      5.741504    16.940365    25.705956    -0.235018
N      7.628604    17.093066    10.755898    -0.393286
N      3.364250    12.867992     3.808072    -0.371064
N      6.747437    16.060623    17.836624    -0.392432
N      2.797229     0.083751    18.789815    -0.359901
N      2.891918    16.479376    11.730799    -0.372198
N      2.671348    13.059499    26.029847    -0.397033
N      5.930883    17.470305     3.469512    -0.263965
N     10.968346     1.109335    11.036956    -0.234895
N      9.081246     0.956634    25.424898    -0.393497
N      2.205700     5.181708    18.477072    -0.371932
N      9.962413     1.989077     3.167624    -0.392403
N      2.772721    17.965949     4.120815    -0.359732
N      2.678032     1.570324    26.399799    -0.372421
N      2.898602     4.990201    11.360847    -0.397151
N     10.778967     0.579395    18.138512    -0.264065
N      5.398396     7.915515    18.301044    -0.234973
N      3.511296     8.068216     3.913102    -0.392867
N      7.775650     3.843142    10.860928    -0.371903
N      4.392463     7.035773    26.170376    -0.392382
N      8.342671     9.108601    25.217185    -0.359836
N      8.247982     7.454526     2.938201    -0.371901
N      8.468552     4.034649    17.977153    -0.397189
N      5.209017     8.445455    11.199488    -0.264061
N      0.171554    10.134185     3.632044    -0.234244
N      2.058654     9.981484    18.582102    -0.393476
N      8.934200    14.206558    25.529928    -0.371875
N      1.177487    11.013927    11.501376    -0.391787
N      8.367179     8.941099    10.548185    -0.358092
N      8.461868    10.595174    17.607201    -0.372238
N      8.241298    14.015051     3.308153    -0.396639
N      0.360933     9.604245    25.868488    -0.264112
O      4.262126    13.922456    23.289678    -0.635778
O      5.676893    15.238459    21.176462    -0.596762
O      1.129586    15.820562     8.732162    -0.552203
O      9.326324    15.882292     8.922273    -0.635815
O      1.640907    13.765965     6.725443    -0.567063
O      4.489380    17.861622    21.155925    -0.483682
O      1.383576    11.878688     5.556911    -0.555560
O      9.976894    17.914688     8.309402    -0.532356
O      3.013343    16.376132    21.811923    -0.482869
O      3.423291    15.473647    24.570868    -0.515788
O      1.843653    17.788882     9.476174    -0.546862
O      2.921996    15.933192    18.508464    -0.483773
O      6.481194     0.155949    17.330543    -0.500822
O      2.393965    14.701481    13.022551    -0.513171
O      2.398420    14.836312     3.275881    -0.519535
O      6.005520    13.985088    19.412368    -0.567139
O      7.154044     1.005729    11.761017    -0.492905
O      1.085026    14.396441    26.930524    -0.495217
O      1.307824     4.127244     8.620678    -0.635500
O     11.032957     2.811241     6.507462    -0.596621
O      4.440364     2.229138    23.401162    -0.551837
O      7.383526     2.167408    23.591273    -0.635741
O      3.929043     4.283735    21.394443    -0.566550
O      1.080570     0.188078     6.486925    -0.483619
O      4.186374     6.171012    20.225911    -0.553273
O      6.732956     0.135012    22.978402    -0.532631
O      2.556607     1.673568     7.142923    -0.482703
O      2.146659     2.576053     9.901868    -0.515574
O      3.726297     0.260818    24.145174    -0.546483
O      2.647954     2.116508     3.839464    -0.483621
O     10.228656    17.893751     2.661543    -0.500713
O      3.175985     3.348219    27.691551    -0.513168
O      3.171530     3.213388    17.944881    -0.519799
O     10.704330     4.064612     4.743368    -0.566725
O      9.555806    17.043971    26.430017    -0.492976
O      4.484924     3.653259    12.261524    -0.495208
O      6.877774     4.897606    20.717322    -0.635810
O      5.463007     6.213609    22.830538    -0.596726
O     10.010314     6.795712     5.936838    -0.552101
O      1.813576     6.857442     5.746727    -0.636467
O      9.498993     4.741115     7.943557    -0.566467
O      6.650520     8.836772    22.851075    -0.483815
O      9.756324     2.853838     9.112089    -0.553331
O      1.163006     8.889838     6.359598    -0.534212
O      8.126557     7.351282    22.195077    -0.482637
O      7.716609     6.448797    19.436132    -0.515965
O      9.296247     8.764032     5.192826    -0.547404
O      8.217904     6.908342    25.498536    -0.483728
O      4.658706     9.180799    26.676457    -0.500849
O      8.745935     5.676631     1.646449    -0.513199
O      8.741480     5.811462    11.393119    -0.519785
O      5.134380     4.960238    24.594632    -0.567026
O      3.985856    10.030579     2.907983    -0.492818
O     10.054874     5.371591    17.076476    -0.495245
O      9.832076    13.152094     6.048322    -0.636492
O      0.106943    11.836091     8.161538    -0.596126
O      6.699536    11.253988    20.605838    -0.551557
O      3.756374    11.192258    20.415727    -0.635873
O      7.210857    13.308585    22.612557    -0.566660
O     10.059330     9.212928     8.182075    -0.490743
O      6.953526    15.195862    23.781089    -0.553349
O      4.406944     9.159862    21.028598    -0.532718
O      8.583293    10.698418     7.526077    -0.481437
O      8.993241    11.600903     4.767132    -0.518625
O      7.413603     9.285668    19.861826    -0.546433
O      8.491946    11.141358    10.829536    -0.483211
O      0.911244     8.868901    12.007457    -0.500877
O      7.963915    12.373069    16.315449    -0.512870
O      7.968370    12.238238    26.062119    -0.519798
O      0.435570    13.089462     9.925632    -0.567957
O      1.584094     8.019121    17.576983    -0.492986
O      6.654976    12.678109     2.407476    -0.495080

The following XYZ coordinates are in angstroms. Other properties are in atomic units.
The sperically averaged electron density of each atom fit to a function of the form exp(a - br)
eigen_1, eigen_2 and eigen_3 are the three eigenvalues of traceless quadrupole moment tensor
  atom number  atomic symbol              X              Y              Z     net charge C6 coefficient C8 coefficient C10 coefficient fluctuating dipole atomic polarizability isotropic forcefield polarizability              a              b squared Pearson coefficient          <r^3>          <r^4>         wp_QDO          m_QDO          q_QDO       dipole_x       dipole_y       dipole_z         dipole            Qxy            Qxz            Qyz     Q(x^2-y^2)  Q(3z^2 - R^2)        eigen_1        eigen_2        eigen_3 static polarizability      alpha(xx)      alpha(xy)      alpha(xz)      alpha(yy)      alpha(yz)      alpha(zz) atomic spin moment
            1             Eu       5.094053      16.559336      23.177020       1.274025     178.750500 0.45169483E+04  0.17464897E+06                                24.734256                           21.379234       0.486925       1.816803                    0.999822      97.988757     271.287891       0.417460       0.379464      -1.189039      -0.001729      -0.001230      -0.036801       0.036862       0.000945      -0.063467      -0.024467       0.003868      -0.217359      -0.104789       0.034151       0.070638             28.281940      25.273244      -2.220950       3.626234      27.730482       0.450157      31.842092           0.039603
            2             Eu       5.219155      12.763845      21.458400       1.404104     223.833436 0.56325001E+04  0.22638808E+06                                25.538883                           21.420223       0.397065       1.834115                    0.998623      91.752108     245.463837       0.498857       0.305477      -1.276077       0.022642      -0.012617       0.000210       0.025921      -0.087196       0.094683      -0.122740       0.078831       0.049954      -0.143576      -0.062130       0.205706             29.745359      23.579715       1.605934      -2.420826      38.904610      10.474288      26.751750           0.008140
            3             Eu       0.475897       1.490364       8.508020       1.273900     178.766343 0.45173969E+04  0.17467117E+06                                24.735820                           21.380397       0.487322       1.816870                    0.999822      97.996031     271.314416       0.417444       0.379467      -1.189032       0.001703       0.001044      -0.036808       0.036862       0.000893       0.063440       0.024429       0.003945      -0.217413      -0.104773       0.034164       0.070609             28.283905      25.274403      -2.222012      -3.625865      27.733620      -0.450917      31.843692          -0.039958
            4             Eu       0.350795       5.285855       6.789400       1.404202     223.854030 0.56329617E+04  0.22641129E+06                                25.540683                           21.421366       0.396860       1.834090                    0.998620      91.751143     245.463851       0.498834       0.305484      -1.276069      -0.022644       0.013209       0.000297       0.026216      -0.087245      -0.094730       0.123050       0.078030       0.050117      -0.143604      -0.062331       0.205935             29.748201      23.580196       1.607030       2.420125      38.912108     -10.475525      26.752297          -0.008337
            5             Eu       6.045847       7.534486      20.829980       1.273809     178.762082 0.45172873E+04  0.17466705E+06                                24.736044                           21.380602       0.487600       1.816916                    0.999822      98.000793     271.333638       0.417426       0.379484      -1.189012       0.001595      -0.001157       0.036751       0.036804      -0.000865      -0.063584       0.024415       0.003762      -0.217467      -0.104903       0.034260       0.070643             28.284170      25.275071       2.220739       3.626496      27.732705      -0.449392      31.844734           0.039774
            6             Eu       5.920745       3.738995      22.548600       1.403993     223.850469 0.56329663E+04  0.22641180E+06                                25.540183                           21.421141       0.397158       1.834114                    0.998624      91.755594     245.476913       0.498844       0.305478      -1.276074      -0.022642      -0.012692      -0.000190       0.025957       0.087220       0.094688       0.122792       0.078913       0.050187      -0.143656      -0.062112       0.205768             29.747073      23.580974      -1.605091      -2.421711      38.906637     -10.475429      26.753609           0.008062
            7             Eu      10.664003      10.515214       6.160980       1.275857     178.584600 0.45111741E+04  0.17436625E+06                                24.718278                           21.364833       0.485958       1.816964                    0.999818      97.922670     271.039923       0.417631       0.379438      -1.189084      -0.001900       0.000625       0.037286       0.037340      -0.000893       0.062858      -0.024807       0.004451      -0.218531      -0.104699       0.034170       0.070529             28.264888      25.259088       2.220025      -3.623714      27.715706       0.438269      31.819871           0.021269
            8             Eu      10.789105      14.310705       7.879600       1.404222     223.849870 0.56326749E+04  0.22639748E+06                                25.540382                           21.420786       0.396910       1.834076                    0.998623      91.751801     245.466478       0.498841       0.305483      -1.276066       0.022887       0.012570      -0.000171       0.026112       0.086988      -0.094793      -0.122661       0.078760       0.049471      -0.143430      -0.062166       0.205596             29.747950      23.581373      -1.603446       2.423625      38.905462      10.477736      26.757014           0.002489
            9              H       7.662023      16.235705      10.828656       0.298127       0.603471 0.40582641E+01  0.34116494E+02                                 1.258598                            1.245045      -1.090671       2.469901                    0.999860       2.610181       7.091306       0.508652       1.432389      -0.679272       0.000341      -0.036225       0.001966       0.036280       0.001485      -0.002487      -0.005767      -0.038697       0.017614      -0.022527       0.003437       0.019090              1.253329       1.091437       0.000209      -0.033353       1.449545      -0.035381       1.219006          -0.000213
           10              H       3.673939      12.116764       3.526428       0.309648       0.505497 0.31728132E+01  0.25643079E+02                                 1.210213                            1.171989      -1.208860       2.415220                    0.999458       2.795790       8.006679       0.466817       1.623431      -0.643910       0.012801      -0.023690      -0.008755       0.028315      -0.010473       0.000462       0.001127      -0.004154       0.043933      -0.018035       0.003326       0.014709              1.226899       1.060700      -0.129565      -0.033048       1.435816       0.103888       1.184181           0.000615
           11              H       6.857722      15.257411      17.547058       0.301296       0.575451 0.37953820E+01  0.31698318E+02                                 1.264311                            1.238895      -1.125463       2.451950                    0.999881       2.718313       7.610212       0.483594       1.516509      -0.662858       0.004127      -0.031363      -0.012479       0.034006      -0.006774      -0.000028       0.008941      -0.026089       0.035767      -0.020805       0.001573       0.019232              1.266598       1.035990      -0.052092      -0.039079       1.499943       0.069498       1.263860           0.000084
           12              H       2.996633       0.864581      18.491741       0.312647       0.507252 0.32270671E+01  0.26018629E+02                                 1.186702                            1.162673      -1.126187       2.464677                    0.999917       2.643377       7.398468       0.483605       1.570864      -0.653566       0.010781       0.028810      -0.009037       0.032061       0.006052      -0.010217       0.002195      -0.015609       0.031919      -0.018855       0.004427       0.014429              1.193514       1.014171       0.032419      -0.050463       1.400133      -0.120160       1.166238           0.001632
           13              H       3.136996      17.302442      11.697061       0.307250       0.539492 0.35226723E+01  0.28613935E+02                                 1.175301                            1.166587      -1.071628       2.492801                    0.999852       2.476728       6.636495       0.520484       1.448750      -0.676648       0.012075       0.036760      -0.002844       0.038797       0.013326      -0.003914       0.004963      -0.033576       0.010805      -0.024264       0.003914       0.020350              1.170562       1.046705       0.092691       0.003254       1.334750       0.029761       1.130232          -0.000239
           14              H       5.740390      15.158138      28.393316       0.110336       0.991583 0.75346979E+01  0.74444771E+02                                 1.758825                            1.696158      -1.484783       2.169747                    0.991791       4.042201      12.173733       0.432952       1.431851      -0.674717      -0.004032      -0.023617       0.018218       0.030098       0.006718      -0.000318       0.001001      -0.011461       0.029155      -0.013711       0.003869       0.009842              1.765212       1.439056       0.002431      -0.028367       1.991328      -0.365614       1.865253           0.000159
           15              H       3.287384      12.481368      26.192966       0.307743       0.525309 0.33775111E+01  0.27063513E+02                                 1.140420                            1.130936      -1.021331       2.518404                    0.999898       2.417184       6.368020       0.538280       1.420071      -0.682154       0.027373      -0.026973       0.002332       0.038500      -0.019723      -0.000059       0.000851       0.003342       0.021595      -0.023404       0.007167       0.016237              1.136569       1.159390      -0.159341       0.070331       1.134348      -0.049080       1.115968           0.000139
           16              H       5.910831       0.828481      25.796903       0.084983       1.095457 0.80576616E+01  0.79778593E+02                                 1.797273                            1.690202      -1.015358       2.389875                    0.996563       3.708074      10.655630       0.465296       1.329534      -0.697507       0.000167       0.039754      -0.023192       0.046025      -0.000154       0.001295      -0.000259      -0.038036       0.008505      -0.020508       0.002902       0.017606              1.848328       1.520727      -0.037484      -0.006624       2.031964      -0.568162       1.992294           0.000050
           17              H       1.481607      13.856755      24.652721       0.080092       1.092865 0.85428658E+01  0.85862744E+02                                 1.789194                            1.728668      -1.212002       2.285346                    0.993844       3.953568      11.461834       0.464573       1.311750      -0.699577      -0.038199       0.016756      -0.002594       0.041793      -0.002782       0.007751      -0.004878      -0.000866      -0.002022      -0.008480      -0.001942       0.010422              1.830429       2.268413      -0.297689       0.038147       1.648514      -0.021024       1.574359           0.000027
           18              H       2.197902      14.928907      10.720105       0.093011       1.141360 0.91815706E+01  0.93919985E+02                                 1.834065                            1.786493      -1.386427       2.201069                    0.992228       4.016755      11.731255       0.459355       1.303518      -0.700983      -0.017941      -0.041376       0.006757       0.045602       0.001918      -0.005621       0.010497       0.002755      -0.023108      -0.015869       0.006210       0.009659              1.854890       1.698579       0.353826      -0.032749       2.166641      -0.061590       1.699451          -0.000533
           19              H       1.521710      17.362006      20.131736       0.085513       1.362693 0.11715761E+02  0.12633905E+03                                 2.024533                            1.991643      -1.294204       2.257766                    0.992846       3.949597      11.532685       0.447358       1.269650      -0.711382      -0.044840      -0.027767       0.003491       0.052856       0.018312      -0.008780       0.003540       0.007156       0.000853      -0.021978       0.002297       0.019681              2.033495       2.361533       0.328306       0.038352       1.903163      -0.002740       1.835789           0.004794
           20              H       6.073473       1.082982      28.050062       0.128026       1.007784 0.77172604E+01  0.75220876E+02                                 1.677704                            1.642646      -0.857963       2.482959                    0.999098       3.394588       9.525901       0.479264       1.311162      -0.703355       0.003044       0.034003       0.012508       0.036358       0.002671       0.001583      -0.000309      -0.032775       0.012310      -0.018768       0.004213       0.014555              1.658697       1.409955       0.057771       0.055240       1.900868       0.241345       1.665267           0.000087
           21              H       8.066402       0.620910       9.616996       0.078594       1.078181 0.85769894E+01  0.87125980E+02                                 1.829802                            1.776631      -1.493366       2.150245                    0.991661       4.263338      12.822432       0.436921       1.380037      -0.684142       0.005741       0.043923       0.002736       0.044381       0.006736       0.005646      -0.005290      -0.015040       0.004069      -0.014160       0.003503       0.010656              1.864974       1.593728       0.105388       0.013952       2.337894       0.129650       1.663298          -0.000166
           22              H       5.657955      15.033595      26.102019       0.087763       1.065885 0.78972734E+01  0.77919573E+02                                 1.772798                            1.681276      -1.020082       2.390220                    0.996536       3.710182      10.697366       0.462492       1.342247      -0.694768      -0.002297      -0.042351      -0.019145       0.046533       0.001923       0.001212       0.003563      -0.036426       0.005043      -0.019206       0.000940       0.018266              1.799850       1.492352       0.063365       0.042698       2.153037       0.421395       1.754161           0.000171
           23              H       3.601530      14.105841       5.351251       0.075402       1.092911 0.84346411E+01  0.84681884E+02                                 1.804228                            1.729375      -1.213995       2.282291                    0.994126       3.992798      11.648398       0.458817       1.329667      -0.695753       0.017668       0.041531       0.009218       0.046065       0.006400       0.002026       0.004666      -0.007627       0.007112      -0.008667      -0.001076       0.009742              1.849340       1.555807       0.221290       0.004610       2.425214       0.097982       1.566999           0.001231
           24              H       6.020002      17.053357      19.415888       0.096452       1.102775 0.89542318E+01  0.91428608E+02                                 1.830777                            1.796951      -1.222454       2.281708                    0.993341       3.986002      11.801394       0.443585       1.352308      -0.691485      -0.022932       0.039387       0.010337       0.046735      -0.003950       0.005638       0.009056       0.007750       0.005210      -0.013674       0.004298       0.009376              1.846693       1.985694      -0.395024      -0.122853       1.858203       0.026629       1.696180           0.000431
           25              H       4.389121      11.965146       1.299673       0.135492       0.977857 0.70236880E+01  0.68237377E+02                                 1.755372                            1.649293      -1.420002       2.218969                    0.992923       3.840499      11.496438       0.434097       1.452318      -0.671842       0.027563      -0.021044       0.018533       0.039320      -0.014195       0.003228       0.001336       0.006655       0.032916      -0.020364       0.008171       0.012193              1.796104       1.887192      -0.301475       0.272113       1.799755      -0.243346       1.701366           0.000088
           26              H       5.288111      12.553566       5.647565       0.168324       0.820012 0.55002178E+01  0.49222089E+02                                 1.464793                            1.380174      -0.702079       2.569740                    0.999992       3.059479       8.206533       0.526995       1.298731      -0.705559       0.013798       0.003776      -0.007235       0.016031       0.000775      -0.000227      -0.003432       0.004178      -0.013983      -0.006429       0.001771       0.004659              1.515108       2.028489       0.244674      -0.247276       1.267212      -0.105703       1.249624           0.001124
           27              H       4.352359      12.477758       6.903231       0.169536       0.894451 0.63822880E+01  0.58376386E+02                                 1.463669                            1.419857      -0.762690       2.534670                    0.999972       2.957994       7.628998       0.565329       1.184525      -0.733155      -0.002929       0.003395       0.012035       0.012843      -0.003392      -0.000057       0.000094       0.000299       0.007652      -0.004670       0.002095       0.002576              1.479999       1.246576      -0.007835      -0.050428       1.258379       0.080958       1.935043           0.000169
           28              H       4.249872      11.387556       5.779586       0.166030       0.841031 0.59345900E+01  0.54821788E+02                                 1.558638                            1.487268      -1.002888       2.427074                    0.997382       3.365542       9.561383       0.474378       1.397716      -0.683957      -0.006104      -0.014408      -0.006250       0.016850       0.001578       0.002681      -0.000604      -0.006437      -0.011961      -0.005787       0.000209       0.005578              1.591518       1.305637       0.162019       0.044750       2.182681       0.079497       1.286237           0.000183
           29              H       2.616763       1.850094      20.753701       0.166222       0.923146 0.69774430E+01  0.67520081E+02                                 1.690871                            1.639280      -1.348774       2.263311                    0.993528       3.653333      10.832474       0.438257       1.444246      -0.674335       0.016882       0.006376      -0.001590       0.018116      -0.000247      -0.004345       0.002935       0.004347      -0.006010      -0.005814      -0.000246       0.006060              1.711387       1.814536       0.373990       0.042888       1.875702      -0.006453       1.443924           0.000389
           30              H       1.152980       1.613643      20.246154       0.155589       0.939896 0.67489123E+01  0.64487114E+02                                 1.681810                            1.588266      -1.148236       2.343073                    0.996440       3.603508      10.468105       0.457323       1.401665      -0.682349      -0.007068       0.004783      -0.009104       0.012479      -0.009578       0.000676      -0.002863      -0.004710       0.006056      -0.010993       0.001212       0.009781              1.738024       1.956392      -0.301217       0.422840       1.537318      -0.204702       1.720361           0.001813
           31              H       1.582980       1.106447      21.666113       0.170519       0.805388 0.56064723E+01  0.50824572E+02                                 1.492973                            1.429951      -0.770724       2.539460                    0.999628       3.195376       8.858398       0.494013       1.367678      -0.690861      -0.000759      -0.005011       0.014340       0.015209       0.000981      -0.001165      -0.001160      -0.007481       0.007147      -0.005196       0.001307       0.003889              1.531928       1.339274       0.015885      -0.236293       1.221605      -0.087387       2.034904          -0.000241
           32              H       1.354612      11.633032      24.145174       0.162340       0.890188 0.62885752E+01  0.58874417E+02                                 1.606002                            1.521084      -1.131625       2.357355                    0.996918       3.463628       9.870517       0.474184       1.379702      -0.686935      -0.011523      -0.003302       0.007940       0.014378      -0.001033      -0.003379       0.003844       0.012060       0.001386      -0.008023       0.000073       0.007950              1.649819       1.901837       0.418683      -0.275002       1.573631      -0.155323       1.473987           0.000751
           33              H       1.921633      12.383899      22.892441       0.166884       0.978261 0.72334763E+01  0.68953034E+02                                 1.618265                            1.563380      -0.876603       2.482765                    0.999435       3.172625       8.631378       0.507092       1.267106      -0.713716      -0.003754       0.008473      -0.011840       0.015036      -0.001426       0.003718      -0.003107      -0.011849       0.005594      -0.008233       0.000596       0.007636              1.639994       1.389242       0.005191       0.115632       1.410566      -0.078132       2.120173          -0.000177
           34              H       2.888576      11.575273      23.822456       0.166506       0.884238 0.64903633E+01  0.60376342E+02                                 1.526233                            1.491901      -0.707775       2.561977                    0.999994       3.125088       8.472502       0.511995       1.286004      -0.709181       0.013056      -0.007682       0.006545       0.016502      -0.006420       0.005493       0.005065       0.003053      -0.005037      -0.011402       0.003707       0.007695              1.535819       1.738208      -0.310656      -0.040085       1.557157       0.065247       1.312094          -0.000138
           35              H       4.017048      11.929047      28.217288       0.128950       1.001149 0.74050313E+01  0.72266912E+02                                 1.736007                            1.659714      -1.140129       2.353986                    0.995171       3.621862      10.561410       0.449907       1.394989      -0.684581       0.021154      -0.023869      -0.024037       0.039937      -0.011218      -0.001644       0.004884       0.007446       0.039451      -0.018684       0.003498       0.015186              1.745624       1.656949      -0.263807      -0.200169       1.778755       0.279593       1.801168           0.000016
           36              H       3.238369       0.590225      13.718449       0.131607       0.911188 0.66443582E+01  0.62708066E+02                                 1.595975                            1.546498      -0.821696       2.506367                    0.999092       3.359803       9.435660       0.480794       1.349823      -0.694660       0.004784       0.028501      -0.029702       0.041441       0.002628      -0.000692      -0.006010      -0.019918       0.044793      -0.017766       0.000328       0.017437              1.593388       1.352707       0.050388      -0.041395       1.685715      -0.297193       1.741742          -0.000141
           37              H       3.295182       1.126301      16.086025       0.117961       1.039889 0.77308462E+01  0.76740630E+02                                 1.807224                            1.712191      -1.452233       2.187875                    0.992559       3.980501      11.947444       0.433910       1.422029      -0.677064       0.006796       0.028936       0.014913       0.033255       0.003594       0.002934       0.002994      -0.008510       0.029435      -0.010631      -0.000687       0.011318              1.832782       1.484112       0.066460       0.013636       2.359849       0.310392       1.654384          -0.000156
           38              H       6.486764       1.147961       0.792126       0.124692       1.077771 0.83114203E+01  0.82799604E+02                                 1.774071                            1.720157      -1.022127       2.403829                    0.997128       3.540019      10.151200       0.460533       1.335034      -0.697897       0.008838       0.030302      -0.018514       0.036593       0.007944      -0.000729      -0.001981      -0.029922       0.014988      -0.019439       0.004553       0.014887              1.759552       1.532035       0.225177      -0.092720       1.916114      -0.297829       1.830508           0.000001
           39              H       5.396168      15.618405       3.362135       0.077897       0.991276 0.70183992E+01  0.67267323E+02                                 1.687276                            1.581398      -0.915641       2.428298                    0.997433       3.702390      10.537475       0.478261       1.336212      -0.695221      -0.010710      -0.035727       0.021933       0.043269       0.007131      -0.001442      -0.006717      -0.028428       0.016700      -0.018687       0.001505       0.017181              1.730592       1.473274       0.150105      -0.131595       1.950945      -0.440134       1.767557           0.000056
           40              H       6.437748       1.247234       3.103960       0.081703       1.187423 0.86714307E+01  0.86178973E+02                                 1.804002                            1.685752      -0.767140       2.501065                    0.999621       3.470516       9.526668       0.501496       1.228933      -0.721819       0.007795       0.038557       0.019316       0.043823       0.006600      -0.003542       0.002009      -0.028756       0.015787      -0.019075       0.005695       0.013380              1.844013       1.595134       0.303290       0.190034       2.173055       0.469770       1.763851          -0.000027
           41              H       5.351608      15.398199       1.082572       0.120112       0.880361 0.65257457E+01  0.62187674E+02                                 1.631982                            1.585471      -1.282783       2.277648                    0.993268       3.787275      11.194562       0.444953       1.444501      -0.673368      -0.009615      -0.029291      -0.014011       0.033863       0.006345       0.001430       0.001405      -0.019892       0.019820      -0.015145       0.005597       0.009548              1.631794       1.395921       0.172928       0.042843       1.897025       0.218571       1.602435           0.000100
           42              H       7.383526      15.156333      12.847110       0.131646       0.977930 0.69512959E+01  0.65447444E+02                                 1.593827                            1.520377      -0.732974       2.544830                    0.999819       3.154173       8.460533       0.521688       1.247005      -0.718325       0.006740      -0.031264      -0.023110       0.039457      -0.002611      -0.004804       0.003120      -0.023877       0.029150      -0.017809       0.005020       0.012789              1.598856       1.301050      -0.075153      -0.080596       1.793632       0.315064       1.701885           0.000178
           43              H       8.597775      15.928860      19.767944       0.151630       0.924617 0.69378408E+01  0.65061056E+02                                 1.519224                            1.500173      -0.719073       2.543600                    0.999992       3.112101       8.236383       0.536933       1.216437      -0.725329       0.004136      -0.011662      -0.003969       0.012995      -0.000617       0.000551       0.004225      -0.002567      -0.014897      -0.006745       0.001237       0.005507              1.512975       1.572346      -0.291896      -0.054508       1.641331       0.027799       1.325249          -0.000117
           44              H       8.319277      17.452255      19.527373       0.161918       0.928933 0.68162118E+01  0.65049681E+02                                 1.647359                            1.581565      -1.115987       2.367930                    0.996715       3.485526       9.996985       0.466382       1.376139      -0.688044      -0.001270       0.012178      -0.007184       0.014196      -0.002323       0.000052      -0.002146      -0.003484      -0.001648      -0.003065      -0.000961       0.004026              1.678051       1.541884       0.360128      -0.173598       1.909139      -0.342693       1.583130           0.000041
           45              H       7.860313      16.773586      20.862252       0.167462       0.845145 0.59669630E+01  0.55196022E+02                                 1.562056                            1.491093      -1.051765       2.401355                    0.998127       3.377521       9.602051       0.473875       1.397293      -0.684007      -0.009281       0.002272       0.015313       0.018049      -0.001543       0.001313      -0.001428       0.004323       0.009242      -0.004330       0.000196       0.004133              1.601127       1.307691       0.031487      -0.054758       1.275689       0.088120       2.219999          -0.000106
           46              H       7.129536      14.784509      15.273363       0.141864       0.978224 0.67722270E+01  0.64296837E+02                                 1.683884                            1.566713      -0.916283       2.467274                    0.998782       3.365896       9.517994       0.474646       1.359184      -0.692633       0.002118      -0.036209       0.016051       0.039664      -0.000248      -0.003112      -0.002723      -0.019200       0.031890      -0.015306       0.003366       0.011939              1.730397       1.312576      -0.069154       0.010846       2.260263      -0.381331       1.618351           0.000027
           47              H       4.448162      16.177946       9.555387       0.150535       0.894328 0.65189641E+01  0.61112964E+02                                 1.562713                            1.510917      -0.995695       2.413817                    0.997916       3.401705       9.460860       0.497528       1.313210      -0.700817       0.000851       0.014965      -0.000338       0.014993       0.000630      -0.002320       0.001842      -0.008517      -0.012400      -0.005967      -0.000680       0.006646              1.581129       1.636747       0.390837      -0.165812       1.714659      -0.190869       1.391980          -0.000033
           48              H       4.530597      14.887393      10.441394       0.163889       0.935803 0.68336097E+01  0.63543233E+02                                 1.505191                            1.468679      -0.775726       2.526094                    0.999956       3.005323       7.799933       0.556483       1.183682      -0.733724       0.002485      -0.007677       0.012155       0.014589      -0.002377      -0.001000      -0.004147       0.003713       0.008569      -0.006350       0.001397       0.004954              1.504722       1.539483      -0.199521       0.257570       1.427100      -0.212203       1.547583          -0.000144
           49              H       3.805390      14.838658       9.053707       0.168319       0.901641 0.64230666E+01  0.59605570E+02                                 1.544735                            1.481646      -0.835627       2.503546                    0.999718       3.137896       8.501920       0.514973       1.281674      -0.709651      -0.009295      -0.008881      -0.011501       0.017250       0.001767      -0.001086       0.002687       0.003524       0.007822      -0.004916       0.001192       0.003724              1.578244       1.309708       0.089891       0.100596       1.553362       0.406468       1.871661           0.000134
           50              H       5.988810      17.995551       8.830738       0.167841       0.912148 0.66773918E+01  0.62713365E+02                                 1.571995                            1.524472      -0.830671       2.507738                    0.999603       3.182532       8.739736       0.499677       1.305159      -0.704824      -0.010962       0.010374       0.009367       0.017763      -0.006508      -0.001382       0.004021       0.007662       0.008858      -0.009684       0.001480       0.008205              1.590560       1.918337      -0.208895      -0.168432       1.455375       0.125610       1.397968          -0.000652
           51              H       7.008111      17.923352       7.642549       0.170507       0.822120 0.58270023E+01  0.52893288E+02                                 1.466437                            1.422660      -0.725798       2.559385                    0.999982       3.075955       8.303903       0.518039       1.302532      -0.705191       0.007348       0.006317      -0.013536       0.016647       0.000715       0.000070      -0.003176       0.003878       0.009397      -0.004871       0.000454       0.004417              1.482901       1.304249       0.090811      -0.145363       1.300316      -0.196514       1.844140           0.000032
           52              H       6.570313      16.611139       8.381867       0.155383       0.970377 0.73171991E+01  0.70382089E+02                                 1.639837                            1.594989      -0.905753       2.460640                    0.998964       3.353399       9.349661       0.488413       1.303772      -0.704315       0.001513      -0.013877       0.001487       0.014038       0.003050       0.004188      -0.001101      -0.011053      -0.002600      -0.008376       0.001631       0.006746              1.656785       1.520407       0.232697       0.056106       1.995207       0.185715       1.454741           0.000128
           53              H       9.047827       1.813995      25.497656       0.298130       0.603493 0.40584884E+01  0.34118957E+02                                 1.258638                            1.245085      -1.090533       2.469940                    0.999860       2.610319       7.091812       0.508639       1.432403      -0.679269      -0.000347       0.036224       0.001966       0.036279       0.001477       0.002498       0.005763      -0.038713       0.017648      -0.022542       0.003452       0.019091              1.253369       1.091474       0.000211       0.033357       1.449580       0.035384       1.219053           0.000228
           54              H       1.896011       5.932936      18.195428       0.309644       0.505545 0.31732115E+01  0.25647036E+02                                 1.210269                            1.172045      -1.208724       2.415243                    0.999458       2.795993       8.007307       0.466818       1.623381      -0.643917      -0.012800       0.023674      -0.008773       0.028307      -0.010475      -0.000468      -0.001129      -0.004176       0.043991      -0.018049       0.003320       0.014728              1.226957       1.060749      -0.129559       0.033042       1.435871      -0.103878       1.184252           0.000684
           55              H       9.852128       2.792289       2.878058       0.301324       0.575385 0.37948089E+01  0.31692315E+02                                 1.264216                            1.238803      -1.125469       2.451970                    0.999881       2.718095       7.609440       0.483611       1.516512      -0.662858      -0.004129       0.031369      -0.012478       0.034011      -0.006770       0.000026      -0.008941      -0.026090       0.035760      -0.020803       0.001572       0.019230              1.266504       1.035922      -0.052088       0.039074       1.499829      -0.069494       1.263759          -0.000101
           56              H       2.573317      17.185119       3.822741       0.312655       0.507245 0.32270102E+01  0.26018072E+02                                 1.186695                            1.162667      -1.126232       2.464668                    0.999917       2.643323       7.398319       0.483604       1.570876      -0.653564      -0.010782      -0.028812      -0.009035       0.032062       0.006057       0.010215      -0.002199      -0.015607       0.031912      -0.018855       0.004430       0.014425              1.193507       1.014166       0.032421       0.050463       1.400128       0.120161       1.166228          -0.001628
           57              H       2.432954       0.747258      26.366061       0.307254       0.539445 0.35222655E+01  0.28609705E+02                                 1.175221                            1.166512      -1.071539       2.492854                    0.999852       2.476575       6.635902       0.520508       1.448730      -0.676652      -0.012075      -0.036762      -0.002842       0.038798       0.013328       0.003914      -0.004958      -0.033593       0.010847      -0.024277       0.003927       0.020350              1.170482       1.046642       0.092676      -0.003253       1.334643      -0.029759       1.130162           0.000185
           58              H      10.969460       2.891562      13.724316       0.110351       0.991475 0.75336756E+01  0.74432253E+02                                 1.758719                            1.696060      -1.484658       2.169822                    0.991792       4.041940      12.172807       0.432957       1.431881      -0.674713       0.004033       0.023623       0.018217       0.030103       0.006715       0.000317      -0.000999      -0.011465       0.029147      -0.013708       0.003869       0.009839              1.765104       1.438980       0.002433       0.028367       1.991202       0.365580       1.865131          -0.000183
           59              H       2.282566       5.568332      11.523966       0.307760       0.525267 0.33771565E+01  0.27059960E+02                                 1.140364                            1.130880      -1.021364       2.518406                    0.999898       2.417046       6.367571       0.538291       1.420082      -0.682153      -0.027374       0.026976       0.002328       0.038503      -0.019728       0.000061      -0.000853       0.003345       0.021623      -0.023413       0.007176       0.016238              1.136513       1.159333      -0.159328      -0.070325       1.134293       0.049077       1.115915          -0.000142
           60              H      10.799019      17.221219      11.127903       0.085032       1.095293 0.80561703E+01  0.79760425E+02                                 1.797126                            1.690073      -1.015429       2.389877                    0.996564       3.707761      10.654629       0.465301       1.329577      -0.697498      -0.000160      -0.039762      -0.023198       0.046035      -0.000155      -0.001297       0.000259      -0.038034       0.008498      -0.020506       0.002900       0.017606              1.848175       1.520615      -0.037478       0.006625       2.031786       0.568092       1.992125          -0.000093
           61              H       4.088343       4.192945       9.983721       0.080068       1.092967 0.85438744E+01  0.85875373E+02                                 1.789297                            1.728763      -1.212181       2.285253                    0.993842       3.953796      11.462643       0.464564       1.311738      -0.699578       0.038195      -0.016745      -0.002597       0.041785      -0.002784      -0.007750       0.004886      -0.000860      -0.002003      -0.008476      -0.001952       0.010428              1.830537       2.268563      -0.297711      -0.038151       1.648598       0.021028       1.574449          -0.000085
           62              H       3.372048       3.120793      25.389105       0.092957       1.141624 0.91842208E+01  0.93952946E+02                                 1.834258                            1.786676      -1.386496       2.200990                    0.992226       4.017199      11.732539       0.459364       1.303409      -0.701004       0.017925       0.041367       0.006784       0.045591       0.001921       0.005630      -0.010491       0.002746      -0.023167      -0.015879       0.006220       0.009660              1.855087       1.698748       0.353877       0.032755       2.166887       0.061601       1.699626           0.000560
           63              H       4.048240       0.687694       5.462736       0.085478       1.362656 0.11715255E+02  0.12633147E+03                                 2.024464                            1.991576      -1.294144       2.257799                    0.992847       3.949432      11.531880       0.447376       1.269619      -0.711390       0.044860       0.027767       0.003499       0.052874       0.018317       0.008783      -0.003538       0.007162       0.000824      -0.021980       0.002288       0.019691              2.033425       2.361447       0.328293      -0.038345       1.903104       0.002743       1.835723          -0.004909
           64              H      10.636377      16.966718      13.381062       0.128011       1.007767 0.77170743E+01  0.75218516E+02                                 1.677681                            1.642624      -0.857942       2.482969                    0.999099       3.394544       9.525704       0.479269       1.311158      -0.703357      -0.003042      -0.034005       0.012504       0.036358       0.002670      -0.001582       0.000312      -0.032777       0.012312      -0.018769       0.004213       0.014556              1.658674       1.409936       0.057769      -0.055239       1.900840      -0.241342       1.665245          -0.000095
           65              H       8.643448      17.428790      24.285996       0.078629       1.078050 0.85757184E+01  0.87110279E+02                                 1.829700                            1.776539      -1.493440       2.150241                    0.991661       4.263068      12.821625       0.436915       1.380098      -0.684131      -0.005733      -0.043921       0.002749       0.044379       0.006741      -0.005650       0.005289      -0.015039       0.004061      -0.014164       0.003507       0.010657              1.864867       1.593652       0.105380      -0.013952       2.337738      -0.129632       1.663211           0.000077
           66              H      11.051895       3.016105      11.433019       0.087781       1.065818 0.78966821E+01  0.77912385E+02                                 1.772740                            1.681227      -1.020099       2.390229                    0.996536       3.710032      10.696887       0.462493       1.342268      -0.694765       0.002297       0.042358      -0.019144       0.046540       0.001921      -0.001212      -0.003566      -0.036433       0.005035      -0.019208       0.000936       0.018271              1.799790       1.492311       0.063361      -0.042694       2.152956      -0.421368       1.754101          -0.000297
           67              H       1.968420       3.943859      20.020251       0.075480       1.092558 0.84312934E+01  0.84640819E+02                                 1.803951                            1.729124      -1.213845       2.282433                    0.994126       3.992072      11.646192       0.458808       1.329809      -0.695727      -0.017694      -0.041525       0.009154       0.046056       0.006413      -0.001997      -0.004657      -0.007596       0.007095      -0.008671      -0.001053       0.009724              1.849048       1.555564       0.221222      -0.004613       2.424803      -0.097973       1.566775           0.001878
           68              H      10.689848       0.996343       4.746888       0.096470       1.102791 0.89543892E+01  0.91430481E+02                                 1.830780                            1.796954      -1.222427       2.281719                    0.993341       3.985990      11.801318       0.443590       1.352289      -0.691488       0.022923      -0.039389       0.010339       0.046731      -0.003948      -0.005634      -0.009056       0.007744       0.005217      -0.013670       0.004295       0.009375              1.846696       1.985687      -0.395020       0.122849       1.858218      -0.026627       1.696184          -0.000477
           69              H       1.180829       6.084554      15.968673       0.135465       0.977917 0.70242023E+01  0.68243381E+02                                 1.755415                            1.649332      -1.419853       2.219017                    0.992922       3.840626      11.496770       0.434102       1.452281      -0.671849      -0.027560       0.021038       0.018534       0.039315      -0.014188      -0.003228      -0.001339       0.006651       0.032926      -0.020359       0.008167       0.012192              1.796149       1.887235      -0.301483      -0.272115       1.799806       0.243355       1.701406          -0.000050
           70              H       0.281839       5.496134      20.316565       0.168307       0.819991 0.54999802E+01  0.49218292E+02                                 1.464627                            1.380037      -0.702036       2.569739                    0.999992       3.059232       8.205111       0.527095       1.298528      -0.705603      -0.013778      -0.003789      -0.007248       0.016023       0.000767       0.000223       0.003438       0.004162      -0.013992      -0.006435       0.001786       0.004649              1.514922       2.028174       0.244625       0.247230       1.267086       0.105687       1.249505           0.001333
           71              H       1.217591       5.571942      21.572231       0.169522       0.894594 0.63835207E+01  0.58390330E+02                                 1.463794                            1.419967      -0.762674       2.534641                    0.999972       2.958282       7.629851       0.565325       1.184479      -0.733164       0.002921      -0.003405       0.012033       0.012842      -0.003393       0.000060      -0.000097       0.000292       0.007655      -0.004672       0.002094       0.002578              1.480131       1.246668      -0.007836       0.050424       1.258475      -0.080970       1.935249          -0.000211
           72              H       1.320078       6.662144      20.448586       0.165990       0.841191 0.59358839E+01  0.54835587E+02                                 1.558687                            1.487309      -1.002846       2.427045                    0.997381       3.365731       9.561431       0.474439       1.397489      -0.683999       0.006087       0.014398      -0.006260       0.016839       0.001571      -0.002684       0.000606      -0.006418      -0.011969      -0.005788       0.000220       0.005568              1.591568       1.305663       0.162012      -0.044753       2.182764      -0.079504       1.286278           0.000037
           73              H       2.953187      16.199606       6.084701       0.166295       0.922915 0.69752464E+01  0.67494010E+02                                 1.690657                            1.639078      -1.348808       2.263362                    0.993527       3.652780      10.830709       0.438258       1.444345      -0.674318      -0.016887      -0.006397      -0.001582       0.018127      -0.000241       0.004349      -0.002931       0.004369      -0.006020      -0.005818      -0.000249       0.006067              1.711169       1.814307       0.373924      -0.042881       1.875450       0.006451       1.443749           0.000056
           74              H       4.416970      16.436057       5.577154       0.155613       0.939833 0.67483334E+01  0.64480377E+02                                 1.681756                            1.588215      -1.148361       2.343034                    0.996440       3.603372      10.467706       0.457322       1.401694      -0.682343       0.007070      -0.004793      -0.009091       0.012474      -0.009578      -0.000677       0.002854      -0.004708       0.006057      -0.010991       0.001215       0.009777              1.737968       1.956334      -0.301215      -0.422818       1.537280       0.204694       1.720292          -0.001787
           75              H       3.986970      16.943253       6.997113       0.170551       0.805275 0.56054535E+01  0.50812806E+02                                 1.492815                            1.429808      -0.770607       2.539542                    0.999629       3.195008       8.857031       0.494046       1.367654      -0.690867       0.000759       0.004994       0.014343       0.015206       0.000977       0.001165       0.001155      -0.007484       0.007140      -0.005196       0.001313       0.003883              1.531761       1.339137       0.015882       0.236250       1.221490       0.087375       2.034655           0.000201
           76              H       4.215338       6.416668       9.476174       0.162302       0.890186 0.62884869E+01  0.58872719E+02                                 1.605936                            1.521024      -1.131204       2.357529                    0.996922       3.463455       9.869587       0.474221       1.379613      -0.686954       0.011510       0.003308       0.007931       0.014364      -0.001029       0.003382      -0.003846       0.012049       0.001379      -0.008019       0.000071       0.007948              1.649747       1.901734       0.418664       0.274987       1.573574       0.155320       1.473933          -0.000735
           77              H       3.648317       5.665801       8.223441       0.166900       0.978253 0.72334044E+01  0.68952524E+02                                 1.618297                            1.563405      -0.876773       2.482708                    0.999434       3.172566       8.631370       0.507069       1.267160      -0.713705       0.003740      -0.008458      -0.011844       0.015027      -0.001427      -0.003718       0.003104      -0.011852       0.005563      -0.008230       0.000596       0.007634              1.640029       1.389253       0.005196      -0.115627       1.410581       0.078122       2.120255           0.000074
           78              H       2.681374       6.474427       9.153456       0.166600       0.883815 0.64863470E+01  0.60329748E+02                                 1.525786                            1.491475      -0.707631       2.562144                    0.999994       3.124143       8.469340       0.512049       1.286065      -0.709171      -0.013077       0.007699       0.006520       0.016517      -0.006417      -0.005485      -0.005069       0.003063      -0.005043      -0.011399       0.003707       0.007692              1.535368       1.737683      -0.310533       0.040059       1.556686      -0.065211       1.311734           0.000111
           79              H       1.552902       6.120653      13.548288       0.128945       1.001224 0.74057221E+01  0.72275316E+02                                 1.736085                            1.659783      -1.140212       2.353934                    0.995170       3.622033      10.562019       0.449901       1.394976      -0.684583      -0.021149       0.023863      -0.024042       0.039934      -0.011215       0.001641      -0.004880       0.007447       0.039470      -0.018684       0.003498       0.015186              1.745704       1.657023      -0.263826       0.200184       1.778840      -0.279611       1.801250          -0.000040
           80              H       2.331581      17.459475      28.387449       0.131586       0.911236 0.66448315E+01  0.62713668E+02                                 1.596032                            1.546552      -0.821698       2.506353                    0.999091       3.359940       9.436139       0.480785       1.349822      -0.694659      -0.004785      -0.028496      -0.029700       0.041437       0.002629       0.000692       0.006007      -0.019920       0.044798      -0.017768       0.000331       0.017437              1.593444       1.352752       0.050390       0.041397       1.685775       0.297206       1.741805           0.000057
           81              H       2.274768      16.923399       1.417025       0.117942       1.039987 0.77317606E+01  0.76751866E+02                                 1.807322                            1.712279      -1.452280       2.187837                    0.992559       3.980705      11.948169       0.433904       1.422007      -0.677067      -0.006798      -0.028933       0.014912       0.033252       0.003596      -0.002935      -0.002992      -0.008506       0.029434      -0.010631      -0.000686       0.011317              1.832883       1.484184       0.066464      -0.013637       2.359993      -0.310419       1.654472           0.000138
           82              H      10.223086      16.901739      15.461126       0.124710       1.077796 0.83116964E+01  0.82803119E+02                                 1.774099                            1.720184      -1.022163       2.403809                    0.997127       3.540088      10.151476       0.460530       1.335031      -0.697896      -0.008837      -0.030297      -0.018517       0.036590       0.007943       0.000729       0.001983      -0.029916       0.014990      -0.019437       0.004553       0.014884              1.759577       1.532058       0.225181       0.092722       1.916135       0.297833       1.830539          -0.000001
           83              H       0.173782       2.431295      18.031135       0.077883       0.991293 0.70185159E+01  0.67268076E+02                                 1.687231                            1.581361      -0.915362       2.428409                    0.997436       3.702291      10.536834       0.478293       1.336128      -0.695239       0.010725       0.035722       0.021923       0.043263       0.007134       0.001443       0.006715      -0.028430       0.016703      -0.018689       0.001508       0.017182              1.730538       1.473233       0.150107       0.131599       1.950886       0.440106       1.767495          -0.000052
           84              H      10.272102      16.802466      17.772960       0.081752       1.187496 0.86721604E+01  0.86188182E+02                                 1.804062                            1.685810      -0.767134       2.501050                    0.999621       3.470708       9.527355       0.501492       1.228914      -0.721821      -0.007795      -0.038546       0.019314       0.043813       0.006601       0.003542      -0.002008      -0.028751       0.015792      -0.019073       0.005696       0.013377              1.844073       1.595192       0.303303      -0.190044       2.173109      -0.469785       1.763917          -0.000020
           85              H       0.218342       2.651501      15.751572       0.120133       0.880312 0.65252594E+01  0.62181837E+02                                 1.631919                            1.585410      -1.282741       2.277677                    0.993269       3.787113      11.193949       0.444963       1.444498      -0.673368       0.009619       0.029292      -0.014014       0.033867       0.006341      -0.001431      -0.001407      -0.019895       0.019820      -0.015144       0.005595       0.009549              1.631730       1.395870       0.172922      -0.042841       1.896955      -0.218567       1.602367          -0.000045
           86              H       9.326324       2.893367      27.516110       0.131683       0.978014 0.69521457E+01  0.65458057E+02                                 1.593964                            1.520504      -0.732994       2.544813                    0.999819       3.154426       8.461639       0.521644       1.247061      -0.718310      -0.006739       0.031263      -0.023100       0.039451      -0.002611       0.004803      -0.003115      -0.023876       0.029154      -0.017809       0.005025       0.012785              1.598994       1.301151      -0.075161       0.080605       1.793804      -0.315097       1.702028          -0.000115
           87              H       8.112075       2.120840       5.098944       0.151622       0.924511 0.69367648E+01  0.65048162E+02                                 1.519093                            1.500046      -0.718992       2.543655                    0.999992       3.111841       8.235401       0.536963       1.216420      -0.725335      -0.004140       0.011668      -0.003970       0.013002      -0.000620      -0.000552      -0.004226      -0.002569      -0.014901      -0.006746       0.001237       0.005509              1.512846       1.572204      -0.291861       0.054503       1.641192      -0.027801       1.325142          -0.000003
           88              H       8.390573       0.597445       4.858373       0.161932       0.928874 0.68156153E+01  0.65042375E+02                                 1.647272                            1.581483      -1.115855       2.368000                    0.996716       3.485346       9.996249       0.466401       1.376117      -0.688049       0.001272      -0.012181      -0.007182       0.014198      -0.002322      -0.000054       0.002148      -0.003485      -0.001655      -0.003064      -0.000965       0.004029              1.677963       1.541801       0.360104       0.173584       1.909045       0.342665       1.583042          -0.000091
           89              H       8.849537       1.276114       6.193252       0.167470       0.845163 0.59670798E+01  0.55196957E+02                                 1.562025                            1.491066      -1.051705       2.401371                    0.998128       3.377459       9.601626       0.473903       1.397215      -0.684021       0.009277      -0.002270       0.015307       0.018042      -0.001541      -0.001316       0.001432       0.004321       0.009240      -0.004328       0.000193       0.004136              1.601094       1.307666       0.031488       0.054752       1.275669      -0.088119       2.219947          -0.000013
           90              H       9.580314       3.265191       0.604363       0.141891       0.978109 0.67712309E+01  0.64285256E+02                                 1.683787                            1.566624      -0.916334       2.467280                    0.998783       3.365677       9.517334       0.474645       1.359231      -0.692625      -0.002121       0.036217       0.016056       0.039674      -0.000247       0.003112       0.002726      -0.019191       0.031885      -0.015300       0.003360       0.011940              1.730299       1.312509      -0.069150      -0.010846       2.260129       0.381308       1.618260          -0.000001
           91              H       1.121788       1.871754      24.224387       0.150555       0.894239 0.65181949E+01  0.61104396E+02                                 1.562666                            1.510874      -0.995768       2.413816                    0.997915       3.401567       9.460597       0.497509       1.313289      -0.700801      -0.000855      -0.014976      -0.000325       0.015004       0.000630       0.002317      -0.001843      -0.008528      -0.012409      -0.005967      -0.000686       0.006653              1.581080       1.636694       0.390818       0.165800       1.714606       0.190858       1.391941          -0.000014
           92              H       1.039353       3.162307      25.110394       0.163981       0.935742 0.68331697E+01  0.63539111E+02                                 1.505220                            1.468707      -0.775675       2.526155                    0.999956       3.005260       7.800165       0.556426       1.183803      -0.733694      -0.002489       0.007669       0.012172       0.014600      -0.002376       0.000993       0.004149       0.003713       0.008574      -0.006351       0.001393       0.004957              1.504751       1.539516      -0.199523      -0.257578       1.427123       0.212203       1.547614           0.000295
           93              H       1.764560       3.211042      23.722707       0.168255       0.901829 0.64247534E+01  0.59624910E+02                                 1.544913                            1.481808      -0.835376       2.503598                    0.999719       3.138328       8.503247       0.514963       1.281619      -0.709662       0.009297       0.008868      -0.011489       0.017236       0.001771       0.001071      -0.002687       0.003524       0.007838      -0.004916       0.001191       0.003725              1.578428       1.309847       0.089900      -0.100607       1.553539      -0.406536       1.871899          -0.000048
           94              H      10.721040       0.054149      23.499738       0.167851       0.912111 0.66770829E+01  0.62710019E+02                                 1.571984                            1.524463      -0.830661       2.507754                    0.999603       3.182499       8.739742       0.499664       1.305203      -0.704815       0.010960      -0.010380       0.009378       0.017771      -0.006508       0.001387      -0.004020       0.007665       0.008851      -0.009683       0.001475       0.008209              1.590547       1.918317      -0.208891       0.168428       1.455367      -0.125607       1.397959           0.000581
           95              H       9.701739       0.126348      22.311549       0.170482       0.822180 0.58275575E+01  0.52899715E+02                                 1.466519                            1.422736      -0.725770       2.559380                    0.999982       3.076147       8.304595       0.518019       1.302547      -0.705188      -0.007351      -0.006326      -0.013528       0.016645       0.000716      -0.000068       0.003176       0.003876       0.009393      -0.004870       0.000453       0.004417              1.482986       1.304320       0.090820       0.145372       1.300387       0.196538       1.844252          -0.000141
           96              H      10.139537       1.438561      23.050867       0.155348       0.970570 0.73190464E+01  0.70403987E+02                                 1.640008                            1.595150      -0.905830       2.460556                    0.998963       3.353798       9.350911       0.488409       1.303707      -0.704327      -0.001514       0.013861       0.001500       0.014024       0.003047      -0.004187       0.001106      -0.011045      -0.002592      -0.008373       0.001633       0.006739              1.656959       1.520572       0.232741      -0.056121       1.995421      -0.185737       1.454883          -0.000146
           97              H       3.477877       7.210855       3.840344       0.298107       0.603580 0.40593033E+01  0.34128149E+02                                 1.258858                            1.245292      -1.090907       2.469804                    0.999859       2.610578       7.093186       0.508537       1.432591      -0.679234      -0.000354      -0.036215      -0.001966       0.036270      -0.001492      -0.002477       0.005779      -0.038632       0.017554      -0.022484       0.003406       0.019077              1.253588       1.091630      -0.000210      -0.033367       1.449898       0.035398       1.219235          -0.000196
           98              H       7.465961       3.091914      11.142572       0.309651       0.505610 0.31737573E+01  0.25652729E+02                                 1.210396                            1.172162      -1.208901       2.415140                    0.999456       2.796303       8.008578       0.466782       1.623426      -0.643908      -0.012799      -0.023678       0.008771       0.028308       0.010483       0.000473      -0.001131      -0.004185       0.044019      -0.018062       0.003325       0.014738              1.227089       1.060851       0.129584      -0.033049       1.436039      -0.103895       1.184376          -0.000732
           99              H       4.282178       6.232561      26.459942       0.301325       0.575416 0.37950967E+01  0.31695481E+02                                 1.264283                            1.238867      -1.125562       2.451925                    0.999880       2.718234       7.610047       0.483586       1.516554      -0.662850      -0.004130      -0.031365       0.012479       0.034008       0.006772      -0.000027      -0.008942      -0.026085       0.035766      -0.020802       0.001571       0.019232              1.266570       1.035969       0.052093      -0.039078       1.499916      -0.069502       1.263826           0.000088
          100              H       8.143267       9.889431      25.515259       0.312649       0.507322 0.32276827E+01  0.26025086E+02                                 1.186848                            1.162811      -1.126149       2.464672                    0.999917       2.643722       7.399881       0.483555       1.570937      -0.653552      -0.010786       0.028815       0.009034       0.032067      -0.006055      -0.010234      -0.002198      -0.015630       0.031936      -0.018876       0.004433       0.014443              1.193662       1.014281      -0.032426      -0.050474       1.400323       0.120188       1.166383           0.001685
          101              H       8.002904       8.277592       2.971939       0.307320       0.539480 0.35227473E+01  0.28615902E+02                                 1.175479                            1.166759      -1.072203       2.492582                    0.999851       2.477007       6.638313       0.520317       1.449145      -0.676573      -0.012069       0.036758       0.002831       0.038792      -0.013320      -0.003921      -0.004991      -0.033522       0.010713      -0.024233       0.003884       0.020349              1.170740       1.046849      -0.092714       0.003253       1.334974      -0.029760       1.130397          -0.000163
          102              H       5.399510       6.133288      15.613684       0.110354       0.991476 0.75337137E+01  0.74433006E+02                                 1.758747                            1.696086      -1.484720       2.169797                    0.991792       4.041999      12.173166       0.432944       1.431917      -0.674706       0.004031      -0.023623      -0.018216       0.030102      -0.006721      -0.000317      -0.001000      -0.011461       0.029155      -0.013713       0.003871       0.009842              1.765132       1.439001      -0.002432      -0.028368       1.991236       0.365587       1.865159           0.000070
          103              H       7.852516       3.456518      17.814034       0.307748       0.525315 0.33775826E+01  0.27064303E+02                                 1.140439                            1.130956      -1.021299       2.518411                    0.999898       2.417246       6.368266       0.538268       1.420092      -0.682150      -0.027372      -0.026972      -0.002332       0.038498       0.019728      -0.000059      -0.000852       0.003344       0.021632      -0.023415       0.007179       0.016236              1.136589       1.159405       0.159338       0.070331       1.134364       0.049080       1.115997           0.000023
          104              H       5.229069       9.853331      18.210097       0.084971       1.095494 0.80580245E+01  0.79783215E+02                                 1.797324                            1.690248      -1.015432       2.389836                    0.996562       3.708179      10.656057       0.465286       1.329547      -0.697504      -0.000176       0.039751       0.023194       0.046024       0.000154       0.001298       0.000258      -0.038033       0.008506      -0.020507       0.002903       0.017604              1.848382       1.520768       0.037484      -0.006623       2.032019       0.568183       1.992358           0.000068
          105              H       9.658293       4.831905      19.354279       0.080079       1.092981 0.85441043E+01  0.85879048E+02                                 1.789374                            1.728833      -1.212270       2.285212                    0.993840       3.953993      11.463648       0.464531       1.311810      -0.699562       0.038191       0.016747       0.002590       0.041782       0.002783       0.007750       0.004881      -0.000856      -0.002003      -0.008475      -0.001950       0.010425              1.830621       2.268673       0.297726       0.038154       1.648670       0.021030       1.574519          -0.000018
          106              H       8.941998       5.904057       3.948895       0.092858       1.142011 0.91879743E+01  0.93999527E+02                                 1.834535                            1.786926      -1.386685       2.200838                    0.992224       4.017892      11.734495       0.459384       1.303240      -0.701037       0.017957      -0.041400      -0.006780       0.045633      -0.001922      -0.005661      -0.010483       0.002720      -0.023240      -0.015896       0.006225       0.009671              1.855376       1.698987      -0.353977      -0.032764       2.167277       0.061627       1.699863          -0.000458
          107              H       9.618190       8.337156      23.875264       0.085532       1.363225 0.11721788E+02  0.12642111E+03                                 2.025066                            1.992150      -1.294820       2.257435                    0.992838       3.950613      11.536671       0.447300       1.269643      -0.711378       0.044825      -0.027749      -0.003476       0.052833      -0.018315      -0.008784      -0.003562       0.007177       0.000851      -0.021994       0.002312       0.019682              2.034039       2.362214      -0.328412       0.038374       1.903628       0.002745       1.836275           0.004823
          108              H       5.066427      10.107832      15.956938       0.128001       1.007851 0.77178928E+01  0.75228330E+02                                 1.677752                            1.642692      -0.857998       2.482920                    0.999098       3.394713       9.526229       0.479268       1.311128      -0.703362      -0.003057       0.033999      -0.012503       0.036354      -0.002672       0.001583       0.000312      -0.032778       0.012316      -0.018770       0.004214       0.014556              1.658744       1.409993      -0.057774       0.055243       1.900920      -0.241354       1.665319           0.000160
          109              H       3.073498       9.645760       5.052004       0.078661       1.078056 0.85758020E+01  0.87111952E+02                                 1.829744                            1.776576      -1.493986       2.150011                    0.991664       4.263231      12.822470       0.436897       1.380144      -0.684121      -0.005772       0.043958      -0.002703       0.044418      -0.006705       0.005660       0.005294      -0.015029       0.004100      -0.014151       0.003513       0.010638              1.864915       1.593694      -0.105375       0.013948       2.337809      -0.129636       1.663242           0.000146
          110              H       5.481945       6.008745      17.904981       0.087775       1.065769 0.78962043E+01  0.77906453E+02                                 1.772687                            1.681177      -1.020031       2.390266                    0.996537       3.709933      10.696501       0.462499       1.342270      -0.694765       0.002300      -0.042358       0.019147       0.046541      -0.001924       0.001214      -0.003566      -0.036428       0.005037      -0.019206       0.000937       0.018269              1.799735       1.492270      -0.063360       0.042694       2.152891      -0.421354       1.754045           0.000125
          111              H       7.538370       5.080991       9.317749       0.075525       1.092544 0.84311729E+01  0.84639250E+02                                 1.803926                            1.729101      -1.214022       2.282361                    0.994126       3.992010      11.645961       0.458815       1.329794      -0.695729      -0.017683       0.041519      -0.009159       0.046048      -0.006408       0.002003      -0.004661      -0.007588       0.007102      -0.008665      -0.001060       0.009725              1.849022       1.555541      -0.221216       0.004615       2.424763      -0.097981       1.566762          -0.001876
          112              H       5.119898       8.028507      24.591112       0.096451       1.102784 0.89543552E+01  0.91430472E+02                                 1.830807                            1.796980      -1.222533       2.281676                    0.993339       3.986089      11.801812       0.443574       1.352333      -0.691480       0.022934       0.039388      -0.010343       0.046737       0.003948       0.005633      -0.009057       0.007760       0.005225      -0.013673       0.004298       0.009376              1.846724       1.985732       0.395036      -0.122859       1.858236      -0.026630       1.696204           0.000465
          113              H       6.750779       2.940296      13.369327       0.135483       0.977872 0.70238051E+01  0.68238630E+02                                 1.755373                            1.649294      -1.419861       2.219025                    0.992923       3.840510      11.496388       0.434103       1.452296      -0.671846      -0.027562      -0.021041      -0.018532       0.039317       0.014191       0.003228      -0.001339       0.006656       0.032920      -0.020361       0.008169       0.012192              1.796105       1.887186       0.301475       0.272103       1.799760       0.243346       1.701369          -0.000052
          114              H       5.851789       3.528716       9.021435       0.168301       0.819973 0.54997915E+01  0.49215724E+02                                 1.464552                            1.379971      -0.702006       2.569750                    0.999992       3.059091       8.204410       0.527137       1.298450      -0.705620      -0.013781       0.003788       0.007239       0.016021      -0.000765      -0.000220       0.003440       0.004166      -0.013993      -0.006437       0.001788       0.004649              1.514839       2.028049      -0.244606      -0.247204       1.267026       0.105678       1.249443          -0.001430
          115              H       6.787541       3.452908       7.765769       0.169503       0.894431 0.63819882E+01  0.58372517E+02                                 1.463607                            1.419792      -0.762709       2.534662                    0.999972       2.957901       7.628496       0.565365       1.184472      -0.733168       0.002914       0.003404      -0.012045       0.012851       0.003394      -0.000054      -0.000098       0.000294       0.007666      -0.004675       0.002095       0.002580              1.479939       1.246517       0.007833      -0.050414       1.258328      -0.080960       1.934973           0.000018
          116              H       6.890028       2.362706       8.889414       0.165985       0.841182 0.59357591E+01  0.54833805E+02                                 1.558639                            1.487265      -1.002795       2.427070                    0.997382       3.365614       9.560849       0.474463       1.397435      -0.684010       0.006082      -0.014400       0.006253       0.016836      -0.001571       0.002687       0.000605      -0.006416      -0.011970      -0.005790       0.000223       0.005567              1.591519       1.305624      -0.162004       0.044750       2.182691      -0.079496       1.286241          -0.000151
          117              H       8.523137      10.874944      23.253299       0.166213       0.923160 0.69776141E+01  0.67522435E+02                                 1.690915                            1.639321      -1.348890       2.263259                    0.993526       3.653454      10.833038       0.438240       1.444284      -0.674327      -0.016877       0.006384       0.001591       0.018114       0.000241      -0.004341      -0.002934       0.004328      -0.005998      -0.005811      -0.000237       0.006047              1.711433       1.814580      -0.374007       0.042891       1.875761       0.006451       1.443957           0.000397
          118              H       9.986920      10.638493      23.760846       0.155575       0.939892 0.67488869E+01  0.64486891E+02                                 1.681817                            1.588274      -1.148150       2.343112                    0.996441       3.603520      10.468184       0.457317       1.401683      -0.682346       0.007070       0.004781       0.009110       0.012483       0.009577       0.000676       0.002862      -0.004708       0.006056      -0.010991       0.001212       0.009780              1.738030       1.956401       0.301221       0.422839       1.537327       0.204703       1.720362           0.001855
          119              H       9.556920      10.131297      22.340887       0.170501       0.805385 0.56064446E+01  0.50824188E+02                                 1.492963                            1.429944      -0.770640       2.539496                    0.999628       3.195361       8.858305       0.494016       1.367672      -0.690863       0.000760      -0.005010      -0.014339       0.015208      -0.000977      -0.001165       0.001161      -0.007481       0.007142      -0.005194       0.001306       0.003888              1.531917       1.339268      -0.015886      -0.236293       1.221599       0.087382       2.034883          -0.000218
          120              H       9.785288       2.608182      19.861826       0.162312       0.890269 0.62892958E+01  0.58882734E+02                                 1.606082                            1.521156      -1.131632       2.357329                    0.996918       3.463826       9.871149       0.474180       1.379674      -0.686940       0.011521      -0.003294      -0.007945       0.014377       0.001035      -0.003380      -0.003843       0.012063       0.001383      -0.008022       0.000070       0.007952              1.649902       1.901936      -0.418714      -0.275018       1.573714       0.155333       1.474057           0.000689
          121              H       9.218267       3.359049      21.114559       0.166890       0.978301 0.72338472E+01  0.68957382E+02                                 1.618294                            1.563406      -0.876623       2.482743                    0.999435       3.172717       8.631650       0.507095       1.267085      -0.713720       0.003751       0.008476       0.011835       0.015033       0.001427       0.003717       0.003108      -0.011847       0.005593      -0.008230       0.000595       0.007636              1.640025       1.389265      -0.005192       0.115634       1.410589       0.078131       2.120221          -0.000211
          122              H       8.251324       2.550423      20.184544       0.166499       0.884247 0.64904593E+01  0.60377503E+02                                 1.526249                            1.491916      -0.707788       2.561968                    0.999994       3.125124       8.472639       0.511990       1.286011      -0.709180      -0.013057      -0.007677      -0.006548       0.016502       0.006420       0.005493      -0.005064       0.003057      -0.005033      -0.011402       0.003706       0.007696              1.535836       1.738226       0.310660      -0.040087       1.557173      -0.065250       1.312110          -0.000200
          123              H       7.122852       2.904197      15.789712       0.128954       1.001172 0.74052472E+01  0.72269532E+02                                 1.736027                            1.659733      -1.140122       2.353982                    0.995171       3.621937      10.561660       0.449906       1.394981      -0.684582      -0.021152      -0.023866       0.024039       0.039936       0.011219      -0.001641      -0.004882       0.007446       0.039463      -0.018687       0.003501       0.015186              1.745646       1.656970       0.263810      -0.200169       1.778777      -0.279591       1.801190          -0.000099
          124              H       7.901531       9.615075       0.950551       0.131650       0.910906 0.66417068E+01  0.62676846E+02                                 1.595673                            1.546214      -0.821605       2.506471                    0.999094       3.359157       9.433408       0.480826       1.349866      -0.694653      -0.004776       0.028512       0.029718       0.041460      -0.002627      -0.000694       0.006016      -0.019914       0.044777      -0.017761       0.000324       0.017437              1.593088       1.352473      -0.050371      -0.041385       1.685377       0.297114       1.741413           0.000009
          125              H       7.844718      10.151151      27.920975       0.117962       1.039882 0.77308182E+01  0.76740365E+02                                 1.807224                            1.712194      -1.452274       2.187859                    0.992559       3.980499      11.947481       0.433906       1.422040      -0.677062      -0.006792       0.028936      -0.014910       0.033253      -0.003593       0.002936      -0.002992      -0.008510       0.029438      -0.010632      -0.000687       0.011319              1.832778       1.484113      -0.066459       0.013634       2.359841      -0.310382       1.654381          -0.000036
          126              H       4.653136      10.172811      13.876874       0.124698       1.077741 0.83111211E+01  0.82795723E+02                                 1.774026                            1.720115      -1.022110       2.403837                    0.997128       3.539958      10.150908       0.460544       1.335016      -0.697900      -0.008851       0.030298       0.018512       0.036592      -0.007942      -0.000728       0.001978      -0.029926       0.014986      -0.019440       0.004554       0.014886              1.759506       1.532002      -0.225168      -0.092716       1.916053       0.297811       1.830463           0.000136
          127              H       5.743732       6.593555      11.306865       0.077894       0.991282 0.70184624E+01  0.67267822E+02                                 1.687258                            1.581387      -0.915550       2.428334                    0.997435       3.702336      10.537181       0.478272       1.336181      -0.695228       0.010711      -0.035728      -0.021925       0.043266      -0.007138      -0.001445       0.006713      -0.028430       0.016709      -0.018693       0.001511       0.017182              1.730566       1.473257      -0.150111      -0.131607       1.950912       0.440108       1.767528           0.000040
          128              H       4.702152      10.272084      11.565040       0.081754       1.187346 0.86707354E+01  0.86170270E+02                                 1.803914                            1.685677      -0.767223       2.501043                    0.999621       3.470365       9.526131       0.501511       1.228921      -0.721821      -0.007808       0.038556      -0.019322       0.043828      -0.006595      -0.003551      -0.002009      -0.028766       0.015783      -0.019079       0.005697       0.013382              1.843920       1.595066      -0.303269       0.190020       2.172923      -0.469734       1.763772           0.000266
          129              H       5.788292       6.373349      13.586428       0.120136       0.880310 0.65252714E+01  0.62182160E+02                                 1.631936                            1.585427      -1.282848       2.277632                    0.993269       3.787162      11.194218       0.444953       1.444525      -0.673363       0.009609      -0.029299       0.014012       0.033869      -0.006345       0.001433      -0.001405      -0.019894       0.019827      -0.015147       0.005598       0.009550              1.631747       1.395885      -0.172921       0.042839       1.896968      -0.218566       1.602389          -0.000040
          130              H       3.756374       6.131483       1.821890       0.131635       0.977886 0.69509197E+01  0.65443473E+02                                 1.593841                            1.520386      -0.733039       2.544829                    0.999819       3.154079       8.460446       0.521657       1.247087      -0.718308      -0.006747      -0.031275       0.023109       0.039467       0.002611      -0.004802      -0.003123      -0.023869       0.029129      -0.017802       0.005015       0.012786              1.598870       1.301054       0.075155      -0.080601       1.793655      -0.315080       1.701902           0.000125
          131              H       2.542125       6.904010      24.239056       0.151644       0.924548 0.69371583E+01  0.65053027E+02                                 1.519149                            1.500100      -0.718996       2.543649                    0.999992       3.111955       8.235882       0.536945       1.216439      -0.725329      -0.004138      -0.011666       0.003970       0.012999       0.000619       0.000551      -0.004226      -0.002570      -0.014899      -0.006745       0.001236       0.005509              1.512902       1.572267       0.291876      -0.054504       1.641252      -0.027798       1.325187          -0.000110
          132              H       2.820623       8.427405      24.479627       0.161903       0.928964 0.68164880E+01  0.65052948E+02                                 1.647392                            1.581594      -1.116019       2.367908                    0.996715       3.485596       9.997220       0.466379       1.376134      -0.688045       0.001270       0.012176       0.007184       0.014194       0.002323       0.000051       0.002146      -0.003485      -0.001648      -0.003066      -0.000960       0.004026              1.678085       1.541919      -0.360143      -0.173606       1.909177       0.342704       1.583159           0.000097
          133              H       3.279587       7.748736      23.144748       0.167462       0.845121 0.59667450E+01  0.55193405E+02                                 1.562018                            1.491060      -1.051747       2.401366                    0.998127       3.377439       9.601711       0.473884       1.397281      -0.684009       0.009281       0.002271      -0.015314       0.018050       0.001542       0.001313       0.001429       0.004324       0.009248      -0.004331       0.000196       0.004135              1.601087       1.307664      -0.031486      -0.054757       1.275661      -0.088113       2.219937          -0.000088
          134              H       4.010364       5.759659      28.733637       0.141899       0.978079 0.67709763E+01  0.64282191E+02                                 1.683749                            1.566592      -0.916303       2.467299                    0.998783       3.365596       9.517036       0.474651       1.359227      -0.692626      -0.002124      -0.036219      -0.016049       0.039672       0.000247      -0.003112       0.002723      -0.019193       0.031875      -0.015300       0.003365       0.011935              1.730256       1.312483       0.069147       0.010845       2.260070       0.381290       1.618216           0.000020
          135              H       6.691738       7.153096       5.113613       0.150606       0.894206 0.65180381E+01  0.61103816E+02                                 1.562757                            1.510959      -0.995954       2.413754                    0.997915       3.401686       9.461632       0.497433       1.313469      -0.700763      -0.000848       0.014982       0.000339       0.015010      -0.000636      -0.002309      -0.001839      -0.008516      -0.012371      -0.005952      -0.000689       0.006641              1.581175       1.636803      -0.390855      -0.165822       1.714708       0.190878       1.392014          -0.000004
          136              H       6.609303       5.862543       4.227606       0.163873       0.935790 0.68335877E+01  0.63543837E+02                                 1.505277                            1.468761      -0.775724       2.526120                    0.999956       3.005339       7.800369       0.556412       1.183817      -0.733693      -0.002501      -0.007678      -0.012155       0.014593       0.002378      -0.000996       0.004144       0.003717       0.008576      -0.006350       0.001397       0.004953              1.504808       1.539576       0.199537       0.257588       1.427182       0.212218       1.547667          -0.000251
          137              H       7.334510       5.813808       5.615293       0.168297       0.901707 0.64236954E+01  0.59612801E+02                                 1.544799                            1.481709      -0.835440       2.503605                    0.999719       3.138057       8.502426       0.514967       1.281657      -0.709654       0.009287      -0.008866       0.011500       0.017236      -0.001765      -0.001075      -0.002684       0.003514       0.007852      -0.004910       0.001181       0.003728              1.578307       1.309762      -0.089897       0.100601       1.553425      -0.406486       1.871733          -0.000107
          138              H       5.151090       8.970701       5.838262       0.167874       0.912202 0.66781229E+01  0.62724308E+02                                 1.572294                            1.524744      -0.830705       2.507748                    0.999603       3.183003       8.742388       0.499521       1.305481      -0.704754       0.010961       0.010390      -0.009362       0.017769       0.006493      -0.001381      -0.004017       0.007648       0.008882      -0.009671       0.001481       0.008190              1.590871       1.918770       0.208983      -0.168479       1.455645      -0.125646       1.398199          -0.000524
          139              H       4.131789       8.898502       7.026451       0.170572       0.821980 0.58257608E+01  0.52879202E+02                                 1.466279                            1.422516      -0.725966       2.559346                    0.999982       3.075590       8.302696       0.518061       1.302546      -0.705190      -0.007368       0.006336       0.013528       0.016656      -0.000714       0.000068       0.003176       0.003873       0.009374      -0.004866       0.000454       0.004412              1.482735       1.304122      -0.090804      -0.145352       1.300190       0.196493       1.843894           0.000201
          140              H       4.569587       7.586289       6.287133       0.155317       0.970760 0.73209176E+01  0.70426751E+02                                 1.640235                            1.595362      -0.906015       2.460431                    0.998962       3.354248       9.352597       0.488371       1.303721      -0.704322      -0.001531      -0.013854      -0.001494       0.014018      -0.003052       0.004179       0.001102      -0.011030      -0.002591      -0.008362       0.001627       0.006735              1.657190       1.520776      -0.232787       0.056136       1.995731      -0.185789       1.455064           0.000080
          141              H       2.092073      10.838845      18.509344       0.298106       0.603512 0.40586569E+01  0.34120755E+02                                 1.258671                            1.245117      -1.090542       2.469931                    0.999860       2.610381       7.092039       0.508628       1.432416      -0.679267       0.000349       0.036224      -0.001965       0.036279      -0.001480       0.002495      -0.005763      -0.038710       0.017642      -0.022540       0.003449       0.019090              1.253402       1.091500      -0.000210       0.033359       1.449622      -0.035385       1.219085           0.000263
          142              H       9.243889      14.957786      25.811572       0.309635       0.505513 0.31729355E+01  0.25644173E+02                                 1.210212                            1.171990      -1.208683       2.415278                    0.999459       2.795822       8.006643       0.466832       1.623371      -0.643920       0.012798       0.023673       0.008773       0.028305       0.010470      -0.000462       0.001127      -0.004163       0.043971      -0.018038       0.003317       0.014721              1.226898       1.060702       0.129553       0.033041       1.435801       0.103874       1.184191           0.000699
          143              H       1.287772      11.817139      11.790942       0.301268       0.575567 0.37963399E+01  0.31708400E+02                                 1.264479                            1.239047      -1.125773       2.451788                    0.999880       2.718692       7.611587       0.483565       1.516499      -0.662857       0.004141       0.031363       0.012478       0.034007       0.006785       0.000025       0.008960      -0.026036       0.035730      -0.020783       0.001546       0.019237              1.266768       1.036099       0.052108       0.039090       1.500193       0.069522       1.264013           0.000192
          144              H       8.566583       8.160269      10.846259       0.312769       0.507021 0.32252439E+01  0.26001073E+02                                 1.186507                            1.162484      -1.126823       2.464556                    0.999916       2.642785       7.397165       0.483542       1.571241      -0.653506       0.010787      -0.028827       0.009028       0.032076      -0.006046       0.010188       0.002188      -0.015568       0.031804      -0.018806       0.004425       0.014381              1.193318       1.014007      -0.032421       0.050451       1.399915      -0.120164       1.166031           0.001690
          145              H       8.706946       9.772108      17.640939       0.307285       0.539430 0.35221359E+01  0.28608422E+02                                 1.175204                            1.166493      -1.071620       2.492830                    0.999852       2.476506       6.635716       0.520510       1.448736      -0.676651       0.012079      -0.036765       0.002851       0.038804      -0.013330       0.003917       0.004961      -0.033587       0.010818      -0.024273       0.003919       0.020354              1.170464       1.046625      -0.092679      -0.003252       1.334635       0.029756       1.130132           0.000183
          146              H       0.170440      11.916412       0.944684       0.110306       0.991660 0.75353823E+01  0.74452203E+02                                 1.758814                            1.696153      -1.484702       2.169760                    0.991791       4.042218      12.173294       0.432990       1.431713      -0.674743      -0.004042       0.023620      -0.018208       0.030096      -0.006718       0.000311       0.001004      -0.011473       0.029154      -0.013714       0.003871       0.009843              1.765196       1.439053      -0.002429       0.028367       1.991309      -0.365590       1.865225           0.000152
          147              H       8.857334      14.593182       3.145034       0.307699       0.525328 0.33776689E+01  0.27065124E+02                                 1.140457                            1.130971      -1.021214       2.518457                    0.999898       2.417260       6.368285       0.538265       1.420095      -0.682151       0.027394       0.026964      -0.002303       0.038507       0.019716       0.000059       0.000852       0.003344       0.021566      -0.023392       0.007158       0.016235              1.136607       1.159426       0.159358      -0.070341       1.134389      -0.049088       1.116006           0.000025
          148              H       0.340881       8.196369       3.541097       0.085063       1.095315 0.80565121E+01  0.79765426E+02                                 1.797216                            1.690159      -1.015749       2.389743                    0.996562       3.707906      10.655490       0.465264       1.329656      -0.697481       0.000166      -0.039748       0.023218       0.046032       0.000152      -0.001291      -0.000262      -0.038002       0.008522      -0.020493       0.002907       0.017586              1.848266       1.520687       0.037477       0.006626       2.031868      -0.568127       1.992243           0.000314
          149              H       7.051557      13.217795       4.685279       0.080047       1.093150 0.85462147E+01  0.85909596E+02                                 1.789882                            1.729301      -1.212910       2.284916                    0.993829       3.955214      11.469569       0.464343       1.312197      -0.699478      -0.038162      -0.016786       0.002617       0.041772       0.002809      -0.007752      -0.004861      -0.000839      -0.001931      -0.008452      -0.001980       0.010432              1.831164       2.269411       0.297810      -0.038153       1.649121      -0.021033       1.574961           0.000229
          150              H       7.767852      12.145643      18.617895       0.092970       1.141503 0.91829520E+01  0.93936577E+02                                 1.834130                            1.786557      -1.386331       2.201084                    0.992228       4.016872      11.731313       0.459379       1.303414      -0.701005      -0.017928       0.041374      -0.006778       0.045598      -0.001920       0.005628       0.010481       0.002732      -0.023155      -0.015866       0.006213       0.009653              1.854954       1.698631      -0.353838       0.032755       2.166731      -0.061602       1.699502           0.000575
          151              H       7.091660       9.712544       9.206264       0.085294       1.362676 0.11715057E+02  0.12632604E+03                                 2.024309                            1.991423      -1.292643       2.258405                    0.992859       3.949452      11.530963       0.447449       1.269445      -0.711430      -0.044979       0.027891      -0.003642       0.053049      -0.018387       0.008863       0.003530       0.007132       0.000671      -0.022055       0.002251       0.019804              2.033268       2.361282      -0.328250      -0.038368       1.902933      -0.002719       1.835588           0.004371
          152              H       0.503523       7.941868       1.287938       0.127964       1.007933 0.77187066E+01  0.75238131E+02                                 1.677830                            1.642769      -0.858063       2.482869                    0.999097       3.394895       9.526811       0.479262       1.311111      -0.703366       0.003041      -0.034002      -0.012498       0.036353      -0.002673      -0.001583      -0.000315      -0.032784       0.012335      -0.018777       0.004221       0.014556              1.658820       1.410053      -0.057777      -0.055247       1.901008       0.241368       1.665399           0.000118
          153              H       2.496452       8.403940      19.721004       0.078622       1.078053 0.85757233E+01  0.87110148E+02                                 1.829687                            1.776527      -1.493357       2.150274                    0.991662       4.263039      12.821432       0.436922       1.380079      -0.684135       0.005740      -0.043921      -0.002744       0.044379      -0.006738      -0.005648      -0.005289      -0.015036       0.004071      -0.014161       0.003507       0.010654              1.864854       1.593642      -0.105377      -0.013953       2.337723       0.129630       1.663198           0.000091
          154              H       0.088005      12.040955       3.235981       0.087885       1.065327 0.78921587E+01  0.77856964E+02                                 1.772260                            1.680799      -1.019909       2.390408                    0.996543       3.709010      10.693362       0.462527       1.342354      -0.694750      -0.002328       0.042349       0.019198       0.046555      -0.001921      -0.001218       0.003576      -0.036404       0.005065      -0.019199       0.000941       0.018258              1.799298       1.491953      -0.063339      -0.042683       2.152298       0.421211       1.753642           0.000231
          155              H       9.171480      12.968709      23.986749       0.075462       1.092491 0.84306156E+01  0.84632302E+02                                 1.803888                            1.729065      -1.213653       2.282527                    0.994128       3.991897      11.645558       0.458812       1.329826      -0.695725       0.017698      -0.041534      -0.009162       0.046068      -0.006413      -0.001996       0.004659      -0.007599       0.007089      -0.008670      -0.001055       0.009725              1.848982       1.555510      -0.221212      -0.004612       2.424719       0.097966       1.566717           0.001902
          156              H       0.450052      10.021193       9.922112       0.096685       1.101929 0.89458026E+01  0.91325402E+02                                 1.830193                            1.796391      -1.223100       2.281574                    0.993335       3.985182      11.799702       0.443527       1.352738      -0.691397      -0.022958      -0.039385      -0.010444       0.046768       0.003905      -0.005621       0.009042       0.007806       0.005461      -0.013644       0.004233       0.009411              1.846098       1.985029       0.394842       0.122840       1.857609       0.026659       1.695657           0.000469
          157              H       9.959071      15.109404      28.038327       0.135465       0.977862 0.70237077E+01  0.68237347E+02                                 1.755355                            1.649279      -1.419819       2.219045                    0.992923       3.840462      11.496160       0.434107       1.452289      -0.671848       0.027562       0.021042      -0.018533       0.039317       0.014190      -0.003229       0.001338       0.006654       0.032913      -0.020359       0.008168       0.012191              1.796087       1.887164       0.301472      -0.272101       1.799747      -0.243345       1.701349           0.000002
          158              H      10.858061      14.520984      23.690435       0.168307       0.819968 0.54997771E+01  0.49215873E+02                                 1.464584                            1.380000      -0.702036       2.569743                    0.999992       3.059143       8.204742       0.527111       1.298507      -0.705608       0.013779      -0.003782       0.007245       0.016021      -0.000764       0.000223      -0.003439       0.004164      -0.013993      -0.006436       0.001787       0.004649              1.514874       2.028099      -0.244611       0.247218       1.267051      -0.105682       1.249471           0.001357
          159              H       9.922309      14.596792      22.434769       0.169499       0.894611 0.63836398E+01  0.58391364E+02                                 1.463778                            1.419952      -0.762677       2.534629                    0.999972       2.958292       7.629733       0.565347       1.184433      -0.733175      -0.002918      -0.003402      -0.012031       0.012839       0.003394       0.000059       0.000097       0.000290       0.007652      -0.004673       0.002096       0.002577              1.480113       1.246655       0.007835       0.050424       1.258462       0.080967       1.935223          -0.000210
          160              H       9.819822      15.686994      23.558414       0.166000       0.841165 0.59356171E+01  0.54832240E+02                                 1.558624                            1.487252      -1.002821       2.427062                    0.997382       3.365600       9.560830       0.474462       1.397445      -0.684008      -0.006086       0.014400       0.006261       0.016840      -0.001572      -0.002687      -0.000605      -0.006413      -0.011974      -0.005790       0.000224       0.005567              1.591502       1.305613      -0.162001      -0.044750       2.182663       0.079503       1.286231           0.000027
          161              H       8.186713       7.174756       8.584299       0.166416       0.922696 0.69734911E+01  0.67475211E+02                                 1.690613                            1.639050      -1.349820       2.262971                    0.993519       3.652940      10.832313       0.438174       1.444659      -0.674257       0.016925      -0.006372       0.001534       0.018150       0.000202       0.004302       0.002918       0.004326      -0.005926      -0.005779      -0.000214       0.005992              1.711122       1.814260      -0.373871      -0.042894       1.875382      -0.006457       1.443723           0.000028
          162              H       6.722930       7.411207       9.091846       0.155603       0.939959 0.67493629E+01  0.64492001E+02                                 1.681823                            1.588270      -1.148384       2.342981                    0.996442       3.603505      10.467881       0.457347       1.401577      -0.682365      -0.007071      -0.004814       0.009063       0.012462       0.009588      -0.000684      -0.002861      -0.004712       0.006046      -0.011000       0.001207       0.009793              1.738045       1.956437       0.301239      -0.422844       1.537344      -0.204711       1.720352           0.001828
          163              H       7.152930       7.918403       7.671887       0.170670       0.804886 0.56021611E+01  0.50776039E+02                                 1.492425                            1.429466      -0.770725       2.539605                    0.999630       3.194109       8.854241       0.494060       1.367803      -0.690841      -0.000722       0.005011      -0.014372       0.015237      -0.000977       0.001153      -0.001159      -0.007470       0.007134      -0.005185       0.001305       0.003880              1.531343       1.338811      -0.015882       0.236146       1.221217      -0.087345       2.034002          -0.000133
          164              H       6.924562      15.441518       5.192826       0.162158       0.890723 0.62931770E+01  0.58927286E+02                                 1.606506                            1.521524      -1.131630       2.357194                    0.996918       3.464858       9.874301       0.474177       1.379491      -0.686973      -0.011514       0.003269      -0.007951       0.014370       0.001038       0.003381       0.003830       0.012072       0.001406      -0.008018       0.000064       0.007954              1.650359       1.902500      -0.418901       0.275138       1.574144      -0.155403       1.474431          -0.000553
          165              H       7.491583      14.690651       6.445559       0.166880       0.978465 0.72356569E+01  0.68980922E+02                                 1.618670                            1.563760      -0.877018       2.482578                    0.999432       3.173209       8.634189       0.506946       1.267341      -0.713663      -0.003743      -0.008500       0.011838       0.015046       0.001434      -0.003718      -0.003102      -0.011845       0.005592      -0.008231       0.000598       0.007633              1.640410       1.389568      -0.005195      -0.115674       1.410899      -0.078152       2.120762           0.000189
          166              H       8.458526      15.499277       5.515544       0.166442       0.884578 0.64937304E+01  0.60416542E+02                                 1.526711                            1.492354      -0.708149       2.561741                    0.999994       3.126056       8.476228       0.511875       1.286117      -0.709153       0.013064       0.007648      -0.006546       0.016493       0.006422      -0.005495       0.005063       0.003055      -0.005004      -0.011403       0.003709       0.007694              1.536308       1.738783       0.310803       0.040109       1.557663       0.065283       1.312477           0.000118
          167              H       9.586998      15.145503       1.120712       0.128961       1.001088 0.74044400E+01  0.72259567E+02                                 1.735929                            1.659644      -1.140063       2.354028                    0.995172       3.621674      10.560684       0.449919       1.394983      -0.684583       0.021156       0.023861       0.024047       0.039940       0.011216       0.001651       0.004883       0.007443       0.039449      -0.018680       0.003493       0.015187              1.745546       1.656874       0.263789       0.200154       1.778673       0.279572       1.801090           0.000061
          168              H       8.808319       8.434625      15.619551       0.131686       0.910990 0.66425562E+01  0.62687075E+02                                 1.595783                            1.546320      -0.821786       2.506385                    0.999093       3.359325       9.434149       0.480805       1.349878      -0.694649       0.004785      -0.028507       0.029707       0.041449      -0.002626       0.000693      -0.006016      -0.019912       0.044785      -0.017761       0.000323       0.017438              1.593195       1.352560      -0.050377       0.041387       1.685502      -0.297140       1.741522          -0.000151
          169              H       8.865132       7.898549      13.251975       0.118010       1.039775 0.77297735E+01  0.76727569E+02                                 1.807118                            1.712094      -1.452297       2.187881                    0.992559       3.980191      11.946452       0.433912       1.422066      -0.677057       0.006809      -0.028949      -0.014907       0.033266      -0.003592      -0.002944       0.002997      -0.008490       0.029381      -0.010615      -0.000693       0.011308              1.832671       1.484028      -0.066454      -0.013636       2.359707       0.310370       1.654278           0.000055
          170              H       0.916814       7.876889      28.545874       0.124711       1.077748 0.83112184E+01  0.82797186E+02                                 1.774053                            1.720141      -1.022171       2.403814                    0.997128       3.539990      10.151131       0.460533       1.335041      -0.697895       0.008835      -0.030298       0.018521       0.036593      -0.007943       0.000729      -0.001982      -0.029921       0.014981      -0.019437       0.004550       0.014887              1.759531       1.532020      -0.225171       0.092717       1.916078      -0.297820       1.830496           0.000069
          171              H      10.966118      11.456145      25.975865       0.077859       0.991361 0.70191353E+01  0.67275601E+02                                 1.687315                            1.581437      -0.915429       2.428364                    0.997435       3.702488      10.537573       0.478278       1.336138      -0.695236      -0.010727       0.035719      -0.021920       0.043259      -0.007135       0.001443      -0.006713      -0.028428       0.016707      -0.018690       0.001511       0.017179              1.730625       1.473303      -0.150116       0.131610       1.950985      -0.440133       1.767586           0.000022
          172              H       0.867798       7.777616      26.234040       0.081751       1.187497 0.86721776E+01  0.86188447E+02                                 1.804068                            1.685815      -0.767148       2.501043                    0.999621       3.470724       9.527423       0.501490       1.228918      -0.721820       0.007795      -0.038549      -0.019311       0.043814      -0.006602       0.003542       0.002005      -0.028754       0.015790      -0.019074       0.005696       0.013378              1.844080       1.595200      -0.303305      -0.190044       2.173116       0.469786       1.763924           0.000015
          173              H      10.921558      11.676351      28.255428       0.120126       0.880304 0.65251962E+01  0.62181105E+02                                 1.631915                            1.585408      -1.282752       2.277675                    0.993269       3.787094      11.193893       0.444961       1.444507      -0.673367      -0.009621       0.029288       0.014020       0.033866      -0.006342      -0.001431       0.001406      -0.019892       0.019814      -0.015143       0.005594       0.009548              1.631725       1.395866      -0.172917      -0.042840       1.896941       0.218568       1.602370           0.000106
          174              H       1.813576      11.918217      16.490890       0.131703       0.977991 0.69519749E+01  0.65456306E+02                                 1.593966                            1.520507      -0.733031       2.544809                    0.999819       3.154399       8.461667       0.521630       1.247096      -0.718302       0.006745       0.031263       0.023100       0.039453       0.002610       0.004803       0.003115      -0.023876       0.029156      -0.017809       0.005024       0.012785              1.598995       1.301154       0.075159       0.080605       1.793804       0.315091       1.702028           0.000005
          175              H       3.027825      11.145690       9.570056       0.151562       0.924777 0.69392152E+01  0.65075869E+02                                 1.519262                            1.500207      -0.719056       2.543540                    0.999992       3.112308       8.236516       0.536999       1.216251      -0.725371       0.004122       0.011668       0.003938       0.012986       0.000618      -0.000556       0.004221      -0.002571      -0.014903      -0.006744       0.001238       0.005506              1.513013       1.572393       0.291921       0.054499       1.641384       0.027790       1.325261           0.000203
          176              H       2.749327       9.622295       9.810627       0.161861       0.928984 0.68165762E+01  0.65053300E+02                                 1.647351                            1.581556      -1.115391       2.368160                    0.996722       3.485463       9.996449       0.466411       1.376050      -0.688063      -0.001286      -0.012186       0.007151       0.014188       0.002319      -0.000052      -0.002148      -0.003481      -0.001670      -0.003061      -0.000965       0.004026              1.678042       1.541871      -0.360137       0.173590       1.909163      -0.342686       1.583091           0.000174
          177              H       2.290363      10.300964       8.475748       0.167662       0.844495 0.59612497E+01  0.55130877E+02                                 1.561406                            1.490507      -1.051659       2.401594                    0.998128       3.375949       9.597029       0.473900       1.397532      -0.683966      -0.009310      -0.002280      -0.015350       0.018096       0.001549      -0.001309      -0.001437       0.004342       0.009230      -0.004342       0.000208       0.004134              1.600442       1.307195      -0.031456       0.054751       1.275215       0.088072       2.218916           0.000144
          178              H       1.559586      12.290041      14.064637       0.141909       0.978076 0.67709630E+01  0.64282316E+02                                 1.683775                            1.566613      -0.916389       2.467267                    0.998783       3.365645       9.517330       0.474636       1.359265      -0.692618       0.002125       0.036221      -0.016057       0.039677       0.000243       0.003111      -0.002726      -0.019189       0.031877      -0.015298       0.003360       0.011938              1.730286       1.312500       0.069147      -0.010844       2.260105      -0.381305       1.618252           0.000076
          179              H      10.018112      10.896604      19.782613       0.150576       0.894186 0.65176789E+01  0.61098268E+02                                 1.562598                            1.510810      -0.995715       2.413853                    0.997916       3.401396       9.459980       0.497522       1.313282      -0.700803       0.000862      -0.014971       0.000333       0.015000      -0.000628       0.002320       0.001844      -0.008524      -0.012409      -0.005969      -0.000683       0.006652              1.581010       1.636622      -0.390799       0.165790       1.714530      -0.190847       1.391878          -0.000004
          180              H      10.100547      12.187157      18.896606       0.163979       0.935620 0.68319524E+01  0.63524468E+02                                 1.505047                            1.468543      -0.775460       2.526261                    0.999956       3.004993       7.799070       0.556481       1.183749      -0.733708       0.002497       0.007675      -0.012162       0.014597       0.002379       0.000997      -0.004152       0.003715       0.008570      -0.006355       0.001397       0.004958              1.504577       1.539332       0.199489      -0.257536       1.426967      -0.212174       1.547431           0.000370
          181              H       9.375340      12.235892      20.284293       0.168287       0.901687 0.64234791E+01  0.59610220E+02                                 1.544773                            1.481682      -0.835302       2.503673                    0.999719       3.137987       8.502162       0.514973       1.281655      -0.709656      -0.009286       0.008873       0.011498       0.017238      -0.001768       0.001076       0.002689       0.003528       0.007842      -0.004918       0.001190       0.003728              1.578281       1.309736      -0.089891      -0.100593       1.553403       0.406480       1.871705           0.000004
          182              H       0.418860       9.078999      20.507262       0.167839       0.912178 0.66777225E+01  0.62717641E+02                                 1.572067                            1.524540      -0.830685       2.507728                    0.999603       3.182669       8.740373       0.499648       1.305211      -0.704813      -0.010955      -0.010381      -0.009375       0.017767       0.006507       0.001385       0.004021       0.007662       0.008853      -0.009682       0.001475       0.008207              1.590633       1.918433       0.208911       0.168437       1.455441       0.125617       1.398026           0.000601
          183              H       1.438161       9.151198      21.695451       0.170490       0.822162 0.58274012E+01  0.52897991E+02                                 1.466504                            1.422722      -0.725804       2.559370                    0.999982       3.076117       8.304515       0.518019       1.302556      -0.705186       0.007354      -0.006327       0.013530       0.016648      -0.000717      -0.000068      -0.003176       0.003875       0.009391      -0.004869       0.000453       0.004416              1.482970       1.304308      -0.090818       0.145370       1.300372      -0.196534       1.844229          -0.000115
          184              H       1.000363      10.463411      20.956133       0.155324       0.970572 0.73190637E+01  0.70404153E+02                                 1.640013                            1.595155      -0.905778       2.460577                    0.998963       3.353793       9.350879       0.488407       1.303712      -0.704326       0.001518       0.013862      -0.001498       0.014026      -0.003048      -0.004187      -0.001105      -0.011045      -0.002592      -0.008373       0.001633       0.006740              1.656963       1.520573      -0.232737      -0.056124       1.995431       0.185739       1.454886          -0.000113
          185              C       2.001840      12.916365       5.877575       0.613269      21.606933 0.24469129E+03  0.50567737E+04                                 7.247272                            5.640248      -0.121169       2.031556                    0.999018      22.068991      62.421090       0.607914       0.487539      -1.008081      -0.057919      -0.011536       0.035048       0.068673      -0.041122       0.058751      -0.059228       0.016377       0.093520      -0.062183      -0.049819       0.112002              8.261227       8.730964       1.435697      -2.525899       8.291030       2.103697       7.761687           0.008125
          186              C       1.809120      16.529915       9.510206       0.596069      21.288284 0.24442635E+03  0.50455099E+04                                 7.147251                            5.620744       0.022718       2.084101                    0.999172      21.969056      61.925411       0.612179       0.484698      -1.010440      -0.035081       0.026345      -0.059863       0.074218      -0.009429      -0.080030       0.005223       0.105300       0.033794      -0.059447      -0.052360       0.111807              8.017853       6.575952      -0.418093       2.788261       9.575376       0.365642       7.902232          -0.000733
          187              C       5.927541      17.271758       0.661572       0.107553      30.888299 0.40933481E+03  0.95146390E+04                                 8.811134                            6.944323      -0.224624       1.947164                    0.999231      26.739361      77.362267       0.596458       0.441786      -1.044723      -0.003924      -0.002517       0.007412       0.008756      -0.011174       0.002224       0.000219      -0.007141       0.004938      -0.012811       0.001764       0.011047              9.786164       5.115523       1.220514      -0.128036       8.646555       0.245253      15.596412          -0.000006
          188              C       3.351996      17.352982      21.083460       0.551952      21.845794 0.27452389E+03  0.58280293E+04                                 7.318688                            5.942289      -0.258056       1.969854                    0.998766      23.039835      65.651682       0.598144       0.482346      -1.012656       0.033738      -0.016456       0.029719       0.047878      -0.046409      -0.044550       0.069164      -0.055132       0.047512      -0.063086      -0.051434       0.114520              8.313776       9.048958      -0.778126       2.795068       6.902854      -3.019815       8.989516           0.016249
          189              C       3.394328      14.306192      24.114076       0.592173      21.940825 0.24546523E+03  0.50635378E+04                                 7.281265                            5.598142       0.041489       2.085792                    0.999409      21.957028      61.521011       0.620173       0.478772      -1.015312       0.047116       0.034496      -0.037895       0.069612      -0.034457       0.082469      -0.039288       0.051096       0.109053      -0.062394      -0.059665       0.122060              8.400075       8.664647       2.338730      -3.460654       9.041106      -0.168679       7.494471           0.002014
          190              C       2.945390      16.677923      14.146784      -0.108485      42.927723 0.56188419E+03  0.14046840E+05                                10.761040                            7.977311      -0.169182       1.921512                    0.998821      30.225272      88.817144       0.576868       0.424715      -1.061827       0.003399       0.013951       0.024240       0.028173       0.002500      -0.004555      -0.017505      -0.019767       0.032517      -0.016096      -0.009977       0.026073             12.693729       6.205563       1.275550       1.922900      12.911152       6.858716      18.964473           0.009370
          191              C       9.184848      17.125555       8.870051       0.609657      21.324588 0.24753768E+03  0.51282949E+04                                 7.190145                            5.675882      -0.146778       2.023241                    0.998922      22.100447      62.503376       0.605784       0.488041      -1.008237       0.054744      -0.036588      -0.033426       0.073843       0.006422       0.076054       0.005433       0.062136       0.196951      -0.064690      -0.050806       0.115496              8.083895       9.354698      -0.443499      -2.685826       8.956383       0.182989       5.940605          -0.002809
          192              C       5.780494      15.936080      27.886062      -0.194810      31.791928 0.48244866E+03  0.11705188E+05                                 8.832813                            7.431704      -0.043106       1.957942                    0.998466      30.701292      91.276419       0.588060       0.429296      -1.050375       0.001265       0.005832      -0.005375       0.008032       0.001234      -0.001740      -0.018635       0.028205      -0.021931      -0.027581       0.009293       0.018288              9.346942       4.901897       0.090608       0.291956       9.543664       0.842431      13.595264           0.001808
          193              C       6.050080      15.085939      19.973897       0.599172      21.398290 0.24332617E+03  0.50158317E+04                                 7.193800                            5.600476      -0.022520       2.066509                    0.999113      21.953705      61.786616       0.614695       0.483384      -1.011389      -0.023924      -0.040992       0.034264       0.058538      -0.034815       0.054753       0.007226       0.166422      -0.101854      -0.082552      -0.042029       0.124580              8.253513       4.978497       1.240836      -2.051754       9.799697      -0.943943       9.982346          -0.002490
          194              C       5.876297       0.064979      26.326454       0.083150      25.002329 0.34573569E+03  0.77348862E+04                                 7.604920                            6.337221       0.071208       2.038040                    0.999266      26.633965      76.588229       0.628509       0.435597      -1.044247      -0.008247      -0.043813       0.001599       0.044611      -0.004042      -0.009032      -0.019609       0.015617      -0.122324      -0.048470       0.018913       0.029558              8.161999       4.535743       0.082451       0.362260       8.365668      -0.463164      11.584587           0.000327
          195              C       2.596711      13.369413      28.410039      -0.116938      41.066070 0.55686525E+03  0.13864465E+05                                10.325209                            7.874267      -0.106238       1.937403                    0.999299      30.086885      87.697252       0.589185       0.417543      -1.068335       0.006495      -0.005184       0.033821       0.034827      -0.015173      -0.014629       0.011094      -0.003023       0.014039      -0.018491      -0.008909       0.027400             11.783949       9.567447      -2.465079       4.759798       7.835912      -2.285394      17.948488           0.005642
          196              C       2.884120      13.750261       2.933213       0.493717      24.657904 0.28138856E+03  0.59969265E+04                                 7.768817                            5.930505      -0.006983       2.047698                    0.999621      23.235388      65.839638       0.613162       0.468714      -1.022293      -0.007753       0.013067       0.045789       0.048244       0.026482      -0.005753      -0.006171       0.075201      -0.057781      -0.037342      -0.018994       0.056336              8.733082       4.981757      -1.448575       0.258986       8.904066      -0.387938      12.313424          -0.000362
          197              C       2.055312      13.660013      27.055797       0.495709      24.506392 0.28253555E+03  0.60219524E+04                                 7.701572                            5.918557      -0.141179       1.998641                    0.999412      23.349141      65.966536       0.618090       0.464932      -1.025309      -0.010351       0.018609      -0.046274       0.050938       0.040348      -0.010080      -0.001875      -0.034213      -0.025033      -0.041328      -0.007566       0.048895              8.653137       7.893758      -2.045551       0.501695       5.705533      -0.068734      12.360121          -0.000706
          198              C       2.326011      13.360388      24.640106       0.096303      26.146535 0.35847279E+03  0.80088873E+04                                 7.720151                            6.287046      -0.232497       1.971698                    0.998159      25.052054      69.582915       0.663012       0.413493      -1.069004       0.000145      -0.107818       0.059574       0.123182      -0.028759       0.037291       0.007599      -0.030702       0.171854      -0.071417       0.001843       0.069574              8.796643       7.991175       2.186986      -0.774887       8.412034       0.090461       9.986720           0.010821
          199              C       2.669120      15.759193      10.498310       0.080861      25.792108 0.36303011E+03  0.81477646E+04                                 7.666608                            6.344814      -0.285790       1.952342                    0.997843      25.354838      70.908250       0.656272       0.415840      -1.065998       0.111505       0.020487       0.061514       0.128985       0.016486      -0.014699       0.059671      -0.007422       0.070611      -0.063995      -0.005504       0.069498              8.587973       7.835915      -0.801270       0.753928       6.565256       0.739206      11.362749          -0.012956
          200              C       6.854380      16.771781      15.533297      -0.111862      41.376128 0.55365056E+03  0.13782326E+05                                10.431576                            7.890108      -0.223171       1.903652                    0.998763      30.112556      88.137416       0.583523       0.421659      -1.064339      -0.005383      -0.005278      -0.028328       0.029314      -0.009212      -0.000736      -0.016851      -0.037141       0.002254      -0.022336      -0.007284       0.029620             11.978161       6.270116      -0.497037      -2.520077       9.109477       1.346680      20.554890          -0.000870
          201              C       5.901919      17.167070      28.511255       0.107592      31.682309 0.41963003E+03  0.97904552E+04                                 8.928395                            7.003984      -0.121001       1.979763                    0.999404      26.634369      76.581311       0.598846       0.438384      -1.049337      -0.000021      -0.000070      -0.006556       0.006556       0.002126      -0.002036       0.000113       0.000937       0.012644      -0.004510      -0.000384       0.004894              9.984449       4.727777       0.155440       0.008381       8.887118       0.179487      16.338453          -0.000294
          202              C       2.299275      17.957647      20.154326       0.105318      25.663883 0.36491668E+03  0.82356138E+04                                 7.739374                            6.417786      -0.387248       1.912821                    0.997874      25.827548      73.442015       0.641203       0.423261      -1.056799       0.008077       0.095291      -0.062710       0.114359       0.013677      -0.062907       0.010812      -0.033968       0.104316      -0.075553       0.003494       0.072059              8.766226       7.678510      -1.575969       0.823283       7.285411       0.148989      11.334759           0.048311
          203              C       5.967644       0.232841      27.685977      -0.196570      30.941191 0.46763112E+03  0.11242598E+05                                 8.655114                            7.306789       0.041965       1.986714                    0.998513      30.352870      89.440598       0.595061       0.428135      -1.052484      -0.002420      -0.003442      -0.004737       0.006336       0.000363       0.000911       0.013690      -0.027753      -0.063849      -0.025091      -0.003218       0.028309              9.183420       5.074139       0.188971       0.279842       8.427773      -1.005517      14.048348           0.001202
          204              C       6.683940      17.064186      16.978194       0.496976      24.492385 0.27569585E+03  0.58540519E+04                                 7.799409                            5.896406      -0.106056       2.014938                    0.999387      23.272493      66.132937       0.609964       0.472907      -1.018558      -0.009360       0.012645       0.047166       0.049721       0.012657       0.008547      -0.003723       0.078243      -0.016105      -0.039192      -0.005843       0.045036              8.966474       4.640217      -0.434993      -0.944490       8.348318      -1.925775      13.910887          -0.000357
          205              C       7.921583      17.712171       9.470600       0.080807      26.741624 0.37856027E+03  0.86142727E+04                                 7.941326                            6.540515      -0.465452       1.889262                    0.997364      26.000840      74.015016       0.635188       0.423760      -1.057471      -0.112955      -0.051459       0.043153       0.131411       0.025357       0.008933      -0.038752      -0.029206       0.147459      -0.061369      -0.007067       0.068436              9.041777       9.741133      -0.310291      -0.770873       6.395881       0.572375      10.988318          -0.015239
          206              C       5.719225      15.872906      26.499842       0.103123      25.172163 0.34456138E+03  0.77064926E+04                                 7.663376                            6.351901       0.031248       2.028125                    0.999407      26.490204      76.307612       0.623654       0.439109      -1.041554      -0.000502       0.043004      -0.007692       0.043689      -0.002609      -0.002746       0.016308       0.041206      -0.136123      -0.050474       0.006848       0.043626              8.225197       4.399964       0.178190       0.370435       8.750677       0.125497      11.524950           0.000758
          207              C       3.369820      13.161841       5.232139       0.088178      25.951213 0.37232353E+03  0.84081392E+04                                 7.696245                            6.428506      -0.178963       1.980326                    0.998405      25.517259      71.550538       0.651622       0.416228      -1.065899       0.075239      -0.073402      -0.064784       0.123474      -0.017928       0.035365       0.016814      -0.036139       0.148343      -0.063700       0.000675       0.063024              8.611650       8.669176       0.051341      -0.730317       6.943557      -0.943918      10.222217           0.023420
          208              C       6.630468      16.298879      19.278880       0.083191      26.016986 0.36994663E+03  0.83628883E+04                                 7.804087                            6.464400      -0.323712       1.942858                    0.997695      25.556861      72.311396       0.639647       0.423593      -1.058470       0.102286       0.025823      -0.070844       0.127075      -0.004883       0.010039       0.040382       0.022791       0.196800      -0.059071      -0.020422       0.079492              8.898626       7.537472       1.022063      -0.346399       7.372823      -2.172356      11.785584           0.003483
          209              C       3.770856      12.504832       0.862831      -0.120877      33.097658 0.47695118E+03  0.11636702E+05                                 9.312419                            7.565060      -0.463309       1.822281                    0.997496      31.424806      96.313386       0.557915       0.449968      -1.029355      -0.009363       0.001921      -0.027899       0.029491       0.021063       0.004400      -0.003598       0.005852       0.033726      -0.027693       0.011814       0.015878             10.021237       8.709775      -2.586274       1.114216       8.374164       0.257447      12.979772           0.002346
          210              C       2.935364      17.056967      18.022920       0.500313      23.932518 0.27526772E+03  0.58524760E+04                                 7.751566                            5.932261      -0.034666       2.046558                    0.999473      23.165772      66.233017       0.600904       0.479420      -1.013383       0.000128      -0.003615       0.046669       0.046808       0.010845       0.000956       0.009507       0.091181      -0.081529      -0.040057      -0.020443       0.060500              8.789353       4.538156      -0.833262      -0.506734       8.076466       0.487329      13.753438          -0.002820
          211              C       2.972125      13.401902       1.495358      -0.108361      40.414682 0.55734808E+03  0.13907640E+05                                10.280327                            7.940745      -0.128105       1.938697                    0.998815      30.009462      88.151141       0.578565       0.424255      -1.061931       0.003047      -0.004591      -0.030794       0.031283      -0.018085       0.016803      -0.011883      -0.018509      -0.001479      -0.024258      -0.007747       0.032005             11.564853       7.667155      -1.644108      -0.672396       8.330338       2.754184      18.697067           0.005072
          212              C       4.411400      12.317115       5.957961      -0.488373      26.094992 0.42595667E+03  0.99174249E+04                                 7.379126                            6.609951       0.582943       2.159881                    0.998422      30.734869      86.617220       0.683928       0.384647      -1.090537      -0.049593       0.041656      -0.044252       0.078440      -0.032190       0.027806      -0.017918       0.005674      -0.010682      -0.032845      -0.020168       0.053013              7.803597       8.793471      -0.524491       0.746067       7.283598      -0.950388       7.333721           0.002899
          213              C       1.873731       1.243624      20.761036      -0.501017      27.777052 0.46517854E+03  0.11133984E+05                                 7.807252                            6.965559       0.103100       2.002542                    0.995742      32.032488      93.220698       0.654262       0.391132      -1.079920       0.027072      -0.071374      -0.029321       0.081774      -0.019966      -0.023585       0.026136      -0.062148      -0.017433      -0.043238      -0.013406       0.056644              8.268919       7.603173      -1.268238       0.084583       8.704073       0.637198       8.499510           0.003863
          214              C       2.102099      12.125788      23.798986      -0.522147      28.139022 0.46463805E+03  0.11101997E+05                                 7.846002                            6.961130       0.284794       2.044584                    0.998356      32.373854      93.696614       0.655456       0.391089      -1.081488       0.008181       0.061944       0.049185       0.079518      -0.007913       0.029158       0.031608      -0.053556       0.003512      -0.053161       0.003989       0.049172              8.341091       7.510826       1.308647      -0.128607       8.894247       1.676945       8.618199           0.004683
          215              C       3.555856      12.484977      28.804342      -0.145023      32.959550 0.48016178E+03  0.11702730E+05                                 9.169552                            7.507167      -0.257689       1.880579                    0.998329      31.485296      95.592435       0.570967       0.440145      -1.037879      -0.000756      -0.002286       0.029925       0.030022       0.007457      -0.006428       0.009697       0.007420       0.050360      -0.020362      -0.000070       0.020432              9.793789       8.445243      -2.570348       1.497816       8.057689      -0.054912      12.878435           0.001313
          216              C       3.054561      17.217609      16.551619      -0.100404      41.717811 0.56103365E+03  0.14053250E+05                                10.658570                            8.045225      -0.184344       1.924974                    0.998152      30.118237      89.272490       0.565197       0.432632      -1.054455       0.014715       0.006079      -0.027549       0.031819      -0.003503       0.009488       0.013963      -0.029448      -0.013216      -0.022005      -0.001860       0.023865             12.380908       6.058365       0.020609      -0.250770       8.762174      -1.703709      22.322186           0.006469
          217              C       3.142566      18.004576      14.390289      -0.136488      31.736776 0.47528398E+03  0.11551243E+05                                 8.981902                            7.498974      -0.258110       1.883825                    0.998099      31.218133      94.565678       0.568001       0.443692      -1.036073      -0.003291       0.004302       0.026068       0.026625      -0.005407       0.000449      -0.014875      -0.001293       0.072066      -0.020095      -0.009473       0.029568              9.600530       5.563424       0.622788       0.416472      10.176456       1.554600      13.061710          -0.004044
          218              C       2.731503      15.905396      12.906666       0.487891      26.139333 0.28325459E+03  0.60298011E+04                                 8.027781                            5.898798       0.041778       2.059761                    0.999716      23.178966      65.045652       0.624595       0.460661      -1.029606      -0.010816      -0.031915      -0.037717       0.050578      -0.021350       0.002509       0.001974       0.067888      -0.032075      -0.035031      -0.010477       0.045508              9.279795       4.574992       1.127833       0.574766       9.100539       1.605338      14.163855           0.000563
          219              C       3.187125       0.263526      15.757146      -0.119091      31.562782 0.46321220E+03  0.11212752E+05                                 8.983749                            7.410369      -0.400351       1.843697                    0.997364      31.149235      94.914384       0.569171       0.444561      -1.033067       0.005225      -0.015688      -0.022925       0.028266      -0.000803       0.010994       0.010559       0.039247       0.034827      -0.028551       0.003893       0.024658              9.648719       5.459524       0.329778       0.190531      10.436755       0.725088      13.049879           0.009925
          220              C       6.253940       0.395288       1.285591      -0.197662      30.660841 0.48224525E+03  0.11709760E+05                                 8.655463                            7.469193      -0.071260       1.945826                    0.998408      30.934196      92.282424       0.581454       0.433821      -1.046665      -0.001088      -0.000904       0.006477       0.006630       0.004154       0.005652      -0.024839      -0.014823      -0.029085      -0.027817      -0.000627       0.028443              8.935164       5.639848       1.575332       0.177435       8.710726       1.218540      12.454920          -0.001022
          221              C       5.616738      16.358443       2.844319       0.074778      25.274548 0.36040630E+03  0.81551381E+04                                 7.713318                            6.532338      -0.023057       2.003984                    0.998766      27.070655      78.533025       0.609665       0.443993      -1.038277       0.008844       0.037065      -0.011132       0.039698      -0.004491      -0.009284      -0.033341       0.024651      -0.120878      -0.058518       0.024872       0.033646              8.123267       4.945634       1.041877      -0.287944       8.963495      -0.203393      10.460673          -0.000147
          222              C       7.305546      17.829494      11.829082       0.489162      25.273142 0.28070907E+03  0.59577762E+04                                 7.805585                            5.841745       0.020529       2.048653                    0.999519      23.164528      64.752904       0.633021       0.455890      -1.033046       0.004533       0.030618      -0.042765       0.052791       0.012856       0.010854       0.007596       0.070319      -0.020935      -0.035135      -0.008654       0.043790              8.972312       4.890978      -0.270378      -2.003609       8.805538      -0.658199      13.220420           0.000282
          223              C       7.138448      17.138190      13.122007      -0.124659      41.628432 0.54587829E+03  0.13513580E+05                                10.399692                            7.771994      -0.168730       1.914807                    0.999185      30.086917      87.240656       0.596254       0.414954      -1.070773      -0.006242      -0.012779       0.025820       0.029477      -0.010312      -0.004784       0.013518      -0.031625       0.043740      -0.026183      -0.001305       0.027489             12.124106       6.156426       0.804041      -2.206285      11.713957      -5.729862      18.501937          -0.001927
          224              C       6.228318       0.438608       2.692642       0.083133      24.380498 0.34243051E+03  0.76252687E+04                                 7.424191                            6.282902       0.168611       2.067094                    0.999385      26.509780      75.492601       0.636274       0.432294      -1.048610      -0.011441      -0.035514      -0.002774       0.037415      -0.008426       0.001248       0.030269       0.018976      -0.147426      -0.061351       0.022491       0.038861              7.739941       5.109033       1.661577       0.047092       8.218118       0.531583       9.892671           0.000293
          225              C       5.593344      16.210436       1.461326      -0.190630      31.104927 0.48226430E+03  0.11708234E+05                                 8.742144                            7.469798      -0.111508       1.939679                    0.997812      30.630223      91.314247       0.581482       0.433874      -1.046821      -0.000949       0.008382       0.004006       0.009339      -0.002867       0.006459       0.018872       0.006959      -0.049785      -0.028802       0.012800       0.016002              9.183641       5.358182       1.109293      -0.574449       9.217900      -1.036535      12.974842           0.000195
          226              C       7.234251      15.838612      13.461155      -0.132594      31.264741 0.43311350E+03  0.10202366E+05                                 8.636006                            6.972736       0.200512       2.031933                    0.999748      29.737615      86.387213       0.617690       0.420955      -1.058255      -0.004776      -0.010318       0.036608       0.038333      -0.003706      -0.008601       0.005789      -0.012067       0.022825      -0.013475      -0.001317       0.014792              9.266633       4.987547      -0.098777      -1.123701      10.284669      -1.249371      12.527683          -0.002401
          227              C       7.977282      16.645433      19.918448      -0.496830      26.373682 0.45572171E+03  0.10841057E+05                                 7.521545                            6.904354       0.258196       2.044566                    0.997268      31.978120      92.479118       0.656382       0.392263      -1.080207      -0.084130      -0.012722      -0.034860       0.091951      -0.007545       0.024462       0.010611       0.053259      -0.049494      -0.035629      -0.009188       0.044817              7.806021       8.395597       1.214710       0.604958       6.563743      -0.346041       8.458722           0.001855
          228              C       7.080520      15.620210      14.868205      -0.128387      32.428661 0.44587962E+03  0.10615861E+05                                 8.977872                            7.166264       0.027602       1.983767                    0.999029      30.021693      88.663847       0.595620       0.431916      -1.047889       0.001115       0.001522      -0.036888       0.036936      -0.000455       0.000811      -0.006736      -0.005992       0.031858      -0.008348      -0.005181       0.013529              9.696091       5.123480      -0.493366      -1.111671      11.194759      -1.105561      12.770033           0.001559
          229              C       3.984742      15.380149       9.824416      -0.494401      25.850888 0.43551137E+03  0.10227012E+05                                 7.392276                            6.739678       0.437714       2.101952                    0.998140      31.549185      90.175577       0.666879       0.391120      -1.082733      -0.079377       0.014322       0.040304       0.090168      -0.006399      -0.032295       0.009412       0.034058      -0.031197      -0.031464      -0.012572       0.044036              7.684434       8.852185      -0.399584      -1.006661       6.439490       0.612054       7.761627          -0.002555
          230              C       6.765261      17.546113       8.490417      -0.503900      27.511365 0.45834301E+03  0.10906411E+05                                 7.727493                            6.906668       0.298776       2.055727                    0.997683      31.939133      92.029981       0.659534       0.390281      -1.082830       0.062554       0.012417       0.051109       0.081727       0.003480       0.038606       0.004358       0.033077       0.063958      -0.027587      -0.025769       0.053356              8.274460       9.662660       0.583994       1.856744       6.307837       0.669236       8.852883          -0.004839
          231              C       3.568110       5.133335      20.546575       0.613019      21.606668 0.24469287E+03  0.50567711E+04                                 7.247368                            5.640402      -0.121493       2.031531                    0.999018      22.066444      62.411919       0.607889       0.487562      -1.008078       0.057996       0.011520       0.035009       0.068716      -0.041122      -0.058826       0.059163       0.016014       0.093666      -0.061997      -0.050022       0.112019              8.261284       8.730619       1.435680       2.525899       8.291237      -2.103874       7.761995           0.010643
          232              C       3.760830       1.519785      24.179206       0.596020      21.289712 0.24444938E+03  0.50461064E+04                                 7.147652                            5.621084       0.022384       2.083988                    0.999170      21.969760      61.928230       0.612148       0.484711      -1.010433       0.035123      -0.026322      -0.059914       0.074271      -0.009383       0.080059      -0.005300       0.105436       0.033742      -0.059458      -0.052418       0.111876              8.018247       6.576297      -0.418246      -2.788438       9.575775      -0.365497       7.902668           0.000970
          233              C      10.782309       0.777942      15.330572       0.107583      30.887489 0.40932344E+03  0.95143039E+04                                 8.810980                            6.944232      -0.224637       1.947167                    0.999231      26.738877      77.360454       0.596462       0.441787      -1.044723       0.003928       0.002515       0.007411       0.008757      -0.011170      -0.002221      -0.000219      -0.007135       0.004915      -0.012802       0.001756       0.011045              9.785967       5.115445       1.220494       0.128040       8.646361      -0.245414      15.596095          -0.000059
          234              C       2.217954       0.696718       6.414460       0.551990      21.848125 0.27455938E+03  0.58289286E+04                                 7.319032                            5.942569      -0.257838       1.969891                    0.998767      23.040702      65.653406       0.598150       0.482329      -1.012673      -0.033732       0.016457       0.029756       0.047897      -0.046404       0.044543      -0.069219      -0.055181       0.047594      -0.063101      -0.051470       0.114571              8.314164       9.049363      -0.778161      -2.795209       6.903195       3.019963       8.989934          -0.016513
          235              C       2.175622       3.743508       9.445076       0.592093      21.943345 0.24549822E+03  0.50643442E+04                                 7.281594                            5.598382       0.041940       2.085909                    0.999410      21.958045      61.522861       0.620188       0.478749      -1.015333      -0.047148      -0.034554      -0.037896       0.069664      -0.034545      -0.082564       0.039291       0.051037       0.109183      -0.062538      -0.059644       0.122182              8.400469       8.665059       2.338758       3.460906       9.041473       0.168611       7.494876          -0.001886
          236              C       2.624560       1.371777      28.815784      -0.108515      42.929355 0.56190520E+03  0.14047505E+05                                10.761307                            7.977466      -0.169281       1.921477                    0.998820      30.225915      88.819651       0.576862       0.424716      -1.061826      -0.003395      -0.013956       0.024237       0.028173       0.002509       0.004547       0.017513      -0.019807       0.032592      -0.016123      -0.009975       0.026098             12.694036       6.205673       1.275540      -1.922912      12.911412      -6.858868      18.965025          -0.009160
          237              C       7.525002       0.924145      23.539051       0.609667      21.325689 0.24755100E+03  0.51286553E+04                                 7.190432                            5.676065      -0.147016       2.023138                    0.998922      22.101498      62.507472       0.605767       0.488047      -1.008232      -0.054804       0.036604      -0.033421       0.073894       0.006469      -0.076149      -0.005384       0.062097       0.197091      -0.064718      -0.050883       0.115601              8.084239       9.355263      -0.443461       2.686006       8.956591      -0.182896       5.940864           0.003013
          238              C      10.929356       2.113620      13.217062      -0.194795      31.791243 0.48243864E+03  0.11704865E+05                                 8.832652                            7.431606      -0.043026       1.957973                    0.998466      30.700733      91.273948       0.588068       0.429294      -1.050379      -0.001250      -0.005824      -0.005381       0.008027       0.001237       0.001733       0.018631       0.028193      -0.021961      -0.027575       0.009290       0.018286              9.346753       4.901835       0.090613      -0.291924       9.543505      -0.842495      13.594919          -0.001858
          239              C      10.659770       2.963761       5.304897       0.599093      21.399596 0.24334168E+03  0.50162264E+04                                 7.194038                            5.600610      -0.022402       2.066545                    0.999112      21.954461      61.789003       0.614695       0.483376      -1.011394       0.023913       0.040986       0.034306       0.058554      -0.034813      -0.054773      -0.007223       0.166458      -0.101837      -0.082566      -0.042039       0.124606              8.253846       4.978622       1.240907       2.051807       9.800327       0.943995       9.982587           0.002357
          240              C      10.833553      17.984721      11.657454       0.083182      25.001587 0.34572430E+03  0.77345725E+04                                 7.604873                            6.337207       0.071071       2.038017                    0.999265      26.633110      76.585632       0.628496       0.435609      -1.044239       0.008268       0.043807       0.001596       0.044609      -0.004050       0.009022       0.019596       0.015644      -0.122350      -0.048469       0.018894       0.029575              8.161956       4.535722       0.082444      -0.362255       8.365581       0.463135      11.584565          -0.000423
          241              C       2.973239       4.680287      13.741039      -0.117103      41.074177 0.55698360E+03  0.13868200E+05                                10.326494                            7.875062      -0.106365       1.937317                    0.999299      30.090900      87.712524       0.589158       0.417539      -1.068334      -0.006517       0.005153       0.033814       0.034820      -0.015253       0.014614      -0.011129      -0.003028       0.014319      -0.018582      -0.008887       0.027470             11.785554       9.568599      -2.465374      -4.760618       7.836768       2.285707      17.951295           0.003669
          242              C       2.685830       4.299439      17.602213       0.493841      24.657672 0.28137656E+03  0.59966188E+04                                 7.768655                            5.930282      -0.006902       2.047686                    0.999622      23.235849      65.841090       0.613188       0.468699      -1.022300       0.007668      -0.013090       0.045758       0.048208       0.026434       0.005705       0.006131       0.075150      -0.057799      -0.037283      -0.018997       0.056280              8.732949       4.981653      -1.448602      -0.259072       8.904021       0.387772      12.313171          -0.000728
          243              C       3.514638       4.389687      12.386797       0.495713      24.507475 0.28254630E+03  0.60222400E+04                                 7.701718                            5.918613      -0.141063       1.998653                    0.999413      23.349969      65.969234       0.618096       0.464923      -1.025314       0.010358      -0.018616      -0.046253       0.050923       0.040338       0.010052       0.001871      -0.034216      -0.025092      -0.041302      -0.007588       0.048890              8.653345       7.893907      -2.045582      -0.501815       5.705618       0.068771      12.360512           0.000471
          244              C       3.243939       4.689312       9.971106       0.096239      26.147737 0.35849356E+03  0.80093941E+04                                 7.720029                            6.286971      -0.232382       1.971718                    0.998159      25.052683      69.582771       0.663063       0.413459      -1.069035      -0.000124       0.107885       0.059616       0.123261      -0.028825      -0.037298      -0.007590      -0.030648       0.171940      -0.071467       0.001859       0.069607              8.796480       7.991057       2.186825       0.774802       8.411721      -0.090507       9.986661          -0.010493
          245              C       2.900830       2.290507      25.167310       0.080834      25.793044 0.36304514E+03  0.81481807E+04                                 7.666655                            6.344834      -0.285964       1.952264                    0.997842      25.355925      70.911478       0.656289       0.415826      -1.066008      -0.111571      -0.020515       0.061588       0.129082       0.016496       0.014734      -0.059603      -0.007472       0.070567      -0.063953      -0.005483       0.069436              8.588001       7.835937      -0.801305      -0.753776       6.565292      -0.739179      11.362776           0.014650
          246              C       9.855470       1.277919       0.864297      -0.111860      41.376290 0.55365143E+03  0.13782329E+05                                10.431536                            7.890067      -0.223094       1.903673                    0.998763      30.112491      88.136648       0.583531       0.421654      -1.064344       0.005376       0.005282      -0.028308       0.029294      -0.009220       0.000735       0.016858      -0.037183       0.002308      -0.022364      -0.007276       0.029640             11.978119       6.270085      -0.497046       2.520075       9.109451      -1.346699      20.554821           0.000948
          247              C      10.807931       0.882630      13.842255       0.107554      31.682812 0.41963980E+03  0.97907179E+04                                 8.928401                            7.004006      -0.120884       1.979792                    0.999404      26.634633      76.581641       0.598854       0.438377      -1.049344       0.000025       0.000071      -0.006553       0.006553       0.002127       0.002034      -0.000116       0.000922       0.012671      -0.004515      -0.000384       0.004899              9.984447       4.727784       0.155439      -0.008367       8.887102      -0.179588      16.338456           0.000229
          248              C       3.270675       0.092053       5.485326       0.105355      25.664341 0.36492608E+03  0.82358198E+04                                 7.739230                            6.417705      -0.387168       1.912841                    0.997874      25.827471      73.440047       0.641237       0.423239      -1.056820      -0.008049      -0.095286      -0.062719       0.114359       0.013657       0.062912      -0.010794      -0.033936       0.104264      -0.075534       0.003477       0.072057              8.766019       7.678367      -1.575922      -0.823213       7.285282      -0.148976      11.334408          -0.048403
          249              C      10.742206      17.816859      13.016977      -0.196584      30.940895 0.46762686E+03  0.11242442E+05                                 8.654970                            7.306688       0.042105       1.986757                    0.998514      30.352646      89.439001       0.595075       0.428127      -1.052492       0.002427       0.003429      -0.004744       0.006337       0.000361      -0.000911      -0.013674      -0.027782      -0.063836      -0.025078      -0.003235       0.028313              9.183258       5.074058       0.188966      -0.279824       8.427629       1.005478      14.048087          -0.001260
          250              C      10.025910       0.985514       2.309194       0.496966      24.492692 0.27569890E+03  0.58541132E+04                                 7.799382                            5.896375      -0.106027       2.014948                    0.999387      23.272374      66.131847       0.609977       0.472897      -1.018566       0.009347      -0.012632       0.047159       0.049708       0.012645      -0.008550       0.003713       0.078186      -0.016022      -0.039173      -0.005822       0.044994              8.966458       4.640191      -0.434993       0.944489       8.348361       1.925752      13.910824           0.000312
          251              C       8.788267       0.337529      24.139600       0.080784      26.742357 0.37856730E+03  0.86144569E+04                                 7.941387                            6.540512      -0.465499       1.889255                    0.997362      26.001143      74.015536       0.635199       0.423752      -1.057478       0.113029       0.051445       0.043200       0.131485       0.025350      -0.008941       0.038739      -0.029267       0.147540      -0.061381      -0.007069       0.068450              9.041893       9.741374      -0.310239       0.770898       6.395765      -0.572278      10.988539           0.016706
          252              C      10.990625       2.176794      11.830842       0.103122      25.172636 0.34457169E+03  0.77067830E+04                                 7.663505                            6.352028       0.031189       2.028107                    0.999406      26.490450      76.308690       0.623643       0.439113      -1.041551       0.000511      -0.042992      -0.007683       0.043676      -0.002608       0.002749      -0.016300       0.041188      -0.136131      -0.050472       0.006853       0.043619              8.225334       4.400044       0.178186      -0.370414       8.750823      -0.125460      11.525133          -0.000911
          253              C       2.200130       4.887859      19.901139       0.088036      25.949574 0.37229875E+03  0.84073977E+04                                 7.695847                            6.428253      -0.178508       1.980505                    0.998405      25.516003      71.545079       0.651644       0.416223      -1.065908      -0.075329       0.073331      -0.064877       0.123535      -0.017942      -0.035301      -0.016756      -0.036124       0.148232      -0.063641       0.000700       0.062941              8.611117       8.667933       0.050970       0.729999       6.943137       0.943869      10.222283           0.033998
          254              C      10.079382       1.750821       4.609880       0.083148      26.018163 0.36996621E+03  0.83634360E+04                                 7.804283                            6.464547      -0.323658       1.942862                    0.997696      25.557610      72.313815       0.639644       0.423590      -1.058473      -0.102311      -0.025828      -0.070854       0.127102      -0.004902      -0.010034      -0.040387       0.022755       0.196822      -0.059068      -0.020433       0.079501              8.898865       7.537551       1.022146       0.346428       7.373206       2.172493      11.785838          -0.003420
          255              C       1.799094       5.544868      15.531831      -0.120960      33.100581 0.47699661E+03  0.11638091E+05                                 9.312814                            7.565299      -0.463080       1.822315                    0.997498      31.427203      96.321995       0.557919       0.449954      -1.029363       0.009351      -0.001936      -0.027925       0.029512       0.021016      -0.004434       0.003609       0.005869       0.033851      -0.027676       0.011848       0.015829             10.021710       8.710059      -2.586397      -1.114281       8.374589      -0.257468      12.980482           0.003146
          256              C       2.634586       0.992734       3.353920       0.500281      23.933350 0.27527950E+03  0.58527667E+04                                 7.751662                            5.932340      -0.034610       2.046572                    0.999473      23.165846      66.232633       0.600910       0.479413      -1.013391      -0.000121       0.003610       0.046659       0.046799       0.010856      -0.000956      -0.009514       0.091167      -0.081584      -0.040061      -0.020444       0.060505              8.789452       4.538199      -0.833280       0.506740       8.076624      -0.487298      13.753532           0.002736
          257              C       2.597825       4.647798      16.164358      -0.108617      40.426020 0.55751684E+03  0.13912995E+05                                10.282232                            7.941948      -0.128334       1.938561                    0.998814      30.015218      88.173564       0.578517       0.424255      -1.061924      -0.003055       0.004587      -0.030797       0.031286      -0.018187      -0.016842       0.011891      -0.018530      -0.001136      -0.024366      -0.007728       0.032095             11.567192       7.668351      -1.644377       0.672323       8.331853      -2.754867      18.701372           0.002805
          258              C       1.158550       5.732585      20.626961      -0.488415      26.095493 0.42596298E+03  0.99175618E+04                                 7.379038                            6.609883       0.583365       2.159982                    0.998424      30.735605      86.617916       0.683953       0.384633      -1.090552       0.049547      -0.041691      -0.044334       0.078477      -0.032188      -0.027809       0.017909       0.005577      -0.010503      -0.032879      -0.020117       0.052996              7.803461       8.792562      -0.524565      -0.746199       7.283688       0.950461       7.334133           0.003069
          259              C       3.696219      16.806076       6.092036      -0.500993      27.775137 0.46513764E+03  0.11132695E+05                                 7.806798                            6.965191       0.103195       2.002612                    0.995739      32.030086      93.210630       0.654292       0.391125      -1.079931      -0.027051       0.071332      -0.029298       0.081721      -0.019975       0.023594      -0.026195      -0.062234      -0.017524      -0.043273      -0.013455       0.056727              8.268437       7.602789      -1.268197      -0.084633       8.703665      -0.637132       8.498856          -0.003126
          260              C       3.467851       5.923912       9.129986      -0.522129      28.135854 0.46456767E+03  0.11099775E+05                                 7.845143                            6.960397       0.285307       2.044795                    0.998355      32.370318      93.680789       0.655527       0.391066      -1.081516      -0.008216      -0.061901       0.049146       0.079464      -0.007879      -0.029107      -0.031667      -0.053590       0.003496      -0.053130       0.003893       0.049236              8.340176       7.509888       1.308412       0.128614       8.893130      -1.676785       8.617512          -0.004548
          261              C       2.014094       5.564723      14.135342      -0.145069      32.961676 0.48019301E+03  0.11703691E+05                                 9.169839                            7.507320      -0.257632       1.880570                    0.998330      31.487114      95.599036       0.570971       0.440134      -1.037884       0.000738       0.002264       0.029943       0.030038       0.007427       0.006432      -0.009717       0.007388       0.050529      -0.020363      -0.000131       0.020495              9.794142       8.445468      -2.570448      -1.497813       8.057961       0.054819      12.878997          -0.001258
          262              C       2.515389       0.832091       1.882619      -0.100436      41.719148 0.56105783E+03  0.14053986E+05                                10.658697                            8.045341      -0.184315       1.924973                    0.998152      30.118871      89.274338       0.565199       0.432626      -1.054460      -0.014714      -0.006084      -0.027547       0.031818      -0.003496      -0.009485      -0.013958      -0.029492      -0.013144      -0.022005      -0.001869       0.023874             12.380999       6.058425       0.020597       0.250775       8.762316       1.703674      22.322256          -0.006285
          263              C       2.427384       0.045124      29.059289      -0.136546      31.738424 0.47531321E+03  0.11552134E+05                                 8.982150                            7.499155      -0.258083       1.883817                    0.998099      31.219443      94.570450       0.567999       0.443686      -1.036077       0.003280      -0.004296       0.026067       0.026622      -0.005402      -0.000446       0.014876      -0.001338       0.072152      -0.020097      -0.009497       0.029594              9.600802       5.563562       0.622781      -0.416480      10.176711      -1.554706      13.062132           0.004088
          264              C       2.838447       2.144304      27.575666       0.487938      26.140043 0.28326340E+03  0.60300387E+04                                 8.027906                            5.898885       0.041727       2.059727                    0.999716      23.179453      65.047407       0.624591       0.460660      -1.029606       0.010810       0.031918      -0.037708       0.050571      -0.021354      -0.002517      -0.001963       0.067850      -0.032091      -0.035013      -0.010485       0.045497              9.279922       4.575048       1.127828      -0.574762       9.100646      -1.605426      14.164073          -0.000634
          265              C       2.382825      17.786174       1.088146      -0.119076      31.563306 0.46321952E+03  0.11213002E+05                                 8.983895                            7.410463      -0.400413       1.843668                    0.997364      31.149910      94.917550       0.569162       0.444565      -1.033061      -0.005227       0.015695      -0.022923       0.028269      -0.000794      -0.010993      -0.010563       0.039252       0.034812      -0.028552       0.003892       0.024660              9.648884       5.459598       0.329771      -0.190541      10.436937      -0.725194      13.050116          -0.010030
          266              C      10.455910      17.654412      15.954591      -0.197675      30.661295 0.48225318E+03  0.11710019E+05                                 8.655577                            7.469269      -0.071314       1.945804                    0.998408      30.934643      92.284501       0.581448       0.433823      -1.046662       0.001089       0.000912       0.006472       0.006626       0.004152      -0.005650       0.024849      -0.014784      -0.029061      -0.027824      -0.000614       0.028439              8.935293       5.639910       1.575333      -0.177418       8.710718      -1.218610      12.455252           0.001176
          267              C      11.093112       1.691257      17.513319       0.074758      25.274488 0.36040672E+03  0.81551214E+04                                 7.713163                            6.532243      -0.022792       2.004057                    0.998768      27.070714      78.532169       0.609685       0.443980      -1.038289      -0.008794      -0.037079      -0.011145       0.039704      -0.004467       0.009307       0.033338       0.024631      -0.120906      -0.058523       0.024878       0.033645              8.123058       4.945546       1.041927       0.288003       8.963304       0.203195      10.460325           0.000276
          268              C       9.404304       0.220206      26.498082       0.489179      25.274343 0.28072267E+03  0.59581468E+04                                 7.805800                            5.841870       0.020459       2.048607                    0.999519      23.165470      64.756342       0.633016       0.455887      -1.033046      -0.004548      -0.030627      -0.042761       0.052794       0.012851      -0.010837      -0.007580       0.070300      -0.020893      -0.035126      -0.008639       0.043765              8.972573       4.891109      -0.270375       2.003697       8.805746       0.658295      13.220864          -0.000428
          269              C       9.571402       0.911510      27.791007      -0.124681      41.631127 0.54591288E+03  0.13514681E+05                                10.400139                            7.772241      -0.168899       1.914740                    0.999184      30.088208      87.245838       0.596243       0.414954      -1.070771       0.006235       0.012772       0.025824       0.029476      -0.010315       0.004795      -0.013516      -0.031653       0.043777      -0.026203      -0.001296       0.027499             12.124699       6.156662       0.804092       2.206441      11.714557       5.730199      18.502880           0.001921
          270              C      10.481532      17.611092      17.361642       0.083096      24.382276 0.34246357E+03  0.76262426E+04                                 7.424708                            6.283334       0.168368       2.066993                    0.999384      26.511545      75.500542       0.636228       0.432312      -1.048592       0.011449       0.035527      -0.002773       0.037429      -0.008415      -0.001246      -0.030278       0.019003      -0.147446      -0.061364       0.022502       0.038863              7.740464       5.109420       1.661710      -0.047079       8.218513      -0.531674       9.893458          -0.000235
          271              C      -0.023394       1.839264      16.130326      -0.190591      31.103387 0.48223832E+03  0.11707427E+05                                 8.741838                            7.469597      -0.111486       1.939702                    0.997812      30.629076      91.309650       0.581490       0.433874      -1.046822       0.000971      -0.008390       0.004005       0.009347      -0.002870      -0.006453      -0.018876       0.006984      -0.049809      -0.028812       0.012816       0.015996              9.183267       5.358020       1.109291       0.574464       9.217578       1.036268      12.974204           0.000067
          272              C       9.475599       2.211088      28.130155      -0.132641      31.267276 0.43315559E+03  0.10203636E+05                                 8.636493                            6.973083       0.200464       2.031898                    0.999748      29.739409      86.394445       0.617672       0.420956      -1.058252       0.004772       0.010328       0.036625       0.038352      -0.003713       0.008602      -0.005774      -0.012125       0.022849      -0.013505      -0.001285       0.014790              9.267181       4.987793      -0.098780       1.123776      10.285402       1.249498      12.528348           0.002521
          273              C       8.732568       1.404267       5.249448      -0.496818      26.372822 0.45570109E+03  0.10840399E+05                                 7.521290                            6.904137       0.258354       2.044629                    0.997268      31.977108      92.474228       0.656404       0.392256      -1.080216       0.084127       0.012726      -0.034859       0.091948      -0.007549      -0.024470      -0.010612       0.053236      -0.049527      -0.035635      -0.009180       0.044816              7.805753       8.395214       1.214714      -0.604945       6.563664       0.345989       8.458382          -0.002050
          274              C       9.629330       2.429490       0.199205      -0.128314      32.426632 0.44584294E+03  0.10614771E+05                                 8.977579                            7.166020       0.027527       1.983773                    0.999028      30.020116      88.658349       0.595624       0.431922      -1.047885      -0.001125      -0.001516      -0.036892       0.036940      -0.000458      -0.000815       0.006738      -0.005962       0.031848      -0.008332      -0.005194       0.013527              9.695805       5.123313      -0.493358       1.111627      11.194479       1.105584      12.769624          -0.001498
          275              C       1.585208       2.669551      24.493416      -0.494443      25.852460 0.43554556E+03  0.10228041E+05                                 7.392609                            6.739956       0.437620       2.101903                    0.998140      31.550628      90.181432       0.666861       0.391122      -1.082729       0.079363      -0.014361       0.040347       0.090180      -0.006379       0.032254      -0.009436       0.034003      -0.031091      -0.031430      -0.012548       0.043978              7.684791       8.852572      -0.399651       1.006782       6.439717      -0.612146       7.762085           0.003145
          276              C       9.944589       0.503587      23.159417      -0.503936      27.512835 0.45837197E+03  0.10907295E+05                                 7.727767                            6.906873       0.298737       2.055691                    0.997684      31.940676      92.035848       0.659525       0.390280      -1.082829      -0.062553      -0.012437       0.051135       0.081746       0.003486      -0.038568      -0.004339       0.033042       0.063941      -0.027564      -0.025744       0.053308              8.274781       9.663072       0.584068      -1.856932       6.308004      -0.669168       8.853267           0.004776
          277              C       9.138060       3.891515       8.791425       0.612988      21.609292 0.24472648E+03  0.50575733E+04                                 7.247476                            5.640468      -0.120942       2.031677                    0.999019      22.067862      62.413930       0.607945       0.487507      -1.008120       0.058085      -0.011537      -0.035056       0.068818       0.041165       0.058902       0.059197       0.015939       0.093671      -0.061998      -0.050119       0.112117              8.261423       8.730573      -1.435596      -2.525951       8.291496      -2.104042       7.762199          -0.010435
          278              C       9.330780       7.505065       5.158794       0.596185      21.289502 0.24444715E+03  0.50459952E+04                                 7.147191                            5.620766       0.023527       2.084309                    0.999174      21.969652      61.925371       0.612219       0.484660      -1.010470       0.035104       0.026253       0.059891       0.074219       0.009591      -0.079795      -0.004999       0.105519       0.034548      -0.059782      -0.051882       0.111664              8.017722       6.575827       0.418277       2.788220       9.575253      -0.365232       7.902086          -0.000877
          279              C       5.212359       8.246908      14.007428       0.107541      30.888801 0.40933981E+03  0.95147641E+04                                 8.811124                            6.944289      -0.224502       1.947191                    0.999232      26.739585      77.362418       0.596471       0.441777      -1.044731       0.003844      -0.002541      -0.007413       0.008729       0.011155       0.002236      -0.000212      -0.007149       0.004949      -0.012798       0.001766       0.011031              9.786174       5.115522      -1.220531      -0.128103       8.646447      -0.245366      15.596554           0.000717
          280              C       7.787904       8.328132      22.923540       0.551948      21.854840 0.27465591E+03  0.58315224E+04                                 7.320401                            5.943506      -0.257855       1.969783                    0.998767      23.046388      65.673854       0.598116       0.482312      -1.012676      -0.033822      -0.016583      -0.029875       0.048078       0.046473      -0.044706      -0.069340      -0.055308       0.047734      -0.063262      -0.051552       0.114814              8.315881       9.051265       0.778616       2.796243       6.904337       3.020723       8.992042           0.016317
          281              C       7.745572       5.281342      19.892924       0.592174      21.943614 0.24549904E+03  0.50644274E+04                                 7.281853                            5.598506       0.041474       2.085739                    0.999409      21.959338      61.529350       0.620154       0.478769      -1.015310      -0.047186       0.034558       0.037886       0.069686       0.034515       0.082549       0.039306       0.051077       0.109192      -0.062494      -0.059677       0.122172              8.400837       8.665513      -2.339040      -3.461129       9.041798       0.168830       7.495201           0.001619
          282              C       8.194510       7.653073       0.522216      -0.108382      42.920906 0.56179499E+03  0.14043941E+05                                10.759727                            7.976557      -0.168944       1.921619                    0.998822      30.222074      88.803325       0.576913       0.424702      -1.061844      -0.003348       0.013969      -0.024242       0.028178      -0.002495      -0.004554       0.017522      -0.019746       0.032376      -0.016066      -0.010001       0.026067             12.691914       6.204844      -1.275244       1.922515      12.909134      -6.857299      18.961763           0.009739
          283              C       1.955052       8.100705       5.798949       0.609800      21.325467 0.24753662E+03  0.51283508E+04                                 7.190389                            5.675838      -0.146623       2.023207                    0.998923      22.103406      62.515532       0.605781       0.488036      -1.008224      -0.054603      -0.036624       0.033251       0.073678      -0.006205       0.075958      -0.005494       0.062298       0.196609      -0.064631      -0.050733       0.115364              8.084357       9.355646       0.443305      -2.686042       8.956658      -0.182821       5.940766          -0.002980
          284              C       5.359406       6.911230      16.120938      -0.194794      31.791148 0.48243779E+03  0.11704852E+05                                 8.832685                            7.431636      -0.043137       1.957943                    0.998466      30.700653      91.274072       0.588061       0.429298      -1.050375      -0.001291       0.005819       0.005375       0.008026      -0.001258      -0.001729       0.018627       0.028210      -0.021970      -0.027577       0.009278       0.018299              9.346786       4.901859      -0.090629       0.291932       9.543537      -0.842464      13.594963           0.001832
          285              C       5.089820       6.061089      24.033103       0.599159      21.399392 0.24334146E+03  0.50162041E+04                                 7.193898                            5.600551      -0.022253       2.066576                    0.999114      21.954333      61.787873       0.614710       0.483367      -1.011403       0.023914      -0.040990      -0.034283       0.058544       0.034825       0.054755      -0.007230       0.166443      -0.101877      -0.082566      -0.042030       0.124595              8.253622       4.978559      -1.240833      -2.051786       9.799877       0.943931       9.982432          -0.002488
          286              C       5.263603       9.089829      17.680546       0.083126      25.003290 0.34575034E+03  0.77353056E+04                                 7.605126                            6.337364       0.071162       2.038010                    0.999266      26.634740      76.591226       0.628500       0.435598      -1.044245       0.008194      -0.043817      -0.001591       0.044605       0.004031      -0.009012       0.019611       0.015624      -0.122320      -0.048465       0.018911       0.029554              8.162234       4.535847      -0.082474       0.362298       8.365858       0.463163      11.584998           0.000280
          287              C       8.543189       4.344563      15.596961      -0.117111      41.076566 0.55701261E+03  0.13869130E+05                                10.326908                            7.875258      -0.106459       1.937279                    0.999298      30.091972      87.716856       0.589150       0.417538      -1.068332      -0.006495      -0.005167      -0.033827       0.034830       0.015280      -0.014622      -0.011129      -0.002990       0.014401      -0.018614      -0.008881       0.027495             11.786157       9.568898       2.465453       4.760904       7.836983       2.285893      17.952590          -0.003663
          288              C       8.255780       4.725411      11.735787       0.493835      24.659709 0.28140193E+03  0.59972934E+04                                 7.769012                            5.930504      -0.006901       2.047655                    0.999622      23.237161      65.845502       0.613183       0.468692      -1.022304       0.007705       0.013097      -0.045766       0.048223      -0.026426      -0.005718       0.006099       0.075191      -0.057706      -0.037293      -0.018984       0.056277              8.733397       4.981855       1.448694       0.259047       8.904411       0.387732      12.313925           0.000364
          289              C       9.084588       4.635163      16.951203       0.495734      24.508403 0.28255551E+03  0.60225169E+04                                 7.702009                            5.918764      -0.141319       1.998558                    0.999412      23.350818      65.973201       0.618077       0.464932      -1.025304       0.010363       0.018606       0.046257       0.050924      -0.040329      -0.010056       0.001875      -0.034178      -0.025050      -0.041293      -0.007577       0.048869              8.653743       7.894167       2.045646       0.501804       5.705769       0.068816      12.361292          -0.000668
          290              C       8.813889       4.335538      19.366894       0.096247      26.148885 0.35850495E+03  0.80097910E+04                                 7.720486                            6.287214      -0.232640       1.971631                    0.998159      25.053727      69.588524       0.663021       0.413478      -1.069013      -0.000111      -0.107879      -0.059636       0.123265       0.028815       0.037309      -0.007611      -0.030662       0.171919      -0.071471       0.001865       0.069606              8.797119       7.991589      -2.187138      -0.775000       8.412428      -0.090448       9.987341           0.010282
          291              C       8.470780       6.734343       4.170690       0.081201      25.789437 0.36298792E+03  0.81466037E+04                                 7.666075                            6.344433      -0.286388       1.952114                    0.997846      25.353879      70.905288       0.656292       0.415839      -1.065996      -0.111368       0.020595      -0.061441       0.128848      -0.016355      -0.014714      -0.059555      -0.007298       0.070410      -0.063850      -0.005487       0.069337              8.587259       7.835339       0.801247       0.753608       6.565196      -0.738790      11.361243          -0.011530
          292              C       4.285520       7.746931      28.473703      -0.111806      41.373458 0.55361373E+03  0.13781140E+05                                10.431079                            7.889820      -0.223113       1.903681                    0.998763      30.111185      88.131687       0.583538       0.421656      -1.064344       0.005354      -0.005271       0.028328       0.029308       0.009207      -0.000724       0.016848      -0.037093       0.002149      -0.022296      -0.007310       0.029606             11.977485       6.269854       0.497037      -2.519919       9.109119      -1.346649      20.553481          -0.000586
          293              C       5.237981       8.142220      15.495745       0.107544      31.683234 0.41964202E+03  0.97907779E+04                                 8.928442                            7.003992      -0.120805       1.979811                    0.999404      26.634818      76.582089       0.598859       0.438373      -1.049346      -0.000037      -0.000077       0.006559       0.006560      -0.002142      -0.002026      -0.000107       0.000917       0.012694      -0.004529      -0.000373       0.004902              9.984529       4.727793      -0.155464       0.008348       8.887124      -0.179503      16.338670          -0.000034
          294              C       8.840625       8.932797      23.852674       0.105222      25.669846 0.36501364E+03  0.82383888E+04                                 7.740344                            6.418445      -0.387729       1.912610                    0.997872      25.832665      73.460338       0.641196       0.423235      -1.056810      -0.007967       0.095395       0.062855       0.114518      -0.013710      -0.062974      -0.010893      -0.034046       0.104475      -0.075672       0.003528       0.072144              8.767415       7.679650       1.576190       0.823585       7.286240      -0.148932      11.336356           0.048444
          295              C       5.172256       9.257691      16.321023      -0.196655      30.943356 0.46766796E+03  0.11243682E+05                                 8.655371                            7.306960       0.042183       1.986752                    0.998515      30.354454      89.445466       0.595070       0.428122      -1.052495       0.002335      -0.003455       0.004743       0.006316      -0.000380       0.000913      -0.013688      -0.027802      -0.063829      -0.025082      -0.003247       0.028329              9.183711       5.074256      -0.189002       0.279860       8.427968       1.005551      14.048909           0.001995
          296              C       4.455960       8.039336      27.028806       0.496975      24.492481 0.27569929E+03  0.58541345E+04                                 7.799373                            5.896408      -0.105950       2.014971                    0.999387      23.272604      66.132986       0.609970       0.472902      -1.018562       0.009352       0.012656      -0.047175       0.049730      -0.012657       0.008538       0.003726       0.078249      -0.016116      -0.039194      -0.005844       0.045038              8.966395       4.640207       0.434997      -0.944492       8.348303       1.925782      13.910675          -0.000268
          297              C       3.218317       8.687321       5.198400       0.081160      26.737894 0.37848645E+03  0.86123529E+04                                 7.941460                            6.540537      -0.466185       1.889070                    0.997362      25.998662      74.012826       0.635078       0.423846      -1.057395       0.112696      -0.051411      -0.043013       0.131124      -0.025310       0.008947       0.038828      -0.028891       0.147449      -0.061315      -0.007145       0.068461              9.042075       9.742337       0.310402      -0.771321       6.395971      -0.572252      10.987917          -0.015145
          298              C       5.420675       6.848056      17.507158       0.103178      25.171057 0.34454550E+03  0.77060528E+04                                 7.663239                            6.351829       0.031168       2.028121                    0.999406      26.489247      76.304570       0.623647       0.439119      -1.041547       0.000498       0.042993       0.007699       0.043680       0.002590      -0.002734      -0.016293       0.041230      -0.136133      -0.050470       0.006834       0.043635              8.225033       4.399921      -0.178200       0.370432       8.750498      -0.125476      11.524680           0.000683
          299              C       7.770080       4.136991       9.436861       0.088046      25.951902 0.37234006E+03  0.84084751E+04                                 7.695877                            6.428293      -0.178443       1.980505                    0.998404      25.517237      71.546688       0.651697       0.416182      -1.065946      -0.075425      -0.073316       0.064933       0.123614       0.017976       0.035340      -0.016759      -0.036225       0.148386      -0.063735       0.000735       0.063000              8.611126       8.667851      -0.050996      -0.729991       6.943173       0.943789      10.222354          -0.033140
          300              C       4.509432       7.274029      24.728120       0.083191      26.017167 0.36995124E+03  0.83630223E+04                                 7.804123                            6.464447      -0.323655       1.942876                    0.997696      25.557045      72.312156       0.639643       0.423594      -1.058469      -0.102298       0.025824       0.070844       0.127085       0.004899       0.010031      -0.040390       0.022792       0.196823      -0.059084      -0.020418       0.079501              8.898641       7.537533      -1.022057      -0.346445       7.372866       2.172352      11.785524           0.003498
          301              C       7.369044       3.479982      13.806169      -0.120936      33.100529 0.47699378E+03  0.11637998E+05                                 9.312771                            7.565246      -0.463101       1.822313                    0.997497      31.427088      96.321351       0.557925       0.449950      -1.029366       0.009359       0.001915       0.027935       0.029523      -0.020999       0.004431       0.003606       0.005889       0.033865      -0.027662       0.011849       0.015813             10.021699       8.709995       2.586393       1.114250       8.374531      -0.257476      12.980570          -0.003329
          302              C       8.204536       8.032117      25.984080       0.500287      23.934869 0.27530021E+03  0.58533326E+04                                 7.751974                            5.932551      -0.034485       2.046583                    0.999473      23.167334      66.238172       0.600899       0.479411      -1.013389      -0.000114      -0.003639      -0.046667       0.046809      -0.010842       0.000932      -0.009490       0.091212      -0.081482      -0.040052      -0.020453       0.060505              8.789833       4.538353       0.833304      -0.506788       8.076809      -0.487414      13.754338          -0.002763
          303              C       8.167775       4.377052      13.173642      -0.108608      40.428113 0.55754312E+03  0.13913830E+05                                10.282555                            7.942114      -0.128452       1.938514                    0.998813      30.016194      88.177304       0.578513       0.424253      -1.061924      -0.003018      -0.004613       0.030789       0.031278       0.018214       0.016841       0.011889      -0.018484      -0.001074      -0.024370      -0.007736       0.032106             11.567659       7.668522       1.644394      -0.672372       8.332026      -2.755005      18.702428          -0.002719
          304              C       6.728500       3.292265       8.711039      -0.488371      26.093929 0.42592969E+03  0.99165583E+04                                 7.378705                            6.609620       0.583389       2.160015                    0.998424      30.734070      86.611605       0.683969       0.384633      -1.090556       0.049537       0.041690       0.044305       0.078453       0.032215       0.027849       0.017928       0.005593      -0.010531      -0.032910      -0.020144       0.053054              7.803089       8.792085       0.524525       0.746187       7.283441       0.950391       7.333740          -0.003400
          305              C       9.266169      10.268474      23.245964      -0.500977      27.777095 0.46517895E+03  0.11134038E+05                                 7.807349                            6.965632       0.102943       2.002491                    0.995743      32.032810      93.222970       0.654246       0.391140      -1.079910      -0.027075      -0.071384       0.029331       0.081786       0.019972      -0.023582      -0.026137      -0.062197      -0.017364      -0.043257      -0.013400       0.056657              8.269019       7.603253       1.268300       0.084561       8.704331      -0.637277       8.499472           0.003954
          306              C       9.037801       3.100938      20.208014      -0.522171      28.140256 0.46465991E+03  0.11102657E+05                                 7.846201                            6.961262       0.284795       2.044565                    0.998357      32.375026      93.700782       0.655454       0.391086      -1.081490      -0.008192       0.061947      -0.049194       0.079527       0.007918       0.029155      -0.031580      -0.053501       0.003542      -0.053138       0.004010       0.049128              8.341342       7.510976      -1.308718      -0.128582       8.894548      -1.677098       8.618504           0.004318
          307              C       7.584044       3.460127      15.202658      -0.145059      32.962535 0.48020709E+03  0.11704139E+05                                 9.170057                            7.507477      -0.257700       1.880544                    0.998330      31.487635      95.601534       0.570958       0.440140      -1.037879       0.000740      -0.002281      -0.029955       0.030051      -0.007410      -0.006435      -0.009717       0.007407       0.050540      -0.020355      -0.000144       0.020500              9.794411       8.445659       2.570508       1.497913       8.058119       0.054906      12.879454           0.001088
          308              C       8.085339       8.192759      27.455381      -0.100290      41.714592 0.56098033E+03  0.14051547E+05                                10.657988                            8.044829      -0.184353       1.924989                    0.998153      30.116460      89.265351       0.565213       0.432631      -1.054458      -0.014706       0.006086       0.027533       0.031802       0.003493       0.009511      -0.013956      -0.029377      -0.013320      -0.022006      -0.001833       0.023839             12.380195       6.058055      -0.020616      -0.250809       8.761731       1.703706      22.320801           0.006733
          309              C       7.997334       8.979726       0.278711      -0.136377      31.733050 0.47521966E+03  0.11549261E+05                                 8.981341                            7.498599      -0.258094       1.883876                    0.998099      31.214679      94.552733       0.568001       0.443708      -1.036067       0.003333       0.004307      -0.026042       0.026605       0.005432       0.000454       0.014871      -0.001218       0.071971      -0.020114      -0.009423       0.029537              9.599868       5.563105      -0.622683       0.416436      10.175574      -1.554402      13.060923          -0.003721
          310              C       8.408397       6.880546       1.762334       0.487882      26.138110 0.28324372E+03  0.60294960E+04                                 8.027541                            5.898699       0.041940       2.059836                    0.999716      23.178027      65.042073       0.624600       0.460663      -1.029608       0.010839      -0.031902       0.037722       0.050579       0.021383       0.002540      -0.001927       0.067902      -0.032128      -0.035038      -0.010505       0.045543              9.279422       4.574840      -1.127754       0.574638       9.100174      -1.604870      14.163252           0.000544
          311              C       7.952775       9.288376      28.249854      -0.119102      31.562511 0.46321082E+03  0.11212673E+05                                 8.983604                            7.410295      -0.400292       1.843724                    0.997363      31.148743      94.911650       0.569183       0.444553      -1.033074      -0.005203      -0.015671       0.022919       0.028248       0.000809       0.011011      -0.010536       0.039235       0.034872      -0.028541       0.003871       0.024670              9.648520       5.459448      -0.329751       0.190508      10.436455      -0.724867      13.049658           0.010270
          312              C       4.885960       9.420138      13.383409      -0.197732      30.662595 0.48227636E+03  0.11710679E+05                                 8.655683                            7.469348      -0.071107       1.945851                    0.998410      30.935363      92.285911       0.581459       0.433811      -1.046673       0.000978      -0.000931      -0.006477       0.006616      -0.004162       0.005661       0.024841      -0.014874      -0.029052      -0.027814      -0.000649       0.028463              8.935424       5.639997      -1.575386       0.177394       8.710843      -1.218673      12.455433           0.001043
          313              C       5.523162       7.333593      11.824681       0.074708      25.275860 0.36042893E+03  0.81557579E+04                                 7.713440                            6.532434      -0.022773       2.004050                    0.998768      27.071740      78.536054       0.609677       0.443978      -1.038289      -0.008909       0.037039       0.011139       0.039690       0.004448      -0.009307       0.033327       0.024639      -0.120875      -0.058506       0.024863       0.033643              8.123381       4.945733      -1.041978      -0.288087       8.963520       0.203105      10.460891           0.000274
          314              C       3.834354       8.804644       2.839918       0.489106      25.271367 0.28069232E+03  0.59572990E+04                                 7.805194                            5.841559       0.020650       2.048727                    0.999519      23.163066      64.746990       0.633037       0.455888      -1.033053      -0.004556       0.030623       0.042777       0.052805      -0.012838       0.010827      -0.007600       0.070405      -0.020992      -0.035165      -0.008652       0.043818              8.971797       4.890831       0.270457      -2.003571       8.805048       0.658023      13.219511           0.000458
          315              C       4.001452       8.113340       1.546993      -0.124583      41.622919 0.54581173E+03  0.13511445E+05                                10.398681                            7.771463      -0.168489       1.914901                    0.999185      30.084479      87.230429       0.596284       0.414948      -1.070783       0.006230      -0.012775      -0.025829       0.029481       0.010317      -0.004751      -0.013514      -0.031531       0.043565      -0.026115      -0.001324       0.027439             12.122762       6.155947      -0.803920      -2.206000      11.712830       5.729072      18.499510          -0.001343
          316              C       4.911582       9.463458      11.976358       0.083099      24.381515 0.34244791E+03  0.76257487E+04                                 7.424344                            6.283027       0.168382       2.067000                    0.999385      26.510646      75.495388       0.636273       0.432289      -1.048613       0.011334      -0.035548       0.002760       0.037413       0.008429       0.001243      -0.030273       0.018942      -0.147402      -0.061345       0.022491       0.038854              7.740100       5.109200      -1.661643       0.047024       8.218093      -0.531659       9.893008           0.000066
          317              C       5.546556       7.185586      13.207674      -0.190633      31.105315 0.48227181E+03  0.11708471E+05                                 8.742249                            7.469888      -0.111585       1.939653                    0.997812      30.630470      91.315425       0.581474       0.433878      -1.046818       0.000877       0.008357      -0.004010       0.009310       0.002843       0.006467      -0.018865       0.006972      -0.049782      -0.028795       0.012792       0.016004              9.183739       5.358269      -1.109360      -0.574582       9.217908       1.036324      12.975039          -0.000061
          318              C       3.905649       6.813762       1.207845      -0.132481      31.260013 0.43303731E+03  0.10200104E+05                                 8.635208                            6.972175       0.200584       2.032005                    0.999748      29.734241      86.374914       0.617710       0.420962      -1.058253       0.004742      -0.010328      -0.036608       0.038331       0.003707      -0.008582      -0.005770      -0.011976       0.022645      -0.013406      -0.001327       0.014733              9.265725       4.987138       0.098786      -1.123589      10.283750       1.249119      12.526286          -0.002177
          319              C       3.162618       7.620583      24.088552      -0.496818      26.373219 0.45571109E+03  0.10840727E+05                                 7.521433                            6.904256       0.258219       2.044582                    0.997268      31.977582      92.476841       0.656390       0.392261      -1.080210       0.084132      -0.012728       0.034860       0.091953       0.007544       0.024460      -0.010611       0.053252      -0.049499      -0.035628      -0.009185       0.044813              7.805904       8.395514      -1.214718       0.604907       6.563664       0.346065       8.458533           0.001928
          320              C       4.059380       6.595360      29.138795      -0.128337      32.425135 0.44582507E+03  0.10614195E+05                                 8.977219                            7.165826       0.027698       1.983840                    0.999028      30.019050      88.653336       0.595641       0.431916      -1.047893      -0.001148       0.001510       0.036885       0.036933       0.000457       0.000811       0.006712      -0.005944       0.031782      -0.008312      -0.005177       0.013489              9.695338       5.123154       0.493354      -1.111573      11.193999       1.105369      12.768860           0.001608
          321              C       7.155158       6.355299       4.844584      -0.494394      25.852087 0.43554246E+03  0.10227983E+05                                 7.392660                            6.740031       0.437405       2.101854                    0.998139      31.550116      90.180983       0.666841       0.391133      -1.082718       0.079334       0.014334      -0.040285       0.090123       0.006433      -0.032273      -0.009401       0.034018      -0.031099      -0.031418      -0.012591       0.044009              7.684834       8.852760       0.399691      -1.006750       6.439840      -0.611998       7.761903          -0.003052
          322              C       4.374639       8.521263       6.178583      -0.503920      27.511098 0.45833816E+03  0.10906289E+05                                 7.727346                            6.906500       0.298953       2.055776                    0.997684      31.939504      92.031626       0.659559       0.390266      -1.082838      -0.062608       0.012482      -0.051078       0.081759      -0.003489       0.038565      -0.004358       0.033026       0.063694      -0.027519      -0.025753       0.053272              8.274322       9.663300      -0.583871       1.856544       6.307820      -0.669152       8.851845          -0.004077
          323              C       7.571790      14.158185      23.460425       0.613082      21.603768 0.24465510E+03  0.50558307E+04                                 7.246996                            5.640149      -0.121741       2.031491                    0.999017      22.064677      62.407358       0.607869       0.487594      -1.008055      -0.057901       0.011508      -0.034963       0.068610       0.041070      -0.058730      -0.059114       0.016089       0.093554      -0.061977      -0.049903       0.111881              8.260827       8.730076      -1.435590       2.525671       8.290863       2.103770       7.761540           0.010676
          324              C       7.379070      10.544635      19.827794       0.595967      21.290776 0.24446607E+03  0.50465084E+04                                 7.147719                            5.621165       0.022709       2.084084                    0.999171      21.970196      61.928664       0.612165       0.484691      -1.010448      -0.035116      -0.026327       0.059918       0.074272       0.009402       0.080056       0.005289       0.105446       0.033742      -0.059473      -0.052404       0.111877              8.018282       6.576319       0.418216      -2.788409       9.575893       0.365521       7.902633           0.001410
          325              C       0.357591       9.802792      28.676428       0.107637      30.887523 0.40931737E+03  0.95141469E+04                                 8.811055                            6.944226      -0.224739       1.947129                    0.999231      26.738805      77.360694       0.596455       0.441793      -1.044718      -0.003934       0.002515      -0.007414       0.008762       0.011171      -0.002223       0.000216      -0.007125       0.004795      -0.012782       0.001718       0.011065              9.786119       5.115454      -1.220484       0.128016       8.646310       0.245478      15.596593           0.000525
          326              C       8.921946       9.721568       8.254540       0.552440      21.845682 0.27452104E+03  0.58282080E+04                                 7.318801                            5.942224      -0.256726       1.970081                    0.998773      23.048055      65.685812       0.598126       0.482340      -1.012615       0.033532       0.016211      -0.029607       0.047579       0.046831       0.043940       0.069215      -0.055018       0.048341      -0.063154      -0.051337       0.114491              8.313990       9.048996       0.778375      -2.795210       6.903199      -3.020011       8.989774           0.016669
          327              C       8.964278      12.768358       5.223924       0.592341      21.944942 0.24550767E+03  0.50648886E+04                                 7.282712                            5.598911       0.040550       2.085353                    0.999405      21.965529      61.557895       0.620052       0.478821      -1.015234       0.047173      -0.034522       0.037916       0.069675       0.034343      -0.082564      -0.039374       0.051316       0.108874      -0.062304      -0.059850       0.122154              8.402046       8.667057      -2.339714       3.461706       9.043040      -0.169086       7.496040           0.000517
          328              C       8.515340      10.396627      15.191216      -0.108073      42.908023 0.56160695E+03  0.14037962E+05                                10.757579                            7.975215      -0.169067       1.921652                    0.998821      30.215852      88.778858       0.576967       0.424701      -1.061852       0.003369      -0.013984      -0.024204       0.028156      -0.002479       0.004513      -0.017546      -0.019491       0.032081      -0.015887      -0.010106       0.025994             12.689170       6.203763      -1.275020      -1.922054      12.906825       6.855597      18.956924           0.019181
          329              C       3.614898       9.948995      20.467949       0.609672      21.324233 0.24752996E+03  0.51281200E+04                                 7.190165                            5.675852      -0.147030       2.023153                    0.998922      22.100640      62.504822       0.605773       0.488051      -1.008227       0.054754       0.036620       0.033400       0.073855      -0.006446      -0.076093       0.005395       0.062089       0.196970      -0.064684      -0.050842       0.115527              8.083944       9.354901       0.443426       2.685872       8.956298       0.182873       5.940634           0.003074
          330              C       0.210544      11.138470       1.451938      -0.194922      31.794991 0.48250968E+03  0.11706994E+05                                 8.833157                            7.432032      -0.042693       1.958026                    0.998469      30.703559      91.283300       0.588066       0.429280      -1.050389       0.001164      -0.005835       0.005385       0.008025      -0.001265       0.001685      -0.018627       0.028117      -0.021964      -0.027551       0.009308       0.018242              9.347287       4.902117      -0.090631      -0.292070       9.544012       0.842747      13.595732           0.000667
          331              C       0.480130      11.988611       9.364103       0.599204      21.398446 0.24333076E+03  0.50159230E+04                                 7.193643                            5.600398      -0.021970       2.066666                    0.999115      21.953952      61.786204       0.614724       0.483362      -1.011406      -0.023880       0.040931      -0.034270       0.058481       0.034861      -0.054783       0.007184       0.166310      -0.102204      -0.082496      -0.042114       0.124609              8.253282       4.978400      -1.240573       2.051874       9.799249      -0.943540       9.982198          -0.001228
          332              C       0.306347       8.959871       3.011546       0.083108      25.003383 0.34575177E+03  0.77353140E+04                                 7.605150                            6.337396       0.071335       2.038094                    0.999265      26.633716      76.587140       0.628498       0.435601      -1.044248      -0.008280       0.043765      -0.001588       0.044569       0.004026       0.009054      -0.019598       0.015759      -0.122255      -0.048454       0.018840       0.029614              8.162288       4.535837      -0.082520      -0.362381       8.365733      -0.463027      11.585293           0.000432
          333              C       8.166661      13.705137       0.927961      -0.116854      41.063951 0.55681257E+03  0.13862851E+05                                10.325034                            7.873971      -0.106182       1.937438                    0.999299      30.085409      87.692528       0.589186       0.417551      -1.068328       0.006561       0.005114      -0.033798       0.034807       0.015138       0.014666       0.011065      -0.003068       0.013965      -0.018482      -0.008900       0.027382             11.783998       9.567104       2.465042      -4.759879       7.835739      -2.285739      17.949152           0.004976
          334              C       8.454070      13.324289      26.404787       0.493810      24.656900 0.28136822E+03  0.59963976E+04                                 7.768555                            5.930235      -0.006921       2.047697                    0.999622      23.235290      65.839303       0.613184       0.468705      -1.022296      -0.007670      -0.013086      -0.045771       0.048219      -0.026437       0.005712      -0.006153       0.075144      -0.057814      -0.037289      -0.018995       0.056284              8.732827       4.981589       1.448579      -0.259040       8.903957      -0.387737      12.312935          -0.000667
          335              C       7.625262      13.414537       2.282203       0.495612      24.509503 0.28257558E+03  0.60230689E+04                                 7.702383                            5.919067      -0.141899       1.998382                    0.999410      23.351421      65.976201       0.618044       0.464947      -1.025293      -0.010310      -0.018736       0.046271       0.050974      -0.040352       0.010018      -0.001890      -0.034174      -0.024912      -0.041315      -0.007551       0.048866              8.654228       7.894402       2.045611      -0.501649       5.705924      -0.069037      12.362357           0.000367
          336              C       7.895961      13.714162       4.697894       0.096208      26.152771 0.35855036E+03  0.80112875E+04                                 7.721945                            6.288046      -0.233389       1.971373                    0.998158      25.056888      69.605873       0.662890       0.413535      -1.068945       0.000103       0.107799      -0.059599       0.123177       0.028882      -0.037439       0.007616      -0.030734       0.172237      -0.071643       0.001872       0.069771              8.799141       7.993588      -2.188488       0.775487       8.415158       0.090337       9.988676          -0.005597
          337              C       8.239070      11.315357      18.839690       0.080787      25.793728 0.36306323E+03  0.81486782E+04                                 7.666778                            6.345009      -0.285939       1.952270                    0.997842      25.356348      70.912775       0.656278       0.415828      -1.066008       0.111570      -0.020512      -0.061578       0.129075      -0.016510       0.014737       0.059634      -0.007481       0.070602      -0.063986      -0.005486       0.069472              8.588046       7.836023       0.801335      -0.753806       6.565422       0.739142      11.362694           0.015510
          338              C       1.284430      10.302769      13.804703      -0.111882      41.376684 0.55366232E+03  0.13782612E+05                                10.431416                            7.890013      -0.222746       1.903761                    0.998767      30.112773      88.136358       0.583550       0.421640      -1.064357      -0.005279       0.005259       0.028332       0.029296       0.009209       0.000707      -0.016833      -0.037128       0.002177      -0.022303      -0.007305       0.029607             11.977946       6.270011       0.497044       2.520102       9.109373       1.346691      20.554453           0.005335
          339              C       0.331969       9.907480       0.826745       0.107452      31.686003 0.41968555E+03  0.97920268E+04                                 8.928772                            7.004221      -0.120730       1.979800                    0.999404      26.636556      76.587472       0.598867       0.438356      -1.049359      -0.000047       0.000073       0.006573       0.006573      -0.002144       0.002018       0.000120       0.000883       0.012855      -0.004555      -0.000384       0.004940              9.984908       4.727938      -0.155464      -0.008432       8.887455       0.179619      16.339331          -0.000185
          340              C       7.869225       9.116903       9.183674       0.106201      25.662489 0.36488783E+03  0.82350263E+04                                 7.740097                            6.418274      -0.387860       1.912585                    0.997883      25.826804      73.446784       0.641050       0.423359      -1.056709       0.008545      -0.095121       0.062283       0.114018      -0.013529       0.062909       0.010754      -0.033621       0.103931      -0.075357       0.003329       0.072028              8.767224       7.680639       1.576418      -0.824784       7.285494       0.148475      11.335540           0.045656
          341              C       0.397694       8.792009       1.652023      -0.196721      30.945471 0.46770748E+03  0.11244839E+05                                 8.655552                            7.307113       0.042444       1.986799                    0.998517      30.356162      89.450504       0.595084       0.428103      -1.052509      -0.002443       0.003445       0.004767       0.006369      -0.000390      -0.000919       0.013668      -0.027892      -0.063783      -0.025055      -0.003300       0.028355              9.183904       5.074355      -0.188991      -0.279939       8.428119      -1.005597      14.049239           0.001296
          342              C       1.113990      10.010364      12.359806       0.496842      24.493038 0.27570539E+03  0.58542493E+04                                 7.799271                            5.896314      -0.105531       2.015109                    0.999388      23.272422      66.130640       0.610004       0.472876      -1.018584      -0.009301      -0.012652      -0.047183       0.049727      -0.012649      -0.008525      -0.003730       0.078338      -0.016183      -0.039222      -0.005861       0.045083              8.966304       4.640117       0.434979       0.944556       8.348339      -1.925787      13.910455          -0.000263
          343              C       2.351633       9.362379      19.867400       0.080804      26.741231 0.37854786E+03  0.86139279E+04                                 7.941311                            6.540452      -0.465521       1.889256                    0.997362      26.000465      74.013908       0.635184       0.423766      -1.057466      -0.112977       0.051450      -0.043174       0.131434      -0.025349      -0.008941      -0.038745      -0.029235       0.147511      -0.061373      -0.007071       0.068444              9.041812       9.741337       0.310266       0.770878       6.395731       0.572261      10.988369           0.016871
          344              C       0.149275      11.201644       2.838158       0.103270      25.169058 0.34451629E+03  0.77052161E+04                                 7.663030                            6.351742       0.030964       2.028118                    0.999405      26.486409      76.294842       0.623625       0.439144      -1.041535      -0.000641      -0.042959       0.007746       0.043657       0.002592       0.002731       0.016340       0.041403      -0.135895      -0.050435       0.006754       0.043682              8.224823       4.399875      -0.178208      -0.370575       8.749798       0.125604      11.524797           0.000312
          345              C       8.939770      13.912709      24.105861       0.088108      25.946719 0.37225170E+03  0.84061140E+04                                 7.695588                            6.428082      -0.178468       1.980543                    0.998406      25.514118      71.540084       0.651613       0.416253      -1.065883       0.075215       0.073341       0.064812       0.123437       0.017908      -0.035272       0.016769      -0.036033       0.148098      -0.063563       0.000666       0.062897              8.610792       8.667598      -0.050971       0.729969       6.942955      -0.943825      10.221824           0.034083
          346              C       1.060518      10.775671      10.059120       0.083240      26.015097 0.36992664E+03  0.83623578E+04                                 7.804083                            6.464562      -0.323489       1.943003                    0.997694      25.554730      72.306000       0.639586       0.423637      -1.058438       0.102261      -0.025789       0.070666       0.126949       0.004840      -0.009966       0.040484       0.022910       0.197192      -0.059199      -0.020449       0.079648              8.898524       7.537415      -1.022132       0.346881       7.372843      -2.172158      11.785313           0.002913
          347              C       9.340806      14.569718      28.475169      -0.120959      33.099271 0.47697721E+03  0.11637484E+05                                 9.312628                            7.565192      -0.463094       1.822327                    0.997497      31.425948      96.317167       0.557919       0.449960      -1.029361      -0.009351      -0.001935       0.027908       0.029497      -0.021040      -0.004414      -0.003611       0.005861       0.033776      -0.027685       0.011832       0.015852             10.021505       8.709820       2.586359      -1.114191       8.374489       0.257412      12.980207           0.003276
          348              C       8.505314      10.017584      11.315080       0.500158      23.932808 0.27528334E+03  0.58528485E+04                                 7.751744                            5.932532      -0.034777       2.046590                    0.999470      23.164293      66.227452       0.600879       0.479437      -1.013382       0.000277       0.003552      -0.046738       0.046874      -0.010874      -0.001090       0.009578       0.091317      -0.081742      -0.040159      -0.020455       0.060615              8.789516       4.538179       0.833115       0.506446       8.076353       0.487321      13.754017          -0.002850
          349              C       8.542075      13.672648      27.842642      -0.108515      40.420595 0.55743364E+03  0.13910380E+05                                10.281424                            7.941421      -0.128294       1.938604                    0.998814      30.012429      88.163242       0.578530       0.424262      -1.061921       0.003076       0.004569       0.030813       0.031301       0.018119      -0.016840      -0.011890      -0.018547      -0.001328      -0.024324      -0.007730       0.032053             11.566250       7.667788       1.644262       0.672367       8.331269       2.754650      18.699692           0.004072
          350              C       9.981350      14.757435      23.380039      -0.488430      26.095030 0.42595438E+03  0.99172844E+04                                 7.378890                            6.609776       0.583459       2.160015                    0.998425      30.735164      86.615556       0.683966       0.384629      -1.090558      -0.049525      -0.041675       0.044322       0.078447       0.032202      -0.027820      -0.017906       0.005588      -0.010533      -0.032893      -0.020120       0.053014              7.803281       8.792333       0.524561      -0.746158       7.283555      -0.950417       7.333955           0.003081
          351              C       7.443681       7.781226       8.576964      -0.500960      27.775103 0.46515313E+03  0.11133232E+05                                 7.807103                            6.965568       0.102424       2.002400                    0.995740      32.029786      93.212465       0.654233       0.391155      -1.079903       0.027138       0.071360       0.029104       0.081705       0.020049       0.023402       0.026126      -0.062151      -0.017660      -0.043079      -0.013560       0.056639              8.268731       7.603871       1.268881      -0.085015       8.703850       0.636660       8.498472           0.003476
          352              C       7.672049      14.948762       5.539014      -0.522269      28.145303 0.46475560E+03  0.11105654E+05                                 7.847183                            6.961928       0.284695       2.044437                    0.998362      32.380875      93.724537       0.655422       0.391080      -1.081480       0.008218      -0.062032      -0.049141       0.079563       0.007930      -0.029144       0.031487      -0.053414       0.003430      -0.053080       0.004073       0.049007              8.342514       7.512097      -1.309208       0.128589       8.896282       1.677351       8.619165          -0.003335
          353              C       9.125806      14.589573       0.533658      -0.145004      32.958768 0.48014333E+03  0.11702157E+05                                 9.169437                            7.507037      -0.257697       1.880587                    0.998330      31.484410      95.588956       0.570970       0.440147      -1.037879      -0.000726       0.002251      -0.029908       0.030002      -0.007477       0.006457       0.009676       0.007398       0.050415      -0.020380      -0.000067       0.020447              9.793735       8.445015       2.570321      -1.497855       8.057613      -0.055087      12.878578          -0.000273
          354              C       8.624511       9.856941      12.786381      -0.100241      41.707869 0.56090774E+03  0.14049084E+05                                10.656522                            8.044065      -0.183729       1.925212                    0.998155      30.113140      89.249513       0.565273       0.432604      -1.054488       0.014749      -0.006067       0.027573       0.031853       0.003484      -0.009477       0.013889      -0.029203      -0.013546      -0.021915      -0.001815       0.023730             12.378228       6.057379      -0.020630       0.250499       8.760754      -1.703526      22.316552           0.013805
          355              C       8.712516       9.069974      14.947711      -0.136466      31.733706 0.47524095E+03  0.11549873E+05                                 8.981402                            7.498723      -0.258250       1.883841                    0.998095      31.214847      94.552710       0.568003       0.443703      -1.036073      -0.003264      -0.004300      -0.026012       0.026566       0.005424      -0.000470      -0.014830      -0.001249       0.071981      -0.020081      -0.009434       0.029516              9.599877       5.563186      -0.622717      -0.416474      10.175818       1.554487      13.060626           0.001793
          356              C       8.301453      11.169154      16.431334       0.487818      26.140655 0.28328292E+03  0.60304970E+04                                 8.027842                            5.898989       0.042051       2.059841                    0.999716      23.179293      65.045033       0.624608       0.460645      -1.029625      -0.010820       0.031927       0.037723       0.050591       0.021378      -0.002499       0.002020       0.067813      -0.032014      -0.035033      -0.010446       0.045479              9.279707       4.575024      -1.127810      -0.574725       9.100486       1.605155      14.163611          -0.001139
          357              C       8.757075       8.761324      13.580854      -0.118760      31.554995 0.46308164E+03  0.11208838E+05                                 8.982704                            7.409677      -0.400776       1.843647                    0.997362      31.143422      94.894501       0.569155       0.444603      -1.033039       0.005297       0.015690       0.022896       0.028257       0.000835      -0.011035       0.010503       0.039520       0.034462      -0.028606       0.003887       0.024719              9.647474       5.458955      -0.329694      -0.190560      10.435455       0.724727      13.048012           0.010830
          358              C       0.683990       8.629562      28.052409      -0.197676      30.661529 0.48225392E+03  0.11710034E+05                                 8.655602                            7.469257      -0.071306       1.945806                    0.998408      30.934616      92.284213       0.581451       0.433821      -1.046664      -0.001096       0.000906      -0.006456       0.006611      -0.004151      -0.005652      -0.024850      -0.014799      -0.029015      -0.027816      -0.000627       0.028443              8.935357       5.639901      -1.575331      -0.177438       8.710677       1.218690      12.455494           0.001286
          359              C       0.046788      10.716107      26.493681       0.074709      25.276149 0.36043435E+03  0.81559146E+04                                 7.713464                            6.532457      -0.022821       2.004020                    0.998768      27.072231      78.537751       0.609679       0.443975      -1.038290       0.008789      -0.037087       0.011143       0.039710       0.004452       0.009307      -0.033349       0.024604      -0.120897      -0.058525       0.024895       0.033629              8.123392       4.945721      -1.041965       0.288046       8.963601      -0.203177      10.460854           0.000484
          360              C       1.735596       9.245056      17.508918       0.489136      25.274375 0.28072364E+03  0.59581662E+04                                 7.805776                            5.841853       0.020508       2.048625                    0.999519      23.165496      64.756176       0.633022       0.455883      -1.033049       0.004569      -0.030629       0.042762       0.052798      -0.012855      -0.010843       0.007577       0.070297      -0.020843      -0.035132      -0.008629       0.043761              8.972547       4.891088       0.270395       2.003664       8.805783      -0.658294      13.220771          -0.000502
          361              C       1.568498       9.936360      16.215993      -0.124606      41.628249 0.54586745E+03  0.13513260E+05                                10.399681                            7.771920      -0.168841       1.914767                    0.999185      30.086807      87.240486       0.596256       0.414955      -1.070772      -0.006203       0.012763      -0.025826       0.029468       0.010316       0.004764       0.013521      -0.031596       0.043680      -0.026162      -0.001312       0.027474             12.124154       6.156386      -0.804041       2.206284      11.714154      -5.729970      18.501921           0.003964
          362              C       0.658368       8.586242      26.645358       0.083077      24.383094 0.34247703E+03  0.76266149E+04                                 7.424823                            6.283412       0.168409       2.066990                    0.999385      26.512272      75.502895       0.636231       0.432306      -1.048596      -0.011451       0.035531       0.002773       0.037433       0.008406      -0.001248       0.030278       0.018965      -0.147460      -0.061365       0.022518       0.038848              7.740600       5.109510      -1.661752      -0.047066       8.218618       0.531721       9.893671          -0.000067
          363              C       0.023394      10.864114      27.876674      -0.190639      31.104586 0.48225729E+03  0.11708003E+05                                 8.742034                            7.469715      -0.111458       1.939699                    0.997812      30.629850      91.312421       0.581489       0.433871      -1.046824      -0.000983      -0.008391      -0.003984       0.009341       0.002863      -0.006457       0.018887       0.006986      -0.049744      -0.028808       0.012802       0.016006              9.183498       5.358095      -1.109290       0.574496       9.217612      -1.036240      12.974787           0.000361
          364              C       1.664301      11.235938      15.876845      -0.132690      31.268334 0.43317305E+03  0.10204155E+05                                 8.636714                            6.973240       0.200427       2.031880                    0.999748      29.739953      86.396612       0.617663       0.420958      -1.058250      -0.004718       0.010329      -0.036622       0.038342       0.003713       0.008599       0.005769      -0.012136       0.022857      -0.013508      -0.001278       0.014786              9.267430       4.987901       0.098765       1.123818      10.285692      -1.249595      12.528697           0.002954
          365              C       2.407332      10.429117       9.419552      -0.496649      26.368319 0.45560967E+03  0.10837627E+05                                 7.520357                            6.903402       0.258573       2.044753                    0.997266      31.972863      92.457901       0.656448       0.392252      -1.080225      -0.084256       0.012698       0.034779       0.092032       0.007565      -0.024472       0.010603       0.053292      -0.049877      -0.035679      -0.009200       0.044879              7.804699       8.394363      -1.214384      -0.604563       6.563016      -0.345998       8.456719           0.002658
          366              C       1.510570      11.454340      14.469795      -0.128291      32.426320 0.44583746E+03  0.10614611E+05                                 8.977547                            7.165989       0.027536       1.983772                    0.999029      30.019887      88.657624       0.595623       0.431924      -1.047884       0.001184      -0.001520       0.036879       0.036930       0.000437      -0.000819      -0.006729      -0.005926       0.031770      -0.008299      -0.005198       0.013497              9.695761       5.123281       0.493338       1.111644      11.194408      -1.105590      12.769594           0.001220
          367              C       9.554692      11.694401      19.513584      -0.494409      25.850461 0.43550475E+03  0.10226793E+05                                 7.392144                            6.739589       0.437822       2.101998                    0.998139      31.548545      90.172756       0.666890       0.391116      -1.082739      -0.079347      -0.014344      -0.040321       0.090153       0.006413       0.032298       0.009438       0.034068      -0.031142      -0.031463      -0.012587       0.044049              7.684258       8.851954       0.399561       1.006665       6.439392       0.612039       7.761430           0.003926
          368              C       1.195311       9.528437      20.847583      -0.503937      27.512764 0.45837037E+03  0.10907249E+05                                 7.727747                            6.906848       0.298796       2.055706                    0.997685      31.940674      92.035886       0.659527       0.390278      -1.082829       0.062565      -0.012436      -0.051130       0.081751      -0.003484      -0.038572       0.004344       0.033028       0.063921      -0.027555      -0.025752       0.053307              8.274763       9.663105      -0.584007      -1.856936       6.307992       0.669172       8.853192           0.004935
          369              S       6.860173       0.065159      14.483877       0.181540     110.529224 0.30283510E+04  0.10942751E+06                                16.028833                           15.260625       1.248061       2.080754                    0.999844      64.345149     191.350694       0.587782       0.288383      -1.233068       0.002823      -0.070135      -0.010403       0.070958      -0.017970      -0.078470      -0.044138      -0.303696       0.740899      -0.288730       0.023094       0.265637             16.339565      11.887213       0.626710      -2.420892      17.331375      -2.214131      19.800108          -0.000039
          370              S       1.961625      14.243379       0.389022       0.171082     105.211265 0.28365469E+04  0.10070830E+06                                15.355519                           14.658071       1.552026       2.170073                    0.999347      63.558810     186.595166       0.607346       0.284050      -1.239287       0.055155      -0.038630      -0.014855       0.068957      -0.143932       0.073848       0.028111      -0.043115       0.773961      -0.284748       0.013797       0.270951             15.427604      14.286975      -2.346325       1.747117      14.865561       0.401477      17.130276           0.000241
          371              S       2.855156      15.797458      15.618671       0.152033     101.420444 0.27347769E+04  0.96673107E+05                                15.102972                           14.424316       1.076531       2.013295                    0.998792      65.849113     195.933381       0.607327       0.285299      -1.232026       0.022738       0.076496      -0.020491       0.082393       0.038565       0.032311       0.061527      -0.296870       0.831015      -0.292923      -0.000323       0.293246             15.051989       9.641542       0.400002       0.985926      16.065470       1.630287      19.448956          -0.001060
          372              S       9.849677      17.984541      29.152877       0.181515     110.531170 0.30284134E+04  0.10943034E+06                                16.028985                           15.260751       1.248037       2.080742                    0.999844      64.345995     191.353791       0.587781       0.288382      -1.233069      -0.002821       0.070140      -0.010410       0.070964      -0.017978       0.078480       0.044121      -0.303702       0.740956      -0.288746       0.023095       0.265651             16.339732      11.887298       0.626637       2.420947      17.331504       2.213906      19.800394          -0.000139
          373              S       3.608325       3.806321      15.058022       0.170969     105.223476 0.28369415E+04  0.10072588E+06                                15.356460                           14.658849       1.552086       2.170041                    0.999346      63.564258     186.614890       0.607344       0.284041      -1.239296      -0.055301       0.038639      -0.014909       0.069090      -0.143988      -0.073896      -0.028116      -0.043153       0.773990      -0.284821       0.013845       0.270976             15.428618      14.287904      -2.346564      -1.747480      14.866391      -0.401561      17.131557          -0.000599
          374              S       2.714794       2.252242       0.949671       0.152047     101.408956 0.27343655E+04  0.96654789E+05                                15.101760                           14.423173       1.076724       2.013372                    0.998792      65.845416     195.917629       0.607355       0.285296      -1.232031      -0.022734      -0.076438      -0.020475       0.082333       0.038568      -0.032295      -0.061470      -0.296982       0.830982      -0.292972      -0.000240       0.293211             15.050771       9.640809       0.399915      -0.985769      16.064370      -1.629927      19.447134           0.001203
          375              S       4.279727       9.090009       0.185123       0.181536     110.528320 0.30283385E+04  0.10942691E+06                                16.028796                           15.260654       1.248009       2.080742                    0.999844      64.344802     191.349345       0.587778       0.288385      -1.233066      -0.002868      -0.070116       0.010406       0.070942       0.017976      -0.078439       0.044177      -0.303620       0.740874      -0.288682       0.023049       0.265633             16.339479      11.887318      -0.626623      -2.420881      17.331030       2.214324      19.800088           0.000667
          376              S       9.178275       5.218529      14.279978       0.170893     105.230845 0.28371915E+04  0.10073699E+06                                15.357055                           14.659376       1.552148       2.170032                    0.999345      63.567553     186.626697       0.607340       0.284036      -1.239301      -0.055229      -0.038787       0.014901       0.069113       0.144010       0.073885      -0.028123      -0.043016       0.774106      -0.284847       0.013836       0.271011             15.429244      14.288348       2.346673       1.747546      14.866634      -0.401617      17.132751           0.000108
          377              S       8.284744       6.772608      28.388329       0.152072     101.412848 0.27345079E+04  0.96661082E+05                                15.102261                           14.423661       1.076677       2.013358                    0.998792      65.845956     195.920523       0.607338       0.285301      -1.232026      -0.022684       0.076413       0.020496       0.082302      -0.038540       0.032321      -0.061550      -0.296913       0.830872      -0.292915      -0.000299       0.293214             15.051268       9.641127      -0.399949       0.985835      16.064731      -1.630162      19.447945          -0.001039
          378              S       1.290223       8.959691      14.854123       0.181516     110.530380 0.30283763E+04  0.10942856E+06                                16.028843                           15.260592       1.248212       2.080783                    0.999843      64.346136     191.353229       0.587788       0.288379      -1.233073       0.002976       0.070094       0.010395       0.070923       0.017975       0.078438      -0.044139      -0.303732       0.740933      -0.288744       0.023105       0.265639             16.339587      11.887064      -0.626573       2.420918      17.331419      -2.214016      19.800277           0.000449
          379              S       7.531575      12.831171      28.948978       0.170950     105.220145 0.28368374E+04  0.10072114E+06                                15.356214                           14.658648       1.552154       2.170076                    0.999346      63.562548     186.608167       0.607345       0.284043      -1.239295       0.055307       0.038588       0.014924       0.069070       0.143921      -0.073892       0.028031      -0.043170       0.773994      -0.284741       0.013768       0.270974             15.428383      14.287410       2.346341      -1.747399      14.865756       0.401461      17.131983           0.000043
          380              S       8.425106      11.277092      13.719329       0.152338     101.386792 0.27336287E+04  0.96621969E+05                                15.099844                           14.421529       1.076943       2.013506                    0.998793      65.835617     195.879838       0.607373       0.285308      -1.232021       0.022752      -0.076212       0.020415       0.082114      -0.038539      -0.032309       0.061442      -0.296857       0.830534      -0.292832      -0.000229       0.293061             15.048747       9.639879      -0.399978      -0.985685      16.062409       1.629664      19.443953           0.001036
          381              N       5.741504      16.940365      25.705956      -0.235018      34.151433 0.54299679E+03  0.13287035E+05                                 8.880495                            7.657058      -0.085798       2.002176                    0.996892      28.125062      78.399721       0.618183       0.404909      -1.088497       0.005713       0.012116       0.193410       0.193874       0.002453      -0.011284      -0.010208      -0.026276      -0.406027      -0.136475       0.054850       0.081625              9.459364       5.448807       0.257432       0.528627      11.845617      -0.245598      11.083668           0.015227
          382              N       7.628604      17.093066      10.755898      -0.393286      34.321734 0.46797283E+03  0.11127884E+05                                 9.089012                            7.142527      -0.318809       1.932195                    0.996978      28.587901      80.776890       0.630086       0.408803      -1.076671       0.007941       0.069994      -0.089728       0.114076      -0.005767      -0.021607      -0.028428      -0.140198       0.168071      -0.101743       0.022368       0.079375             10.470359       6.401333      -0.275545      -3.369730       7.489690       1.039208      17.520054          -0.024012
          383              N       3.364250      12.867992       3.808072      -0.371064      34.436735 0.47602161E+03  0.11388826E+05                                 9.163402                            7.262491      -0.546802       1.865935                    0.996071      28.496012      81.257059       0.616138       0.415505      -1.070308      -0.014551       0.039228       0.098012       0.106569      -0.042676       0.012089       0.001884      -0.051278       0.226571      -0.088348       0.011738       0.076610             10.373330       6.029102      -1.239740       0.654671       8.896477      -2.238516      16.194411           0.028301
          384              N       6.747437      16.060623      17.836624      -0.392432      35.739622 0.45874405E+03  0.10854195E+05                                 9.326159                            7.047453      -0.265711       1.951919                    0.997188      28.374107      79.971879       0.637608       0.405999      -1.078530      -0.011344       0.048212       0.108542       0.119309      -0.019497      -0.000826       0.021972      -0.112969       0.221497      -0.096719       0.014794       0.081925             11.112630       5.220769       0.012156      -0.806996       9.600476      -4.506252      18.516644           0.016909
          385              N       2.797229       0.083751      18.789815      -0.359901      32.431759 0.46049448E+03  0.10920139E+05                                 8.827826                            7.136243      -0.469709       1.898290                    0.995034      28.072388      79.546669       0.622811       0.414712      -1.071431      -0.015371      -0.033521       0.093857       0.100842       0.011238      -0.052004       0.012625      -0.088758       0.179817      -0.094136       0.015319       0.078817              9.940384       5.542320      -0.871095      -1.699742       8.846822       2.222308      15.432010           0.082782
          386              N       2.891918      16.479376      11.730799      -0.372198      33.377596 0.44186823E+03  0.10346361E+05                                 8.902217                            6.925283      -0.222955       1.972335                    0.997415      27.814907      77.716720       0.642684       0.407018      -1.079004      -0.017545      -0.078852      -0.082676       0.115589       0.045707      -0.011365       0.029266      -0.120029       0.124621      -0.099166       0.025184       0.073982             10.237336       5.320410       0.484371       0.729455       7.258295       1.139687      18.133302          -0.020950
          387              N       2.671348      13.059499      26.029847      -0.397033      32.542752 0.45909726E+03  0.10828972E+05                                 8.700656                            7.036073      -0.161223       1.992089                    0.996533      27.959109      77.839667       0.642150       0.404378      -1.083166      -0.042783       0.038067      -0.098103       0.113595      -0.083377       0.016382       0.006786       0.008194       0.196581      -0.117677       0.048012       0.069665              9.755377       6.592688      -0.867662      -1.375909       6.185425       0.141683      16.488020           0.014557
          388              N       5.930883      17.470305       3.469512      -0.263965      30.638898 0.49868050E+03  0.11882591E+05                                 7.989079                            7.137020       0.594467       2.195331                    0.999761      28.079151      75.914817       0.671080       0.383039      -1.109569      -0.009058      -0.014634      -0.259197       0.259768       0.013250      -0.025487      -0.018583      -0.054213      -0.650193      -0.219749       0.079587       0.140162              8.134124       6.022692       1.673056      -0.402831      10.123342      -0.122090       8.256340          -0.002300
          389              N      10.968346       1.109335      11.036956      -0.234895      34.149261 0.54295318E+03  0.13285672E+05                                 8.880050                            7.656696      -0.085912       2.002160                    0.996893      28.123803      78.394770       0.618206       0.404904      -1.088503      -0.005698      -0.012133       0.193396       0.193860       0.002447       0.011278       0.010217      -0.026312      -0.405966      -0.136455       0.054823       0.081632              9.458888       5.448560       0.257376      -0.528563      11.845072       0.245686      11.083031          -0.015413
          390              N       9.081246       0.956634      25.424898      -0.393497      34.327880 0.46806994E+03  0.11130719E+05                                 9.089744                            7.143011      -0.318489       1.932247                    0.996979      28.591377      80.787400       0.630101       0.408774      -1.076695      -0.007940      -0.070034      -0.089780       0.114142      -0.005807       0.021652       0.028448      -0.140506       0.168378      -0.101959       0.022463       0.079496             10.471269       6.401885      -0.275536       3.370132       7.490106      -1.039201      17.521817           0.024449
          391              N       2.205700       5.181708      18.477072      -0.371932      34.452608 0.47627768E+03  0.11396371E+05                                 9.165559                            7.263975      -0.546052       1.866047                    0.996073      28.504521      81.283721       0.616141       0.415451      -1.070353       0.014410      -0.039336       0.098057       0.106631      -0.042807      -0.012132      -0.001962      -0.051715       0.227441      -0.088726       0.011827       0.076899             10.375925       6.030294      -1.240063      -0.655136       8.898507       2.239223      16.198973           0.035794
          392              N       9.962413       1.989077       3.167624      -0.392403      35.738589 0.45872673E+03  0.10853644E+05                                 9.325882                            7.047252      -0.265578       1.951972                    0.997188      28.373374      79.968363       0.637629       0.405991      -1.078540       0.011308      -0.048216       0.108552       0.119316      -0.019491       0.000824      -0.021967      -0.113011       0.221513      -0.096739       0.014811       0.081928             11.112291       5.220613       0.012146       0.806975       9.600339       4.506147      18.515921          -0.016785
          393              N       2.772721      17.965949       4.120815      -0.359732      32.429389 0.46045479E+03  0.10918970E+05                                 8.827459                            7.135993      -0.469834       1.898271                    0.995033      28.071023      79.542158       0.622814       0.414718      -1.071426       0.015373       0.033508       0.093842       0.100823       0.011237       0.051992      -0.012634      -0.088710       0.179777      -0.094104       0.015301       0.078802              9.939925       5.542121      -0.871035       1.699685       8.846496      -2.222208      15.431157          -0.083148
          394              N       2.678032       1.570324      26.399799      -0.372421      33.382470 0.44194572E+03  0.10348589E+05                                 8.902860                            6.925741      -0.222829       1.972346                    0.997414      27.817541      77.724644       0.642686       0.407000      -1.079020       0.017537       0.078872      -0.082715       0.115629       0.045776       0.011402      -0.029297      -0.120280       0.124959      -0.099369       0.025270       0.074099             10.238086       5.320765       0.484341      -0.729486       7.258650      -1.139925      18.134842           0.022817
          395              N       2.898602       4.990201      11.360847      -0.397151      32.545582 0.45914155E+03  0.10830196E+05                                 8.700811                            7.036152      -0.160921       1.992165                    0.996533      27.960622      77.842602       0.642187       0.404348      -1.083194       0.042792      -0.038032      -0.098165       0.113640      -0.083486      -0.016383      -0.006798       0.008249       0.196909      -0.117842       0.048078       0.069763              9.755595       6.592781      -0.867678       1.375913       6.185497      -0.141721      16.488507          -0.011784
          396              N      10.778967       0.579395      18.138512      -0.264065      30.642042 0.49874851E+03  0.11884643E+05                                 7.989615                            7.137504       0.594376       2.195266                    0.999761      28.081239      75.922379       0.671057       0.383038      -1.109567       0.009102       0.014611      -0.259247       0.259817       0.013263       0.025511       0.018576      -0.054195      -0.650288      -0.219783       0.079607       0.140176              8.134642       6.023130       1.673237       0.402924      10.123818       0.121993       8.256976           0.002467
          397              N       5.398396       7.915515      18.301044      -0.234973      34.150598 0.54298024E+03  0.13286496E+05                                 8.880246                            7.656856      -0.085933       2.002153                    0.996891      28.124598      78.397408       0.618204       0.404900      -1.088506      -0.005716       0.012114      -0.193445       0.193908      -0.002468      -0.011255       0.010211      -0.026274      -0.406105      -0.136498       0.054857       0.081641              9.459085       5.448685      -0.257474       0.528632      11.845272       0.245537      11.083298           0.015884
          398              N       3.511296       8.068216       3.913102      -0.392867      34.308912 0.46776676E+03  0.11121844E+05                                 9.087165                            7.141235      -0.318987       1.932250                    0.996975      28.581005      80.755271       0.630101       0.408835      -1.076641      -0.008045       0.069957       0.089599       0.113959       0.005717      -0.021491       0.028387      -0.139610       0.167375      -0.101308       0.022192       0.079116             10.468097       6.400242       0.275527      -3.369140       7.488602      -1.038851      17.515448          -0.021607
          399              N       7.775650       3.843142      10.860928      -0.371903      34.455757 0.47632967E+03  0.11397836E+05                                 9.165600                            7.263982      -0.545844       1.866092                    0.996073      28.506453      81.287915       0.616195       0.415406      -1.070390       0.014407       0.039363      -0.098127       0.106704       0.042926       0.012188      -0.002000      -0.051892       0.227728      -0.088930       0.011928       0.077002             10.375975       6.030297       1.240111       0.655093       8.898600       2.239144      16.199027          -0.033808
          400              N       4.392463       7.035773      26.170376      -0.392382      35.738248 0.45872679E+03  0.10853663E+05                                 9.325838                            7.047269      -0.265703       1.951936                    0.997188      28.373442      79.969029       0.637625       0.405993      -1.078537       0.011324       0.048214      -0.108551       0.119315       0.019505      -0.000821      -0.021969      -0.112961       0.221498      -0.096718       0.014796       0.081922             11.112161       5.220610      -0.012126      -0.806982       9.600246       4.505967      18.515626           0.016944
          401              N       8.342671       9.108601      25.217185      -0.359836      32.435637 0.46055959E+03  0.10922002E+05                                 8.828008                            7.136334      -0.469580       1.898301                    0.995034      28.075169      79.554118       0.622865       0.414664      -1.071468       0.015467      -0.033535      -0.093924       0.100924      -0.011284      -0.052183      -0.012640      -0.089061       0.180054      -0.094414       0.015440       0.078974              9.940610       5.542395       0.871046      -1.699795       8.846919      -2.222105      15.432516           0.083169
          402              N       8.247982       7.454526       2.938201      -0.371901      33.373144 0.44180363E+03  0.10344623E+05                                 8.901995                            6.925206      -0.223870       1.972104                    0.997412      27.812456      77.712768       0.642619       0.407068      -1.078955       0.017642      -0.078771       0.082578       0.115478      -0.045632      -0.011405      -0.029313      -0.119581       0.124135      -0.098891       0.025029       0.073862             10.236932       5.320248      -0.484356       0.729316       7.258341      -1.139271      18.132206          -0.020994
          403              N       8.468552       4.034649      17.977153      -0.397189      32.548209 0.45917976E+03  0.10831380E+05                                 8.701406                            7.036519      -0.161097       1.992087                    0.996533      27.962132      77.849164       0.642156       0.404356      -1.083183       0.042790       0.038049       0.098162       0.113642       0.083496       0.016397      -0.006789       0.008269       0.196942      -0.117858       0.048073       0.069785              9.756391       6.593159       0.867684      -1.376136       6.185858      -0.141639      16.490157           0.011610
          404              N       5.209017       8.445455      11.199488      -0.264061      30.641546 0.49873346E+03  0.11884181E+05                                 7.989500                            7.137373       0.594216       2.195220                    0.999761      28.080977      75.921052       0.671067       0.383036      -1.109570       0.008938      -0.014645       0.259224       0.259791      -0.013276      -0.025456       0.018571      -0.054208      -0.650234      -0.219756       0.079580       0.140176              8.134554       6.023109      -1.673249      -0.402981      10.123558       0.121857       8.256993           0.000914
          405              N       0.171554      10.134185       3.632044      -0.234244      34.129571 0.54255926E+03  0.13273530E+05                                 8.876856                            7.654104      -0.086106       2.002282                    0.996892      28.111983      78.352613       0.618293       0.404923      -1.088498       0.005689      -0.012059      -0.193277       0.193736      -0.002483       0.011365      -0.010144      -0.026305      -0.406135      -0.136514       0.054856       0.081658              9.455394       5.446902      -0.257502      -0.528397      11.840988      -0.245159      11.078292           0.010388
          406              N       2.058654       9.981484      18.582102      -0.393476      34.326889 0.46805471E+03  0.11130310E+05                                 9.089754                            7.143030      -0.318570       1.932223                    0.996980      28.590883      80.786868       0.630080       0.408789      -1.076681       0.007965      -0.070026       0.089757       0.114120       0.005801       0.021630      -0.028428      -0.140400       0.168231      -0.101877       0.022443       0.079434             10.471267       6.401882       0.275561       3.370102       7.490182       1.039228      17.521737           0.025114
          407              N       8.934200      14.206558      25.529928      -0.371875      34.448348 0.47621069E+03  0.11394410E+05                                 9.165100                            7.263684      -0.546199       1.866033                    0.996072      28.502155      81.276696       0.616123       0.415476      -1.070333      -0.014443      -0.039300      -0.098005       0.106575       0.042714      -0.012085       0.001926      -0.051579       0.227151      -0.088556       0.011759       0.076797             10.375348       6.030002       1.240025      -0.655093       8.898183      -2.239084      16.197859           0.036161
          408              N       1.177487      11.013927      11.501376      -0.391787      35.727329 0.45855567E+03  0.10848716E+05                                 9.324509                            7.046345      -0.266086       1.951879                    0.997191      28.367784      79.952512       0.637607       0.406038      -1.078495      -0.011322      -0.048207      -0.108466       0.119235       0.019474       0.000860       0.021959      -0.112416       0.220828      -0.096338       0.014635       0.081703             11.110516       5.219861      -0.012136       0.807011       9.599320      -4.505228      18.512367           0.017407
          409              N       8.367179       8.941099      10.548185      -0.358092      32.404980 0.46004490E+03  0.10907173E+05                                 8.824854                            7.134146      -0.472703       1.897618                    0.995025      28.055864      79.500014       0.622700       0.414873      -1.071291      -0.014930       0.033509      -0.093662       0.100590      -0.010962       0.051573       0.012563      -0.088037       0.178863      -0.093380       0.015044       0.078336              9.936909       5.540494       0.870478       1.698171       8.843570       2.220839      15.426661           0.084587
          410              N       8.461868      10.595174      17.607201      -0.372238      33.377789 0.44188518E+03  0.10346804E+05                                 8.902010                            6.925281      -0.222830       1.972371                    0.997415      27.815411      77.717004       0.642707       0.407002      -1.079021      -0.017553       0.078884       0.082731       0.115651      -0.045754       0.011403       0.029256      -0.120180       0.124785      -0.099287       0.025264       0.074023             10.236871       5.320337      -0.484332      -0.729370       7.258109       1.139648      18.132168           0.026725
          411              N       8.241298      14.015051       3.308153      -0.396639      32.538107 0.45900773E+03  0.10826432E+05                                 8.700202                            7.035605      -0.161565       1.992016                    0.996536      27.956408      77.832938       0.642135       0.404403      -1.083140      -0.042644      -0.038154       0.098192       0.113648       0.083287      -0.016345       0.006855       0.008305       0.196133      -0.117523       0.048030       0.069493              9.755076       6.592312       0.867572       1.376060       6.185298       0.141012      16.487618          -0.004485
          412              N       0.360933       9.604245      25.868488      -0.264112      30.644403 0.49879776E+03  0.11886127E+05                                 7.990017                            7.137849       0.594253       2.195200                    0.999761      28.082774      75.927888       0.671041       0.383038      -1.109566      -0.009103       0.014610       0.259262       0.259833      -0.013271       0.025519      -0.018575      -0.054221      -0.650261      -0.219775       0.079589       0.140187              8.135055       6.023454      -1.673316       0.402984      10.124238      -0.121927       8.257474           0.002587
          413              O       4.262126      13.922456      23.289678      -0.635778      41.637951 0.62418707E+03  0.15550971E+05                                 9.465384                            7.709460       0.377528       2.154105                    0.997130      28.745456      76.523345       0.688492       0.357079      -1.142334      -0.013544       0.053748       0.045581       0.071763      -0.037889       0.007994      -0.013871       0.098524       0.106906      -0.080931       0.027870       0.053061             10.799057      11.867058      -1.125141      -5.996924       8.171308       2.103617      12.358803           0.032192
          414              O       5.676893      15.238459      21.176462      -0.596762      44.841471 0.70965027E+03  0.18306423E+05                                10.135571                            8.363829      -0.076013       2.012189                    0.994960      29.102956      79.540336       0.642318       0.369655      -1.129408       0.014587       0.012715      -0.034349       0.039425      -0.027630       0.002536      -0.000482       0.085934       0.087971      -0.065747       0.028492       0.037254             11.591116       7.749342      -0.625759      -3.412351       8.815145       0.497497      18.208862           0.095367
          415              O       1.129586      15.820562       8.732162      -0.552203      41.875679 0.61844425E+03  0.15378430E+05                                 9.567378                            7.744783       0.203719       2.117284                    0.995354      27.799234      74.029458       0.677244       0.363705      -1.136645       0.040046       0.054481       0.016533       0.069608       0.018903      -0.013008       0.023564       0.024783       0.013527      -0.040834       0.020195       0.020639             10.989118       9.508815       3.390508       3.680517      12.266080       5.077373      11.192460          -0.120394
          416              O       9.326324      15.882292       8.922273      -0.635815      34.550913 0.51981149E+03  0.12344046E+05                                 8.236050                            6.921925       0.775933       2.290082                    0.998052      27.896114      71.978785       0.746200       0.345652      -1.154219       0.012810       0.050594       0.013126       0.053816      -0.025790       0.051084      -0.001356      -0.096333       0.020365      -0.084867       0.027292       0.057576              9.144608       7.192572      -2.687707      -0.904430      14.064309       2.069344       6.176943          -0.011528
          417              O       1.640907      13.765965       6.725443      -0.567063      37.939288 0.56428631E+03  0.13693968E+05                                 8.888558                            7.328636       0.531148       2.223968                    0.997000      27.521163      72.058508       0.707128       0.356926      -1.143665       0.005122      -0.036293      -0.018096       0.040877      -0.038624       0.003596       0.009497      -0.039913       0.061828      -0.054637       0.018785       0.035852             10.069627       7.901012      -1.580002      -3.303715      10.580922       4.862617      11.726946           0.077335
          418              O       4.489380      17.861622      21.155925      -0.483682      29.413463 0.50067003E+03  0.11827308E+05                                 7.566039                            6.972817       0.408813       2.203499                    0.996185      26.571477      69.311460       0.711993       0.364163      -1.134561      -0.008194      -0.011387       0.000937       0.014060      -0.003414      -0.006265       0.040636       0.078493      -0.095881      -0.068527       0.012204       0.056323              7.960454      10.745826       0.599789       1.544020       5.972634       0.100274       7.162903           0.147899
          419              O       1.383576      11.878688       5.556911      -0.555560      40.213706 0.63327621E+03  0.15852314E+05                                 9.343168                            7.866497       0.120916       2.092737                    0.994774      27.947745      74.849885       0.667738       0.366438      -1.133697      -0.003324       0.030590       0.014415       0.033979       0.009207       0.051370      -0.018412      -0.016203      -0.013056      -0.061809       0.014253       0.047555             10.348802      10.176821       4.777625       0.149144      12.910427       1.714144       7.959156           0.032482
          420              O       9.976894      17.914688       8.309402      -0.532356      37.462791 0.57900793E+03  0.14179888E+05                                 8.887775                            7.509211       0.188705       2.121762                    0.994444      27.405495      72.716313       0.684829       0.365204      -1.134089      -0.009640      -0.044676      -0.007153       0.046260       0.039743       0.006233      -0.023916       0.006267       0.073055      -0.057928       0.017644       0.040284              9.689246      11.213262       3.814199      -2.799259       9.759546      -2.136583       8.094931          -0.108700
          421              O       3.013343      16.376132      21.811923      -0.482869      29.484799 0.47227262E+03  0.10977589E+05                                 7.500384                            6.690292       0.453692       2.202203                    0.998468      26.611370      68.505286       0.741418       0.355409      -1.143273       0.017431       0.005910      -0.008521       0.020282      -0.011212      -0.011843      -0.028556      -0.071081       0.055244      -0.050747      -0.000462       0.051208              8.119316       6.153771       0.345100       0.030867       8.915281      -3.988457       9.288897           0.199954
          422              O       3.423291      15.473647      24.570868      -0.515788      33.123307 0.53817919E+03  0.12954353E+05                                 8.208604                            7.248358       0.155545       2.107657                    0.996027      27.293328      72.034079       0.695078       0.366086      -1.132258       0.001016      -0.004677      -0.014048       0.014841      -0.011487       0.043437       0.010959      -0.065688      -0.020682      -0.065467       0.026512       0.038956              8.771397       6.595599       1.771176      -0.370529      12.585442       1.112820       7.133151           0.111062
          423              O       1.843653      17.788882       9.476174      -0.546862      36.968484 0.58264604E+03  0.14291528E+05                                 8.833149                            7.537930       0.177807       2.113703                    0.994546      27.707177      73.577873       0.682813       0.365705      -1.133686      -0.004156      -0.015952      -0.014444       0.021917       0.007860      -0.043196       0.007375      -0.073567      -0.080360      -0.069288       0.018132       0.051156              9.614439       6.501385      -1.603567       0.187700      15.001323      -0.794266       7.340608          -0.061451
          424              O       2.921996      15.933192      18.508464      -0.483773      27.171005 0.44296404E+03  0.10164681E+05                                 7.140797                            6.541937       0.629700       2.270048                    0.997114      26.481072      68.432715       0.736725       0.362306      -1.134217       0.013830       0.036720       0.002467       0.039316      -0.008028       0.028092      -0.048963       0.053760      -0.201337      -0.094584       0.021956       0.072629              7.324853       5.100428      -0.663235       0.440707       9.509593      -2.193572       7.364537           0.023833
          425              O       6.481194       0.155949      17.330543      -0.500822      25.808616 0.42457709E+03  0.95968541E+04                                 6.731120                            6.292255       1.024630       2.395948                    0.999410      26.088596      65.937564       0.774901       0.349693      -1.149458      -0.003429      -0.049935      -0.000993       0.050063      -0.004893       0.010812       0.022777       0.030157      -0.226075      -0.081401       0.027413       0.053988              6.752063       5.239851      -0.660851      -0.330328       9.154798       0.500034       5.861540           0.018938
          426              O       2.393965      14.701481      13.022551      -0.513171      29.303310 0.44446519E+03  0.10151729E+05                                 7.395457                            6.426002       0.954255       2.361609                    0.999303      26.557826      67.251387       0.769713       0.348398      -1.151693       0.008515       0.040270      -0.009556       0.042255       0.009977      -0.004606      -0.027402      -0.019677      -0.228562      -0.082022       0.024397       0.057626              7.863232       4.964923       1.785925       0.052276      12.668289      -0.252214       5.956483          -0.027597
          427              O       2.398420      14.836312       3.275881      -0.519535      29.665814 0.45871425E+03  0.10567178E+05                                 7.488261                            6.573287       0.987624       2.388636                    0.997267      26.419441      67.333559       0.752723       0.353227      -1.146974       0.011267      -0.033880       0.002077       0.035765       0.003472      -0.017160       0.031295      -0.033023      -0.291520      -0.105231       0.034305       0.070927              7.911068       5.702952      -1.696328      -0.529950      11.713031       1.316247       6.317222           0.007901
          428              O       6.005520      13.985088      19.412368      -0.567139      30.431440 0.46317498E+03  0.10698756E+05                                 7.591029                            6.568186       0.974514       2.376588                    0.998034      26.827358      68.527659       0.759173       0.349283      -1.149879       0.004536       0.020960      -0.008794       0.023178      -0.020275       0.038684       0.040846       0.001274      -0.161927      -0.087552       0.040261       0.047291              8.215577       4.913661       0.004052      -0.455899      12.722945       1.536527       7.010123           0.040040
          429              O       7.154044       1.005729      11.761017      -0.492905      30.269756 0.46680738E+03  0.10795164E+05                                 7.636124                            6.673665       0.835356       2.357027                    0.995595      25.917305      66.069820       0.740274       0.357785      -1.143894       0.009409      -0.028592      -0.001573       0.030142      -0.002530       0.023981       0.008784      -0.028374      -0.274616      -0.096574       0.036058       0.060516              8.058961       5.238859      -0.589114      -0.330039      12.782456      -0.190167       6.155569          -0.010775
          430              O       1.085026      14.396441      26.930524      -0.495217      30.289084 0.46832907E+03  0.10852772E+05                                 7.621288                            6.681050       0.871335       2.351997                    0.997478      26.326720      67.458740       0.739515       0.357412      -1.142758       0.025595      -0.013699      -0.003399       0.029229       0.005162      -0.015287      -0.010411       0.025591      -0.305017      -0.103766       0.037395       0.066370              8.108387      11.223259      -3.149948       0.385103       7.122021      -0.397014       5.979880           0.009633
          431              O       1.307824       4.127244       8.620678      -0.635500      41.624883 0.62394534E+03  0.15543316E+05                                 9.463161                            7.707767       0.377685       2.154249                    0.997129      28.740842      76.505000       0.688600       0.357061      -1.142358       0.013553      -0.053583       0.045550       0.071621      -0.037996      -0.008037       0.013905       0.098438       0.106895      -0.080962       0.027822       0.053140             10.796436      11.864091      -1.125025       5.995181       8.169477      -2.103253      12.355741          -0.031422
          432              O      11.032957       2.811241       6.507462      -0.596621      44.841717 0.70964979E+03  0.18306356E+05                                10.135439                            8.363675      -0.076024       2.012187                    0.994963      29.103217      79.540218       0.642343       0.369642      -1.129422      -0.014606      -0.012727      -0.034365       0.039450      -0.027617      -0.002502       0.000388       0.086095       0.087998      -0.065812       0.028540       0.037272             11.590990       7.749152      -0.625720       3.412236       8.815316      -0.497687      18.208501          -0.095216
          433              O       4.440364       2.229138      23.401162      -0.551837      41.871068 0.61838807E+03  0.15376505E+05                                 9.566063                            7.743963       0.203843       2.117334                    0.995357      27.798794      74.024201       0.677350       0.363661      -1.136692      -0.040028      -0.054741       0.016532       0.069801       0.018897       0.012980      -0.023703       0.025098       0.013619      -0.040993       0.020278       0.020715             10.987284       9.507588       3.389704      -3.679825      12.263518      -5.076113      11.190746           0.130590
          434              O       7.383526       2.167408      23.591273      -0.635741      34.549310 0.51978160E+03  0.12343156E+05                                 8.235789                            6.921716       0.775933       2.290085                    0.998053      27.895426      71.976440       0.746213       0.345651      -1.154220      -0.012751      -0.050702       0.013223       0.053927      -0.025765      -0.050918       0.001340      -0.096144       0.020445      -0.084662       0.027223       0.057439              9.144269       7.192395      -2.687553       0.904368      14.063751      -2.069056       6.176660           0.016796
          435              O       3.929043       4.283735      21.394443      -0.566550      37.923349 0.56400772E+03  0.13685659E+05                                 8.886862                            7.327437       0.529942       2.223733                    0.996993      27.512879      72.035178       0.707090       0.356985      -1.143606      -0.005381       0.036119      -0.018014       0.040719      -0.038427      -0.003613      -0.009411      -0.040464       0.062147      -0.054630       0.018886       0.035745             10.067581       7.899592      -1.579767       3.303228      10.578390      -4.861117      11.724761           0.095815
          436              O       1.080570       0.188078       6.486925      -0.483619      29.409463 0.50057916E+03  0.11824452E+05                                 7.564713                            6.971645       0.409416       2.203720                    0.996187      26.571221      69.305423       0.712146       0.364107      -1.134621       0.008124       0.011364       0.001045       0.014008      -0.003404       0.006329      -0.040936       0.078713      -0.096141      -0.068905       0.012415       0.056490              7.959004      10.743836       0.599730      -1.543564       5.971693      -0.100334       7.161482          -0.147850
          437              O       4.186374       6.171012      20.225911      -0.553273      40.144021 0.63192603E+03  0.15810340E+05                                 9.334080                            7.859382       0.119249       2.092710                    0.994770      27.916549      74.751066       0.667866       0.366557      -1.133586       0.002870      -0.030649       0.014159       0.033883       0.008793      -0.050339       0.017679      -0.015319      -0.013408      -0.060292       0.013678       0.046614             10.338215      10.165790       4.771776      -0.149773      12.897178      -1.712641       7.951676           0.074038
          438              O       6.732956       0.135012      22.978402      -0.532631      37.474792 0.57923168E+03  0.14186544E+05                                 8.888831                            7.509983       0.188830       2.121729                    0.994442      27.411998      72.733335       0.684896       0.365138      -1.134156       0.009696       0.044531      -0.007130       0.046129       0.040103      -0.006493       0.024236       0.006468       0.073686      -0.058566       0.017957       0.040609              9.690472      11.214861       3.814791       2.799791       9.760602       2.136952       8.095954           0.110077
          439              O       2.556607       1.673568       7.142923      -0.482703      29.479441 0.47216213E+03  0.10974261E+05                                 7.498996                            6.689110       0.453996       2.202346                    0.998468      26.610416      68.498060       0.741558       0.355367      -1.143320      -0.017504      -0.005918      -0.008474       0.020328      -0.011278       0.011926       0.028534      -0.071470       0.055724      -0.051038      -0.000283       0.051321              8.117766       6.152598       0.345074      -0.030748       8.913704       3.987505       9.286997          -0.200999
          440              O       2.146659       2.576053       9.901868      -0.515574      33.120760 0.53812453E+03  0.12952529E+05                                 8.207504                            7.247425       0.155652       2.107711                    0.996027      27.293938      72.031027       0.695214       0.366029      -1.132317      -0.001016       0.004669      -0.014060       0.014850      -0.011547      -0.043610      -0.010998      -0.066144      -0.020408      -0.065782       0.026631       0.039151              8.770221       6.594708       1.770925       0.370388      12.583861      -1.112649       7.132094          -0.112248
          441              O       3.726297       0.260818      24.145174      -0.546483      36.954657 0.58238180E+03  0.14283392E+05                                 8.831030                            7.536280       0.177731       2.113794                    0.994543      27.701018      73.556678       0.682881       0.365711      -1.133685       0.004065       0.015904      -0.014347       0.021802       0.007904       0.043136      -0.007396      -0.073242      -0.080656      -0.069187       0.018133       0.051054              9.611966       6.499888      -1.603090      -0.187546      14.997171       0.794167       7.338838           0.064687
          442              O       2.647954       2.116508       3.839464      -0.483621      27.164844 0.44283239E+03  0.10160875E+05                                 7.139682                            6.540929       0.629975       2.270203                    0.997113      26.477780      68.420908       0.736790       0.362302      -1.134224      -0.013798      -0.036664       0.002447       0.039250      -0.008016      -0.028099       0.048945       0.053741      -0.201341      -0.094573       0.021958       0.072616              7.323724       5.099703      -0.663107      -0.440585       9.508248       2.193237       7.363221          -0.024059
          443              O      10.228656      17.893751       2.661543      -0.500713      25.806028 0.42452141E+03  0.95953097E+04                                 6.730858                            6.292002       1.024612       2.395974                    0.999410      26.086402      65.931680       0.774885       0.349711      -1.149440       0.003406       0.049931      -0.000969       0.050056      -0.004903      -0.010853      -0.022743       0.030101      -0.225614      -0.081252       0.027359       0.053892              6.751830       5.239632      -0.660813       0.330298       9.154534      -0.500095       5.861323          -0.019016
          444              O       3.175985       3.348219      27.691551      -0.513168      29.301949 0.44444171E+03  0.10151012E+05                                 7.394990                            6.425637       0.954471       2.361667                    0.999304      26.558229      67.250796       0.769773       0.348377      -1.151716      -0.008541      -0.040280      -0.009485       0.042254       0.010014       0.004514       0.027475      -0.019738      -0.228425      -0.082003       0.024338       0.057665              7.862708       4.964644       1.785771      -0.052233      12.667427       0.252266       5.956054           0.030164
          445              O       3.171530       3.213388      17.944881      -0.519799      29.674599 0.45887569E+03  0.10571856E+05                                 7.489769                            6.574464       0.987484       2.388505                    0.997269      26.423562      67.347744       0.752650       0.353230      -1.146969      -0.011347       0.033817       0.001982       0.035725       0.003435       0.017114      -0.031268      -0.033089      -0.291506      -0.105204       0.034258       0.070946              7.912742       5.703947      -1.696794       0.530080      11.715736      -1.316753       6.318542           0.009470
          446              O      10.704330       4.064612       4.743368      -0.566725      30.428341 0.46310913E+03  0.10696944E+05                                 7.590963                            6.568078       0.973637       2.376366                    0.998033      26.823940      68.519855       0.759111       0.349321      -1.149838      -0.004540      -0.020929      -0.008797       0.023153      -0.020272      -0.038689      -0.040831       0.001309      -0.161465      -0.087451       0.040242       0.047209              8.215598       4.913627       0.004045       0.455907      12.723209      -1.536528       7.009957          -0.039890
          447              O       9.555806      17.043971      26.430017      -0.492976      30.271185 0.46683543E+03  0.10795971E+05                                 7.636307                            6.673826       0.835406       2.357025                    0.995596      25.918200      66.072509       0.740271       0.357781      -1.143897      -0.009421       0.028593      -0.001557       0.030145      -0.002536      -0.023915      -0.008788      -0.028438      -0.274520      -0.096521       0.035989       0.060533              8.059142       5.238985      -0.589167       0.330045      12.782728       0.190176       6.155714           0.011007
          448              O       4.484924       3.653259      12.261524      -0.495208      30.291018 0.46836319E+03  0.10853776E+05                                 7.621651                            6.681325       0.871107       2.351913                    0.997478      26.327464      67.461640       0.739493       0.357416      -1.142753      -0.025613       0.013714      -0.003401       0.029252       0.005154       0.015274       0.010402       0.025585      -0.305005      -0.103759       0.037399       0.066360              8.108810      11.223906      -3.150139      -0.385234       7.122326       0.397092       5.980197          -0.009577
          449              O       6.877774       4.897606      20.717322      -0.635810      41.640851 0.62422883E+03  0.15552223E+05                                 9.465584                            7.709524       0.377602       2.154116                    0.997131      28.746912      76.526964       0.688517       0.357061      -1.142352       0.013545       0.053713      -0.045610       0.071755       0.037960       0.008032       0.013914       0.098602       0.107065      -0.081035       0.027874       0.053161             10.799392      11.867458       1.125209      -5.997283       8.171439      -2.103727      12.359280           0.031282
          450              O       5.463007       6.213609      22.830538      -0.596726      44.843904 0.70969907E+03  0.18307868E+05                                10.135519                            8.363786      -0.075966       2.012199                    0.994960      29.104344      79.542713       0.642362       0.369626      -1.129439      -0.014589       0.012734       0.034317       0.039404       0.027630       0.002534       0.000449       0.086183       0.088209      -0.065891       0.028577       0.037314             11.591054       7.749335       0.625778      -3.412329       8.815139      -0.497427      18.208689           0.095300
          451              O      10.010314       6.795712       5.936838      -0.552101      41.859361 0.61819453E+03  0.15370351E+05                                 9.564086                            7.742637       0.205283       2.117940                    0.995337      27.794543      74.007478       0.677429       0.363650      -1.136711      -0.039824       0.055425      -0.015899       0.070076      -0.018607      -0.012657      -0.023444       0.025570       0.014811      -0.040623       0.019993       0.020630             10.984822       9.505478      -3.388871       3.678783      12.261018      -5.074392      11.187971          -0.119554
          452              O       1.813576       6.857442       5.746727      -0.636467      34.586391 0.52045301E+03  0.12363229E+05                                 8.241649                            6.926168       0.775470       2.289585                    0.998062      27.912018      72.033931       0.745967       0.345649      -1.154209      -0.013114       0.051055      -0.012883       0.054264       0.026076       0.050785       0.000962      -0.095632       0.019891      -0.084492       0.027241       0.057251              9.151189       7.197589       2.689846      -0.905426      14.075191      -2.071014       6.180786          -0.012553
          453              O       9.498993       4.741115       7.943557      -0.566467      37.917631 0.56389662E+03  0.13682036E+05                                 8.885134                            7.326059       0.530963       2.224101                    0.996994      27.512300      72.026873       0.707265       0.356921      -1.143678      -0.005297      -0.036044       0.018011       0.040640       0.038789       0.003835      -0.009466      -0.040746       0.062372      -0.055096       0.019091       0.036005             10.065601       7.897803       1.579581      -3.302338      10.576687      -4.860260      11.722313          -0.093443
          454              O       6.650520       8.836772      22.851075      -0.483815      29.422087 0.50084941E+03  0.11832420E+05                                 7.566548                            6.973236       0.409067       2.203501                    0.996185      26.578847      69.329706       0.712110       0.364077      -1.134646       0.008095      -0.011482      -0.001048       0.014088       0.003350      -0.006395      -0.041300       0.079030      -0.095574      -0.069279       0.012712       0.056566              7.961031      10.746714      -0.599707       1.544382       5.972917      -0.100285       7.163462           0.147487
          455              O       9.756324       2.853838       9.112089      -0.553331      40.151474 0.63206704E+03  0.15814720E+05                                 9.335005                            7.860110       0.119321       2.092677                    0.994772      27.919956      74.761727       0.667855       0.366543      -1.133599       0.002858       0.030705      -0.014212       0.033955      -0.008817       0.050408       0.017749      -0.015496      -0.013306      -0.060416       0.013750       0.046666             10.339291      10.166717      -4.772314       0.149701      12.898626      -1.712815       7.952529          -0.072214
          456              O       1.163006       8.889838       6.359598      -0.534212      37.508707 0.57982290E+03  0.14204719E+05                                 8.894342                            7.513916       0.189961       2.121891                    0.994440      27.424244      72.776519       0.684700       0.365148      -1.134143       0.008859      -0.044717       0.007649       0.046224      -0.040163       0.006344       0.024820       0.008183       0.073614      -0.058921       0.017890       0.041032              9.697099      11.223188      -3.818349      -2.802546       9.767435       2.138608       8.100676          -0.090705
          457              O       8.126557       7.351282      22.195077      -0.482637      29.485475 0.47227680E+03  0.10977296E+05                                 7.498501                            6.688635       0.454549       2.202450                    0.998468      26.618593      68.514208       0.741819       0.355230      -1.143461      -0.017663       0.005908       0.008451       0.020452       0.011373      -0.012514       0.028530      -0.072742       0.056245      -0.051959       0.000258       0.051701              8.117242       6.152124      -0.345009       0.030768       8.913100       3.987423       9.286502           0.201352
          458              O       7.716609       6.448797      19.436132      -0.515965      33.134230 0.53840106E+03  0.12960874E+05                                 8.209570                            7.249157       0.155861       2.107660                    0.996028      27.300807      72.054289       0.695148       0.366016      -1.132326      -0.001096      -0.004671       0.014075       0.014870       0.011565       0.043799      -0.010974      -0.066309      -0.020381      -0.066007       0.026793       0.039214              8.772468       6.596404      -1.771539      -0.370676      12.587046      -1.112820       7.133953           0.110225
          459              O       9.296247       8.764032       5.192826      -0.547404      36.982714 0.58292090E+03  0.14299719E+05                                 8.834586                            7.539092       0.179051       2.114028                    0.994546      27.714069      73.595925       0.682855       0.365645      -1.133752       0.004423      -0.015695       0.015041       0.022184      -0.007661      -0.043811      -0.007002      -0.073896      -0.081053      -0.069967       0.018606       0.051361              9.616096       6.502121       1.603879       0.187953      15.004186       0.794793       7.341981          -0.044241
          460              O       8.217904       6.908342      25.498536      -0.483728      27.170164 0.44294872E+03  0.10164217E+05                                 7.140518                            6.541717       0.629751       2.270077                    0.997112      26.481187      68.432087       0.736757       0.362294      -1.134229      -0.013835       0.036710      -0.002472       0.039308       0.008076       0.028047       0.048983       0.053662      -0.201352      -0.094578       0.021973       0.072605              7.324544       5.100240       0.663197       0.440656       9.509267       2.193376       7.364126           0.023983
          461              O       4.658706       9.180799      26.676457      -0.500849      25.809701 0.42460192E+03  0.95975570E+04                                 6.731301                            6.292436       1.024566       2.395921                    0.999410      26.089264      65.939767       0.774891       0.349693      -1.149459       0.003422      -0.049927       0.000992       0.050054       0.004889       0.010785      -0.022792       0.030143      -0.226208      -0.081443       0.027444       0.053999              6.752236       5.240003       0.660880      -0.330355       9.155009      -0.500007       5.861696           0.019251
          462              O       8.745935       5.676631       1.646449      -0.513199      29.300170 0.44441033E+03  0.10150104E+05                                 7.394681                            6.425393       0.954683       2.361740                    0.999304      26.557559      67.248212       0.769792       0.348375      -1.151718      -0.008512       0.040262       0.009532       0.042241      -0.009982      -0.004350       0.027493      -0.019557      -0.228925      -0.082164       0.024527       0.057637              7.862371       4.964449      -1.785660       0.052188      12.666799       0.252458       5.955865          -0.025749
          463              O       8.741480       5.811462      11.393119      -0.519785      29.674370 0.45887053E+03  0.10571688E+05                                 7.489654                            6.574352       0.987788       2.388609                    0.997269      26.423713      67.347563       0.752670       0.353221      -1.146977      -0.011259      -0.033890      -0.002064       0.035771      -0.003370      -0.017178      -0.031279      -0.033071      -0.291286      -0.105153       0.034245       0.070907              7.912652       5.703878       1.696873      -0.530151      11.715502      -1.316952       6.318576          -0.008529
          464              O       5.134380       4.960238      24.594632      -0.567026      30.428916 0.46312550E+03  0.10697302E+05                                 7.590524                            6.567763       0.974530       2.376618                    0.998034      26.826427      68.523750       0.759212       0.349275      -1.149888      -0.004554       0.020923       0.008766       0.023138       0.020279       0.038700      -0.040837       0.001244      -0.162055      -0.087583       0.040267       0.047316              8.215025       4.913385      -0.004004      -0.455866      12.722065      -1.536529       7.009626           0.039976
          465              O       3.985856      10.030579       2.907983      -0.492818      30.265819 0.46673809E+03  0.10793145E+05                                 7.635484                            6.673196       0.835505       2.357117                    0.995593      25.915265      66.063028       0.740296       0.357788      -1.143893      -0.009413      -0.028594       0.001634       0.030148       0.002518       0.023898      -0.008731      -0.028153      -0.275055      -0.096672       0.036200       0.060473              8.058223       5.238588       0.589191      -0.330016      12.780957       0.190189       6.155123          -0.007281
          466              O      10.054874       5.371591      17.076476      -0.495245      30.294539 0.46843068E+03  0.10855759E+05                                 7.622306                            6.681859       0.870908       2.351823                    0.997477      26.328855      67.467061       0.739453       0.357421      -1.142746      -0.025602      -0.013749       0.003408       0.029259      -0.005152      -0.015270       0.010395       0.025628      -0.304951      -0.103739       0.037371       0.066369              8.109538      11.225003       3.150487       0.385232       7.122861       0.397142       5.980751           0.009202
          467              O       9.832076      13.152094       6.048322      -0.636492      41.675053 0.62482139E+03  0.15570839E+05                                 9.470723                            7.713147       0.377713       2.153934                    0.997133      28.759759      76.573203       0.688353       0.357058      -1.142343      -0.013436      -0.054000      -0.045786       0.072062       0.037844      -0.007934      -0.013948       0.098912       0.107124      -0.081112       0.028003       0.053108             10.805689      11.874029       1.126590       6.001528       8.176453       2.106156      12.366586          -0.011938
          468              O       0.106943      11.836091       8.161538      -0.596126      44.814289 0.70912483E+03  0.18289041E+05                                10.130757                            8.360142      -0.074563       2.012792                    0.994964      29.093014      79.498606       0.642543       0.369603      -1.129475       0.014607      -0.012647       0.034325       0.039390       0.028101      -0.002672      -0.000832       0.086229       0.088219      -0.066167       0.028463       0.037704             11.585378       7.745882       0.625959       3.410701       8.810939       0.497535      18.199312           0.077712
          469              O       6.699536      11.253988      20.605838      -0.551557      41.860847 0.61820939E+03  0.15370943E+05                                 9.564635                            7.742936       0.203734       2.117376                    0.995355      27.794752      74.010621       0.677383       0.363670      -1.136686       0.040009      -0.054752      -0.016507       0.069793      -0.018837       0.012930       0.023634       0.025024       0.013554      -0.040864       0.020223       0.020641             10.985501       9.506142      -3.389079      -3.679076      12.261476       5.075088      11.188884           0.132750
          470              O       3.756374      11.192258      20.415727      -0.635873      34.553609 0.51985990E+03  0.12345488E+05                                 8.236469                            6.922222       0.776011       2.290067                    0.998054      27.897410      71.983082       0.746188       0.345650      -1.154221       0.012739      -0.050722      -0.013208       0.053939       0.025761      -0.050895      -0.001355      -0.096187       0.020359      -0.084651       0.027193       0.057458              9.145087       7.192988       2.687844       0.904505      14.065129       2.069299       6.177143           0.016929
          471              O       7.210857      13.308585      22.612557      -0.566660      37.925315 0.56404665E+03  0.13686980E+05                                 8.887678                            7.328090       0.529808       2.223666                    0.996994      27.512607      72.037871       0.706994       0.357024      -1.143563       0.005391       0.036120       0.018026       0.040726       0.038210      -0.003467       0.009360      -0.040294       0.061763      -0.054308       0.018703       0.035605             10.068516       7.900316       1.579890       3.303589      10.579425       4.861576      11.725805           0.096004
          472              O      10.059330       9.212928       8.182075      -0.490743      29.586966 0.50448127E+03  0.11940033E+05                                 7.593508                            6.997353       0.409220       2.201972                    0.996186      26.671013      69.638788       0.711036       0.363960      -1.134712      -0.006764       0.011471      -0.002210       0.013499       0.003346       0.007018       0.045551       0.082822      -0.098506      -0.074699       0.015578       0.059121              7.990265      10.784901      -0.600406      -1.553113       5.993578       0.099512       7.192318           0.101476
          473              O       6.953526      15.195862      23.781089      -0.553349      40.143362 0.63191504E+03  0.15810147E+05                                 9.334495                            7.859714       0.119167       2.092675                    0.994771      27.915624      74.751108       0.667794       0.366595      -1.133546      -0.002866      -0.030666      -0.014139       0.033890      -0.008742      -0.050136      -0.017599      -0.015041      -0.013306      -0.059994       0.013519       0.046476             10.338689      10.166127      -4.771969      -0.149800      12.897841       1.712831       7.952098           0.073994
          474              O       4.406944       9.159862      21.028598      -0.532718      37.474754 0.57922647E+03  0.14186593E+05                                 8.889561                            7.510538       0.188543       2.121638                    0.994442      27.410546      72.733435       0.684781       0.365195      -1.134095      -0.009656       0.044534       0.007150       0.046126      -0.039893      -0.006372      -0.024102       0.006378       0.073262      -0.058219       0.017780       0.040439              9.691320      11.215867      -3.815217       2.800083       9.761506      -2.137150       8.096587           0.110789
          475              O       8.583293      10.698418       7.526077      -0.481437      29.467657 0.47190402E+03  0.10966782E+05                                 7.497136                            6.687352       0.453877       2.202259                    0.998489      26.603383      68.475728       0.741643       0.355374      -1.143312       0.019123      -0.006607       0.008164       0.021817       0.012436       0.009873      -0.029083      -0.070130       0.057722      -0.050391      -0.001276       0.051667              8.115707       6.151059      -0.346117      -0.029741       8.911963      -3.986852       9.284100           0.200760
          476              O       8.993241      11.600903       4.767132      -0.518625      33.230714 0.54036390E+03  0.13020362E+05                                 8.225567                            7.262446       0.154665       2.106529                    0.996028      27.345841      72.214269       0.694478       0.366025      -1.132284       0.001383       0.004473       0.014169       0.014922       0.011786      -0.044948       0.011116      -0.067032      -0.020877      -0.067394       0.027706       0.039688              8.790256       6.609403      -1.776631       0.372728      12.613348       1.114229       7.148018          -0.089314
          477              O       7.413603       9.285668      19.861826      -0.546433      36.954194 0.58237515E+03  0.14283141E+05                                 8.830775                            7.536101       0.177836       2.113841                    0.994542      27.701202      73.556148       0.682910       0.365697      -1.133699      -0.004107       0.015854       0.014394       0.021804      -0.007900       0.043256       0.007388      -0.073356      -0.080854      -0.069350       0.018209       0.051140              9.611647       6.499703       1.603006      -0.187481      14.996637      -0.794102       7.338602           0.066160
          478              O       8.491946      11.141358      10.829536      -0.483211      27.149787 0.44253159E+03  0.10152189E+05                                 7.136944                            6.538640       0.629977       2.270372                    0.997107      26.470118      68.393777       0.736935       0.362295      -1.134236       0.013915      -0.036550      -0.002624       0.039197       0.007859      -0.028185      -0.049113       0.054154      -0.202184      -0.094971       0.022121       0.072850              7.320770       5.097954       0.662557      -0.440374       9.504220      -2.191963       7.360136           0.026101
          479              O       0.911244       8.868901      12.007457      -0.500877      25.809241 0.42458734E+03  0.95971309E+04                                 6.731209                            6.292317       1.025211       2.396146                    0.999410      26.088838      65.938038       0.774901       0.349692      -1.149461      -0.003408       0.049896       0.000855       0.050019       0.004845      -0.010774       0.022940       0.030415      -0.226721      -0.081665       0.027462       0.054202              6.752162       5.239876       0.660874       0.330449       9.154868       0.500110       5.861743           0.013019
          480              O       7.963915      12.373069      16.315449      -0.512870      29.290453 0.44422936E+03  0.10144902E+05                                 7.392968                            6.424036       0.954929       2.361912                    0.999304      26.553101      67.232589       0.769885       0.348369      -1.151727       0.008551      -0.040230       0.009576       0.042229      -0.010010       0.004788      -0.027350      -0.019845      -0.228184      -0.081888       0.024230       0.057658              7.860445       4.963475      -1.785162      -0.052125      12.663482      -0.252519       5.954380           0.037451
          481              O       7.968370      12.238238      26.062119      -0.519798      29.675164 0.45888661E+03  0.10572184E+05                                 7.489927                            6.574595       0.987431       2.388485                    0.997269      26.423564      67.348275       0.752632       0.353235      -1.146963       0.011356       0.033824      -0.001983       0.035735      -0.003438       0.017099       0.031271      -0.033110      -0.291419      -0.105174       0.034230       0.070944              7.912912       5.704035       1.696801       0.530101      11.716019       1.316831       6.318683           0.009934
          482              O       0.435570      13.089462       9.925632      -0.567957      30.453410 0.46359831E+03  0.10710984E+05                                 7.594361                            6.570960       0.974579       2.376380                    0.998038      26.839501      68.566576       0.759052       0.349259      -1.149898       0.004472      -0.020748       0.008548       0.022881       0.020343      -0.039125       0.040969       0.001416      -0.163756      -0.088287       0.040634       0.047653              8.219266       4.915551      -0.004017       0.456311      12.728928       1.536985       7.013320           0.019655
          483              O       1.584094       8.019121      17.576983      -0.492986      30.272175 0.46685326E+03  0.10796497E+05                                 7.636523                            6.673990       0.835349       2.356999                    0.995596      25.918474      66.073780       0.740255       0.357785      -1.143893       0.009446       0.028580       0.001577       0.030141       0.002544      -0.023937       0.008784      -0.028466      -0.274482      -0.096517       0.035977       0.060541              8.059387       5.239121       0.589229       0.330051      12.783168      -0.190160       6.155872           0.011349
          484              O       6.654976      12.678109       2.407476      -0.495080      30.294922 0.46844525E+03  0.10856250E+05                                 7.622689                            6.682249       0.870243       2.351642                    0.997474      26.327508      67.465496       0.739379       0.357452      -1.142714       0.025757       0.013636       0.003573       0.029362      -0.005123       0.015249      -0.010452       0.025546      -0.304621      -0.103636       0.037372       0.066264              8.109951      11.225598       3.150458      -0.384978       7.123022      -0.397134       5.981235          -0.003877

******************************************************
Auxiliary information for the entire system
The total spin magnetic moment of the unit cell is   2.184406
The total net atomic charge of the unit cell is   0.000003
Accuracy of reproducing the electrostatic potential in the unit cell:
  The inner radius (bohr) =    5.0000
  The outer radius (bohr) =   12.0000
  Valid grid points have density less than (e/(bohr^3)) =    0.0001
  The number of valid grid points were=        14229
  The rms potential error without charges in kcal/mol is=      4.17525
  The rms potential error with partial charges in kcal/mol is=      1.14117
  The RRMSE value at monopole order=      0.27332
  The rms potential error with partial charges and cloud penetration in kcal/mol is=      1.13514
  The RRMSE value at monopole order with cloud penetration is=      0.27187
  The rms potential error with partial charges and atomic dipoles in kcal/mol is=      0.92537
  The RRMSE value at dipole order=      0.22163
  The rms potential error with partial charges, atomic dipoles and cloud penetration in kcal/mol is=      0.92788
  The RRMSE value at dipole order with cloud penetration=      0.22223

******************************************************
The electron densities and ab initio electrostatic potential were computed in VASP using the PBE functional and
projector augmented wave method. See the main text of the journal article for a description of computational details.
The atomic charges, dipoles, and quadrupoles were computed with the DDEC6 method as described in
(a) T. A. Manz and N. Gabaldon Limas, RSC Adv. 6 (2016) 47771-47801 DOI: 10.1039/c6ra04656h
(b) N. Gabaldon Limas and T. A. Manz, RSC Adv. 8 (2018) 2678-2707 DOI: 10.1039/c7ra11829e.
For each atom in the material, the electron cloud parameters were fit to the spherically averaged atom-in-material
electron density using radial positions for which this density was between 10^-4 and 10^-2 electrons per cubic bohr.
The polarizabilities, dispersion coefficients, and quantum Drude oscillator (QDO) parameters were fit using the MCLF method.
The magnetic structure of the system was optimized in VASP from the default ferromagnetic initial guess using spin polarization.
The atomic spin moments (ASMs) were computed on this optimized magnetic structure using the DDEC6 partition as inputs
to the method of T. A. Manz and D. S. Sholl, J. Chem. Theory Comput. 7 (2011) 4146-4164 DOI: 10.1021/ct200539n.
The RMSE and RRMSE were computed using a uniform grid with Ewald summation.
