# Supplementary material for: A collection of forcefield precursors for metal–organic frameworks
Source: RSC Adv. 2019 Nov 13;9(63):36492–507. doi: 10.1039/c9ra07327b (PMC9075174; doi:10.1039/c9ra07327b)
Supplement: RA-009-C9RA07327B-s3979 [file RA-009-C9RA07327B-s3979.xyz]

  216
jmolscript: load "" {1 1 1} spacegroup "x,y,z" unitcell [{     10.953000     0.000000     0.000000 }, {     -3.399275    19.517189     0.000000 }, {      0.000000     0.000000    23.056000 }]
Pr    10.182718     1.948011    14.897634     2.157099
Pr    -1.266081    16.634500    19.710113     2.042980
Pr     4.547145     7.810584     3.369634     2.157074
Pr     1.643669    12.641283     8.182113     2.042995
Pr    -2.628993    17.569178     8.158366     2.157103
Pr     8.819806     2.882689     3.345887     2.042947
Pr     3.006580    11.706605    19.686366     2.157077
Pr     5.910056     6.875906    14.873887     2.042988
Cu     9.627790     1.952695    18.965404     0.725831
Cu    -0.718771    16.540232    15.638885     0.800381
Cu     5.102073     7.805900     7.437404     0.725814
Cu     1.096358    12.735551     4.110885     0.800376
Cu    -2.074065    17.564494     4.090596     0.725811
Cu     8.272496     2.976957     7.417115     0.800365
Cu     2.451652    11.711289    15.618596     0.725813
Cu     6.457367     6.781638    18.945115     0.800374
H      5.403932    14.754995    18.311075     0.126687
H      3.617145    18.379337    16.037754     0.146879
H      3.115837    18.716984     9.618963     0.128480
H      3.632417     3.739493    16.150728     0.121925
H      5.263634     0.140524    18.555469     0.120890
H      5.926655    14.520789     6.783075     0.126688
H      7.713442    10.896447     4.509754     0.146882
H      8.214751    10.558799    21.146963     0.128478
H      0.144445     6.019101     4.622728     0.121926
H     -1.486771     9.618071     7.027469     0.120885
H      2.149793     4.762194     4.744925     0.126686
H      3.936580     1.137852     7.018246     0.146880
H      4.437888     0.800205    13.437037     0.128478
H      3.921308    15.777696     6.905272     0.121923
H      2.290091    19.376665     4.500531     0.120884
H      1.627070     4.996400    16.272925     0.126686
H     -0.159717     8.620742    18.546246     0.146881
H     -0.661026     8.958390     1.909037     0.128480
H      7.409280    13.498088    18.433272     0.121924
H      9.040496     9.899118    16.028531     0.120883
C      5.089797    17.828952    17.310445    -0.007136
C      5.639264    16.724279    17.988291    -0.042291
C      5.055473    15.479083    17.843038    -0.128106
C      3.957341    15.287814    17.008411    -0.068989
C      3.417317    16.388584    16.328259     0.024242
C      3.981958    17.649394    16.485040    -0.126028
C      5.598880    19.226383    17.527171     0.669729
C      6.938214    16.831624    18.726083     0.613138
C      3.447654    13.900142    16.805518     0.652690
C      2.149035    16.281239    15.525910     0.584868
C      6.870439    -0.029276    11.442693     0.016021
C      6.250611     0.460606    12.600104    -0.031486
C      2.699735    19.037066    10.386728    -0.099405
C      4.964927    19.357148    11.302051     0.550788
C      7.031634     1.032459    13.736765     0.627066
C      5.510749     2.117615    18.239602     0.016376
C      5.012875     3.202771    17.515643    -0.046006
C      3.946242     3.019309    16.646432    -0.113996
C      3.339866     1.778016    16.505790    -0.006839
C      3.837173     0.677246    17.225138    -0.022123
C      4.925788     0.866563    18.082821    -0.137959
C      6.744888     2.182022    19.108813     0.601538
C      5.528190     4.602153    17.734675     0.660583
C      2.038045     1.674575    15.747248     0.605131
C     -0.080551    18.806763    17.040690     0.687767
C      6.240791    11.446831     5.782445    -0.007134
C      5.691324    12.551504     6.460291    -0.042289
C      6.275114    13.796701     6.315038    -0.128104
C      7.373246    13.987969     5.480411    -0.068985
C      7.913271    12.887200     4.800259     0.024243
C      7.348629    11.626389     4.957040    -0.126025
C      5.731708    10.049401     5.999171     0.669729
C      4.392374    12.444160     7.198083     0.613140
C      7.882934    15.375641     5.277518     0.652690
C     -1.771448    12.994544     3.997910     0.584866
C      7.859423     9.787870    22.970693     0.016019
C      8.479251     9.297989     1.072104    -0.031487
C      8.630853    10.238717    21.914728    -0.099401
C      6.365660     9.918635    22.830051     0.550780
C      7.698229     8.726135     2.208765     0.627067
C      9.219113     7.640979     6.711602     0.016368
C      9.716988     6.555824     5.987643    -0.046006
C     -0.169380     6.739285     5.118432    -0.113994
C      0.436997     7.980579     4.977790    -0.006838
C     -0.060311     9.081348     5.697138    -0.022124
C     -1.148925     8.892031     6.554821    -0.137960
C      7.984975     7.576573     7.580813     0.601537
C      9.201673     5.156441     6.206675     0.660581
C      1.738817     8.084020     4.219248     0.605131
C      0.458139    10.469020     5.512690     0.687765
C      2.463928     1.688237     5.745555    -0.007134
C      1.914461     2.792910     5.067709    -0.042292
C      2.498252     4.038106     5.212962    -0.128105
C      3.596384     4.229375     6.047589    -0.068987
C      4.136408     3.128605     6.727741     0.024238
C      3.571767     1.867795     6.570960    -0.126025
C      1.954845     0.290806     5.528829     0.669728
C      0.615511     2.685565     4.329917     0.613137
C      4.106071     5.617047     6.250482     0.652689
C      5.404690     3.235950     7.530090     0.584868
C      4.082561     0.029276    11.613307     0.016022
C      1.303114    19.056583    10.455896    -0.031487
C      4.853990     0.480123    12.669272    -0.099404
C      2.588798     0.160041    11.753949     0.550784
C      0.522091    18.484730     9.319235     0.627067
C      2.042976    17.399574     4.816398     0.016366
C      2.540850    16.314418     5.540357    -0.046006
C      3.607483    16.497880     6.409568    -0.113997
C      4.213859    17.739173     6.550210    -0.006839
C      3.716552    18.839943     5.830862    -0.022124
C      2.627937    18.650626     4.973179    -0.137956
C      0.808837    17.335167     3.947187     0.601537
C      2.025535    14.915036     5.321325     0.660581
C      5.515680    17.842614     7.308752     0.605132
C      7.634276     0.710426     6.015310     0.687765
C      1.312934     8.070358    17.273555    -0.007135
C      1.862401     6.965685    16.595709    -0.042289
C      1.278611     5.720488    16.740962    -0.128104
C      0.180479     5.529220    17.575589    -0.068984
C     -0.359546     6.629989    18.255741     0.024246
C      0.205096     7.890800    18.098960    -0.126023
C      1.822017     9.467788    17.056829     0.669730
C      3.161351     7.073029    15.857917     0.613139
C     -0.329209     4.141548    17.778482     0.652693
C      9.325173     6.522645    19.058090     0.584867
C     -0.305698     9.729319     0.085307     0.016021
C     -0.925526    10.219200    21.983896    -0.031491
C     -1.077128     9.278472     1.141272    -0.099404
C      1.188065     9.598554     0.225949     0.550785
C     -0.144504    10.791054    20.847235     0.627068
C     -1.665388    11.876210    16.344398     0.016366
C     -2.163263    12.961365    17.068357    -0.046007
C      7.723105    12.777904    17.937568    -0.113995
C      7.116728    11.536610    18.078210    -0.006839
C      7.614036    10.435841    17.358862    -0.022124
C      8.702650    10.625158    16.501179    -0.137960
C     -0.431250    11.940616    15.475187     0.601537
C     -1.647948    14.360748    16.849325     0.660581
C      5.814908    11.433169    18.836752     0.605131
C      7.095586     9.048169    17.543310     0.687763
O      9.280729     0.407324    16.539913    -0.673924
O      9.046747     0.096805    18.731386    -0.535361
O      7.828958    17.591038    18.243752    -0.590510
O      7.149231    16.123150    19.733861    -0.634132
O      3.489455    13.113014    17.776407    -0.743512
O      3.048444    13.582402    15.649952    -0.480578
O      1.113162    16.002924    16.194996    -0.573300
O      2.179212    16.554480    14.320312    -0.516854
O      8.962837     0.735798    10.617519    -0.473683
O      5.541436    18.367627    11.801675    -0.449894
O      8.278160     1.151514    13.607651    -0.767073
O      6.389447     1.374010    14.742006    -0.593176
O      7.796027     2.573927    18.536332    -0.532731
O      6.683212     1.787775    20.273141    -0.591362
O      5.873620     4.914233    18.906842    -0.473508
O      5.528364     5.399821    16.777160    -0.730641
O      1.831598     2.369387    14.725406    -0.640202
O      1.138418     0.928433    16.242260    -0.635380
O     -0.305338    18.116440    18.063454    -0.750853
O     -0.188380    18.400806    15.852383    -0.464027
O      5.449134     9.351271     5.011913    -0.673920
O      5.683115     9.661789     7.203386    -0.535356
O      3.501630    11.684746     6.715752    -0.590507
O      4.181356    13.152634     8.205861    -0.634129
O      7.841132    16.162770     6.248407    -0.743514
O     -2.670857    15.693381     4.121952    -0.480576
O     -0.735574    13.272860     4.666996    -0.573297
O     -1.801624    12.721304     2.792312    -0.516836
O      5.767025     9.022796    22.145519    -0.473677
O      5.789151    10.908157     0.273675    -0.449891
O      6.451702     8.607080     2.079651    -0.767072
O      8.340416     8.384584     3.214006    -0.593171
O      6.933836     7.184668     7.008332    -0.532719
O      8.046650     7.970820     8.745141    -0.591376
O      8.856243     4.844361     7.378842    -0.473509
O      9.201498     4.358774     5.249160    -0.730636
O      1.945265     7.389208     3.197406    -0.640200
O      2.638445     8.830162     4.714260    -0.635385
O      0.682926    11.159343     6.535454    -0.750854
O      0.565968    10.874978     4.324383    -0.464027
O     -1.727004    19.109865     6.516087    -0.673922
O     -1.493022    19.420384     4.324614    -0.535355
O     -0.275233     1.926151     4.812248    -0.590511
O      0.404494     3.394039     3.322139    -0.634133
O      4.064270     6.404175     5.279593    -0.743513
O      4.505281     5.934787     7.406048    -0.480578
O      6.440563     3.514265     6.861004    -0.573294
O      5.374513     2.962709     8.735688    -0.516843
O     -1.409112    18.781391    12.438481    -0.473677
O      2.012289     1.149562    11.254325    -0.449897
O     -0.724435    18.365675     9.448349    -0.767075
O      1.164278    18.143179     8.313994    -0.593175
O     -0.242302    16.943262     4.519668    -0.532721
O      0.870513    17.729414     2.782859    -0.591380
O      1.680105    14.602956     4.149158    -0.473510
O      2.025361    14.117368     6.278840    -0.730643
O      5.722127    17.147802     8.330594    -0.640204
O      6.415307    18.588756     6.813740    -0.635382
O      7.859063     1.400749     4.992546    -0.750847
O      7.742105     1.116383     7.203617    -0.464027
O      2.104591    10.165918    18.044087    -0.673919
O      1.870610     9.855400    15.852614    -0.535355
O      4.052095     7.832443    16.340248    -0.590505
O      3.372369     6.364555    14.850139    -0.634129
O     -0.287407     3.354419    16.807593    -0.743517
O     10.224582     3.823808    18.934048    -0.480579
O      8.289299     6.244329    18.389004    -0.573306
O      9.355349     6.795885    20.263688    -0.516850
O      1.786700    10.494393     0.910481    -0.473685
O      1.764574     8.609032    22.782325    -0.449896
O      1.102023    10.910109    20.976349    -0.767071
O     -0.786691    11.132605    19.841994    -0.593166
O      0.619889    12.332521    16.047668    -0.532715
O     -0.492925    11.546369    14.310859    -0.591377
O     -1.302518    14.672828    15.677158    -0.473512
O     -1.647773    15.158415    17.806840    -0.730638
O      5.608460    12.127981    19.858594    -0.640204
O      4.915280    10.687027    18.341740    -0.635386
O      6.870799     8.357846    16.520546    -0.750855
O      6.987757     8.642211    18.731617    -0.464024

The following XYZ coordinates are in angstroms. Other properties are in atomic units.
The sperically averaged electron density of each atom fit to a function of the form exp(a - br)
eigen_1, eigen_2 and eigen_3 are the three eigenvalues of traceless quadrupole moment tensor
  atom number  atomic symbol              X              Y              Z     net charge C6 coefficient C8 coefficient C10 coefficient fluctuating dipole atomic polarizability isotropic forcefield polarizability              a              b squared Pearson coefficient          <r^3>          <r^4>         wp_QDO          m_QDO          q_QDO       dipole_x       dipole_y       dipole_z         dipole            Qxy            Qxz            Qyz     Q(x^2-y^2)  Q(3z^2 - R^2)        eigen_1        eigen_2        eigen_3 static polarizability      alpha(xx)      alpha(xy)      alpha(xz)      alpha(yy)      alpha(yz)      alpha(zz) atomic spin moment
            1             Pr      10.182718       1.948011      14.897634       2.157099     125.273052 0.28745500E+04  0.96971535E+05                                16.326420                           14.154946       2.730314       2.502232                    0.999098      85.188243     204.063537       0.694630       0.261383      -1.336124      -0.004528      -0.082398       0.012020       0.083394      -0.071733      -0.149617       0.065170      -0.371843       0.238452      -0.290940       0.058299       0.232641             18.935534      24.667798       4.227285       5.914797      14.426504       3.147764      17.712301          -0.000703
            2             Pr      -1.266081      16.634500      19.710113       2.042980     120.978675 0.31579824E+04  0.10968739E+06                                16.010543                           15.066470       2.237488       2.340164                    0.999911      89.554930     221.745927       0.654206       0.269553      -1.318386      -0.025599       0.015937      -0.055804       0.063430      -0.016060      -0.087135       0.112771      -0.278083       0.246241      -0.207520      -0.008734       0.216254             16.420546      16.796106       1.471586       0.939556      15.484094      -0.869704      16.981438          -0.002813
            3             Pr       4.547145       7.810584       3.369634       2.157074     125.273393 0.28745597E+04  0.96971953E+05                                16.326461                           14.154981       2.730295       2.502226                    0.999098      85.188255     204.063725       0.694629       0.261384      -1.336124       0.004525       0.082392       0.012012       0.083386      -0.071735       0.149618      -0.065167      -0.371851       0.238454      -0.290944       0.058304       0.232641             18.935584      24.667870       4.227291      -5.914815      14.426547      -3.147757      17.712334          -0.000701
            4             Pr       1.643669      12.641283       8.182113       2.042995     120.975917 0.31578889E+04  0.10968327E+06                                16.010236                           15.066187       2.237562       2.340185                    0.999911      89.554591     221.743846       0.654216       0.269551      -1.318389       0.025596      -0.015940      -0.055801       0.063428      -0.016063       0.087125      -0.112774      -0.278066       0.246252      -0.207507      -0.008745       0.216252             16.420225      16.795767       1.471552      -0.939542      15.483805       0.869661      16.981104          -0.002667
            5             Pr      -2.628993      17.569178       8.158366       2.157103     125.272404 0.28745325E+04  0.96970788E+05                                16.326351                           14.154891       2.730326       2.502235                    0.999098      85.188190     204.063185       0.694633       0.261383      -1.336125       0.004526       0.082398      -0.012017       0.083393      -0.071734      -0.149618       0.065171      -0.371846       0.238454      -0.290942       0.058299       0.232643             18.935448      24.667677       4.227243       5.914770      14.426434       3.147740      17.712234          -0.000727
            6             Pr       8.819806       2.882689       3.345887       2.042947     120.980097 0.31580319E+04  0.10968957E+06                                16.010713                           15.066630       2.237478       2.340162                    0.999911      89.554970     221.746720       0.654200       0.269555      -1.318384       0.025596      -0.015939       0.055798       0.063424      -0.016067      -0.087135       0.112775      -0.278076       0.246223      -0.207513      -0.008743       0.216256             16.420721      16.796323       1.471599       0.939583      15.484240      -0.869710      16.981599          -0.002596
            7             Pr       3.006580      11.706605      19.686366       2.157077     125.272671 0.28745407E+04  0.96971145E+05                                16.326389                           14.154927       2.730301       2.502229                    0.999098      85.188147     204.063242       0.694631       0.261383      -1.336124      -0.004527      -0.082394      -0.012014       0.083389      -0.071736       0.149616      -0.065169      -0.371844       0.238448      -0.290940       0.058299       0.232640             18.935487      24.667720       4.227260      -5.914770      14.426480      -3.147739      17.712260          -0.000785
            8             Pr       5.910056       6.875906      14.873887       2.042988     120.978348 0.31579707E+04  0.10968687E+06                                16.010504                           15.066432       2.237530       2.340176                    0.999911      89.554889     221.745639       0.654208       0.269553      -1.318387      -0.025597       0.015940       0.055802       0.063429      -0.016059       0.087127      -0.112774      -0.278072       0.246250      -0.207511      -0.008741       0.216252             16.420505      16.796059       1.471587      -0.939556      15.484063       0.869687      16.981393          -0.002559
            9             Cu       9.627790       1.952695      18.965404       0.725831      65.972496 0.12360971E+04  0.35825304E+05                                15.064774                           12.891765       0.215300       1.947584                    0.998522      45.745228     123.221287       0.419146       0.504201      -1.068620      -0.042207       0.015675      -0.031909       0.055184       0.020136      -0.027124       0.013283      -0.076527      -0.377097      -0.131632       0.025360       0.106272             17.420857      17.004048       4.373189       0.526532      25.839738       1.694900       9.418783           0.551954
           10             Cu      -0.718771      16.540232      15.638885       0.800381      55.999362 0.10043556E+04  0.27453306E+05                                13.233624                           11.379138       0.514292       2.074590                    0.998261      42.252291     108.153037       0.463486       0.483462      -1.087107       0.016300       0.001827      -0.031455       0.035475       0.001800       0.031920      -0.017465      -0.049117      -0.244405      -0.092860       0.025434       0.067426             15.568424      15.092652       4.144648      -0.299704      23.144032      -1.472889       8.468589           0.570343
           11             Cu       5.102073       7.805900       7.437404       0.725814      65.973224 0.12361139E+04  0.35825871E+05                                15.064754                           12.891744       0.215340       1.947588                    0.998522      45.746005     123.223069       0.419152       0.504192      -1.068626       0.042231      -0.015684      -0.031906       0.055204       0.020154       0.027127      -0.013286      -0.076573      -0.377002      -0.131604       0.025320       0.106284             17.420842      17.003994       4.373195      -0.526531      25.839760      -1.694912       9.418772           0.551944
           12             Cu       1.096358      12.735551       4.110885       0.800376      56.000340 0.10043754E+04  0.27453979E+05                                13.233752                           11.379228       0.514315       2.074592                    0.998261      42.252739     108.154412       0.463485       0.483460      -1.087108      -0.016312      -0.001824      -0.031454       0.035479       0.001807      -0.031918       0.017466      -0.049139      -0.244393      -0.092857       0.025422       0.067435             15.568603      15.092787       4.144711       0.299707      23.144360       1.472925       8.468664           0.570309
           13             Cu      -2.074065      17.564494       4.090596       0.725811      65.976082 0.12361779E+04  0.35828198E+05                                15.065163                           12.892061       0.215355       1.947583                    0.998522      45.747057     123.226828       0.419148       0.504191      -1.068626       0.042299      -0.015704       0.031904       0.055260       0.020190      -0.027152       0.013287      -0.076676      -0.376719      -0.131527       0.025227       0.106299             17.421345      17.004444       4.373370       0.526538      25.840591       1.694959       9.419001           0.551866
           14             Cu       8.272496       2.976957       7.417115       0.800365      56.001506 0.10044019E+04  0.27454886E+05                                13.233919                           11.379368       0.514295       2.074580                    0.998261      42.253247     108.156091       0.463483       0.483459      -1.087109      -0.016346      -0.001813       0.031455       0.035495       0.001823       0.031900      -0.017460      -0.049188      -0.244232      -0.092802       0.025372       0.067431             15.568802      15.092970       4.144786      -0.299724      23.144668      -1.472941       8.468767           0.570386
           15             Cu       2.451652      11.711289      15.618596       0.725813      65.973309 0.12361158E+04  0.35825962E+05                                15.064837                           12.891813       0.215312       1.947583                    0.998522      45.745752     123.222715       0.419148       0.504197      -1.068623      -0.042223       0.015681       0.031905       0.055196       0.020147       0.027128      -0.013284      -0.076556      -0.376999      -0.131603       0.025330       0.106273             17.420937      17.004082       4.373227      -0.526532      25.839909      -1.694926       9.418821           0.551884
           16             Cu       6.457367       6.781638      18.945115       0.800374      55.999305 0.10043549E+04  0.27453290E+05                                13.233645                           11.379159       0.514274       2.074585                    0.998261      42.252172     108.152866       0.463484       0.483464      -1.087106       0.016286       0.001833       0.031457       0.035470       0.001793      -0.031930       0.017469      -0.049096      -0.244483      -0.092887       0.025457       0.067430             15.568446      15.092687       4.144634       0.299702      23.144045       1.472898       8.468607           0.570247
           17              H       5.403932      14.754995      18.311075       0.126687       1.029781 0.73672882E+01  0.71980318E+02                                 1.785070                            1.662086      -1.302354       2.275979                    0.993644       3.704536      10.894188       0.445830       1.406147      -0.681571       0.014926      -0.029801       0.020555       0.039159      -0.001811       0.010336      -0.001714      -0.010896      -0.003174      -0.013508       0.004160       0.009348              1.867797       1.750153      -0.307184       0.252912       2.305543      -0.372801       1.547694           0.000005
           18              H       3.617145      18.379337      16.037754       0.146879       0.825989 0.57701473E+01  0.53086710E+02                                 1.552409                            1.481511      -1.067541       2.404991                    0.997116       3.386574       9.695043       0.466716       1.426443      -0.678473      -0.014015       0.031041      -0.025459       0.042522      -0.001251       0.006092      -0.004393      -0.002583      -0.009226      -0.008455       0.000605       0.007851              1.597619       1.462854      -0.212884       0.205097       1.867969      -0.319853       1.462033          -0.000005
           19              H       3.115837      18.716984       9.618963       0.128480       0.989737 0.70737907E+01  0.68291425E+02                                 1.728455                            1.622566      -1.126847       2.359881                    0.995861       3.597993      10.456422       0.454578       1.395674      -0.684071       0.020525      -0.010958      -0.033536       0.040817      -0.005811      -0.009207       0.003878       0.009979       0.003299      -0.008245      -0.006289       0.014533              1.795940       1.709523      -0.122797      -0.304430       1.434794       0.306991       2.243504          -0.000465
           20              H       3.632417       3.739493      16.150728       0.121925       1.012583 0.73726036E+01  0.71973806E+02                                 1.757323                            1.656899      -1.262562       2.290281                    0.993999       3.705624      10.857726       0.449314       1.396377      -0.683438      -0.011757       0.027519      -0.024172       0.038468      -0.003665       0.008014      -0.002963      -0.012389      -0.003379      -0.011778       0.001228       0.010550              1.807173       1.687794      -0.260130       0.191549       2.212513      -0.231659       1.521211           0.000000
           21              H       5.263634       0.140524      18.555469       0.120890       1.243089 0.97974966E+01  0.10165242E+03                                 1.955980                            1.869899      -1.119237       2.355897                    0.996141       3.664297      10.706317       0.441114       1.338296      -0.697809       0.017972      -0.028742       0.018675       0.038702      -0.003395       0.011028      -0.005705      -0.009448      -0.021935      -0.015927       0.001812       0.014115              1.982089       1.843318      -0.207340       0.239410       2.338967      -0.307497       1.763982          -0.000064
           22              H       5.926655      14.520789       6.783075       0.126688       1.029780 0.73672869E+01  0.71980305E+02                                 1.785070                            1.662086      -1.302358       2.275978                    0.993644       3.704536      10.894189       0.445830       1.406147      -0.681571      -0.014926       0.029801       0.020555       0.039159      -0.001811      -0.010336       0.001714      -0.010897      -0.003173      -0.013508       0.004161       0.009347              1.867796       1.750153      -0.307184      -0.252912       2.305542       0.372801       1.547693           0.000014
           23              H       7.713442      10.896447       4.509754       0.146882       0.825987 0.57701303E+01  0.53086527E+02                                 1.552408                            1.481510      -1.067545       2.404990                    0.997116       3.386570       9.695036       0.466716       1.426444      -0.678473       0.014015      -0.031041      -0.025459       0.042522      -0.001251      -0.006092       0.004393      -0.002583      -0.009226      -0.008455       0.000605       0.007851              1.597617       1.462852      -0.212883      -0.205097       1.867967       0.319853       1.462032          -0.000000
           24              H       8.214751      10.558799      21.146963       0.128478       0.989736 0.70737815E+01  0.68291322E+02                                 1.728456                            1.622567      -1.126855       2.359878                    0.995861       3.597990      10.456416       0.454577       1.395677      -0.684071      -0.020525       0.010959      -0.033536       0.040818      -0.005811       0.009207      -0.003878       0.009978       0.003299      -0.008244      -0.006289       0.014533              1.795941       1.709523      -0.122797       0.304431       1.434795      -0.306991       2.243505          -0.000476
           25              H       0.144445       6.019101       4.622728       0.121926       1.012569 0.73724715E+01  0.71972196E+02                                 1.757309                            1.656886      -1.262554       2.290288                    0.993999       3.705589      10.857600       0.449315       1.396379      -0.683438       0.011758      -0.027519      -0.024172       0.038469      -0.003665      -0.008014       0.002963      -0.012389      -0.003377      -0.011777       0.001228       0.010550              1.807157       1.687779      -0.260127      -0.191547       2.212493       0.231657       1.521199           0.000005
           26              H      -1.486771       9.618071       7.027469       0.120885       1.243092 0.97975199E+01  0.10165272E+03                                 1.955984                            1.869902      -1.119243       2.355894                    0.996141       3.664299      10.706325       0.441114       1.338298      -0.697809      -0.017971       0.028742       0.018675       0.038702      -0.003395      -0.011028       0.005705      -0.009447      -0.021936      -0.015927       0.001813       0.014115              1.982093       1.843322      -0.207341      -0.239411       2.338973       0.307499       1.763986          -0.000041
           27              H       2.149793       4.762194       4.744925       0.126686       1.029775 0.73672475E+01  0.71979880E+02                                 1.785072                            1.662087      -1.302348       2.275983                    0.993644       3.704531      10.894199       0.445827       1.406157      -0.681570      -0.014926       0.029801      -0.020555       0.039159      -0.001811       0.010336      -0.001715      -0.010897      -0.003174      -0.013508       0.004160       0.009348              1.867798       1.750155      -0.307184       0.252912       2.305545      -0.372801       1.547694           0.000022
           28              H       3.936580       1.137852       7.018246       0.146880       0.825987 0.57701290E+01  0.53086495E+02                                 1.552407                            1.481509      -1.067537       2.404993                    0.997116       3.386566       9.695013       0.466717       1.426442      -0.678473       0.014015      -0.031041       0.025459       0.042522      -0.001251       0.006092      -0.004393      -0.002583      -0.009226      -0.008455       0.000605       0.007851              1.597616       1.462851      -0.212884       0.205097       1.867965      -0.319853       1.462031           0.000005
           29              H       4.437888       0.800205      13.437037       0.128478       0.989738 0.70737976E+01  0.68291501E+02                                 1.728456                            1.622567      -1.126846       2.359881                    0.995861       3.597994      10.456422       0.454578       1.395674      -0.684071      -0.020525       0.010958       0.033536       0.040817      -0.005811      -0.009207       0.003878       0.009978       0.003300      -0.008245      -0.006289       0.014533              1.795941       1.709524      -0.122797      -0.304431       1.434795       0.306992       2.243505          -0.000466
           30              H       3.921308      15.777696       6.905272       0.121923       1.012581 0.73725833E+01  0.71973561E+02                                 1.757322                            1.656898      -1.262560       2.290283                    0.993999       3.705618      10.857706       0.449314       1.396378      -0.683438       0.011758      -0.027519       0.024172       0.038468      -0.003665       0.008014      -0.002963      -0.012389      -0.003378      -0.011778       0.001228       0.010550              1.807171       1.687792      -0.260130       0.191549       2.212511      -0.231658       1.521210          -0.000002
           31              H       2.290091      19.376665       4.500531       0.120884       1.243076 0.97973682E+01  0.10165087E+03                                 1.955978                            1.869897      -1.119230       2.355902                    0.996141       3.664281      10.706298       0.441110       1.338311      -0.697806      -0.017972       0.028742      -0.018676       0.038702      -0.003395       0.011028      -0.005705      -0.009447      -0.021937      -0.015928       0.001813       0.014115              1.982088       1.843317      -0.207341       0.239410       2.338966      -0.307498       1.763981          -0.000040
           32              H       1.627070       4.996400      16.272925       0.126686       1.029791 0.73673841E+01  0.71981521E+02                                 1.785085                            1.662099      -1.302365       2.275972                    0.993644       3.704565      10.894309       0.445827       1.406150      -0.681571       0.014926      -0.029801      -0.020555       0.039159      -0.001811      -0.010336       0.001714      -0.010896      -0.003174      -0.013508       0.004161       0.009348              1.867813       1.750168      -0.307188      -0.252915       2.305565       0.372806       1.547705           0.000018
           33              H      -0.159717       8.620742      18.546246       0.146881       0.825988 0.57701458E+01  0.53086714E+02                                 1.552411                            1.481513      -1.067553       2.404986                    0.997116       3.386577       9.695066       0.466715       1.426446      -0.678472      -0.014015       0.031041       0.025459       0.042522      -0.001251      -0.006092       0.004393      -0.002583      -0.009225      -0.008455       0.000605       0.007851              1.597620       1.462855      -0.212884      -0.205098       1.867971       0.319854       1.462035          -0.000004
           34              H      -0.661026       8.958390       1.909037       0.128480       0.989736 0.70737847E+01  0.68291355E+02                                 1.728455                            1.622566      -1.126850       2.359880                    0.995861       3.597991      10.456416       0.454578       1.395675      -0.684071       0.020525      -0.010959       0.033536       0.040817      -0.005811       0.009207      -0.003878       0.009979       0.003299      -0.008244      -0.006289       0.014533              1.795940       1.709522      -0.122796       0.304430       1.434794      -0.306991       2.243503          -0.000466
           35              H       7.409280      13.498088      18.433272       0.121924       1.012573 0.73725118E+01  0.71972683E+02                                 1.757313                            1.656890      -1.262555       2.290286                    0.993999       3.705598      10.857631       0.449315       1.396379      -0.683438      -0.011758       0.027519       0.024172       0.038469      -0.003665      -0.008014       0.002963      -0.012389      -0.003378      -0.011777       0.001228       0.010550              1.807162       1.687784      -0.260129      -0.191548       2.212499       0.231658       1.521203          -0.000008
           36              H       9.040496       9.899118      16.028531       0.120883       1.243093 0.97975442E+01  0.10165313E+03                                 1.955993                            1.869911      -1.119240       2.355895                    0.996141       3.664311      10.706400       0.441110       1.338307      -0.697807       0.017971      -0.028742      -0.018675       0.038702      -0.003395      -0.011028       0.005704      -0.009447      -0.021936      -0.015927       0.001813       0.014114              1.982103       1.843331      -0.207343      -0.239413       2.338986       0.307501       1.763994          -0.000045
           37              C       5.089797      17.828952      17.310445      -0.007136      39.159929 0.43851572E+03  0.10247753E+05                                10.007691                            6.950349       0.029461       2.020714                    0.998964      26.855791      74.949584       0.634459       0.413104      -1.075069      -0.009329      -0.039044      -0.018878       0.044360      -0.004742      -0.032393      -0.002834       0.022189       0.085706      -0.029995      -0.018770       0.048765             12.716248      11.805511       2.363506       4.059468      18.833266      -0.439211       7.509966           0.003670
           38              C       5.639264      16.724279      17.988291      -0.042291      39.841952 0.44331078E+03  0.10405927E+05                                10.128497                            7.012257       0.063185       2.029643                    0.999078      27.310461      76.819043       0.627328       0.415948      -1.071379      -0.026815      -0.011721      -0.025018       0.038501       0.002491      -0.009023      -0.010499      -0.001422       0.089131      -0.017517      -0.016347       0.033863             12.673827      14.929421       1.607391       4.765284      15.704463      -1.096336       7.387598           0.002004
           39              C       5.055473      15.479083      17.843038      -0.128106      37.740164 0.45544891E+03  0.10904933E+05                                 9.986816                            7.250850      -0.070980       1.946665                    0.999335      30.290069      89.803365       0.590954       0.432882      -1.046966       0.001101       0.016739      -0.023653       0.028997      -0.019854      -0.012186      -0.005295      -0.008949       0.075573      -0.035662       0.007209       0.028453             12.035613      13.362739       3.520024       4.082266      15.660300      -0.152109       7.083801           0.001009
           40              C       3.957341      15.287814      17.008411      -0.068989      43.598662 0.47356764E+03  0.11336855E+05                                10.850816                            7.295950      -0.038726       1.986983                    0.999046      28.308180      81.244645       0.606991       0.421515      -1.064462       0.035578       0.028195      -0.005578       0.045737       0.000657      -0.007886      -0.006115       0.013386       0.054411      -0.016870      -0.004909       0.021779             14.054306      12.966250       2.960416       4.141977      21.326532      -1.462278       7.870135           0.003463
           41              C       3.417317      16.388584      16.328259       0.024242      39.292376 0.44597547E+03  0.10512723E+05                                10.137354                            7.108759      -0.162267       1.954668                    0.999002      27.269997      77.553053       0.611497       0.424921      -1.062783       0.047130       0.009308      -0.004657       0.048266      -0.011255      -0.041642       0.007553       0.008707       0.083949      -0.038108      -0.018825       0.056934             12.612018      14.477972       1.348008       4.886574      15.448073      -1.637645       7.910009           0.015629
           42              C       3.981958      17.649394      16.485040      -0.126028      34.815452 0.44155270E+03  0.10449513E+05                                 9.417520                            7.119115       0.116539       2.025959                    0.998739      29.122227      84.744382       0.601301       0.430428      -1.052580       0.016345      -0.013980      -0.017049       0.027446      -0.019392      -0.025321      -0.007157       0.011331       0.061705      -0.038600       0.001970       0.036630             11.145760      12.155082       3.225492       3.962722      14.049086      -0.138932       7.233112           0.001874
           43              C       5.598880      19.226383      17.527171       0.669729      20.682326 0.23310812E+03  0.47984604E+04                                 7.292395                            5.636785      -0.431086       1.940141                    0.997698      22.086722      64.037805       0.582136       0.511136      -0.988118       0.015420       0.060929      -0.002455       0.062898      -0.070514       0.012688      -0.002978       0.172628      -0.144046      -0.087503      -0.048870       0.136373              8.487662       5.358336       2.430011      -0.054917      12.613055       0.453895       7.491595           0.000579
           44              C       6.938214      16.831624      18.726083       0.613138      22.885191 0.25880393E+03  0.54363429E+04                                 7.557874                            5.802613      -0.264347       1.964197                    0.999321      22.947334      65.927229       0.597671       0.487874      -1.005607       0.023656      -0.005049       0.016094       0.029054      -0.033426      -0.079410       0.052588      -0.165087       0.032222      -0.132140       0.002881       0.129259              8.667417      11.545133       0.997438       2.230774       7.230437      -2.034816       7.226681          -0.000171
           45              C       3.447654      13.900142      16.805518       0.652690      22.834559 0.24282301E+03  0.50512739E+04                                 7.767252                            5.737227      -0.390437       1.942875                    0.998424      22.559695      65.819969       0.579228       0.508330      -0.989175      -0.011175      -0.064885       0.001273       0.065853      -0.057605      -0.008669      -0.009743       0.184933      -0.178781      -0.084681      -0.054220       0.138900              9.357824       6.323096       2.968109       1.540894      14.310617      -0.976501       7.439758           0.000421
           46              C       2.149035      16.281239      15.525910       0.584868      22.628354 0.25907132E+03  0.54411438E+04                                 7.493761                            5.810088      -0.327020       1.950431                    0.998689      22.943385      65.823133       0.596840       0.488627      -1.005629      -0.055171      -0.016851      -0.011384       0.058800      -0.008598      -0.003247       0.029932      -0.179507      -0.237200      -0.083405      -0.050533       0.133939              8.520906      11.592946       0.694890       0.762249       5.143752      -1.375123       8.826020           0.000654
           47              C       6.870439      -0.029276      11.442693       0.016021      38.971257 0.44539491E+03  0.10512909E+05                                10.129072                            7.147842      -0.122048       1.974903                    0.998910      27.198268      77.817392       0.603243       0.430166      -1.057786      -0.037052       0.003260       0.002661       0.037290       0.008676       0.004628      -0.039680      -0.091736      -0.014679      -0.046883      -0.022868       0.069750             12.479333      16.504020      -0.048192       0.872399       5.943350       3.072570      14.990631           0.050545
           48              C       6.250611       0.460606      12.600104      -0.031486      39.219695 0.44455786E+03  0.10456358E+05                                10.083410                            7.047373       0.150008       2.061677                    0.999317      27.229311      77.000478       0.621579       0.418946      -1.068043      -0.023039      -0.029170      -0.023331       0.043886      -0.004174      -0.010095      -0.027131      -0.015280      -0.028345      -0.031764       0.000913       0.030850             12.701616      14.848942       1.069705       2.587380       6.388153       4.080247      16.867754           0.010554
           49              C       2.699735      19.037066      10.386728      -0.099405      35.923583 0.44658377E+03  0.10647591E+05                                 9.735348                            7.242173      -0.128899       1.941197                    0.998790      29.676019      87.995017       0.583299       0.440419      -1.041739      -0.009356       0.017831       0.006293       0.021097      -0.014805      -0.015371      -0.028541      -0.072403      -0.006465      -0.048752      -0.003935       0.052687             11.595713      15.377707       0.828103       2.798604       5.697738       2.612812      13.711693           0.026882
           50              C       4.964927      19.357148      11.302051       0.550788      23.189790 0.28268450E+03  0.60874947E+04                                 7.711435                            6.133199      -0.506617       1.883563                    0.997963      23.969990      70.368576       0.569989       0.499003      -0.997152       0.039769       0.001204      -0.000050       0.039787       0.021142       0.031345       0.083846      -0.040945       0.257484      -0.072953      -0.065563       0.138516              8.575280      11.936546      -0.778994      -0.858255       6.787431      -1.783984       7.001864          -0.020515
           51              C       7.031634       1.032459      13.736765       0.627066      23.609153 0.24990386E+03  0.52361638E+04                                 7.814255                            5.774795      -0.407115       1.921328                    0.998998      23.242219      68.060332       0.584164       0.500416      -0.993044       0.060463      -0.007890       0.025430       0.066065      -0.045110      -0.015847      -0.086657      -0.106825      -0.104922      -0.103875      -0.022044       0.125919              9.260216      10.828361       0.907640       1.077409       5.172886       2.533277      11.779402          -0.000564
           52              C       5.510749       2.117615      18.239602       0.016376      39.372897 0.45444819E+03  0.10794894E+05                                10.275852                            7.249194      -0.207242       1.944313                    0.998737      27.572827      79.480756       0.594629       0.433637      -1.054275      -0.029323      -0.013140      -0.028449       0.042917      -0.012576      -0.039415       0.018325       0.007763       0.097115      -0.035538      -0.025834       0.061373             12.671945      14.463603       2.321876       5.341093      15.043800       0.016811       8.508431           0.013836
           53              C       5.012875       3.202771      17.515643      -0.046006      41.591334 0.46265557E+03  0.11017953E+05                                10.580209                            7.242177      -0.035531       1.998394                    0.998702      27.870151      79.937294       0.604994       0.425120      -1.061553      -0.014376      -0.040218      -0.018523       0.046554      -0.003799      -0.015803       0.004833       0.003481       0.067873      -0.016942      -0.012957       0.029899             13.747594      12.319102       3.687700       4.458507      20.695858       1.343168       8.227821           0.003481
           54              C       3.946242       3.019309      16.646432      -0.113996      36.750497 0.45223176E+03  0.10815117E+05                                 9.864531                            7.261142      -0.116275       1.940646                    0.998770      29.978219      88.997809       0.585809       0.437200      -1.043755       0.019884      -0.025663      -0.004588       0.032787      -0.028891      -0.021161       0.000160       0.003708       0.065041      -0.043176       0.006084       0.037092             12.053992      13.008167       3.955492       4.271666      15.512954       1.631592       7.640855           0.000779
           55              C       3.339866       1.778016      16.505790      -0.006839      38.404354 0.44400667E+03  0.10440255E+05                                 9.976067                            7.074274       0.012000       2.022886                    0.998629      26.990327      76.315603       0.616281       0.422674      -1.065670       0.046250       0.004888       0.002504       0.046575      -0.001358      -0.024373      -0.005175       0.012742       0.086845      -0.024189      -0.017111       0.041300             12.510891      14.995188       2.399730       4.607413      14.913638       0.121557       7.623849           0.002217
           56              C       3.837173       0.677246      17.225138      -0.022123      39.660243 0.45458359E+03  0.10761517E+05                                10.229756                            7.158448      -0.043155       1.997941                    0.998940      27.418476      78.012744       0.612056       0.422722      -1.064702       0.029139       0.036605      -0.008085       0.047480       0.002580      -0.033541      -0.002109       0.037469       0.056614      -0.028349      -0.019759       0.048108             12.986137      12.139492       3.612037       3.848854      18.998821       0.236290       7.820096           0.004402
           57              C       4.925788       0.866563      18.082821      -0.137959      35.704128 0.45179405E+03  0.10815925E+05                                 9.666459                            7.239659      -0.080312       1.948901                    0.998470      30.416203      90.725232       0.588107       0.435038      -1.043707       0.011726       0.013393      -0.026843       0.032209      -0.025592      -0.015174      -0.005191       0.008896       0.034369      -0.035804       0.009602       0.026203             11.543300      12.598827       4.208891       4.182969      14.381152       1.164811       7.649920           0.002282
           58              C       6.744888       2.182022      19.108813       0.601538      22.058388 0.25033455E+03  0.52291831E+04                                 7.453822                            5.757968      -0.351768       1.947429                    0.998449      22.859335      66.080072       0.590397       0.496648      -0.998397       0.053820       0.014610       0.017683       0.058504      -0.017524      -0.004035       0.056374      -0.171818      -0.187588      -0.078792      -0.056302       0.135094              8.398490      11.505488       1.115142       1.164414       5.110152      -0.842285       8.579830           0.000697
           59              C       5.528190       4.602153      17.734675       0.660583      22.413317 0.24201075E+03  0.50269789E+04                                 7.703190                            5.736596      -0.420992       1.937025                    0.998062      22.381582      65.117539       0.578267       0.509924      -0.989027       0.019917       0.067922      -0.008795       0.071326      -0.061836      -0.006722      -0.006767       0.183108      -0.151722      -0.087145      -0.048728       0.135873              9.384598       6.316673       3.265274       1.912843      14.389901       1.150002       7.447221           0.000327
           60              C       2.038045       1.674575      15.747248       0.605131      22.323960 0.26076638E+03  0.54872284E+04                                 7.454052                            5.825520      -0.199369       1.986764                    0.999399      22.990226      66.081480       0.596425       0.488033      -1.005651      -0.021309      -0.014636      -0.031406       0.040677      -0.028328      -0.070869       0.066152      -0.143247       0.024877      -0.116565      -0.013772       0.130337              8.566257      11.988564       1.187982       1.956608       6.436493      -1.261707       7.273715           0.000059
           61              C      -0.080551      18.806763      17.040690       0.687767      20.657221 0.23004891E+03  0.47329745E+04                                 7.354139                            5.644172      -0.532229       1.908463                    0.997564      22.134207      64.741988       0.573298       0.519292      -0.981491      -0.023267      -0.065076       0.010298       0.069873      -0.061378       0.003090      -0.010837       0.179494      -0.148031      -0.086468      -0.047139       0.133607              8.632698       5.654057       2.800047      -0.224930      12.670403       0.236580       7.573632           0.000493
           62              C       6.240791      11.446831       5.782445      -0.007134      39.159985 0.43851591E+03  0.10247759E+05                                10.007697                            6.950348       0.029466       2.020715                    0.998964      26.855813      74.949652       0.634459       0.413104      -1.075069       0.009330       0.039044      -0.018877       0.044360      -0.004742       0.032393       0.002835       0.022190       0.085704      -0.029996      -0.018769       0.048765             12.716264      11.805515       2.363522      -4.059464      18.833309       0.439208       7.509966           0.003677
           63              C       5.691324      12.551504       6.460291      -0.042289      39.841928 0.44331053E+03  0.10405917E+05                                10.128484                            7.012249       0.063192       2.029645                    0.999078      27.310452      76.818943       0.627330       0.415947      -1.071380       0.026815       0.011721      -0.025018       0.038501       0.002491       0.009023       0.010499      -0.001421       0.089129      -0.017516      -0.016347       0.033863             12.673812      14.929384       1.607386      -4.765266      15.704469       1.096339       7.387582           0.002018
           64              C       6.275114      13.796701       6.315038      -0.128104      37.740183 0.45544910E+03  0.10904937E+05                                 9.986811                            7.250846      -0.070975       1.946666                    0.999335      30.290073      89.803315       0.590955       0.432881      -1.046966      -0.001101      -0.016738      -0.023653       0.028997      -0.019854       0.012186       0.005294      -0.008950       0.075573      -0.035663       0.007209       0.028453             12.035611      13.362730       3.520028      -4.082259      15.660311       0.152106       7.083793           0.001040
           65              C       7.373246      13.987969       5.480411      -0.068985      43.598621 0.47356679E+03  0.11336826E+05                                10.850795                            7.295932      -0.038721       1.986984                    0.999046      28.308166      81.244500       0.606994       0.421514      -1.064463      -0.035579      -0.028195      -0.005579       0.045738       0.000656       0.007886       0.006115       0.013386       0.054411      -0.016871      -0.004909       0.021779             14.054287      12.966229       2.960427      -4.141965      21.326517       1.462264       7.870114           0.003475
           66              C       7.913271      12.887200       4.800259       0.024243      39.292423 0.44597598E+03  0.10512735E+05                                10.137348                            7.108754      -0.162262       1.954669                    0.999002      27.270016      77.553030       0.611498       0.424920      -1.062784      -0.047130      -0.009308      -0.004654       0.048265      -0.011256       0.041643      -0.007554       0.008705       0.083946      -0.038110      -0.018825       0.056934             12.612015      14.477965       1.348017      -4.886556      15.448092       1.637643       7.909989           0.015633
           67              C       7.348629      11.626389       4.957040      -0.126025      34.815448 0.44155245E+03  0.10449506E+05                                 9.417521                            7.119114       0.116536       2.025959                    0.998739      29.122219      84.744355       0.601301       0.430428      -1.052580      -0.016343       0.013979      -0.017046       0.027443      -0.019392       0.025322       0.007156       0.011331       0.061705      -0.038599       0.001968       0.036631             11.145766      12.155089       3.225506      -3.962718      14.049100       0.138930       7.233109           0.001884
           68              C       5.731708      10.049401       5.999171       0.669729      20.682418 0.23310912E+03  0.47984870E+04                                 7.292419                            5.636798      -0.431082       1.940142                    0.997698      22.086793      64.038093       0.582135       0.511137      -0.988118      -0.015419      -0.060929      -0.002455       0.062898      -0.070513      -0.012687       0.002978       0.172629      -0.144050      -0.087502      -0.048871       0.136373              8.487697       5.358357       2.430029       0.054913      12.613123      -0.453903       7.491613           0.000589
           69              C       4.392374      12.444160       7.198083       0.613140      22.885213 0.25880432E+03  0.54363518E+04                                 7.557870                            5.802612      -0.264342       1.964198                    0.999321      22.947338      65.927187       0.597673       0.487873      -1.005607      -0.023656       0.005050       0.016094       0.029054      -0.033426       0.079409      -0.052589      -0.165086       0.032222      -0.132140       0.002881       0.129259              8.667411      11.545121       0.997431      -2.230773       7.230435       2.034817       7.226676          -0.000146
           70              C       7.882934      15.375641       5.277518       0.652690      22.834709 0.24282480E+03  0.50513257E+04                                 7.767306                            5.737260      -0.390458       1.942867                    0.998424      22.559868      65.820784       0.579224       0.508332      -0.989173       0.011176       0.064885       0.001274       0.065853      -0.057603       0.008667       0.009744       0.184937      -0.178784      -0.084682      -0.054220       0.138902              9.357896       6.323147       2.968142      -1.540907      14.310747       0.976499       7.439795           0.000433
           71              C      -1.771448      12.994544       3.997910       0.584866      22.628499 0.25907349E+03  0.54411969E+04                                 7.493776                            5.810102      -0.327006       1.950434                    0.998689      22.943418      65.823126       0.596841       0.488625      -1.005631       0.055172       0.016850      -0.011386       0.058801      -0.008600       0.003247      -0.029934      -0.179513      -0.237200      -0.083406      -0.050536       0.133942              8.520923      11.592979       0.694888      -0.762261       5.143763       1.375124       8.826026           0.000658
           72              C       7.859423       9.787870      22.970693       0.016019      38.971175 0.44539418E+03  0.10512885E+05                                10.129050                            7.147831      -0.122036       1.974907                    0.998910      27.198236      77.817211       0.603245       0.430165      -1.057787       0.037051      -0.003260       0.002661       0.037289       0.008676      -0.004627       0.039680      -0.091734      -0.014683      -0.046881      -0.022869       0.069750             12.479303      16.503987      -0.048194      -0.872395       5.943337      -3.072558      14.990584           0.050530
           73              C       8.479251       9.297989       1.072104      -0.031487      39.219930 0.44456079E+03  0.10456446E+05                                10.083452                            7.047399       0.149994       2.061670                    0.999317      27.229421      77.000914       0.621577       0.418946      -1.068043       0.023039       0.029170      -0.023332       0.043887      -0.004174       0.010095       0.027129      -0.015280      -0.028347      -0.031762       0.000913       0.030849             12.701673      14.849014       1.069715      -2.587402       6.388178      -4.080264      16.867827           0.010548
           74              C       8.630853      10.238717      21.914728      -0.099401      35.923501 0.44658275E+03  0.10647561E+05                                 9.735335                            7.242165      -0.128902       1.941196                    0.998790      29.675979      87.994880       0.583300       0.440419      -1.041739       0.009357      -0.017830       0.006294       0.021096      -0.014804       0.015372       0.028541      -0.072405      -0.006466      -0.048752      -0.003935       0.052688             11.595693      15.377683       0.828097      -2.798586       5.697731      -2.612805      13.711663           0.026860
           75              C       6.365660       9.918635      22.830051       0.550780      23.189570 0.28268131E+03  0.60874068E+04                                 7.711384                            6.133161      -0.506622       1.883566                    0.997963      23.969800      70.367833       0.569991       0.499003      -0.997152      -0.039767      -0.001204      -0.000050       0.039785       0.021140      -0.031343      -0.083841      -0.040940       0.257466      -0.072948      -0.065559       0.138506              8.575222      11.936457      -0.778988       0.858250       6.787396       1.783974       7.001812          -0.020532
           76              C       7.698229       8.726135       2.208765       0.627067      23.609206 0.24990450E+03  0.52361786E+04                                 7.814253                            5.774792      -0.407104       1.921331                    0.998998      23.242230      68.060281       0.584165       0.500415      -0.993045      -0.060462       0.007887       0.025429       0.066064      -0.045110       0.015848       0.086655      -0.106827      -0.104925      -0.103874      -0.022044       0.125918              9.260215      10.828360       0.907641      -1.077412       5.172887      -2.533278      11.779397          -0.000568
           77              C       9.219113       7.640979       6.711602       0.016368      39.372894 0.45444821E+03  0.10794891E+05                                10.275837                            7.249186      -0.207228       1.944318                    0.998737      27.572824      79.480634       0.594630       0.433636      -1.054276       0.029328       0.013139      -0.028445       0.042917      -0.012577       0.039416      -0.018325       0.007763       0.097115      -0.035539      -0.025835       0.061374             12.671926      14.463564       2.321870      -5.341079      15.043796      -0.016810       8.508418           0.013853
           78              C       9.716988       6.555824       5.987643      -0.046006      41.591129 0.46265321E+03  0.11017879E+05                                10.580169                            7.242155      -0.035513       1.998401                    0.998702      27.870067      79.936917       0.604996       0.425120      -1.061554       0.014380       0.040217      -0.018519       0.046553      -0.003800       0.015804      -0.004832       0.003482       0.067876      -0.016944      -0.012957       0.029901             13.747542      12.319041       3.687680      -4.458485      20.695792      -1.343163       8.227793           0.003496
           79              C      -0.169380       6.739285       5.118432      -0.113994      36.750183 0.45222762E+03  0.10814989E+05                                 9.864473                            7.261107      -0.116267       1.940651                    0.998770      29.978019      88.996989       0.585811       0.437200      -1.043755      -0.019881       0.025662      -0.004585       0.032784      -0.028891       0.021163      -0.000161       0.003709       0.065048      -0.043177       0.006082       0.037095             12.053916      13.008072       3.955464      -4.271634      15.512861      -1.631578       7.640814           0.000794
           80              C       0.436997       7.980579       4.977790      -0.006838      38.404220 0.44400510E+03  0.10440207E+05                                 9.976042                            7.074261       0.012011       2.022890                    0.998629      26.990256      76.315314       0.616282       0.422674      -1.065670      -0.046248      -0.004890       0.002506       0.046573      -0.001359       0.024374       0.005175       0.012740       0.086849      -0.024190      -0.017112       0.041301             12.510859      14.995150       2.399720      -4.607402      14.913594      -0.121556       7.623833           0.002225
           81              C      -0.060311       9.081348       5.697138      -0.022124      39.660165 0.45458254E+03  0.10761485E+05                                10.229740                            7.158439      -0.043145       1.997944                    0.998940      27.418445      78.012607       0.612056       0.422722      -1.064702      -0.029136      -0.036605      -0.008082       0.047478       0.002580       0.033541       0.002108       0.037467       0.056617      -0.028348      -0.019759       0.048107             12.986119      12.139483       3.612034      -3.848856      18.998783      -0.236297       7.820091           0.004413
           82              C      -1.148925       8.892031       6.554821      -0.137960      35.704055 0.45179269E+03  0.10815883E+05                                 9.666444                            7.239646      -0.080314       1.948901                    0.998470      30.416143      90.724985       0.588107       0.435038      -1.043707      -0.011722      -0.013394      -0.026838       0.032204      -0.025592       0.015174       0.005190       0.008896       0.034370      -0.035804       0.009601       0.026203             11.543285      12.598802       4.208885      -4.182963      14.381141      -1.164811       7.649911           0.002317
           83              C       7.984975       7.576573       7.580813       0.601537      22.058338 0.25033389E+03  0.52291611E+04                                 7.453786                            5.757944      -0.351729       1.947443                    0.998449      22.859251      66.079581       0.590401       0.496646      -0.998399      -0.053820      -0.014611       0.017685       0.058505      -0.017523       0.004037      -0.056376      -0.171815      -0.187595      -0.078795      -0.056300       0.135094              8.398446      11.505416       1.115132      -1.164406       5.110131       0.842284       8.579791           0.000713
           84              C       9.201673       5.156441       6.206675       0.660581      22.413321 0.24201084E+03  0.50269811E+04                                 7.703189                            5.736595      -0.420984       1.937027                    0.998062      22.381593      65.117568       0.578267       0.509923      -0.989027      -0.019915      -0.067922      -0.008795       0.071326      -0.061834       0.006723       0.006768       0.183113      -0.151720      -0.087147      -0.048727       0.135874              9.384600       6.316667       3.265273      -1.912839      14.389911      -1.150000       7.447223           0.000347
           85              C       1.738817       8.084020       4.219248       0.605131      22.323911 0.26076568E+03  0.54872089E+04                                 7.454038                            5.825510      -0.199365       1.986766                    0.999399      22.990175      66.081271       0.596426       0.488033      -1.005652       0.021310       0.014636      -0.031404       0.040676      -0.028328       0.070868      -0.066152      -0.143248       0.024878      -0.116565      -0.013772       0.130337              8.566240      11.988533       1.187973      -1.956608       6.436483       1.261708       7.273703           0.000065
           86              C       0.458139      10.469020       5.512690       0.687765      20.657242 0.23004929E+03  0.47329849E+04                                 7.354146                            5.644179      -0.532232       1.908462                    0.997564      22.134238      64.742123       0.573297       0.519292      -0.981491       0.023268       0.065076       0.010299       0.069874      -0.061379      -0.003090       0.010837       0.179492      -0.148027      -0.086468      -0.047138       0.133606              8.632709       5.654065       2.800054       0.224927      12.670428      -0.236585       7.573633           0.000507
           87              C       2.463928       1.688237       5.745555      -0.007134      39.159861 0.43851450E+03  0.10247716E+05                                10.007677                            6.950336       0.029476       2.020719                    0.998964      26.855750      74.949412       0.634460       0.413104      -1.075069       0.009330       0.039044       0.018876       0.044360      -0.004742      -0.032394      -0.002835       0.022190       0.085708      -0.029996      -0.018770       0.048767             12.716237      11.805496       2.363506       4.059463      18.833258      -0.439206       7.509958           0.003691
           88              C       1.914461       2.792910       5.067709      -0.042292      39.842012 0.44331095E+03  0.10405936E+05                                10.128528                            7.012271       0.063188       2.029645                    0.999078      27.310452      76.819143       0.627326       0.415949      -1.071378       0.026816       0.011721       0.025016       0.038500       0.002491      -0.009024      -0.010499      -0.001421       0.089131      -0.017516      -0.016347       0.033864             12.673877      14.929483       1.607398       4.765309      15.704524      -1.096341       7.387623           0.002034
           89              C       2.498252       4.038106       5.212962      -0.128105      37.740090 0.45544760E+03  0.10904897E+05                                 9.986820                            7.250850      -0.070974       1.946669                    0.999335      30.289994      89.803202       0.590952       0.432883      -1.046965      -0.001100      -0.016739       0.023650       0.028996      -0.019854      -0.012186      -0.005295      -0.008949       0.075573      -0.035662       0.007209       0.028453             12.035624      13.362756       3.520042       4.082271      15.660314      -0.152100       7.083803           0.001074
           90              C       3.596384       4.229375       6.047589      -0.068987      43.598502 0.47356569E+03  0.11336794E+05                                10.850785                            7.295932      -0.038721       1.986985                    0.999046      28.308112      81.244348       0.606993       0.421515      -1.064462      -0.035578      -0.028195       0.005578       0.045737       0.000656      -0.007887      -0.006115       0.013384       0.054416      -0.016870      -0.004911       0.021781             14.054267      12.966222       2.960418       4.141966      21.326465      -1.462265       7.870113           0.003503
           91              C       4.136408       3.128605       6.727741       0.024238      39.292359 0.44597557E+03  0.10512721E+05                                10.137333                            7.108748      -0.162256       1.954671                    0.999002      27.270001      77.552934       0.611499       0.424919      -1.062785      -0.047132      -0.009308       0.004654       0.048268      -0.011256      -0.041644       0.007554       0.008705       0.083951      -0.038111      -0.018825       0.056936             12.611990      14.477943       1.348007       4.886559      15.448040      -1.637638       7.909988           0.015656
           92              C       3.571767       1.867795       6.570960      -0.126025      34.815328 0.44155072E+03  0.10449452E+05                                 9.417494                            7.119096       0.116548       2.025963                    0.998739      29.122148      84.744039       0.601302       0.430428      -1.052581      -0.016344       0.013980       0.017047       0.027443      -0.019391      -0.025321      -0.007156       0.011330       0.061708      -0.038599       0.001968       0.036631             11.145730      12.155055       3.225482       3.962714      14.049040      -0.138930       7.233095           0.001908
           93              C       1.954845       0.290806       5.528829       0.669728      20.682377 0.23310879E+03  0.47984801E+04                                 7.292416                            5.636798      -0.431081       1.940142                    0.997697      22.086811      64.038219       0.582135       0.511137      -0.988117      -0.015418      -0.060930       0.002455       0.062898      -0.070515       0.012685      -0.002978       0.172628      -0.144048      -0.087503      -0.048871       0.136373              8.487692       5.358354       2.430022      -0.054916      12.613113       0.453899       7.491608           0.000593
           94              C       0.615511       2.685565       4.329917       0.613137      22.885076 0.25880236E+03  0.54363070E+04                                 7.557870                            5.802608      -0.264333       1.964202                    0.999321      22.947345      65.927455       0.597669       0.487876      -1.005604      -0.023655       0.005048      -0.016095       0.029053      -0.033425      -0.079409       0.052589      -0.165085       0.032220      -0.132139       0.002881       0.129259              8.667415      11.545127       0.997434       2.230773       7.230440      -2.034816       7.226677          -0.000144
           95              C       4.106071       5.617047       6.250482       0.652689      22.834589 0.24282341E+03  0.50512838E+04                                 7.767255                            5.737229      -0.390438       1.942874                    0.998424      22.559714      65.820015       0.579228       0.508329      -0.989176       0.011174       0.064885      -0.001273       0.065853      -0.057604      -0.008669      -0.009742       0.184933      -0.178775      -0.084681      -0.054218       0.138899              9.357828       6.323103       2.968115       1.540895      14.310622      -0.976497       7.439760           0.000457
           96              C       5.404690       3.235950       7.530090       0.584868      22.628454 0.25907278E+03  0.54411783E+04                                 7.493766                            5.810094      -0.326989       1.950440                    0.998689      22.943394      65.823033       0.596842       0.488625      -1.005631       0.055173       0.016850       0.011386       0.058801      -0.008600      -0.003249       0.029936      -0.179512      -0.237208      -0.083409      -0.050534       0.133943              8.520913      11.592967       0.694891       0.762248       5.143753      -1.375122       8.826018           0.000675
           97              C       4.082561       0.029276      11.613307       0.016022      38.971094 0.44539294E+03  0.10512849E+05                                10.129041                            7.147825      -0.122038       1.974907                    0.998910      27.198194      77.817087       0.603244       0.430166      -1.057787       0.037051      -0.003260      -0.002661       0.037290       0.008677       0.004627      -0.039681      -0.091736      -0.014681      -0.046883      -0.022869       0.069752             12.479293      16.503962      -0.048195       0.872395       5.943334       3.072561      14.990583           0.050544
           98              C       1.303114      19.056583      10.455896      -0.031487      39.219793 0.44455903E+03  0.10456393E+05                                10.083428                            7.047385       0.150001       2.061674                    0.999317      27.229350      77.000634       0.621578       0.418946      -1.068043       0.023039       0.029172       0.023331       0.043887      -0.004174      -0.010095      -0.027131      -0.015282      -0.028346      -0.031763       0.000913       0.030850             12.701642      14.848974       1.069710       2.587393       6.388163       4.080255      16.867788           0.010550
           99              C       4.853990       0.480123      12.669272      -0.099404      35.923529 0.44658301E+03  0.10647569E+05                                 9.735346                            7.242172      -0.128902       1.941196                    0.998790      29.675979      87.994911       0.583299       0.440420      -1.041739       0.009356      -0.017830      -0.006294       0.021097      -0.014805      -0.015371      -0.028543      -0.072407      -0.006464      -0.048753      -0.003937       0.052690             11.595709      15.377700       0.828100       2.798598       5.697738       2.612812      13.711690           0.026889
          100              C       2.588798       0.160041      11.753949       0.550784      23.189687 0.28268304E+03  0.60874529E+04                                 7.711401                            6.133175      -0.506608       1.883568                    0.997963      23.969894      70.368137       0.569991       0.499002      -0.997153      -0.039767      -0.001203       0.000049       0.039786       0.021141       0.031344       0.083842      -0.040943       0.257474      -0.072950      -0.065560       0.138510              8.575241      11.936488      -0.778992      -0.858249       6.787406      -1.783977       7.001831          -0.020515
          101              C       0.522091      18.484730       9.319235       0.627067      23.609169 0.24990403E+03  0.52361674E+04                                 7.814253                            5.774792      -0.407114       1.921329                    0.998998      23.242227      68.060321       0.584164       0.500415      -0.993044      -0.060463       0.007890      -0.025429       0.066066      -0.045110      -0.015847      -0.086657      -0.106826      -0.104924      -0.103875      -0.022044       0.125919              9.260214      10.828363       0.907640       1.077411       5.172884       2.533275      11.779395          -0.000569
          102              C       2.042976      17.399574       4.816398       0.016366      39.373096 0.45445082E+03  0.10794973E+05                                10.275888                            7.249217      -0.207230       1.944317                    0.998737      27.572912      79.481085       0.594627       0.433637      -1.054274       0.029330       0.013140       0.028447       0.042920      -0.012579      -0.039417       0.018325       0.007758       0.097118      -0.035543      -0.025833       0.061375             12.671992      14.463649       2.321890       5.341109      15.043871       0.016815       8.508457           0.013834
          103              C       2.540850      16.314418       5.540357      -0.046006      41.591402 0.46265591E+03  0.11017966E+05                                10.580231                            7.242186      -0.035532       1.998394                    0.998702      27.870165      79.937415       0.604993       0.425121      -1.061552       0.014379       0.040217       0.018519       0.046553      -0.003800      -0.015803       0.004833       0.003478       0.067876      -0.016944      -0.012956       0.029900             13.747636      12.319129       3.687735       4.458518      20.695940       1.343190       8.227838           0.003475
          104              C       3.607483      16.497880       6.409568      -0.113997      36.750403 0.45223015E+03  0.10815068E+05                                 9.864515                            7.261129      -0.116269       1.940649                    0.998770      29.978156      88.997566       0.585809       0.437200      -1.043755      -0.019881       0.025662       0.004585       0.032785      -0.028892      -0.021162       0.000161       0.003707       0.065043      -0.043177       0.006083       0.037093             12.053976      13.008151       3.955502       4.271660      15.512934       1.631595       7.640844           0.000772
          105              C       4.213859      17.739173       6.550210      -0.006839      38.404354 0.44400648E+03  0.10440251E+05                                 9.976071                            7.074275       0.012009       2.022889                    0.998629      26.990316      76.315588       0.616281       0.422674      -1.065669      -0.046248      -0.004890      -0.002506       0.046574      -0.001359      -0.024373      -0.005175       0.012741       0.086845      -0.024189      -0.017111       0.041300             12.510904      14.995210       2.399753       4.607415      14.913653       0.121566       7.623849           0.002218
          106              C       3.716552      18.839943       5.830862      -0.022124      39.660250 0.45458346E+03  0.10761514E+05                                10.229760                            7.158449      -0.043140       1.997945                    0.998940      27.418466      78.012723       0.612056       0.422723      -1.064702      -0.029137      -0.036605       0.008083       0.047479       0.002580      -0.033541      -0.002109       0.037467       0.056615      -0.028348      -0.019759       0.048107             12.986150      12.139508       3.612058       3.848858      18.998844       0.236304       7.820098           0.004408
          107              C       2.627937      18.650626       4.973179      -0.137956      35.703883 0.45179025E+03  0.10815812E+05                                 9.666423                            7.239633      -0.080305       1.948906                    0.998470      30.416036      90.724669       0.588107       0.435038      -1.043706      -0.011724      -0.013394       0.026839       0.032205      -0.025591      -0.015172      -0.005191       0.008898       0.034370      -0.035803       0.009602       0.026201             11.543258      12.598778       4.208874       4.182952      14.381103       1.164806       7.649893           0.002301
          108              C       0.808837      17.335167       3.947187       0.601537      22.058429 0.25033508E+03  0.52291910E+04                                 7.453795                            5.757950      -0.351711       1.947447                    0.998449      22.859313      66.079744       0.590402       0.496644      -0.998400      -0.053822      -0.014609      -0.017685       0.058506      -0.017525      -0.004037       0.056379      -0.171815      -0.187605      -0.078799      -0.056299       0.135098              8.398459      11.505449       1.115135       1.164401       5.110134      -0.842284       8.579795           0.000691
          109              C       2.025535      14.915036       5.321325       0.660581      22.413349 0.24201107E+03  0.50269897E+04                                 7.703206                            5.736604      -0.421001       1.937021                    0.998062      22.381646      65.117851       0.578266       0.509924      -0.989026      -0.019915      -0.067923       0.008795       0.071327      -0.061834      -0.006723      -0.006769       0.183110      -0.151718      -0.087146      -0.048727       0.135872              9.384625       6.316689       3.265291       1.912847      14.389953       1.150014       7.447232           0.000324
          110              C       5.515680      17.842614       7.308752       0.605132      22.323930 0.26076601E+03  0.54872201E+04                                 7.454052                            5.825520      -0.199370       1.986764                    0.999399      22.990235      66.081570       0.596424       0.488034      -1.005651       0.021310       0.014635       0.031405       0.040676      -0.028327      -0.070869       0.066152      -0.143249       0.024879      -0.116566      -0.013771       0.130337              8.566257      11.988562       1.187980       1.956607       6.436493      -1.261707       7.273716           0.000063
          111              C       7.634276       0.710426       6.015310       0.687765      20.657254 0.23004928E+03  0.47329847E+04                                 7.354147                            5.644177      -0.532224       1.908464                    0.997564      22.134245      64.742144       0.573298       0.519292      -0.981491       0.023267       0.065077      -0.010299       0.069874      -0.061379       0.003090      -0.010836       0.179492      -0.148028      -0.086468      -0.047139       0.133607              8.632711       5.654067       2.800056      -0.224930      12.670430       0.236580       7.573637           0.000509
          112              C       1.312934       8.070358      17.273555      -0.007135      39.160096 0.43851724E+03  0.10247798E+05                                10.007716                            6.950359       0.029463       2.020713                    0.998964      26.855864      74.949852       0.634458       0.413104      -1.075069      -0.009331      -0.039044       0.018876       0.044359      -0.004743       0.032392       0.002835       0.022191       0.085701      -0.029996      -0.018768       0.048764             12.716288      11.805540       2.363519      -4.059477      18.833341       0.439213       7.509983           0.003677
          113              C       1.862401       6.965685      16.595709      -0.042289      39.842113 0.44331258E+03  0.10405981E+05                                10.128521                            7.012269       0.063186       2.029642                    0.999078      27.310531      76.819297       0.627328       0.415947      -1.071379      -0.026815      -0.011721       0.025017       0.038500       0.002491       0.009022       0.010500      -0.001421       0.089126      -0.017516      -0.016346       0.033862             12.673862      14.929448       1.607386      -4.765291      15.704526       1.096348       7.387611           0.002023
          114              C       1.278611       5.720488      16.740962      -0.128104      37.740415 0.45545220E+03  0.10905034E+05                                 9.986858                            7.250874      -0.070976       1.946664                    0.999335      30.290210      89.803921       0.590953       0.432882      -1.046966       0.001100       0.016739       0.023651       0.028995      -0.019854       0.012184       0.005296      -0.008950       0.075567      -0.035661       0.007211       0.028451             12.035671      13.362798       3.520030      -4.082284      15.660387       0.152119       7.083827           0.001056
          115              C       0.180479       5.529220      17.575589      -0.068984      43.598649 0.47356765E+03  0.11336851E+05                                10.850794                            7.295936      -0.038724       1.986983                    0.999046      28.308201      81.244604       0.606994       0.421513      -1.064463       0.035576       0.028195       0.005577       0.045736       0.000658       0.007884       0.006114       0.013386       0.054410      -0.016870      -0.004908       0.021778             14.054275      12.966241       2.960400      -4.141977      21.326461       1.462278       7.870124           0.003485
          116              C      -0.359546       6.629989      18.255741       0.024246      39.292504 0.44597695E+03  0.10512766E+05                                10.137369                            7.108766      -0.162268       1.954666                    0.999002      27.270047      77.553200       0.611497       0.424920      -1.062784       0.047127       0.009308       0.004656       0.048262      -0.011255       0.041641      -0.007554       0.008704       0.083947      -0.038108      -0.018824       0.056932             12.612041      14.478018       1.348007      -4.886590      15.448083       1.637648       7.910023           0.015637
          117              C       0.205096       7.890800      18.098960      -0.126023      34.815457 0.44155273E+03  0.10449515E+05                                 9.417523                            7.119116       0.116531       2.025957                    0.998738      29.122237      84.744445       0.601301       0.430428      -1.052580       0.016342      -0.013978       0.017045       0.027441      -0.019392       0.025321       0.007156       0.011331       0.061704      -0.038599       0.001969       0.036630             11.145765      12.155095       3.225495      -3.962727      14.049082       0.138931       7.233117           0.001882
          118              C       1.822017       9.467788      17.056829       0.669730      20.682419 0.23310909E+03  0.47984857E+04                                 7.292418                            5.636797      -0.431081       1.940142                    0.997697      22.086777      64.038019       0.582136       0.511136      -0.988118       0.015419       0.060928       0.002455       0.062897      -0.070513      -0.012687       0.002978       0.172629      -0.144052      -0.087501      -0.048872       0.136374              8.487695       5.358354       2.430029       0.054913      12.613120      -0.453904       7.491612           0.000580
          119              C       3.161351       7.073029      15.857917       0.613139      22.885291 0.25880526E+03  0.54363768E+04                                 7.557887                            5.802622      -0.264343       1.964197                    0.999321      22.947386      65.927366       0.597672       0.487873      -1.005607       0.023656      -0.005050      -0.016094       0.029054      -0.033426       0.079409      -0.052588      -0.165085       0.032222      -0.132140       0.002881       0.129258              8.667433      11.545161       0.997435      -2.230784       7.230448       2.034819       7.226691          -0.000147
          120              C      -0.329209       4.141548      17.778482       0.652693      22.834623 0.24282387E+03  0.50512970E+04                                 7.767267                            5.737238      -0.390448       1.942870                    0.998424      22.559751      65.820196       0.579227       0.508330      -0.989175      -0.011177      -0.064885      -0.001273       0.065852      -0.057605       0.008668       0.009743       0.184931      -0.178783      -0.084680      -0.054220       0.138900              9.357842       6.323114       2.968119      -1.540900      14.310643       0.976498       7.439769           0.000437
          121              C       9.325173       6.522645      19.058090       0.584867      22.628363 0.25907136E+03  0.54411441E+04                                 7.493761                            5.810087      -0.327035       1.950427                    0.998689      22.943372      65.823074       0.596840       0.488627      -1.005629      -0.055173      -0.016850       0.011384       0.058801      -0.008599       0.003244      -0.029931      -0.179507      -0.237197      -0.083404      -0.050534       0.133938              8.520909      11.592954       0.694889      -0.762263       5.143751       1.375121       8.826022           0.000658
          122              C      -0.305698       9.729319       0.085307       0.016021      38.971310 0.44539567E+03  0.10512932E+05                                10.129080                            7.147848      -0.122051       1.974901                    0.998910      27.198300      77.817518       0.603243       0.430166      -1.057786      -0.037051       0.003261      -0.002661       0.037289       0.008677      -0.004627       0.039679      -0.091734      -0.014682      -0.046881      -0.022868       0.069749             12.479343      16.504048      -0.048194      -0.872396       5.943353      -3.072566      14.990629           0.050535
          123              C      -0.925526      10.219200      21.983896      -0.031491      39.220078 0.44456289E+03  0.10456509E+05                                10.083476                            7.047416       0.149990       2.061668                    0.999317      27.229495      77.001188       0.621577       0.418946      -1.068043      -0.023040      -0.029169       0.023332       0.043886      -0.004174       0.010095       0.027129      -0.015278      -0.028345      -0.031762       0.000914       0.030848             12.701701      14.849044       1.069714      -2.587397       6.388191      -4.080273      16.867868           0.010533
          124              C      -1.077128       9.278472       1.141272      -0.099404      35.923645 0.44658476E+03  0.10647621E+05                                 9.735358                            7.242180      -0.128900       1.941196                    0.998790      29.676055      87.995154       0.583299       0.440419      -1.041739      -0.009356       0.017830      -0.006294       0.021097      -0.014805       0.015372       0.028539      -0.072402      -0.006466      -0.048752      -0.003934       0.052685             11.595725      15.377729       0.828105      -2.798609       5.697744      -2.612812      13.711702           0.026881
          125              C       1.188065       9.598554       0.225949       0.550785      23.189620 0.28268193E+03  0.60874261E+04                                 7.711405                            6.133175      -0.506627       1.883563                    0.997963      23.969870      70.368174       0.569989       0.499004      -0.997151       0.039769       0.001203       0.000050       0.039787       0.021140      -0.031344      -0.083845      -0.040942       0.257471      -0.072949      -0.065562       0.138511              8.575248      11.936499      -0.778990       0.858254       6.787413       1.783980       7.001832          -0.020525
          126              C      -0.144504      10.791054      20.847235       0.627068      23.609189 0.24990435E+03  0.52361728E+04                                 7.814242                            5.774786      -0.407093       1.921335                    0.998998      23.242192      68.060080       0.584167       0.500414      -0.993046       0.060462      -0.007886      -0.025429       0.066064      -0.045109       0.015847       0.086655      -0.106828      -0.104925      -0.103873      -0.022045       0.125918              9.260199      10.828337       0.907638      -1.077404       5.172879      -2.533274      11.779381          -0.000598
          127              C      -1.665388      11.876210      16.344398       0.016366      39.372929 0.45444861E+03  0.10794908E+05                                10.275863                            7.249203      -0.207228       1.944318                    0.998737      27.572833      79.480805       0.594627       0.433638      -1.054274      -0.029327      -0.013139       0.028446       0.042917      -0.012576       0.039415      -0.018324       0.007763       0.097116      -0.035539      -0.025834       0.061373             12.671955      14.463602       2.321873      -5.341096      15.043823      -0.016808       8.508441           0.013833
          128              C      -2.163263      12.961365      17.068357      -0.046007      41.591047 0.46265251E+03  0.11017860E+05                                10.580163                            7.242155      -0.035514       1.998401                    0.998702      27.870040      79.936867       0.604995       0.425120      -1.061553      -0.014379      -0.040217       0.018520       0.046553      -0.003799       0.015804      -0.004833       0.003481       0.067876      -0.016943      -0.012958       0.029901             13.747521      12.319031       3.687659      -4.458483      20.695743      -1.343149       8.227789           0.003472
          129              C       7.723105      12.777904      17.937568      -0.113995      36.750143 0.45222727E+03  0.10814979E+05                                 9.864466                            7.261105      -0.116266       1.940651                    0.998770      29.978012      88.996972       0.585811       0.437200      -1.043755       0.019882      -0.025662       0.004586       0.032785      -0.028891       0.021163      -0.000161       0.003710       0.065045      -0.043177       0.006082       0.037095             12.053899      13.008059       3.955444      -4.271632      15.512827      -1.631567       7.640810           0.000762
          130              C       7.116728      11.536610      18.078210      -0.006839      38.404139 0.44400424E+03  0.10440182E+05                                 9.976030                            7.074255       0.012010       2.022891                    0.998629      26.990223      76.315199       0.616282       0.422674      -1.065670       0.046248       0.004889      -0.002506       0.046573      -0.001359       0.024375       0.005175       0.012741       0.086848      -0.024190      -0.017112       0.041302             12.510836      14.995126       2.399704      -4.607398      14.913554      -0.121549       7.623827           0.002213
          131              C       7.614036      10.435841      17.358862      -0.022124      39.660071 0.45458155E+03  0.10761457E+05                                10.229730                            7.158435      -0.043147       1.997944                    0.998940      27.418406      78.012495       0.612056       0.422723      -1.064702       0.029136       0.036605       0.008082       0.047478       0.002580       0.033542       0.002109       0.037467       0.056617      -0.028349      -0.019759       0.048108             12.986096      12.139471       3.612015      -3.848855      18.998731      -0.236287       7.820086           0.004402
          132              C       8.702650      10.625158      16.501179      -0.137960      35.704023 0.45179231E+03  0.10815875E+05                                 9.666450                            7.239651      -0.080313       1.948902                    0.998470      30.416125      90.725033       0.588106       0.435038      -1.043706       0.011722       0.013395       0.026839       0.032205      -0.025591       0.015173       0.005191       0.008897       0.034369      -0.035804       0.009602       0.026202             11.543288      12.598806       4.208879      -4.182965      14.381143      -1.164806       7.649915           0.002297
          133              C      -0.431250      11.940616      15.475187       0.601537      22.058337 0.25033385E+03  0.52291606E+04                                 7.453788                            5.757945      -0.351730       1.947443                    0.998449      22.859250      66.079596       0.590401       0.496646      -0.998399       0.053819       0.014611      -0.017684       0.058504      -0.017523       0.004037      -0.056375      -0.171816      -0.187592      -0.078793      -0.056301       0.135094              8.398449      11.505425       1.115136      -1.164407       5.110130       0.842282       8.579792           0.000692
          134              C      -1.647948      14.360748      16.849325       0.660581      22.413221 0.24200977E+03  0.50269522E+04                                 7.703165                            5.736582      -0.420981       1.937029                    0.998062      22.381514      65.117250       0.578268       0.509923      -0.989028       0.019915       0.067922       0.008795       0.071326      -0.061836       0.006724       0.006768       0.183111      -0.151719      -0.087147      -0.048727       0.135874              9.384561       6.316644       3.265254      -1.912830      14.389837      -1.149989       7.447202           0.000315
          135              C       5.814908      11.433169      18.836752       0.605131      22.323890 0.26076538E+03  0.54872016E+04                                 7.454039                            5.825510      -0.199370       1.986765                    0.999399      22.990159      66.081237       0.596425       0.488033      -1.005651      -0.021310      -0.014636       0.031405       0.040676      -0.028328       0.070869      -0.066152      -0.143248       0.024879      -0.116565      -0.013772       0.130337              8.566239      11.988531       1.187973      -1.956608       6.436480       1.261708       7.273706           0.000051
          136              C       7.095586       9.048169      17.543310       0.687763      20.657216 0.23004900E+03  0.47329760E+04                                 7.354135                            5.644173      -0.532229       1.908463                    0.997564      22.134187      64.741890       0.573298       0.519292      -0.981491      -0.023268      -0.065076      -0.010299       0.069874      -0.061378      -0.003091       0.010837       0.179493      -0.148025      -0.086468      -0.047138       0.133606              8.632691       5.654055       2.800044       0.224927      12.670391      -0.236584       7.573628           0.000497
          137              O       9.280729       0.407324      16.539913      -0.673924      43.821854 0.73391168E+03  0.19165339E+05                                10.024853                            8.581813      -0.009131       2.002162                    0.995762      30.858641      85.924796       0.623287       0.376310      -1.120083      -0.033166      -0.070900       0.062271       0.100022      -0.034088      -0.003510      -0.036234       0.148952      -0.068229      -0.089996      -0.003452       0.093448             10.982310       8.918765       3.258402      -1.882112      12.988980      -4.344464      11.039185           0.000861
          138              O       9.046747       0.096805      18.731386      -0.535361      35.191144 0.57293110E+03  0.14090195E+05                                 8.743354                            7.541833       0.099899       2.073797                    0.996656      28.453673      77.366538       0.668973       0.372291      -1.120956      -0.026058       0.012388      -0.021947       0.036251      -0.043470      -0.007257       0.027219       0.035330       0.035841      -0.058134       0.005243       0.052891              9.593053       6.115960       0.156422       0.374363      12.989690       3.671615       9.673511           0.026221
          139              O       7.828958      17.591038      18.243752      -0.590510      40.681430 0.65691945E+03  0.16660317E+05                                 9.579819                            8.109809       0.105409       2.061214                    0.994931      29.382330      80.221914       0.643272       0.375440      -1.122458      -0.066054       0.035722      -0.092128       0.118856       0.026938      -0.071489      -0.015911      -0.059892      -0.123377      -0.098623       0.018329       0.080294             10.752927      15.135809       3.240672      -1.432387      10.762581      -1.928526       6.360391           0.001315
          140              O       7.149231      16.123150      19.733861      -0.634132      32.522104 0.52353101E+03  0.12547850E+05                                 8.036785                            7.074396       0.581566       2.203190                    0.998121      29.168245      77.475743       0.712872       0.358482      -1.135246      -0.130953      -0.040551      -0.029954       0.140322      -0.040874      -0.039473      -0.020162      -0.108514       0.114091      -0.100811       0.043945       0.056865              8.531655       7.232320      -0.950025       1.641429       8.192213      -3.124105      10.170432          -0.000238
          141              O       3.489455      13.113014      17.776407      -0.743512      52.510428 0.82503126E+03  0.22230384E+05                                11.373344                            9.123533      -0.101210       1.950107                    0.997746      32.739217      93.227189       0.600818       0.378344      -1.116266       0.070293       0.036388      -0.111907       0.137071      -0.039001      -0.008457      -0.064679       0.126560      -0.147457      -0.114201       0.014545       0.099656             13.487147       8.711574       0.934080       0.615594      19.359891      -7.856033      12.389977           0.001791
          142              O       3.048444      13.582402      15.649952      -0.480578      31.770186 0.49894926E+03  0.11844401E+05                                 8.146083                            7.012611       0.145296       2.110377                    0.996666      27.125722      72.274598       0.698096       0.369602      -1.123886      -0.038940       0.024091       0.012912       0.047575      -0.000903       0.022155       0.009495       0.100281       0.020559      -0.055215      -0.001453       0.056669              8.830042       7.325557       2.602528       2.054217      10.850315       1.395806       8.314255           0.024239
          143              O       1.113162      16.002924      16.194996      -0.573300      42.170838 0.66395545E+03  0.16917518E+05                                 9.832588                            8.143720       0.018457       2.028461                    0.996341      29.497025      81.253053       0.641757       0.374574      -1.120859       0.021025      -0.015381      -0.073793       0.078256       0.005805      -0.028451       0.012064      -0.020908      -0.266457      -0.096216       0.039655       0.056561             11.179158      18.992231       1.016664      -2.844174       7.936951      -1.005446       6.608293           0.094808
          144              O       2.179212      16.554480      14.320312      -0.516854      28.582898 0.44576187E+03  0.10240046E+05                                 7.326746                            6.493913       0.760635       2.284343                    0.999038      27.275667      70.413312       0.751564       0.354765      -1.140748      -0.005941       0.003599       0.007485       0.010211      -0.021229      -0.024434      -0.005853      -0.214914       0.138437      -0.136008       0.049233       0.086775              7.814729       5.373594       0.004241       0.088465       5.804332      -2.452083      12.266260           0.013467
          145              O       8.962837       0.735798      10.617519      -0.473683      34.496857 0.57834903E+03  0.14249168E+05                                 8.604546                            7.643637       0.281750       2.114295                    0.997428      28.693534      77.950172       0.656244       0.378827      -1.116699      -0.030143      -0.024715       0.026784       0.047295       0.021602       0.008955      -0.039351      -0.058230       0.039159      -0.051500      -0.007137       0.058638              9.103883       9.534580       2.281758      -2.652961       7.814275      -2.636582       9.962795           0.226238
          146              O       5.541436      18.367627      11.801675      -0.449894      29.566701 0.48218478E+03  0.11344561E+05                                 7.664811                            6.893912       0.321677       2.140635                    0.997717      27.568074      73.031201       0.704341       0.369615      -1.124321      -0.030802       0.029890       0.010312       0.044142      -0.000617       0.029938      -0.024259      -0.111035       0.047324      -0.073888       0.011266       0.062623              8.004423       8.593541      -2.965124       1.361172       8.147520      -1.722939       7.272209           0.191792
          147              O       8.278160       1.151514      13.607651      -0.767073      52.388528 0.83642312E+03  0.22646531E+05                                11.423155                            9.211551      -0.114762       1.939835                    0.997398      33.341082      95.608540       0.594648       0.380427      -1.113170      -0.107708      -0.109553      -0.064968       0.166804      -0.027208      -0.009250      -0.059486       0.064795      -0.070680      -0.086663       0.029279       0.057384             13.318699      21.105559       2.504351       3.294605       7.226306       1.623444      11.624232          -0.000771
          148              O       6.389447       1.374010      14.742006      -0.593176      38.752030 0.60016637E+03  0.14857624E+05                                 9.117585                            7.642264       0.467226       2.169039                    0.997589      29.093684      78.077662       0.677992       0.364925      -1.132238      -0.023483      -0.051936      -0.015014       0.058943      -0.077776      -0.074600      -0.052957      -0.060009       0.085001      -0.145631       0.068972       0.076658             10.176753       8.915330      -1.318132      -3.411427       6.877604       3.050768      14.737325           0.002328
          149              O       7.796027       2.573927      18.536332      -0.532731      39.766458 0.61294848E+03  0.15286850E+05                                 9.422073                            7.779907       0.133288       2.085542                    0.996084      28.328107      76.839727       0.663218       0.370302      -1.125696      -0.021264       0.008576       0.061047       0.065211       0.008502      -0.021269       0.014546      -0.013512      -0.231543      -0.083147       0.033544       0.049603             10.612316      18.084212       1.428923      -1.989881       7.686597      -0.388079       6.066138           0.103167
          150              O       6.683212       1.787775      20.273141      -0.591362      33.260735 0.54306227E+03  0.13173487E+05                                 8.249521                            7.290325       0.370698       2.125661                    0.998416      29.489183      79.543535       0.687986       0.367008      -1.125358       0.013888       0.016778      -0.029846       0.036948      -0.039943      -0.040083       0.012875      -0.239044       0.119150      -0.153219       0.041546       0.111672              8.568011       6.201998       0.056124       0.048137       6.028665      -1.691470      13.473371           0.008315
          151              O       5.873620       4.914233      18.906842      -0.473508      30.457696 0.46295767E+03  0.10760987E+05                                 7.860506                            6.691525       0.322700       2.171043                    0.997901      26.598134      69.592157       0.726533       0.362694      -1.131847       0.037807      -0.024871      -0.000592       0.045258      -0.010409       0.016512       0.012355       0.094900       0.052544      -0.059965       0.012141       0.047825              8.940919       7.042254       2.742828       2.283157      11.133587       2.990035       8.646916           0.025320
          152              O       5.528364       5.399821      16.777160      -0.730641      48.462109 0.83045410E+03  0.22404115E+05                                10.759717                            9.149533      -0.106743       1.948920                    0.997744      32.658802      92.932666       0.600593       0.378019      -1.116958      -0.063875      -0.055417       0.110176       0.138888      -0.042228       0.001452      -0.050486       0.116469      -0.165520      -0.098456      -0.003102       0.101557             11.671221       8.216690       0.697502       0.970841      17.021150      -4.340874       9.775823           0.001143
          153              O       1.831598       2.369387      14.725406      -0.640202      32.562110 0.54731043E+03  0.13244182E+05                                 8.033777                            7.234342       0.662049       2.231667                    0.997477      29.180058      77.494961       0.705861       0.358588      -1.136885       0.119911      -0.009513      -0.001582       0.120298      -0.038967      -0.039694       0.000906      -0.131904       0.181447      -0.115127       0.041832       0.073294              8.377150       7.774589      -0.813112       0.972935       7.199639      -1.529016      10.157222          -0.000396
          154              O       1.138418       0.928433      16.242260      -0.635380      41.641429 0.67807432E+03  0.17305385E+05                                 9.666416                            8.180185       0.206348       2.084971                    0.995792      29.799432      81.183362       0.648518       0.370067      -1.128349       0.059486      -0.039101       0.048778       0.086295       0.031731      -0.081481       0.005220      -0.076453      -0.121060      -0.115038       0.036771       0.078267             11.040388      16.668276       2.852376      -1.484049       9.883452      -1.334270       6.569436           0.001575
          155              O      -0.305338      18.116440      18.063454      -0.750853      52.714884 0.88039924E+03  0.24154639E+05                                11.475674                            9.476812      -0.232639       1.895663                    0.998020      33.713026      97.449885       0.583592       0.382539      -1.111164       0.020785       0.074068      -0.127010       0.148491      -0.024323      -0.020072      -0.045836       0.142318      -0.191362      -0.103556      -0.004505       0.108061             13.018732      10.611823       4.808353      -3.473668      16.314183      -5.686002      12.130190           0.000488
          156              O      -0.188380      18.400806      15.852383      -0.464027      33.062683 0.53534697E+03  0.12861060E+05                                 8.253597                            7.208361       0.266084       2.165322                    0.995484      26.453021      69.604346       0.700480       0.363973      -1.134615       0.013532       0.006279      -0.010599       0.018300      -0.040723       0.002435       0.022304       0.053293       0.027416      -0.059581       0.013299       0.046282              8.981466       5.888645       0.346614       0.171524      11.576731       2.477452       9.479021           0.026830
          157              O       5.449134       9.351271       5.011913      -0.673920      43.821946 0.73391349E+03  0.19165401E+05                                10.024874                            8.581828      -0.009145       2.002158                    0.995762      30.858665      85.924935       0.623286       0.376310      -1.120082       0.033164       0.070898       0.062272       0.100021      -0.034087       0.003511       0.036235       0.148950      -0.068230      -0.089996      -0.003451       0.093447             10.982337       8.918786       3.258416       1.882119      12.989021       4.344479      11.039204           0.000867
          158              O       5.683115       9.661789       7.203386      -0.535356      35.191236 0.57293239E+03  0.14090233E+05                                 8.743360                            7.541834       0.099876       2.073789                    0.996656      28.453736      77.366705       0.668974       0.372290      -1.120957       0.026060      -0.012390      -0.021945       0.036253      -0.043471       0.007258      -0.027220       0.035331       0.035859      -0.058138       0.005245       0.052892              9.593066       6.115964       0.156429      -0.374367      12.989719      -3.671628       9.673516           0.026268
          159              O       3.501630      11.684746       6.715752      -0.590507      40.681475 0.65692060E+03  0.16660355E+05                                 9.579831                            8.109820       0.105392       2.061209                    0.994931      29.382353      80.222028       0.643271       0.375440      -1.122458       0.066052      -0.035722      -0.092127       0.118855       0.026939       0.071489       0.015911      -0.059892      -0.123379      -0.098623       0.018328       0.080295             10.752939      15.135821       3.240669       1.432389      10.762599       1.928525       6.360396           0.001315
          160              O       4.181356      13.152634       8.205861      -0.634129      32.521924 0.52352735E+03  0.12547739E+05                                 8.036748                            7.074365       0.581576       2.203193                    0.998121      29.168201      77.475511       0.712875       0.358482      -1.135247       0.130953       0.040550      -0.029954       0.140322      -0.040874       0.039473       0.020160      -0.108515       0.114095      -0.100811       0.043948       0.056863              8.531614       7.232280      -0.950022      -1.641419       8.192178       3.124087      10.170383          -0.000113
          161              O       7.841132      16.162770       6.248407      -0.743514      52.511176 0.82504596E+03  0.22230892E+05                                11.373471                            9.123630      -0.101251       1.950092                    0.997746      32.739448      93.228261       0.600812       0.378345      -1.116264      -0.070291      -0.036387      -0.111907       0.137070      -0.038998       0.008455       0.064683       0.126563      -0.147464      -0.114204       0.014547       0.099657             13.487302       8.711674       0.934080      -0.615617      19.360120       7.856125      12.390111           0.001816
          162              O      -2.670857      15.693381       4.121952      -0.480576      31.770831 0.49896127E+03  0.11844764E+05                                 8.146204                            7.012704       0.145231       2.110354                    0.996665      27.125980      72.275668       0.698090       0.369603      -1.123884       0.038945      -0.024091       0.012909       0.047578      -0.000899      -0.022156      -0.009497       0.100295       0.020593      -0.055228      -0.001445       0.056673              8.830184       7.325668       2.602587      -2.054249      10.850518      -1.395828       8.314367           0.024210
          163              O      -0.735574      13.272860       4.666996      -0.573297      42.170852 0.66395606E+03  0.16917536E+05                                 9.832585                            8.143720       0.018445       2.028457                    0.996341      29.497044      81.253087       0.641757       0.374574      -1.120859      -0.021022       0.015379      -0.073791       0.078254       0.005808       0.028456      -0.012068      -0.020914      -0.266469      -0.096223       0.039656       0.056567             11.179155      18.992238       1.016652       2.844151       7.936957       1.005441       6.608271           0.094814
          164              O      -1.801624      12.721304       2.792312      -0.516836      28.582010 0.44574450E+03  0.10239537E+05                                 7.326552                            6.493751       0.760674       2.284360                    0.999038      27.275414      70.412057       0.751580       0.354762      -1.140752       0.005942      -0.003599       0.007483       0.010211      -0.021233       0.024436       0.005851      -0.214926       0.138451      -0.136017       0.049238       0.086779              7.814514       5.373456       0.004239      -0.088465       5.804187       2.452000      12.265899           0.013432
          165              O       5.767025       9.022796      22.145519      -0.473677      34.496414 0.57833975E+03  0.14248896E+05                                 8.604545                            7.643637       0.281714       2.114289                    0.997428      28.693053      77.949003       0.656235       0.378834      -1.116693       0.030152       0.024714       0.026783       0.047300       0.021569      -0.008967       0.039366      -0.058213       0.039099      -0.051479      -0.007158       0.058637              9.103882       9.534581       2.281758       2.652957       7.814279       2.636582       9.962786           0.226181
          166              O       5.789151      10.908157       0.273675      -0.449891      29.566581 0.48218258E+03  0.11344506E+05                                 7.664846                            6.893943       0.321652       2.140630                    0.997717      27.567762      73.030557       0.704331       0.369620      -1.124316       0.030811      -0.029889       0.010311       0.044147      -0.000593      -0.029918       0.024274      -0.111018       0.047289      -0.073868       0.011244       0.062623              8.004461       8.593582      -2.965140      -1.361176       8.147561       1.722946       7.272239           0.191725
          167              O       6.451702       8.607080       2.079651      -0.767072      52.388487 0.83642215E+03  0.22646496E+05                                11.423148                            9.211544      -0.114755       1.939837                    0.997398      33.341057      95.608418       0.594648       0.380426      -1.113170       0.107707       0.109548      -0.064970       0.166802      -0.027207       0.009250       0.059485       0.064796      -0.070689      -0.086662       0.029278       0.057384             13.318693      21.105557       2.504352      -3.294617       7.226305      -1.623441      11.624218          -0.000785
          168              O       8.340416       8.384584       3.214006      -0.593171      38.751815 0.60016219E+03  0.14857493E+05                                 9.117547                            7.642234       0.467229       2.169041                    0.997589      29.093606      78.077342       0.677994       0.364925      -1.132238       0.023484       0.051930      -0.015015       0.058938      -0.077775       0.074600       0.052957      -0.060015       0.084995      -0.145630       0.068973       0.076657             10.176709       8.915289      -1.318125       3.411406       6.877581      -3.050754      14.737256           0.002341
          169              O       6.933836       7.184668       7.008332      -0.532719      39.766141 0.61294293E+03  0.15286662E+05                                 9.421978                            7.779837       0.133325       2.085556                    0.996084      28.328071      76.839257       0.663226       0.370299      -1.125700       0.021262      -0.008578       0.061046       0.065210       0.008505       0.021278      -0.014552      -0.013516      -0.231554      -0.083155       0.033547       0.049608             10.612200      18.083988       1.428901       1.989864       7.686528       0.388075       6.066085           0.103171
          170              O       8.046650       7.970820       8.745141      -0.591376      33.260605 0.54305960E+03  0.13173410E+05                                 8.249521                            7.290327       0.370664       2.125654                    0.998416      29.489046      79.543195       0.687983       0.367010      -1.125356      -0.013883      -0.016779      -0.029841       0.036942      -0.039946       0.040082      -0.012871      -0.239040       0.119138      -0.153216       0.041545       0.111671              8.568011       6.201998       0.056121      -0.048144       6.028670       1.691470      13.473364           0.008474
          171              O       8.856243       4.844361       7.378842      -0.473509      30.458086 0.46296433E+03  0.10761186E+05                                 7.860591                            6.691588       0.322657       2.171030                    0.997901      26.598234      69.592678       0.726526       0.362695      -1.131845      -0.037807       0.024872      -0.000586       0.045259      -0.010405      -0.016515      -0.012355       0.094910       0.052567      -0.059973       0.012143       0.047830              8.941027       7.042325       2.742875      -2.283183      11.133758      -2.990076       8.646999           0.025383
          172              O       9.201498       4.358774       5.249160      -0.730636      48.461641 0.83044433E+03  0.22403781E+05                                10.759641                            9.149473      -0.106740       1.948923                    0.997744      32.658635      92.931991       0.600596       0.378018      -1.116958       0.063875       0.055419       0.110174       0.138887      -0.042226      -0.001450       0.050486       0.116474      -0.165518      -0.098457      -0.003101       0.101557             11.671131       8.216622       0.697484      -0.970838      17.020994       4.340849       9.775778           0.001160
          173              O       1.945265       7.389208       3.197406      -0.640200      32.561872 0.54730526E+03  0.13244025E+05                                 8.033742                            7.234311       0.662062       2.231674                    0.997477      29.179910      77.494467       0.705862       0.358588      -1.136884      -0.119910       0.009510      -0.001583       0.120297      -0.038966       0.039693      -0.000907      -0.131906       0.181445      -0.115127       0.041833       0.073294              8.377113       7.774549      -0.813108      -0.972930       7.199618       1.529016      10.157172          -0.000404
          174              O       2.638445       8.830162       4.714260      -0.635385      41.641733 0.67808079E+03  0.17305593E+05                                 9.666465                            8.180226       0.206349       2.084970                    0.995792      29.799542      81.183780       0.648516       0.370067      -1.128349      -0.059488       0.039099       0.048777       0.086294       0.031731       0.081479      -0.005220      -0.076452      -0.121062      -0.115036       0.036770       0.078266             11.040447      16.668373       2.852382       1.484051       9.883503       1.334276       6.569464           0.001584
          175              O       0.682926      11.159343       6.535454      -0.750854      52.714779 0.88039824E+03  0.24154604E+05                                11.475653                            9.476802      -0.232638       1.895663                    0.998020      33.713044      97.449907       0.583592       0.382539      -1.111165      -0.020785      -0.074071      -0.127010       0.148493      -0.024322       0.020072       0.045834       0.142317      -0.191360      -0.103554      -0.004506       0.108060             13.018703      10.611799       4.808335       3.473650      16.314148       5.685977      12.130163           0.000523
          176              O       0.565968      10.874978       4.324383      -0.464027      33.062931 0.53535169E+03  0.12861206E+05                                 8.253648                            7.208400       0.266062       2.165313                    0.995484      26.453108      69.604738       0.700477       0.363974      -1.134614      -0.013530      -0.006279      -0.010600       0.018299      -0.040724      -0.002435      -0.022304       0.053292       0.027419      -0.059583       0.013300       0.046283              8.981529       5.888679       0.346621      -0.171526      11.576843      -2.477467       9.479065           0.026831
          177              O      -1.727004      19.109865       6.516087      -0.673922      43.821945 0.73391396E+03  0.19165417E+05                                10.024873                            8.581831      -0.009140       2.002159                    0.995762      30.858671      85.924967       0.623285       0.376310      -1.120082       0.033166       0.070900      -0.062271       0.100022      -0.034088      -0.003512      -0.036234       0.148948      -0.068232      -0.089994      -0.003452       0.093446             10.982331       8.918784       3.258406      -1.882113      12.988996      -4.344469      11.039215           0.000878
          178              O      -1.493022      19.420384       4.324614      -0.535355      35.191803 0.57294348E+03  0.14090587E+05                                 8.743489                            7.541937       0.099835       2.073776                    0.996656      28.453854      77.367470       0.668965       0.372293      -1.120954       0.026066      -0.012389       0.021941       0.036253      -0.043477      -0.007260       0.027222       0.035327       0.035876      -0.058144       0.005246       0.052898              9.593217       6.116049       0.156429       0.374368      12.989966       3.671684       9.673638           0.026258
          179              O      -0.275233       1.926151       4.812248      -0.590511      40.681919 0.65692908E+03  0.16660630E+05                                 9.579914                            8.109882       0.105392       2.061207                    0.994931      29.382451      80.222522       0.643267       0.375441      -1.122456       0.066055      -0.035723       0.092124       0.118854       0.026939      -0.071488      -0.015913      -0.059889      -0.123382      -0.098622       0.018326       0.080295             10.753041      15.135965       3.240700      -1.432407      10.762703      -1.928560       6.360453           0.001318
          180              O       0.404494       3.394039       3.322139      -0.634133      32.523019 0.52354955E+03  0.12548422E+05                                 8.037003                            7.074580       0.581560       2.203190                    0.998121      29.168336      77.476710       0.712853       0.358488      -1.135240       0.130954       0.040549       0.029954       0.140322      -0.040873      -0.039467      -0.020164      -0.108517       0.114065      -0.100805       0.043941       0.056864              8.531893       7.232532      -0.950052       1.641482       8.192438      -3.124205      10.170708          -0.000085
          181              O       4.064270       6.404175       5.279593      -0.743513      52.510605 0.82503466E+03  0.22230502E+05                                11.373377                            9.123558      -0.101214       1.950106                    0.997746      32.739257      93.227404       0.600816       0.378345      -1.116265      -0.070293      -0.036389       0.111906       0.137070      -0.039001      -0.008457      -0.064679       0.126559      -0.147454      -0.114200       0.014545       0.099655             13.487189       8.711604       0.934092       0.615592      19.359959      -7.856055      12.390004           0.001836
          182              O       4.505281       5.934787       7.406048      -0.480578      31.770139 0.49894838E+03  0.11844374E+05                                 8.146071                            7.012601       0.145281       2.110372                    0.996666      27.125729      72.274581       0.698097       0.369602      -1.123886       0.038939      -0.024090      -0.012910       0.047573      -0.000902       0.022153       0.009496       0.100284       0.020565      -0.055218      -0.001450       0.056668              8.830029       7.325549       2.602523       2.054216      10.850290       1.395805       8.314247           0.024325
          183              O       6.440563       3.514265       6.861004      -0.573294      42.170477 0.66394855E+03  0.16917287E+05                                 9.832496                            8.143649       0.018461       2.028465                    0.996341      29.496959      81.252551       0.641763       0.374572      -1.120861      -0.021021       0.015379       0.073787       0.078249       0.005810      -0.028463       0.012071      -0.020920      -0.266470      -0.096227       0.039656       0.056571             11.179050      18.992042       1.016648      -2.844140       7.936876      -1.005432       6.608231           0.094833
          184              O       5.374513       2.962709       8.735688      -0.516843      28.582426 0.44575273E+03  0.10239779E+05                                 7.326646                            6.493831       0.760651       2.284352                    0.999038      27.275514      70.412605       0.751572       0.354764      -1.140750       0.005938      -0.003600      -0.007483       0.010208      -0.021233      -0.024438      -0.005858      -0.214923       0.138448      -0.136016       0.049237       0.086779              7.814617       5.373526       0.004240       0.088464       5.804254      -2.452036      12.266072           0.013548
          185              O      -1.409112      18.781391      12.438481      -0.473677      34.496582 0.57834335E+03  0.14249003E+05                                 8.604549                            7.643641       0.281726       2.114290                    0.997428      28.693232      77.949464       0.656238       0.378832      -1.116695       0.030147       0.024715      -0.026784       0.047297       0.021579       0.008963      -0.039356      -0.058210       0.039110      -0.051481      -0.007149       0.058630              9.103885       9.534584       2.281757      -2.652958       7.814279      -2.636581       9.962793           0.226177
          186              O       2.012289       1.149562      11.254325      -0.449897      29.566701 0.48218485E+03  0.11344567E+05                                 7.664831                            6.893929       0.321672       2.140635                    0.997717      27.567990      73.031058       0.704337       0.369616      -1.124319       0.030807      -0.029887      -0.010314       0.044144      -0.000610       0.029934      -0.024267      -0.111039       0.047315      -0.073888       0.011258       0.062629              8.004444       8.593565      -2.965133       1.361176       8.147539      -1.722942       7.272228           0.191875
          187              O      -0.724435      18.365675       9.448349      -0.767075      52.388445 0.83642150E+03  0.22646470E+05                                11.423126                            9.211529      -0.114760       1.939834                    0.997398      33.341116      95.608525       0.594650       0.380425      -1.113171       0.107708       0.109553       0.064968       0.166805      -0.027206      -0.009250      -0.059488       0.064792      -0.070687      -0.086664       0.029280       0.057384             13.318665      21.105512       2.504339       3.294592       7.226287       1.623436      11.624196          -0.000794
          188              O       1.164278      18.143179       8.313994      -0.593175      38.752087 0.60016749E+03  0.14857661E+05                                 9.117600                            7.642277       0.467212       2.169035                    0.997589      29.093696      78.077755       0.677991       0.364926      -1.132237       0.023484       0.051935       0.015013       0.058942      -0.077776      -0.074600      -0.052956      -0.060009       0.085002      -0.145630       0.068972       0.076658             10.176771       8.915346      -1.318133      -3.411429       6.877614       3.050775      14.737353           0.002327
          189              O      -0.242302      16.943262       4.519668      -0.532721      39.766289 0.61294530E+03  0.15286723E+05                                 9.421952                            7.779812       0.133337       2.085559                    0.996084      28.328216      76.839450       0.663232       0.370295      -1.125704       0.021257      -0.008576      -0.061040       0.065202       0.008513      -0.021295       0.014562      -0.013525      -0.231576      -0.083171       0.033550       0.049621             10.612175      18.083959       1.428900      -1.989863       7.686500      -0.388076       6.066068           0.103162
          190              O       0.870513      17.729414       2.782859      -0.591380      33.260750 0.54306261E+03  0.13173502E+05                                 8.249548                            7.290351       0.370664       2.125653                    0.998416      29.489097      79.543417       0.687981       0.367010      -1.125356      -0.013885      -0.016775       0.029845       0.036944      -0.039946      -0.040081       0.012874      -0.239036       0.119134      -0.153212       0.041541       0.111671              8.568040       6.202024       0.056121       0.048139       6.028683      -1.691475      13.473411           0.008280
          191              O       1.680105      14.602956       4.149158      -0.473510      30.458196 0.46296648E+03  0.10761250E+05                                 7.860617                            6.691608       0.322657       2.171028                    0.997901      26.598268      69.592848       0.726524       0.362696      -1.131845      -0.037806       0.024872       0.000588       0.045258      -0.010406       0.016514       0.012353       0.094905       0.052553      -0.059968       0.012140       0.047828              8.941060       7.042355       2.742891       2.283196      11.133798       2.990093       8.647028           0.025270
          192              O       2.025361      14.117368       6.278840      -0.730643      48.462267 0.83045784E+03  0.22404245E+05                                10.759746                            9.149558      -0.106750       1.948917                    0.997744      32.658869      92.932967       0.600592       0.378019      -1.116957       0.063877       0.055418      -0.110176       0.138889      -0.042227       0.001452      -0.050487       0.116472      -0.165522      -0.098457      -0.003101       0.101558             11.671253       8.216709       0.697503       0.970846      17.021201      -4.340882       9.775849           0.001138
          193              O       5.722127      17.147802       8.330594      -0.640204      32.562049 0.54730914E+03  0.13244142E+05                                 8.033762                            7.234329       0.662050       2.231667                    0.997477      29.180058      77.494918       0.705862       0.358587      -1.136885      -0.119911       0.009512       0.001582       0.120298      -0.038967      -0.039693       0.000906      -0.131906       0.181447      -0.115128       0.041833       0.073294              8.377133       7.774566      -0.813108       0.972928       7.199628      -1.529018      10.157206          -0.000427
          194              O       6.415307      18.588756       6.813740      -0.635382      41.642063 0.67808715E+03  0.17305803E+05                                 9.666533                            8.180279       0.206317       2.084959                    0.995792      29.799624      81.184232       0.648512       0.370068      -1.128348      -0.059488       0.039100      -0.048777       0.086295       0.031732      -0.081477       0.005218      -0.076453      -0.121069      -0.115036       0.036768       0.078268             11.040531      16.668513       2.852399      -1.484067       9.883572      -1.334285       6.569507           0.001590
          195              O       7.859063       1.400749       4.992546      -0.750847      52.714454 0.88039026E+03  0.24154333E+05                                11.475622                            9.476771      -0.232623       1.895672                    0.998020      33.712821      97.449184       0.583592       0.382540      -1.111164      -0.020787      -0.074070       0.127008       0.148491      -0.024323      -0.020070      -0.045836       0.142316      -0.191361      -0.103555      -0.004504       0.108059             13.018670      10.611776       4.808328      -3.473653      16.314091      -5.685975      12.130144           0.000524
          196              O       7.742105       1.116383       7.203617      -0.464027      33.063156 0.53535608E+03  0.12861340E+05                                 8.253688                            7.208432       0.266038       2.165305                    0.995484      26.453197      69.605085       0.700475       0.363974      -1.134614      -0.013534      -0.006278       0.010601       0.018302      -0.040727       0.002434       0.022305       0.053292       0.027427      -0.059585       0.013302       0.046284              8.981575       5.888707       0.346626       0.171525      11.576906       2.477482       9.479111           0.026843
          197              O       2.104591      10.165918      18.044087      -0.673919      43.821833 0.73391105E+03  0.19165320E+05                                10.024855                            8.581813      -0.009144       2.002159                    0.995762      30.858620      85.924756       0.623286       0.376310      -1.120082      -0.033165      -0.070897      -0.062271       0.100020      -0.034088       0.003511       0.036236       0.148950      -0.068232      -0.089997      -0.003451       0.093447             10.982315       8.918767       3.258408       1.882115      12.988994       4.344467      11.039183           0.000858
          198              O       1.870610       9.855400      15.852614      -0.535355      35.191047 0.57292855E+03  0.14090112E+05                                 8.743321                            7.541802       0.099897       2.073796                    0.996656      28.453667      77.366390       0.668977       0.372290      -1.120957      -0.026060       0.012390       0.021946       0.036253      -0.043470       0.007257      -0.027222       0.035332       0.035856      -0.058138       0.005246       0.052892              9.593021       6.115938       0.156432      -0.374367      12.989649      -3.671612       9.673477           0.026263
          199              O       4.052095       7.832443      16.340248      -0.590505      40.681280 0.65691647E+03  0.16660222E+05                                 9.579796                            8.109790       0.105401       2.061213                    0.994931      29.382272      80.221704       0.643273       0.375440      -1.122458      -0.066051       0.035723       0.092129       0.118855       0.026939       0.071490       0.015911      -0.059891      -0.123376      -0.098623       0.018328       0.080295             10.752900      15.135772       3.240662       1.432380      10.762554       1.928516       6.360374           0.001301
          200              O       3.372369       6.364555      14.850139      -0.634129      32.521938 0.52352760E+03  0.12547745E+05                                 8.036742                            7.074360       0.581576       2.203193                    0.998121      29.168240      77.475587       0.712876       0.358481      -1.135248      -0.130952      -0.040550       0.029955       0.140321      -0.040874       0.039472       0.020160      -0.108515       0.114100      -0.100812       0.043948       0.056864              8.531609       7.232283      -0.950023      -1.641424       8.192168       3.124083      10.170375          -0.000039
          201              O      -0.287407       3.354419      16.807593      -0.743517      52.511006 0.82504229E+03  0.22230762E+05                                11.373436                            9.123602      -0.101221       1.950101                    0.997746      32.739394      93.227947       0.600814       0.378345      -1.116265       0.070292       0.036385       0.111908       0.137070      -0.039000       0.008455       0.064680       0.126558      -0.147460      -0.114201       0.014546       0.099655             13.487260       8.711653       0.934090      -0.615604      19.360058       7.856101      12.390070           0.001824
          202              O      10.224582       3.823808      18.934048      -0.480579      31.770145 0.49894867E+03  0.11844381E+05                                 8.146063                            7.012596       0.145301       2.110377                    0.996666      27.125761      72.274637       0.698098       0.369601      -1.123887      -0.038942       0.024090      -0.012915       0.047578      -0.000905      -0.022152      -0.009494       0.100282       0.020555      -0.055215      -0.001452       0.056667              8.830019       7.325544       2.602519      -2.054213      10.850270      -1.395803       8.314243           0.024254
          203              O       8.289299       6.244329      18.389004      -0.573306      42.171051 0.66395960E+03  0.16917658E+05                                 9.832646                            8.143765       0.018437       2.028453                    0.996341      29.497050      81.253326       0.641752       0.374576      -1.120857       0.021024      -0.015379       0.073796       0.078258       0.005804       0.028448      -0.012063      -0.020907      -0.266457      -0.096214       0.039654       0.056560             11.179230      18.992371       1.016670       2.844179       7.936999       1.005452       6.608320           0.094810
          204              O       9.355349       6.795885      20.263688      -0.516850      28.582610 0.44575613E+03  0.10239878E+05                                 7.326682                            6.493858       0.760646       2.284346                    0.999038      27.275588      70.412897       0.751569       0.354764      -1.140750      -0.005947       0.003601      -0.007486       0.010216      -0.021230       0.024433       0.005849      -0.214912       0.138441      -0.136008       0.049235       0.086773              7.814658       5.373548       0.004240      -0.088468       5.804280       2.452054      12.266146           0.013480
          205              O       1.786700      10.494393       0.910481      -0.473685      34.496643 0.57834443E+03  0.14249037E+05                                 8.604563                            7.643651       0.281720       2.114289                    0.997428      28.693233      77.949495       0.656237       0.378832      -1.116694      -0.030148      -0.024715      -0.026785       0.047299       0.021578      -0.008964       0.039357      -0.058214       0.039115      -0.051483      -0.007149       0.058632              9.103903       9.534603       2.281766       2.652967       7.814297       2.636592       9.962809           0.226130
          206              O       1.764574       8.609032      22.782325      -0.449896      29.566889 0.48218888E+03  0.11344687E+05                                 7.664870                            6.893964       0.321652       2.140627                    0.997717      27.568042      73.031313       0.704334       0.369617      -1.124318      -0.030805       0.029890      -0.010309       0.044143      -0.000609      -0.029932       0.024266      -0.111034       0.047310      -0.073884       0.011257       0.062627              8.004487       8.593613      -2.965152      -1.361182       8.147586       1.722954       7.272262           0.191794
          207              O       1.102023      10.910109      20.976349      -0.767071      52.388140 0.83641598E+03  0.22646283E+05                                11.423092                            9.211506      -0.114755       1.939838                    0.997398      33.340968      95.608023       0.594650       0.380426      -1.113170      -0.107705      -0.109546       0.064969       0.166799      -0.027207       0.009251       0.059484       0.064793      -0.070689      -0.086661       0.029278       0.057383             13.318620      21.105427       2.504337      -3.294593       7.226273      -1.623431      11.624158          -0.000844
          208              O      -0.786691      11.132605      19.841994      -0.593166      38.751427 0.60015470E+03  0.14857259E+05                                 9.117482                            7.642183       0.467232       2.169045                    0.997589      29.093464      78.076787       0.677997       0.364924      -1.132238      -0.023484      -0.051928       0.015013       0.058935      -0.077773       0.074601       0.052954      -0.060013       0.084999      -0.145629       0.068972       0.076657             10.176635       8.915219      -1.318115       3.411381       6.877534      -3.050729      14.737151           0.002310
          209              O       0.619889      12.332521      16.047668      -0.532715      39.765892 0.61293820E+03  0.15286513E+05                                 9.421939                            7.779806       0.133331       2.085559                    0.996084      28.327970      76.838890       0.663227       0.370299      -1.125700      -0.021262       0.008579      -0.061044       0.065208       0.008504       0.021276      -0.014550      -0.013515      -0.231549      -0.083153       0.033546       0.049607             10.612154      18.083906       1.428906       1.989857       7.686493       0.388074       6.066062           0.103153
          210              O      -0.492925      11.546369      14.310859      -0.591377      33.260695 0.54306154E+03  0.13173469E+05                                 8.249538                            7.290342       0.370656       2.125651                    0.998416      29.489084      79.543356       0.687982       0.367010      -1.125356       0.013882       0.016779       0.029841       0.036942      -0.039946       0.040083      -0.012876      -0.239040       0.119158      -0.153219       0.041547       0.111671              8.568028       6.202012       0.056121      -0.048147       6.028679       1.691471      13.473393           0.008399
          211              O      -1.302518      14.672828      15.677158      -0.473512      30.457837 0.46296027E+03  0.10761065E+05                                 7.860541                            6.691553       0.322690       2.171040                    0.997901      26.598161      69.592334       0.726529       0.362695      -1.131846       0.037805      -0.024872       0.000589       0.045257      -0.010407      -0.016514      -0.012354       0.094902       0.052551      -0.059966       0.012140       0.047827              8.940960       7.042281       2.742846      -2.283165      11.133652      -2.990048       8.646948           0.025303
          212              O      -1.647773      15.158415      17.806840      -0.730638      48.461621 0.83044398E+03  0.22403768E+05                                10.759637                            9.149471      -0.106731       1.948926                    0.997744      32.658635      92.931963       0.600596       0.378018      -1.116958      -0.063876      -0.055419      -0.110174       0.138887      -0.042229      -0.001450       0.050485       0.116472      -0.165516      -0.098455      -0.003103       0.101558             11.671126       8.216623       0.697492      -0.970829      17.020984       4.340845       9.775770           0.001131
          213              O       5.608460      12.127981      19.858594      -0.640204      32.561948 0.54730693E+03  0.13244075E+05                                 8.033747                            7.234316       0.662053       2.231669                    0.997477      29.179993      77.494693       0.705863       0.358588      -1.136885       0.119911      -0.009512       0.001582       0.120298      -0.038967       0.039694      -0.000906      -0.131905       0.181444      -0.115127       0.041833       0.073293              8.377118       7.774553      -0.813110      -0.972932       7.199618       1.529016      10.157182          -0.000479
          214              O       4.915280      10.687027      18.341740      -0.635386      41.641588 0.67807800E+03  0.17305502E+05                                 9.666438                            8.180206       0.206358       2.084973                    0.995792      29.799501      81.183595       0.648517       0.370067      -1.128349       0.059489      -0.039099      -0.048777       0.086295       0.031731       0.081479      -0.005221      -0.076453      -0.121059      -0.115037       0.036772       0.078265             11.040412      16.668313       2.852378       1.484049       9.883472       1.334272       6.569450           0.001576
          215              O       6.870799       8.357846      16.520546      -0.750855      52.714924 0.88040076E+03  0.24154693E+05                                11.475685                            9.476825      -0.232632       1.895665                    0.998020      33.713039      97.449975       0.583591       0.382540      -1.111164       0.020785       0.074072       0.127010       0.148493      -0.024321       0.020072       0.045833       0.142318      -0.191361      -0.103553      -0.004507       0.108060             13.018742      10.611834       4.808357       3.473666      16.314200       5.685997      12.130191           0.000514
          216              O       6.987757       8.642211      18.731617      -0.464024      33.062382 0.53534098E+03  0.12860878E+05                                 8.253545                            7.208319       0.266099       2.165328                    0.995484      26.452888      69.603855       0.700482       0.363973      -1.134615       0.013529       0.006280       0.010600       0.018298      -0.040722      -0.002436      -0.022304       0.053291       0.027411      -0.059580       0.013299       0.046281              8.981404       5.888609       0.346608      -0.171524      11.576643      -2.477433       9.478961           0.026824

******************************************************
Auxiliary information for the entire system
The total spin magnetic moment of the unit cell is   7.967121
The total net atomic charge of the unit cell is   -0.000004
Accuracy of reproducing the electrostatic potential in the unit cell:
  The inner radius (bohr) =    5.0000
  The outer radius (bohr) =   12.0000
  Valid grid points have density less than (e/(bohr^3)) =    0.0001
  The number of valid grid points were=       343172
  The rms potential error without charges in kcal/mol is=     21.76350
  The rms potential error with partial charges in kcal/mol is=      2.79251
  The RRMSE value at monopole order=      0.12831
  The rms potential error with partial charges and cloud penetration in kcal/mol is=      2.78308
  The RRMSE value at monopole order with cloud penetration is=      0.12788
  The rms potential error with partial charges and atomic dipoles in kcal/mol is=      0.61660
  The RRMSE value at dipole order=      0.02833
  The rms potential error with partial charges, atomic dipoles and cloud penetration in kcal/mol is=      0.60532
  The RRMSE value at dipole order with cloud penetration=      0.02781

******************************************************
The electron densities and ab initio electrostatic potential were computed in VASP using the PBE functional and
projector augmented wave method. See the main text of the journal article for a description of computational details.
The atomic charges, dipoles, and quadrupoles were computed with the DDEC6 method as described in
(a) T. A. Manz and N. Gabaldon Limas, RSC Adv. 6 (2016) 47771-47801 DOI: 10.1039/c6ra04656h
(b) N. Gabaldon Limas and T. A. Manz, RSC Adv. 8 (2018) 2678-2707 DOI: 10.1039/c7ra11829e.
For each atom in the material, the electron cloud parameters were fit to the spherically averaged atom-in-material
electron density using radial positions for which this density was between 10^-4 and 10^-2 electrons per cubic bohr.
The polarizabilities, dispersion coefficients, and quantum Drude oscillator (QDO) parameters were fit using the MCLF method.
The magnetic structure of the system was optimized in VASP from the default ferromagnetic initial guess using spin polarization.
The atomic spin moments (ASMs) were computed on this optimized magnetic structure using the DDEC6 partition as inputs
to the method of T. A. Manz and D. S. Sholl, J. Chem. Theory Comput. 7 (2011) 4146-4164 DOI: 10.1021/ct200539n.
The RMSE and RRMSE were computed using a uniform grid with Ewald summation.
