# Supplementary material for: A collection of forcefield precursors for metal–organic frameworks
Source: RSC Adv. 2019 Nov 13;9(63):36492–507. doi: 10.1039/c9ra07327b (PMC9075174; doi:10.1039/c9ra07327b)
Supplement: RA-009-C9RA07327B-s3980 [file RA-009-C9RA07327B-s3980.xyz]

  216
jmolscript: load "" {1 1 1} spacegroup "x,y,z" unitcell [{     10.906000     0.000000     0.000000 }, {     -3.167503    19.513592     0.000000 }, {      0.000000     0.000000    20.212000 }]
Pr     3.025121    12.780232    17.659022     2.166186
Pr     5.952384     8.141071    12.611075     2.046212
Pr    -2.323376    16.490156     7.553022     2.166191
Pr     8.822865     1.615725     2.505075     2.046222
Pr     4.713376     6.733360     2.552978     2.166186
Pr     1.786113    11.372521     7.600925     2.046234
Pr    10.061873     3.023436    12.658978     2.166177
Pr    -1.084368    17.897867    17.706925     2.046230
Cu     2.550771    13.040543    13.595602     0.709186
Cu     6.458433     8.018720    16.681974     0.900568
Cu    -1.849025    16.229845     3.489602     0.709167
Cu     8.316815     1.738076     6.575974     0.900561
Cu     5.187726     6.473049     6.616398     0.709181
Cu     1.280064    11.494872     3.530026     0.900568
Cu     9.587522     3.283747    16.722398     0.709194
Cu    -0.578318    17.775516    13.636026     0.900554
H      1.574213     6.312647    13.756287     0.132483
H     -0.115740     9.850461    16.248427     0.144905
H     -0.474811     8.474753     1.580578     0.125706
H      7.439312    14.691783    16.410123     0.125103
H      9.018584    11.177385    13.835114     0.122993
H      2.295036     3.444149     3.650287     0.132485
H      0.817485    19.419927     6.142427     0.144906
H      4.344059     1.282043    11.686578     0.125709
H      4.168434    14.578605     6.304123     0.125102
H      2.589161    18.093003     3.729114     0.122992
H      6.164284    13.200945     6.455713     0.132484
H      7.854237     9.663131     3.963573     0.144908
H      8.213308    11.038839    18.631422     0.125706
H      0.299185     4.821809     3.801877     0.125103
H     -1.280087     8.336207     6.376886     0.122994
H      5.443461    16.069443    16.561713     0.132486
H      6.921012     0.093665    14.069573     0.144907
H      3.394438    18.231549     8.525422     0.125710
H      3.570063     4.934987    13.907877     0.125104
H      5.149336     1.420589    16.482886     0.122993
C      1.339541     9.337254    14.936668    -0.004850
C      1.862429     8.265958    14.204994    -0.047724
C      1.256874     7.011234    14.279778    -0.128225
C      0.181626     6.802438    15.134746    -0.066580
C     -0.339995     7.865929    15.878547     0.025553
C      0.236851     9.136264    15.767381    -0.129201
C      1.879756    10.732476    14.789120     0.662169
C      3.179938     8.359623    13.483425     0.609466
C     -0.316690     5.411119    15.336866     0.647851
C      9.331598     7.690307    16.731494     0.582250
C     -0.246094    10.008521     0.280947     0.029905
C     -0.902790    10.775406    19.524792    -0.019176
C     -0.924875     8.989912     0.949964    -0.088650
C      1.191478    10.242684     0.646784     0.586893
C     -0.176095    11.821334    18.714291     0.631260
C     -1.581470    13.142404    14.263608     0.013800
C     -2.079731    14.209798    15.017516    -0.043907
C      7.744971    13.991245    15.880568    -0.098366
C      7.121754    12.757986    15.961416    -0.004570
C      7.619698    11.692544    15.191339    -0.025116
C      8.701843    11.885729    14.348499    -0.153867
C     -1.545883    15.597214    14.851778     0.646592
C      5.840062    12.611635    16.743621     0.608272
C      7.101788    10.287566    15.328781     0.677338
C     -0.309694    13.208750    13.436938     0.603345
C      2.529708     0.419542     4.830668    -0.004849
C      2.006820     1.490838     4.098994    -0.047723
C      2.612375     2.745562     4.173778    -0.128224
C      3.687623     2.954358     5.028746    -0.066578
C      4.209244     1.890867     5.772547     0.025553
C      3.632397     0.620532     5.661381    -0.129203
C     -1.178010    18.537912     4.683120     0.662169
C      0.689311     1.397173     3.377425     0.609466
C      4.185938     4.345677     5.230866     0.647851
C      5.443651     2.066489     6.625494     0.582253
C      0.947839    19.261867    10.386947     0.029905
C      1.604535    18.494982     9.418792    -0.019181
C      4.794123     0.766884    11.055964    -0.088649
C     -0.489732    19.027704    10.752784     0.586892
C      0.877840    17.449054     8.608291     0.631263
C      2.283215    16.127984     4.157608     0.013795
C      2.781476    15.060590     4.911516    -0.043905
C      3.862775    15.279143     5.774568    -0.098369
C      4.485992    16.512402     5.855416    -0.004572
C      3.988047    17.577844     5.085339    -0.025120
C      2.905903    17.384659     4.242499    -0.153867
C      2.247628    13.673174     4.745778     0.646590
C      5.767683    16.658753     6.637621     0.608272
C      4.505957    18.982822     5.222781     0.677339
C      1.011439    16.061638     3.330938     0.603347
C      6.398956    10.176338     5.275332    -0.004848
C      5.876068    11.247634     6.007006    -0.047726
C      6.481623    12.502358     5.932222    -0.128224
C      7.556871    12.711154     5.077254    -0.066581
C      8.078492    11.647663     4.333453     0.025557
C      7.501646    10.377328     4.444619    -0.129202
C      5.858741     8.781116     5.422880     0.662168
C      4.558559    11.153969     6.728575     0.609467
C      8.055187    14.102473     4.875134     0.647851
C     -1.593101    11.823285     3.480506     0.582250
C      7.984591     9.505071    19.931053     0.029903
C      8.641287     8.738186     0.687208    -0.019171
C      8.663372    10.523680    19.262036    -0.088649
C      6.547019     9.270908    19.565216     0.586898
C      7.914592     7.692258     1.497709     0.631258
C      9.319967     6.371188     5.948392     0.013796
C      9.818228     5.303794     5.194484    -0.043906
C     -0.006474     5.522347     4.331432    -0.098365
C      0.616743     6.755606     4.250584    -0.004569
C      0.118799     7.821048     5.020661    -0.025115
C     -0.963346     7.627863     5.863501    -0.153867
C      9.284380     3.916378     5.360222     0.646591
C      1.898435     6.901957     3.468379     0.608273
C      0.636709     9.226026     4.883219     0.677339
C      8.048191     6.304842     6.775062     0.603349
C      5.208789    19.094050    15.381332    -0.004848
C      5.731677    18.022754    16.113006    -0.047722
C      5.126122    16.768030    16.038222    -0.128225
C      4.050874    16.559234    15.183254    -0.066579
C      3.529253    17.622725    14.439453     0.025553
C      4.106100    18.893060    14.550619    -0.129201
C      8.916507     0.975680    15.528880     0.662168
C      7.049186    18.116419    16.834575     0.609466
C      3.552559    15.167915    14.981134     0.647851
C      2.294846    17.447103    13.586506     0.582254
C      6.790658     0.251725     9.825053     0.029904
C      6.133962     1.018610    10.793208    -0.019168
C      2.944374    18.746708     9.156036    -0.088650
C      8.228229     0.485888     9.459216     0.586900
C      6.860657     2.064538    11.603709     0.631260
C      5.455282     3.385608    16.054392     0.013800
C      4.957021     4.453002    15.300484    -0.043906
C      3.875722     4.234449    14.437432    -0.098363
C      3.252505     3.001190    14.356584    -0.004570
C      3.750450     1.935748    15.126661    -0.025118
C      4.832594     2.128933    15.969501    -0.153869
C      5.490869     5.840418    15.466222     0.646591
C      1.970814     2.854839    13.574379     0.608272
C      3.232540     0.530770    14.989219     0.677341
C      6.727058     3.451954    16.881062     0.603344
O      2.145788    11.398084    15.820337    -0.675122
O      1.964868    11.175629    13.604899    -0.545556
O      4.071586     9.101530    13.988119    -0.590044
O      3.407250     7.651279    12.472421    -0.650770
O     -0.261200     4.598963    14.389125    -0.737919
O     -0.732953     5.126806    16.492790    -0.474921
O      8.255957     7.524246    16.038020    -0.601098
O      9.384997     7.764458    17.951894    -0.473404
O      1.518619    11.237292     1.341470    -0.567685
O      2.012844     9.361646     0.245374    -0.467984
O      1.091798    11.777233    18.707014    -0.757992
O     -0.867236    12.652613    18.073570    -0.609323
O      0.721177    13.596876    14.080083    -0.531284
O     -0.321102    12.808722    12.268684    -0.619031
O     -1.138986    15.912359    13.688577    -0.461072
O     -1.582303    16.385953    15.828017    -0.726349
O      5.646598    13.245826    17.808187    -0.641753
O      4.932127    11.889436    16.222151    -0.640844
O      6.901101     9.609078    14.288873    -0.751387
O      6.981673     9.871926    16.516034    -0.464289
O     -1.444043    17.872304     5.714337    -0.675125
O     -1.263123    18.094759     3.498899    -0.545553
O     10.703662     0.655266     3.882119    -0.590043
O      0.461999     2.105517     2.366421    -0.650766
O      4.130449     5.157833     4.283125    -0.737920
O      4.602202     4.629990     6.386790    -0.474920
O      6.519292     2.232550     5.932020    -0.601100
O      5.390251     1.992338     7.845894    -0.473402
O     -0.816874    18.033096    11.447470    -0.567683
O      1.856405     0.395150    10.351374    -0.467979
O     -0.390052    17.493155     8.601014    -0.757979
O      1.568982    16.617775     7.967570    -0.609286
O     -0.019431    15.673512     3.974083    -0.531279
O      1.022847    16.461666     2.162684    -0.619032
O      1.840731    13.358029     3.582577    -0.461074
O      2.284048    12.884435     5.722017    -0.726352
O      5.961147    16.024562     7.702187    -0.641755
O      6.675618    17.380952     6.116151    -0.640844
O      7.874147     0.147718     4.182873    -0.751386
O      4.626073    19.398462     6.410034    -0.464293
O      5.592709     8.115508     4.391663    -0.675120
O      5.773629     8.337963     6.607101    -0.545556
O      3.666911    10.412062     6.223881    -0.590039
O      4.331247    11.862313     7.739579    -0.650769
O      7.999697    14.914629     5.822875    -0.737921
O      8.471450    14.386786     3.719210    -0.474915
O     -0.517460    11.989346     4.173980    -0.601112
O     -1.646500    11.749134     2.260106    -0.473411
O      6.219878     8.276300    18.870530    -0.567687
O      5.725653    10.151946    19.966626    -0.467980
O      6.646699     7.736359     1.504986    -0.757996
O      8.605733     6.860979     2.138430    -0.609335
O      7.017320     5.916716     6.131917    -0.531281
O      8.059599     6.704870     7.943316    -0.619025
O      8.877483     3.601233     6.523423    -0.461072
O      9.320800     3.127639     4.383983    -0.726348
O      2.091899     6.267766     2.403813    -0.641751
O      2.806370     7.624156     3.989849    -0.640845
O      0.837396     9.904514     5.923127    -0.751391
O      0.756824     9.641666     3.695966    -0.464292
O      9.182540     1.641288    14.497663    -0.675120
O      9.001620     1.418833    16.713101    -0.545557
O     -2.965165    18.858326    16.329881    -0.590040
O      7.276498    17.408075    17.845579    -0.650766
O      3.608048    14.355759    15.928875    -0.737919
O      3.136295    14.883602    13.825210    -0.474922
O      1.219205    17.281042    14.279980    -0.601095
O      2.348246    17.521254    12.366106    -0.473399
O      8.555371     1.480496     8.764530    -0.567685
O      5.882092    19.118442     9.860626    -0.467984
O      8.128549     2.020437    11.610986    -0.757995
O      6.169515     2.895817    12.244430    -0.609341
O      7.757928     3.840080    16.237917    -0.531280
O      6.715650     3.051926    18.049316    -0.619030
O      5.897766     6.155563    16.629423    -0.461073
O      5.454449     6.629157    14.489983    -0.726346
O      1.777350     3.489030    12.509813    -0.641753
O      1.062879     2.132640    14.095849    -0.640846
O     -0.135650    19.365874    16.029127    -0.751389
O      3.112424     0.115130    13.801966    -0.464289

The following XYZ coordinates are in angstroms. Other properties are in atomic units.
The sperically averaged electron density of each atom fit to a function of the form exp(a - br)
eigen_1, eigen_2 and eigen_3 are the three eigenvalues of traceless quadrupole moment tensor
  atom number  atomic symbol              X              Y              Z     net charge C6 coefficient C8 coefficient C10 coefficient fluctuating dipole atomic polarizability isotropic forcefield polarizability              a              b squared Pearson coefficient          <r^3>          <r^4>         wp_QDO          m_QDO          q_QDO       dipole_x       dipole_y       dipole_z         dipole            Qxy            Qxz            Qyz     Q(x^2-y^2)  Q(3z^2 - R^2)        eigen_1        eigen_2        eigen_3 static polarizability      alpha(xx)      alpha(xy)      alpha(xz)      alpha(yy)      alpha(yz)      alpha(zz) atomic spin moment
            1             Pr       3.025121      12.780232      17.659022       2.166186     123.217314 0.28134209E+04  0.94417337E+05                                16.139580                           13.996800       2.729217       2.503901                    0.999048      84.914224     202.995843       0.698932       0.261128      -1.336215      -0.007442      -0.079077      -0.024017       0.082978      -0.085543       0.157581      -0.047581      -0.383016       0.238560      -0.305443       0.076175       0.229268             18.459919      23.361590       4.622520      -6.064600      14.519311      -3.530741      17.498856          -0.000059
            2             Pr       5.952384       8.141071      12.611075       2.046212     126.145952 0.33160379E+04  0.11657495E+06                                16.530902                           15.499514       2.093781       2.298653                    0.999950      89.890264     223.815481       0.641317       0.271674      -1.315999      -0.016736      -0.001788       0.054051       0.056611      -0.000834       0.051578      -0.094051      -0.271462       0.195188      -0.180539      -0.002782       0.183321             16.965052      17.091283       1.127940      -0.932469      14.999236       0.573501      18.804637          -0.003248
            3             Pr      -2.323376      16.490156       7.553022       2.166191     123.217151 0.28134173E+04  0.94417183E+05                                16.139559                           13.996786       2.729236       2.503906                    0.999048      84.914236     202.995807       0.698933       0.261128      -1.336215       0.007439       0.079074      -0.024018       0.082976      -0.085541      -0.157578       0.047582      -0.383014       0.238564      -0.305441       0.076174       0.229267             18.459895      23.361538       4.622498       6.064589      14.519295       3.530740      17.498852          -0.000055
            4             Pr       8.822865       1.615725       2.505075       2.046222     126.145492 0.33160220E+04  0.11657425E+06                                16.530846                           15.499460       2.093758       2.298646                    0.999950      89.890375     223.815625       0.641319       0.271673      -1.315999       0.016738       0.001787       0.054052       0.056613      -0.000826      -0.051578       0.094048      -0.271455       0.195196      -0.180538      -0.002778       0.183316             16.964997      17.091217       1.127921       0.932477      14.999184      -0.573498      18.804590          -0.003310
            5             Pr       4.713376       6.733360       2.552978       2.166186     123.217311 0.28134204E+04  0.94417315E+05                                16.139581                           13.996800       2.729212       2.503899                    0.999048      84.914206     202.995795       0.698932       0.261128      -1.336215       0.007444       0.079077       0.024017       0.082978      -0.085542       0.157581      -0.047580      -0.383013       0.238560      -0.305442       0.076176       0.229267             18.459925      23.361602       4.622521      -6.064609      14.519311      -3.530744      17.498861          -0.000072
            6             Pr       1.786113      11.372521       7.600925       2.046234     126.144134 0.33159753E+04  0.11657218E+06                                16.530681                           15.499307       2.093784       2.298651                    0.999950      89.890481     223.815330       0.641325       0.271672      -1.316001       0.016738       0.001785      -0.054053       0.056613      -0.000823       0.051570      -0.094043      -0.271457       0.195218      -0.180539      -0.002773       0.183311             16.964827      17.091057       1.127933      -0.932448      14.999046       0.573490      18.804379          -0.003264
            7             Pr      10.061873       3.023436      12.658978       2.166177     123.217496 0.28134257E+04  0.94417540E+05                                16.139600                           13.996816       2.729199       2.503895                    0.999048      84.914238     202.995943       0.698931       0.261129      -1.336215      -0.007446      -0.079073       0.024017       0.082975      -0.085544      -0.157580       0.047576      -0.383012       0.238555      -0.305441       0.076178       0.229263             18.459947      23.361656       4.622524       6.064619      14.519316       3.530738      17.498870          -0.000040
            8             Pr      -1.084368      17.897867      17.706925       2.046230     126.143620 0.33159590E+04  0.11657146E+06                                16.530640                           15.499273       2.093785       2.298653                    0.999950      89.890263     223.814632       0.641325       0.271672      -1.316001      -0.016738      -0.001785      -0.054052       0.056613      -0.000828      -0.051576       0.094050      -0.271458       0.195203      -0.180539      -0.002780       0.183319             16.964781      17.091006       1.127920       0.932449      14.998992      -0.573486      18.804345          -0.003284
            9             Cu       2.550771      13.040543      13.595602       0.709186      67.577900 0.12827135E+04  0.37533016E+05                                15.305735                           13.134008       0.187497       1.934333                    0.998555      46.294914     125.418672       0.415075       0.504308      -1.068250      -0.047250       0.019301       0.037445       0.063302       0.019258       0.026197      -0.013857      -0.093930      -0.384442      -0.133911       0.018768       0.115143             17.465282      16.790505       4.563876      -0.188484      26.166953      -0.955783       9.438389           0.502038
           10             Cu       6.458433       8.018720      16.681974       0.900568      50.921349 0.91456144E+03  0.24294004E+05                                12.196790                           10.676121       0.780085       2.184473                    0.997888      39.983407      99.197532       0.493372       0.467353      -1.102057       0.016596      -0.013233       0.066366       0.069678       0.007922      -0.043649      -0.002442      -0.049298      -0.234764      -0.095570       0.029782       0.065788             14.082489      12.536267       3.428712       0.164316      19.235116       2.270941      10.476084           0.729233
           11             Cu      -1.849025      16.229845       3.489602       0.709167      67.582017 0.12828076E+04  0.37536457E+05                                15.306276                           13.134430       0.187517       1.934325                    0.998555      46.296614     125.424431       0.415071       0.504304      -1.068252       0.047331      -0.019327       0.037443       0.063370       0.019299      -0.026228       0.013872      -0.094067      -0.384150      -0.133835       0.018662       0.115174             17.465943      16.791071       4.564108       0.188485      26.168058       0.955840       9.438700           0.501977
           12             Cu       8.316815       1.738076       6.575974       0.900561      50.922293 0.91458169E+03  0.24294687E+05                                12.196952                           10.676249       0.780073       2.184464                    0.997888      39.983742      99.198789       0.493368       0.467354      -1.102056      -0.016606       0.013235       0.066364       0.069679       0.007926       0.043643       0.002443      -0.049314      -0.234727      -0.095558       0.029767       0.065791             14.082696      12.536440       3.428775      -0.164323      19.235420      -2.270987      10.476228           0.729164
           13             Cu       5.187726       6.473049       6.616398       0.709181      67.579477 0.12827488E+04  0.37534319E+05                                15.305973                           13.134191       0.187507       1.934333                    0.998555      46.295434     125.420646       0.415071       0.504309      -1.068249       0.047267      -0.019307      -0.037445       0.063317       0.019268       0.026205      -0.013859      -0.093964      -0.384405      -0.133903       0.018747       0.115156             17.465579      16.790750       4.563984      -0.188488      26.167461      -0.955808       9.438526           0.501995
           14             Cu       1.280064      11.494872       3.530026       0.900568      50.920826 0.91455068E+03  0.24293687E+05                                12.196837                           10.676168       0.780006       2.184454                    0.997887      39.982776      99.196430       0.493363       0.467363      -1.102049      -0.016568       0.013225      -0.066364       0.069668       0.007910      -0.043665      -0.002439      -0.049261      -0.234857      -0.095604       0.029822       0.065781             14.082539      12.536339       3.428708       0.164312      19.235156       2.270947      10.476122           0.729112
           15             Cu       9.587522       3.283747      16.722398       0.709194      67.577538 0.12827047E+04  0.37532687E+05                                15.305666                           13.133950       0.187511       1.934339                    0.998555      46.294830     125.418230       0.415076       0.504307      -1.068251      -0.047264       0.019306      -0.037440       0.063312       0.019265      -0.026201       0.013862      -0.093955      -0.384332      -0.133879       0.018740       0.115139             17.465202      16.790421       4.563859       0.188486      26.166834       0.955787       9.438351           0.502056
           16             Cu      -0.578318      17.775516      13.636026       0.900554      50.922387 0.91458492E+03  0.24294818E+05                                12.197038                           10.676329       0.780016       2.184448                    0.997888      39.983566      99.198761       0.493362       0.467360      -1.102052       0.016590      -0.013231      -0.066363       0.069673       0.007921       0.043654       0.002441      -0.049299      -0.234771      -0.095576       0.029787       0.065789             14.082786      12.536536       3.428795      -0.164326      19.235524      -2.271006      10.476299           0.729244
           17              H       1.574213       6.312647      13.756287       0.132483       1.048405 0.76097061E+01  0.74794872E+02                                 1.796061                            1.683045      -1.271952       2.294974                    0.994153       3.634543      10.646668       0.446424       1.395902      -0.684262       0.013538      -0.029376      -0.024061       0.040313      -0.001288      -0.009817       0.003973      -0.009901       0.003884      -0.012652       0.001907       0.010745              1.857561       1.715125      -0.254660      -0.249649       2.227098       0.375067       1.630461           0.000019
           18              H      -0.115740       9.850461      16.248427       0.144905       0.807557 0.56764520E+01  0.51890105E+02                                 1.516426                            1.460372      -0.920967       2.474399                    0.998450       3.321576       9.406455       0.475573       1.408904      -0.682165      -0.012916       0.031177       0.026700       0.043031      -0.001815      -0.007810       0.006263      -0.006680      -0.013849      -0.011741       0.000648       0.011093              1.542774       1.422651      -0.185577      -0.205771       1.738092       0.285657       1.467578          -0.000003
           19              H      -0.474811       8.474753       1.580578       0.125706       0.987305 0.71736725E+01  0.69685397E+02                                 1.739149                            1.644488      -1.294045       2.279955                    0.994009       3.701442      10.885260       0.446020       1.413681      -0.680057       0.020901      -0.025054       0.023932       0.040463      -0.006747       0.006360      -0.006185       0.004828      -0.006552      -0.007953      -0.005306       0.013260              1.791439       1.727338      -0.178398       0.351452       1.664208      -0.394523       1.982772          -0.000311
           20              H       7.439312      14.691783      16.410123       0.125103       0.980950 0.71187749E+01  0.68798511E+02                                 1.714680                            1.624384      -1.125288       2.358321                    0.995621       3.608619      10.474842       0.455962       1.389964      -0.685133      -0.009522       0.026841       0.027433       0.039544      -0.002909      -0.007332       0.004794      -0.010818      -0.001451      -0.010538      -0.000330       0.010868              1.750949       1.633758      -0.234810      -0.194152       2.101764       0.254283       1.517325          -0.000004
           21              H       9.018584      11.177385      13.835114       0.122993       1.255886 0.10048544E+02  0.10521627E+03                                 1.987410                            1.907528      -1.285458       2.279971                    0.994074       3.753300      11.119099       0.430781       1.357907      -0.693309       0.015322      -0.027063      -0.019595       0.036758      -0.001954      -0.010424       0.007263      -0.008671      -0.021478      -0.015847       0.002082       0.013765              1.998836       1.852092      -0.177299      -0.252549       2.309506       0.319822       1.834911          -0.000061
           22              H       2.295036       3.444149       3.650287       0.132485       1.048405 0.76097058E+01  0.74794845E+02                                 1.796058                            1.683043      -1.271956       2.294972                    0.994153       3.634540      10.646646       0.446425       1.395898      -0.684263      -0.013538       0.029376      -0.024060       0.040313      -0.001288       0.009817      -0.003972      -0.009901       0.003884      -0.012652       0.001907       0.010745              1.857558       1.715122      -0.254659       0.249648       2.227094      -0.375067       1.630458           0.000013
           23              H       0.817485      19.419927       6.142427       0.144906       0.807562 0.56764985E+01  0.51890641E+02                                 1.516431                            1.460378      -0.920970       2.474396                    0.998450       3.321591       9.406510       0.475572       1.408903      -0.682165       0.012915      -0.031177       0.026699       0.043031      -0.001815       0.007810      -0.006263      -0.006680      -0.013850      -0.011741       0.000648       0.011093              1.542780       1.422657      -0.185577       0.205772       1.738099      -0.285658       1.467583          -0.000004
           24              H       4.344059       1.282043      11.686578       0.125709       0.987309 0.71737132E+01  0.69685902E+02                                 1.739153                            1.644493      -1.294055       2.279950                    0.994009       3.701455      10.885312       0.446020       1.413680      -0.680057      -0.020901       0.025054       0.023932       0.040463      -0.006747      -0.006359       0.006185       0.004828      -0.006552      -0.007953      -0.005306       0.013260              1.791444       1.727342      -0.178398      -0.351453       1.664212       0.394524       1.982778          -0.000306
           25              H       4.168434      14.578605       6.304123       0.125102       0.980948 0.71187628E+01  0.68798369E+02                                 1.714679                            1.624384      -1.125289       2.358321                    0.995621       3.608617      10.474836       0.455962       1.389965      -0.685133       0.009522      -0.026841       0.027433       0.039544      -0.002909       0.007332      -0.004794      -0.010818      -0.001451      -0.010538      -0.000329       0.010868              1.750948       1.633757      -0.234809       0.194151       2.101763      -0.254283       1.517324          -0.000006
           26              H       2.589161      18.093003       3.729114       0.122992       1.255892 0.10048593E+02  0.10521684E+03                                 1.987410                            1.907529      -1.285461       2.279968                    0.994074       3.753300      11.119077       0.430782       1.357901      -0.693310      -0.015322       0.027063      -0.019595       0.036758      -0.001954       0.010424      -0.007263      -0.008671      -0.021477      -0.015847       0.002082       0.013765              1.998836       1.852093      -0.177300       0.252550       2.309505      -0.319822       1.834912          -0.000070
           27              H       6.164284      13.200945       6.455713       0.132484       1.048404 0.76097050E+01  0.74794856E+02                                 1.796060                            1.683044      -1.271954       2.294973                    0.994153       3.634545      10.646672       0.446424       1.395901      -0.684262      -0.013538       0.029376       0.024060       0.040313      -0.001288      -0.009817       0.003973      -0.009901       0.003884      -0.012652       0.001907       0.010745              1.857560       1.715124      -0.254659      -0.249649       2.227096       0.375067       1.630460           0.000014
           28              H       7.854237       9.663131       3.963573       0.144908       0.807553 0.56764175E+01  0.51889715E+02                                 1.516421                            1.460368      -0.920969       2.474399                    0.998450       3.321566       9.406423       0.475573       1.408905      -0.682165       0.012915      -0.031177      -0.026700       0.043032      -0.001815      -0.007810       0.006263      -0.006680      -0.013849      -0.011741       0.000648       0.011093              1.542769       1.422647      -0.185576      -0.205770       1.738087       0.285655       1.467574          -0.000007
           29              H       8.213308      11.038839      18.631422       0.125706       0.987310 0.71737146E+01  0.69685917E+02                                 1.739155                            1.644494      -1.294050       2.279952                    0.994009       3.701453      10.885305       0.446019       1.413681      -0.680057      -0.020901       0.025054      -0.023932       0.040463      -0.006746       0.006360      -0.006185       0.004828      -0.006553      -0.007954      -0.005306       0.013260              1.791446       1.727343      -0.178399       0.351454       1.664214      -0.394525       1.982780          -0.000310
           30              H       0.299185       4.821809       3.801877       0.125103       0.980949 0.71187699E+01  0.68798447E+02                                 1.714679                            1.624383      -1.125285       2.358323                    0.995621       3.608617      10.474833       0.455962       1.389964      -0.685133       0.009522      -0.026841      -0.027433       0.039544      -0.002909      -0.007331       0.004794      -0.010818      -0.001451      -0.010538      -0.000330       0.010868              1.750948       1.633757      -0.234810      -0.194152       2.101762       0.254283       1.517324          -0.000007
           31              H      -1.280087       8.336207       6.376886       0.122994       1.255895 0.10048639E+02  0.10521755E+03                                 1.987422                            1.907539      -1.285455       2.279971                    0.994074       3.753310      11.119153       0.430779       1.357910      -0.693308      -0.015322       0.027063       0.019595       0.036758      -0.001954      -0.010424       0.007263      -0.008671      -0.021479      -0.015847       0.002082       0.013765              1.998849       1.852103      -0.177300      -0.252552       2.309522       0.319825       1.834922          -0.000067
           32              H       5.443461      16.069443      16.561713       0.132486       1.048403 0.76096919E+01  0.74794682E+02                                 1.796056                            1.683042      -1.271954       2.294974                    0.994153       3.634539      10.646645       0.446425       1.395899      -0.684263       0.013538      -0.029376       0.024061       0.040313      -0.001288       0.009817      -0.003973      -0.009901       0.003884      -0.012652       0.001907       0.010745              1.857556       1.715121      -0.254658       0.249648       2.227091      -0.375066       1.630457           0.000015
           33              H       6.921012       0.093665      14.069573       0.144907       0.807554 0.56764297E+01  0.51889860E+02                                 1.516423                            1.460370      -0.920971       2.474398                    0.998450       3.321572       9.406446       0.475573       1.408906      -0.682165      -0.012915       0.031177      -0.026700       0.043032      -0.001815       0.007810      -0.006263      -0.006680      -0.013850      -0.011741       0.000648       0.011093              1.542771       1.422649      -0.185576       0.205771       1.738089      -0.285656       1.467576          -0.000001
           34              H       3.394438      18.231549       8.525422       0.125710       0.987318 0.71737952E+01  0.69686878E+02                                 1.739161                            1.644499      -1.294051       2.279950                    0.994009       3.701473      10.885369       0.446020       1.413675      -0.680058       0.020902      -0.025053      -0.023931       0.040463      -0.006746      -0.006360       0.006185       0.004828      -0.006553      -0.007954      -0.005306       0.013260              1.791452       1.727350      -0.178400      -0.351456       1.664219       0.394527       1.982787          -0.000308
           35              H       3.570063       4.934987      13.907877       0.125104       0.980944 0.71187231E+01  0.68797878E+02                                 1.714673                            1.624378      -1.125281       2.358326                    0.995621       3.608604      10.474785       0.455963       1.389964      -0.685133      -0.009522       0.026841      -0.027433       0.039544      -0.002909       0.007331      -0.004794      -0.010818      -0.001450      -0.010538      -0.000330       0.010868              1.750942       1.633752      -0.234809       0.194150       2.101755      -0.254282       1.517319          -0.000002
           36              H       5.149336       1.420589      16.482886       0.122993       1.255902 0.10048699E+02  0.10521822E+03                                 1.987419                            1.907537      -1.285466       2.279965                    0.994074       3.753317      11.119137       0.430782       1.357898      -0.693311       0.015322      -0.027063       0.019595       0.036757      -0.001954       0.010424      -0.007263      -0.008671      -0.021477      -0.015847       0.002082       0.013765              1.998845       1.852101      -0.177301       0.252552       2.309516      -0.319824       1.834919          -0.000062
           37              C       1.339541       9.337254      14.936668      -0.004850      38.570220 0.43787338E+03  0.10236230E+05                                 9.914546                            6.955866       0.012221       2.014801                    0.998848      26.911709      75.292201       0.632309       0.414367      -1.073489      -0.007163      -0.039729       0.018547       0.044426      -0.008754       0.033393      -0.004118       0.019957       0.075587      -0.029227      -0.019206       0.048432             12.335125      11.582349       2.578419      -4.144961      17.719323       0.373614       7.703703           0.002388
           38              C       1.862429       8.265958      14.204994      -0.047724      39.696155 0.45186863E+03  0.10661051E+05                                10.110417                            7.083402       0.052955       2.023253                    0.998995      27.548795      77.768780       0.623470       0.416392      -1.070749      -0.023195      -0.014795       0.032886       0.042876       0.004696       0.006430       0.007073      -0.002599       0.073057      -0.017070      -0.009940       0.027011             12.403383      14.714471       1.624374      -4.822501      14.847614       1.239403       7.648065           0.001965
           39              C       1.256874       7.011234      14.279778      -0.128225      37.095050 0.45663922E+03  0.10941612E+05                                 9.874066                            7.264151      -0.078200       1.945249                    0.999351      30.307932      89.917899       0.589889       0.433339      -1.046590       0.006666       0.013918       0.025177       0.029530      -0.018765       0.012776       0.006457      -0.004988       0.068612      -0.033778       0.006895       0.026883             11.657933      12.880576       3.587160      -4.165714      14.632251       0.130444       7.460972           0.000786
           40              C       0.181626       6.802438      15.134746      -0.066580      42.554041 0.47019554E+03  0.11241888E+05                                10.686499                            7.277576      -0.039328       1.987603                    0.999139      28.279620      81.249349       0.606484       0.422402      -1.063348       0.037197       0.029900       0.008261       0.048434       0.000005       0.008780       0.005402       0.014304       0.048173      -0.016249      -0.004237       0.020485             13.522906      12.553583       2.896433      -4.467048      19.707162       1.285185       8.307973           0.003049
           41              C      -0.339995       7.865929      15.878547       0.025553      39.264046 0.45317431E+03  0.10726750E+05                                10.141626                            7.177108      -0.191317       1.943870                    0.998820      27.390549      78.092607       0.607069       0.426251      -1.061807       0.044436       0.007296       0.001987       0.045074      -0.014077       0.045402      -0.012451       0.015493       0.054187      -0.038566      -0.020764       0.059330             12.471675      14.121612       1.617629      -5.401086      14.601437       1.444038       8.691974           0.014866
           42              C       0.236851       9.136264      15.767381      -0.129201      34.442518 0.44737750E+03  0.10613211E+05                                 9.321056                            7.154226       0.172225       2.041804                    0.998869      29.183081      84.792784       0.601798       0.429025      -1.054323       0.019383      -0.016375       0.016465       0.030248      -0.021301       0.021076       0.006349       0.008958       0.053559      -0.037086       0.005667       0.031420             10.847522      11.869320       3.278916      -4.147585      13.152398      -0.144618       7.520847           0.002230
           43              C       1.879756      10.732476      14.789120       0.662169      20.679761 0.23635181E+03  0.48797328E+04                                 7.271176                            5.659133      -0.424806       1.940947                    0.997724      22.179450      64.301869       0.583844       0.508127      -0.990052       0.020504       0.061544       0.006832       0.065228      -0.072403      -0.011068      -0.000671       0.163712      -0.153232      -0.084374      -0.050996       0.135370              8.361735       5.302417       2.406675       0.004659      12.278828      -0.624640       7.503960           0.000362
           44              C       3.179938       8.359623      13.483425       0.609466      23.024314 0.26360327E+03  0.55705507E+04                                 7.614355                            5.872201      -0.285235       1.953100                    0.999313      23.262353      67.344987       0.590849       0.490549      -1.002809       0.030049      -0.010221      -0.011919       0.033904      -0.028578       0.073744      -0.049822      -0.179572       0.033465      -0.133108       0.006524       0.126585              8.644817      11.493344       0.868527      -2.267339       6.901825       1.966043       7.539283          -0.000273
           45              C      -0.316690       5.411119      15.336866       0.647851      22.673366 0.24183216E+03  0.50261573E+04                                 7.715657                            5.723300      -0.345775       1.957583                    0.998660      22.571187      65.851184       0.580195       0.507938      -0.989241      -0.007065      -0.065254       0.000757       0.065640      -0.054753       0.008620       0.008063       0.181052      -0.172600      -0.081333      -0.053427       0.134760              9.148739       6.156682       2.541691      -1.690101      13.731755       1.179482       7.557780           0.000453
           46              C       9.331598       7.690307      16.731494       0.582250      22.456689 0.25979733E+03  0.54510219E+04                                 7.412085                            5.786911      -0.235551       1.980957                    0.998914      22.814967      65.063569       0.603911       0.483382      -1.010046      -0.061369      -0.021012       0.007242       0.065270      -0.002975      -0.006395      -0.003766      -0.172877      -0.243588      -0.082402      -0.044749       0.127152              8.413414      10.733245       0.345137      -1.309338       4.751425       0.837427       9.755573           0.001327
           47              C      -0.246094      10.008521       0.280947       0.029905      37.111924 0.46265992E+03  0.11065125E+05                                 9.936960                            7.370938      -0.384968       1.891502                    0.997883      27.682225      80.682759       0.581563       0.440367      -1.047769      -0.043283      -0.004328      -0.005924       0.043901      -0.023345      -0.034202       0.042699      -0.053428       0.020735      -0.050606      -0.023345       0.073952             11.725595      14.855173       2.301068       2.270970       8.810900      -3.362093      11.510712           0.070011
           48              C      -0.902790      10.775406      19.524792      -0.019176      37.136863 0.44994336E+03  0.10638085E+05                                 9.786651                            7.144554       0.006906       2.022430                    0.998623      27.257754      77.833024       0.608943       0.425426      -1.061637      -0.022137      -0.010776       0.033347       0.041451      -0.021707      -0.005231       0.034633      -0.008492      -0.006913      -0.037181      -0.007548       0.044729             11.692759      13.323140       2.984519       0.344204       9.633319      -4.693836      12.121817           0.006489
           49              C      -0.924875       8.989912       0.949964      -0.088650      33.628749 0.45258124E+03  0.10852135E+05                                 9.384757                            7.344763      -0.307057       1.887852                    0.997993      29.867065      89.498920       0.571475       0.446982      -1.035455      -0.007978       0.001743      -0.018943       0.020628      -0.029616      -0.002713       0.037333      -0.065493       0.042310      -0.053425      -0.010153       0.063578             10.603515      13.494819       2.979128       0.872747       8.757429      -2.919996       9.558297           0.029654
           50              C       1.191478      10.242684       0.646784       0.586893      22.818804 0.26987767E+03  0.57579635E+04                                 7.673698                            6.023478      -0.564671       1.870027                    0.997726      23.693939      69.758065       0.569436       0.504149      -0.992312       0.049854       0.027221       0.008556       0.057442       0.017195      -0.024111      -0.095450      -0.071451       0.169275      -0.068934      -0.065972       0.134906              8.617551      10.869964      -0.150042       1.221197       7.352548       2.357493       7.630140          -0.014698
           51              C      -0.176095      11.821334      18.714291       0.631260      22.753374 0.25583782E+03  0.53896092E+04                                 7.638801                            5.856948      -0.388906       1.930214                    0.998575      23.212074      68.056151       0.578235       0.502816      -0.992304       0.055078       0.021550      -0.013779       0.060727      -0.028446       0.021742       0.110661      -0.007394       0.198457      -0.117874      -0.021080       0.138954              8.663737      10.086213       0.563337      -0.672987       7.931517      -3.560074       7.973481          -0.000309
           52              C      -1.581470      13.142404      14.263608       0.013800      39.050129 0.46103392E+03  0.10977318E+05                                10.187912                            7.278756      -0.168915       1.954291                    0.998819      27.609244      79.361437       0.596939       0.430936      -1.057219      -0.029722      -0.014399       0.027035       0.042681      -0.007701       0.039227      -0.020653      -0.000305       0.109389      -0.039276      -0.023545       0.062822             12.378124      14.323537       2.591078      -5.085213      14.601478       0.065820       8.209358           0.011846
           53              C      -2.079731      14.209798      15.017516      -0.043907      41.463395 0.46306878E+03  0.11024724E+05                                10.543369                            7.238066      -0.034457       1.998261                    0.998725      27.826820      79.671272       0.606391       0.424259      -1.062624      -0.014824      -0.039214       0.019673       0.046309      -0.003970       0.014283      -0.002666       0.002460       0.085075      -0.019659      -0.013444       0.033104             13.548800      12.214814       4.146104      -4.424251      20.205896      -1.365725       8.225691           0.004428
           54              C       7.744971      13.991245      15.880568      -0.098366      35.869839 0.44366348E+03  0.10547280E+05                                 9.690005                            7.186224      -0.074634       1.960521                    0.998763      29.471642      86.902371       0.590256       0.436495      -1.045394       0.028415      -0.024595       0.010382       0.038988      -0.026424       0.025280      -0.002161       0.005930       0.076634      -0.043141       0.000491       0.042650             11.656925      12.650110       4.069107      -4.090173      14.835571      -1.406923       7.485093           0.001069
           55              C       7.121754      12.757986      15.961416      -0.004570      37.614541 0.44043330E+03  0.10336355E+05                                 9.838622                            7.050478       0.006389       2.022210                    0.998711      26.904649      76.024878       0.616638       0.423241      -1.065207       0.042005       0.003585      -0.001615       0.042189      -0.003074       0.027001       0.005778       0.014980       0.088441      -0.027417      -0.016558       0.043975             12.094868      14.597229       2.548717      -4.544675      14.179336      -0.143262       7.508040           0.001976
           56              C       7.619698      11.692544      15.191339      -0.025116      38.683056 0.45263825E+03  0.10702967E+05                                10.035514                            7.130356       0.005479       2.011316                    0.999066      27.472138      78.095636       0.614966       0.421214      -1.065755       0.024511       0.038797       0.008519       0.046675       0.001636       0.034864       0.001442       0.034938       0.058972      -0.027377      -0.021711       0.049088             12.447917      11.765891       3.395230      -4.045718      17.633344      -0.528023       7.944515           0.005328
           57              C       8.701843      11.885729      14.348499      -0.153867      35.986263 0.46124418E+03  0.11098718E+05                                 9.684265                            7.292466      -0.073672       1.944419                    0.998793      30.813913      92.126611       0.588728       0.432364      -1.045386       0.007663       0.016467       0.021762       0.028346      -0.022204       0.013828       0.003006       0.005507       0.026316      -0.030227       0.006552       0.023675             11.436994      12.553279       4.406879      -4.258909      13.982333      -1.167357       7.775370           0.002290
           58              C      -1.545883      15.597214      14.851778       0.646592      23.516245 0.24980894E+03  0.52233340E+04                                 7.888715                            5.794215      -0.393142       1.938404                    0.998353      22.629328      65.770528       0.581238       0.503979      -0.993247       0.016858       0.063637       0.012843       0.067073      -0.066814       0.010280      -0.001790       0.178732      -0.131686      -0.089687      -0.044441       0.134127              9.608551       6.558958       3.379568      -2.198710      14.302252      -1.188103       7.964444          -0.000314
           59              C       5.840062      12.611635      16.743621       0.608272      22.035613 0.26192885E+03  0.55200806E+04                                 7.412501                            5.855350      -0.239981       1.974445                    0.999221      22.997801      66.242032       0.592094       0.490855      -1.003792      -0.021711      -0.012690       0.029556       0.038807      -0.036258       0.071269      -0.059654      -0.148607      -0.013761      -0.117149      -0.013513       0.130662              8.399852      11.734719       1.092730      -1.988283       6.252647       1.066108       7.212190           0.000194
           60              C       7.101788      10.287566      15.328781       0.677338      21.230428 0.23625572E+03  0.48912310E+04                                 7.450428                            5.704902      -0.531063       1.902593                    0.997925      22.397671      65.634910       0.572697       0.516589      -0.983154      -0.023447      -0.066106      -0.016243       0.071997      -0.060765      -0.003820       0.011814       0.183966      -0.139266      -0.089468      -0.044262       0.133730              8.645507       5.517994       2.529667       0.173162      12.118916      -0.642732       8.299612           0.000201
           61              C      -0.309694      13.208750      13.436938       0.603345      21.672871 0.25430940E+03  0.53331093E+04                                 7.356426                            5.793826      -0.331038       1.952180                    0.998523      22.985070      66.571389       0.590049       0.494994      -0.999242       0.055617       0.016049      -0.019426       0.061059      -0.012537       0.004644      -0.058514      -0.171877      -0.185747      -0.079394      -0.055884       0.135278              8.166826      11.060415       0.977315      -1.096522       5.057528       0.765953       8.382536           0.000285
           62              C       2.529708       0.419542       4.830668      -0.004849      38.570344 0.43787416E+03  0.10236254E+05                                 9.914568                            6.955871       0.012218       2.014800                    0.998848      26.911748      75.292352       0.632309       0.414367      -1.073489       0.007163       0.039729       0.018546       0.044426      -0.008754      -0.033394       0.004118       0.019959       0.075585      -0.029227      -0.019206       0.048433             12.335169      11.582392       2.578461       4.144977      17.719394      -0.373592       7.703721           0.002383
           63              C       2.006820       1.490838       4.098994      -0.047723      39.696126 0.45186819E+03  0.10661033E+05                                10.110395                            7.083387       0.052955       2.023253                    0.998995      27.548790      77.768644       0.623472       0.416391      -1.070751       0.023195       0.014795       0.032887       0.042877       0.004696      -0.006430      -0.007073      -0.002598       0.073057      -0.017070      -0.009941       0.027011             12.403362      14.714445       1.624383       4.822486      14.847596      -1.239395       7.648045           0.001957
           64              C       2.612375       2.745562       4.173778      -0.128224      37.095046 0.45663899E+03  0.10941602E+05                                 9.874056                            7.264142      -0.078200       1.945249                    0.999351      30.307932      89.917815       0.589890       0.433338      -1.046591      -0.006667      -0.013918       0.025177       0.029531      -0.018766      -0.012777      -0.006456      -0.004989       0.068614      -0.033779       0.006895       0.026883             11.657926      12.880567       3.587168       4.165707      14.632249      -0.130441       7.460962           0.000768
           65              C       3.687623       2.954358       5.028746      -0.066578      42.554123 0.47019605E+03  0.11241905E+05                                10.686517                            7.277582      -0.039334       1.987601                    0.999139      28.279643      81.249471       0.606483       0.422403      -1.063348      -0.037198      -0.029900       0.008262       0.048435       0.000005      -0.008780      -0.005402       0.014303       0.048173      -0.016248      -0.004237       0.020485             13.522942      12.553604       2.896456       4.467050      19.707240      -1.285183       8.307982           0.003040
           66              C       4.209244       1.890867       5.772547       0.025553      39.264217 0.45317614E+03  0.10726805E+05                                10.141657                            7.177123      -0.191320       1.943868                    0.998820      27.390615      78.092873       0.607068       0.426251      -1.061807      -0.044437      -0.007296       0.001986       0.045076      -0.014078      -0.045403       0.012452       0.015493       0.054186      -0.038567      -0.020764       0.059330             12.471724      14.121675       1.617654       5.401106      14.601498      -1.444034       8.691998           0.014861
           67              C       3.632397       0.620532       5.661381      -0.129203      34.442701 0.44737971E+03  0.10613279E+05                                 9.321091                            7.154244       0.172221       2.041801                    0.998869      29.183182      84.793186       0.601797       0.429025      -1.054322      -0.019382       0.016375       0.016464       0.030247      -0.021301      -0.021076      -0.006349       0.008956       0.053556      -0.037086       0.005667       0.031419             10.847575      11.869387       3.278957       4.147610      13.152462       0.144633       7.520875           0.002227
           68              C      -1.178010      18.537912       4.683120       0.662169      20.679816 0.23635239E+03  0.48797519E+04                                 7.271206                            5.659151      -0.424822       1.940942                    0.997724      22.179553      64.302391       0.583841       0.508129      -0.990050      -0.020503      -0.061545       0.006833       0.065229      -0.072404       0.011066       0.000672       0.163710      -0.153238      -0.084373      -0.050997       0.135371              8.361781       5.302450       2.406704      -0.004653      12.278914       0.624657       7.503978           0.000358
           69              C       0.689311       1.397173       3.377425       0.609466      23.024382 0.26360424E+03  0.55705760E+04                                 7.614368                            5.872210      -0.285237       1.953099                    0.999313      23.262392      67.345122       0.590849       0.490549      -1.002809      -0.030049       0.010221      -0.011919       0.033904      -0.028578      -0.073744       0.049822      -0.179572       0.033467      -0.133108       0.006524       0.126585              8.644834      11.493368       0.868524       2.267346       6.901837      -1.966046       7.539295          -0.000283
           70              C       4.185938       4.345677       5.230866       0.647851      22.673373 0.24183211E+03  0.50261579E+04                                 7.715667                            5.723304      -0.345779       1.957582                    0.998660      22.571219      65.851370       0.580194       0.507938      -0.989240       0.007064       0.065254       0.000757       0.065640      -0.054753      -0.008620      -0.008063       0.181052      -0.172602      -0.081332      -0.053427       0.134759              9.148757       6.156693       2.541704       1.690102      13.731796      -1.179479       7.557782           0.000443
           71              C       5.443651       2.066489       6.625494       0.582253      22.456742 0.25979800E+03  0.54510394E+04                                 7.412092                            5.786915      -0.235545       1.980959                    0.998914      22.815011      65.063712       0.603911       0.483381      -1.010046       0.061370       0.021013       0.007243       0.065271      -0.002975       0.006395       0.003767      -0.172876      -0.243589      -0.082403      -0.044749       0.127152              8.413424      10.733266       0.345138       1.309337       4.751430      -0.837426       9.755577           0.001324
           72              C       0.947839      19.261867      10.386947       0.029905      37.112181 0.46266332E+03  0.11065227E+05                                 9.936993                            7.370956      -0.384968       1.891500                    0.997883      27.682373      80.683273       0.581563       0.440366      -1.047770       0.043285       0.004328      -0.005923       0.043902      -0.023345       0.034198      -0.042695      -0.053425       0.020732      -0.050602      -0.023344       0.073946             11.725639      14.855264       2.301080      -2.270999       8.810912       3.362087      11.510740           0.070005
           73              C       1.604535      18.494982       9.418792      -0.019181      37.137217 0.44994860E+03  0.10638239E+05                                 9.786700                            7.144588       0.006909       2.022427                    0.998623      27.257945      77.833673       0.608943       0.425425      -1.061638       0.022137       0.010779       0.033348       0.041453      -0.021703       0.005232      -0.034630      -0.008488      -0.006918      -0.037177      -0.007547       0.044724             11.692816      13.323240       2.984536      -0.344220       9.633344       4.693840      12.121865           0.006494
           74              C       4.794123       0.766884      11.055964      -0.088649      33.628912 0.45258386E+03  0.10852214E+05                                 9.384781                            7.344780      -0.307057       1.887850                    0.997993      29.867174      89.499321       0.571475       0.446982      -1.035455       0.007978      -0.001742      -0.018943       0.020628      -0.029615       0.002713      -0.037331      -0.065491       0.042307      -0.053423      -0.010152       0.063575             10.603545      13.494873       2.979140      -0.872755       8.757445       2.919998       9.558319           0.029658
           75              C      -0.489732      19.027704      10.752784       0.586892      22.818962 0.26987963E+03  0.57580173E+04                                 7.673733                            6.023499      -0.564666       1.870026                    0.997726      23.694080      69.758613       0.569435       0.504149      -0.992312      -0.049855      -0.027219       0.008558       0.057442       0.017195       0.024110       0.095451      -0.071451       0.169276      -0.068934      -0.065973       0.134907              8.617596      10.870038      -0.150033      -1.221214       7.352573      -2.357505       7.630177          -0.014695
           76              C       0.877840      17.449054       8.608291       0.631263      22.753451 0.25583892E+03  0.53896324E+04                                 7.638792                            5.856944      -0.388871       1.930225                    0.998575      23.212033      68.055791       0.578238       0.502813      -0.992306      -0.055079      -0.021552      -0.013779       0.060729      -0.028447      -0.021744      -0.110661      -0.007399       0.198455      -0.117875      -0.021080       0.138955              8.663724      10.086210       0.563334       0.672985       7.931500       3.560065       7.973463          -0.000305
           77              C       2.283215      16.127984       4.157608       0.013795      39.050344 0.46103682E+03  0.10977404E+05                                10.187947                            7.278778      -0.168919       1.954289                    0.998819      27.609342      79.361796       0.596938       0.430936      -1.057219       0.029726       0.014399       0.027035       0.042683      -0.007703      -0.039228       0.020654      -0.000308       0.109388      -0.039278      -0.023545       0.062823             12.378171      14.323615       2.591102       5.085234      14.601523      -0.065810       8.209376           0.011839
           78              C       2.781476      15.060590       4.911516      -0.043905      41.463346 0.46306832E+03  0.11024711E+05                                10.543366                            7.238066      -0.034463       1.998260                    0.998725      27.826802      79.671241       0.606391       0.424259      -1.062624       0.014826       0.039212       0.019670       0.046307      -0.003970      -0.014283       0.002665       0.002459       0.085077      -0.019660      -0.013444       0.033104             13.548796      12.214819       4.146108       4.424245      20.205890       1.365719       8.225679           0.004423
           79              C       3.862775      15.279143       5.774568      -0.098369      35.869915 0.44366461E+03  0.10547314E+05                                 9.690019                            7.186233      -0.074628       1.960522                    0.998763      29.471678      86.902509       0.590255       0.436495      -1.045394      -0.028412       0.024593       0.010378       0.038984      -0.026425      -0.025280       0.002160       0.005929       0.076631      -0.043141       0.000492       0.042649             11.656944      12.650135       4.069123       4.090178      14.835601       1.406925       7.485095           0.001064
           80              C       4.485992      16.512402       5.855416      -0.004572      37.614679 0.44043478E+03  0.10336401E+05                                 9.838647                            7.050490       0.006397       2.022212                    0.998711      26.904714      76.025150       0.616638       0.423242      -1.065207      -0.042003      -0.003586      -0.001618       0.042187      -0.003073      -0.026999      -0.005778       0.014978       0.088438      -0.027415      -0.016557       0.043972             12.094906      14.597291       2.548727       4.544697      14.179369       0.143265       7.508058           0.001973
           81              C       3.988047      17.577844       5.085339      -0.025120      38.683352 0.45264162E+03  0.10703072E+05                                10.035576                            7.130390       0.005475       2.011313                    0.999066      27.472264      78.096200       0.614963       0.421215      -1.065754      -0.024509      -0.038798       0.008517       0.046675       0.001637      -0.034863      -0.001442       0.034935       0.058968      -0.027375      -0.021711       0.049086             12.448005      11.765981       3.395263       4.045754      17.633472       0.528040       7.944563           0.005322
           82              C       2.905903      17.384659       4.242499      -0.153867      35.986319 0.46124461E+03  0.11098731E+05                                 9.684274                            7.292468      -0.073672       1.944418                    0.998793      30.813956      92.126771       0.588728       0.432364      -1.045386      -0.007663      -0.016468       0.021760       0.028345      -0.022204      -0.013826      -0.003007       0.005507       0.026314      -0.030226       0.006553       0.023673             11.437008      12.553311       4.406890       4.258921      13.982338       1.167363       7.775377           0.002275
           83              C       2.247628      13.673174       4.745778       0.646590      23.516228 0.24980886E+03  0.52233304E+04                                 7.888704                            5.794210      -0.393147       1.938402                    0.998353      22.629309      65.770406       0.581239       0.503978      -0.993248      -0.016856      -0.063637       0.012842       0.067073      -0.066813      -0.010280       0.001789       0.178729      -0.131682      -0.089685      -0.044440       0.134125              9.608535       6.558950       3.379563       2.198704      14.302226       1.188094       7.964429          -0.000320
           84              C       5.767683      16.658753       6.637621       0.608272      22.035622 0.26192891E+03  0.55200857E+04                                 7.412516                            5.855360      -0.239991       1.974441                    0.999221      22.997862      66.242371       0.592091       0.490857      -1.003790       0.021712       0.012689       0.029555       0.038806      -0.036259      -0.071269       0.059654      -0.148611      -0.013762      -0.117150      -0.013512       0.130662              8.399872      11.734751       1.092728       1.988295       6.252659      -1.066108       7.212206           0.000193
           85              C       4.505957      18.982822       5.222781       0.677339      21.230423 0.23625561E+03  0.48912305E+04                                 7.450437                            5.704907      -0.531071       1.902590                    0.997925      22.397707      65.635121       0.572696       0.516590      -0.983153       0.023447       0.066106      -0.016243       0.071997      -0.060765       0.003820      -0.011814       0.183966      -0.139266      -0.089468      -0.044263       0.133730              8.645521       5.518002       2.529673      -0.173157      12.118944       0.642741       8.299617           0.000195
           86              C       1.011439      16.061638       3.330938       0.603347      21.672959 0.25431046E+03  0.53331334E+04                                 7.356430                            5.793828      -0.331010       1.952188                    0.998523      22.985067      66.571243       0.590051       0.494992      -0.999244      -0.055619      -0.016049      -0.019428       0.061062      -0.012538      -0.004644       0.058518      -0.171875      -0.185758      -0.079399      -0.055882       0.135281              8.166834      11.060436       0.977318       1.096522       5.057526      -0.765954       8.382539           0.000277
           87              C       6.398956      10.176338       5.275332      -0.004848      38.570250 0.43787343E+03  0.10236232E+05                                 9.914550                            6.955864       0.012222       2.014801                    0.998848      26.911716      75.292222       0.632309       0.414367      -1.073489       0.007163       0.039729      -0.018546       0.044426      -0.008754       0.033392      -0.004118       0.019957       0.075585      -0.029226      -0.019205       0.048431             12.335141      11.582355       2.578440      -4.144960      17.719366       0.373604       7.703703           0.002381
           88              C       5.876068      11.247634       6.007006      -0.047726      39.696325 0.45187055E+03  0.10661107E+05                                10.110441                            7.083414       0.052953       2.023251                    0.998995      27.548866      77.769018       0.623470       0.416392      -1.070750       0.023195       0.014795      -0.032887       0.042877       0.004696       0.006429       0.007073      -0.002599       0.073055      -0.017070      -0.009940       0.027010             12.403422      14.714517       1.624397      -4.822514      14.847670       1.239397       7.648080           0.001957
           89              C       6.481623      12.502358       5.932222      -0.128224      37.095144 0.45664022E+03  0.10941641E+05                                 9.874078                            7.264155      -0.078195       1.945250                    0.999351      30.307982      89.918059       0.589889       0.433339      -1.046590      -0.006667      -0.013918      -0.025178       0.029531      -0.018765       0.012774       0.006458      -0.004991       0.068608      -0.033777       0.006897       0.026880             11.657956      12.880601       3.587186      -4.165720      14.632289       0.130433       7.460978           0.000771
           90              C       7.556871      12.711154       5.077254      -0.066581      42.554250 0.47019718E+03  0.11241940E+05                                10.686543                            7.277593      -0.039328       1.987604                    0.999139      28.279681      81.249651       0.606482       0.422403      -1.063348      -0.037198      -0.029900      -0.008262       0.048435       0.000006       0.008779       0.005402       0.014304       0.048171      -0.016249      -0.004236       0.020484             13.522982      12.553640       2.896477      -4.467063      19.707308       1.285178       8.307999           0.003040
           91              C       8.078492      11.647663       4.333453       0.025557      39.264037 0.45317366E+03  0.10726735E+05                                10.141645                            7.177116      -0.191325       1.943867                    0.998820      27.390523      78.092644       0.607067       0.426252      -1.061805      -0.044435      -0.007294      -0.001990       0.045074      -0.014077       0.045402      -0.012452       0.015495       0.054186      -0.038566      -0.020765       0.059330             12.471708      14.121646       1.617643      -5.401094      14.601492       1.444038       8.691987           0.014859
           92              C       7.501646      10.377328       4.444619      -0.129202      34.442577 0.44737819E+03  0.10613232E+05                                 9.321070                            7.154233       0.172220       2.041803                    0.998869      29.183096      84.792860       0.601798       0.429025      -1.054322      -0.019384       0.016375      -0.016466       0.030249      -0.021302       0.021076       0.006349       0.008956       0.053560      -0.037087       0.005667       0.031420             10.847546      11.869343       3.278937      -4.147590      13.152441      -0.144625       7.520855           0.002221
           93              C       5.858741       8.781116       5.422880       0.662168      20.679795 0.23635215E+03  0.48797424E+04                                 7.271185                            5.659137      -0.424806       1.940947                    0.997724      22.179487      64.302022       0.583844       0.508127      -0.990051      -0.020503      -0.061544      -0.006832       0.065228      -0.072404      -0.011068      -0.000671       0.163711      -0.153232      -0.084374      -0.050996       0.135370              8.361752       5.302427       2.406686       0.004657      12.278867      -0.624644       7.503964           0.000356
           94              C       4.558559      11.153969       6.728575       0.609467      23.024353 0.26360373E+03  0.55705630E+04                                 7.614362                            5.872205      -0.285238       1.953099                    0.999313      23.262379      67.345080       0.590849       0.490549      -1.002809      -0.030049       0.010221       0.011919       0.033904      -0.028579       0.073745      -0.049821      -0.179572       0.033466      -0.133109       0.006524       0.126584              8.644828      11.493360       0.868532      -2.267341       6.901835       1.966043       7.539288          -0.000281
           95              C       8.055187      14.102473       4.875134       0.647851      22.673431 0.24183273E+03  0.50261767E+04                                 7.715692                            5.723319      -0.345791       1.957577                    0.998660      22.571292      65.851737       0.580191       0.507940      -0.989239       0.007066       0.065254      -0.000756       0.065640      -0.054752       0.008619       0.008065       0.181056      -0.172605      -0.081334      -0.053427       0.134761              9.148791       6.156717       2.541717      -1.690111      13.731854       1.179477       7.557802           0.000441
           96              C      -1.593101      11.823285       3.480506       0.582250      22.456590 0.25979592E+03  0.54509854E+04                                 7.412063                            5.786893      -0.235558       1.980957                    0.998914      22.814919      65.063401       0.603912       0.483381      -1.010046       0.061369       0.021014      -0.007240       0.065270      -0.002973      -0.006397      -0.003764      -0.172871      -0.243578      -0.082400      -0.044747       0.127147              8.413389      10.733207       0.345133      -1.309333       4.751415       0.837425       9.755544           0.001324
           97              C       7.984591       9.505071      19.931053       0.029903      37.112136 0.46266273E+03  0.11065211E+05                                 9.937001                            7.370963      -0.384982       1.891497                    0.997883      27.682335      80.683215       0.581562       0.440367      -1.047769       0.043283       0.004327       0.005922       0.043900      -0.023344      -0.034201       0.042697      -0.053431       0.020741      -0.050607      -0.023343       0.073950             11.725646      14.855235       2.301086       2.270988       8.810936      -3.362107      11.510766           0.070010
           98              C       8.641287       8.738186       0.687208      -0.019171      37.136808 0.44994251E+03  0.10638059E+05                                 9.786639                            7.144545       0.006911       2.022432                    0.998623      27.257728      77.832922       0.608944       0.425425      -1.061638       0.022138       0.010774      -0.033346       0.041450      -0.021708      -0.005230       0.034632      -0.008490      -0.006917      -0.037181      -0.007546       0.044727             11.692746      13.323117       2.984511       0.344208       9.633310      -4.693835      12.121810           0.006487
           99              C       8.663372      10.523680      19.262036      -0.088649      33.628754 0.45258123E+03  0.10852133E+05                                 9.384745                            7.344753      -0.307050       1.887854                    0.997993      29.867087      89.498928       0.571477       0.446981      -1.035456       0.007977      -0.001744       0.018942       0.020627      -0.029615      -0.002711       0.037330      -0.065488       0.042305      -0.053422      -0.010151       0.063573             10.603501      13.494798       2.979123       0.872748       8.757420      -2.919994       9.558286           0.029654
          100              C       6.547019       9.270908      19.565216       0.586898      22.819034 0.26988090E+03  0.57580528E+04                                 7.673762                            6.023524      -0.564675       1.870021                    0.997726      23.694136      69.758902       0.569432       0.504151      -0.992311      -0.049856      -0.027218      -0.008556       0.057442       0.017196      -0.024113      -0.095456      -0.071454       0.169289      -0.068939      -0.065976       0.134914              8.617626      10.870064      -0.150040       1.221215       7.352603       2.357512       7.630210          -0.014698
          101              C       7.914592       7.692258       1.497709       0.631258      22.753349 0.25583747E+03  0.53896009E+04                                 7.638799                            5.856946      -0.388907       1.930214                    0.998575      23.212080      68.056201       0.578235       0.502817      -0.992303      -0.055078      -0.021549       0.013779       0.060727      -0.028445       0.021741       0.110660      -0.007392       0.198456      -0.117873      -0.021080       0.138953              8.663735      10.086207       0.563336      -0.672985       7.931516      -3.560075       7.973483          -0.000314
          102              C       9.319967       6.371188       5.948392       0.013796      39.050292 0.46103588E+03  0.10977383E+05                                10.187963                            7.278788      -0.168913       1.954292                    0.998819      27.609305      79.361829       0.596935       0.430938      -1.057217       0.029723       0.014400      -0.027036       0.042682      -0.007701       0.039226      -0.020653      -0.000305       0.109389      -0.039276      -0.023545       0.062821             12.378195      14.323613       2.591109      -5.085233      14.601582       0.065814       8.209389           0.011841
          103              C       9.818228       5.303794       5.194484      -0.043906      41.463385 0.46306822E+03  0.11024711E+05                                10.543381                            7.238070      -0.034452       1.998264                    0.998725      27.826801      79.671301       0.606390       0.424260      -1.062623       0.014825       0.039214      -0.019673       0.046309      -0.003970       0.014283      -0.002665       0.002459       0.085074      -0.019659      -0.013444       0.033103             13.548827      12.214828       4.146124      -4.424253      20.205954      -1.365736       8.225699           0.004423
          104              C      -0.006474       5.522347       4.331432      -0.098365      35.869787 0.44366269E+03  0.10547257E+05                                 9.689999                            7.186219      -0.074631       1.960523                    0.998763      29.471609      86.902270       0.590256       0.436495      -1.045394      -0.028415       0.024595      -0.010382       0.038989      -0.026425       0.025281      -0.002161       0.005930       0.076633      -0.043141       0.000491       0.042650             11.656920      12.650105       4.069107      -4.090170      14.835566      -1.406923       7.485089           0.001063
          105              C       0.616743       6.755606       4.250584      -0.004569      37.614512 0.44043282E+03  0.10336342E+05                                 9.838621                            7.050476       0.006393       2.022212                    0.998711      26.904630      76.024837       0.616638       0.423242      -1.065207      -0.042006      -0.003584       0.001614       0.042189      -0.003073       0.027001       0.005777       0.014979       0.088439      -0.027416      -0.016558       0.043974             12.094870      14.597239       2.548720      -4.544677      14.179331      -0.143261       7.508040           0.001974
          106              C       0.118799       7.821048       5.020661      -0.025115      38.683050 0.45263799E+03  0.10702963E+05                                10.035530                            7.130365       0.005476       2.011316                    0.999066      27.472123      78.095698       0.614963       0.421215      -1.065754      -0.024511      -0.038796      -0.008519       0.046674       0.001637       0.034864       0.001442       0.034937       0.058974      -0.027377      -0.021711       0.049088             12.447943      11.765920       3.395243      -4.045726      17.633383      -0.528021       7.944527           0.005324
          107              C      -0.963346       7.627863       5.863501      -0.153867      35.986304 0.46124455E+03  0.11098734E+05                                 9.684287                            7.292478      -0.073672       1.944419                    0.998792      30.813942      92.126865       0.588727       0.432365      -1.045385      -0.007663      -0.016468      -0.021762       0.028346      -0.022203       0.013826       0.003007       0.005506       0.026312      -0.030225       0.006553       0.023672             11.437026      12.553310       4.406896      -4.258914      13.982386      -1.167356       7.775382           0.002282
          108              C       9.284380       3.916378       5.360222       0.646591      23.516268 0.24980910E+03  0.52233392E+04                                 7.888723                            5.794219      -0.393141       1.938404                    0.998353      22.629358      65.770670       0.581237       0.503979      -0.993247      -0.016858      -0.063637      -0.012842       0.067073      -0.066814       0.010280      -0.001790       0.178735      -0.131684      -0.089688      -0.044440       0.134128              9.608566       6.558966       3.379576      -2.198712      14.302283      -1.188105       7.964451          -0.000322
          109              C       1.898435       6.901957       3.468379       0.608273      22.035610 0.26192880E+03  0.55200799E+04                                 7.412504                            5.855352      -0.239986       1.974443                    0.999221      22.997808      66.242085       0.592093       0.490856      -1.003791       0.021711       0.012690      -0.029556       0.038807      -0.036259       0.071269      -0.059654      -0.148607      -0.013763      -0.117149      -0.013513       0.130662              8.399857      11.734729       1.092730      -1.988286       6.252648       1.066108       7.212194           0.000193
          110              C       0.636709       9.226026       4.883219       0.677339      21.230349 0.23625478E+03  0.48912070E+04                                 7.450412                            5.704892      -0.531063       1.902593                    0.997925      22.397626      65.634762       0.572697       0.516590      -0.983154       0.023447       0.066105       0.016243       0.071996      -0.060763      -0.003820       0.011815       0.183964      -0.139263      -0.089467      -0.044261       0.133728              8.645490       5.517986       2.529662       0.173158      12.118894      -0.642739       8.299590           0.000196
          111              C       8.048191       6.304842       6.775062       0.603349      21.672844 0.25430904E+03  0.53330975E+04                                 7.356413                            5.793817      -0.331020       1.952186                    0.998523      22.985005      66.571082       0.590051       0.494993      -0.999243      -0.055618      -0.016049       0.019426       0.061060      -0.012537       0.004644      -0.058515      -0.171876      -0.185745      -0.079393      -0.055884       0.135278              8.166812      11.060396       0.977315      -1.096518       5.057519       0.765952       8.382520           0.000280
          112              C       5.208789      19.094050      15.381332      -0.004848      38.570282 0.43787389E+03  0.10236247E+05                                 9.914560                            6.955873       0.012215       2.014799                    0.998848      26.911735      75.292331       0.632308       0.414367      -1.073489      -0.007163      -0.039728      -0.018547       0.044426      -0.008755      -0.033393       0.004118       0.019958       0.075586      -0.029227      -0.019205       0.048432             12.335145      11.582372       2.578434       4.144971      17.719348      -0.373608       7.703715           0.002390
          113              C       5.731677      18.022754      16.113006      -0.047722      39.696122 0.45186832E+03  0.10661038E+05                                10.110397                            7.083390       0.052958       2.023254                    0.998995      27.548794      77.768689       0.623472       0.416391      -1.070750      -0.023195      -0.014795      -0.032886       0.042876       0.004696      -0.006430      -0.007073      -0.002598       0.073056      -0.017070      -0.009940       0.027011             12.403358      14.714444       1.624370       4.822492      14.847579      -1.239401       7.648052           0.001962
          114              C       5.126122      16.768030      16.038222      -0.128225      37.095139 0.45664054E+03  0.10941651E+05                                 9.874077                            7.264159      -0.078203       1.945248                    0.999351      30.307985      89.918060       0.589889       0.433339      -1.046590       0.006666       0.013918      -0.025177       0.029530      -0.018766      -0.012776      -0.006457      -0.004989       0.068612      -0.033778       0.006896       0.026882             11.657946      12.880595       3.587169       4.165720      14.632264      -0.130441       7.460979           0.000777
          115              C       4.050874      16.559234      15.183254      -0.066579      42.554160 0.47019682E+03  0.11241927E+05                                10.686517                            7.277585      -0.039335       1.987600                    0.999139      28.279676      81.249563       0.606483       0.422402      -1.063348       0.037197       0.029900      -0.008261       0.048434       0.000005      -0.008779      -0.005402       0.014303       0.048173      -0.016248      -0.004236       0.020484             13.522933      12.553601       2.896440       4.467052      19.707212      -1.285190       8.307984           0.003047
          116              C       3.529253      17.622725      14.439453       0.025553      39.264218 0.45317648E+03  0.10726814E+05                                10.141652                            7.177123      -0.191317       1.943868                    0.998820      27.390628      78.092890       0.607069       0.426250      -1.061807       0.044436       0.007296      -0.001986       0.045074      -0.014077      -0.045402       0.012451       0.015492       0.054185      -0.038566      -0.020763       0.059329             12.471709      14.121662       1.617636       5.401105      14.601469      -1.444041       8.691996           0.014870
          117              C       4.106100      18.893060      14.550619      -0.129201      34.442605 0.44737869E+03  0.10613248E+05                                 9.321074                            7.154237       0.172219       2.041802                    0.998869      29.183127      84.792984       0.601798       0.429025      -1.054322       0.019383      -0.016374      -0.016464       0.030247      -0.021301      -0.021076      -0.006349       0.008956       0.053556      -0.037086       0.005667       0.031419             10.847545      11.869353       3.278934       4.147597      13.152421       0.144623       7.520862           0.002236
          118              C       8.916507       0.975680      15.528880       0.662168      20.679814 0.23635248E+03  0.48797507E+04                                 7.271188                            5.659141      -0.424804       1.940948                    0.997724      22.179495      64.302047       0.583843       0.508127      -0.990052       0.020503       0.061544      -0.006832       0.065228      -0.072403       0.011068       0.000672       0.163711      -0.153235      -0.084373      -0.050997       0.135370              8.361751       5.302430       2.406686      -0.004657      12.278851       0.624644       7.503971           0.000366
          119              C       7.049186      18.116419      16.834575       0.609466      23.024372 0.26360406E+03  0.55705709E+04                                 7.614364                            5.872207      -0.285234       1.953100                    0.999313      23.262377      67.345049       0.590849       0.490548      -1.002809       0.030049      -0.010221       0.011919       0.033904      -0.028578      -0.073744       0.049822      -0.179572       0.033467      -0.133108       0.006524       0.126584              8.644828      11.493363       0.868527       2.267343       6.901830      -1.966045       7.539293          -0.000278
          120              C       3.552559      15.167915      14.981134       0.647851      22.673396 0.24183245E+03  0.50261650E+04                                 7.715664                            5.723303      -0.345779       1.957581                    0.998660      22.571212      65.851282       0.580195       0.507937      -0.989241      -0.007065      -0.065255      -0.000757       0.065640      -0.054753      -0.008620      -0.008063       0.181050      -0.172602      -0.081332      -0.053427       0.134759              9.148749       6.156688       2.541698       1.690101      13.731777      -1.179481       7.557782           0.000452
          121              C       2.294846      17.447103      13.586506       0.582254      22.456754 0.25979816E+03  0.54510439E+04                                 7.412097                            5.786918      -0.235551       1.980957                    0.998914      22.815012      65.063726       0.603911       0.483381      -1.010046      -0.061370      -0.021012      -0.007243       0.065270      -0.002975       0.006396       0.003765      -0.172878      -0.243587      -0.082402      -0.044750       0.127152              8.413428      10.733272       0.345136       1.309337       4.751430      -0.837429       9.755581           0.001330
          122              C       6.790658       0.251725       9.825053       0.029904      37.112307 0.46266482E+03  0.11065274E+05                                 9.937021                            7.370972      -0.384978       1.891497                    0.997883      27.682431      80.683548       0.581562       0.440366      -1.047769      -0.043283      -0.004327       0.005921       0.043900      -0.023343       0.034200      -0.042695      -0.053428       0.020736      -0.050605      -0.023341       0.073946             11.725677      14.855301       2.301086      -2.271010       8.810944       3.362106      11.510786           0.070008
          123              C       6.133962       1.018610      10.793208      -0.019168      37.136931 0.44994394E+03  0.10638105E+05                                 9.786669                            7.144562       0.006900       2.022428                    0.998623      27.257780      77.833185       0.608942       0.425426      -1.061637      -0.022139      -0.010774      -0.033346       0.041451      -0.021708       0.005229      -0.034633      -0.008490      -0.006916      -0.037182      -0.007546       0.044728             11.692786      13.323171       2.984519      -0.344216       9.633335       4.693852      12.121852           0.006490
          124              C       2.944374      18.746708       9.156036      -0.088650      33.629092 0.45258657E+03  0.10852295E+05                                 9.384803                            7.344793      -0.307048       1.887851                    0.997993      29.867311      89.499781       0.571475       0.446981      -1.035456      -0.007977       0.001746       0.018943       0.020628      -0.029616       0.002708      -0.037329      -0.065484       0.042305      -0.053423      -0.010148       0.063571             10.603572      13.494911       2.979139      -0.872769       8.757459       2.920003       9.558344           0.029660
          125              C       8.228229       0.485888       9.459216       0.586900      22.819048 0.26988087E+03  0.57580550E+04                                 7.673772                            6.023528      -0.564685       1.870017                    0.997726      23.694205      69.759238       0.569431       0.504151      -0.992310       0.049856       0.027219      -0.008554       0.057442       0.017196       0.024113       0.095454      -0.071453       0.169285      -0.068938      -0.065974       0.134912              8.617642      10.870096      -0.150036      -1.221225       7.352606      -2.357514       7.630223          -0.014692
          126              C       6.860657       2.064538      11.603709       0.631260      22.753337 0.25583725E+03  0.53895967E+04                                 7.638802                            5.856947      -0.388914       1.930212                    0.998575      23.212096      68.056312       0.578234       0.502817      -0.992303       0.055079       0.021549       0.013778       0.060728      -0.028443      -0.021740      -0.110660      -0.007393       0.198457      -0.117871      -0.021082       0.138953              8.663738      10.086218       0.563335       0.672984       7.931513       3.560074       7.973484          -0.000300
          127              C       5.455282       3.385608      16.054392       0.013800      39.050211 0.46103494E+03  0.10977351E+05                                10.187938                            7.278772      -0.168919       1.954290                    0.998819      27.609274      79.361639       0.596937       0.430937      -1.057218      -0.029722      -0.014400      -0.027037       0.042682      -0.007701      -0.039227       0.020654      -0.000305       0.109390      -0.039277      -0.023545       0.062822             12.378159      14.323580       2.591100       5.085226      14.601522      -0.065810       8.209376           0.011845
          128              C       4.957021       4.453002      15.300484      -0.043906      41.463305 0.46306775E+03  0.11024695E+05                                10.543367                            7.238067      -0.034456       1.998263                    0.998725      27.826768      79.671162       0.606390       0.424260      -1.062623      -0.014824      -0.039214      -0.019674       0.046309      -0.003971      -0.014284       0.002666       0.002460       0.085077      -0.019660      -0.013444       0.033105             13.548796      12.214806       4.146103       4.424245      20.205895       1.365727       8.225688           0.004429
          129              C       3.875722       4.234449      14.437432      -0.098363      35.869652 0.44366105E+03  0.10547207E+05                                 9.689975                            7.186206      -0.074631       1.960524                    0.998763      29.471527      86.901947       0.590256       0.436495      -1.045394       0.028416      -0.024595      -0.010382       0.038989      -0.026425      -0.025282       0.002161       0.005932       0.076634      -0.043142       0.000490       0.042651             11.656883      12.650067       4.069085       4.090155      14.835514       1.406915       7.485070           0.001071
          130              C       3.252505       3.001190      14.356584      -0.004570      37.614528 0.44043306E+03  0.10336349E+05                                 9.838622                            7.050478       0.006388       2.022210                    0.998711      26.904641      76.024874       0.616638       0.423242      -1.065207       0.042006       0.003585       0.001615       0.042189      -0.003074      -0.027002      -0.005778       0.014980       0.088441      -0.027417      -0.016558       0.043975             12.094869      14.597246       2.548708       4.544684      14.179315       0.143259       7.508045           0.001978
          131              C       3.750450       1.935748      15.126661      -0.025118      38.683189 0.45263977E+03  0.10703015E+05                                10.035543                            7.130372       0.005472       2.011314                    0.999066      27.472197      78.095907       0.614964       0.421214      -1.065755       0.024511       0.038797      -0.008519       0.046676       0.001637      -0.034864      -0.001442       0.034938       0.058970      -0.027376      -0.021711       0.049087             12.447955      11.765940       3.395243       4.045740      17.633383       0.528029       7.944542           0.005330
          132              C       4.832594       2.128933      15.969501      -0.153869      35.986389 0.46124568E+03  0.11098764E+05                                 9.684288                            7.292478      -0.073677       1.944416                    0.998793      30.814005      92.126976       0.588728       0.432364      -1.045386       0.007664       0.016468      -0.021763       0.028347      -0.022204      -0.013827      -0.003007       0.005507       0.026317      -0.030227       0.006553       0.023674             11.437025      12.553321       4.406895       4.258926      13.982362       1.167364       7.775391           0.002289
          133              C       5.490869       5.840418      15.466222       0.646591      23.516223 0.24980871E+03  0.52233273E+04                                 7.888707                            5.794211      -0.393137       1.938406                    0.998353      22.629309      65.770435       0.581238       0.503979      -0.993247       0.016858       0.063637      -0.012843       0.067073      -0.066814      -0.010281       0.001790       0.178734      -0.131683      -0.089688      -0.044440       0.134128              9.608538       6.558945       3.379556       2.198703      14.302229       1.188091       7.964439          -0.000314
          134              C       1.970814       2.854839      13.574379       0.608272      22.035610 0.26192872E+03  0.55200777E+04                                 7.412500                            5.855348      -0.239984       1.974444                    0.999221      22.997818      66.242108       0.592094       0.490855      -1.003792      -0.021711      -0.012689      -0.029555       0.038806      -0.036259      -0.071269       0.059654      -0.148607      -0.013762      -0.117149      -0.013512       0.130661              8.399852      11.734721       1.092727       1.988288       6.252645      -1.066108       7.212192           0.000200
          135              C       3.232540       0.530770      14.989219       0.677341      21.230396 0.23625537E+03  0.48912230E+04                                 7.450426                            5.704901      -0.531067       1.902592                    0.997925      22.397666      65.634930       0.572696       0.516590      -0.983154      -0.023448      -0.066106       0.016243       0.071997      -0.060764       0.003820      -0.011815       0.183966      -0.139266      -0.089467      -0.044262       0.133729              8.645505       5.517995       2.529669      -0.173155      12.118914       0.642741       8.299606           0.000204
          136              C       6.727058       3.451954      16.881062       0.603344      21.672952 0.25431052E+03  0.53331377E+04                                 7.356440                            5.793837      -0.331028       1.952182                    0.998523      22.985108      66.571487       0.590049       0.494993      -0.999243       0.055618       0.016050       0.019426       0.061060      -0.012537      -0.004644       0.058516      -0.171878      -0.185747      -0.079394      -0.055885       0.135279              8.166842      11.060435       0.977319       1.096525       5.057536      -0.765955       8.382555           0.000284
          137              O       2.145788      11.398084      15.820337      -0.675122      43.009649 0.74470142E+03  0.19493096E+05                                 9.847138                            8.615993       0.063523       2.024635                    0.996235      30.850802      85.643860       0.625962       0.373818      -1.123389      -0.030960      -0.061355      -0.066732       0.095793      -0.042123       0.001990       0.038371       0.153424      -0.072454      -0.095425      -0.004665       0.100090             10.434499       8.475923       2.721774       1.889586      11.506133       3.686666      11.321440           0.000623
          138              O       1.964868      11.175629      13.604899      -0.545556      37.725170 0.62486474E+03  0.15733214E+05                                 9.225626                            7.936748      -0.088524       2.002876                    0.996446      29.235348      80.915429       0.643494       0.378034      -1.114630      -0.025699       0.010831       0.033089       0.043274      -0.047246       0.003232      -0.032372       0.035010      -0.019102      -0.059604      -0.001228       0.060833             10.156170       6.386347       0.227158      -0.498727      13.930085      -3.787461      10.152077           0.022559
          139              O       4.071586       9.101530      13.988119      -0.590044      39.954384 0.65749378E+03  0.16687636E+05                                 9.471758                            8.122961       0.068206       2.050567                    0.994925      29.390751      80.418897       0.641261       0.376330      -1.121182      -0.070339       0.033381       0.096330       0.123860       0.026157       0.068476       0.015356      -0.064346      -0.110229      -0.094895       0.017402       0.077493             10.385739      14.571750       2.745646       1.572505      10.015386       1.824778       6.570079           0.000861
          140              O       3.407250       7.651279      12.472421      -0.650770      34.995845 0.57177986E+03  0.14019588E+05                                 8.486057                            7.434407       0.453027       2.156491                    0.998283      29.841625      80.356919       0.689135       0.362489      -1.131294      -0.125318      -0.055086       0.036720       0.141730      -0.039239       0.031525       0.028681      -0.116306       0.081112      -0.095962       0.028495       0.067467              8.996401       7.599007      -0.999812      -1.848237       8.067872       3.031347      11.322324          -0.000184
          141              O      -0.261200       4.598963      14.389125      -0.737919      52.660558 0.81502930E+03  0.21897989E+05                                11.398125                            9.076625      -0.106523       1.950734                    0.997748      32.602595      92.760034       0.601407       0.379059      -1.115537       0.080730       0.040063       0.112942       0.144493      -0.036494       0.003971       0.062321       0.113197      -0.164966      -0.109318       0.012947       0.096371             13.389700       8.542637       0.400278      -0.743242      19.354021       7.891522      12.272442           0.001083
          142              O      -0.732953       5.126806      16.492790      -0.474921      32.618129 0.51101460E+03  0.12202553E+05                                 8.303325                            7.108660       0.074211       2.090653                    0.996267      27.071619      72.325169       0.691696       0.370829      -1.123042      -0.040209       0.020803      -0.011208       0.046639      -0.001622      -0.023071      -0.009243       0.104622       0.027361      -0.058370      -0.000207       0.058576              9.014707       7.459410       2.501793      -2.451674      11.064514      -1.358266       8.520197           0.021094
          143              O       8.255957       7.524246      16.038020      -0.601098      42.138761 0.70921239E+03  0.18356582E+05                                 9.792009                            8.406530       0.029342       2.021027                    0.996733      30.146295      83.481192       0.633289       0.373670      -1.122418       0.024061      -0.024740       0.083804       0.090632       0.000869       0.022632      -0.006000      -0.022460      -0.255057      -0.089524       0.035525       0.053999             10.816164      17.998669       0.042829       2.255109       7.588560       0.725212       6.861263           0.094822
          144              O       9.384997       7.764458      17.951894      -0.473404      29.220704 0.44522781E+03  0.10201754E+05                                 7.459337                            6.510322       0.730201       2.298568                    0.998582      26.294495      67.297975       0.748789       0.356988      -1.141531      -0.029719      -0.018143       0.006459       0.035414      -0.012091       0.006620      -0.002068      -0.176426       0.101195      -0.106202       0.033866       0.072337              8.122018       5.309338      -0.186546      -0.589675       5.379189       2.036034      13.677526           0.018223
          145              O       1.518619      11.237292       1.341470      -0.567685      39.613473 0.63316422E+03  0.15953608E+05                                 9.424631                            7.957864       0.063916       2.036861                    0.996723      29.650589      81.404557       0.648120       0.375066      -1.119716      -0.016152      -0.007506      -0.060381       0.062953       0.007816      -0.009798       0.013812      -0.153953       0.083346      -0.092188       0.024228       0.067960             10.410385       7.365286       1.775052       1.578266       9.981457       4.833396      13.884411           0.095189
          146              O       2.012844       9.361646       0.245374      -0.467984      32.567780 0.52637381E+03  0.12639869E+05                                 8.197364                            7.208455       0.372012       2.152339                    0.997732      27.942385      74.420418       0.689027       0.370187      -1.125559      -0.022358       0.032829       0.000354       0.039721      -0.004744      -0.034457       0.012955      -0.060455       0.037819      -0.054320       0.013106       0.041214              8.790866      11.349627      -3.700328      -1.771896       7.963143       1.178921       7.059827           0.188048
          147              O       1.091798      11.777233      18.707014      -0.757992      51.580972 0.84564175E+03  0.22898605E+05                                11.225273                            9.205851      -0.075356       1.956157                    0.997415      32.924856      93.611741       0.601881       0.375814      -1.119513      -0.113212      -0.095965       0.060070       0.160108      -0.026282       0.007530       0.067804       0.110849       0.114387      -0.111255       0.040669       0.070586             12.765381      19.735841       2.225804      -3.650662       7.592782      -1.950163      10.967520           0.000498
          148              O      -0.867236      12.652613      18.073570      -0.609323      38.606132 0.62174087E+03  0.15559733E+05                                 9.117039                            7.804032       0.394240       2.129516                    0.998355      29.965795      81.393134       0.666275       0.367333      -1.128088      -0.043058      -0.056213       0.010737       0.071618      -0.120957       0.066966       0.054498      -0.002444       0.245919      -0.189205       0.077957       0.111249              9.892820       8.756148      -2.902839       2.778417      10.655997      -4.563350      10.266315           0.001119
          149              O       0.721177      13.596876      14.080083      -0.531284      38.436708 0.61717424E+03  0.15411712E+05                                 9.189567                            7.797595       0.129808       2.085558                    0.996222      28.299308      76.696495       0.663924       0.369441      -1.126862      -0.012768       0.012430      -0.057448       0.060149       0.011311       0.026645      -0.014911      -0.019517      -0.215112      -0.080852       0.029995       0.050857             10.099652      16.644920       1.127174       2.161902       7.561694       0.411335       6.092342           0.089770
          150              O      -0.321102      12.808722      12.268684      -0.619031      36.979055 0.63216835E+03  0.15960380E+05                                 8.956065                            7.972018       0.200865       2.059480                    0.997905      30.712256      85.065696       0.643518       0.376995      -1.115610       0.009578       0.028090       0.054794       0.062315      -0.032068       0.035384      -0.035553      -0.244204       0.035382      -0.138604       0.004887       0.133717              9.262961       6.729896      -0.093365      -0.411688       6.510035       1.457945      14.548950           0.004022
          151              O      -1.138986      15.912359      13.688577      -0.461072      32.870014 0.47848279E+03  0.11197746E+05                                 8.303299                            6.817845       0.328211       2.181310                    0.997310      26.351308      68.855279       0.718427       0.364300      -1.132233       0.038545      -0.024664      -0.014819       0.048100      -0.012164      -0.022368      -0.025978       0.095133       0.080191      -0.071101       0.017382       0.053719              9.763816       7.534754       3.300470      -2.964051      12.073738      -4.019291       9.682957           0.039877
          152              O      -1.582303      16.385953      15.828017      -0.726349      49.024902 0.83533436E+03  0.22548522E+05                                10.813596                            9.160488      -0.058060       1.964209                    0.997544      32.593698      92.501482       0.602338       0.376711      -1.118932      -0.074149      -0.063364      -0.101171       0.140530      -0.051146       0.000096       0.050228       0.111624      -0.141314      -0.097340      -0.004355       0.101694             11.631511       8.076136       0.303938      -1.227041      16.114558       4.726876      10.703839           0.001667
          153              O       5.646598      13.245826      17.808187      -0.641753      31.292968 0.52398470E+03  0.12543514E+05                                 7.780402                            7.042375       0.734446       2.250384                    0.998758      29.167948      77.067608       0.720866       0.354937      -1.139697       0.119170      -0.003628      -0.007902       0.119487      -0.045905       0.045001      -0.001727      -0.125811       0.181605      -0.118210       0.040116       0.078094              8.015089       7.388033      -0.839991      -1.092063       6.944414       1.507663       9.712818          -0.000082
          154              O       4.932127      11.889436      16.222151      -0.640844      41.747868 0.69688305E+03  0.17909501E+05                                 9.683351                            8.298633       0.197781       2.078024                    0.996076      30.040859      82.156349       0.643129       0.370582      -1.127830       0.060002      -0.030732      -0.051848       0.085047       0.027905       0.082811       0.003264      -0.079909      -0.137221      -0.116811       0.034345       0.082465             10.862830      16.503482       2.414380       1.478698       9.558461       1.094517       6.526547           0.001537
          155              O       6.901101       9.609078      14.288873      -0.751387      52.701902 0.89289670E+03  0.24581458E+05                                11.452495                            9.542165      -0.246783       1.889276                    0.998167      33.850502      97.981682       0.581803       0.382405      -1.111376       0.023535       0.073325       0.122065       0.144327      -0.028932       0.018785       0.050011       0.149010      -0.184361      -0.108515      -0.002688       0.111203             12.614706      10.167625       4.043897       3.572164      14.554675       5.278673      13.121819           0.000751
          156              O       6.981673       9.871926      16.516034      -0.464289      35.483476 0.56141543E+03  0.13650042E+05                                 8.681237                            7.409486       0.075682       2.104147                    0.994357      26.568734      70.353587       0.686963       0.366710      -1.132372       0.010764       0.010313       0.015438       0.021461      -0.042813      -0.006785      -0.025482       0.055440       0.066051      -0.069237       0.026559       0.042678              9.622048       5.932332       0.281044      -0.094238      11.497219      -3.695880      11.436594           0.040296
          157              O      -1.444043      17.872304       5.714337      -0.675125      43.009956 0.74470850E+03  0.19493333E+05                                 9.847193                            8.616040       0.063507       2.024629                    0.996235      30.850916      85.644368       0.625959       0.373818      -1.123389       0.030959       0.061353      -0.066736       0.095794      -0.042122      -0.001992      -0.038370       0.153419      -0.072460      -0.095423      -0.004666       0.100088             10.434561       8.475984       2.721806      -1.889602      11.506200      -3.686673      11.321497           0.000622
          158              O      -1.263123      18.094759       3.498899      -0.545553      37.725870 0.62487803E+03  0.15733644E+05                                 9.225760                            7.936847      -0.088590       2.002853                    0.996446      29.235584      80.916522       0.643487       0.378035      -1.114628       0.025704      -0.010835       0.033086       0.043276      -0.047253      -0.003233       0.032376       0.035006      -0.019073      -0.059612      -0.001225       0.060837             10.156334       6.386435       0.227175       0.498740      13.930358       3.787530      10.152208           0.022547
          159              O      10.703662       0.655266       3.882119      -0.590043      39.954800 0.65750254E+03  0.16687921E+05                                 9.471842                            8.123030       0.068182       2.050558                    0.994925      29.390860      80.419448       0.641256       0.376331      -1.121180       0.070339      -0.033380       0.096330       0.123860       0.026156      -0.068477      -0.015357      -0.064343      -0.110230      -0.094895       0.017401       0.077494             10.385835      14.571903       2.745654      -1.572515      10.015474      -1.824789       6.570128           0.000855
          160              O       0.461999       2.105517       2.366421      -0.650766      34.995491 0.57177248E+03  0.14019357E+05                                 8.485982                            7.434343       0.453026       2.156491                    0.998283      29.841552      80.356493       0.689141       0.362488      -1.131295       0.125318       0.055085       0.036718       0.141729      -0.039240      -0.031529      -0.028682      -0.116303       0.081124      -0.095965       0.028499       0.067466              8.996321       7.598931      -0.999802       1.848213       8.067807      -3.031321      11.322223          -0.000219
          161              O       4.130449       5.157833       4.283125      -0.737920      52.660851 0.81503487E+03  0.21898180E+05                                11.398174                            9.076662      -0.106533       1.950730                    0.997748      32.602686      92.760445       0.601405       0.379059      -1.115536      -0.080730      -0.040062       0.112943       0.144494      -0.036493      -0.003971      -0.062322       0.113197      -0.164967      -0.109319       0.012948       0.096371             13.389763       8.542673       0.400286       0.743246      19.354121      -7.891560      12.272496           0.001067
          162              O       4.602202       4.629990       6.386790      -0.474920      32.618445 0.51102024E+03  0.12202727E+05                                 8.303394                            7.108711       0.074195       2.090647                    0.996267      27.071694      72.325591       0.691691       0.370830      -1.123040       0.040210      -0.020801      -0.011210       0.046639      -0.001621       0.023072       0.009242       0.104621       0.027355      -0.058368      -0.000209       0.058578              9.014792       7.459475       2.501830       2.451696      11.064645       1.358280       8.520255           0.021095
          163              O       6.519292       2.232550       5.932020      -0.601100      42.138944 0.70921570E+03  0.18356689E+05                                 9.792030                            8.406544       0.029336       2.021024                    0.996733      30.146377      83.481458       0.633289       0.373670      -1.122419      -0.024059       0.024740       0.083804       0.090631       0.000870      -0.022636       0.006002      -0.022463      -0.255066      -0.089529       0.035526       0.054002             10.816194      17.998734       0.042821      -2.255110       7.588577      -0.725212       6.861271           0.094802
          164              O       5.390251       1.992338       7.845894      -0.473402      29.220811 0.44522989E+03  0.10201813E+05                                 7.459349                            6.510333       0.730210       2.298570                    0.998582      26.294563      67.298172       0.748789       0.356988      -1.141532       0.029720       0.018144       0.006458       0.035415      -0.012092      -0.006620       0.002068      -0.176428       0.101194      -0.106203       0.033865       0.072338              8.122032       5.309348      -0.186547       0.589673       5.379197      -2.036039      13.677552           0.018229
          165              O      -0.816874      18.033096      11.447470      -0.567683      39.613738 0.63316889E+03  0.15953758E+05                                 9.424678                            7.957897       0.063900       2.036855                    0.996723      29.650669      81.404910       0.648118       0.375067      -1.119715       0.016150       0.007506      -0.060377       0.062949       0.007817       0.009799      -0.013810      -0.153958       0.083344      -0.092191       0.024229       0.067961             10.410442       7.365328       1.775070      -1.578283       9.981503      -4.833432      13.884496           0.095208
          166              O       1.856405       0.395150      10.351374      -0.467979      32.568046 0.52637906E+03  0.12640024E+05                                 8.197387                            7.208473       0.372031       2.152343                    0.997732      27.942590      74.420987       0.689029       0.370185      -1.125561       0.022360      -0.032829       0.000358       0.039723      -0.004749       0.034461      -0.012950      -0.060460       0.037826      -0.054325       0.013110       0.041216              8.790894      11.349677      -3.700341       1.771908       7.963158      -1.178928       7.059846           0.188079
          167              O      -0.390052      17.493155       8.601014      -0.757979      51.580312 0.84562855E+03  0.22898155E+05                                11.225178                            9.205779      -0.075362       1.956159                    0.997415      32.924632      93.610870       0.601884       0.375814      -1.119513       0.113208       0.095965       0.060073       0.160107      -0.026281      -0.007530      -0.067805       0.110847       0.114381      -0.111255       0.040669       0.070585             12.765271      19.735658       2.225800       3.650644       7.592724       1.950144      10.967430           0.000500
          168              O       1.568982      16.617775       7.967570      -0.609286      38.604493 0.62170794E+03  0.15558690E+05                                 9.116754                            7.803801       0.394267       2.129536                    0.998355      29.965190      81.390689       0.666288       0.367331      -1.128091       0.043056       0.056207       0.010736       0.071612      -0.120952      -0.066969      -0.054496      -0.002456       0.245905      -0.189200       0.077954       0.111246              9.892501       8.755875      -2.902739      -2.778317      10.655656       4.563173      10.265971           0.001141
          169              O      -0.019431      15.673512       3.974083      -0.531279      38.436578 0.61717127E+03  0.15411605E+05                                 9.189491                            7.797532       0.129827       2.085566                    0.996222      28.299365      76.696322       0.663933       0.369437      -1.126867       0.012762      -0.012431      -0.057446       0.060145       0.011318      -0.026663       0.014921      -0.019531      -0.215136      -0.080871       0.030000       0.050871             10.099571      16.644791       1.127168      -2.161880       7.561631      -0.411330       6.092290           0.089781
          170              O       1.022847      16.461666       2.162684      -0.619032      36.978232 0.63215020E+03  0.15959797E+05                                 8.955899                            7.971874       0.200888       2.059488                    0.997905      30.712032      85.064551       0.643528       0.376992      -1.115612      -0.009579      -0.028091       0.054794       0.062315      -0.032066      -0.035386       0.035548      -0.244199       0.035369      -0.138600       0.004887       0.133713              9.262787       6.729778      -0.093364       0.411679       6.509918      -1.457915      14.548666           0.003995
          171              O       1.840731      13.358029       3.582577      -0.461074      32.869702 0.47847780E+03  0.11197598E+05                                 8.303249                            6.817812       0.328242       2.181322                    0.997310      26.351181      68.854833       0.718428       0.364300      -1.132233      -0.038545       0.024666      -0.014818       0.048101      -0.012163       0.022367       0.025976       0.095130       0.080177      -0.071097       0.017380       0.053716              9.763749       7.534711       3.300439       2.964029      12.073636       4.019255       9.682900           0.039864
          172              O       2.284048      12.884435       5.722017      -0.726352      49.025062 0.83533757E+03  0.22548631E+05                                10.813619                            9.160506      -0.058059       1.964208                    0.997545      32.593763      92.501717       0.602337       0.376711      -1.118932       0.074150       0.063363      -0.101172       0.140531      -0.051146      -0.000096      -0.050227       0.111621      -0.141314      -0.097338      -0.004355       0.101693             11.631540       8.076159       0.303946       1.227038      16.114614      -4.726893      10.703848           0.001671
          173              O       5.961147      16.024562       7.702187      -0.641755      31.293091 0.52398730E+03  0.12543593E+05                                 7.780421                            7.042391       0.734433       2.250378                    0.998758      29.168013      77.067840       0.720865       0.354937      -1.139697      -0.119169       0.003625      -0.007904       0.119486      -0.045905      -0.045001       0.001725      -0.125813       0.181609      -0.118212       0.040118       0.078094              8.015108       7.388047      -0.839994       1.092065       6.944432      -1.507668       9.712846          -0.000056
          174              O       6.675618      17.380952       6.116151      -0.640844      41.748467 0.69689542E+03  0.17909908E+05                                 9.683464                            8.298724       0.197743       2.078010                    0.996076      30.041034      82.157178       0.643123       0.370584      -1.127828      -0.060003       0.030731      -0.051849       0.085048       0.027905      -0.082808      -0.003267      -0.079910      -0.137235      -0.116810       0.034342       0.082468             10.862968      16.503721       2.414397      -1.478714       9.558569      -1.094525       6.526613           0.001532
          175              O       7.874147       0.147718       4.182873      -0.751386      52.702037 0.89289993E+03  0.24581572E+05                                11.452519                            9.542185      -0.246790       1.889273                    0.998167      33.850543      97.981885       0.581802       0.382406      -1.111376      -0.023535      -0.073326       0.122065       0.144327      -0.028930      -0.018783      -0.050011       0.149010      -0.184358      -0.108514      -0.002688       0.111202             12.614733      10.167649       4.043906      -3.572171      14.554707      -5.278679      13.121844           0.000734
          176              O       4.626073      19.398462       6.410034      -0.464293      35.483794 0.56142134E+03  0.13650225E+05                                 8.681294                            7.409528       0.075666       2.104140                    0.994357      26.568852      70.354057       0.686961       0.366711      -1.132371      -0.010764      -0.010312       0.015437       0.021460      -0.042814       0.006785       0.025483       0.055440       0.066055      -0.069239       0.026559       0.042679              9.622120       5.932368       0.281046       0.094240      11.497325       3.695917      11.436667           0.040293
          177              O       5.592709       8.115508       4.391663      -0.675120      43.009641 0.74470120E+03  0.19493090E+05                                 9.847140                            8.615994       0.063516       2.024633                    0.996235      30.850790      85.643851       0.625961       0.373818      -1.123389       0.030962       0.061354       0.066731       0.095791      -0.042124       0.001990       0.038371       0.153423      -0.072455      -0.095425      -0.004665       0.100090             10.434504       8.475928       2.721779       1.889585      11.506141       3.686664      11.321442           0.000618
          178              O       5.773629       8.337963       6.607101      -0.545556      37.725491 0.62487080E+03  0.15733410E+05                                 9.225689                            7.936794      -0.088544       2.002869                    0.996446      29.235447      80.915902       0.643491       0.378034      -1.114629       0.025701      -0.010831      -0.033089       0.043275      -0.047247       0.003232      -0.032373       0.035007      -0.019096      -0.059605      -0.001228       0.060833             10.156249       6.386388       0.227169      -0.498734      13.930223      -3.787494      10.152137           0.022550
          179              O       3.666911      10.412062       6.223881      -0.590039      39.954354 0.65749286E+03  0.16687607E+05                                 9.471758                            8.122958       0.068205       2.050567                    0.994925      29.390713      80.418791       0.641260       0.376330      -1.121181       0.070338      -0.033380      -0.096331       0.123860       0.026155       0.068478       0.015356      -0.064344      -0.110226      -0.094897       0.017404       0.077493             10.385743      14.571760       2.745652       1.572508      10.015393       1.824775       6.570075           0.000858
          180              O       4.331247      11.862313       7.739579      -0.650769      34.995871 0.57178037E+03  0.14019601E+05                                 8.486051                            7.434402       0.453016       2.156486                    0.998283      29.841684      80.357044       0.689137       0.362488      -1.131294       0.125318       0.055085      -0.036720       0.141730      -0.039239       0.031529       0.028682      -0.116304       0.081125      -0.095965       0.028499       0.067466              8.996395       7.599000      -0.999811      -1.848236       8.067867       3.031343      11.322317          -0.000197
          181              O       7.999697      14.914629       5.822875      -0.737921      52.661145 0.81504046E+03  0.21898374E+05                                11.398226                            9.076700      -0.106550       1.950724                    0.997748      32.602772      92.760860       0.601403       0.379060      -1.115535      -0.080731      -0.040063      -0.112944       0.144495      -0.036491       0.003968       0.062324       0.113199      -0.164975      -0.109321       0.012948       0.096372             13.389828       8.542710       0.400276      -0.743262      19.354226       7.891598      12.272548           0.001074
          182              O       8.471450      14.386786       3.719210      -0.474915      32.618688 0.51102432E+03  0.12202852E+05                                 8.303439                            7.108742       0.074150       2.090632                    0.996267      27.071779      72.325962       0.691689       0.370830      -1.123040       0.040215      -0.020803       0.011206       0.046643      -0.001617      -0.023074      -0.009243       0.104632       0.027378      -0.058377      -0.000205       0.058582              9.014845       7.459514       2.501850      -2.451711      11.064725      -1.358289       8.520297           0.021082
          183              O      -0.517460      11.989346       4.173980      -0.601112      42.139220 0.70922194E+03  0.18356904E+05                                 9.792115                            8.406615       0.029336       2.021021                    0.996733      30.146404      83.481865       0.633282       0.373673      -1.122416      -0.024061       0.024740      -0.083813       0.090640       0.000864       0.022620      -0.005998      -0.022448      -0.255056      -0.089519       0.035526       0.053993             10.816290      17.998896       0.042811       2.255127       7.588645       0.725218       6.861328           0.094811
          184              O      -1.646500      11.749134       2.260106      -0.473411      29.220828 0.44523003E+03  0.10201819E+05                                 7.459366                            6.510345       0.730214       2.298571                    0.998582      26.294522      67.298126       0.748787       0.356989      -1.141531       0.029723       0.018144      -0.006460       0.035417      -0.012089       0.006619      -0.002070      -0.176426       0.101184      -0.106200       0.033862       0.072338              8.122052       5.309357      -0.186547      -0.589673       5.379212       2.036051      13.677587           0.018223
          185              O       6.219878       8.276300      18.870530      -0.567687      39.613907 0.63317252E+03  0.15953867E+05                                 9.424680                            7.957901       0.063894       2.036853                    0.996722      29.650818      81.405276       0.648121       0.375065      -1.119717       0.016147       0.007502       0.060380       0.062950       0.007831      -0.009798       0.013806      -0.153972       0.083366      -0.092202       0.024239       0.067964             10.410445       7.365330       1.775070       1.578287       9.981503       4.833423      13.884500           0.095183
          186              O       5.725653      10.151946      19.966626      -0.467980      32.567745 0.52637309E+03  0.12639826E+05                                 8.197253                            7.208360       0.372071       2.152354                    0.997732      27.942798      74.421026       0.689046       0.370178      -1.125568       0.022354      -0.032831      -0.000356       0.039720      -0.004774      -0.034481       0.012933      -0.060466       0.037845      -0.054344       0.013120       0.041224              8.790742      11.349455      -3.700271      -1.771871       7.963041       1.178907       7.059730           0.188068
          187              O       6.646699       7.736359       1.504986      -0.757996      51.581080 0.84564387E+03  0.22898678E+05                                11.225291                            9.205864      -0.075358       1.956156                    0.997415      32.924884      93.611867       0.601881       0.375814      -1.119513       0.113213       0.095964      -0.060069       0.160108      -0.026281       0.007531       0.067802       0.110848       0.114392      -0.111254       0.040669       0.070585             12.765404      19.735877       2.225804      -3.650668       7.592793      -1.950169      10.967544           0.000490
          188              O       8.605733       6.860979       2.138430      -0.609335      38.606552 0.62174920E+03  0.15559998E+05                                 9.117117                            7.804095       0.394228       2.129510                    0.998355      29.965926      81.393713       0.666271       0.367334      -1.128087       0.043058       0.056213      -0.010737       0.071619      -0.120957       0.066965       0.054498      -0.002441       0.245921      -0.189206       0.077957       0.111249              9.892909       8.756225      -2.902868       2.778446      10.656092      -4.563401      10.266410           0.001105
          189              O       7.017320       5.916716       6.131917      -0.531281      38.436589 0.61717195E+03  0.15411637E+05                                 9.189536                            7.797571       0.129812       2.085561                    0.996222      28.299280      76.696312       0.663926       0.369440      -1.126863       0.012767      -0.012431       0.057446       0.060146       0.011312       0.026649      -0.014913      -0.019521      -0.215115      -0.080855       0.029995       0.050860             10.099620      16.644870       1.127170       2.161889       7.561672       0.411331       6.092319           0.089765
          190              O       8.059599       6.704870       7.943316      -0.619025      36.978409 0.63215421E+03  0.15959928E+05                                 8.955950                            7.971919       0.200891       2.059491                    0.997905      30.711990      85.064599       0.643523       0.376994      -1.115611      -0.009577      -0.028090      -0.054791       0.062312      -0.032068       0.035384      -0.035553      -0.244202       0.035394      -0.138605       0.004890       0.133715              9.262840       6.729812      -0.093364      -0.411684       6.509957       1.457926      14.548751           0.004024
          191              O       8.877483       3.601233       6.523423      -0.461072      32.870360 0.47848848E+03  0.11197916E+05                                 8.303372                            6.817898       0.328185       2.181302                    0.997310      26.351397      68.855711       0.718422       0.364301      -1.132232      -0.038545       0.024667       0.014821       0.048103      -0.012164      -0.022369      -0.025978       0.095136       0.080199      -0.071104       0.017383       0.053721              9.763914       7.534824       3.300516      -2.964084      12.073876      -4.019343       9.683043           0.039870
          192              O       9.320800       3.127639       4.383983      -0.726348      49.024929 0.83533454E+03  0.22548529E+05                                10.813603                            9.160490      -0.058061       1.964209                    0.997544      32.593696      92.501494       0.602338       0.376711      -1.118932       0.074149       0.063366       0.101168       0.140528      -0.051146       0.000096       0.050229       0.111627      -0.141314      -0.097341      -0.004354       0.101695             11.631522       8.076137       0.303934      -1.227040      16.114582       4.726889      10.703849           0.001664
          193              O       2.091899       6.267766       2.403813      -0.641751      31.292965 0.52398464E+03  0.12543512E+05                                 7.780399                            7.042372       0.734448       2.250384                    0.998758      29.167956      77.067618       0.720866       0.354936      -1.139698      -0.119170       0.003628       0.007903       0.119487      -0.045905       0.045002      -0.001727      -0.125810       0.181603      -0.118210       0.040116       0.078094              8.015086       7.388030      -0.839990      -1.092062       6.944411       1.507662       9.712815          -0.000076
          194              O       2.806370       7.624156       3.989849      -0.640845      41.748055 0.69688692E+03  0.17909627E+05                                 9.683382                            8.298658       0.197777       2.078022                    0.996076      30.040928      82.156623       0.643128       0.370582      -1.127830      -0.060003       0.030732       0.051847       0.085046       0.027905       0.082810       0.003264      -0.079910      -0.137227      -0.116811       0.034345       0.082466             10.862869      16.503551       2.414387       1.478700       9.558490       1.094519       6.526566           0.001535
          195              O       0.837396       9.904514       5.923127      -0.751391      52.702567 0.89291124E+03  0.24581968E+05                                11.452611                            9.542261      -0.246797       1.889269                    0.998167      33.850699      97.982608       0.581798       0.382407      -1.111375      -0.023534      -0.073326      -0.122067       0.144329      -0.028927       0.018785       0.050010       0.149010      -0.184361      -0.108513      -0.002689       0.111202             12.614840      10.167741       4.043955       3.572204      14.554854       5.278718      13.121925           0.000745
          196              O       0.756824       9.641666       3.695966      -0.464292      35.483136 0.56140902E+03  0.13649844E+05                                 8.681179                            7.409441       0.075715       2.104159                    0.994357      26.568596      70.353070       0.686966       0.366710      -1.132372      -0.010763      -0.010313      -0.015436       0.021458      -0.042810      -0.006785      -0.025481       0.055437       0.066035      -0.069231       0.026554       0.042677              9.621981       5.932296       0.281040      -0.094239      11.497131      -3.695848      11.436515           0.040292
          197              O       9.182540       1.641288      14.497663      -0.675120      43.009617 0.74470064E+03  0.19493072E+05                                 9.847138                            8.615993       0.063514       2.024633                    0.996235      30.850770      85.643787       0.625961       0.373818      -1.123389      -0.030961      -0.061352       0.066732       0.095791      -0.042123      -0.001990      -0.038372       0.153424      -0.072457      -0.095426      -0.004664       0.100090             10.434500       8.475932       2.721779      -1.889590      11.506126      -3.686668      11.321440           0.000629
          198              O       9.001620       1.418833      16.713101      -0.545557      37.725335 0.62486810E+03  0.15733320E+05                                 9.225651                            7.936767      -0.088531       2.002873                    0.996446      29.235429      80.915711       0.643493       0.378033      -1.114630      -0.025700       0.010832      -0.033089       0.043274      -0.047247      -0.003231       0.032374       0.035011      -0.019093      -0.059607      -0.001226       0.060833             10.156198       6.386364       0.227163       0.498733      13.930123       3.787474      10.152106           0.022553
          199              O      -2.965165      18.858326      16.329881      -0.590040      39.954376 0.65749371E+03  0.16687634E+05                                 9.471762                            8.122964       0.068200       2.050566                    0.994925      29.390726      80.418841       0.641260       0.376330      -1.121181      -0.070339       0.033381      -0.096331       0.123860       0.026156      -0.068477      -0.015355      -0.064346      -0.110228      -0.094896       0.017403       0.077493             10.385743      14.571763       2.745645      -1.572510      10.015384      -1.824775       6.570081           0.000864
          200              O       7.276498      17.408075      17.845579      -0.650766      34.995758 0.57177804E+03  0.14019530E+05                                 8.486036                            7.434390       0.453019       2.156488                    0.998283      29.841620      80.356841       0.689137       0.362489      -1.131294      -0.125318      -0.055085      -0.036718       0.141729      -0.039239      -0.031528      -0.028682      -0.116304       0.081119      -0.095964       0.028498       0.067466              8.996379       7.598985      -0.999810       1.848231       8.067850      -3.031338      11.322302          -0.000224
          201              O       3.608048      14.355759      15.928875      -0.737919      52.660779 0.81503336E+03  0.21898129E+05                                11.398163                            9.076653      -0.106532       1.950730                    0.997748      32.602664      92.760349       0.601405       0.379059      -1.115536       0.080731       0.040062      -0.112944       0.144494      -0.036493      -0.003970      -0.062322       0.113196      -0.164965      -0.109318       0.012948       0.096370             13.389748       8.542665       0.400287       0.743242      19.354100      -7.891551      12.272481           0.001074
          202              O       3.136295      14.883602      13.825210      -0.474922      32.618150 0.51101494E+03  0.12202563E+05                                 8.303323                            7.108657       0.074217       2.090653                    0.996267      27.071645      72.325221       0.691697       0.370828      -1.123042      -0.040209       0.020801       0.011210       0.046638      -0.001623       0.023068       0.009243       0.104623       0.027352      -0.058369      -0.000207       0.058576              9.014705       7.459410       2.501794       2.451675      11.064513       1.358268       8.520192           0.021105
          203              O       1.219205      17.281042      14.279980      -0.601095      42.138776 0.70921224E+03  0.18356577E+05                                 9.792005                            8.406524       0.029346       2.021028                    0.996733      30.146306      83.481217       0.633290       0.373670      -1.122419       0.024058      -0.024739      -0.083806       0.090633       0.000868      -0.022633       0.006001      -0.022459      -0.255067      -0.089528       0.035528       0.054000             10.816163      17.998682       0.042823      -2.255103       7.588552      -0.725210       6.861255           0.094816
          204              O       2.348246      17.521254      12.366106      -0.473399      29.220750 0.44522872E+03  0.10201778E+05                                 7.459334                            6.510321       0.730202       2.298568                    0.998582      26.294553      67.298103       0.748791       0.356987      -1.141532      -0.029721      -0.018142      -0.006457       0.035414      -0.012091      -0.006620       0.002068      -0.176432       0.101195      -0.106205       0.033866       0.072339              8.122014       5.309337      -0.186545       0.589669       5.379187      -2.036036      13.677517           0.018244
          205              O       8.555371       1.480496       8.764530      -0.567685      39.614230 0.63317851E+03  0.15954061E+05                                 9.424745                            7.957949       0.063886       2.036849                    0.996722      29.650894      81.405682       0.648117       0.375066      -1.119716      -0.016150      -0.007502       0.060381       0.062952       0.007827       0.009801      -0.013807      -0.153971       0.083362      -0.092201       0.024238       0.067964             10.410523       7.365379       1.775085      -1.578303       9.981568      -4.833469      13.884620           0.095199
          206              O       5.882092      19.118442       9.860626      -0.467984      32.568291 0.52638405E+03  0.12640161E+05                                 8.197362                            7.208450       0.372045       2.152342                    0.997732      27.942976      74.421825       0.689039       0.370179      -1.125566      -0.022357       0.032833      -0.000355       0.039724      -0.004768       0.034477      -0.012939      -0.060468       0.037841      -0.054341       0.013117       0.041224              8.790866      11.349634      -3.700333       1.771900       7.963140      -1.178924       7.059823           0.188080
          207              O       8.128549       2.020437      11.610986      -0.757995      51.581128 0.84564439E+03  0.22898695E+05                                11.225293                            9.205862      -0.075354       1.956157                    0.997415      32.924915      93.611951       0.601881       0.375814      -1.119513      -0.113215      -0.095960      -0.060068       0.160106      -0.026280      -0.007531      -0.067801       0.110846       0.114391      -0.111252       0.040668       0.070584             12.765407      19.735890       2.225801       3.650665       7.592790       1.950169      10.967543           0.000506
          208              O       6.169515       2.895817      12.244430      -0.609341      38.606835 0.62175490E+03  0.15560179E+05                                 9.117166                            7.804135       0.394215       2.129504                    0.998355      29.966024      81.394109       0.666268       0.367334      -1.128086      -0.043057      -0.056210      -0.010735       0.071615      -0.120958      -0.066966      -0.054497      -0.002445       0.245921      -0.189207       0.077958       0.111249              9.892963       8.756277      -2.902886      -2.778466      10.656145       4.563428      10.266467           0.001127
          209              O       7.757928       3.840080      16.237917      -0.531280      38.436505 0.61717020E+03  0.15411580E+05                                 9.189515                            7.797554       0.129820       2.085564                    0.996222      28.299268      76.696199       0.663928       0.369439      -1.126864      -0.012768       0.012431       0.057446       0.060146       0.011313      -0.026650       0.014913      -0.019520      -0.215113      -0.080855       0.029996       0.050859             10.099593      16.644815       1.127170      -2.161886       7.561651      -0.411332       6.092311           0.089771
          210              O       6.715650       3.051926      18.049316      -0.619030      36.978680 0.63215990E+03  0.15960105E+05                                 8.955974                            7.971937       0.200881       2.059484                    0.997905      30.712217      85.065275       0.643525       0.376992      -1.115612       0.009578       0.028092      -0.054794       0.062316      -0.032066      -0.035389       0.035551      -0.244205       0.035379      -0.138605       0.004889       0.133716              9.262866       6.729826      -0.093365       0.411689       6.509972      -1.457929      14.548801           0.003988
          211              O       5.897766       6.155563      16.629423      -0.461073      32.870179 0.47848573E+03  0.11197834E+05                                 8.303337                            6.817876       0.328201       2.181307                    0.997310      26.351347      68.855488       0.718424       0.364301      -1.132232       0.038545      -0.024666       0.014821       0.048102      -0.012164       0.022369       0.025978       0.095135       0.080195      -0.071103       0.017383       0.053720              9.763863       7.534786       3.300488       2.964065      12.073801       4.019315       9.683003           0.039870
          212              O       5.454449       6.629157      14.489983      -0.726346      49.024552 0.83532649E+03  0.22548252E+05                                10.813538                            9.160439      -0.058047       1.964215                    0.997544      32.593570      92.500936       0.602340       0.376710      -1.118932      -0.074148      -0.063366       0.101168       0.140527      -0.051147      -0.000098      -0.050228       0.111627      -0.141312      -0.097342      -0.004354       0.101695             11.631447       8.076088       0.303929       1.227028      16.114461      -4.726864      10.703791           0.001671
          213              O       1.777350       3.489030      12.509813      -0.641753      31.293094 0.52398733E+03  0.12543595E+05                                 7.780430                            7.042399       0.734446       2.250384                    0.998758      29.167971      77.067758       0.720864       0.354937      -1.139697       0.119170      -0.003625       0.007904       0.119487      -0.045905      -0.045002       0.001726      -0.125810       0.181598      -0.118209       0.040116       0.078093              8.015118       7.388063      -0.839995       1.092068       6.944439      -1.507670       9.712852          -0.000046
          214              O       1.062879       2.132640      14.095849      -0.640846      41.748115 0.69688812E+03  0.17909666E+05                                 9.683392                            8.298666       0.197774       2.078021                    0.996076      30.040947      82.156704       0.643127       0.370582      -1.127829       0.060002      -0.030731       0.051849       0.085047       0.027905      -0.082810      -0.003265      -0.079909      -0.137225      -0.116811       0.034345       0.082466             10.862881      16.503573       2.414389      -1.478700       9.558497      -1.094522       6.526572           0.001542
          215              O      -0.135650      19.365874      16.029127      -0.751389      52.702163 0.89290314E+03  0.24581681E+05                                11.452532                            9.542200      -0.246792       1.889272                    0.998167      33.850615      97.982117       0.581802       0.382405      -1.111376       0.023534       0.073326      -0.122067       0.144329      -0.028930      -0.018785      -0.050009       0.149010      -0.184359      -0.108513      -0.002690       0.111202             12.614744      10.167660       4.043912      -3.572172      14.554721      -5.278676      13.121851           0.000748
          216              O       3.112424       0.115130      13.801966      -0.464289      35.483413 0.56141415E+03  0.13650002E+05                                 8.681221                            7.409473       0.075692       2.104151                    0.994357      26.568709      70.353479       0.686964       0.366710      -1.132372       0.010762       0.010312      -0.015436       0.021457      -0.042811       0.006785       0.025482       0.055438       0.066047      -0.069235       0.026558       0.042677              9.622031       5.932323       0.281048       0.094243      11.497202       3.695870      11.436567           0.040301

******************************************************
Auxiliary information for the entire system
The total spin magnetic moment of the unit cell is   7.979210
The total net atomic charge of the unit cell is   0.000002
Accuracy of reproducing the electrostatic potential in the unit cell:
  The inner radius (bohr) =    5.0000
  The outer radius (bohr) =   12.0000
  Valid grid points have density less than (e/(bohr^3)) =    0.0001
  The number of valid grid points were=       204786
  The rms potential error without charges in kcal/mol is=     25.50277
  The rms potential error with partial charges in kcal/mol is=      4.34620
  The RRMSE value at monopole order=      0.17042
  The rms potential error with partial charges and cloud penetration in kcal/mol is=      4.33487
  The RRMSE value at monopole order with cloud penetration is=      0.16998
  The rms potential error with partial charges and atomic dipoles in kcal/mol is=      0.78431
  The RRMSE value at dipole order=      0.03075
  The rms potential error with partial charges, atomic dipoles and cloud penetration in kcal/mol is=      0.76919
  The RRMSE value at dipole order with cloud penetration=      0.03016

******************************************************
The electron densities and ab initio electrostatic potential were computed in VASP using the PBE functional and
projector augmented wave method. See the main text of the journal article for a description of computational details.
The atomic charges, dipoles, and quadrupoles were computed with the DDEC6 method as described in
(a) T. A. Manz and N. Gabaldon Limas, RSC Adv. 6 (2016) 47771-47801 DOI: 10.1039/c6ra04656h
(b) N. Gabaldon Limas and T. A. Manz, RSC Adv. 8 (2018) 2678-2707 DOI: 10.1039/c7ra11829e.
For each atom in the material, the electron cloud parameters were fit to the spherically averaged atom-in-material
electron density using radial positions for which this density was between 10^-4 and 10^-2 electrons per cubic bohr.
The polarizabilities, dispersion coefficients, and quantum Drude oscillator (QDO) parameters were fit using the MCLF method.
The magnetic structure of the system was optimized in VASP from the default ferromagnetic initial guess using spin polarization.
The atomic spin moments (ASMs) were computed on this optimized magnetic structure using the DDEC6 partition as inputs
to the method of T. A. Manz and D. S. Sholl, J. Chem. Theory Comput. 7 (2011) 4146-4164 DOI: 10.1021/ct200539n.
The RMSE and RRMSE were computed using a uniform grid with Ewald summation.
