# Supplementary material for: A collection of forcefield precursors for metal–organic frameworks
Source: RSC Adv. 2019 Nov 13;9(63):36492–507. doi: 10.1039/c9ra07327b (PMC9075174; doi:10.1039/c9ra07327b)
Supplement: RA-009-C9RA07327B-s3981 [file RA-009-C9RA07327B-s3981.xyz]

  216
jmolscript: load "" {1 1 1} spacegroup "x,y,z" unitcell [{     10.920000     0.000000     0.000000 }, {     -3.297281    19.515409     0.000000 }, {      0.000000     0.000000    20.369000 }]
Pr     2.894148    12.779470    17.771341     2.164712
Pr     5.833201     8.172273    12.758123     2.043875
Pr    -2.380069    16.493643     7.586841     2.164707
Pr     8.898158     1.585432     2.573623     2.043883
Pr     4.728571     6.735939     2.597659     2.164711
Pr     1.789518    11.343136     7.610877     2.043884
Pr    10.002788     3.021766    12.782159     2.164706
Pr    -1.275439    17.929977    17.795377     2.043874
Cu     2.393880    13.070445    13.716077     0.716507
Cu     6.343016     8.018686    16.843126     0.894549
Cu    -1.879802    16.202668     3.531577     0.716514
Cu     8.388344     1.739018     6.658626     0.894556
Cu     5.228839     6.444964     6.652923     0.716529
Cu     1.279703    11.496723     3.525874     0.894562
Cu     9.502521     3.312741    16.837423     0.716510
Cu    -0.765625    17.776391    13.710374     0.894556
H      1.464873     6.350314    13.881473     0.130021
H     -0.235390     9.872845    16.368528     0.143838
H     -0.531130     8.495058     1.582671     0.126621
H      7.272292    14.712667    16.527407     0.122267
H      8.906273    11.188184    14.007761     0.120465
H      2.346487     3.407390     3.696973     0.130018
H      0.749469    19.400268     6.184028     0.143836
H      4.342490     1.262647    11.767171     0.126618
H      4.161787    14.560447     6.342907     0.122267
H      2.527806    18.084930     3.823261     0.120468
H      6.157846    13.165095     6.487527     0.130020
H      7.858109     9.642564     4.000472     0.143837
H      8.153849    11.020351    18.786329     0.126621
H      0.350427     4.802742     3.841593     0.122267
H     -1.283554     8.327225     6.361239     0.120466
H      5.276232    16.108019    16.672027     0.130020
H      6.873250     0.115141    14.184972     0.143840
H      3.280229    18.252762     8.601829     0.126619
H      3.460932     4.954962    14.026093     0.122267
H      5.094913     1.430479    16.545739     0.120465
C      1.211667     9.367787    15.059413    -0.007665
C      1.742359     8.295025    14.326536    -0.046583
C      1.144843     7.048771    14.403327    -0.124868
C      0.065950     6.835467    15.259233    -0.067637
C     -0.462763     7.896520    15.996183     0.023329
C      0.116266     9.161704    15.883746    -0.129828
C      1.748978    10.757089    14.912756     0.664675
C      3.062122     8.401188    13.620750     0.609375
C     -0.433507     5.441872    15.451923     0.652096
C      9.241695     7.709953    16.871846     0.589074
C     -0.303412    10.003989     0.257260     0.027442
C     -0.973016    10.754942    19.671565    -0.019987
C     -0.981983     9.004800     0.947770    -0.089915
C      1.137460    10.214170     0.614533     0.584314
C     -0.271225    11.791210    18.847436     0.632830
C     -1.739275    13.150849    14.408420     0.010652
C     -2.244916    14.224001    15.151481    -0.041393
C      7.593014    14.010112    16.010034    -0.104148
C      6.987689    12.764834    16.100472    -0.006942
C      7.491847    11.700463    15.338672    -0.023861
C      8.575364    11.899325    14.507820    -0.149629
C     -1.725873    15.611547    14.954716     0.650275
C      5.691631    12.621786    16.866958     0.614249
C      6.976830    10.295549    15.481255     0.685426
C     -0.488492    13.225788    13.576550     0.607542
C      2.599692     0.389918     4.874913    -0.007666
C      2.069001     1.462680     4.142036    -0.046584
C      2.666516     2.708934     4.218827    -0.124868
C      3.745409     2.922237     5.074733    -0.067638
C      4.274122     1.861185     5.811683     0.023329
C      3.695093     0.596001     5.699246    -0.129826
C     -1.234899    18.516025     4.728256     0.664676
C      0.749238     1.356516     3.436250     0.609376
C      4.244866     4.315833     5.267423     0.652097
C      5.489664     2.047752     6.687346     0.589071
C      0.817491    19.269125    10.441760     0.027440
C      1.487094    18.518172     9.487065    -0.019986
C      4.793343     0.752904    11.132270    -0.089914
C     -0.623382    19.058944    10.799033     0.584310
C      0.785304    17.481903     8.662936     0.632830
C      2.253353    16.122265     4.223920     0.010656
C      2.758995    15.049112     4.966981    -0.041395
C      3.841065    15.263001     5.825534    -0.104147
C      4.446389    16.508280     5.915972    -0.006943
C      3.942231    17.572650     5.154172    -0.023860
C      2.858715    17.373788     4.323320    -0.149629
C      2.239951    13.661567     4.770216     0.650277
C      5.742448    16.651328     6.682458     0.614250
C      4.457248    18.977564     5.296755     0.685427
C      1.002571    16.047326     3.392050     0.607542
C      6.411052    10.147622     5.309587    -0.007666
C      5.880360    11.220384     6.042464    -0.046585
C      6.477876    12.466638     5.965673    -0.124868
C      7.556769    12.679942     5.109767    -0.067638
C      8.085482    11.618889     4.372817     0.023331
C      7.506453    10.353705     4.485254    -0.129827
C      5.873741     8.758320     5.456244     0.664675
C      4.560597    11.114221     6.748250     0.609376
C      8.056226    14.073537     4.917077     0.652097
C     -1.618976    11.805456     3.497154     0.589073
C      7.926131     9.511420    20.111740     0.027441
C      8.595735     8.760467     0.697435    -0.019984
C      8.604702    10.510609    19.421230    -0.089912
C      6.485259     9.301239    19.754467     0.584314
C      7.893944     7.724199     1.521564     0.632830
C      9.361994     6.364560     5.960580     0.010657
C      9.867635     5.291408     5.217519    -0.041395
C      0.029705     5.505297     4.358966    -0.104147
C      0.635030     6.750575     4.268528    -0.006943
C      0.130872     7.814946     5.030328    -0.023860
C     -0.952645     7.616084     5.861180    -0.149630
C      9.348592     3.903862     5.414284     0.650277
C      1.931088     6.893623     3.502042     0.614250
C      0.645889     9.219860     4.887745     0.685427
C      8.111211     6.289621     6.792450     0.607541
C      5.023027    19.125491    15.494087    -0.007664
C      5.553718    18.052729    16.226964    -0.046584
C      4.956203    16.806475    16.150173    -0.124866
C      3.877310    16.593172    15.294267    -0.067638
C      3.348597    17.654224    14.557317     0.023331
C      3.927626    18.919408    14.669754    -0.129826
C      8.857618     0.999384    15.640744     0.664675
C      6.873481    18.158893    16.932750     0.609376
C      3.377853    15.199576    15.101577     0.652098
C      2.133055    17.467657    13.681654     0.589075
C      6.805228     0.246284     9.927240     0.027442
C      6.135625     0.997237    10.881935    -0.019983
C      2.829376    18.762505     9.236730    -0.089911
C      8.246101     0.456465     9.569967     0.584318
C      6.837415     2.033506    11.706064     0.632827
C      5.369366     3.393144    16.145080     0.010653
C      4.863724     4.466297    15.402019    -0.041394
C      3.781654     4.252408    14.543466    -0.104147
C      3.176330     3.007129    14.453028    -0.006941
C      3.680488     1.942759    15.214828    -0.023859
C      4.764004     2.141621    16.045680    -0.149629
C      5.382768     5.853842    15.598784     0.650275
C      1.880271     2.864081    13.686542     0.614249
C      3.165471     0.537845    15.072245     0.685425
C      6.620148     3.468083    16.976950     0.607542
O      2.007956    11.428224    15.930595    -0.674202
O      1.854273    11.193843    13.732169    -0.549254
O      3.950564     9.140627    14.138938    -0.585863
O      3.296612     7.704879    12.602097    -0.654740
O     -0.369035     4.640179    14.494784    -0.742365
O     -0.849240     5.149141    16.594828    -0.475942
O      8.157670     7.546414    16.205373    -0.599040
O      9.339417     7.771426    18.083598    -0.473768
O      1.471359    11.217457     1.309523    -0.562056
O      1.956590     9.334415     0.216115    -0.462800
O      0.999657    11.779501    18.840307    -0.764328
O     -0.960614    12.601100    18.183406    -0.606327
O      0.551973    13.588970    14.204730    -0.532054
O     -0.519851    12.862021    12.396981    -0.617016
O     -1.317784    15.904278    13.799794    -0.460722
O     -1.765192    16.419485    15.911244    -0.731499
O      5.494938    13.223641    17.930627    -0.638983
O      4.786172    11.924891    16.305384    -0.646129
O      6.791408     9.615632    14.443454    -0.754213
O      6.827871     9.884555    16.655528    -0.470373
O     -1.493878    17.844890     5.746095    -0.674201
O     -1.340194    18.079270     3.547669    -0.549253
O     -0.139204     0.617077     3.954438    -0.585864
O      0.514747     2.052826     2.417597    -0.654745
O      4.180394     5.117526     4.310284    -0.742368
O      4.660599     4.608564     6.410328    -0.475938
O      6.573689     2.211291     6.020873    -0.599050
O      5.391943     1.986278     7.899098    -0.473787
O     -0.957280    18.055656    11.494023    -0.562053
O      1.854770     0.423289    10.400615    -0.462787
O     -0.485579    17.493613     8.655807    -0.764330
O      1.474693    16.672014     7.998906    -0.606332
O     -0.037895    15.684144     4.020230    -0.532056
O      1.033929    16.411093     2.212481    -0.617033
O      1.831863    13.368836     3.615294    -0.460722
O      2.279271    12.853629     5.726744    -0.731501
O      5.939140    16.049472     7.746127    -0.638983
O      6.647906    17.348223     6.120884    -0.646129
O      7.939952     0.142072     4.258954    -0.754216
O      4.606207    19.388559     6.471028    -0.470372
O      5.614763     8.087185     4.438405    -0.674203
O      5.768446     8.321566     6.636831    -0.549253
O      3.672155    10.374782     6.230062    -0.585863
O      4.326107    11.810530     7.766903    -0.654742
O      7.991754    14.875230     5.874216    -0.742367
O     -2.448041    14.366268     3.774172    -0.475940
O     -0.534951    11.968995     4.163627    -0.599047
O     -1.716698    11.743983     2.285402    -0.473785
O      6.151360     8.297952    19.059477    -0.562055
O      5.666129    10.180994    20.152885    -0.462798
O      6.623062     7.735908     1.528693    -0.764328
O      8.583333     6.914309     2.185594    -0.606326
O      7.070746     5.926439     6.164270    -0.532060
O      8.142570     6.653388     7.972019    -0.617031
O      8.940503     3.611131     6.569206    -0.460719
O      9.387911     3.095924     4.457756    -0.731500
O      2.127781     6.291768     2.438373    -0.638983
O      2.836547     7.590518     4.063616    -0.646126
O      0.831311     9.899777     5.925546    -0.754216
O      0.794848     9.630854     3.713472    -0.470376
O      9.116597     1.670519    14.622905    -0.674200
O      8.962913     1.436139    16.821331    -0.549254
O     -3.158077    18.898332    16.414562    -0.585862
O      7.107972    17.462583    17.951403    -0.654741
O      3.442325    14.397883    16.058716    -0.742366
O      2.962120    14.906845    13.958672    -0.475940
O      1.049030    17.304118    14.348127    -0.599050
O      2.230776    17.529131    12.469902    -0.473774
O      8.579999     1.459753     8.874977    -0.562054
O      5.767949    19.092120     9.968385    -0.462803
O      8.108298     2.021796    11.713193    -0.764331
O      6.148026     2.843395    12.370094    -0.606335
O      7.660614     3.831265    16.348770    -0.532054
O      6.588790     3.104316    18.156519    -0.617015
O      5.790856     6.146573    16.753706    -0.460719
O      5.343448     6.661780    14.642256    -0.731497
O      1.683579     3.465937    12.622873    -0.638982
O      0.974813     2.167186    14.248115    -0.646131
O     -0.317233    19.373337    16.110046    -0.754214
O      3.016512     0.126850    13.897972    -0.470373

The following XYZ coordinates are in angstroms. Other properties are in atomic units.
The sperically averaged electron density of each atom fit to a function of the form exp(a - br)
eigen_1, eigen_2 and eigen_3 are the three eigenvalues of traceless quadrupole moment tensor
  atom number  atomic symbol              X              Y              Z     net charge C6 coefficient C8 coefficient C10 coefficient fluctuating dipole atomic polarizability isotropic forcefield polarizability              a              b squared Pearson coefficient          <r^3>          <r^4>         wp_QDO          m_QDO          q_QDO       dipole_x       dipole_y       dipole_z         dipole            Qxy            Qxz            Qyz     Q(x^2-y^2)  Q(3z^2 - R^2)        eigen_1        eigen_2        eigen_3 static polarizability      alpha(xx)      alpha(xy)      alpha(xz)      alpha(yy)      alpha(yz)      alpha(zz) atomic spin moment
            1             Pr       2.894148      12.779470      17.771341       2.164712     123.285778 0.27973949E+04  0.93720421E+05                                16.132086                           13.937752       2.760320       2.514448                    0.999055      84.774253     202.312320       0.702041       0.260413      -1.337490      -0.011751      -0.076730      -0.022641       0.080860      -0.090090       0.158030      -0.045969      -0.367579       0.210620      -0.297954       0.070900       0.227053             18.538456      23.435578       4.764781      -6.149115      14.633859      -3.615570      17.545930           0.000030
            2             Pr       5.833201       8.172273      12.758123       2.043875     125.544137 0.33013854E+04  0.11593730E+06                                16.470113                           15.459114       2.125035       2.307441                    0.999952      89.891047     223.736330       0.642503       0.271459      -1.316192      -0.014452       0.001111       0.061143       0.062838      -0.005717       0.049626      -0.098522      -0.264388       0.197359      -0.176158      -0.010152       0.186310             16.882595      17.154709       1.119649      -0.846171      14.957098       0.556675      18.535978          -0.002669
            3             Pr      -2.380069      16.493643       7.586841       2.164707     123.286068 0.27974030E+04  0.93720764E+05                                16.132115                           13.937775       2.760313       2.514445                    0.999055      84.774315     202.312565       0.702041       0.260413      -1.337490       0.011752       0.076732      -0.022641       0.080861      -0.090091      -0.158030       0.045971      -0.367578       0.210617      -0.297953       0.070898       0.227054             18.538490      23.435616       4.764797       6.149129      14.633888       3.615585      17.545965           0.000031
            4             Pr       8.898158       1.585432       2.573623       2.043883     125.542025 0.33013129E+04  0.11593409E+06                                16.469889                           15.458905       2.125048       2.307445                    0.999952      89.890772     223.734805       0.642510       0.271458      -1.316194       0.014453      -0.001112       0.061147       0.062842      -0.005717      -0.049627       0.098524      -0.264390       0.197366      -0.176161      -0.010152       0.186313             16.882364      17.154490       1.119641       0.846152      14.956895      -0.556668      18.535707          -0.002660
            5             Pr       4.728571       6.735939       2.597659       2.164711     123.286057 0.27974027E+04  0.93720752E+05                                16.132112                           13.937774       2.760313       2.514445                    0.999055      84.774324     202.312583       0.702041       0.260413      -1.337490       0.011752       0.076731       0.022642       0.080861      -0.090089       0.158029      -0.045969      -0.367577       0.210617      -0.297952       0.070900       0.227052             18.538484      23.435612       4.764807      -6.149103      14.633913      -3.615576      17.545927           0.000035
            6             Pr       1.789518      11.343136       7.610877       2.043884     125.542179 0.33013178E+04  0.11593430E+06                                16.469897                           15.458912       2.125041       2.307442                    0.999952      89.890894     223.735152       0.642510       0.271457      -1.316194       0.014454      -0.001113      -0.061147       0.062842      -0.005714       0.049626      -0.098524      -0.264390       0.197368      -0.176161      -0.010152       0.186313             16.882373      17.154496       1.119648      -0.846153      14.956893       0.556649      18.535728          -0.002654
            7             Pr      10.002788       3.021766      12.782159       2.164706     123.285447 0.27973868E+04  0.93720081E+05                                16.132056                           13.937731       2.760321       2.514448                    0.999055      84.774188     202.312080       0.702042       0.260413      -1.337490      -0.011753      -0.076730       0.022640       0.080859      -0.090092      -0.158030       0.045969      -0.367578       0.210616      -0.297953       0.070899       0.227054             18.538414      23.435512       4.764768       6.149091      14.633843       3.615560      17.545888           0.000026
            8             Pr      -1.275439      17.929977      17.795377       2.043874     125.544765 0.33014062E+04  0.11593822E+06                                16.470179                           15.459172       2.125031       2.307439                    0.999952      89.891127     223.736764       0.642501       0.271459      -1.316192      -0.014452       0.001111      -0.061144       0.062838      -0.005715      -0.049625       0.098523      -0.264388       0.197364      -0.176159      -0.010152       0.186311             16.882663      17.154777       1.119657       0.846170      14.957149      -0.556678      18.536063          -0.002662
            9             Cu       2.393880      13.070445      13.716077       0.716507      67.337511 0.12608761E+04  0.36730505E+05                                15.255191                           13.013286       0.195003       1.939421                    0.998514      46.042287     124.396699       0.417464       0.503655      -1.068756      -0.046342       0.017500       0.038630       0.062818       0.017655       0.024883      -0.011497      -0.092064      -0.388357      -0.134347       0.020126       0.114221             17.505878      16.675261       4.510859      -0.209087      26.439388      -1.011269       9.402984           0.509811
           10             Cu       6.343016       8.018686      16.843126       0.894549      51.144574 0.91916444E+03  0.24447830E+05                                12.239765                           10.711817       0.795154       2.186824                    0.997914      40.085788      99.527610       0.491920       0.468128      -1.101561       0.016549      -0.013198       0.063506       0.066941       0.008213      -0.042989      -0.001897      -0.047473      -0.228705      -0.093394       0.029393       0.064002             14.133064      12.598846       3.423179       0.271983      19.264503       2.336495      10.535843           0.717444
           11             Cu      -1.879802      16.202668       3.531577       0.716514      67.337130 0.12608669E+04  0.36730177E+05                                15.255152                           13.013254       0.194988       1.939418                    0.998514      46.042078     124.396075       0.417464       0.503656      -1.068756       0.046345      -0.017501       0.038627       0.062819       0.017655      -0.024886       0.011500      -0.092064      -0.388301      -0.134331       0.020118       0.114213             17.505832      16.675235       4.510853       0.209082      26.439306       1.011256       9.402956           0.509809
           12             Cu       8.388344       1.739018       6.658626       0.894556      51.144025 0.91915227E+03  0.24447410E+05                                12.239638                           10.711713       0.795192       2.186837                    0.997914      40.085696      99.526977       0.491925       0.468125      -1.101563      -0.016554       0.013200       0.063509       0.066945       0.008213       0.042990       0.001896      -0.047473      -0.228707      -0.093396       0.029393       0.064002             14.132909      12.598720       3.423140      -0.271977      19.264284      -2.336451      10.535723           0.717440
           13             Cu       5.228839       6.444964       6.652923       0.716529      67.332096 0.12607561E+04  0.36726143E+05                                15.254504                           13.012765       0.194964       1.939431                    0.998513      46.039988     124.389093       0.417467       0.503662      -1.068752       0.046246      -0.017472      -0.038623       0.062735       0.017608       0.024847      -0.011482      -0.091898      -0.388652      -0.134425       0.020249       0.114176             17.505031      16.674555       4.510555      -0.209083      26.437939      -1.011209       9.402598           0.509834
           14             Cu       1.279703      11.496723       3.525874       0.894562      51.144013 0.91915093E+03  0.24447359E+05                                12.239618                           10.711688       0.795204       2.186841                    0.997915      40.085728      99.526938       0.491927       0.468123      -1.101564      -0.016560       0.013201      -0.063510       0.066947       0.008214      -0.042983      -0.001898      -0.047475      -0.228685      -0.093385       0.029386       0.064000             14.132894      12.598701       3.423142       0.271976      19.264274       2.336464      10.535709           0.717447
           15             Cu       9.502521       3.312741      16.837423       0.716510      67.336946 0.12608628E+04  0.36730020E+05                                15.255115                           13.013224       0.195000       1.939422                    0.998514      46.042052     124.395889       0.417464       0.503655      -1.068756      -0.046333       0.017498      -0.038629       0.062810       0.017651      -0.024880       0.011496      -0.092049      -0.388382      -0.134354       0.020136       0.114218             17.505792      16.675184       4.510837       0.209088      26.439254       1.011258       9.402938           0.509810
           16             Cu      -0.765625      17.776391      13.710374       0.894556      51.144043 0.91915227E+03  0.24447414E+05                                12.239651                           10.711720       0.795195       2.186839                    0.997914      40.085669      99.526965       0.491924       0.468125      -1.101562       0.016547      -0.013198      -0.063508       0.066942       0.008213       0.042995       0.001896      -0.047474      -0.228728      -0.093405       0.029398       0.064007             14.132927      12.598729       3.423139      -0.271975      19.264308      -2.336463      10.535743           0.717375
           17              H       1.464873       6.350314      13.881473       0.130021       1.059504 0.76978122E+01  0.75800767E+02                                 1.801621                            1.687260      -1.251723       2.302700                    0.994430       3.633870      10.618733       0.448510       1.386846      -0.686083       0.013751      -0.029533      -0.024036       0.040485      -0.001603      -0.009970       0.004535      -0.009278       0.003903      -0.012613       0.001206       0.011406              1.863815       1.718779      -0.255032      -0.249376       2.240250       0.378372       1.632416           0.000031
           18              H      -0.235390       9.872845      16.368528       0.143838       0.807046 0.56724597E+01  0.51872017E+02                                 1.519076                            1.462324      -0.934379       2.468643                    0.998343       3.331737       9.453281       0.473803       1.413666      -0.681228      -0.012860       0.029810       0.026795       0.042095      -0.001568      -0.007809       0.006173      -0.006454      -0.013683      -0.011715       0.000897       0.010819              1.546127       1.423975      -0.185931      -0.207821       1.740487       0.287824       1.473918           0.000010
           19              H      -0.531130       8.495058       1.582671       0.126621       0.993641 0.72237211E+01  0.70209550E+02                                 1.738857                            1.644371      -1.267851       2.290333                    0.994506       3.681206      10.786420       0.448953       1.403685      -0.682081       0.021058      -0.024457       0.024289       0.040393      -0.007115       0.006424      -0.005908       0.005044      -0.004755      -0.007657      -0.005715       0.013371              1.790970       1.731540      -0.173436       0.347472       1.655108      -0.393299       1.986263          -0.000319
           20              H       7.272292      14.712667      16.527407       0.122267       0.997068 0.72447646E+01  0.70261697E+02                                 1.727422                            1.634094      -1.115950       2.360586                    0.995768       3.617258      10.487967       0.456931       1.382169      -0.686704      -0.011659       0.027582       0.026938       0.040278      -0.002853      -0.008008       0.003540      -0.010962      -0.002366      -0.011230       0.001062       0.010167              1.764976       1.652915      -0.251683      -0.200953       2.123222       0.253099       1.518791          -0.000011
           21              H       8.906273      11.188184      14.007761       0.120465       1.257050 0.10037401E+02  0.10501825E+03                                 1.984388                            1.902904      -1.257219       2.290482                    0.994423       3.754497      11.100305       0.432732       1.352832      -0.694303       0.015918      -0.027119      -0.018727       0.036599      -0.002243      -0.010869       0.006591      -0.008560      -0.022309      -0.016100       0.002394       0.013706              1.998073       1.859835      -0.194462      -0.253563       2.322959       0.308397       1.811424          -0.000043
           22              H       2.346487       3.407390       3.696973       0.130018       1.059512 0.76978766E+01  0.75801581E+02                                 1.801631                            1.687269      -1.251728       2.302697                    0.994429       3.633891      10.618816       0.448508       1.386848      -0.686083      -0.013751       0.029533      -0.024036       0.040485      -0.001602       0.009970      -0.004535      -0.009278       0.003902      -0.012613       0.001206       0.011406              1.863826       1.718788      -0.255034       0.249378       2.240265      -0.378375       1.632425           0.000032
           23              H       0.749469      19.400268       6.184028       0.143836       0.807045 0.56724478E+01  0.51871885E+02                                 1.519075                            1.462323      -0.934378       2.468643                    0.998343       3.331733       9.453270       0.473802       1.413669      -0.681228       0.012860      -0.029810       0.026795       0.042095      -0.001568       0.007809      -0.006173      -0.006453      -0.013683      -0.011715       0.000897       0.010819              1.546126       1.423975      -0.185932       0.207821       1.740486      -0.287823       1.473917           0.000009
           24              H       4.342490       1.262647      11.767171       0.126618       0.993644 0.72237526E+01  0.70209937E+02                                 1.738862                            1.644375      -1.267858       2.290330                    0.994506       3.681214      10.786452       0.448952       1.403686      -0.682081      -0.021058       0.024458       0.024289       0.040393      -0.007115      -0.006424       0.005908       0.005044      -0.004755      -0.007657      -0.005715       0.013371              1.790976       1.731544      -0.173437      -0.347474       1.655113       0.393302       1.986269          -0.000320
           25              H       4.161787      14.560447       6.342907       0.122267       0.997072 0.72447981E+01  0.70262110E+02                                 1.727426                            1.634098      -1.115952       2.360584                    0.995768       3.617269      10.488009       0.456930       1.382169      -0.686704       0.011659      -0.027582       0.026938       0.040278      -0.002853       0.008008      -0.003540      -0.010963      -0.002366      -0.011230       0.001062       0.010167              1.764980       1.652919      -0.251684       0.200954       2.123227      -0.253100       1.518794          -0.000011
           26              H       2.527806      18.084930       3.823261       0.120468       1.257058 0.10037485E+02  0.10501936E+03                                 1.984396                            1.902912      -1.257223       2.290479                    0.994423       3.754513      11.100371       0.432731       1.352831      -0.694303      -0.015918       0.027118      -0.018726       0.036599      -0.002243       0.010869      -0.006591      -0.008560      -0.022310      -0.016100       0.002394       0.013706              1.998081       1.859843      -0.194463       0.253564       2.322970      -0.308399       1.811430          -0.000045
           27              H       6.157846      13.165095       6.487527       0.130020       1.059509 0.76978556E+01  0.75801315E+02                                 1.801627                            1.687266      -1.251726       2.302698                    0.994429       3.633884      10.618788       0.448509       1.386846      -0.686083      -0.013751       0.029533       0.024036       0.040485      -0.001602      -0.009970       0.004535      -0.009278       0.003902      -0.012613       0.001206       0.011406              1.863821       1.718785      -0.255033      -0.249377       2.240257       0.378373       1.632421           0.000032
           28              H       7.858109       9.642564       4.000472       0.143837       0.807047 0.56724626E+01  0.51872055E+02                                 1.519077                            1.462325      -0.934379       2.468642                    0.998343       3.331739       9.453291       0.473802       1.413668      -0.681228       0.012860      -0.029810      -0.026795       0.042095      -0.001568      -0.007809       0.006173      -0.006453      -0.013683      -0.011716       0.000897       0.010819              1.546128       1.423977      -0.185931      -0.207821       1.740488       0.287824       1.473919           0.000010
           29              H       8.153849      11.020351      18.786329       0.126621       0.993647 0.72237785E+01  0.70210248E+02                                 1.738864                            1.644376      -1.267857       2.290330                    0.994506       3.681221      10.786475       0.448953       1.403684      -0.682081      -0.021058       0.024458      -0.024289       0.040393      -0.007115       0.006424      -0.005908       0.005044      -0.004756      -0.007657      -0.005714       0.013371              1.790977       1.731546      -0.173437       0.347475       1.655114      -0.393302       1.986271          -0.000320
           30              H       0.350427       4.802742       3.841593       0.122267       0.997071 0.72447945E+01  0.70262058E+02                                 1.727425                            1.634097      -1.115952       2.360584                    0.995768       3.617266      10.487995       0.456931       1.382168      -0.686704       0.011659      -0.027582      -0.026938       0.040278      -0.002853      -0.008008       0.003540      -0.010963      -0.002366      -0.011230       0.001062       0.010167              1.764979       1.652918      -0.251684      -0.200953       2.123227       0.253100       1.518793          -0.000011
           31              H      -1.283554       8.327225       6.361239       0.120466       1.257058 0.10037479E+02  0.10501927E+03                                 1.984395                            1.902911      -1.257224       2.290479                    0.994423       3.754511      11.100358       0.432731       1.352831      -0.694303      -0.015918       0.027118       0.018726       0.036599      -0.002243      -0.010869       0.006591      -0.008560      -0.022310      -0.016100       0.002394       0.013706              1.998080       1.859842      -0.194463      -0.253564       2.322969       0.308399       1.811430          -0.000043
           32              H       5.276232      16.108019      16.672027       0.130020       1.059506 0.76978294E+01  0.75800986E+02                                 1.801624                            1.687262      -1.251724       2.302699                    0.994429       3.633877      10.618760       0.448509       1.386846      -0.686083       0.013751      -0.029533       0.024036       0.040485      -0.001602       0.009970      -0.004535      -0.009278       0.003902      -0.012613       0.001206       0.011406              1.863818       1.718782      -0.255032       0.249377       2.240254      -0.378373       1.632419           0.000031
           33              H       6.873250       0.115141      14.184972       0.143840       0.807044 0.56724407E+01  0.51871802E+02                                 1.519073                            1.462322      -0.934378       2.468644                    0.998343       3.331729       9.453256       0.473803       1.413667      -0.681228      -0.012860       0.029810      -0.026795       0.042095      -0.001568       0.007809      -0.006173      -0.006454      -0.013683      -0.011716       0.000897       0.010819              1.546124       1.423973      -0.185931       0.207820       1.740484      -0.287823       1.473915           0.000010
           34              H       3.280229      18.252762       8.601829       0.126619       0.993644 0.72237477E+01  0.70209875E+02                                 1.738861                            1.644374      -1.267855       2.290332                    0.994506       3.681212      10.786444       0.448953       1.403686      -0.682081       0.021058      -0.024457      -0.024289       0.040393      -0.007115      -0.006424       0.005908       0.005044      -0.004756      -0.007657      -0.005714       0.013371              1.790975       1.731543      -0.173437      -0.347474       1.655112       0.393302       1.986268          -0.000319
           35              H       3.460932       4.954962      14.026093       0.122267       0.997068 0.72447672E+01  0.70261730E+02                                 1.727422                            1.634095      -1.115950       2.360586                    0.995768       3.617259      10.487971       0.456931       1.382169      -0.686704      -0.011659       0.027582      -0.026938       0.040278      -0.002853       0.008008      -0.003540      -0.010962      -0.002366      -0.011230       0.001062       0.010167              1.764976       1.652915      -0.251683       0.200953       2.123222      -0.253099       1.518791          -0.000011
           36              H       5.094913       1.430479      16.545739       0.120465       1.257054 0.10037441E+02  0.10501880E+03                                 1.984394                            1.902909      -1.257221       2.290481                    0.994423       3.754505      11.100344       0.432731       1.352834      -0.694303       0.015918      -0.027118       0.018726       0.036599      -0.002243       0.010869      -0.006591      -0.008560      -0.022310      -0.016100       0.002394       0.013706              1.998078       1.859840      -0.194463       0.253564       2.322967      -0.308399       1.811428          -0.000043
           37              C       1.211667       9.367787      15.059413      -0.007665      38.670421 0.43612681E+03  0.10187936E+05                                 9.936363                            6.944763       0.010385       2.014197                    0.998978      26.905657      75.313292       0.632265       0.414699      -1.072988      -0.006670      -0.039764       0.018451       0.044341      -0.007330       0.032470      -0.004078       0.018290       0.073794      -0.027444      -0.019402       0.046846             12.400659      11.654972       2.679336      -4.170791      17.833775       0.316477       7.713231           0.002614
           38              C       1.742359       8.295025      14.326536      -0.046583      39.508179 0.44730285E+03  0.10528477E+05                                10.081882                            7.049679       0.043601       2.021614                    0.999003      27.471252      77.504387       0.624560       0.416647      -1.070392      -0.024207      -0.012130       0.031393       0.041457       0.000695       0.005358       0.009410      -0.005795       0.079378      -0.016840      -0.012521       0.029361             12.386665      14.733096       1.730307      -4.777822      14.845139       1.191374       7.581761           0.001469
           39              C       1.144843       7.048771      14.403327      -0.124868      36.738355 0.44963867E+03  0.10729952E+05                                 9.796898                            7.198134      -0.054696       1.953383                    0.999398      30.149293      89.199926       0.593970       0.432123      -1.047558       0.004083       0.013389       0.025157       0.028789      -0.020489       0.013091       0.008006      -0.005900       0.075349      -0.036958       0.007864       0.029094             11.578694      12.746503       3.612705      -4.086802      14.616127       0.136875       7.373451           0.001063
           40              C       0.065950       6.835467      15.259233      -0.067637      42.630670 0.47041113E+03  0.11243602E+05                                10.691755                            7.272964      -0.029346       1.990887                    0.999105      28.247035      81.031925       0.607717       0.421674      -1.064255       0.038081       0.028062       0.005472       0.047620       0.000716       0.007855       0.007527       0.015445       0.053633      -0.018283      -0.003801       0.022084             13.568680      12.520943       2.981402      -4.417200      19.890760       1.320689       8.294338           0.002833
           41              C      -0.462763       7.896520      15.996183       0.023329      39.205550 0.45169699E+03  0.10681826E+05                                10.123221                            7.159764      -0.181847       1.946570                    0.998823      27.378234      77.991799       0.608592       0.425580      -1.062347       0.044758       0.011929       0.001291       0.046339      -0.013684       0.046823      -0.011485       0.016711       0.042839      -0.039895      -0.019302       0.059197             12.460445      14.010874       1.716499      -5.419248      14.624870       1.373583       8.745592           0.016575
           42              C       0.116266       9.161704      15.883746      -0.129828      34.321610 0.44199775E+03  0.10457702E+05                                 9.301454                            7.111619       0.171759       2.042276                    0.998935      29.123476      84.606886       0.603312       0.429090      -1.053902       0.018960      -0.017274       0.014695       0.029560      -0.022544       0.023263       0.006922       0.006544       0.053105      -0.039395       0.006317       0.033079             10.853898      11.847594       3.335968      -4.153796      13.195928      -0.187693       7.518171           0.001840
           43              C       1.748978      10.757089      14.912756       0.664675      20.444429 0.23152629E+03  0.47600368E+04                                 7.232900                            5.611890      -0.442910       1.935872                    0.997908      22.126647      64.212917       0.584046       0.510093      -0.988157       0.019650       0.062435       0.004986       0.065644      -0.072276      -0.011106      -0.000753       0.168133      -0.157991      -0.085184      -0.052555       0.137738              8.340288       5.296020       2.435756      -0.044310      12.294772      -0.593443       7.430071           0.000544
           44              C       3.062122       8.401188      13.620750       0.609375      23.048499 0.26337980E+03  0.55633362E+04                                 7.613439                            5.864816      -0.280748       1.954757                    0.999320      23.236155      67.202290       0.592101       0.489731      -1.003464       0.028252      -0.010108      -0.014155       0.033177      -0.029471       0.071736      -0.048460      -0.182488       0.036561      -0.132946       0.006942       0.126004              8.652141      11.556236       0.902316      -2.258932       6.861909       1.943925       7.538277          -0.000309
           45              C      -0.433507       5.441872      15.451923       0.652096      22.464758 0.23877521E+03  0.49481833E+04                                 7.675810                            5.691475      -0.349496       1.957751                    0.998568      22.491922      65.581459       0.580976       0.508735      -0.988590      -0.007623      -0.064439       0.002277       0.064928      -0.055247       0.010780       0.008830       0.184982      -0.173026      -0.083892      -0.053014       0.136906              9.113410       6.130501       2.554443      -1.682812      13.677890       1.162602       7.531839           0.000539
           46              C       9.241695       7.709953      16.871846       0.589074      22.151042 0.25430719E+03  0.53091039E+04                                 7.348804                            5.731409      -0.250847       1.978662                    0.998911      22.665491      64.542341       0.605687       0.484390      -1.009198      -0.060696      -0.023654       0.010045       0.065912      -0.005524      -0.008601      -0.004465      -0.169013      -0.245531      -0.083834      -0.041859       0.125693              8.333708      10.640604       0.416113      -1.127321       4.696723       0.770346       9.663798           0.001455
           47              C      -0.303412      10.003989       0.257260       0.027442      36.929753 0.45458435E+03  0.10827028E+05                                 9.903222                            7.305996      -0.373267       1.896760                    0.997987      27.576247      80.275235       0.584031       0.440327      -1.047522      -0.039380      -0.001375      -0.005500       0.039786      -0.019432      -0.033162       0.041995      -0.062121       0.022047      -0.053160      -0.019537       0.072697             11.721671      14.976792       2.155102       2.224706       8.645162      -3.440664      11.543059           0.064136
           48              C      -0.973016      10.754942      19.671565      -0.019987      37.013434 0.44219627E+03  0.10414615E+05                                 9.767384                            7.083647      -0.006886       2.019357                    0.998589      27.183523      77.592723       0.611150       0.425530      -1.061064      -0.023670      -0.017114       0.034431       0.045152      -0.018376      -0.006849       0.033457      -0.009404      -0.010472      -0.034112      -0.008682       0.042794             11.719843      13.316286       2.905907       0.265255       9.597260      -4.824079      12.245983           0.004788
           49              C      -0.981983       9.004800       0.947770      -0.089915      33.669064 0.45077069E+03  0.10798307E+05                                 9.395859                            7.331570      -0.302161       1.889648                    0.998026      29.840098      89.386166       0.571790       0.447167      -1.035309      -0.009388       0.003790      -0.019398       0.021881      -0.029161      -0.002418       0.038743      -0.067901       0.045575      -0.054638      -0.010681       0.065319             10.648002      13.622365       2.981471       0.662665       8.666138      -3.018048       9.655504           0.030617
           50              C       1.137460      10.214170       0.614533       0.584314      23.028350 0.27257870E+03  0.58275684E+04                                 7.716380                            6.050651      -0.554571       1.872278                    0.997819      23.719049      69.805238       0.568810       0.503667      -0.992979       0.048483       0.024684       0.009848       0.055289       0.019607      -0.023008      -0.094595      -0.069313       0.165590      -0.068058      -0.065339       0.133397              8.673636      11.137897      -0.216689       1.228715       7.320625       2.291671       7.562387          -0.015546
           51              C      -0.271225      11.791210      18.847436       0.632830      22.692050 0.25287566E+03  0.53119215E+04                                 7.631185                            5.824330      -0.379900       1.934759                    0.998648      23.094098      67.621444       0.579623       0.503056      -0.992148       0.058606       0.023441      -0.012828       0.064410      -0.026423       0.019886       0.108656      -0.013520       0.186526      -0.112617      -0.023270       0.135887              8.693250      10.011242       0.712619      -0.722505       7.890523      -3.659258       8.177985          -0.000258
           52              C      -1.739275      13.150849      14.408420       0.010652      39.114137 0.45591495E+03  0.10830616E+05                                10.199394                            7.238699      -0.177486       1.951854                    0.998889      27.592991      79.354137       0.598230       0.430991      -1.056654      -0.032182      -0.013403       0.026105       0.043552      -0.010782       0.040455      -0.018672       0.005033       0.101830      -0.037398      -0.025152       0.062551             12.453508      14.361789       2.660421      -5.166543      14.759246      -0.122189       8.239488           0.012102
           53              C      -2.244916      14.224001      15.151481      -0.041393      41.341187 0.46019973E+03  0.10938915E+05                                10.527887                            7.219107      -0.027177       2.002214                    0.998845      27.727212      79.311001       0.606773       0.424670      -1.062414      -0.015412      -0.039715       0.022634       0.048240      -0.004110       0.013504      -0.002395       0.005018       0.076856      -0.018360      -0.012050       0.030410             13.554191      12.173508       4.048530      -4.442824      20.292247      -1.517601       8.196818           0.004512
           54              C       7.593014      14.010112      16.010034      -0.104148      35.889803 0.44425573E+03  0.10561062E+05                                 9.672568                            7.176415      -0.046128       1.968018                    0.998908      29.533215      86.979872       0.592677       0.434724      -1.046836       0.022677      -0.021748       0.011614       0.033498      -0.026671       0.024810      -0.000115       0.004177       0.074143      -0.043601       0.002733       0.040868             11.628067      12.572653       3.921506      -4.101356      14.864895      -1.424005       7.446654           0.000952
           55              C       6.987689      12.764834      16.100472      -0.006942      37.827175 0.44274319E+03  0.10400040E+05                                 9.865920                            7.061481       0.016880       2.024642                    0.998666      26.941001      76.063796       0.617379       0.422348      -1.066192       0.044481       0.004210      -0.002837       0.044770      -0.002487       0.027114       0.004309       0.016395       0.089641      -0.026538      -0.017853       0.044391             12.157164      14.708237       2.469010      -4.559864      14.287726      -0.183138       7.475527           0.002307
           56              C       7.491847      11.700463      15.338672      -0.023861      38.646943 0.44819771E+03  0.10573166E+05                                10.034034                            7.098456       0.011440       2.014488                    0.999027      27.377503      77.766432       0.615859       0.421589      -1.065388       0.023941       0.037812       0.005631       0.045107       0.000688       0.032980      -0.000658       0.033577       0.060572      -0.027016      -0.020089       0.047106             12.493713      11.896094       3.430840      -4.069771      17.703469      -0.625801       7.881575           0.005231
           57              C       8.575364      11.899325      14.507820      -0.149629      35.815463 0.45228112E+03  0.10835068E+05                                 9.664083                            7.228706      -0.075405       1.946059                    0.998732      30.649757      91.579472       0.590118       0.433255      -1.044338       0.008239       0.017370       0.022462       0.029566      -0.023565       0.015370       0.005419       0.007221       0.030627      -0.033629       0.008820       0.024809             11.473872      12.594150       4.406822      -4.292442      14.121321      -1.301030       7.706145           0.002443
           58              C      -1.725873      15.611547      14.954716       0.650275      23.127049 0.24433711E+03  0.50816492E+04                                 7.798739                            5.728331      -0.393950       1.939702                    0.998457      22.501524      65.263579       0.584780       0.503614      -0.993244       0.015869       0.063896       0.009471       0.066515      -0.065221       0.012137       0.002967       0.181633      -0.140958      -0.089340      -0.046583       0.135923              9.495673       6.438990       3.254297      -2.187375      14.203556      -1.196151       7.844474          -0.000162
           59              C       5.691631      12.621786      16.866958       0.614249      21.759062 0.25685554E+03  0.53868959E+04                                 7.346881                            5.795837      -0.229992       1.979543                    0.999238      22.865615      65.706827       0.595500       0.490427      -1.003985      -0.022100      -0.011634       0.027893       0.037440      -0.034386       0.068430      -0.060378      -0.154694      -0.015046      -0.116778      -0.014303       0.131081              8.333774      11.676383       1.050152      -1.932458       6.071406       1.080229       7.253533           0.000201
           60              C       6.976830      10.295549      15.481255       0.685426      20.806881 0.23026379E+03  0.47388645E+04                                 7.363145                            5.639306      -0.552334       1.899455                    0.997684      22.220979      65.022143       0.574646       0.517913      -0.982069      -0.022969      -0.067879      -0.012282       0.072705      -0.061284      -0.001237       0.006515       0.185260      -0.144070      -0.087925      -0.047206       0.135131              8.546495       5.458827       2.501735       0.081889      12.010015      -0.671972       8.170644           0.000538
           61              C      -0.488492      13.225788      13.576550       0.607542      21.513066 0.24920100E+03  0.52029598E+04                                 7.335639                            5.745558      -0.352234       1.947552                    0.998629      22.867194      66.226145       0.590554       0.496759      -0.997697       0.054124       0.017487      -0.018115       0.059694      -0.013417       0.004025      -0.056276      -0.170923      -0.198177      -0.081868      -0.053475       0.135343              8.172075      11.149768       1.006067      -1.100115       4.971646       0.608755       8.394811           0.000523
           62              C       2.599692       0.389918       4.874913      -0.007666      38.670518 0.43612788E+03  0.10187968E+05                                 9.936381                            6.944773       0.010383       2.014195                    0.998978      26.905704      75.313487       0.632265       0.414700      -1.072987       0.006670       0.039764       0.018451       0.044341      -0.007330      -0.032470       0.004078       0.018289       0.073793      -0.027444      -0.019402       0.046846             12.400682      11.654987       2.679332       4.170798      17.833816      -0.316485       7.713244           0.002613
           63              C       2.069001       1.462680       4.142036      -0.046584      39.508350 0.44730472E+03  0.10528536E+05                                10.081922                            7.049701       0.043592       2.021610                    0.999003      27.471325      77.504748       0.624557       0.416648      -1.070391       0.024206       0.012131       0.031394       0.041457       0.000695      -0.005357      -0.009410      -0.005795       0.079376      -0.016839      -0.012521       0.029360             12.386718      14.733157       1.730313       4.777845      14.845205      -1.191384       7.581792           0.001467
           64              C       2.666516       2.708934       4.218827      -0.124868      36.738444 0.44963983E+03  0.10729990E+05                                 9.796918                            7.198146      -0.054699       1.953381                    0.999398      30.149379      89.200322       0.593969       0.432123      -1.047558      -0.004083      -0.013389       0.025157       0.028789      -0.020490      -0.013090      -0.008007      -0.005900       0.075345      -0.036958       0.007865       0.029093             11.578719      12.746527       3.612694       4.086814      14.616159      -0.136892       7.373470           0.001062
           65              C       3.745409       2.922237       5.074733      -0.067638      42.630760 0.47041278E+03  0.11243654E+05                                10.691777                            7.272982      -0.029353       1.990884                    0.999105      28.247095      81.032207       0.607716       0.421674      -1.064254      -0.038081      -0.028062       0.005472       0.047619       0.000717      -0.007853      -0.007527       0.015445       0.053629      -0.018282      -0.003800       0.022082             13.568699      12.520980       2.981366       4.417223      19.890750      -1.320721       8.294367           0.002832
           66              C       4.274122       1.861185       5.811683       0.023329      39.205602 0.45169743E+03  0.10681842E+05                                10.123239                            7.159773      -0.181855       1.946567                    0.998823      27.378256      77.991950       0.608591       0.425581      -1.062346      -0.044758      -0.011930       0.001292       0.046338      -0.013684      -0.046822       0.011485       0.016709       0.042840      -0.039895      -0.019301       0.059196             12.460468      14.010927       1.716480       5.419287      14.624845      -1.373591       8.745633           0.016577
           67              C       3.695093       0.596001       5.699246      -0.129826      34.321569 0.44199739E+03  0.10457691E+05                                 9.301444                            7.111614       0.171761       2.042277                    0.998935      29.123449      84.606780       0.603312       0.429090      -1.053902      -0.018959       0.017274       0.014697       0.029560      -0.022544      -0.023262      -0.006923       0.006546       0.053105      -0.039395       0.006317       0.033077             10.853882      11.847583       3.335951       4.153798      13.195895       0.187690       7.518167           0.001838
           68              C      -1.234899      18.516025       4.728256       0.664676      20.444453 0.23152654E+03  0.47600437E+04                                 7.232908                            5.611895      -0.442913       1.935871                    0.997908      22.126662      64.212991       0.584045       0.510093      -0.988157      -0.019650      -0.062435       0.004986       0.065644      -0.072277       0.011106       0.000753       0.168133      -0.157990      -0.085184      -0.052554       0.137738              8.340297       5.296024       2.435757       0.044307      12.294795       0.593443       7.430073           0.000544
           69              C       0.749238       1.356516       3.436250       0.609376      23.048499 0.26337978E+03  0.55633377E+04                                 7.613448                            5.864821      -0.280756       1.954755                    0.999320      23.236184      67.202474       0.592099       0.489732      -1.003463      -0.028252       0.010108      -0.014155       0.033177      -0.029471      -0.071736       0.048460      -0.182489       0.036561      -0.132946       0.006942       0.126004              8.652152      11.556255       0.902317       2.258938       6.861919      -1.943926       7.538282          -0.000310
           70              C       4.244866       4.315833       5.267423       0.652097      22.464726 0.23877497E+03  0.49481739E+04                                 7.675795                            5.691469      -0.349488       1.957754                    0.998568      22.491824      65.581003       0.580977       0.508734      -0.988591       0.007623       0.064439       0.002278       0.064928      -0.055248      -0.010780      -0.008829       0.184977      -0.173025      -0.083891      -0.053014       0.136905              9.113387       6.130484       2.554426       1.682808      13.677842      -1.162611       7.531834           0.000539
           71              C       5.489664       2.047752       6.687346       0.589071      22.150933 0.25430533E+03  0.53090579E+04                                 7.348794                            5.731396      -0.250860       1.978660                    0.998911      22.665450      64.542288       0.605686       0.484392      -1.009197       0.060697       0.023653       0.010043       0.065912      -0.005524       0.008603       0.004465      -0.169010      -0.245534      -0.083836      -0.041856       0.125692              8.333701      10.640591       0.416115       1.127331       4.696712      -0.770348       9.663800           0.001459
           72              C       0.817491      19.269125      10.441760       0.027440      36.929787 0.45458489E+03  0.10827045E+05                                 9.903229                            7.306001      -0.373268       1.896759                    0.997987      27.576272      80.275336       0.584030       0.440327      -1.047522       0.039380       0.001376      -0.005502       0.039786      -0.019431       0.033161      -0.041996      -0.062122       0.022049      -0.053159      -0.019537       0.072697             11.721677      14.976779       2.155106      -2.224697       8.645173       3.440678      11.543080           0.064136
           73              C       1.487094      18.518172       9.487065      -0.019986      37.013366 0.44219540E+03  0.10414589E+05                                 9.767375                            7.083642      -0.006886       2.019358                    0.998589      27.183492      77.592622       0.611150       0.425530      -1.061063       0.023669       0.017116       0.034429       0.045150      -0.018376       0.006848      -0.033457      -0.009406      -0.010471      -0.034113      -0.008682       0.042795             11.719832      13.316250       2.905899      -0.265252       9.597260       4.824087      12.245985           0.004789
           74              C       4.793343       0.752904      11.132270      -0.089914      33.669012 0.45076974E+03  0.10798279E+05                                 9.395851                            7.331563      -0.302163       1.889648                    0.998026      29.840070      89.386075       0.571790       0.447167      -1.035308       0.009387      -0.003788      -0.019400       0.021882      -0.029160       0.002419      -0.038742      -0.067902       0.045578      -0.054637      -0.010681       0.065318             10.647992      13.622335       2.981465      -0.662659       8.666135       3.018057       9.655507           0.030616
           75              C      -0.623382      19.058944      10.799033       0.584310      23.028435 0.27258011E+03  0.58276051E+04                                 7.716394                            6.050664      -0.554574       1.872277                    0.997819      23.719087      69.805341       0.568810       0.503667      -0.992979      -0.048483      -0.024684       0.009848       0.055289       0.019607       0.023008       0.094595      -0.069314       0.165588      -0.068059      -0.065339       0.133398              8.673649      11.137908      -0.216695      -1.228712       7.320637      -2.291675       7.562401          -0.015544
           76              C       0.785304      17.481903       8.662936       0.632830      22.692022 0.25287532E+03  0.53119129E+04                                 7.631180                            5.824327      -0.379903       1.934758                    0.998648      23.094086      67.621413       0.579623       0.503056      -0.992148      -0.058605      -0.023440      -0.012829       0.064409      -0.026423      -0.019886      -0.108656      -0.013519       0.186525      -0.112617      -0.023270       0.135887              8.693244      10.011228       0.712612       0.722498       7.890520       3.659258       8.177983          -0.000258
           77              C       2.253353      16.122265       4.223920       0.010656      39.114182 0.45591500E+03  0.10830620E+05                                10.199408                            7.238704      -0.177495       1.951852                    0.998889      27.592995      79.354211       0.598229       0.430992      -1.056653       0.032182       0.013403       0.026105       0.043553      -0.010782      -0.040455       0.018672       0.005032       0.101834      -0.037399      -0.025152       0.062552             12.453531      14.361825       2.660430       5.166564      14.759261       0.122193       8.239508           0.012099
           78              C       2.758995      15.049112       4.966981      -0.041395      41.341362 0.46020159E+03  0.10938972E+05                                10.527920                            7.219124      -0.027182       2.002212                    0.998845      27.727272      79.311261       0.606772       0.424671      -1.062414       0.015411       0.039716       0.022635       0.048241      -0.004110      -0.013504       0.002396       0.005017       0.076855      -0.018359      -0.012050       0.030410             13.554242      12.173550       4.048555       4.442842      20.292330       1.517615       8.196844           0.004510
           79              C       3.841065      15.263001       5.825534      -0.104147      35.889825 0.44425613E+03  0.10561074E+05                                 9.672570                            7.176416      -0.046127       1.968018                    0.998908      29.533248      86.979994       0.592677       0.434723      -1.046836      -0.022677       0.021749       0.011614       0.033498      -0.026672      -0.024809       0.000115       0.004177       0.074140      -0.043601       0.002734       0.040867             11.628069      12.572653       3.921499       4.101358      14.864897       1.424004       7.446657           0.000951
           80              C       4.446389      16.508280       5.915972      -0.006943      37.827180 0.44274336E+03  0.10400045E+05                                 9.865922                            7.061482       0.016880       2.024642                    0.998666      26.941003      76.063801       0.617379       0.422348      -1.066192      -0.044482      -0.004209      -0.002837       0.044770      -0.002487      -0.027114      -0.004308       0.016395       0.089640      -0.026538      -0.017853       0.044391             12.157166      14.708235       2.469005       4.559865      14.287732       0.183135       7.475530           0.002306
           81              C       3.942231      17.572650       5.154172      -0.023860      38.646906 0.44819687E+03  0.10573141E+05                                10.034026                            7.098448       0.011442       2.014488                    0.999027      27.377491      77.766374       0.615860       0.421589      -1.065388      -0.023942      -0.037813       0.005632       0.045108       0.000688      -0.032981       0.000658       0.033578       0.060571      -0.027017      -0.020090       0.047106             12.493704      11.896094       3.430839       4.069776      17.703443       0.625802       7.881574           0.005231
           82              C       2.858715      17.373788       4.323320      -0.149629      35.815541 0.45228173E+03  0.10835088E+05                                 9.664099                            7.228712      -0.075407       1.946057                    0.998732      30.649794      91.579647       0.590118       0.433255      -1.044338      -0.008240      -0.017370       0.022462       0.029566      -0.023565      -0.015370      -0.005418       0.007222       0.030628      -0.033629       0.008820       0.024810             11.473898      12.594184       4.406840       4.292459      14.121346       1.301038       7.706162           0.002439
           83              C       2.239951      13.661567       4.770216       0.650277      23.127072 0.24433732E+03  0.50816568E+04                                 7.798750                            5.728338      -0.393958       1.939699                    0.998457      22.501577      65.263841       0.584779       0.503615      -0.993243      -0.015869      -0.063896       0.009471       0.066515      -0.065221      -0.012137      -0.002967       0.181634      -0.140959      -0.089340      -0.046583       0.135923              9.495688       6.439002       3.254305       2.187382      14.203579       1.196160       7.844484          -0.000163
           84              C       5.742448      16.651328       6.682458       0.614250      21.759038 0.25685528E+03  0.53868890E+04                                 7.346876                            5.795835      -0.229990       1.979543                    0.999238      22.865599      65.706771       0.595500       0.490427      -1.003985       0.022100       0.011634       0.027893       0.037440      -0.034386      -0.068430       0.060378      -0.154694      -0.015045      -0.116778      -0.014303       0.131081              8.333768      11.676371       1.050154       1.932450       6.071406      -1.080231       7.253527           0.000201
           85              C       4.457248      18.977564       5.296755       0.685427      20.806860 0.23026354E+03  0.47388580E+04                                 7.363141                            5.639303      -0.552335       1.899455                    0.997684      22.220964      65.022098       0.574646       0.517913      -0.982069       0.022968       0.067879      -0.012281       0.072705      -0.061285       0.001236      -0.006516       0.185260      -0.144071      -0.087925      -0.047206       0.135131              8.546492       5.458829       2.501738      -0.081887      12.010011       0.671979       8.170634           0.000538
           86              C       1.002571      16.047326       3.392050       0.607542      21.513065 0.24920089E+03  0.52029591E+04                                 7.335645                            5.745559      -0.352243       1.947549                    0.998629      22.867244      66.226391       0.590553       0.496760      -0.997696      -0.054125      -0.017487      -0.018115       0.059694      -0.013417      -0.004024       0.056276      -0.170921      -0.198178      -0.081868      -0.053473       0.135342              8.172083      11.149786       1.006067       1.100127       4.971650      -0.608753       8.394814           0.000522
           87              C       6.411052      10.147622       5.309587      -0.007666      38.670498 0.43612818E+03  0.10187978E+05                                 9.936381                            6.944779       0.010379       2.014194                    0.998978      26.905706      75.313522       0.632264       0.414700      -1.072987       0.006670       0.039764      -0.018451       0.044341      -0.007330       0.032469      -0.004078       0.018289       0.073793      -0.027443      -0.019401       0.046844             12.400674      11.654997       2.679318      -4.170801      17.833779       0.316495       7.713246           0.002614
           88              C       5.880360      11.220384       6.042464      -0.046585      39.508372 0.44730511E+03  0.10528547E+05                                10.081924                            7.049704       0.043595       2.021611                    0.999003      27.471335      77.504778       0.624557       0.416648      -1.070391       0.024207       0.012131      -0.031394       0.041457       0.000695       0.005357       0.009410      -0.005796       0.079375      -0.016839      -0.012520       0.029360             12.386719      14.733185       1.730308      -4.777860      14.845172       1.191381       7.581801           0.001468
           89              C       6.477876      12.466638       5.965673      -0.124868      36.738487 0.44964050E+03  0.10730009E+05                                 9.796923                            7.198149      -0.054696       1.953382                    0.999398      30.149379      89.200294       0.593969       0.432123      -1.047558      -0.004083      -0.013389      -0.025158       0.028790      -0.020489       0.013090       0.008007      -0.005901       0.075346      -0.036958       0.007865       0.029093             11.578723      12.746550       3.612714      -4.086822      14.616147       0.136874       7.373472           0.001064
           90              C       7.556769      12.679942       5.109767      -0.067638      42.630842 0.47041289E+03  0.11243658E+05                                10.691792                            7.272982      -0.029351       1.990885                    0.999105      28.247102      81.032245       0.607716       0.421674      -1.064254      -0.038081      -0.028062      -0.005472       0.047619       0.000717       0.007854       0.007527       0.015446       0.053630      -0.018283      -0.003800       0.022083             13.568729      12.520997       2.981415      -4.417223      19.890821       1.320695       8.294367           0.002833
           91              C       8.085482      11.618889       4.372817       0.023331      39.205612 0.45169759E+03  0.10681847E+05                                10.123242                            7.159775      -0.181856       1.946566                    0.998823      27.378254      77.991955       0.608591       0.425581      -1.062346      -0.044757      -0.011929      -0.001292       0.046338      -0.013684       0.046822      -0.011485       0.016710       0.042838      -0.039895      -0.019301       0.059197             12.460474      14.010916       1.716493      -5.419272      14.624885       1.373590       8.745620           0.016578
           92              C       7.506453      10.353705       4.485254      -0.129827      34.321628 0.44199819E+03  0.10457716E+05                                 9.301458                            7.111623       0.171756       2.042275                    0.998935      29.123497      84.606990       0.603311       0.429090      -1.053901      -0.018960       0.017273      -0.014696       0.029560      -0.022544       0.023262       0.006923       0.006546       0.053103      -0.039395       0.006318       0.033077             10.853899      11.847598       3.335955      -4.153800      13.195925      -0.187685       7.518175           0.001840
           93              C       5.873741       8.758320       5.456244       0.664675      20.444411 0.23152613E+03  0.47600295E+04                                 7.232884                            5.611881      -0.442904       1.935874                    0.997908      22.126569      64.212521       0.584048       0.510092      -0.988159      -0.019651      -0.062434      -0.004986       0.065643      -0.072275      -0.011108      -0.000752       0.168135      -0.157989      -0.085184      -0.052554       0.137738              8.340261       5.296002       2.435739      -0.044306      12.294717      -0.593435       7.430064           0.000544
           94              C       4.560597      11.114221       6.748250       0.609376      23.048511 0.26337984E+03  0.55633388E+04                                 7.613448                            5.864820      -0.280755       1.954755                    0.999320      23.236186      67.202460       0.592100       0.489732      -1.003463      -0.028252       0.010108       0.014155       0.033178      -0.029471       0.071735      -0.048460      -0.182489       0.036560      -0.132946       0.006942       0.126004              8.652153      11.556265       0.902321      -2.258940       6.861909       1.943922       7.538287          -0.000309
           95              C       8.056226      14.073537       4.917077       0.652097      22.464792 0.23877558E+03  0.49481948E+04                                 7.675826                            5.691485      -0.349506       1.957748                    0.998568      22.491968      65.581702       0.580974       0.508736      -0.988589       0.007624       0.064439      -0.002277       0.064928      -0.055247       0.010779       0.008831       0.184983      -0.173028      -0.083892      -0.053014       0.136906              9.113429       6.130516       2.554452      -1.682817      13.677919       1.162603       7.531852           0.000540
           96              C      -1.618976      11.805456       3.497154       0.589073      22.150942 0.25430566E+03  0.53090662E+04                                 7.348793                            5.731398      -0.250857       1.978660                    0.998911      22.665462      64.542316       0.605686       0.484391      -1.009197       0.060696       0.023653      -0.010044       0.065912      -0.005524      -0.008603      -0.004465      -0.169010      -0.245531      -0.083835      -0.041857       0.125692              8.333697      10.640586       0.416111      -1.127321       4.696716       0.770348       9.663790           0.001458
           97              C       7.926131       9.511420      20.111740       0.027441      36.929920 0.45458663E+03  0.10827097E+05                                 9.903252                            7.306015      -0.373274       1.896757                    0.997987      27.576333      80.275577       0.584030       0.440327      -1.047522       0.039380       0.001375       0.005501       0.039786      -0.019431      -0.033161       0.041995      -0.062122       0.022049      -0.053159      -0.019536       0.072695             11.721708      14.976840       2.155114       2.224716       8.645188      -3.440676      11.543096           0.064135
           98              C       8.595735       8.760467       0.697435      -0.019984      37.013363 0.44219540E+03  0.10414588E+05                                 9.767368                            7.083638      -0.006882       2.019359                    0.998589      27.183495      77.592601       0.611151       0.425530      -1.061064       0.023670       0.017115      -0.034429       0.045151      -0.018376      -0.006848       0.033456      -0.009404      -0.010475      -0.034112      -0.008681       0.042794             11.719822      13.316259       2.905899       0.265259       9.597248      -4.824070      12.245959           0.004789
           99              C       8.604702      10.510609      19.421230      -0.089912      33.669078 0.45077077E+03  0.10798309E+05                                 9.395855                            7.331565      -0.302157       1.889649                    0.998026      29.840123      89.386226       0.571791       0.447166      -1.035309       0.009387      -0.003789       0.019400       0.021882      -0.029160      -0.002417       0.038741      -0.067898       0.045575      -0.054636      -0.010679       0.065315             10.647998      13.622357       2.981469       0.662666       8.666132      -3.018049       9.655503           0.030615
          100              C       6.485259       9.301239      19.754467       0.584314      23.028513 0.27258101E+03  0.58276303E+04                                 7.716414                            6.050676      -0.554572       1.872275                    0.997819      23.719158      69.805636       0.568809       0.503667      -0.992979      -0.048484      -0.024683      -0.009848       0.055289       0.019607      -0.023009      -0.094597      -0.069316       0.165595      -0.068060      -0.065341       0.133401              8.673676      11.137950      -0.216686       1.228726       7.320654       2.291682       7.562422          -0.015545
          101              C       7.893944       7.724199       1.521564       0.632830      22.692045 0.25287561E+03  0.53119195E+04                                 7.631181                            5.824327      -0.379896       1.934760                    0.998648      23.094085      67.621374       0.579623       0.503055      -0.992148      -0.058605      -0.023440       0.012828       0.064410      -0.026423       0.019886       0.108656      -0.013520       0.186525      -0.112617      -0.023270       0.135887              8.693245      10.011233       0.712617      -0.722501       7.890524      -3.659257       8.177979          -0.000256
          102              C       9.361994       6.364560       5.960580       0.010657      39.113963 0.45591251E+03  0.10830545E+05                                10.199378                            7.238688      -0.177494       1.951853                    0.998889      27.592897      79.353867       0.598229       0.430992      -1.056653       0.032179       0.013403      -0.026102       0.043548      -0.010780       0.040454      -0.018671       0.005036       0.101831      -0.037396      -0.025153       0.062550             12.453488      14.361746       2.660411      -5.166534      14.759236      -0.122183       8.239482           0.012101
          103              C       9.867635       5.291408       5.217519      -0.041395      41.341152 0.46019945E+03  0.10938905E+05                                10.527876                            7.219101      -0.027166       2.002218                    0.998845      27.727198      79.310907       0.606774       0.424670      -1.062415       0.015411       0.039715      -0.022635       0.048240      -0.004110       0.013504      -0.002395       0.005021       0.076853      -0.018359      -0.012051       0.030409             13.554175      12.173485       4.048511      -4.442816      20.292231      -1.517589       8.196811           0.004511
          104              C       0.029705       5.505297       4.358966      -0.104147      35.889811 0.44425588E+03  0.10561066E+05                                 9.672568                            7.176415      -0.046128       1.968018                    0.998908      29.533223      86.979885       0.592677       0.434724      -1.046836      -0.022677       0.021748      -0.011613       0.033498      -0.026671       0.024810      -0.000115       0.004178       0.074140      -0.043601       0.002733       0.040867             11.628066      12.572638       3.921494      -4.101354      14.864906      -1.424001       7.446653           0.000952
          105              C       0.635030       6.750575       4.268528      -0.006943      37.827072 0.44274201E+03  0.10400002E+05                                 9.865893                            7.061465       0.016881       2.024642                    0.998666      26.940958      76.063562       0.617381       0.422348      -1.066193      -0.044481      -0.004209       0.002837       0.044769      -0.002487       0.027115       0.004308       0.016395       0.089643      -0.026538      -0.017854       0.044392             12.157126      14.708163       2.468992      -4.559844      14.287707      -0.183133       7.475508           0.002307
          106              C       0.130872       7.814946       5.030328      -0.023860      38.646828 0.44819621E+03  0.10573119E+05                                10.034007                            7.098438       0.011442       2.014489                    0.999027      27.377450      77.766165       0.615861       0.421588      -1.065389      -0.023941      -0.037812      -0.005631       0.045107       0.000687       0.032982      -0.000659       0.033578       0.060573      -0.027017      -0.020090       0.047107             12.493677      11.896045       3.430826      -4.069756      17.703430      -0.625798       7.881556           0.005232
          107              C      -0.952645       7.616084       5.861180      -0.149630      35.815466 0.45228118E+03  0.10835070E+05                                 9.664084                            7.228706      -0.075408       1.946057                    0.998732      30.649762      91.579494       0.590118       0.433255      -1.044338      -0.008239      -0.017370      -0.022461       0.029565      -0.023566       0.015371       0.005418       0.007222       0.030629      -0.033630       0.008819       0.024811             11.473875      12.594139       4.406820      -4.292442      14.121338      -1.301031       7.706148           0.002442
          108              C       9.348592       3.903862       5.414284       0.650277      23.126998 0.24433652E+03  0.50816337E+04                                 7.798729                            5.728325      -0.393944       1.939704                    0.998457      22.501485      65.263438       0.584780       0.503615      -0.993244      -0.015870      -0.063896      -0.009471       0.066515      -0.065222       0.012137       0.002967       0.181635      -0.140962      -0.089340      -0.046585       0.135925              9.495660       6.438979       3.254289      -2.187371      14.203539      -1.196147       7.844462          -0.000163
          109              C       1.931088       6.893623       3.502042       0.614250      21.759051 0.25685542E+03  0.53868905E+04                                 7.346870                            5.795831      -0.229992       1.979543                    0.999238      22.865571      65.706593       0.595501       0.490426      -1.003986       0.022100       0.011634      -0.027892       0.037440      -0.034386       0.068430      -0.060378      -0.154694      -0.015043      -0.116778      -0.014302       0.131081              8.333759      11.676354       1.050154      -1.932450       6.071404       1.080230       7.253519           0.000202
          110              C       0.645889       9.219860       4.887745       0.685427      20.806857 0.23026353E+03  0.47388579E+04                                 7.363138                            5.639302      -0.552338       1.899454                    0.997684      22.220979      65.022146       0.574647       0.517913      -0.982069       0.022969       0.067879       0.012282       0.072704      -0.061285      -0.001235       0.006515       0.185260      -0.144069      -0.087925      -0.047206       0.135131              8.546488       5.458824       2.501734       0.081889      12.010006      -0.671974       8.170634           0.000539
          111              C       8.111211       6.289621       6.792450       0.607541      21.512887 0.24919866E+03  0.52029041E+04                                 7.335629                            5.745551      -0.352276       1.947540                    0.998629      22.867145      66.226181       0.590550       0.496763      -0.997694      -0.054122      -0.017489       0.018113       0.059692      -0.013415       0.004024      -0.056273      -0.170922      -0.198169      -0.081864      -0.053475       0.135339              8.172060      11.149733       1.006066      -1.100115       4.971645       0.608754       8.394803           0.000524
          112              C       5.023027      19.125491      15.494087      -0.007664      38.670442 0.43612694E+03  0.10187940E+05                                 9.936366                            6.944764       0.010386       2.014197                    0.998978      26.905670      75.313345       0.632265       0.414699      -1.072988      -0.006670      -0.039764      -0.018450       0.044341      -0.007330      -0.032470       0.004078       0.018290       0.073794      -0.027444      -0.019402       0.046846             12.400664      11.654972       2.679336       4.170790      17.833788      -0.316479       7.713232           0.002614
          113              C       5.553718      18.052729      16.226964      -0.046584      39.508261 0.44730373E+03  0.10528504E+05                                10.081900                            7.049689       0.043599       2.021613                    0.999003      27.471289      77.504555       0.624559       0.416647      -1.070391      -0.024207      -0.012130      -0.031393       0.041457       0.000695      -0.005358      -0.009410      -0.005796       0.079377      -0.016840      -0.012521       0.029360             12.386690      14.733124       1.730318       4.777832      14.845170      -1.191374       7.581774           0.001468
          114              C       4.956203      16.806475      16.150173      -0.124866      36.738334 0.44963820E+03  0.10729939E+05                                 9.796893                            7.198129      -0.054693       1.953384                    0.999398      30.149308      89.199986       0.593970       0.432123      -1.047558       0.004083       0.013389      -0.025157       0.028789      -0.020489      -0.013090      -0.008007      -0.005900       0.075347      -0.036958       0.007864       0.029093             11.578688      12.746496       3.612697       4.086803      14.616117      -0.136880       7.373452           0.001062
          115              C       3.877310      16.593172      15.294267      -0.067638      42.630749 0.47041205E+03  0.11243630E+05                                10.691769                            7.272971      -0.029345       1.990887                    0.999105      28.247071      81.032068       0.607717       0.421674      -1.064255       0.038081       0.028062      -0.005472       0.047619       0.000717      -0.007854      -0.007527       0.015446       0.053631      -0.018283      -0.003800       0.022083             13.568698      12.520969       2.981398       4.417215      19.890771      -1.320693       8.294354           0.002833
          116              C       3.348597      17.654224      14.557317       0.023331      39.205587 0.45169718E+03  0.10681834E+05                                10.123231                            7.159768      -0.181849       1.946569                    0.998823      27.378248      77.991883       0.608592       0.425581      -1.062347       0.044757       0.011929      -0.001292       0.046338      -0.013684      -0.046822       0.011485       0.016710       0.042839      -0.039895      -0.019302       0.059197             12.460461      14.010902       1.716497       5.419265      14.624870      -1.373584       8.745610           0.016575
          117              C       3.927626      18.919408      14.669754      -0.129826      34.321615 0.44199789E+03  0.10457705E+05                                 9.301453                            7.111619       0.171761       2.042277                    0.998935      29.123462      84.606822       0.603312       0.429090      -1.053902       0.018960      -0.017273      -0.014696       0.029560      -0.022544      -0.023263      -0.006922       0.006545       0.053104      -0.039395       0.006317       0.033078             10.853896      11.847595       3.335967       4.153798      13.195924       0.187695       7.518170           0.001840
          118              C       8.857618       0.999384      15.640744       0.664675      20.444460 0.23152663E+03  0.47600450E+04                                 7.232904                            5.611892      -0.442906       1.935873                    0.997908      22.126653      64.212917       0.584046       0.510092      -0.988158       0.019650       0.062435      -0.004986       0.065643      -0.072276       0.011106       0.000753       0.168133      -0.157990      -0.085184      -0.052554       0.137738              8.340294       5.296022       2.435758       0.044308      12.294787       0.593444       7.430071           0.000544
          119              C       6.873481      18.158893      16.932750       0.609376      23.048503 0.26337989E+03  0.55633386E+04                                 7.613441                            5.864818      -0.280748       1.954757                    0.999320      23.236157      67.202307       0.592101       0.489731      -1.003464       0.028252      -0.010108       0.014155       0.033177      -0.029471      -0.071736       0.048460      -0.182488       0.036561      -0.132946       0.006942       0.126004              8.652144      11.556245       0.902317       2.258937       6.861910      -1.943923       7.538276          -0.000309
          120              C       3.377853      15.199576      15.101577       0.652098      22.464765 0.23877538E+03  0.49481886E+04                                 7.675814                            5.691479      -0.349499       1.957750                    0.998568      22.491943      65.581567       0.580975       0.508735      -0.988589      -0.007624      -0.064439      -0.002277       0.064928      -0.055247      -0.010779      -0.008830       0.184982      -0.173027      -0.083892      -0.053014       0.136906              9.113414       6.130504       2.554441       1.682814      13.677894      -1.162604       7.531843           0.000540
          121              C       2.133055      17.467657      13.681654       0.589075      22.150988 0.25430628E+03  0.53090813E+04                                 7.348796                            5.731401      -0.250854       1.978661                    0.998911      22.665476      64.542325       0.605687       0.484391      -1.009198      -0.060696      -0.023654      -0.010044       0.065912      -0.005524       0.008602       0.004464      -0.169011      -0.245529      -0.083834      -0.041857       0.125692              8.333702      10.640589       0.416111       1.127328       4.696719      -0.770349       9.663797           0.001456
          122              C       6.805228       0.246284       9.927240       0.027442      36.929825 0.45458545E+03  0.10827062E+05                                 9.903237                            7.306007      -0.373274       1.896757                    0.997987      27.576287      80.275401       0.584030       0.440328      -1.047522      -0.039380      -0.001373       0.005499       0.039786      -0.019432       0.033162      -0.041996      -0.062123       0.022052      -0.053161      -0.019536       0.072697             11.721686      14.976797       2.155105      -2.224697       8.645177       3.440680      11.543085           0.064139
          123              C       6.135625       0.997237      10.881935      -0.019983      37.013328 0.44219495E+03  0.10414575E+05                                 9.767363                            7.083634      -0.006883       2.019360                    0.998589      27.183477      77.592534       0.611151       0.425530      -1.061064      -0.023671      -0.017113      -0.034431       0.045151      -0.018377       0.006848      -0.033456      -0.009403      -0.010472      -0.034112      -0.008681       0.042793             11.719816      13.316234       2.905894      -0.265253       9.597248       4.824078      12.245965           0.004789
          124              C       2.829376      18.762505       9.236730      -0.089911      33.668921 0.45076835E+03  0.10798235E+05                                 9.395827                            7.331546      -0.302159       1.889650                    0.998026      29.840021      89.385835       0.571792       0.447166      -1.035309      -0.009388       0.003791       0.019396       0.021880      -0.029160       0.002418      -0.038741      -0.067899       0.045573      -0.054636      -0.010680       0.065316             10.647963      13.622298       2.981453      -0.662657       8.666111       3.018048       9.655480           0.030616
          125              C       8.246101       0.456465       9.569967       0.584318      23.028422 0.27257988E+03  0.58275997E+04                                 7.716397                            6.050666      -0.554569       1.872278                    0.997819      23.719086      69.805372       0.568809       0.503667      -0.992979       0.048484       0.024683      -0.009848       0.055290       0.019607       0.023010       0.094598      -0.069316       0.165597      -0.068060      -0.065343       0.133403              8.673652      11.137913      -0.216695      -1.228711       7.320640      -2.291676       7.562401          -0.015546
          126              C       6.837415       2.033506      11.706064       0.632827      22.692043 0.25287557E+03  0.53119196E+04                                 7.631189                            5.824332      -0.379904       1.934757                    0.998648      23.094087      67.621428       0.579622       0.503056      -0.992147       0.058605       0.023441       0.012828       0.064409      -0.026422      -0.019885      -0.108656      -0.013520       0.186526      -0.112617      -0.023271       0.135888              8.693254      10.011240       0.712615       0.722500       7.890531       3.659263       8.177991          -0.000257
          127              C       5.369366       3.393144      16.145080       0.010653      39.114138 0.45591474E+03  0.10830610E+05                                10.199397                            7.238700      -0.177487       1.951854                    0.998889      27.592981      79.354121       0.598230       0.430992      -1.056654      -0.032181      -0.013403      -0.026106       0.043552      -0.010781      -0.040455       0.018671       0.005034       0.101832      -0.037398      -0.025153       0.062551             12.453515      14.361800       2.660429       5.166548      14.759251       0.122193       8.239493           0.012101
          128              C       4.863724       4.466297      15.402019      -0.041394      41.341202 0.46020007E+03  0.10938924E+05                                10.527885                            7.219108      -0.027175       2.002214                    0.998845      27.727216      79.310988       0.606773       0.424670      -1.062415      -0.015411      -0.039716      -0.022635       0.048241      -0.004110      -0.013504       0.002395       0.005017       0.076856      -0.018359      -0.012050       0.030410             13.554191      12.173502       4.048531       4.442820      20.292255       1.517603       8.196815           0.004511
          129              C       3.781654       4.252408      14.543466      -0.104147      35.889757 0.44425527E+03  0.10561048E+05                                 9.672560                            7.176411      -0.046129       1.968018                    0.998908      29.533203      86.979825       0.592677       0.434724      -1.046836       0.022677      -0.021749      -0.011615       0.033499      -0.026672      -0.024810       0.000115       0.004178       0.074143      -0.043601       0.002733       0.040868             11.628055      12.572628       3.921492       4.101347      14.864889       1.424000       7.446647           0.000952
          130              C       3.176330       3.007129      14.453028      -0.006941      37.827110 0.44274254E+03  0.10400021E+05                                 9.865910                            7.061476       0.016880       2.024642                    0.998666      26.940971      76.063686       0.617379       0.422349      -1.066192       0.044482       0.004209       0.002836       0.044770      -0.002487      -0.027115      -0.004308       0.016395       0.089641      -0.026538      -0.017853       0.044391             12.157149      14.708204       2.468998       4.559853      14.287724       0.183132       7.475519           0.002308
          131              C       3.680488       1.942759      15.214828      -0.023859      38.646853 0.44819622E+03  0.10573123E+05                                10.034020                            7.098445       0.011440       2.014488                    0.999027      27.377464      77.766296       0.615859       0.421589      -1.065388       0.023942       0.037812      -0.005632       0.045107       0.000688      -0.032981       0.000658       0.033577       0.060574      -0.027017      -0.020090       0.047107             12.493696      11.896080       3.430834       4.069769      17.703439       0.625799       7.881569           0.005231
          132              C       4.764004       2.141621      16.045680      -0.149629      35.815465 0.45228076E+03  0.10835059E+05                                 9.664085                            7.228704      -0.075405       1.946059                    0.998732      30.649747      91.579459       0.590118       0.433255      -1.044338       0.008239       0.017370      -0.022462       0.029566      -0.023564      -0.015370      -0.005419       0.007221       0.030629      -0.033629       0.008820       0.024809             11.473878      12.594157       4.406829       4.292447      14.121328       1.301032       7.706149           0.002443
          133              C       5.382768       5.853842      15.598784       0.650275      23.127056 0.24433715E+03  0.50816494E+04                                 7.798736                            5.728329      -0.393943       1.939704                    0.998457      22.501516      65.263515       0.584781       0.503614      -0.993244       0.015869       0.063897      -0.009471       0.066516      -0.065221      -0.012137      -0.002966       0.181633      -0.140959      -0.089339      -0.046584       0.135923              9.495672       6.438986       3.254297       2.187375      14.203556       1.196153       7.844473          -0.000163
          134              C       1.880271       2.864081      13.686542       0.614249      21.759034 0.25685523E+03  0.53868875E+04                                 7.346874                            5.795834      -0.229991       1.979543                    0.999238      22.865593      65.706738       0.595500       0.490427      -1.003985      -0.022100      -0.011635      -0.027893       0.037440      -0.034386      -0.068430       0.060378      -0.154693      -0.015046      -0.116778      -0.014303       0.131081              8.333764      11.676362       1.050154       1.932447       6.071407      -1.080232       7.253523           0.000201
          135              C       3.165471       0.537845      15.072245       0.685425      20.806874 0.23026368E+03  0.47388617E+04                                 7.363144                            5.639305      -0.552336       1.899455                    0.997684      22.220972      65.022124       0.574646       0.517913      -0.982069      -0.022969      -0.067879       0.012282       0.072704      -0.061285       0.001237      -0.006516       0.185260      -0.144068      -0.087925      -0.047205       0.135130              8.546496       5.458830       2.501738      -0.081889      12.010018       0.671976       8.170640           0.000539
          136              C       6.620148       3.468083      16.976950       0.607542      21.513064 0.24920093E+03  0.52029577E+04                                 7.335636                            5.745555      -0.352233       1.947552                    0.998629      22.867189      66.226115       0.590554       0.496759      -0.997697       0.054124       0.017487       0.018115       0.059694      -0.013416      -0.004025       0.056276      -0.170922      -0.198174      -0.081867      -0.053475       0.135341              8.172072      11.149764       1.006067       1.100123       4.971645      -0.608753       8.394807           0.000522
          137              O       2.007956      11.428224      15.930595      -0.674202      42.942393 0.73920030E+03  0.19321471E+05                                 9.846317                            8.591293       0.043093       2.018913                    0.996151      30.803164      85.569156       0.625809       0.374443      -1.122443      -0.030987      -0.060223      -0.070513       0.097771      -0.042128       0.001952       0.040029       0.148971      -0.077820      -0.094983      -0.004154       0.099137             10.458371       8.446372       2.724598       1.877486      11.623609       3.714724      11.305132           0.000887
          138              O       1.854273      11.193843      13.732169      -0.549254      37.597861 0.61948215E+03  0.15564258E+05                                 9.200875                            7.896236      -0.067977       2.009296                    0.996589      29.213729      80.773447       0.645898       0.377435      -1.115052      -0.021695       0.009754       0.036135       0.043262      -0.047859       0.002955      -0.031641       0.032902      -0.023005      -0.058946      -0.002293       0.061239             10.154180       6.365654       0.244021      -0.587499      13.949621      -3.757677      10.147264           0.023068
          139              O       3.950564       9.140627      14.138938      -0.585863      39.751874 0.65292730E+03  0.16539268E+05                                 9.436631                            8.092008       0.073110       2.054086                    0.994602      29.286567      79.998108       0.642948       0.376079      -1.121614      -0.070147       0.034856       0.096272       0.124113       0.024939       0.069785       0.015571      -0.066320      -0.109707      -0.096481       0.018993       0.077488             10.356902      14.527926       2.717030       1.630968       9.973288       1.861937       6.569491           0.000796
          140              O       3.296612       7.704879      12.602097      -0.654740      35.120780 0.57491266E+03  0.14117358E+05                                 8.510360                            7.457393       0.506714       2.168951                    0.998175      29.917430      80.652401       0.687624       0.362747      -1.130958      -0.127681      -0.051426       0.036142       0.142314      -0.037917       0.030430       0.028878      -0.111656       0.085756      -0.093566       0.027775       0.065791              9.019563       7.677799      -1.014533      -1.899545       7.998186       3.003695      11.382704          -0.000202
          141              O      -0.369035       4.640179      14.494784      -0.742365      52.412400 0.81093221E+03  0.21755095E+05                                11.349301                            9.040623      -0.079054       1.958530                    0.997747      32.617495      92.657636       0.604069       0.377958      -1.116624       0.078048       0.041133       0.112167       0.142706      -0.036848       0.003329       0.062853       0.113317      -0.160052      -0.109237       0.013209       0.096028             13.354100       8.460055       0.410354      -0.733707      19.333281       7.886392      12.268964           0.001189
          142              O      -0.849240       5.149141      16.594828      -0.475942      32.632927 0.50697876E+03  0.12086265E+05                                 8.310134                            7.082900       0.065879       2.088681                    0.996116      27.035228      72.247713       0.692373       0.371077      -1.122477      -0.038204       0.018846      -0.010920       0.043977      -0.001696      -0.020832      -0.008662       0.105946       0.011138      -0.056300      -0.002689       0.058989              9.051807       7.459519       2.568623      -2.458170      11.230746      -1.402987       8.465156           0.021085
          143              O       8.157670       7.546414      16.205373      -0.599040      41.962988 0.69427648E+03  0.17865470E+05                                 9.743839                            8.302703       0.063257       2.035090                    0.996735      29.913203      82.456314       0.639273       0.372338      -1.123996       0.024537      -0.024282       0.079569       0.086734       0.000366       0.022860      -0.005196      -0.024063      -0.254443      -0.089371       0.034728       0.054644             10.806474      18.168290       0.092862       2.248580       7.480228       0.698272       6.770904           0.091983
          144              O       9.339417       7.771426      18.083598      -0.473768      28.827613 0.43813953E+03  0.10001105E+05                                 7.387388                            6.456240       0.733170       2.300552                    0.998482      26.227399      67.041385       0.752129       0.356762      -1.141488      -0.029688      -0.015152       0.005435       0.033771      -0.012749       0.011466      -0.002759      -0.171566       0.094232      -0.103367       0.032017       0.071349              8.026250       5.239381      -0.121872      -0.344161       5.308749       1.945023      13.530620           0.021012
          145              O       1.471359      11.217457       1.309523      -0.562056      39.321401 0.63310252E+03  0.15943211E+05                                 9.369463                            7.949542       0.093997       2.046163                    0.996778      29.598332      81.098021       0.649775       0.374319      -1.120869      -0.017261      -0.010067      -0.060423       0.063641       0.007221      -0.010390       0.016266      -0.149348       0.068515      -0.087587       0.018525       0.069062             10.322708       7.402360       1.799441       1.658406       9.840022       4.702942      13.725741           0.109183
          146              O       1.956590       9.334415       0.216115      -0.462800      32.098595 0.51550298E+03  0.12313784E+05                                 8.112939                            7.128207       0.378164       2.157228                    0.997678      27.776900      73.772749       0.693721       0.369624      -1.126044      -0.020715       0.030218       0.000777       0.036645      -0.006062      -0.035103       0.012132      -0.064769       0.032980      -0.056216       0.014494       0.041722              8.703897      11.270564      -3.671630      -1.746873       7.865477       1.173845       6.975651           0.183590
          147              O       0.999657      11.779501      18.840307      -0.764328      51.939609 0.84850635E+03  0.22996813E+05                                11.280919                            9.219825      -0.077736       1.954449                    0.997542      33.002508      93.890747       0.601550       0.375683      -1.119552      -0.115101      -0.092363       0.060328       0.159433      -0.020433       0.004487       0.065890       0.108835       0.101264      -0.105924       0.039549       0.066375             12.881522      19.845962       2.538242      -3.760241       7.701197      -2.058265      11.097406           0.000393
          148              O      -0.960614      12.601100      18.183406      -0.606327      38.034259 0.60964352E+03  0.15180097E+05                                 9.018318                            7.718018       0.410177       2.136654                    0.998460      29.808490      80.724669       0.671337       0.366410      -1.128956      -0.037651      -0.057270       0.012767       0.069717      -0.114445       0.066498       0.053146      -0.008222       0.243601      -0.182397       0.072366       0.110031              9.795488       8.694689      -2.804962       2.792979      10.357843      -4.520955      10.333930           0.000809
          149              O       0.551973      13.588970      14.204730      -0.532054      38.669133 0.61250366E+03  0.15267382E+05                                 9.230407                            7.767874       0.132278       2.086898                    0.996313      28.262310      76.548455       0.665156       0.369426      -1.126777      -0.014604       0.010908      -0.057107       0.059946       0.009266       0.024310      -0.015543      -0.018062      -0.221131      -0.081560       0.031509       0.050050             10.201409      17.077577       1.075275       2.179317       7.447975       0.319014       6.078676           0.092345
          150              O      -0.519851      12.862021      12.396981      -0.617016      36.419643 0.62006927E+03  0.15573154E+05                                 8.845061                            7.875189       0.223649       2.067479                    0.997965      30.572292      84.344884       0.650215       0.375071      -1.117490       0.009680       0.031268       0.050680       0.060331      -0.031880       0.038359      -0.034428      -0.242512       0.062087      -0.142897       0.013289       0.129609              9.145381       6.609451      -0.041338      -0.303142       6.347851       1.250304      14.478842           0.004660
          151              O      -1.317784      15.904278      13.799794      -0.460722      32.364890 0.47123973E+03  0.10990363E+05                                 8.217335                            6.769548       0.323670       2.181680                    0.997215      26.276396      68.625074       0.720157       0.364677      -1.131518       0.036761      -0.022500      -0.012038       0.044749      -0.013540      -0.020810      -0.021234       0.100085       0.071780      -0.070021       0.017020       0.053001              9.623423       7.436511       3.164241      -2.950762      11.817805      -3.896217       9.615952           0.037115
          152              O      -1.765192      16.419485      15.911244      -0.731499      49.160336 0.83346003E+03  0.22480933E+05                                10.822043                            9.140005      -0.037671       1.969558                    0.997692      32.615568      92.469934       0.604139       0.375871      -1.119773      -0.072038      -0.062332      -0.103526       0.140685      -0.050139       0.003381       0.051817       0.112973      -0.155106      -0.100930      -0.002124       0.103055             11.676545       8.063734       0.273533      -1.247709      16.440245       4.723812      10.525657           0.001825
          153              O       5.494938      13.223641      17.930627      -0.638983      30.850434 0.51059250E+03  0.12149991E+05                                 7.711895                            6.956971       0.719917       2.249451                    0.998602      28.971387      76.441287       0.724115       0.355465      -1.138718       0.117075      -0.003549      -0.006257       0.117296      -0.043647       0.040601      -0.011191      -0.124082       0.166581      -0.111255       0.032027       0.079228              7.956641       7.372358      -0.796418      -1.155107       6.736443       1.470331       9.761121          -0.000069
          154              O       4.786172      11.924891      16.305384      -0.646129      41.757874 0.69637194E+03  0.17889006E+05                                 9.678805                            8.289271       0.209401       2.081766                    0.996053      30.045650      82.091407       0.644375       0.370018      -1.128517       0.058882      -0.029386      -0.053390       0.084742       0.026551       0.083571       0.008164      -0.081447      -0.129884      -0.116347       0.032338       0.084009             10.871370      16.615666       2.385322       1.643704       9.385420       1.180810       6.613024           0.001721
          155              O       6.791408       9.615632      14.443454      -0.754213      52.611905 0.89417071E+03  0.24627248E+05                                11.438422                            9.548845      -0.249394       1.887961                    0.998128      33.895666      98.159036       0.581565       0.382395      -1.111296       0.024961       0.071616       0.124941       0.146158      -0.028830       0.020772       0.049624       0.146930      -0.185528      -0.108319      -0.002329       0.110647             12.589822      10.111386       3.977567       3.474181      14.617585       5.275451      13.040494           0.000822
          156              O       6.827871       9.884555      16.655528      -0.470373      35.197178 0.55422213E+03  0.13436583E+05                                 8.632619                            7.361102       0.092248       2.108682                    0.994492      26.582769      70.372202       0.689077       0.366634      -1.132025       0.007907       0.008545       0.014744       0.018786      -0.044094      -0.003920      -0.022837       0.056653       0.056559      -0.067438       0.021916       0.045521              9.562507       5.927274       0.307561      -0.194985      11.427887      -3.702488      11.332359           0.037489
          157              O      -1.493878      17.844890       5.746095      -0.674201      42.942330 0.73919885E+03  0.19321423E+05                                 9.846307                            8.591283       0.043094       2.018913                    0.996151      30.803135      85.569043       0.625810       0.374443      -1.122443       0.030988       0.060224      -0.070512       0.097771      -0.042128      -0.001952      -0.040029       0.148971      -0.077819      -0.094983      -0.004153       0.099137             10.458359       8.446363       2.724595      -1.877488      11.623598      -3.714725      11.305118           0.000885
          158              O      -1.340194      18.079270       3.547669      -0.549253      37.597907 0.61948323E+03  0.15564291E+05                                 9.200881                            7.896242      -0.067977       2.009296                    0.996589      29.213741      80.773480       0.645898       0.377435      -1.115052       0.021696      -0.009754       0.036135       0.043262      -0.047860      -0.002954       0.031642       0.032901      -0.023004      -0.058948      -0.002292       0.061240             10.154186       6.365659       0.244015       0.587494      13.949636       3.757683      10.147261           0.023066
          159              O      -0.139204       0.617077       3.954438      -0.585864      39.751969 0.65292907E+03  0.16539326E+05                                 9.436651                            8.092022       0.073103       2.054083                    0.994602      29.286601      79.998263       0.642947       0.376079      -1.121613       0.070147      -0.034855       0.096272       0.124113       0.024939      -0.069784      -0.015572      -0.066320      -0.109708      -0.096481       0.018993       0.077488             10.356925      14.527962       2.717043      -1.630976       9.973312      -1.861944       6.569502           0.000795
          160              O       0.514747       2.052826       2.417597      -0.654745      35.121293 0.57492331E+03  0.14117689E+05                                 8.510454                            7.457471       0.506703       2.168945                    0.998175      29.917605      80.653137       0.687619       0.362748      -1.130957       0.127681       0.051426       0.036146       0.142314      -0.037917      -0.030429      -0.028877      -0.111657       0.085751      -0.093565       0.027774       0.065790              9.019665       7.677892      -1.014550       1.899575       7.998272      -3.003734      11.382832          -0.000196
          161              O       4.180394       5.117526       4.310284      -0.742368      52.412398 0.81093161E+03  0.21755072E+05                                11.349296                            9.040616      -0.079040       1.958534                    0.997747      32.617498      92.657582       0.604069       0.377958      -1.116625      -0.078050      -0.041132       0.112170       0.142708      -0.036849      -0.003329      -0.062852       0.113314      -0.160050      -0.109235       0.013208       0.096027             13.354102       8.460056       0.410368       0.733693      19.333309      -7.886394      12.268939           0.001190
          162              O       4.660599       4.608564       6.410328      -0.475938      32.631657 0.50695587E+03  0.12085566E+05                                 8.309874                            7.082705       0.065968       2.088715                    0.996116      27.034807      72.245782       0.692389       0.371073      -1.122481       0.038199      -0.018847      -0.010923       0.043974      -0.001703       0.020828       0.008663       0.105931       0.011112      -0.056290      -0.002693       0.058983              9.051498       7.459286       2.568498       2.458091      11.230282       1.402938       8.464928           0.021079
          163              O       6.573689       2.211291       6.020873      -0.599050      41.963241 0.69428157E+03  0.17865638E+05                                 9.743892                            8.302745       0.063251       2.035086                    0.996735      29.913279      82.456679       0.639270       0.372339      -1.123995      -0.024538       0.024281       0.079571       0.086737       0.000367      -0.022860       0.005195      -0.024062      -0.254440      -0.089370       0.034727       0.054643             10.806537      18.168404       0.092881      -2.248602       7.480261      -0.698279       6.770947           0.091988
          164              O       5.391943       1.986278       7.899098      -0.473787      28.828085 0.43814829E+03  0.10001362E+05                                 7.387500                            6.456330       0.733143       2.300540                    0.998482      26.227527      67.042072       0.752119       0.356764      -1.141485       0.029691       0.015149       0.005435       0.033772      -0.012746      -0.011464       0.002758      -0.171557       0.094222      -0.103360       0.032014       0.071346              8.026379       5.239459      -0.121875       0.344177       5.308818      -1.945064      13.530860           0.021004
          165              O      -0.957280      18.055656      11.494023      -0.562053      39.321187 0.63309860E+03  0.15943086E+05                                 9.369423                            7.949512       0.094012       2.046168                    0.996778      29.598270      81.097745       0.649777       0.374318      -1.120869       0.017261       0.010067      -0.060423       0.063642       0.007221       0.010391      -0.016267      -0.149344       0.068518      -0.087585       0.018525       0.069060             10.322659       7.402325       1.799429      -1.658395       9.839974      -4.702910      13.725679           0.109189
          166              O       1.854770       0.423289      10.400615      -0.462787      32.098104 0.51549294E+03  0.12313482E+05                                 8.112850                            7.128132       0.378172       2.157233                    0.997678      27.776708      73.772019       0.693726       0.369624      -1.126045       0.020716      -0.030218       0.000776       0.036645      -0.006058       0.035103      -0.012132      -0.064771       0.032969      -0.056217       0.014496       0.041721              8.703797      11.270423      -3.671581       1.746850       7.865391      -1.173830       6.975575           0.183598
          167              O      -0.485579      17.493613       8.655807      -0.764330      51.939693 0.84850835E+03  0.22996882E+05                                11.280935                            9.219839      -0.077738       1.954449                    0.997542      33.002525      93.890838       0.601550       0.375683      -1.119551       0.115101       0.092364       0.060327       0.159432      -0.020433      -0.004488      -0.065889       0.108835       0.101265      -0.105925       0.039549       0.066375             12.881540      19.845987       2.538243       3.760248       7.701206       2.058270      11.097426           0.000392
          168              O       1.474693      16.672014       7.998906      -0.606332      38.034492 0.60964794E+03  0.15180238E+05                                 9.018362                            7.718052       0.410170       2.136650                    0.998460      29.808568      80.725016       0.671335       0.366410      -1.128955       0.037652       0.057273       0.012767       0.069720      -0.114446      -0.066498      -0.053147      -0.008219       0.243603      -0.182398       0.072366       0.110032              9.795538       8.694733      -2.804979      -2.792998      10.357892       4.520984      10.333988           0.000809
          169              O      -0.037895      15.684144       4.020230      -0.532056      38.669228 0.61250533E+03  0.15267434E+05                                 9.230423                            7.767885       0.132282       2.086898                    0.996313      28.262334      76.548553       0.665155       0.369426      -1.126777       0.014605      -0.010907      -0.057109       0.059947       0.009265      -0.024309       0.015542      -0.018060      -0.221125      -0.081557       0.031508       0.050048             10.201431      17.077619       1.075279      -2.179328       7.447986      -0.319017       6.078688           0.092345
          170              O       1.033929      16.411093       2.212481      -0.617033      36.420589 0.62008997E+03  0.15573809E+05                                 8.845227                            7.875332       0.223634       2.067467                    0.997965      30.572672      84.346404       0.650207       0.375072      -1.117489      -0.009681      -0.031270       0.050682       0.060334      -0.031881      -0.038360       0.034429      -0.242509       0.062085      -0.142896       0.013287       0.129609              9.145554       6.609577      -0.041341       0.303158       6.347960      -1.250326      14.479127           0.004627
          171              O       1.831863      13.368836       3.615294      -0.460722      32.365149 0.47124402E+03  0.10990490E+05                                 8.217384                            6.769584       0.323646       2.181672                    0.997215      26.276482      68.625431       0.720154       0.364678      -1.131517      -0.036762       0.022502      -0.012039       0.044752      -0.013540       0.020810       0.021234       0.100088       0.071784      -0.070023       0.017020       0.053003              9.623488       7.436557       3.164272       2.950786      11.817896       3.896252       9.616011           0.037116
          172              O       2.279271      12.853629       5.726744      -0.731501      49.160670 0.83346728E+03  0.22481183E+05                                10.822103                            9.140054      -0.037686       1.969552                    0.997692      32.615691      92.470481       0.604137       0.375872      -1.119772       0.072038       0.062332      -0.103526       0.140685      -0.050139      -0.003381      -0.051818       0.112974      -0.155110      -0.100932      -0.002124       0.103056             11.676610       8.063780       0.273530       1.247724      16.440344      -4.723836      10.525707           0.001823
          173              O       5.939140      16.049472       7.746127      -0.638983      30.850450 0.51059290E+03  0.12150002E+05                                 7.711896                            6.956973       0.719919       2.249452                    0.998602      28.971396      76.441309       0.724115       0.355465      -1.138718      -0.117075       0.003551      -0.006257       0.117296      -0.043647      -0.040601       0.011193      -0.124081       0.166581      -0.111255       0.032025       0.079229              7.956642       7.372358      -0.796417       1.155104       6.736446      -1.470332       9.761121          -0.000067
          174              O       6.647906      17.348223       6.120884      -0.646129      41.757815 0.69637058E+03  0.17888962E+05                                 9.678797                            8.289264       0.209401       2.081766                    0.996053      30.045629      82.091335       0.644375       0.370018      -1.128517      -0.058882       0.029387      -0.053390       0.084742       0.026550      -0.083571      -0.008163      -0.081448      -0.129883      -0.116347       0.032338       0.084009             10.871360      16.615647       2.385325      -1.643703       9.385412      -1.180812       6.613019           0.001721
          175              O       7.939952       0.142072       4.258954      -0.754216      52.612202 0.89417744E+03  0.24627486E+05                                11.438475                            9.548890      -0.249403       1.887957                    0.998128      33.895767      98.159501       0.581562       0.382396      -1.111295      -0.024961      -0.071614       0.124942       0.146158      -0.028830      -0.020774      -0.049624       0.146930      -0.185532      -0.108320      -0.002328       0.110649             12.589883      10.111449       3.977601      -3.474203      14.617663      -5.275470      13.040536           0.000821
          176              O       4.606207      19.388559       6.471028      -0.470372      35.197097 0.55422063E+03  0.13436538E+05                                 8.632609                            7.361095       0.092242       2.108681                    0.994492      26.582728      70.372075       0.689077       0.366635      -1.132025      -0.007909      -0.008546       0.014745       0.018788      -0.044095       0.003919       0.022837       0.056652       0.056561      -0.067438       0.021916       0.045522              9.562495       5.927270       0.307561       0.194986      11.427869       3.702487      11.332344           0.037492
          177              O       5.614763       8.087185       4.438405      -0.674203      42.942358 0.73919899E+03  0.19321425E+05                                 9.846307                            8.591281       0.043105       2.018916                    0.996152      30.803153      85.569052       0.625810       0.374443      -1.122443       0.030987       0.060224       0.070513       0.097771      -0.042128       0.001951       0.040030       0.148975      -0.077817      -0.094985      -0.004153       0.099138             10.458361       8.446360       2.724595       1.877489      11.623618       3.714737      11.305105           0.000886
          178              O       5.768446       8.321566       6.636831      -0.549253      37.596765 0.61946113E+03  0.15563581E+05                                 9.200667                            7.896079      -0.067898       2.009325                    0.996589      29.213346      80.771720       0.645908       0.377433      -1.115055       0.021689      -0.009751      -0.036139       0.043261      -0.047851       0.002952      -0.031639       0.032909      -0.023036      -0.058940      -0.002295       0.061235             10.153928       6.365520       0.244002      -0.587484      13.949202      -3.757582      10.147063           0.023065
          179              O       3.672155      10.374782       6.230062      -0.585863      39.751806 0.65292562E+03  0.16539215E+05                                 9.436619                            8.091995       0.073107       2.054085                    0.994602      29.286562      79.998065       0.642948       0.376079      -1.121614       0.070147      -0.034857      -0.096271       0.124112       0.024940       0.069783       0.015570      -0.066324      -0.109715      -0.096482       0.018993       0.077489             10.356889      14.527916       2.717045       1.630971       9.973269       1.861934       6.569483           0.000796
          180              O       4.326107      11.810530       7.766903      -0.654742      35.121239 0.57492217E+03  0.14117654E+05                                 8.510444                            7.457463       0.506702       2.168945                    0.998175      29.917591      80.653085       0.687619       0.362748      -1.130957       0.127681       0.051426      -0.036145       0.142315      -0.037917       0.030430       0.028877      -0.111656       0.085753      -0.093565       0.027775       0.065790              9.019654       7.677885      -1.014545      -1.899573       7.998249       3.003722      11.382828          -0.000199
          181              O       7.991754      14.875230       5.874216      -0.742367      52.412676 0.81093719E+03  0.21755266E+05                                11.349348                            9.040656      -0.079062       1.958527                    0.997747      32.617571      92.657987       0.604067       0.377958      -1.116624      -0.078049      -0.041132      -0.112168       0.142707      -0.036847       0.003327       0.062854       0.113316      -0.160055      -0.109237       0.013209       0.096028             13.354155       8.460089       0.410359      -0.733711      19.333363       7.886430      12.269014           0.001190
          182              O      -2.448041      14.366268       3.774172      -0.475940      32.632999 0.50698005E+03  0.12086305E+05                                 8.310148                            7.082910       0.065870       2.088679                    0.996116      27.035248      72.247811       0.692372       0.371077      -1.122477       0.038205      -0.018848       0.010919       0.043978      -0.001696      -0.020832      -0.008663       0.105947       0.011142      -0.056301      -0.002688       0.058990              9.051822       7.459534       2.568630      -2.458177      11.230762      -1.402989       8.465169           0.021083
          183              O      -0.534951      11.968995       4.163627      -0.599047      41.963262 0.69428193E+03  0.17865650E+05                                 9.743893                            8.302745       0.063253       2.035087                    0.996735      29.913287      82.456698       0.639270       0.372339      -1.123996      -0.024538       0.024282      -0.079571       0.086737       0.000367       0.022858      -0.005196      -0.024061      -0.254439      -0.089369       0.034727       0.054642             10.806540      18.168411       0.092867       2.248601       7.480266       0.698278       6.770943           0.091995
          184              O      -1.716698      11.743983       2.285402      -0.473785      28.828060 0.43814794E+03  0.10001350E+05                                 7.387485                            6.456319       0.733154       2.300543                    0.998482      26.227543      67.042044       0.752121       0.356763      -1.141486       0.029691       0.015150      -0.005434       0.033773      -0.012748       0.011464      -0.002758      -0.171559       0.094222      -0.103362       0.032014       0.071348              8.026362       5.239448      -0.121875      -0.344169       5.308814       1.945062      13.530824           0.020998
          185              O       6.151360       8.297952      19.059477      -0.562055      39.321200 0.63309846E+03  0.15943077E+05                                 9.369408                            7.949497       0.094015       2.046169                    0.996778      29.598325      81.097821       0.649779       0.374317      -1.120870       0.017258       0.010067       0.060422       0.063639       0.007227      -0.010387       0.016263      -0.149354       0.068533      -0.087593       0.018532       0.069061             10.322645       7.402318       1.799433       1.658399       9.839965       4.702909      13.725651           0.109183
          186              O       5.666129      10.180994      20.152885      -0.462798      32.098605 0.51550325E+03  0.12313785E+05                                 8.112902                            7.128176       0.378184       2.157233                    0.997678      27.777063      73.773018       0.693728       0.369621      -1.126048       0.020714      -0.030219      -0.000777       0.036645      -0.006073      -0.035115       0.012121      -0.064775       0.032989      -0.056228       0.014503       0.041725              8.703856      11.270511      -3.671609      -1.746862       7.865439       1.173837       6.975618           0.183583
          187              O       6.623062       7.735908       1.528693      -0.764328      51.939531 0.84850501E+03  0.22996768E+05                                11.280908                            9.219819      -0.077736       1.954450                    0.997542      33.002485      93.890663       0.601550       0.375683      -1.119552       0.115101       0.092363      -0.060327       0.159432      -0.020433       0.004488       0.065889       0.108834       0.101265      -0.105924       0.039549       0.066375             12.881505      19.845934       2.538241      -3.760230       7.701196      -2.058262      11.097387           0.000396
          188              O       8.583333       6.914309       2.185594      -0.606326      38.034181 0.60964183E+03  0.15180044E+05                                 9.018305                            7.718007       0.410178       2.136654                    0.998460      29.808462      80.724559       0.671338       0.366410      -1.128956       0.037651       0.057271      -0.012767       0.069718      -0.114445       0.066498       0.053145      -0.008222       0.243601      -0.182396       0.072365       0.110031              9.795474       8.694674      -2.804960       2.792975      10.357836      -4.520948      10.333913           0.000813
          189              O       7.070746       5.926439       6.164270      -0.532060      38.669172 0.61250487E+03  0.15267436E+05                                 9.230474                            7.767931       0.132266       2.086892                    0.996313      28.262211      76.548513       0.665146       0.369430      -1.126772       0.014611      -0.010909       0.057115       0.059955       0.009258       0.024289      -0.015533      -0.018048      -0.221102      -0.081538       0.031503       0.050034             10.201481      17.077688       1.075280       2.179336       7.448033       0.319017       6.078723           0.092343
          190              O       8.142570       6.653388       7.972019      -0.617031      36.420391 0.62008562E+03  0.15573672E+05                                 8.845195                            7.875304       0.223624       2.067466                    0.997965      30.572574      84.346043       0.650208       0.375072      -1.117489      -0.009679      -0.031271      -0.050678       0.060331      -0.031878       0.038362      -0.034430      -0.242512       0.062107      -0.142901       0.013293       0.129607              9.145520       6.609543      -0.041337      -0.303153       6.347945       1.250322      14.479073           0.004636
          191              O       8.940503       3.611131       6.569206      -0.460719      32.364778 0.47123782E+03  0.10990305E+05                                 8.217310                            6.769531       0.323664       2.181679                    0.997215      26.276359      68.624907       0.720159       0.364677      -1.131518      -0.036762       0.022501       0.012038       0.044751      -0.013540      -0.020810      -0.021235       0.100086       0.071784      -0.070022       0.017021       0.053002              9.623392       7.436487       3.164228      -2.950750      11.817768      -3.896198       9.615920           0.037116
          192              O       9.387911       3.095924       4.457756      -0.731500      49.160367 0.83346097E+03  0.22480966E+05                                10.822052                            9.140014      -0.037675       1.969556                    0.997692      32.615588      92.470030       0.604139       0.375872      -1.119773       0.072037       0.062331       0.103526       0.140684      -0.050139       0.003381       0.051818       0.112975      -0.155111      -0.100933      -0.002124       0.103057             11.676558       8.063744       0.273530      -1.247714      16.440271       4.723811      10.525658           0.001825
          193              O       2.127781       6.291768       2.438373      -0.638983      30.850528 0.51059454E+03  0.12150052E+05                                 7.711912                            6.956987       0.719913       2.249449                    0.998602      28.971432      76.441454       0.724114       0.355465      -1.138717      -0.117075       0.003550       0.006257       0.117296      -0.043647       0.040601      -0.011192      -0.124081       0.166582      -0.111255       0.032026       0.079229              7.956659       7.372378      -0.796421      -1.155112       6.736463       1.470331       9.761135          -0.000062
          194              O       2.836547       7.590518       4.063616      -0.646126      41.757158 0.69635703E+03  0.17888516E+05                                 9.678672                            8.289163       0.209444       2.081782                    0.996053      30.045425      82.090386       0.644381       0.370016      -1.128519      -0.058881       0.029385       0.053394       0.084743       0.026549       0.083574       0.008161      -0.081445      -0.129864      -0.116347       0.032341       0.084006             10.871210      16.615382       2.385303       1.643685       9.385306       1.180800       6.612942           0.001721
          195              O       0.831311       9.899777       5.925546      -0.754216      52.612201 0.89417725E+03  0.24627478E+05                                11.438470                            9.548885      -0.249404       1.887956                    0.998128      33.895782      98.159522       0.581563       0.382396      -1.111296      -0.024961      -0.071616      -0.124941       0.146158      -0.028831       0.020775       0.049623       0.146930      -0.185531      -0.108319      -0.002330       0.110649             12.589877      10.111435       3.977593       3.474199      14.617653       5.275468      13.040542           0.000824
          196              O       0.794848       9.630854       3.713472      -0.470376      35.197388 0.55422627E+03  0.13436713E+05                                 8.632664                            7.361139       0.092229       2.108674                    0.994492      26.582852      70.372564       0.689074       0.366635      -1.132024      -0.007910      -0.008546      -0.014745       0.018789      -0.044096      -0.003919      -0.022837       0.056652       0.056561      -0.067439       0.021916       0.045523              9.562558       5.927302       0.307563      -0.194987      11.427953      -3.702509      11.332418           0.037492
          197              O       9.116597       1.670519      14.622905      -0.674200      42.942285 0.73919782E+03  0.19321388E+05                                 9.846299                            8.591276       0.043096       2.018914                    0.996151      30.803120      85.568972       0.625810       0.374443      -1.122443      -0.030988      -0.060223       0.070512       0.097771      -0.042129      -0.001952      -0.040029       0.148971      -0.077818      -0.094984      -0.004153       0.099137             10.458351       8.446358       2.724593      -1.877486      11.623589      -3.714720      11.305107           0.000887
          198              O       8.962913       1.436139      16.821331      -0.549254      37.597860 0.61948223E+03  0.15564259E+05                                 9.200875                            7.896237      -0.067972       2.009297                    0.996589      29.213727      80.773429       0.645898       0.377435      -1.115052      -0.021694       0.009754      -0.036136       0.043262      -0.047858      -0.002955       0.031641       0.032902      -0.023008      -0.058946      -0.002293       0.061239             10.154180       6.365656       0.244019       0.587496      13.949626       3.757681      10.147258           0.023068
          199              O      -3.158077      18.898332      16.414562      -0.585862      39.751857 0.65292697E+03  0.16539258E+05                                 9.436629                            8.092006       0.073108       2.054086                    0.994602      29.286559      79.998081       0.642948       0.376079      -1.121614      -0.070147       0.034856      -0.096272       0.124112       0.024939      -0.069785      -0.015571      -0.066321      -0.109708      -0.096481       0.018993       0.077488             10.356899      14.527926       2.717031      -1.630966       9.973284      -1.861936       6.569488           0.000797
          200              O       7.107972      17.462583      17.951403      -0.654741      35.120898 0.57491526E+03  0.14117439E+05                                 8.510381                            7.457411       0.506713       2.168950                    0.998175      29.917465      80.652549       0.687623       0.362747      -1.130957      -0.127680      -0.051426      -0.036143       0.142314      -0.037918      -0.030429      -0.028877      -0.111656       0.085754      -0.093565       0.027775       0.065791              9.019586       7.677825      -1.014539       1.899555       7.998202      -3.003702      11.382730          -0.000199
          201              O       3.442325      14.397883      16.058716      -0.742366      52.412554 0.81093509E+03  0.21755194E+05                                11.349327                            9.040642      -0.079060       1.958528                    0.997747      32.617537      92.657832       0.604068       0.377958      -1.116624       0.078048       0.041132      -0.112168       0.142706      -0.036847      -0.003328      -0.062853       0.113317      -0.160054      -0.109237       0.013209       0.096028             13.354130       8.460074       0.410349       0.733714      19.333320      -7.886413      12.268995           0.001190
          202              O       2.962120      14.906845      13.958672      -0.475940      32.633066 0.50698138E+03  0.12086346E+05                                 8.310163                            7.082923       0.065867       2.088677                    0.996116      27.035272      72.247925       0.692371       0.371077      -1.122476      -0.038205       0.018846       0.010920       0.043978      -0.001695       0.020833       0.008663       0.105947       0.011139      -0.056301      -0.002689       0.058990              9.051838       7.459545       2.568633       2.458179      11.230787       1.402989       8.465183           0.021082
          203              O       1.049030      17.304118      14.348127      -0.599050      41.963347 0.69428393E+03  0.17865715E+05                                 9.743910                            8.302761       0.063254       2.035086                    0.996735      29.913317      82.456839       0.639269       0.372340      -1.123995       0.024537      -0.024282      -0.079571       0.086737       0.000366      -0.022857       0.005195      -0.024063      -0.254441      -0.089369       0.034726       0.054643             10.806557      18.168437       0.092863      -2.248600       7.480281      -0.698279       6.770953           0.091978
          204              O       2.230776      17.529131      12.469902      -0.473774      28.827850 0.43814382E+03  0.10001229E+05                                 7.387436                            6.456277       0.733160       2.300547                    0.998482      26.227482      67.041732       0.752126       0.356762      -1.141487      -0.029690      -0.015150      -0.005434       0.033772      -0.012747      -0.011465       0.002759      -0.171561       0.094230      -0.103364       0.032016       0.071347              8.026308       5.239414      -0.121874       0.344168       5.308781      -1.945047      13.530729           0.021005
          205              O       8.579999       1.459753       8.874977      -0.562054      39.321016 0.63309529E+03  0.15942975E+05                                 9.369375                            7.949474       0.094010       2.046169                    0.996778      29.598262      81.097553       0.649781       0.374317      -1.120871      -0.017259      -0.010065       0.060422       0.063640       0.007231       0.010388      -0.016262      -0.149354       0.068535      -0.087594       0.018533       0.069060             10.322602       7.402288       1.799420      -1.658384       9.839931      -4.702881      13.725588           0.109179
          206              O       5.767949      19.092120       9.968385      -0.462803      32.098547 0.51550200E+03  0.12313745E+05                                 8.112882                            7.128159       0.378183       2.157234                    0.997678      27.777087      73.773012       0.693730       0.369620      -1.126049      -0.020711       0.030218      -0.000777       0.036642      -0.006081       0.035120      -0.012116      -0.064777       0.032994      -0.056234       0.014508       0.041727              8.703832      11.270475      -3.671597       1.746857       7.865418      -1.173833       6.975602           0.183581
          207              O       8.108298       2.021796      11.713193      -0.764331      51.939482 0.84850440E+03  0.22996745E+05                                11.280899                            9.219813      -0.077731       1.954452                    0.997542      33.002465      93.890567       0.601551       0.375683      -1.119552      -0.115102      -0.092362      -0.060327       0.159432      -0.020434      -0.004488      -0.065888       0.108834       0.101265      -0.105923       0.039549       0.066374             12.881495      19.845916       2.538233       3.760228       7.701187       2.058260      11.097381           0.000396
          208              O       6.148026       2.843395      12.370094      -0.606335      38.034338 0.60964483E+03  0.15180138E+05                                 9.018329                            7.718025       0.410177       2.136652                    0.998460      29.808535      80.724818       0.671337       0.366410      -1.128956      -0.037651      -0.057271      -0.012768       0.069718      -0.114444      -0.066498      -0.053144      -0.008219       0.243596      -0.182395       0.072365       0.110030              9.795501       8.694698      -2.804965      -2.792984      10.357859       4.520965      10.333947           0.000814
          209              O       7.660614       3.831265      16.348770      -0.532054      38.669114 0.61250331E+03  0.15267373E+05                                 9.230413                            7.767879       0.132281       2.086899                    0.996313      28.262281      76.548405       0.665154       0.369426      -1.126776      -0.014605       0.010908       0.057108       0.059947       0.009265      -0.024306       0.015542      -0.018060      -0.221122      -0.081555       0.031507       0.050048             10.201416      17.077588       1.075278      -2.179317       7.447983      -0.319014       6.078678           0.092344
          210              O       6.588790       3.104316      18.156519      -0.617015      36.419762 0.62007193E+03  0.15573239E+05                                 8.845090                            7.875215       0.223644       2.067477                    0.997965      30.572304      84.345012       0.650212       0.375071      -1.117489       0.009679       0.031269      -0.050679       0.060331      -0.031880      -0.038358       0.034428      -0.242509       0.062092      -0.142896       0.013289       0.129607              9.145411       6.609473      -0.041339       0.303150       6.347872      -1.250307      14.478889           0.004661
          211              O       5.790856       6.146573      16.753706      -0.460719      32.364735 0.47123695E+03  0.10990279E+05                                 8.217300                            6.769521       0.323672       2.181682                    0.997215      26.276354      68.624861       0.720160       0.364677      -1.131519       0.036761      -0.022499       0.012038       0.044749      -0.013541       0.020810       0.021234       0.100086       0.071783      -0.070022       0.017020       0.053002              9.623381       7.436476       3.164224       2.950745      11.817755       3.896200       9.615912           0.037117
          212              O       5.343448       6.661780      14.642256      -0.731497      49.160143 0.83345597E+03  0.22480793E+05                                10.822011                            9.139980      -0.037668       1.969560                    0.997692      32.615503      92.469653       0.604141       0.375871      -1.119774      -0.072038      -0.062332       0.103527       0.140686      -0.050139      -0.003382      -0.051816       0.112972      -0.155106      -0.100930      -0.002125       0.103055             11.676512       8.063709       0.273530       1.247705      16.440205      -4.723794      10.525623           0.001822
          213              O       1.683579       3.465937      12.622873      -0.638982      30.850334 0.51059044E+03  0.12149928E+05                                 7.711874                            6.956954       0.719921       2.249453                    0.998602      28.971354      76.441133       0.724116       0.355465      -1.138718       0.117075      -0.003551       0.006256       0.117296      -0.043647      -0.040601       0.011192      -0.124081       0.166582      -0.111255       0.032026       0.079229              7.956618       7.372331      -0.796414       1.155099       6.736433      -1.470331       9.761091          -0.000072
          214              O       0.974813       2.167186      14.248115      -0.646131      41.757827 0.69637082E+03  0.17888969E+05                                 9.678795                            8.289263       0.209406       2.081767                    0.996053      30.045649      82.091382       0.644375       0.370018      -1.128517       0.058882      -0.029387       0.053390       0.084741       0.026550      -0.083571      -0.008163      -0.081448      -0.129882      -0.116347       0.032338       0.084009             10.871357      16.615638       2.385324      -1.643700       9.385414      -1.180811       6.613018           0.001722
          215              O      -0.317233      19.373337      16.110046      -0.754214      52.612075 0.89417427E+03  0.24627373E+05                                11.438451                            9.548868      -0.249395       1.887960                    0.998128      33.895713      98.159253       0.581564       0.382396      -1.111296       0.024961       0.071616      -0.124941       0.146158      -0.028830      -0.020773      -0.049624       0.146930      -0.185528      -0.108319      -0.002329       0.110648             12.589856      10.111419       3.977587      -3.474198      14.617626      -5.275466      13.040523           0.000824
          216              O       3.016512       0.126850      13.897972      -0.470373      35.197201 0.55422261E+03  0.13436600E+05                                 8.632629                            7.361110       0.092247       2.108681                    0.994492      26.582772      70.372250       0.689076       0.366635      -1.132024       0.007908       0.008546      -0.014745       0.018787      -0.044094       0.003919       0.022836       0.056650       0.056557      -0.067436       0.021915       0.045521              9.562518       5.927281       0.307560       0.194985      11.427903       3.702496      11.332371           0.037487

******************************************************
Auxiliary information for the entire system
The total spin magnetic moment of the unit cell is   7.979883
The total net atomic charge of the unit cell is   -0.000005
Accuracy of reproducing the electrostatic potential in the unit cell:
  The inner radius (bohr) =    5.0000
  The outer radius (bohr) =   12.0000
  Valid grid points have density less than (e/(bohr^3)) =    0.0001
  The number of valid grid points were=       215176
  The rms potential error without charges in kcal/mol is=     25.48808
  The rms potential error with partial charges in kcal/mol is=      4.25013
  The RRMSE value at monopole order=      0.16675
  The rms potential error with partial charges and cloud penetration in kcal/mol is=      4.23925
  The RRMSE value at monopole order with cloud penetration is=      0.16632
  The rms potential error with partial charges and atomic dipoles in kcal/mol is=      0.76612
  The RRMSE value at dipole order=      0.03006
  The rms potential error with partial charges, atomic dipoles and cloud penetration in kcal/mol is=      0.75175
  The RRMSE value at dipole order with cloud penetration=      0.02949

******************************************************
The electron densities and ab initio electrostatic potential were computed in VASP using the PBE functional and
projector augmented wave method. See the main text of the journal article for a description of computational details.
The atomic charges, dipoles, and quadrupoles were computed with the DDEC6 method as described in
(a) T. A. Manz and N. Gabaldon Limas, RSC Adv. 6 (2016) 47771-47801 DOI: 10.1039/c6ra04656h
(b) N. Gabaldon Limas and T. A. Manz, RSC Adv. 8 (2018) 2678-2707 DOI: 10.1039/c7ra11829e.
For each atom in the material, the electron cloud parameters were fit to the spherically averaged atom-in-material
electron density using radial positions for which this density was between 10^-4 and 10^-2 electrons per cubic bohr.
The polarizabilities, dispersion coefficients, and quantum Drude oscillator (QDO) parameters were fit using the MCLF method.
The magnetic structure of the system was optimized in VASP from the default ferromagnetic initial guess using spin polarization.
The atomic spin moments (ASMs) were computed on this optimized magnetic structure using the DDEC6 partition as inputs
to the method of T. A. Manz and D. S. Sholl, J. Chem. Theory Comput. 7 (2011) 4146-4164 DOI: 10.1021/ct200539n.
The RMSE and RRMSE were computed using a uniform grid with Ewald summation.
