# Supplementary material for: A collection of forcefield precursors for metal–organic frameworks
Source: RSC Adv. 2019 Nov 13;9(63):36492–507. doi: 10.1039/c9ra07327b (PMC9075174; doi:10.1039/c9ra07327b)
Supplement: RA-009-C9RA07327B-s3982 [file RA-009-C9RA07327B-s3982.xyz]

   99
jmolscript: load "" {1 1 1} spacegroup "x,y,z" unitcell [{      9.862000     0.000000     0.000000 }, {     -0.232076    10.378406     0.000000 }, {     -4.628997    -3.360409    17.433564 }]
Cd     2.720645     1.340641     5.965417     0.996055
Cd     2.280282     5.677356    11.468147     0.996055
Cd     2.500463     3.508998     8.716782     1.162359
H      2.516106     6.950583     6.056420     0.139449
H      2.590673     8.461277     2.332611     0.152517
H      2.613472     4.437635     2.892228     0.154525
H      0.647964     6.343556     0.596228     0.085852
H      1.294796     4.922476     0.608431     0.084559
H     -1.667771     1.174463    16.068516     0.122401
H     -1.763126     1.092464    13.753339     0.119170
H      5.002108     3.654063    13.789949     0.124278
H      5.097987     3.735726    16.106870     0.118090
H      6.070851     2.938422    11.741505     0.096011
H      6.025599     1.392101    11.935018     0.107083
H     -0.150271     1.752097     9.841247     0.145352
H      7.565611     1.599482     6.422525     0.133232
H      5.692740     1.914496     9.989432     0.136858
H      2.484821     0.067414    11.377144     0.139449
H      2.410254    -1.443280    15.100953     0.152517
H      2.387455     2.580362    14.541336     0.154526
H      4.352963     0.674441    16.837336     0.085852
H      3.706131     2.095521    16.825133     0.084558
H      6.668698     5.843534     1.365048     0.122402
H      6.764053     5.925533     3.680225     0.119170
H     -0.001181     3.363934     3.643615     0.124278
H     -0.097060     3.282271     1.326694     0.118089
H     -1.069924     4.079575     5.692059     0.096011
H     -1.024672     5.625896     5.498546     0.107083
H      5.151198     5.265900     7.592317     0.145351
H     -2.564684     5.418515    11.011039     0.133232
H     -0.691813     5.103501     7.444132     0.136858
C      2.546415     5.540871     4.598974    -0.001628
C      2.530698     6.820812     5.135928    -0.135744
C      2.536856     7.894561     4.271223     0.010893
C      2.568152     7.728351     2.904432    -0.202842
C      2.565385     6.411226     2.398858     0.262276
C      2.580822     5.302714     3.233926    -0.218067
C      2.599056     4.400968     5.510750     0.604245
C      2.483607     9.298460     4.827354     0.548370
C      1.421793     5.835426     0.303344    -0.069486
C     -3.206667     2.463148    16.317816     0.106106
C     -2.307119     1.671415    15.611757    -0.133831
C     -2.364514     1.622362    14.224045    -0.143317
C     -3.321319     2.365143    13.541870     0.115612
C      5.642443     3.157111    14.246709    -0.134811
C     -4.162162     3.206164    15.634420    -0.143487
C     -3.316147     2.187850    12.130274    -0.061273
C     -2.135282     1.901015    10.113210     0.292714
C     -0.966603     1.769290     9.396691    -0.203692
C     -1.003712     1.657818     7.982829     0.000635
C      7.608792     1.663562     7.349991    -0.120308
C      6.421368     1.765675     8.090917     0.017213
C      6.474233     1.868054     9.487346    -0.241648
C      0.252724     1.541154     7.177398     0.591613
C      5.116993     1.730963     7.339530     0.603726
C      2.454512     1.477126    12.834590    -0.001627
C      2.470229     0.197185    12.297636    -0.135745
C      2.464071    -0.876564    13.162341     0.010893
C      2.432775    -0.710354    14.529132    -0.202842
C      2.435542     0.606771    15.034706     0.262274
C      2.420105     1.715283    14.199638    -0.218068
C      2.401871     2.617029    11.922814     0.604245
C      2.517320    -2.280463    12.606210     0.548367
C      3.579134     1.182571    17.130220    -0.069486
C      8.207594     4.554849     1.115748     0.106106
C      7.308046     5.346582     1.821807    -0.133830
C      7.365441     5.395635     3.209519    -0.143317
C      8.322246     4.652854     3.891694     0.115612
C     -0.641516     3.860886     3.186855    -0.134811
C      9.163089     3.811833     1.799144    -0.143486
C     -1.544926     4.830147     5.303290    -0.061273
C      7.136209     5.116982     7.320354     0.292714
C      5.967530     5.248707     8.036873    -0.203692
C      6.004639     5.360179     9.450735     0.000635
C     -2.607865     5.354435    10.083573    -0.120307
C     -1.420441     5.252322     9.342647     0.017213
C     -1.473306     5.149943     7.946218    -0.241648
C      4.748203     5.476843    10.256166     0.591614
C     -0.116066     5.287034    10.094034     0.603726
O      2.534186     4.549038     6.729356    -0.571104
O      2.589858     3.263675     4.933699    -0.531344
O      2.752778    -0.958039     6.068624    -0.456303
O      2.663450    -0.076601     4.053304    -0.488007
O      2.578415     6.367856     0.976280    -0.226261
O     -2.101856     2.067413    11.452108    -0.146388
O      1.323441     1.750064     7.778856    -0.593465
O      0.229053     1.257186     5.969252    -0.512155
O      5.021461     1.354163     6.171482    -0.504289
O      4.160335     2.083748     8.056050    -0.610565
O      2.466741     2.468959    10.704208    -0.571104
O      2.411069     3.754322    12.499865    -0.531345
O      2.248149     7.976036    11.364940    -0.456301
O      2.337477     7.094598    13.380260    -0.488005
O      2.422512     0.650141    16.457284    -0.226260
O      7.102783     4.950584     5.981456    -0.146388
O      3.677486     5.267933     9.654708    -0.593465
O      4.771874     5.760811    11.464312    -0.512155
O     -0.020534     5.663834    11.262082    -0.504289
O      0.840592     4.934249     9.377514    -0.610565

The following XYZ coordinates are in angstroms. Other properties are in atomic units.
The sperically averaged electron density of each atom fit to a function of the form exp(a - br)
eigen_1, eigen_2 and eigen_3 are the three eigenvalues of traceless quadrupole moment tensor
  atom number  atomic symbol              X              Y              Z     net charge C6 coefficient C8 coefficient C10 coefficient fluctuating dipole atomic polarizability isotropic forcefield polarizability              a              b squared Pearson coefficient          <r^3>          <r^4>         wp_QDO          m_QDO          q_QDO       dipole_x       dipole_y       dipole_z         dipole            Qxy            Qxz            Qyz     Q(x^2-y^2)  Q(3z^2 - R^2)        eigen_1        eigen_2        eigen_3 static polarizability      alpha(xx)      alpha(xy)      alpha(xz)      alpha(yy)      alpha(yz)      alpha(zz) atomic spin moment
            1             Cd       2.720645       1.340641       5.965417       0.996055     173.575373 0.43900304E+04  0.16687795E+06                                23.582763                           20.443856       0.743768       1.959590                    0.998534      76.175256     202.462018       0.451321       0.357017      -1.219302       0.003865      -0.012713      -0.028044       0.031032      -0.003096      -0.007799      -0.068267       0.033375       0.167401      -0.079705      -0.010939       0.090644             28.284663      28.739111      -1.178809       0.255746      38.186524       5.530671      17.928355           0.071370
            2             Cd       2.280282       5.677356      11.468147       0.996055     173.575245 0.43900268E+04  0.16687778E+06                                23.582754                           20.443849       0.743759       1.959588                    0.998534      76.175224     202.461921       0.451321       0.357017      -1.219302      -0.003865       0.012712       0.028043       0.031031      -0.003096      -0.007799      -0.068266       0.033372       0.167400      -0.079703      -0.010940       0.090644             28.284650      28.739103      -1.178808       0.255747      38.186502       5.530667      17.928346           0.071372
            3             Cd       2.500463       3.508998       8.716782       1.162359     184.287947 0.39821910E+04  0.14782321E+06                                24.776780                           20.042374       0.568663       1.929295                    0.999810      72.578241     191.020721       0.436192       0.378275      -1.201037       0.000000       0.000000      -0.000000       0.000000      -0.027538       0.019306      -0.065947      -0.130705      -0.327750      -0.128042      -0.016020       0.144063             29.884462      34.592794      -0.507965      -0.211334      23.774186       1.527178      31.286404           0.004315
            4              H       2.516106       6.950583       6.056420       0.139449       1.024104 0.75139209E+01  0.72313097E+02                                 1.647922                            1.580634      -1.193123       2.329928                    0.996759       3.337447       9.124182       0.510421       1.246887      -0.716569       0.000112       0.007316       0.041856       0.042491      -0.001110      -0.000691       0.003566       0.002659       0.048100      -0.010133      -0.006421       0.016555              1.663630       1.339459       0.003020       0.017670       1.591228       0.048598       2.060203           0.000732
            5              H       2.590673       8.461277       2.332611       0.152517       1.158777 0.86072134E+01  0.84966522E+02                                 1.748683                            1.662735      -1.179111       2.347541                    0.996970       3.225805       8.685669       0.515117       1.204522      -0.728996       0.002598       0.031603      -0.023451       0.039439       0.001643      -0.000093      -0.012777      -0.005864       0.016379      -0.010520      -0.005412       0.015932              1.762621       1.355373       0.048577      -0.011971       2.086207      -0.287158       1.846284           0.000378
            6              H       2.613472       4.437635       2.892228       0.154525       1.046610 0.78477027E+01  0.76267350E+02                                 1.682487                            1.626347      -1.010164       2.429114                    0.998342       3.212464       8.794173       0.498649       1.263908      -0.714922       0.004857      -0.036804      -0.014565       0.039878      -0.001770      -0.002132       0.014172      -0.019253       0.009349      -0.011511      -0.008705       0.020216              1.688542       1.428449      -0.017176       0.034257       1.972119       0.140211       1.665057           0.000362
            7              H       0.647964       6.343556       0.596228       0.085852       1.396702 0.11931519E+02  0.12880429E+03                                 2.040585                            1.995840      -1.160171       2.311503                    0.994292       3.870894      11.180926       0.453194       1.251951      -0.716376      -0.024047       0.025396       0.005809       0.035454      -0.005938       0.002280       0.006123      -0.005528      -0.014208      -0.010125       0.000010       0.010115              2.064556       2.230118      -0.226032      -0.156562       1.795484       0.175026       2.168065           0.001431
            8              H       1.294796       4.922476       0.608431       0.084559       1.253548 0.10303895E+02  0.10753104E+03                                 1.904223                            1.856054      -1.196814       2.295252                    0.993868       3.878089      11.115347       0.468126       1.253751      -0.714107       0.004298      -0.034538       0.007742       0.035655      -0.005042       0.006543      -0.004676      -0.015058      -0.027855      -0.013444      -0.001990       0.015434              1.931444       1.685977       0.213162      -0.056937       2.096500      -0.351390       2.011854           0.001721
            9              H      -1.667771       1.174463      16.068516       0.122401       1.128048 0.82408354E+01  0.80332489E+02                                 1.708231                            1.619595      -0.782995       2.516465                    0.999661       3.201691       8.518963       0.526397       1.193638      -0.731902       0.027389      -0.020468       0.017172       0.038262      -0.015969      -0.000546      -0.002738       0.001721       0.025725      -0.020473       0.008149       0.012323              1.728227       1.870123      -0.340512       0.270109       1.515424      -0.183227       1.799134          -0.000022
           10              H      -1.763126       1.092464      13.753339       0.119170       1.114567 0.81008010E+01  0.78576277E+02                                 1.679370                            1.591769      -0.861756       2.470514                    0.999338       3.259305       8.631539       0.538368       1.172906      -0.735616       0.026858      -0.023781      -0.015069       0.038910      -0.015355       0.004373       0.006026       0.003009       0.000309      -0.018438       0.003013       0.015425              1.710967       1.775931      -0.338089      -0.291032       1.532630       0.214559       1.824340           0.000032
           11              H       5.002108       3.654063      13.789949       0.124278       1.012207 0.72225322E+01  0.69343686E+02                                 1.683793                            1.585601      -0.988120       2.417704                    0.997937       3.447470       9.647545       0.488719       1.305357      -0.703106      -0.026704       0.025539      -0.014490       0.039690      -0.014846      -0.001379       0.003572      -0.000445       0.017202      -0.017815       0.004245       0.013570              1.730896       1.808342      -0.302785       0.332448       1.565732      -0.272943       1.818614           0.000003
           12              H       5.097987       3.735726      16.106870       0.118090       1.045901 0.76452418E+01  0.72812220E+02                                 1.590862                            1.533553      -0.769902       2.515121                    0.999750       3.120111       8.085657       0.557513       1.153554      -0.741521      -0.025580       0.026672       0.014688       0.039768      -0.015304       0.001011       0.003417       0.004822       0.012262      -0.018017       0.004340       0.013677              1.599959       1.585068      -0.210730      -0.217279       1.518395       0.143741       1.696415          -0.000023
           13              H       6.070851       2.938422      11.741505       0.096011       0.979200 0.74853699E+01  0.73197874E+02                                 1.709840                            1.656585      -1.102328       2.346347                    0.994346       3.800997      11.069989       0.455591       1.374819      -0.687551      -0.015640       0.032302      -0.007368       0.036638      -0.002696      -0.002114      -0.003632       0.004192      -0.017547      -0.008149       0.001800       0.006349              1.748885       1.530804      -0.262199       0.089047       1.838112      -0.308133       1.877738           0.003301
           14              H       6.025599       1.392101      11.935018       0.107083       1.151442 0.93180163E+01  0.94329023E+02                                 1.786521                            1.759099      -0.745799       2.519185                    0.999108       3.457683       9.594036       0.485843       1.245341      -0.719093      -0.015976      -0.035273      -0.003872       0.038915       0.001170      -0.000873       0.005181      -0.008005      -0.034422      -0.012758       0.001724       0.011034              1.797487       1.705040       0.371724       0.022864       1.914140       0.096511       1.773282           0.004481
           15              H      -0.150271       1.752097       9.841247       0.145352       0.972519 0.69663640E+01  0.66865935E+02                                 1.695768                            1.599855      -1.171400       2.346070                    0.996068       3.518461      10.130464       0.463149       1.377801      -0.687629       0.032677      -0.004840       0.017998       0.037618      -0.004891       0.006736       0.001140       0.006433       0.011360      -0.009356      -0.000424       0.009780              1.759420       2.313258      -0.036885       0.301520       1.349449      -0.027809       1.615553          -0.000125
           16              H       7.565611       1.599482       6.422525       0.133232       1.149956 0.89894560E+01  0.90745145E+02                                 1.808690                            1.752522      -1.162610       2.344210                    0.996263       3.509113       9.919843       0.473578       1.281223      -0.709636      -0.002823      -0.005493      -0.042092       0.042543      -0.000785       0.001474      -0.001464      -0.004771       0.047806      -0.010537      -0.005586       0.016122              1.809510       1.718006       0.020716       0.000088       1.494060       0.029159       2.216463           0.000619
           17              H       5.692740       1.914496       9.989432       0.136858       0.995770 0.73392159E+01  0.71099733E+02                                 1.688921                            1.614195      -1.338851       2.252522                    0.995094       3.616241      10.331952       0.474891       1.331354      -0.696176      -0.035913      -0.001389       0.013638       0.038440       0.002174      -0.008265       0.001456       0.015619      -0.010023      -0.009141      -0.004476       0.013618              1.739019       1.993270      -0.002413      -0.272923       1.302128       0.017787       1.921659           0.000196
           18              H       2.484821       0.067414      11.377144       0.139449       1.024098 0.75138644E+01  0.72312424E+02                                 1.647917                            1.580629      -1.193113       2.329934                    0.996759       3.337435       9.124144       0.510421       1.246889      -0.716568      -0.000112      -0.007317      -0.041856       0.042491      -0.001110      -0.000691       0.003567       0.002658       0.048099      -0.010133      -0.006422       0.016555              1.663625       1.339456       0.003020       0.017670       1.591223       0.048597       2.060196           0.000733
           19              H       2.410254      -1.443280      15.100953       0.152517       1.158773 0.86071802E+01  0.84966147E+02                                 1.748683                            1.662735      -1.179101       2.347547                    0.996970       3.225797       8.685657       0.515115       1.204527      -0.728995      -0.002598      -0.031603       0.023451       0.039439       0.001643      -0.000093      -0.012776      -0.005865       0.016378      -0.010520      -0.005413       0.015932              1.762622       1.355374       0.048577      -0.011971       2.086207      -0.287158       1.846284           0.000378
           20              H       2.387455       2.580362      14.541336       0.154526       1.046607 0.78476791E+01  0.76267066E+02                                 1.682484                            1.626345      -1.010162       2.429116                    0.998342       3.212460       8.794160       0.498649       1.263908      -0.714922      -0.004857       0.036804       0.014565       0.039879      -0.001770      -0.002132       0.014172      -0.019253       0.009349      -0.011511      -0.008705       0.020216              1.688540       1.428448      -0.017176       0.034256       1.972116       0.140210       1.665055           0.000364
           21              H       4.352963       0.674441      16.837336       0.085852       1.396703 0.11931535E+02  0.12880452E+03                                 2.040588                            1.995843      -1.160171       2.311503                    0.994292       3.870898      11.180947       0.453193       1.251952      -0.716375       0.024047      -0.025396      -0.005809       0.035454      -0.005938       0.002280       0.006123      -0.005528      -0.014208      -0.010125       0.000010       0.010115              2.064559       2.230121      -0.226033      -0.156563       1.795486       0.175027       2.168068           0.001431
           22              H       3.706131       2.095521      16.825133       0.084558       1.253548 0.10303903E+02  0.10753114E+03                                 1.904223                            1.856055      -1.196813       2.295253                    0.993868       3.878090      11.115348       0.468126       1.253751      -0.714107      -0.004298       0.034538      -0.007742       0.035655      -0.005043       0.006543      -0.004676      -0.015058      -0.027855      -0.013444      -0.001990       0.015434              1.931444       1.685977       0.213162      -0.056937       2.096501      -0.351390       2.011855           0.001721
           23              H       6.668698       5.843534       1.365048       0.122402       1.128045 0.82408046E+01  0.80332072E+02                                 1.708224                            1.619588      -0.782995       2.516465                    0.999661       3.201687       8.518932       0.526400       1.193633      -0.731903      -0.027389       0.020468      -0.017172       0.038262      -0.015969      -0.000546      -0.002738       0.001721       0.025725      -0.020473       0.008149       0.012323              1.728219       1.870114      -0.340510       0.270107       1.515418      -0.183226       1.799126          -0.000022
           24              H       6.764053       5.925533       3.680225       0.119170       1.114564 0.81007713E+01  0.78575883E+02                                 1.679364                            1.591763      -0.861756       2.470514                    0.999338       3.259299       8.631505       0.538371       1.172902      -0.735617      -0.026858       0.023781       0.015069       0.038910      -0.015355       0.004373       0.006026       0.003009       0.000309      -0.018438       0.003013       0.015425              1.710961       1.775924      -0.338087      -0.291030       1.532625       0.214558       1.824332           0.000030
           25              H      -0.001181       3.363934       3.643615       0.124278       1.012207 0.72225356E+01  0.69343722E+02                                 1.683793                            1.585601      -0.988122       2.417703                    0.997937       3.447470       9.647543       0.488719       1.305357      -0.703106       0.026704      -0.025539       0.014490       0.039690      -0.014846      -0.001379       0.003572      -0.000445       0.017202      -0.017815       0.004245       0.013570              1.730896       1.808342      -0.302785       0.332448       1.565732      -0.272943       1.818614           0.000001
           26              H      -0.097060       3.282271       1.326694       0.118089       1.045901 0.76452484E+01  0.72812304E+02                                 1.590863                            1.533555      -0.769903       2.515121                    0.999750       3.120111       8.085660       0.557513       1.153555      -0.741521       0.025580      -0.026672      -0.014688       0.039768      -0.015304       0.001011       0.003417       0.004822       0.012262      -0.018017       0.004340       0.013677              1.599961       1.585069      -0.210731      -0.217280       1.518396       0.143742       1.696417          -0.000024
           27              H      -1.069924       4.079575       5.692059       0.096011       0.979201 0.74853761E+01  0.73197942E+02                                 1.709839                            1.656585      -1.102327       2.346347                    0.994346       3.800998      11.069989       0.455592       1.374818      -0.687551       0.015640      -0.032302       0.007368       0.036638      -0.002696      -0.002114      -0.003632       0.004192      -0.017547      -0.008149       0.001800       0.006349              1.748885       1.530804      -0.262199       0.089047       1.838112      -0.308133       1.877738           0.003300
           28              H      -1.024672       5.625896       5.498546       0.107083       1.151443 0.93180222E+01  0.94329089E+02                                 1.786521                            1.759099      -0.745799       2.519185                    0.999108       3.457683       9.594034       0.485843       1.245340      -0.719093       0.015976       0.035273       0.003872       0.038915       0.001170      -0.000873       0.005181      -0.008005      -0.034422      -0.012758       0.001724       0.011034              1.797487       1.705040       0.371724       0.022864       1.914140       0.096511       1.773282           0.004480
           29              H       5.151198       5.265900       7.592317       0.145351       0.972518 0.69663540E+01  0.66865823E+02                                 1.695768                            1.599855      -1.171399       2.346071                    0.996068       3.518459      10.130461       0.463149       1.377803      -0.687629      -0.032677       0.004840      -0.017998       0.037618      -0.004891       0.006736       0.001140       0.006433       0.011360      -0.009356      -0.000424       0.009780              1.759420       2.313258      -0.036885       0.301520       1.349449      -0.027809       1.615553          -0.000127
           30              H      -2.564684       5.418515      11.011039       0.133232       1.149956 0.89894651E+01  0.90745275E+02                                 1.808693                            1.752524      -1.162610       2.344209                    0.996263       3.509115       9.919856       0.473577       1.281224      -0.709635       0.002823       0.005493       0.042092       0.042543      -0.000785       0.001474      -0.001464      -0.004771       0.047806      -0.010537      -0.005586       0.016122              1.809512       1.718008       0.020716       0.000088       1.494062       0.029159       2.216466           0.000621
           31              H      -0.691813       5.103501       7.444132       0.136858       0.995770 0.73392165E+01  0.71099739E+02                                 1.688921                            1.614195      -1.338851       2.252522                    0.995094       3.616241      10.331951       0.474892       1.331353      -0.696176       0.035913       0.001389      -0.013638       0.038440       0.002174      -0.008265       0.001456       0.015619      -0.010023      -0.009141      -0.004476       0.013618              1.739019       1.993270      -0.002413      -0.272923       1.302128       0.017787       1.921658           0.000195
           32              C       2.546415       5.540871       4.598974      -0.001628      37.719064 0.42509635E+03  0.98725245E+04                                 9.721869                            6.836284      -0.002639       2.005725                    0.999223      26.894797      75.204310       0.639707       0.412272      -1.073948       0.001371       0.033270      -0.046669       0.057331       0.001572      -0.006268       0.013577      -0.003194       0.010746      -0.014621      -0.001517       0.016139             12.245181       5.284159      -0.061996       0.505226      16.299661      -3.965877      15.151722           0.006644
           33              C       2.530698       6.820812       5.135928      -0.135744      34.027980 0.43986536E+03  0.10396098E+05                                 9.199205                            7.073511      -0.068629       1.947779                    0.999392      29.666186      86.175856       0.607539       0.426561      -1.055315       0.007792       0.001783      -0.012576       0.014901      -0.001712       0.000741       0.009588       0.085860       0.018097      -0.047696       0.007739       0.039957             10.676112       4.987731       0.120505       0.159663      17.222546      -1.249298       9.818060           0.010728
           34              C       2.536856       7.894561       4.271223       0.010893      37.867956 0.41389842E+03  0.95291512E+04                                 9.717120                            6.715324      -0.010042       2.004509                    0.999252      26.634243      73.662014       0.651140       0.408575      -1.078558       0.005737      -0.038256      -0.019742       0.043430       0.000967       0.002925      -0.006741       0.016709       0.026856      -0.014909       0.003199       0.011711             12.514677       4.940780       0.038023       0.060217      19.958188       2.947105      12.645064           0.005631
           35              C       2.568152       7.728351       2.904432      -0.202842      34.811254 0.45293624E+03  0.10770344E+05                                 9.273953                            7.125266       0.005322       1.965175                    0.999549      30.340406      88.046254       0.612798       0.420336      -1.060513       0.008964       0.026312       0.015374       0.031765       0.000021       0.002386      -0.035852       0.079648      -0.062605      -0.061256       0.010896       0.050361             10.766123       4.860405       0.621268       0.365558      13.202169       3.580623      14.235796           0.006192
           36              C       2.565385       6.411226       2.398858       0.262276      33.884601 0.37485932E+03  0.84500233E+04                                 9.206247                            6.550218       0.020032       2.024739                    0.999589      24.987208      69.201349       0.633056       0.429215      -1.061469       0.010782      -0.003980      -0.060586       0.061666       0.003212       0.004749       0.015308       0.002191       0.108328      -0.023695      -0.016879       0.040574             11.758289       5.270961       0.473545       1.968556      10.987206       0.870866      19.016701           0.006549
           37              C       2.580822       5.302714       3.233926      -0.218067      35.123122 0.47409954E+03  0.11416283E+05                                 9.355486                            7.322254      -0.033260       1.950695                    0.999470      30.807150      90.306805       0.599791       0.424083      -1.056933       0.013982      -0.020207       0.032079       0.040409      -0.008487      -0.003728       0.038375       0.027187      -0.068734      -0.052344       0.017107       0.035236             10.830312       5.443743      -0.101687       0.709978      10.653243      -2.776392      16.393948           0.004761
           38              C       2.599056       4.400968       5.510750       0.604245      22.778830 0.24058948E+03  0.49370878E+04                                 7.445045                            5.515377       0.088714       2.090456                    0.999409      22.013323      61.475439       0.629516       0.474138      -1.017998       0.007517      -0.047943       0.037020       0.061037       0.003149       0.002240       0.026271       0.157617      -0.146922      -0.078058      -0.025352       0.103410              8.887863       4.513374      -0.139603       0.359978      11.000966      -3.125649      11.149249           0.000275
           39              C       2.483607       9.298460       4.827354       0.548370      25.553916 0.27203674E+03  0.57184026E+04                                 8.002850                            5.811581      -0.051344       2.035733                    0.999450      22.512535      62.264976       0.625845       0.465578      -1.029461      -0.003255       0.045481       0.018842       0.049337       0.008719      -0.005388      -0.015760       0.177122      -0.116231      -0.076070      -0.032550       0.108620             10.054500       4.359364      -0.253962       0.105941      17.017397       3.363180       8.786738          -0.004275
           40              C       1.421793       5.835426       0.303344      -0.069486      29.761954 0.35719455E+03  0.80831718E+04                                 8.593145                            6.336830      -0.294419       1.905187                    0.997918      28.516669      83.362410       0.642035       0.421571      -1.049373       0.102981       0.047550      -0.001959       0.113445      -0.012941       0.021982       0.008274      -0.001585      -0.107844      -0.046187       0.013660       0.032528             11.383736       7.706280       0.836485       2.483950       6.075272       1.320827      20.369657           0.001798
           41              C      -3.206667       2.463148      16.317816       0.106106      35.867913 0.39047025E+03  0.89178201E+04                                 9.663237                            6.679408      -0.208944       1.954662                    0.999425      25.996539      73.154340       0.625916       0.428469      -1.058875       0.011265       0.008761       0.022610       0.026736       0.002583       0.001879      -0.000879       0.002056       0.109340      -0.021059      -0.015465       0.036524             13.050994       8.244593      -1.854376       0.206670       6.177445       0.615268      24.730945           0.005782
           42              C      -2.307119       1.671415      15.611757      -0.133831      33.393078 0.41861954E+03  0.97504690E+04                                 9.022829                            6.829275       0.167769       2.029893                    0.999649      29.085705      83.265359       0.629418       0.417793      -1.063180       0.013556       0.010799      -0.025893       0.031158      -0.018238       0.010102      -0.012704      -0.002314       0.013852      -0.020681      -0.006766       0.027446             10.777231       8.114210      -2.218452      -1.058204       6.058269       1.171864      18.159213           0.001095
           43              C      -2.364514       1.622362      14.224045      -0.143317      33.477332 0.42513856E+03  0.99393416E+04                                 9.047208                            6.889182       0.058909       1.992270                    0.999438      29.289796      83.970481       0.625811       0.418636      -1.062783       0.012693       0.005306       0.022843       0.026666      -0.014979       0.001897       0.018034      -0.013792       0.000231      -0.023458      -0.001985       0.025443             10.763071       7.978437      -2.186937       0.556402       6.065841      -0.255960      18.244936           0.001899
           44              C      -3.321319       2.365143      13.541870       0.115612      33.509398 0.37565463E+03  0.84796060E+04                                 9.180710                            6.523724       0.017675       2.032506                    0.999465      25.385546      70.547489       0.638683       0.424848      -1.063286      -0.001633       0.005833      -0.025898       0.026597       0.003046       0.008211       0.001776      -0.001161       0.107713      -0.021582      -0.015623       0.037205             11.712210       7.906508      -2.132655      -1.063879       6.039405       0.716300      21.190717           0.004497
           45              C       5.642443       3.157111      14.246709      -0.134811      33.827408 0.43229315E+03  0.10160014E+05                                 9.149263                            6.980292       0.154216       2.030106                    0.999256      29.184982      84.192193       0.616581       0.422669      -1.059075       0.004379       0.009250       0.035610       0.037052      -0.019687       0.007816      -0.002324      -0.010114      -0.017090      -0.019278      -0.005370       0.024648             10.934914       8.358992      -2.162231      -0.310916       6.359789       0.194674      18.085961           0.002677
           46              C      -4.162162       3.206164      15.634420      -0.143487      33.036214 0.42611210E+03  0.99639979E+04                                 8.969299                            6.894211       0.234232       2.046711                    0.999785      29.271295      83.820893       0.626210       0.418289      -1.063409      -0.001308       0.014540      -0.038793       0.041449      -0.022865      -0.009187       0.010301      -0.011547      -0.021933      -0.020024      -0.012034       0.032057             10.790342       7.705243      -1.659750       1.353965       6.056065      -0.874070      18.609718           0.000291
           47              C      -3.316147       2.187850      12.130274      -0.061273      28.549218 0.34164632E+03  0.76130172E+04                                 8.305766                            6.164707      -0.063340       1.994545                    0.998967      27.241153      77.921419       0.658941       0.417138      -1.056678       0.111676      -0.005317       0.009945       0.112244      -0.014349      -0.016134      -0.000615       0.022524      -0.139905      -0.049905       0.006068       0.043837             10.569422       7.239307      -0.092135      -2.762544       5.808352       0.038896      18.660606           0.003023
           48              C      -2.135282       1.901015      10.113210       0.292714      29.968076 0.33978312E+03  0.75060240E+04                                 8.553439                            6.281820      -0.043031       2.010705                    0.999322      24.506496      68.146759       0.636645       0.435512      -1.053029       0.010984      -0.000292       0.044685       0.046016       0.000395      -0.001331      -0.001585       0.001672       0.060859      -0.011120      -0.009307       0.020428             10.386566      12.368333      -0.388706      -2.918784       4.547105       0.619827      14.244261           0.030291
           49              C      -0.966603       1.769290       9.396691      -0.203692      35.839442 0.48542165E+03  0.11776024E+05                                 9.586863                            7.469643      -0.200048       1.906277                    0.998268      30.767606      90.978155       0.585753       0.431034      -1.051043       0.015403      -0.012691      -0.024951       0.031951      -0.000380       0.035735      -0.006120      -0.062238      -0.082085      -0.058662       0.013098       0.045564             11.178210      15.286649      -0.603403      -3.221167       5.329137       0.437247      12.918844           0.038395
           50              C      -1.003712       1.657818       7.982829       0.000635      36.758010 0.44413641E+03  0.10419357E+05                                 9.586970                            6.998577       0.014587       2.011036                    0.999338      27.117036      75.995575       0.631317       0.413556      -1.074037      -0.028608      -0.008549       0.035755       0.046582       0.003137       0.022823       0.006116      -0.012710      -0.000619      -0.026339       0.003776       0.022563             12.065429      19.498921      -0.700322      -3.011682       5.258987       0.486501      11.438379          -0.000452
           51              C       7.608792       1.663562       7.349991      -0.120308      33.812601 0.45892123E+03  0.11008433E+05                                 9.320485                            7.319618      -0.240417       1.896223                    0.998793      30.266807      89.803586       0.583242       0.437794      -1.044066      -0.001293      -0.018625       0.016011       0.024595       0.003369       0.003785      -0.003174      -0.123298      -0.002736      -0.061532      -0.000814       0.062346             11.058057      18.640643      -0.251324      -0.667371       5.339661       0.181040       9.193866           0.077305
           52              C       6.421368       1.765675       8.090917       0.017213      36.271737 0.43594406E+03  0.10188665E+05                                 9.531008                            6.950736      -0.038335       1.998042                    0.999240      26.924940      75.532559       0.630605       0.415587      -1.071776       0.028822      -0.005813       0.038605       0.048527      -0.001708      -0.027139       0.005387      -0.025198      -0.026464      -0.035778       0.012838       0.022940             11.925616      19.087849       0.079163       1.966051       5.161129       0.492989      11.527871           0.006370
           53              C       6.474233       1.868054       9.487346      -0.241648      35.485546 0.52080208E+03  0.12867852E+05                                 9.530416                            7.745824      -0.258598       1.871495                    0.998912      31.966025      95.617893       0.573824       0.432010      -1.049687      -0.023357      -0.016298      -0.030754       0.041917       0.006825      -0.022144      -0.006733      -0.048498      -0.083430      -0.042919       0.002255       0.040664             10.711550      12.688042       0.090762       1.636704       5.124640       0.369905      14.321969           0.025045
           54              C       0.252724       1.541154       7.177398       0.591613      22.875699 0.24680257E+03  0.50960914E+04                                 7.475528                            5.587149      -0.013875       2.055880                    0.999577      22.249742      62.293519       0.625398       0.474310      -1.018082       0.059432      -0.021301      -0.009550       0.063852      -0.014226       0.022623      -0.047675      -0.158241      -0.123881      -0.075885      -0.040844       0.116728              9.040036      13.838825      -0.061391      -2.137643       4.652314       1.098012       8.628969          -0.001119
           55              C       5.116993       1.730963       7.339530       0.603726      22.318610 0.24112128E+03  0.49479204E+04                                 7.342473                            5.522935       0.019251       2.071633                    0.999532      21.967253      61.232511       0.629192       0.474390      -1.018442      -0.053614      -0.008134      -0.014884       0.056233       0.025697      -0.029205      -0.059890      -0.151555      -0.086475      -0.079150      -0.042686       0.121836              8.784777      13.192537      -0.168490       2.211937       4.802827       1.507473       8.358969          -0.000722
           56              C       2.454512       1.477126      12.834590      -0.001627      37.719082 0.42509661E+03  0.98725319E+04                                 9.721871                            6.836285      -0.002640       2.005724                    0.999223      26.894806      75.204335       0.639707       0.412272      -1.073948      -0.001371      -0.033270       0.046669       0.057331       0.001572      -0.006268       0.013577      -0.003195       0.010747      -0.014621      -0.001518       0.016139             12.245183       5.284160      -0.061996       0.505226      16.299664      -3.965882      15.151725           0.006646
           57              C       2.470229       0.197185      12.297636      -0.135745      34.027953 0.43986512E+03  0.10396089E+05                                 9.199195                            7.073505      -0.068621       1.947781                    0.999392      29.666170      86.175748       0.607540       0.426561      -1.055316      -0.007792      -0.001784       0.012576       0.014901      -0.001712       0.000741       0.009589       0.085855       0.018099      -0.047694       0.007740       0.039954             10.676099       4.987726       0.120505       0.159663      17.222524      -1.249296       9.818046           0.010733
           58              C       2.464071      -0.876564      13.162341       0.010893      37.867907 0.41389791E+03  0.95291365E+04                                 9.717115                            6.715322      -0.010038       2.004510                    0.999253      26.634219      73.661940       0.651139       0.408575      -1.078558      -0.005737       0.038255       0.019742       0.043429       0.000967       0.002925      -0.006741       0.016708       0.026860      -0.014909       0.003197       0.011712             12.514670       4.940778       0.038023       0.060216      19.958177       2.947103      12.645055           0.005634
           59              C       2.432775      -0.710354      14.529132      -0.202842      34.811229 0.45293596E+03  0.10770336E+05                                 9.273948                            7.125263       0.005327       1.965177                    0.999549      30.340389      88.046200       0.612798       0.420336      -1.060513      -0.008965      -0.026313      -0.015374       0.031766       0.000020       0.002386      -0.035851       0.079644      -0.062605      -0.061254       0.010896       0.050359             10.766117       4.860403       0.621268       0.365558      13.202166       3.580619      14.235783           0.006195
           60              C       2.435542       0.606771      15.034706       0.262274      33.884687 0.37486050E+03  0.84500558E+04                                 9.206256                            6.550225       0.020037       2.024740                    0.999589      24.987255      69.201482       0.633056       0.429214      -1.061469      -0.010782       0.003981       0.060587       0.061667       0.003213       0.004749       0.015308       0.002188       0.108331      -0.023695      -0.016880       0.040575             11.758300       5.270966       0.473545       1.968559      10.987217       0.870866      19.016718           0.006552
           61              C       2.420105       1.715283      14.199638      -0.218068      35.123138 0.47409984E+03  0.11416291E+05                                 9.355485                            7.322254      -0.033257       1.950695                    0.999470      30.807162      90.306823       0.599791       0.424083      -1.056934      -0.013982       0.020207      -0.032079       0.040409      -0.008488      -0.003728       0.038375       0.027186      -0.068732      -0.052343       0.017107       0.035236             10.830310       5.443743      -0.101687       0.709978      10.653243      -2.776395      16.393945           0.004765
           62              C       2.401871       2.617029      11.922814       0.604245      22.778807 0.24058916E+03  0.49370802E+04                                 7.445043                            5.515375       0.088712       2.090456                    0.999409      22.013308      61.475404       0.629516       0.474139      -1.017998      -0.007517       0.047942      -0.037020       0.061037       0.003150       0.002240       0.026271       0.157617      -0.146922      -0.078058      -0.025352       0.103410              8.887860       4.513373      -0.139603       0.359978      11.000961      -3.125647      11.149246           0.000277
           63              C       2.517320      -2.280463      12.606210       0.548367      25.553782 0.27203518E+03  0.57183614E+04                                 8.002822                            5.811565      -0.051350       2.035733                    0.999450      22.512465      62.264732       0.625846       0.465578      -1.029461       0.003255      -0.045480      -0.018841       0.049335       0.008719      -0.005388      -0.015761       0.177115      -0.116223      -0.076068      -0.032547       0.108616             10.054461       4.359351      -0.253961       0.105941      17.017322       3.363160       8.786710          -0.004276
           64              C       3.579134       1.182571      17.130220      -0.069486      29.761971 0.35719479E+03  0.80831786E+04                                 8.593148                            6.336832      -0.294421       1.905186                    0.997918      28.516683      83.362465       0.642035       0.421571      -1.049373      -0.102980      -0.047550       0.001959       0.113445      -0.012941       0.021982       0.008274      -0.001585      -0.107843      -0.046187       0.013660       0.032527             11.383739       7.706283       0.836485       2.483951       6.075273       1.320826      20.369662           0.001798
           65              C       8.207594       4.554849       1.115748       0.106106      35.867930 0.39047049E+03  0.89178263E+04                                 9.663238                            6.679409      -0.208944       1.954662                    0.999425      25.996547      73.154354       0.625916       0.428469      -1.058875      -0.011265      -0.008761      -0.022610       0.026736       0.002583       0.001878      -0.000879       0.002056       0.109341      -0.021059      -0.015465       0.036524             13.050995       8.244592      -1.854375       0.206671       6.177445       0.615267      24.730949           0.005781
           66              C       7.308046       5.346582       1.821807      -0.133830      33.393054 0.41861927E+03  0.97504594E+04                                 9.022820                            6.829270       0.167770       2.029893                    0.999649      29.085695      83.265269       0.629419       0.417793      -1.063181      -0.013556      -0.010800       0.025893       0.031158      -0.018238       0.010102      -0.012704      -0.002314       0.013852      -0.020681      -0.006766       0.027446             10.777218       8.114201      -2.218448      -1.058205       6.058263       1.171864      18.159190           0.001092
           67              C       7.365441       5.395635       3.209519      -0.143317      33.477300 0.42513819E+03  0.99393290E+04                                 9.047196                            6.889175       0.058909       1.992270                    0.999438      29.289784      83.970382       0.625811       0.418635      -1.062784      -0.012694      -0.005306      -0.022843       0.026667      -0.014979       0.001897       0.018034      -0.013792       0.000231      -0.023458      -0.001985       0.025443             10.763056       7.978427      -2.186934       0.556402       6.065834      -0.255960      18.244907           0.001895
           68              C       8.322246       4.652854       3.891694       0.115612      33.509413 0.37565486E+03  0.84796123E+04                                 9.180712                            6.523725       0.017675       2.032506                    0.999465      25.385554      70.547509       0.638683       0.424848      -1.063286       0.001633      -0.005833       0.025898       0.026597       0.003046       0.008211       0.001776      -0.001161       0.107713      -0.021582      -0.015624       0.037205             11.712212       7.906508      -2.132654      -1.063881       6.039406       0.716301      21.190722           0.004495
           69              C      -0.641516       3.860886       3.186855      -0.134811      33.827411 0.43229319E+03  0.10160015E+05                                 9.149262                            6.980291       0.154215       2.030106                    0.999256      29.184986      84.192191       0.616581       0.422669      -1.059076      -0.004379      -0.009250      -0.035610       0.037052      -0.019687       0.007816      -0.002324      -0.010114      -0.017089      -0.019278      -0.005370       0.024648             10.934913       8.358990      -2.162230      -0.310917       6.359788       0.194675      18.085961           0.002673
           70              C       9.163089       3.811833       1.799144      -0.143486      33.036184 0.42611164E+03  0.99639836E+04                                 8.969290                            6.894204       0.234233       2.046711                    0.999785      29.271283      83.820825       0.626211       0.418289      -1.063409       0.001308      -0.014540       0.038793       0.041449      -0.022865      -0.009187       0.010301      -0.011547      -0.021933      -0.020024      -0.012034       0.032057             10.790332       7.705236      -1.659748       1.353963       6.056059      -0.874068      18.609700           0.000287
           71              C      -1.544926       4.830147       5.303290      -0.061273      28.549205 0.34164615E+03  0.76130123E+04                                 8.305763                            6.164705      -0.063339       1.994545                    0.998967      27.241146      77.921386       0.658941       0.417138      -1.056678      -0.111676       0.005317      -0.009945       0.112244      -0.014349      -0.016134      -0.000615       0.022524      -0.139905      -0.049905       0.006068       0.043837             10.569417       7.239305      -0.092135      -2.762544       5.808350       0.038897      18.660596           0.003021
           72              C       7.136209       5.116982       7.320354       0.292714      29.968078 0.33978317E+03  0.75060251E+04                                 8.553438                            6.281819      -0.043030       2.010705                    0.999322      24.506498      68.146755       0.636645       0.435512      -1.053029      -0.010984       0.000292      -0.044685       0.046016       0.000395      -0.001331      -0.001584       0.001673       0.060860      -0.011121      -0.009307       0.020428             10.386564      12.368331      -0.388707      -2.918783       4.547104       0.619826      14.244257           0.030290
           73              C       5.967530       5.248707       8.036873      -0.203692      35.839437 0.48542159E+03  0.11776023E+05                                 9.586861                            7.469642      -0.200047       1.906277                    0.998268      30.767603      90.978138       0.585753       0.431034      -1.051043      -0.015403       0.012691       0.024951       0.031951      -0.000380       0.035735      -0.006120      -0.062238      -0.082085      -0.058662       0.013098       0.045564             11.178208      15.286646      -0.603403      -3.221166       5.329136       0.437247      12.918841           0.038393
           74              C       6.004639       5.360179       9.450735       0.000635      36.758012 0.44413647E+03  0.10419359E+05                                 9.586970                            6.998577       0.014587       2.011036                    0.999338      27.117037      75.995574       0.631317       0.413556      -1.074037       0.028608       0.008549      -0.035755       0.046582       0.003137       0.022822       0.006116      -0.012709      -0.000619      -0.026338       0.003776       0.022563             12.065429      19.498920      -0.700322      -3.011681       5.258987       0.486501      11.438379          -0.000451
           75              C      -2.607865       5.354435      10.083573      -0.120307      33.812568 0.45892071E+03  0.11008417E+05                                 9.320476                            7.319611      -0.240413       1.896224                    0.998793      30.266792      89.803510       0.583243       0.437794      -1.044066       0.001293       0.018625      -0.016012       0.024595       0.003369       0.003785      -0.003174      -0.123297      -0.002735      -0.061532      -0.000813       0.062346             11.058045      18.640619      -0.251324      -0.667370       5.339655       0.181039       9.193860           0.077310
           76              C      -1.420441       5.252322       9.342647       0.017213      36.271736 0.43594407E+03  0.10188666E+05                                 9.531008                            6.950736      -0.038335       1.998042                    0.999240      26.924939      75.532554       0.630605       0.415587      -1.071776      -0.028822       0.005813      -0.038605       0.048527      -0.001708      -0.027139       0.005387      -0.025198      -0.026464      -0.035778       0.012838       0.022940             11.925616      19.087848       0.079163       1.966051       5.161129       0.492989      11.527871           0.006371
           77              C      -1.473306       5.149943       7.946218      -0.241648      35.485543 0.52080203E+03  0.12867850E+05                                 9.530415                            7.745823      -0.258598       1.871495                    0.998912      31.966024      95.617884       0.573824       0.432010      -1.049687       0.023357       0.016298       0.030754       0.041917       0.006825      -0.022144      -0.006733      -0.048497      -0.083430      -0.042919       0.002255       0.040664             10.711549      12.688041       0.090762       1.636703       5.124640       0.369905      14.321967           0.025044
           78              C       4.748203       5.476843      10.256166       0.591614      22.875687 0.24680243E+03  0.50960881E+04                                 7.475525                            5.587148      -0.013875       2.055880                    0.999577      22.249737      62.293507       0.625398       0.474310      -1.018082      -0.059431       0.021301       0.009550       0.063852      -0.014227       0.022623      -0.047676      -0.158242      -0.123881      -0.075885      -0.040844       0.116729              9.040033      13.838819      -0.061391      -2.137643       4.652312       1.098012       8.628966          -0.001117
           79              C      -0.116066       5.287034      10.094034       0.603726      22.318597 0.24112114E+03  0.49479168E+04                                 7.342471                            5.522933       0.019251       2.071633                    0.999532      21.967248      61.232496       0.629192       0.474390      -1.018442       0.053614       0.008134       0.014884       0.056233       0.025697      -0.029205      -0.059890      -0.151555      -0.086475      -0.079150      -0.042686       0.121836              8.784774      13.192530      -0.168491       2.211935       4.802825       1.507473       8.358966          -0.000720
           80              O       2.534186       4.549038       6.729356      -0.571104      38.754817 0.56234489E+03  0.13638622E+05                                 9.014297                            7.304584       0.545978       2.228469                    0.997289      27.498035      72.036965       0.709772       0.355811      -1.144264      -0.004882       0.011062      -0.033099       0.035238       0.001257      -0.006149       0.023496       0.133308       0.084234      -0.085596       0.031374       0.054222             10.241962       6.723487       0.003490       0.390351       7.257182      -2.536861      16.745217           0.005672
           81              O       2.589858       3.263675       4.933699      -0.531344      32.291887 0.49959186E+03  0.11769011E+05                                 7.994381                            6.865854       0.500401       2.221626                    0.997348      26.877211      69.499544       0.734812       0.353838      -1.145318      -0.001562       0.018904       0.007646       0.020452       0.001655       0.002096       0.027309      -0.050142      -0.102640      -0.043035      -0.007984       0.051019              8.894167       5.678244      -0.339894       0.369024      14.378647      -0.689623       6.625609           0.071313
           82              O       2.752778      -0.958039       6.068624      -0.456303      24.977919 0.37764202E+03  0.82833324E+04                                 6.625248                            5.871999       0.778876       2.324602                    0.998963      25.399458      63.082632       0.815565       0.342391      -1.156413      -0.000452      -0.020952      -0.020454       0.029284      -0.000656      -0.000093       0.013820       0.007503       0.091241      -0.022597      -0.011423       0.034020              7.208618       4.472007      -0.031203       0.162951       8.669661       2.519582       8.484186           0.136612
           83              O       2.663450      -0.076601       4.053304      -0.488007      26.112632 0.38422762E+03  0.84705257E+04                                 6.843329                            5.921352       0.827842       2.329132                    0.999026      25.989140      64.866560       0.811895       0.342203      -1.155720      -0.000210      -0.018771      -0.001003       0.018799      -0.002153       0.001685      -0.039972      -0.038174      -0.078806      -0.046559      -0.006069       0.052627              7.584630       4.444803      -0.365744       0.105189      12.090233      -0.739975       6.218855           0.103732
           84              O       2.578415       6.367856       0.976280      -0.226261      27.784884 0.31479975E+03  0.66035777E+04                                 7.394488                            5.407109       0.479568       2.269113                    0.999424      22.766416      55.454479       0.838367       0.348279      -1.150483      -0.163534      -0.072114       0.062208       0.189245       0.054787       0.115005       0.066725       0.076438       0.357357      -0.126672      -0.080706       0.207378              9.643176       7.020271       1.353477       3.982111       4.923504       2.490542      16.985753           0.026585
           85              O      -2.101856       2.067413      11.452108      -0.146388      24.867422 0.29399971E+03  0.60606806E+04                                 6.817851                            5.237872       0.572767       2.329246                    0.999623      21.529261      51.927888       0.849058       0.349940      -1.149508      -0.185759      -0.000152      -0.046207       0.191419      -0.013031      -0.123609       0.026502       0.070618       0.272355      -0.094618      -0.082557       0.177175              8.238201       7.021237      -0.234311      -3.693137       3.879297       0.377744      13.814069           0.053653
           86              O       1.323441       1.750064       7.778856      -0.593465      39.238229 0.58123838E+03  0.14286034E+05                                 9.236533                            7.489573       0.141786       2.083318                    0.996160      28.523495      76.479202       0.688585       0.361902      -1.133657      -0.032170      -0.053012       0.004560       0.062177      -0.007845       0.043832      -0.026637      -0.019647      -0.102298      -0.065688       0.012235       0.053452             11.080297      18.466431       1.805703       1.746063       6.767087       1.119590       8.007374           0.009435
           87              O       0.229053       1.257186       5.969252      -0.512155      26.842817 0.42457263E+03  0.96172365E+04                                 6.999657                            6.303389       0.803655       2.316585                    0.998722      26.563689      67.680244       0.770514       0.350936      -1.145991       0.002505      -0.006709       0.010479       0.012692      -0.012260      -0.010607      -0.007270      -0.098191       0.132774      -0.073839       0.026623       0.047215              7.316164       6.853722      -0.523915      -0.957523       5.672396       1.345642       9.422374           0.036743
           88              O       5.021461       1.354163       6.171482      -0.504289      26.744041 0.40818773E+03  0.91565596E+04                                 6.980695                            6.166042       0.710836       2.293752                    0.998788      26.213428      66.487230       0.781717       0.349288      -1.147215       0.001017       0.002962       0.009744       0.010235       0.023389       0.022149      -0.002003      -0.071969       0.101307      -0.064644       0.024728       0.039915              7.411966       7.671994       0.819064       1.949274       5.625319       1.953429       8.938583           0.030510
           89              O       4.160335       2.083748       8.056050      -0.610565      40.297138 0.59643747E+03  0.14734295E+05                                 9.374580                            7.589777       0.282082       2.128208                    0.995751      28.610479      76.563837       0.684569       0.362180      -1.134995       0.032315      -0.047774       0.007967       0.058224       0.006162      -0.059026      -0.028741      -0.051851      -0.066737      -0.080159       0.016159       0.064000             11.185178      18.462769      -2.759102      -2.135319       7.024552       1.361757       8.068212           0.006177
           90              O       2.466741       2.468959      10.704208      -0.571104      38.754828 0.56234503E+03  0.13638626E+05                                 9.014298                            7.304585       0.545978       2.228469                    0.997289      27.498039      72.036979       0.709772       0.355811      -1.144264       0.004882      -0.011062       0.033099       0.035238       0.001257      -0.006150       0.023496       0.133308       0.084235      -0.085596       0.031374       0.054222             10.241963       6.723488       0.003489       0.390352       7.257181      -2.536860      16.745221           0.005674
           91              O       2.411069       3.754322      12.499865      -0.531345      32.291887 0.49959185E+03  0.11769013E+05                                 7.994388                            6.865860       0.500394       2.221624                    0.997348      26.877187      69.499517       0.734811       0.353839      -1.145318       0.001563      -0.018905      -0.007646       0.020452       0.001655       0.002096       0.027307      -0.050142      -0.102634      -0.043032      -0.007985       0.051018              8.894176       5.678249      -0.339895       0.369025      14.378663      -0.689624       6.625614           0.071307
           92              O       2.248149       7.976036      11.364940      -0.456301      24.977863 0.37764093E+03  0.82833063E+04                                 6.625262                            5.872011       0.778864       2.324599                    0.998963      25.399320      63.082376       0.815559       0.342394      -1.156410       0.000452       0.020958       0.020454       0.029288      -0.000657      -0.000093       0.013810       0.007477       0.091227      -0.022579      -0.011434       0.034012              7.208634       4.472015      -0.031203       0.162951       8.669682       2.519587       8.484204           0.136613
           93              O       2.337477       7.094598      13.380260      -0.488005      26.112643 0.38422771E+03  0.84705328E+04                                 6.843359                            5.921376       0.827831       2.329130                    0.999026      25.988999      64.866338       0.811888       0.342206      -1.155717       0.000211       0.018776       0.001008       0.018804      -0.002153       0.001686      -0.039963      -0.038181      -0.078754      -0.046538      -0.006081       0.052619              7.584666       4.444819      -0.365746       0.105190      12.090295      -0.739974       6.218883           0.103739
           94              O       2.422512       0.650141      16.457284      -0.226260      27.784879 0.31479976E+03  0.66035771E+04                                 7.394481                            5.407104       0.479570       2.269113                    0.999424      22.766436      55.454504       0.838368       0.348278      -1.150484       0.163535       0.072112      -0.062208       0.189245       0.054790       0.115005       0.066724       0.076440       0.357362      -0.126676      -0.080704       0.207380              9.643165       7.020266       1.353475       3.982107       4.923499       2.490538      16.985729           0.026589
           95              O       7.102783       4.950584       5.981456      -0.146388      24.867416 0.29399966E+03  0.60606791E+04                                 6.817849                            5.237871       0.572768       2.329246                    0.999623      21.529264      51.927888       0.849058       0.349940      -1.149508       0.185759       0.000152       0.046207       0.191419      -0.013031      -0.123609       0.026502       0.070618       0.272355      -0.094618      -0.082557       0.177175              8.238197       7.021235      -0.234312      -3.693135       3.879296       0.377744      13.814061           0.053652
           96              O       3.677486       5.267933       9.654708      -0.593465      39.238235 0.58123852E+03  0.14286039E+05                                 9.236536                            7.489576       0.141784       2.083317                    0.996160      28.523490      76.479205       0.688585       0.361902      -1.133657       0.032170       0.053012      -0.004560       0.062177      -0.007845       0.043831      -0.026637      -0.019647      -0.102296      -0.065687       0.012235       0.053452             11.080302      18.466440       1.805703       1.746062       6.767089       1.119589       8.007378           0.009435
           97              O       4.771874       5.760811      11.464312      -0.512155      26.842847 0.42457323E+03  0.96172536E+04                                 6.999664                            6.303395       0.803651       2.316584                    0.998722      26.563695      67.680278       0.770513       0.350936      -1.145991      -0.002505       0.006709      -0.010479       0.012692      -0.012260      -0.010607      -0.007270      -0.098192       0.132776      -0.073839       0.026624       0.047216              7.316171       6.853729      -0.523916      -0.957525       5.672401       1.345643       9.422382           0.036749
           98              O      -0.020534       5.663834      11.262082      -0.504289      26.744081 0.40818850E+03  0.91565819E+04                                 6.980705                            6.166050       0.710833       2.293751                    0.998788      26.213434      66.487275       0.781716       0.349289      -1.147215      -0.001018      -0.002962      -0.009744       0.010235       0.023389       0.022149      -0.002003      -0.071969       0.101308      -0.064644       0.024728       0.039915              7.411976       7.672007       0.819066       1.949277       5.625326       1.953432       8.938595           0.030516
           99              O       0.840592       4.934249       9.377514      -0.610565      40.297135 0.59643745E+03  0.14734294E+05                                 9.374581                            7.589779       0.282081       2.128208                    0.995751      28.610474      76.563833       0.684569       0.362180      -1.134995      -0.032315       0.047774      -0.007968       0.058224       0.006162      -0.059025      -0.028741      -0.051851      -0.066737      -0.080159       0.016159       0.064000             11.185179      18.462768      -2.759103      -2.135319       7.024554       1.361758       8.068214           0.006178

******************************************************
Auxiliary information for the entire system
The total spin magnetic moment of the unit cell is   1.599479
The total net atomic charge of the unit cell is   0.000000
Accuracy of reproducing the electrostatic potential in the unit cell:
  The inner radius (bohr) =    5.0000
  The outer radius (bohr) =   12.0000
  Valid grid points have density less than (e/(bohr^3)) =    0.0001
  The number of valid grid points were=        90012
  The rms potential error without charges in kcal/mol is=      4.37194
  The rms potential error with partial charges in kcal/mol is=      1.28571
  The RRMSE value at monopole order=      0.29408
  The rms potential error with partial charges and cloud penetration in kcal/mol is=      1.27573
  The RRMSE value at monopole order with cloud penetration is=      0.29180
  The rms potential error with partial charges and atomic dipoles in kcal/mol is=      0.73506
  The RRMSE value at dipole order=      0.16813
  The rms potential error with partial charges, atomic dipoles and cloud penetration in kcal/mol is=      0.71566
  The RRMSE value at dipole order with cloud penetration=      0.16369

******************************************************
The electron densities and ab initio electrostatic potential were computed in VASP using the PBE functional and
projector augmented wave method. See the main text of the journal article for a description of computational details.
The atomic charges, dipoles, and quadrupoles were computed with the DDEC6 method as described in
(a) T. A. Manz and N. Gabaldon Limas, RSC Adv. 6 (2016) 47771-47801 DOI: 10.1039/c6ra04656h
(b) N. Gabaldon Limas and T. A. Manz, RSC Adv. 8 (2018) 2678-2707 DOI: 10.1039/c7ra11829e.
For each atom in the material, the electron cloud parameters were fit to the spherically averaged atom-in-material
electron density using radial positions for which this density was between 10^-4 and 10^-2 electrons per cubic bohr.
The polarizabilities, dispersion coefficients, and quantum Drude oscillator (QDO) parameters were fit using the MCLF method.
The magnetic structure of the system was optimized in VASP from the default ferromagnetic initial guess using spin polarization.
The atomic spin moments (ASMs) were computed on this optimized magnetic structure using the DDEC6 partition as inputs
to the method of T. A. Manz and D. S. Sholl, J. Chem. Theory Comput. 7 (2011) 4146-4164 DOI: 10.1021/ct200539n.
The RMSE and RRMSE were computed using a uniform grid with Ewald summation.
