# Supplementary material for: A collection of forcefield precursors for metal–organic frameworks
Source: RSC Adv. 2019 Nov 13;9(63):36492–507. doi: 10.1039/c9ra07327b (PMC9075174; doi:10.1039/c9ra07327b)
Supplement: RA-009-C9RA07327B-s3983 [file RA-009-C9RA07327B-s3983.xyz]

  114
jmolscript: load "" {1 1 1} spacegroup "x,y,z" unitcell [{      7.247000     0.000000     0.000000 }, {      0.000000    14.983000     0.000000 }, {     -0.355204     0.000000    22.486195 }]
Mn     5.187168     7.892445    17.241740     0.937390
Mn     5.150526     0.400945    16.487553     0.937407
Mn     1.704628     7.090555     5.244455     0.937469
Mn     1.741270    14.582055     5.998642     0.937231
Mn     3.445898     7.491500    11.243097     0.994774
Mn     0.000000     0.000000     0.000000     0.994299
H      4.694142     7.326687    14.159557     0.080964
H      4.327383    10.521063    11.915435     0.109543
H      4.926415    11.851553    13.723325     0.153614
H      5.245514    10.828214    15.819038     0.105053
H      5.643552    14.818187    19.569736     0.080956
H      6.010311     3.029563    21.813858     0.109536
H      5.411279     4.360053    20.005968     0.153598
H      5.092180     3.336714    17.910254     0.105035
H      2.197654     7.656313     8.326638     0.080966
H      2.564413     4.461937    10.570760     0.109546
H      1.965381     3.131447     8.762870     0.153631
H      1.646282     4.154786     6.667157     0.105057
H      1.248244     0.164813     2.916459     0.080956
H      0.881485    11.953437     0.672337     0.109538
H      1.480517    10.622947     2.480227     0.153599
H      1.799616    11.646286     4.575941     0.105033
W      1.482292     4.288584    15.250137     0.678279
W      1.608402    11.780084    18.479155     0.678326
W      5.409504    10.694416     7.236058     0.678288
W      5.283394     3.202916     4.007040     0.678334
C      3.060032     5.534720    16.034906     0.050594
C      3.070653     2.866248    15.591928     0.059695
C      0.293227     2.532127    15.661635     0.066854
C      0.370209     5.951248    16.064138     0.044190
C      2.079353     5.681554    13.705336     0.087760
C      1.753188     3.138939    13.433253    -0.045433
C      6.907468     4.532358    14.107839    -0.027042
C      1.479024     3.983980    17.393072    -0.051576
C      4.704842     8.273613    14.078607     0.258476
C      4.511942    10.119518    12.756418     0.164589
C      4.841512    10.910621    13.822264    -0.125696
C      5.051016    10.296318    15.056756     0.173196
C      0.030662    13.026220    17.694387     0.050600
C      0.020041    10.357748    18.137365     0.059697
C      2.797467    10.023627    18.067658     0.066849
C      2.720485    13.442748    17.665155     0.044196
C      1.011341    13.173054    20.023957     0.087667
C      1.337506    10.630438    20.296040    -0.045427
C      3.430226    12.023858    19.621454    -0.027057
C      1.611670    11.475480    16.336221    -0.051569
C      5.632852     0.782113    19.650686     0.258453
C      5.825752     2.628018    20.972874     0.164578
C      5.496182     3.419121    19.907028    -0.125715
C      5.286678     2.804818    18.672536     0.173172
C      3.831764     9.448280     6.451289     0.050607
C      3.821143    12.116752     6.894267     0.059666
C      6.598569    12.450873     6.824560     0.066826
C      6.521587     9.031752     6.422057     0.044201
C      4.812443     9.301446     8.780859     0.087756
C      5.138608    11.844062     9.052942    -0.045432
C     -0.015672    10.450643     8.378356    -0.027042
C      5.412772    10.999020     5.093123    -0.051576
C      2.186954     6.709387     8.407588     0.258479
C      2.379854     4.863482     9.729777     0.164594
C      2.050284     4.072379     8.663931    -0.125698
C      1.840780     4.686682     7.429439     0.173203
C      6.861134     1.956780     4.791808     0.050571
C      6.871755     4.625252     4.348830     0.059710
C      4.094329     4.959373     4.418537     0.066861
C      4.171311     1.540252     4.821040     0.044169
C      5.880455     1.809946     2.462238     0.087669
C      5.554290     4.352561     2.190155    -0.045430
C      3.461570     2.959143     2.864741    -0.027058
C      5.280126     3.507520     6.149974    -0.051567
C      1.258944    14.200887     2.835509     0.258451
C      1.066044    12.354982     1.513321     0.164575
C      1.395614    11.563879     2.579167    -0.125721
C      1.605118    12.178182     3.813659     0.173166
N      3.860599     6.256901    16.462143    -0.336290
N      6.479504     9.580130    17.894514    -0.325421
N      3.437271     9.093183    17.845044    -0.334307
N     -0.280976     6.806777    16.502619    -0.335519
N      2.422959     6.378263    12.873347    -0.383904
N      1.884307     2.544113    12.473092    -0.296357
N      5.949194     4.694174    13.525446    -0.327291
N      1.500255     3.778713    18.526376    -0.324017
N      4.984635     8.968824    15.175933    -0.251147
N      4.444005     8.781536    12.882341    -0.303488
N      6.477095    13.748401    17.267149    -0.336289
N      3.858190     2.088630    15.834779    -0.325426
N      6.900423     1.601683    15.884248    -0.334314
N      3.371670    14.298277    17.226674    -0.335506
N      0.667735    13.869763    20.855946    -0.383779
N      1.206387    10.035613    21.256200    -0.296346
N      4.388500    12.185674    20.203846    -0.327230
N      1.590439    11.270213    15.202916    -0.324071
N      5.353059     1.477324    18.553359    -0.251176
N      5.893689     1.290036    20.846951    -0.303418
N      3.031197     8.726099     6.024052    -0.336307
N      0.412292     5.402870     4.591681    -0.325438
N      3.454525     5.889817     4.641151    -0.334326
N     -0.074228     8.176223     5.983576    -0.335535
N      4.468837     8.604737     9.612848    -0.383905
N      5.007489    12.438887    10.013103    -0.296351
N      0.942602    10.288826     8.960749    -0.327291
N      5.391541    11.204287     3.959819    -0.324017
N      1.907161     6.014176     7.310262    -0.251152
N      2.447791     6.201464     9.603854    -0.303483
N      0.414701     1.234599     5.219046    -0.336241
N      3.033606    12.894370     6.651416    -0.325372
N     -0.008627    13.381317     6.601947    -0.334260
N      3.520126     0.684723     5.259521    -0.335458
N      6.224061     1.113237     1.630249    -0.383783
N      5.685409     4.947387     1.229995    -0.296353
N      2.503296     2.797326     2.282349    -0.327233
N      5.301357     3.712787     7.283279    -0.324079
N      1.538737    13.505676     3.932836    -0.251152
N      0.998107    13.692964     1.639244    -0.303425

The following XYZ coordinates are in angstroms. Other properties are in atomic units.
The sperically averaged electron density of each atom fit to a function of the form exp(a - br)
eigen_1, eigen_2 and eigen_3 are the three eigenvalues of traceless quadrupole moment tensor
  atom number  atomic symbol              X              Y              Z     net charge C6 coefficient C8 coefficient C10 coefficient fluctuating dipole atomic polarizability isotropic forcefield polarizability              a              b squared Pearson coefficient          <r^3>          <r^4>         wp_QDO          m_QDO          q_QDO       dipole_x       dipole_y       dipole_z         dipole            Qxy            Qxz            Qyz     Q(x^2-y^2)  Q(3z^2 - R^2)        eigen_1        eigen_2        eigen_3 static polarizability      alpha(xx)      alpha(xy)      alpha(xz)      alpha(yy)      alpha(yz)      alpha(zz) atomic spin moment
            1             Mn       5.187168       7.892445      17.241740       0.937390     185.945077 0.37425932E+04  0.14037069E+06                                24.698988                           18.890544       0.659942       1.963696                    0.999392      55.443432     159.594398       0.456725       0.357559      -1.187000       0.007929      -0.067585       0.130360       0.147053      -0.004446       0.017625      -0.086036      -0.042688       0.401341      -0.090093      -0.079546       0.169640             30.197831      34.486628      -1.187545      -0.112593      36.476907       6.669320      19.629959           4.771643
            2             Mn       5.150526       0.400945      16.487553       0.937407     185.946768 0.37426283E+04  0.14037232E+06                                24.699096                           18.890595       0.659925       1.963688                    0.999392      55.443795     159.595571       0.456726       0.357557      -1.187001      -0.007926      -0.067572      -0.130337       0.147026       0.004444       0.017621       0.086013      -0.042672       0.401272      -0.090074      -0.079530       0.169604             30.198000      34.486786       1.187434      -0.112551      36.477202      -6.669346      19.630012           4.771747
            3             Mn       1.704628       7.090555       5.244455       0.937469     185.936933 0.37423741E+04  0.14036030E+06                                24.698232                           18.889931       0.659992       1.963720                    0.999392      55.442257     159.589329       0.456735       0.357557      -1.187003      -0.007929       0.067583      -0.130355       0.147047      -0.004447       0.017625      -0.086037      -0.042691       0.401338      -0.090094      -0.079546       0.169640             30.196966      34.485676      -1.187504      -0.112601      36.475881       6.669130      19.629342           4.771766
            4             Mn       1.741270      14.582055       5.998642       0.937231     185.970273 0.37432215E+04  0.14040089E+06                                24.701707                           18.892583       0.659679       1.963593                    0.999393      55.445858     159.607906       0.456681       0.357576      -1.186979       0.007923       0.067557       0.130304       0.146989       0.004438       0.017608       0.085924      -0.042633       0.400969      -0.090003      -0.079456       0.169459             30.201185      34.490407       1.187597      -0.112549      36.481171      -6.670049      19.631978           4.770731
            5             Mn       3.445898       7.491500      11.243097       0.994774     172.532352 0.35543816E+04  0.13147378E+06                                23.905674                           18.659221       0.655094       1.991540                    0.998470      52.837965     150.558704       0.450793       0.367328      -1.180186       0.000001       0.000001       0.000000       0.000001      -0.389819      -0.019707      -0.067974       0.029370      -0.779909      -0.323318      -0.198161       0.521479             29.196375      19.844917       7.947678      -1.370810      22.553673      -1.602280      45.190536           4.850536
            6             Mn       0.000000       0.000000       0.000000       0.994299     172.576991 0.35555714E+04  0.13152975E+06                                23.910374                           18.662967       0.654667       1.991366                    0.998471      52.843315     150.584362       0.450721       0.367353      -1.180158      -0.000000       0.000002       0.000000       0.000002       0.389741      -0.019721       0.068000       0.029358      -0.779739      -0.323293      -0.198080       0.521373             29.201957      19.848580      -7.949082      -1.370691      22.557849       1.602313      45.199442           4.849943
            7              H       4.694142       7.326687      14.159557       0.080964       1.157454 0.83355981E+01  0.83894802E+02                                 1.907469                            1.747887      -1.421164       2.191952                    0.992576       4.046979      12.032491       0.442779       1.374426      -0.686284       0.002322      -0.055098       0.006544       0.055534       0.000304       0.002386      -0.003223      -0.019460      -0.011952      -0.009042      -0.003317       0.012359              1.981928       1.543697       0.040701       0.024951       2.816808      -0.146597       1.585281           0.000346
            8              H       4.327383      10.521063      11.915435       0.109543       1.276391 0.90110057E+01  0.91502804E+02                                 1.984113                            1.782660      -1.079285       2.372970                    0.996712       3.634932      10.486697       0.456089       1.322498      -0.700296      -0.009612       0.026715      -0.041788       0.050520      -0.003533       0.006705      -0.002518      -0.007145       0.019482      -0.010149      -0.000486       0.010635              2.092648       1.526795      -0.061429       0.222148       1.756489      -0.486926       2.994661           0.000651
            9              H       4.926415      11.851553      13.723325       0.153614       1.040826 0.74413023E+01  0.70962607E+02                                 1.650365                            1.565211      -0.772028       2.544111                    0.999784       3.023803       8.050548       0.520232       1.234606      -0.723182       0.003798       0.040396      -0.006496       0.041091       0.003574       0.004884      -0.001029      -0.029646      -0.001528      -0.016536       0.001020       0.015516              1.668250       1.330785       0.096228       0.004737       2.241098      -0.033093       1.432866           0.000909
           10              H       5.245514      10.828214      15.819038       0.105053       1.022398 0.71169081E+01  0.68375196E+02                                 1.726777                            1.595367      -0.966624       2.426406                    0.997559       3.542760      10.059453       0.475377       1.341099      -0.695342       0.009882       0.033119       0.039385       0.052400       0.003334       0.002072       0.009410      -0.020170       0.011229      -0.012519      -0.003672       0.016191              1.807222       1.479711       0.145017       0.236523       1.767114       0.534134       2.174841           0.000255
           11              H       5.643552      14.818187      19.569736       0.080956       1.157454 0.83355878E+01  0.83894559E+02                                 1.907463                            1.747881      -1.421121       2.191971                    0.992576       4.046947      12.032333       0.442782       1.374418      -0.686286      -0.002322      -0.055097      -0.006539       0.055533      -0.000304       0.002385       0.003221      -0.019461      -0.011942      -0.009042      -0.003316       0.012357              1.981922       1.543691      -0.040702       0.024951       2.816800       0.146595       1.585275           0.000353
           12              H       6.010311       3.029563      21.813858       0.109536       1.276350 0.90106470E+01  0.91498152E+02                                 1.984067                            1.782622      -1.079227       2.372998                    0.996712       3.634858      10.486389       0.456096       1.322495      -0.700297       0.009613       0.026712       0.041788       0.050519       0.003531       0.006706       0.002518      -0.007145       0.019481      -0.010149      -0.000486       0.010635              2.092599       1.526764       0.061427       0.222141       1.756449       0.486909       2.994583           0.000661
           13              H       5.411279       4.360053      20.005968       0.153598       1.040863 0.74416459E+01  0.70966762E+02                                 1.650408                            1.565250      -0.772018       2.544106                    0.999784       3.023890       8.050851       0.520224       1.234610      -0.723181      -0.003798       0.040394       0.006498       0.041089      -0.003574       0.004884       0.001029      -0.029646      -0.001523      -0.016537       0.001022       0.015515              1.668294       1.330816      -0.096231       0.004738       2.241162       0.033097       1.432904           0.000920
           14              H       5.092180       3.336714      17.910254       0.105035       1.022445 0.71173055E+01  0.68379942E+02                                 1.726824                            1.595407      -0.966619       2.426397                    0.997558       3.542866      10.059809       0.475373       1.341093      -0.695343      -0.009882       0.033117      -0.039383       0.052397      -0.003335       0.002073      -0.009409      -0.020172       0.011230      -0.012520      -0.003671       0.016191              1.807273       1.479748      -0.145023       0.236534       1.767164      -0.534157       2.174909           0.000252
           15              H       2.197654       7.656313       8.326638       0.080966       1.157450 0.83355649E+01  0.83894380E+02                                 1.907465                            1.747883      -1.421162       2.191954                    0.992576       4.046970      12.032456       0.442779       1.374425      -0.686284      -0.002322       0.055099      -0.006544       0.055534       0.000304       0.002386      -0.003223      -0.019460      -0.011953      -0.009042      -0.003318       0.012359              1.981924       1.543694       0.040701       0.024951       2.816800      -0.146597       1.585277           0.000337
           16              H       2.564413       4.461937      10.570760       0.109546       1.276394 0.90110332E+01  0.91503112E+02                                 1.984111                            1.782658      -1.079290       2.372966                    0.996711       3.634937      10.486698       0.456092       1.322491      -0.700297       0.009612      -0.026715       0.041788       0.050520      -0.003533       0.006705      -0.002518      -0.007145       0.019482      -0.010149      -0.000486       0.010635              2.092646       1.526794      -0.061429       0.222148       1.756488      -0.486925       2.994658           0.000647
           17              H       1.965381       3.131447       8.762870       0.153631       1.040814 0.74411906E+01  0.70961235E+02                                 1.650343                            1.565192      -0.772029       2.544112                    0.999784       3.023789       8.050478       0.520239       1.234594      -0.723185      -0.003798      -0.040396       0.006496       0.041091       0.003574       0.004883      -0.001030      -0.029647      -0.001529      -0.016536       0.001020       0.015516              1.668227       1.330770       0.096225       0.004737       2.241061      -0.033092       1.432849           0.000892
           18              H       1.646282       4.154786       6.667157       0.105057       1.022395 0.71168816E+01  0.68374885E+02                                 1.726774                            1.595364      -0.966624       2.426407                    0.997559       3.542754      10.059435       0.475377       1.341099      -0.695342      -0.009882      -0.033119      -0.039386       0.052400       0.003334       0.002072       0.009410      -0.020169       0.011230      -0.012518      -0.003672       0.016191              1.807218       1.479708       0.145016       0.236523       1.767110       0.534132       2.174836           0.000242
           19              H       1.248244       0.164813       2.916459       0.080956       1.157456 0.83356056E+01  0.83894783E+02                                 1.907465                            1.747882      -1.421120       2.191971                    0.992576       4.046953      12.032354       0.442782       1.374417      -0.686286       0.002322       0.055097       0.006541       0.055532      -0.000303       0.002386       0.003221      -0.019461      -0.011940      -0.009042      -0.003315       0.012357              1.981925       1.543693      -0.040702       0.024951       2.816804       0.146597       1.585277           0.000348
           20              H       0.881485      11.953437       0.672337       0.109538       1.276377 0.90108892E+01  0.91501256E+02                                 1.984095                            1.782645      -1.079242       2.372987                    0.996712       3.634912      10.486593       0.456093       1.322493      -0.700297      -0.009613      -0.026711      -0.041787       0.050518       0.003531       0.006706       0.002518      -0.007146       0.019481      -0.010149      -0.000486       0.010635              2.092629       1.526783       0.061428       0.222146       1.756472       0.486917       2.994632           0.000660
           21              H       1.480517      10.622947       2.480227       0.153599       1.040896 0.74419533E+01  0.70970504E+02                                 1.650447                            1.565286      -0.772016       2.544102                    0.999784       3.023954       8.051096       0.520216       1.234616      -0.723180       0.003797      -0.040392      -0.006498       0.041087      -0.003574       0.004884       0.001029      -0.029645      -0.001521      -0.016536       0.001022       0.015514              1.668333       1.330844      -0.096234       0.004738       2.241220       0.033097       1.432937           0.000894
           22              H       1.799616      11.646286       4.575941       0.105033       1.022455 0.71173996E+01  0.68381087E+02                                 1.726837                            1.595418      -0.966624       2.426392                    0.997558       3.542896      10.059919       0.475371       1.341093      -0.695343       0.009882      -0.033115       0.039383       0.052396      -0.003335       0.002073      -0.009408      -0.020172       0.011230      -0.012520      -0.003670       0.016190              1.807287       1.479758      -0.145024       0.236537       1.767176      -0.534162       2.174927           0.000243
           23              W       1.482292       4.288584      15.250137       0.678279     212.192871 0.29746659E+04  0.10439977E+06                                28.321446                           18.342221       3.145694       2.461723                    0.995475     114.814241     310.437287       0.411479       0.424128      -1.147684      -0.003926      -0.009742       0.003177       0.010973       0.005246      -0.016681       0.009485       0.060202       0.035794      -0.039040       0.003226       0.035814             36.557417      36.938553       0.453923       1.814457      38.852114      -5.595684      33.881583           0.706600
           24              W       1.608402      11.780084      18.479155       0.678326     212.191312 0.29746420E+04  0.10439864E+06                                28.321245                           18.342105       3.145675       2.461723                    0.995475     114.813236     310.433391       0.411482       0.424126      -1.147686       0.003917      -0.009727      -0.003158       0.010951      -0.005245      -0.016703      -0.009471       0.060213       0.035770      -0.039036       0.003198       0.035838             36.557108      36.938107      -0.453956       1.814421      38.851796       5.595437      33.881419           0.706750
           25              W       5.409504      10.694416       7.236058       0.678288     212.191983 0.29746472E+04  0.10439898E+06                                28.321419                           18.342196       3.145674       2.461718                    0.995475     114.813853     310.436361       0.411478       0.424129      -1.147682       0.003923       0.009752      -0.003178       0.010981       0.005244      -0.016687       0.009482       0.060205       0.035759      -0.039035       0.003214       0.035821             36.557399      36.938547       0.453941       1.814461      38.852117      -5.595701      33.881534           0.706553
           26              W       5.283394       3.202916       4.007040       0.678334     212.190342 0.29746191E+04  0.10439769E+06                                28.321234                           18.342080       3.145643       2.461717                    0.995475     114.812704     310.432174       0.411481       0.424128      -1.147684      -0.003914       0.009716       0.003161       0.010941      -0.005246      -0.016715      -0.009474       0.060227       0.035731      -0.039040       0.003185       0.035855             36.557122      36.938146      -0.453937       1.814415      38.851859       5.595398      33.881361           0.706713
           27              C       3.060032       5.534720      16.034906       0.050594      41.547659 0.54140199E+03  0.13369223E+05                                10.508919                            8.016130       0.413861       2.091824                    0.999880      29.455744      85.178981       0.557287       0.445083      -1.052644       0.019260       0.016059       0.025687       0.035898      -0.111978      -0.075511      -0.070258      -0.032544       0.160121      -0.184512       0.085540       0.098972             12.187139      14.965915       6.479517       2.366124      13.551284       1.364610       8.044218           0.013480
           28              C       3.070653       2.866248      15.591928       0.059695      41.409708 0.50979619E+03  0.12418128E+05                                10.533507                            7.812595       0.413634       2.098692                    0.999892      29.017391      83.720257       0.560043       0.448978      -1.048894       0.018755      -0.032548      -0.009499       0.038747       0.127089      -0.039582       0.051619       0.000299       0.261412      -0.185906       0.080435       0.105471             12.595628      15.515305      -7.157202       3.322999      13.848541      -3.090439       8.423039           0.012783
           29              C       0.293227       2.532127      15.661635       0.066854      40.541541 0.51571921E+03  0.12576451E+05                                10.353929                            7.828744       0.413117       2.099760                    0.999819      28.856876      82.823274       0.563585       0.445658      -1.052704      -0.006327      -0.039579      -0.010054       0.041323      -0.123623       0.044413       0.038657       0.087603       0.279884      -0.189403       0.077652       0.111752             12.268005      13.021282       6.884520      -2.649401      15.423064      -3.728389       8.359667           0.017746
           30              C       0.370209       5.951248      16.064138       0.044190      40.651042 0.53296478E+03  0.13084070E+05                                10.260945                            7.891523       0.450192       2.098664                    0.999932      29.365771      84.139520       0.569387       0.438182      -1.058802      -0.009420       0.035010       0.018606       0.040751       0.111799       0.081012      -0.072302       0.054228       0.167852      -0.189779       0.075898       0.113881             11.819308      13.133797      -6.459411      -2.319445      14.415631       2.727431       7.908494           0.018588
           31              C       2.079353       5.681554      13.705336       0.087760      40.630433 0.51768046E+03  0.12682176E+05                                10.477021                            7.927530       0.213608       2.034184                    0.999685      29.203315      85.010741       0.549198       0.455245      -1.043327       0.001428       0.023254      -0.041368       0.047478      -0.043503       0.072581       0.131948       0.065847      -0.169699      -0.192722       0.082282       0.110440             12.298490       9.279314       3.492918      -3.625176      12.134702      -6.297241      15.481455           0.019297
           32              C       1.753188       3.138939      13.433253      -0.045433      39.813846 0.59422491E+03  0.15059588E+05                                10.286378                            8.483665       0.210980       2.015364                    0.998864      31.121028      91.975064       0.532104       0.454200      -1.044508      -0.015668      -0.005523       0.017810       0.024355       0.007804       0.029380      -0.122308       0.065425      -0.339498      -0.187938       0.085740       0.102199             11.077369       7.762243      -0.765042      -1.233450       9.637111       3.255963      15.832752          -0.012172
           33              C       6.907468       4.532358      14.107839      -0.027042      39.222058 0.57414591E+03  0.14425353E+05                                10.170301                            8.321579       0.195051       2.012488                    0.999153      30.762417      90.505077       0.538991       0.452294      -1.045670       0.009322      -0.028404      -0.006782       0.030654       0.033602      -0.120137       0.035325      -0.193051       0.024628      -0.186172       0.079569       0.106603             11.183652      16.280667      -1.865473       4.052781       7.823883      -1.135261       9.446406          -0.011851
           34              C       1.479024       3.983980      17.393072      -0.051576      38.852209 0.61672747E+03  0.15759758E+05                                10.078867                            8.601105       0.188215       2.001084                    0.999113      31.502331      93.178022       0.532848       0.449828      -1.048102       0.010138       0.008157      -0.007110       0.014828       0.001924      -0.004860       0.047699      -0.030815      -0.522339      -0.182211       0.071721       0.110490             10.752166       8.063951       0.276904      -0.387238       8.702186      -3.226635      15.490362          -0.011852
           35              C       4.704842       8.273613      14.078607       0.258476      23.635774 0.29341257E+03  0.63190164E+04                                 7.473603                            5.950440      -0.030602       2.035125                    0.999330      24.582043      70.024074       0.628470       0.452534      -1.031299       0.006058       0.056378      -0.005731       0.056992      -0.010786      -0.045496      -0.007668       0.123045      -0.216795      -0.085378      -0.024241       0.109619              8.220518       4.540891       0.421005       1.493756       9.944144       0.089751      10.176519           0.008316
           36              C       4.511942      10.119518      12.756418       0.164589      23.998789 0.30362375E+03  0.65437898E+04                                 7.382242                            5.904169       0.270158       2.130617                    0.999610      24.556190      68.214046       0.660084       0.430540      -1.052411       0.003320      -0.045825       0.018162       0.049404      -0.016370      -0.029804      -0.018579       0.076423      -0.117794      -0.059992      -0.007668       0.067660              8.076984       4.276235       0.526777       1.386536       8.730393       0.112886      11.224325           0.005602
           37              C       4.841512      10.910621      13.822264      -0.125696      28.007035 0.39450215E+03  0.90221057E+04                                 7.995374                            6.631126       0.415324       2.142776                    0.999458      27.384946      76.808102       0.640754       0.417981      -1.066751      -0.004786       0.004009      -0.001574       0.006438      -0.006065      -0.006293      -0.002340       0.017167      -0.030249      -0.013251      -0.003379       0.016630              8.558762       4.775691       0.683345       1.428879       9.475461       0.764993      11.425135           0.001266
           38              C       5.051016      10.296318      15.056756       0.173196      23.991112 0.32505715E+03  0.71364949E+04                                 7.462659                            6.196249       0.133282       2.086692                    0.999297      24.862665      70.035786       0.629871       0.442924      -1.043472      -0.007375      -0.042279      -0.001923       0.042961      -0.002860      -0.020427       0.015922       0.089008      -0.140808      -0.056940      -0.014890       0.071831              8.047381       4.690960       0.537130       1.363875       9.401081       0.887677      10.050101           0.006040
           39              C       0.030662      13.026220      17.694387       0.050600      41.547762 0.54140270E+03  0.13369252E+05                                10.508959                            8.016149       0.413811       2.091810                    0.999880      29.455768      85.179247       0.557284       0.445084      -1.052643      -0.019256       0.016073      -0.025669       0.035889       0.111976      -0.075516       0.070259      -0.032553       0.160122      -0.184514       0.085539       0.098974             12.187195      14.965978      -6.479579       2.366128      13.551378      -1.364625       8.044230           0.013491
           40              C       0.020041      10.357748      18.137365       0.059697      41.409884 0.50979948E+03  0.12418230E+05                                10.533540                            7.812625       0.413624       2.098687                    0.999892      29.017472      83.720594       0.560041       0.448979      -1.048893      -0.018758      -0.032552       0.009509       0.038755      -0.127088      -0.039589      -0.051620       0.000292       0.261405      -0.185907       0.080437       0.105470             12.595657      15.515340       7.157208       3.322998      13.848560       3.090427       8.423071           0.012797
           41              C       2.797467      10.023627      18.067658       0.066849      40.542134 0.51572858E+03  0.12576738E+05                                10.354027                            7.828817       0.413110       2.099753                    0.999819      28.857134      82.824248       0.563582       0.445659      -1.052704       0.006328      -0.039587       0.010066       0.041334       0.123621       0.044418      -0.038665       0.087599       0.279879      -0.189404       0.077652       0.111752             12.268120      13.021420      -6.884598      -2.649434      15.423188       3.728416       8.359753           0.017759
           42              C       2.720485      13.442748      17.665155       0.044196      40.650844 0.53296127E+03  0.13083963E+05                                10.260921                            7.891502       0.450181       2.098664                    0.999932      29.365653      84.139129       0.569387       0.438182      -1.058802       0.009415       0.035024      -0.018587       0.040753      -0.111797       0.081012       0.072311       0.054219       0.167850      -0.189781       0.075904       0.113877             11.819283      13.133766       6.459413      -2.319427      14.415625      -2.727414       7.908457           0.018600
           43              C       1.011341      13.173054      20.023957       0.087667      40.631672 0.51770069E+03  0.12682741E+05                                10.477052                            7.927561       0.213827       2.034242                    0.999686      29.203829      85.011275       0.549212       0.455231      -1.043340      -0.001415       0.023229       0.041344       0.047444       0.043501       0.072571      -0.131937       0.065855      -0.169681      -0.192706       0.082279       0.110427             12.298515       9.279288      -3.492913      -3.625181      12.134731       6.297274      15.481525           0.019305
           44              C       1.337506      10.630438      20.296040      -0.045427      39.813108 0.59420956E+03  0.15059127E+05                                10.286310                            8.483589       0.211036       2.015388                    0.998864      31.120781      91.974635       0.532102       0.454204      -1.044504       0.015667      -0.005504      -0.017803       0.024345      -0.007805       0.029378       0.122311       0.065427      -0.339479      -0.187937       0.085740       0.102197             11.077307       7.762168       0.765036      -1.233452       9.637016      -3.255978      15.832738          -0.012147
           45              C       3.430226      12.023858      19.621454      -0.027057      39.222389 0.57415345E+03  0.14425565E+05                                10.170305                            8.321600       0.195098       2.012500                    0.999153      30.762465      90.504779       0.538994       0.452290      -1.045674      -0.009339      -0.028388       0.006799       0.030648      -0.033598      -0.120130      -0.035314      -0.193060       0.024637      -0.186165       0.079569       0.106597             11.183641      16.280621       1.865486       4.052777       7.823885       1.135256       9.446418          -0.011831
           46              C       1.611670      11.475480      16.336221      -0.051569      38.852318 0.61672880E+03  0.15759818E+05                                10.078907                            8.601127       0.188179       2.001071                    0.999113      31.502497      93.178914       0.532846       0.449829      -1.048100      -0.010142       0.008162       0.007101       0.014829      -0.001925      -0.004858      -0.047707      -0.030818      -0.522346      -0.182216       0.071720       0.110495             10.752212       8.063974      -0.276911      -0.387245       8.702222       3.226653      15.490441          -0.011851
           47              C       5.632852       0.782113      19.650686       0.258453      23.635720 0.29341162E+03  0.63189742E+04                                 7.473519                            5.950376      -0.030476       2.035163                    0.999330      24.581928      70.023021       0.628484       0.452525      -1.031306      -0.006060       0.056373       0.005730       0.056986       0.010785      -0.045490       0.007653       0.123028      -0.216780      -0.085367      -0.024240       0.109607              8.220427       4.540839      -0.421004       1.493738       9.944038      -0.089760      10.176405           0.008333
           48              C       5.825752       2.628018      20.972874       0.164578      23.998577 0.30362054E+03  0.65436881E+04                                 7.382148                            5.904100       0.270250       2.130648                    0.999610      24.555961      68.212724       0.660096       0.430534      -1.052417      -0.003314      -0.045821      -0.018156       0.049398       0.016364      -0.029797       0.018572       0.076430      -0.117787      -0.059980      -0.007678       0.067658              8.076883       4.276185      -0.526780       1.386522       8.730295      -0.112909      11.224168           0.005623
           49              C       5.496182       3.419121      19.907028      -0.125715      28.007794 0.39451492E+03  0.90224733E+04                                 7.995505                            6.631222       0.415300       2.142756                    0.999458      27.385507      76.810069       0.640750       0.417980      -1.066751       0.004784       0.004005       0.001577       0.006436       0.006064      -0.006291       0.002347       0.017155      -0.030247      -0.013254      -0.003368       0.016623              8.558907       4.775756      -0.683348       1.428902       9.475610      -0.764952      11.425355           0.001279
           50              C       5.286678       2.804818      18.672536       0.173172      23.991581 0.32506380E+03  0.71366730E+04                                 7.462703                            6.196268       0.133336       2.086698                    0.999297      24.863088      70.036995       0.629877       0.442918      -1.043476       0.007374      -0.042285       0.001926       0.042966       0.002857      -0.020423      -0.015928       0.088993      -0.140781      -0.056936      -0.014882       0.071818              8.047434       4.690975      -0.537132       1.363884       9.401149      -0.887662      10.050180           0.006042
           51              C       3.831764       9.448280       6.451289       0.050607      41.547463 0.54139874E+03  0.13369127E+05                                10.508898                            8.016113       0.413843       2.091821                    0.999880      29.455673      85.178820       0.557287       0.445084      -1.052644      -0.019263      -0.016059      -0.025689       0.035900      -0.111978      -0.075511      -0.070258      -0.032547       0.160120      -0.184512       0.085541       0.098971             12.187118      14.965891       6.479506       2.366112      13.551263       1.364601       8.044201           0.013454
           52              C       3.821143      12.116752       6.894267       0.059666      41.410484 0.50980774E+03  0.12418472E+05                                10.533612                            7.812664       0.413669       2.098698                    0.999892      29.017692      83.721168       0.560043       0.448976      -1.048896      -0.018747       0.032541       0.009498       0.038737       0.127087      -0.039582       0.051615       0.000300       0.261409      -0.185903       0.080435       0.105468             12.595763      15.515477      -7.157304       3.323039      13.848701      -3.090477       8.423112           0.012761
           53              C       6.598569      12.450873       6.824560       0.066826      40.542344 0.51573155E+03  0.12576821E+05                                10.354045                            7.828823       0.413138       2.099761                    0.999819      28.857194      82.824282       0.563584       0.445657      -1.052706       0.006322       0.039571       0.010052       0.041314      -0.123620       0.044412       0.038656       0.087610       0.279879      -0.189401       0.077651       0.111750             12.268154      13.021445       6.884631      -2.649439      15.423264      -3.728440       8.359752           0.017721
           54              C       6.521587       9.031752       6.422057       0.044201      40.650843 0.53296158E+03  0.13083973E+05                                10.260914                            7.891500       0.450184       2.098664                    0.999932      29.365698      84.139292       0.569387       0.438182      -1.058802       0.009422      -0.035012      -0.018607       0.040753       0.111800       0.081012      -0.072303       0.054225       0.167851      -0.189780       0.075900       0.113880             11.819274      13.133763      -6.459389      -2.319431      14.415591       2.727413       7.908468           0.018555
           55              C       4.812443       9.301446       8.780859       0.087756      40.630404 0.51767997E+03  0.12682160E+05                                10.477016                            7.927526       0.213612       2.034186                    0.999685      29.203296      85.010656       0.549198       0.455245      -1.043327      -0.001428      -0.023254       0.041370       0.047479      -0.043504       0.072581       0.131949       0.065847      -0.169699      -0.192723       0.082283       0.110440             12.298486       9.279310       3.492915      -3.625174      12.134694      -6.297240      15.481454           0.019275
           56              C       5.138608      11.844062       9.052942      -0.045432      39.813782 0.59422381E+03  0.15059547E+05                                10.286348                            8.483643       0.210963       2.015358                    0.998864      31.121009      91.974844       0.532106       0.454199      -1.044510       0.015668       0.005522      -0.017809       0.024354       0.007804       0.029380      -0.122309       0.065427      -0.339491      -0.187938       0.085740       0.102198             11.077334       7.762220      -0.765039      -1.233447       9.637074       3.255951      15.832707          -0.012189
           57              C      -0.015672      10.450643       8.378356      -0.027042      39.222061 0.57414595E+03  0.14425353E+05                                10.170299                            8.321577       0.195046       2.012486                    0.999153      30.762419      90.505070       0.538991       0.452293      -1.045670      -0.009321       0.028405       0.006783       0.030655       0.033602      -0.120139       0.035323      -0.193052       0.024631      -0.186173       0.079571       0.106602             11.183651      16.280661      -1.865479       4.052783       7.823884      -1.135266       9.446408          -0.011869
           58              C       5.412772      10.999020       5.093123      -0.051576      38.852272 0.61672896E+03  0.15759817E+05                                10.078902                            8.601133       0.188199       2.001080                    0.999113      31.502392      93.178466       0.532845       0.449830      -1.048101      -0.010138      -0.008152       0.007110       0.014825       0.001924      -0.004861       0.047700      -0.030814      -0.522343      -0.182213       0.071722       0.110490             10.752204       8.063983       0.276907      -0.387242       8.702220      -3.226651      15.490410          -0.011885
           59              C       2.186954       6.709387       8.407588       0.258479      23.635737 0.29341210E+03  0.63190038E+04                                 7.473596                            5.950437      -0.030604       2.035125                    0.999330      24.582015      70.023979       0.628470       0.452534      -1.031299      -0.006058      -0.056379       0.005731       0.056992      -0.010786      -0.045497      -0.007668       0.123048      -0.216798      -0.085379      -0.024242       0.109621              8.220510       4.540889       0.421005       1.493753       9.944135       0.089749      10.176506           0.008291
           60              C       2.379854       4.863482       9.729777       0.164594      23.998820 0.30362419E+03  0.65438019E+04                                 7.382248                            5.904174       0.270152       2.130615                    0.999610      24.556215      68.214145       0.660084       0.430540      -1.052411      -0.003319       0.045825      -0.018163       0.049405      -0.016370      -0.029804      -0.018579       0.076423      -0.117793      -0.059991      -0.007669       0.067660              8.076991       4.276239       0.526776       1.386537       8.730395       0.112882      11.224340           0.005586
           61              C       2.050284       4.072379       8.663931      -0.125698      28.007255 0.39450637E+03  0.90222281E+04                                 7.995424                            6.631171       0.415316       2.142771                    0.999458      27.385077      76.808636       0.640750       0.417982      -1.066750       0.004786      -0.004008       0.001572       0.006438      -0.006065      -0.006293      -0.002340       0.017170      -0.030252      -0.013252      -0.003379       0.016632              8.558816       4.775724       0.683347       1.428892       9.475498       0.765001      11.425226           0.001237
           62              C       1.840780       4.686682       7.429439       0.173203      23.991065 0.32505645E+03  0.71364796E+04                                 7.462667                            6.196256       0.133260       2.086686                    0.999297      24.862640      70.035837       0.629868       0.442926      -1.043470       0.007375       0.042279       0.001924       0.042961      -0.002861      -0.020428       0.015921       0.089012      -0.140811      -0.056941      -0.014892       0.071833              8.047389       4.690968       0.537131       1.363877       9.401088       0.887679      10.050112           0.006016
           63              C       6.861134       1.956780       4.791808       0.050571      41.548524 0.54141456E+03  0.13369611E+05                                10.509063                            8.016219       0.413847       2.091817                    0.999880      29.456068      85.180174       0.557284       0.445082      -1.052645       0.019249      -0.016069       0.025662       0.035879       0.111974      -0.075517       0.070257      -0.032551       0.160113      -0.184510       0.085539       0.098971             12.187329      14.966156      -6.479676       2.366155      13.551534      -1.364640       8.044296           0.013464
           64              C       6.871755       4.625252       4.348830       0.059710      41.409683 0.50979629E+03  0.12418137E+05                                10.533521                            7.812609       0.413601       2.098682                    0.999892      29.017395      83.720426       0.560041       0.448980      -1.048892       0.018762       0.032551      -0.009508       0.038756      -0.127089      -0.039589      -0.051618       0.000289       0.261405      -0.185907       0.080438       0.105468             12.595639      15.515322       7.157198       3.322988      13.848543       3.090417       8.423053           0.012764
           65              C       4.094329       4.959373       4.418537       0.066861      40.541979 0.51572597E+03  0.12576663E+05                                10.354010                            7.828802       0.413096       2.099750                    0.999819      28.857081      82.824137       0.563582       0.445659      -1.052703      -0.006330       0.039588      -0.010064       0.041335       0.123622       0.044418      -0.038665       0.087597       0.279878      -0.189404       0.077653       0.111751             12.268105      13.021406      -6.884588      -2.649426      15.423171       3.728406       8.359737           0.017724
           66              C       4.171311       1.540252       4.821040       0.044169      40.651675 0.53297421E+03  0.13084359E+05                                10.261058                            7.891595       0.450193       2.098664                    0.999932      29.365986      84.140327       0.569384       0.438182      -1.058802      -0.009411      -0.035016       0.018582       0.040743      -0.111795       0.081010       0.072310       0.054226       0.167835      -0.189777       0.075903       0.113874             11.819455      13.133973       6.459542      -2.319468      14.415846      -2.727457       7.908547           0.018569
           67              C       5.880455       1.809946       2.462238       0.087669      40.631520 0.51769831E+03  0.12682672E+05                                10.477049                            7.927559       0.213803       2.034237                    0.999686      29.203741      85.011091       0.549210       0.455233      -1.043338       0.001417      -0.023231      -0.041341       0.047443       0.043502       0.072571      -0.131937       0.065857      -0.169678      -0.192706       0.082280       0.110426             12.298511       9.279289      -3.492919      -3.625181      12.134744       6.297275      15.481500           0.019284
           68              C       5.554290       4.352561       2.190155      -0.045430      39.813243 0.59421199E+03  0.15059210E+05                                10.286347                            8.483617       0.211034       2.015387                    0.998864      31.120843      91.974991       0.532100       0.454205      -1.044503      -0.015666       0.005503       0.017800       0.024342      -0.007806       0.029378       0.122311       0.065430      -0.339478      -0.187938       0.085741       0.102196             11.077349       7.762201       0.765042      -1.233457       9.637066      -3.255997      15.832780          -0.012179
           69              C       3.461570       2.959143       2.864741      -0.027058      39.222396 0.57415357E+03  0.14425571E+05                                10.170314                            8.321607       0.195091       2.012499                    0.999153      30.762468      90.504857       0.538994       0.452291      -1.045673       0.009337       0.028384      -0.006797       0.030644      -0.033598      -0.120131      -0.035316      -0.193060       0.024642      -0.186166       0.079568       0.106598             11.183654      16.280640       1.865494       4.052778       7.823900       1.135261       9.446421          -0.011856
           70              C       5.280126       3.507520       6.149974      -0.051567      38.852360 0.61672980E+03  0.15759855E+05                                10.078925                            8.601142       0.188157       2.001064                    0.999113      31.502538      93.179169       0.532844       0.449830      -1.048100       0.010142      -0.008164      -0.007099       0.014829      -0.001925      -0.004858      -0.047704      -0.030819      -0.522351      -0.182217       0.071721       0.110495             10.752230       8.063992      -0.276911      -0.387245       8.702245       3.226661      15.490453          -0.011885
           71              C       1.258944      14.200887       2.835509       0.258451      23.635819 0.29341320E+03  0.63190162E+04                                 7.473535                            5.950388      -0.030466       2.035165                    0.999330      24.581996      70.023245       0.628484       0.452525      -1.031307       0.006058      -0.056369      -0.005730       0.056983       0.010786      -0.045488       0.007658       0.123025      -0.216766      -0.085363      -0.024239       0.109602              8.220444       4.540845      -0.421003       1.493742       9.944067      -0.089750      10.176420           0.008320
           72              C       1.066044      12.354982       1.513321       0.164575      23.998955 0.30362588E+03  0.65438355E+04                                 7.382221                            5.904147       0.270240       2.130639                    0.999610      24.556272      68.213882       0.660094       0.430533      -1.052417       0.003313       0.045822       0.018158       0.049400       0.016364      -0.029795       0.018575       0.076425      -0.117774      -0.059979      -0.007674       0.067653              8.076968       4.276222      -0.526790       1.386541       8.730390      -0.112926      11.224291           0.005615
           73              C       1.395614      11.563879       2.579167      -0.125721      28.008426 0.39452544E+03  0.90227845E+04                                 7.995644                            6.631324       0.415263       2.142737                    0.999458      27.385947      76.811902       0.640743       0.417981      -1.066749      -0.004786      -0.004003      -0.001576       0.006435       0.006063      -0.006291       0.002346       0.017149      -0.030248      -0.013253      -0.003367       0.016620              8.559063       4.775831      -0.683366       1.428934       9.475788      -0.764987      11.425568           0.001249
           74              C       1.605118      12.178182       3.813659       0.173166      23.991739 0.32506616E+03  0.71367380E+04                                 7.462731                            6.196285       0.133351       2.086700                    0.999297      24.863198      70.037373       0.629877       0.442917      -1.043476      -0.007374       0.042282      -0.001923       0.042964       0.002858      -0.020422      -0.015924       0.088997      -0.140765      -0.056929      -0.014887       0.071817              8.047468       4.690987      -0.537132       1.363894       9.401188      -0.887655      10.050230           0.006028
           75              N       3.860599       6.256901      16.462143      -0.336290      42.727580 0.57108441E+03  0.14090102E+05                                10.137923                            7.814601       0.312488       2.107301                    0.997809      29.501897      81.410405       0.619081       0.401000      -1.095906      -0.024983      -0.018021      -0.013078       0.033466      -0.090697      -0.064267      -0.046258      -0.014537       0.097754      -0.142626       0.061899       0.080727             11.708423      13.662583       6.577652       2.183133      14.166080       1.871528       7.296607           0.052590
           76              N       6.479504       9.580130      17.894514      -0.325421      43.000389 0.54108058E+03  0.13201523E+05                                10.260569                            7.660048       0.221701       2.086470                    0.997330      29.167318      80.647820       0.617322       0.406661      -1.089541       0.017365       0.018189       0.020509       0.032450      -0.112081      -0.034298      -0.030773       0.009794       0.184066      -0.152729       0.070185       0.082544             12.220862      14.597805       7.050909       3.488436      13.917943       3.625671       8.146838           0.059300
           77              N       3.437271       9.093183      17.845044      -0.334307      40.961254 0.53254344E+03  0.12914324E+05                                 9.829479                            7.509361       0.333209       2.111873                    0.998759      29.244847      80.061152       0.636073       0.397084      -1.098373      -0.037640       0.012132       0.019166       0.043946       0.099831       0.027748      -0.027821       0.081369       0.186452      -0.146033       0.064753       0.081280             11.568312      12.866038      -6.530074      -3.007857      14.202832       3.402818       7.636067           0.057675
           78              N      -0.280976       6.806777      16.502619      -0.335519      42.209571 0.55521031E+03  0.13590411E+05                                 9.994979                            7.658099       0.314170       2.102111                    0.998780      29.429634      80.660425       0.631707       0.396110      -1.100230       0.041353      -0.005177      -0.014041       0.043977       0.092134       0.048646      -0.053697       0.051588       0.116804      -0.143700       0.064526       0.079173             11.605823      13.366706      -6.753713      -2.386550      14.302944       2.810752       7.147819           0.067027
           79              N       2.422959       6.378263      12.873347      -0.383904      43.722581 0.57492438E+03  0.14240997E+05                                10.330813                            7.862812       0.214043       2.068070                    0.996925      30.190200      84.097272       0.613197       0.403252      -1.091886      -0.023346      -0.024753       0.026145       0.042911      -0.029755       0.039276       0.101099       0.062793      -0.127516      -0.141197       0.064478       0.076719             12.112310       8.828423       3.480988      -3.923719      11.181265      -6.120499      16.327243           0.053167
           80              N       1.884307       2.544113      12.473092      -0.296357      31.813180 0.48106119E+03  0.11365846E+05                                 8.151976                            7.053264       0.687082       2.194574                    0.999862      29.456325      79.431036       0.668488       0.387803      -1.105590      -0.021200       0.041205       0.108003       0.117524       0.025929       0.026352      -0.162032       0.096303      -0.390204      -0.238236       0.111322       0.126914              8.551183       5.769092      -0.352026      -0.888496       7.588966       2.489265      12.295492           0.039455
           81              N       5.949194       4.694174      13.525446      -0.327291      33.703608 0.51616912E+03  0.12409663E+05                                 8.499411                            7.333369       0.781829       2.218720                    0.999704      29.976818      81.491917       0.652066       0.390703      -1.103740       0.084864      -0.053495       0.061837       0.117845       0.045126      -0.158591       0.037429      -0.218962      -0.003618      -0.232507       0.110668       0.121839              9.065585      12.899062      -1.503930       3.157102       6.395956      -0.869156       7.901736           0.036033
           82              N       1.500255       3.778713      18.526376      -0.324017      31.335904 0.51586748E+03  0.12390369E+05                                 8.019632                            7.281701       0.656392       2.171942                    0.999779      30.169686      81.755718       0.661609       0.385442      -1.108401       0.006881       0.025386      -0.105309       0.108544       0.002843      -0.010072       0.062699      -0.012081      -0.642565      -0.226119       0.101346       0.124773              8.199559       6.636633       0.180945      -0.297356       6.255736      -2.122982      11.706309           0.033471
           83              N       4.984635       8.968824      15.175933      -0.251147      33.645432 0.50532188E+03  0.12102856E+05                                 8.676005                            7.287736       0.119145       2.077021                    0.997957      27.372035      74.638093       0.648840       0.394138      -1.099660      -0.023111       0.080201      -0.122044       0.147855       0.012764      -0.022856       0.071936       0.023802      -0.202220      -0.111798       0.049958       0.061840              9.417434       5.520658       0.855503       1.394814      12.227667       1.937920      10.503976           0.037029
           84              N       4.444005       8.781536      12.882341      -0.303488      33.979847 0.49181785E+03  0.11635861E+05                                 8.523392                            7.008238       0.536159       2.194377                    0.999519      27.548475      73.332950       0.691301       0.374494      -1.119938       0.042553       0.110337       0.115536       0.165329      -0.018624      -0.014484      -0.078747       0.027647      -0.117360      -0.102398       0.035953       0.066445              9.278026       5.262073       0.615536       1.722019      10.542328      -1.106981      12.029678           0.027815
           85              N       6.477095      13.748401      17.267149      -0.336289      42.728486 0.57109769E+03  0.14090526E+05                                10.138108                            7.814722       0.312397       2.107269                    0.997809      29.502150      81.411646       0.619072       0.401003      -1.095903       0.024988      -0.018005       0.013100       0.033469       0.090697      -0.064271       0.046256      -0.014536       0.097737      -0.142626       0.061894       0.080731             11.708661      13.662860      -6.577832       2.183174      14.166408      -1.871572       7.296714           0.052602
           86              N       3.858190       2.088630      15.834779      -0.325426      43.000782 0.54108578E+03  0.13201687E+05                                10.260653                            7.660100       0.221658       2.086454                    0.997330      29.167430      80.648364       0.617318       0.406662      -1.089539      -0.017364       0.018195      -0.020490       0.032441       0.112084      -0.034295       0.030769       0.009801       0.184071      -0.152730       0.070184       0.082547             12.220978      14.597941      -7.050992       3.488479      13.918091      -3.625719       8.146903           0.059283
           87              N       6.900423       1.601683      15.884248      -0.334314      40.961530 0.53254777E+03  0.12914459E+05                                 9.829536                            7.509400       0.333169       2.111858                    0.998759      29.244951      80.061594       0.636070       0.397085      -1.098372       0.037639       0.012137      -0.019144       0.043938      -0.099835       0.027748       0.027815       0.081373       0.186457      -0.146036       0.064750       0.081286             11.568384      12.866105       6.530118      -3.007876      14.202945      -3.402849       7.636104           0.057659
           88              N       3.371670      14.298277      17.226674      -0.335506      42.209413 0.55520730E+03  0.13590323E+05                                 9.994975                            7.658092       0.314139       2.102104                    0.998780      29.429504      80.660101       0.631705       0.396111      -1.100229      -0.041355      -0.005162       0.014063       0.043985      -0.092135       0.048645       0.053701       0.051587       0.116791      -0.143701       0.064528       0.079172             11.605822      13.366707       6.753724      -2.386537      14.302958      -2.810739       7.147799           0.067039
           89              N       0.667735      13.869763      20.855946      -0.383779      43.715889 0.57481848E+03  0.14237696E+05                                10.329730                            7.862062       0.214089       2.068122                    0.996925      30.187532      84.087394       0.613230       0.403249      -1.091889       0.023329      -0.024742      -0.026118       0.042879       0.029758       0.039263      -0.101075       0.062800      -0.127512      -0.141171       0.064481       0.076690             12.110940       8.827460      -3.480507      -3.923163      11.180057       6.119687      16.325302           0.053198
           90              N       1.206387      10.035613      21.256200      -0.296346      31.815334 0.48110222E+03  0.11367105E+05                                 8.152578                            7.053760       0.687004       2.194560                    0.999862      29.456408      79.433351       0.668434       0.387825      -1.105570       0.021196       0.041225      -0.107990       0.117518      -0.025924       0.026347       0.162044       0.096323      -0.390164      -0.238241       0.111327       0.126914              8.551830       5.769477       0.352057      -0.888580       7.589494      -2.489476      12.296520           0.039514
           91              N       4.388500      12.185674      20.203846      -0.327230      33.700279 0.51610380E+03  0.12407677E+05                                 8.498793                            7.332856       0.782006       2.218798                    0.999704      29.975239      81.485755       0.652097       0.390697      -1.103746      -0.084872      -0.053463      -0.061803       0.117818      -0.045116      -0.158577      -0.037408      -0.218966      -0.003579      -0.232488       0.110666       0.121822              9.064910      12.898027       1.503799       3.156839       6.395520       0.869079       7.901183           0.036089
           92              N       1.590439      11.270213      15.202916      -0.324071      31.338314 0.51591958E+03  0.12391950E+05                                 8.020081                            7.282103       0.656282       2.171890                    0.999779      30.170943      81.760559       0.661585       0.385445      -1.108397      -0.006886       0.025401       0.105319       0.108557      -0.002844      -0.010073      -0.062710      -0.012084      -0.642598      -0.226134       0.101350       0.124784              8.200020       6.636994      -0.180963      -0.297382       6.256081       2.123140      11.706986           0.033451
           93              N       5.353059       1.477324      18.553359      -0.251176      33.646279 0.50533738E+03  0.12103317E+05                                 8.676127                            7.287831       0.119206       2.077031                    0.997958      27.372530      74.639662       0.648839       0.394136      -1.099662       0.023110       0.080203       0.122053       0.147863      -0.012763      -0.022856      -0.071933       0.023799      -0.202220      -0.111796       0.049957       0.061839              9.417569       5.520724      -0.855519       1.394823      12.227898      -1.937920      10.504084           0.037034
           94              N       5.893689       1.290036      20.846951      -0.303418      33.976610 0.49175955E+03  0.11634121E+05                                 8.522856                            7.007826       0.536102       2.194390                    0.999518      27.546747      73.326897       0.691322       0.374494      -1.119939      -0.042539       0.110322      -0.115519       0.165303       0.018625      -0.014475       0.078742       0.027632      -0.117358      -0.102389       0.035942       0.066447              9.277423       5.261764      -0.615469       1.721878      10.541681       1.106958      12.028823           0.027823
           95              N       3.031197       8.726099       6.024052      -0.336307      42.728562 0.57110013E+03  0.14090593E+05                                10.138093                            7.814720       0.312472       2.107290                    0.997809      29.502269      81.411837       0.619075       0.401001      -1.095905       0.024985       0.018023       0.013080       0.033469      -0.090700      -0.064270      -0.046258      -0.014538       0.097749      -0.142630       0.061899       0.080730             11.708638      13.662840       6.577799       2.183173      14.166358       1.871563       7.296714           0.052557
           96              N       0.412292       5.402870       4.591681      -0.325438      43.001409 0.54109577E+03  0.13201990E+05                                10.260740                            7.660163       0.221696       2.086462                    0.997330      29.167710      80.649285       0.617316       0.406662      -1.089540      -0.017366      -0.018193      -0.020508       0.032452      -0.112084      -0.034300      -0.030771       0.009796       0.184066      -0.152732       0.070183       0.082549             12.221086      14.598087       7.051065       3.488511      13.918207       3.625750       8.146965           0.059262
           97              N       3.454525       5.889817       4.641151      -0.334326      40.962307 0.53255969E+03  0.12914822E+05                                 9.829660                            7.509486       0.333201       2.111864                    0.998759      29.245256      80.062693       0.636067       0.397085      -1.098372       0.037643      -0.012134      -0.019165       0.043949       0.099836       0.027748      -0.027820       0.081372       0.186451      -0.146037       0.064753       0.081284             11.568545      12.866316      -6.530234      -3.007931      14.203121       3.402900       7.636199           0.057625
           98              N      -0.074228       8.176223       5.983576      -0.335535      42.210434 0.55522388E+03  0.13590831E+05                                 9.995127                            7.658202       0.314164       2.102104                    0.998780      29.429959      80.661654       0.631701       0.396111      -1.100229      -0.041356       0.005178       0.014043       0.043981       0.092138       0.048648      -0.053698       0.051588       0.116799      -0.143703       0.064527       0.079177             11.606010      13.366940      -6.753847      -2.386591      14.303182       2.810798       7.147910           0.066982
           99              N       4.468837       8.604737       9.612848      -0.383905      43.722490 0.57492287E+03  0.14240950E+05                                10.330800                            7.862802       0.214041       2.068070                    0.996925      30.190159      84.097125       0.613197       0.403252      -1.091886       0.023348       0.024755      -0.026144       0.042912      -0.029756       0.039276       0.101100       0.062792      -0.127514      -0.141197       0.064478       0.076719             12.112295       8.828411       3.480982      -3.923715      11.181249      -6.120491      16.327225           0.053148
          100              N       5.007489      12.438887      10.013103      -0.296351      31.812982 0.48105732E+03  0.11365730E+05                                 8.151934                            7.053228       0.687083       2.194576                    0.999862      29.456265      79.430745       0.668491       0.387802      -1.105591       0.021199      -0.041209      -0.108001       0.117523       0.025929       0.026350      -0.162036       0.096306      -0.390209      -0.238240       0.111323       0.126917              8.551138       5.769064      -0.352024      -0.888492       7.588924       2.489249      12.295426           0.039449
          101              N       0.942602      10.288826       8.960749      -0.327291      33.703667 0.51617029E+03  0.12409699E+05                                 8.499421                            7.333378       0.781821       2.218717                    0.999704      29.976851      81.492039       0.652066       0.390703      -1.103740      -0.084864       0.053496      -0.061837       0.117845       0.045126      -0.158591       0.037430      -0.218960      -0.003615      -0.232506       0.110668       0.121838              9.065597      12.899078      -1.503937       3.157107       6.395965      -0.869159       7.901747           0.036018
          102              N       5.391541      11.204287       3.959819      -0.324017      31.336406 0.51587864E+03  0.12390711E+05                                 8.019742                            7.281801       0.656362       2.171931                    0.999779      30.169868      81.756612       0.661601       0.385444      -1.108399      -0.006880      -0.025382       0.105312       0.108545       0.002843      -0.010074       0.062697      -0.012079      -0.642570      -0.226121       0.101348       0.124772              8.199671       6.636728       0.180950      -0.297364       6.255820      -2.123021      11.706465           0.033410
          103              N       1.907161       6.014176       7.310262      -0.251152      33.645579 0.50532485E+03  0.12102943E+05                                 8.676025                            7.287754       0.119154       2.077023                    0.997957      27.372117      74.638343       0.648840       0.394138      -1.099660       0.023111      -0.080202       0.122047       0.147858       0.012764      -0.022857       0.071937       0.023806      -0.202226      -0.111802       0.049961       0.061840              9.417455       5.520672       0.855504       1.394817      12.227696       1.937916      10.503997           0.037009
          104              N       2.447791       6.201464       9.603854      -0.303483      33.979734 0.49181591E+03  0.11635802E+05                                 8.523368                            7.008221       0.536163       2.194379                    0.999519      27.548422      73.332740       0.691302       0.374493      -1.119938      -0.042553      -0.110337      -0.115536       0.165329      -0.018624      -0.014484      -0.078746       0.027647      -0.117362      -0.102398       0.035953       0.066445              9.278000       5.262060       0.615534       1.722013      10.542300      -1.106977      12.029639           0.027803
          105              N       0.414701       1.234599       5.219046      -0.336241      42.726816 0.57107008E+03  0.14089681E+05                                10.137876                            7.814554       0.312358       2.107269                    0.997809      29.501383      81.409180       0.619076       0.401005      -1.095901      -0.024975       0.017987      -0.013095       0.033448       0.090684      -0.064265       0.046248      -0.014537       0.097716      -0.142605       0.061883       0.080722             11.708378      13.662531      -6.577646       2.183114      14.166045      -1.871513       7.296559           0.052541
          106              N       3.033606      12.894370       6.651416      -0.325372      42.998814 0.54105577E+03  0.13200776E+05                                10.260367                            7.659904       0.221617       2.086455                    0.997330      29.166572      80.645532       0.617323       0.406664      -1.089538       0.017352      -0.018177       0.020478       0.032417       0.112069      -0.034291       0.030763       0.009797       0.184053      -0.152710       0.070175       0.082535             12.220614      14.597490      -7.050746       3.488347      13.917675      -3.625578       8.146678           0.059222
          107              N      -0.008627      13.381317       6.601947      -0.334260      40.959651 0.53251801E+03  0.12913559E+05                                 9.829252                            7.509200       0.333134       2.111860                    0.998759      29.244106      80.058775       0.636078       0.397086      -1.098371      -0.037616      -0.012131       0.019133       0.043911      -0.099819       0.027744       0.027812       0.081371       0.186442      -0.146017       0.064743       0.081274             11.568029      12.865684       6.529883      -3.007753      14.202518      -3.402713       7.635886           0.057596
          108              N       3.520126       0.684723       5.259521      -0.335458      42.208014 0.55518443E+03  0.13589634E+05                                 9.994797                            7.657963       0.314087       2.102099                    0.998780      29.428815      80.658046       0.631706       0.396114      -1.100226       0.041331       0.005157      -0.014058       0.043960      -0.092122       0.048635       0.053696       0.051589       0.116768      -0.143681       0.064519       0.079161             11.605605      13.366443       6.753575      -2.386481      14.302690      -2.810673       7.147681           0.066975
          109              N       6.224061       1.113237       1.630249      -0.383783      43.715966 0.57481978E+03  0.14237736E+05                                10.329742                            7.862070       0.214092       2.068122                    0.996925      30.187557      84.087489       0.613230       0.403249      -1.091889      -0.023327       0.024741       0.026119       0.042878       0.029757       0.039263      -0.101075       0.062800      -0.127511      -0.141170       0.064481       0.076689             12.110955       8.827476      -3.480522      -3.923171      11.180089       6.119704      16.325299           0.053179
          110              N       5.685409       4.947387       1.229995      -0.296353      31.815600 0.48110746E+03  0.11367263E+05                                 8.152635                            7.053808       0.686987       2.194554                    0.999862      29.456500      79.433782       0.668430       0.387826      -1.105569      -0.021197      -0.041227       0.107988       0.117518      -0.025926       0.026347       0.162042       0.096326      -0.390158      -0.238239       0.111325       0.126913              8.551890       5.769516       0.352061      -0.888586       7.589553      -2.489502      12.296600           0.039486
          111              N       2.503296       2.797326       2.282349      -0.327233      33.700449 0.51610718E+03  0.12407780E+05                                 8.498828                            7.332885       0.781990       2.218792                    0.999704      29.975303      81.486040       0.652095       0.390698      -1.103745       0.084871       0.053461       0.061805       0.117818      -0.045116      -0.158578      -0.037409      -0.218963      -0.003578      -0.232488       0.110667       0.121821              9.064948      12.898085       1.503812       3.156851       6.395550       0.869087       7.901210           0.036059
          112              N       5.301357       3.712787       7.283279      -0.324079      31.338686 0.51592775E+03  0.12392196E+05                                 8.020142                            7.282158       0.656262       2.171880                    0.999779      30.171175      81.761375       0.661583       0.385445      -1.108397       0.006886      -0.025399      -0.105320       0.108558      -0.002844      -0.010073      -0.062711      -0.012086      -0.642601      -0.226135       0.101350       0.124785              8.200080       6.637044      -0.180964      -0.297385       6.256128       2.123159      11.707069           0.033380
          113              N       1.538737      13.505676       3.932836      -0.251152      33.645308 0.50531895E+03  0.12102765E+05                                 8.675971                            7.287705       0.119208       2.077040                    0.997957      27.372000      74.637886       0.648843       0.394137      -1.099661      -0.023111      -0.080196      -0.122040       0.147849      -0.012763      -0.022855      -0.071930       0.023791      -0.202207      -0.111789       0.049951       0.061839              9.417397       5.520628      -0.855502       1.394791      12.227695      -1.937877      10.503867           0.037021
          114              N       0.998107      13.692964       1.639244      -0.303425      33.977192 0.49176965E+03  0.11634426E+05                                 8.522958                            7.007901       0.536091       2.194381                    0.999519      27.547048      73.328021       0.691317       0.374495      -1.119938       0.042538      -0.110323       0.115523       0.165306       0.018623      -0.014475       0.078741       0.027627      -0.117361      -0.102387       0.035940       0.066447              9.277536       5.261820      -0.615485       1.721900      10.541832       1.106960      12.028955           0.027815

******************************************************
Auxiliary information for the entire system
The total spin magnetic moment of the unit cell is   33.744075
The total net atomic charge of the unit cell is   -0.000004
Accuracy of reproducing the electrostatic potential in the unit cell:
  The inner radius (bohr) =    5.0000
  The outer radius (bohr) =   12.0000
  Valid grid points have density less than (e/(bohr^3)) =    0.0001
  The number of valid grid points were=        83463
  The rms potential error without charges in kcal/mol is=     11.12703
  The rms potential error with partial charges in kcal/mol is=      2.45415
  The RRMSE value at monopole order=      0.22056
  The rms potential error with partial charges and cloud penetration in kcal/mol is=      2.44864
  The RRMSE value at monopole order with cloud penetration is=      0.22006
  The rms potential error with partial charges and atomic dipoles in kcal/mol is=      0.96104
  The RRMSE value at dipole order=      0.08637
  The rms potential error with partial charges, atomic dipoles and cloud penetration in kcal/mol is=      0.93169
  The RRMSE value at dipole order with cloud penetration=      0.08373

******************************************************
The electron densities and ab initio electrostatic potential were computed in VASP using the PBE functional and
projector augmented wave method. See the main text of the journal article for a description of computational details.
The atomic charges, dipoles, and quadrupoles were computed with the DDEC6 method as described in
(a) T. A. Manz and N. Gabaldon Limas, RSC Adv. 6 (2016) 47771-47801 DOI: 10.1039/c6ra04656h
(b) N. Gabaldon Limas and T. A. Manz, RSC Adv. 8 (2018) 2678-2707 DOI: 10.1039/c7ra11829e.
For each atom in the material, the electron cloud parameters were fit to the spherically averaged atom-in-material
electron density using radial positions for which this density was between 10^-4 and 10^-2 electrons per cubic bohr.
The polarizabilities, dispersion coefficients, and quantum Drude oscillator (QDO) parameters were fit using the MCLF method.
The magnetic structure of the system was optimized in VASP from the default ferromagnetic initial guess using spin polarization.
The atomic spin moments (ASMs) were computed on this optimized magnetic structure using the DDEC6 partition as inputs
to the method of T. A. Manz and D. S. Sholl, J. Chem. Theory Comput. 7 (2011) 4146-4164 DOI: 10.1021/ct200539n.
The RMSE and RRMSE were computed using a uniform grid with Ewald summation.
