# Supplementary material for: A collection of forcefield precursors for metal–organic frameworks
Source: RSC Adv. 2019 Nov 13;9(63):36492–507. doi: 10.1039/c9ra07327b (PMC9075174; doi:10.1039/c9ra07327b)
Supplement: RA-009-C9RA07327B-s3984 [file RA-009-C9RA07327B-s3984.xyz]

  156
jmolscript: load "" {1 1 1} spacegroup "x,y,z" unitcell [{     11.714000     0.000000     0.000000 }, {      0.000000    14.233000     0.000000 }, {      0.000000     0.000000    17.313000 }]
Cd     0.171493     9.042510     0.298303     0.868433
Cd     0.171493     5.190490    17.014697     0.868433
Cd    11.542507    12.306990     8.954803     0.868433
Cd    11.542507     1.926010     8.358197     0.868433
H      2.734048     8.823037     2.229914     0.100851
H      2.786761     8.972483    15.676922     0.098594
H      5.060448     9.073538    15.626714     0.130702
H      4.977279     8.936901     2.280122     0.122851
H     -0.010543     4.397997     4.345563     0.121477
H      9.307944    10.001529    16.023181     0.095040
H      7.045971     9.917554    15.912378     0.130032
H      7.072913     7.896468     2.049859     0.126759
H      9.354800     7.950554     2.004845     0.100679
H      0.458017     6.836110     7.480947     0.134616
H      0.450989     8.343385     3.782890     0.132317
H      0.821151     9.776648     5.792930     0.333276
H      0.639584     9.210174     7.157194     0.349061
H      2.734048     5.409963    15.083086     0.100851
H      2.786761     5.260517     1.636078     0.098594
H      5.060448     5.159463     1.686286     0.130702
H      4.977279     5.296099    15.032878     0.122851
H     -0.010543     9.835003    12.967437     0.121477
H      9.307944     4.231471     1.289819     0.095040
H      7.045971     4.315446     1.400622     0.130032
H      7.072913     6.336532    15.263141     0.126759
H      9.354800     6.282446    15.308155     0.100679
H      0.458017     7.396890     9.832053     0.134616
H      0.450989     5.889615    13.530110     0.132317
H      0.821151     4.456352    11.520070     0.333276
H      0.639584     5.022826    10.155806     0.349061
H      8.979952    12.526463    10.886414     0.100851
H      8.927239    12.377017     7.020422     0.098594
H      6.653552    12.275963     6.970214     0.130702
H      6.736721    12.412599    10.936622     0.122851
H      0.010543     2.718503    13.002063     0.121477
H      2.406056    11.347971     7.366681     0.095040
H      4.668029    11.431946     7.255878     0.130032
H      4.641087    13.453032    10.706359     0.126759
H      2.359200    13.398946    10.661345     0.100679
H     11.255983     0.280390    16.137447     0.134616
H     11.263011    13.006115    12.439391     0.132317
H     10.892849    11.572852    14.449430     0.333276
H     11.074416    12.139326    15.813694     0.349061
H      8.979952     1.706537     6.426586     0.100851
H      8.927239     1.855983    10.292578     0.098594
H      6.653552     1.957038    10.342786     0.130702
H      6.736721     1.820401     6.376378     0.122851
H      0.010543    11.514497     4.310937     0.121477
H      2.406056     2.885029     9.946319     0.095040
H      4.668029     2.801054    10.057122     0.130032
H      4.641087     0.779968     6.606641     0.126759
H      2.359200     0.834054     6.651655     0.100679
H     11.255983    13.952610     1.175553     0.134616
H     11.263011     1.226885     4.873609     0.132317
H     10.892849     2.660148     2.863570     0.333276
H     11.074416     2.093674     1.499306     0.349061
C      3.193236     8.892778     1.424860     0.110699
C      3.241264     8.978176    16.487170     0.094208
C      4.608288     9.013759    16.438694    -0.195824
C      4.552060     8.929784     1.452561    -0.193431
C      5.307613     8.956827     0.347991     0.113087
C      0.138225     6.121613     2.378806     0.570152
C      6.771863     8.971060     0.328947     0.105384
C     -0.021085     5.259094     4.693554    -0.190008
C      8.852270     9.547496    16.694926     0.109908
C      7.485246     9.537533    16.639524    -0.191737
C     11.600374     4.268477     6.947707     0.573580
C      7.512188     8.331998     1.355608    -0.197995
C      8.882726     8.361888     1.317519     0.102707
C     11.619117     5.448392     6.054356    -0.012731
C      0.262394     6.737902     6.577209    -0.229718
C      0.294021     7.631735     4.359413    -0.243234
C      0.315107     7.838113     5.732334     0.330828
C      0.039828     6.357881     3.836561    -0.033351
C      3.193236     5.340222    15.888140     0.110699
C      3.241264     5.254824     0.825830     0.094208
C      4.608288     5.219241     0.874307    -0.195824
C      4.552060     5.303216    15.860439    -0.193431
C      5.307613     5.276173    16.965009     0.113087
C      0.138225     8.111387    14.934194     0.570152
C      6.771863     5.261940    16.984053     0.105384
C     -0.021085     8.973907    12.619446    -0.190008
C      8.852270     4.685504     0.618074     0.109908
C      7.485246     4.695467     0.673476    -0.191737
C     11.600374     9.964523    10.365293     0.573579
C      7.512188     5.901002    15.957392    -0.197995
C      8.882726     5.871113    15.995481     0.102706
C     11.619117     8.784608    11.258644    -0.012731
C      0.262394     7.495098    10.735791    -0.229718
C      0.294021     6.601265    12.953587    -0.243234
C      0.315107     6.394887    11.580666     0.330828
C      0.039828     7.875119    13.476439    -0.033351
C      8.520764    12.456722    10.081360     0.110699
C      8.472736    12.371324     7.830670     0.094208
C      7.105712    12.335741     7.782194    -0.195824
C      7.161940    12.419716    10.109061    -0.193431
C      6.406387    12.392673     9.004491     0.113087
C     11.575775     0.994887    11.035306     0.570152
C      4.942137    12.378440     8.985447     0.105384
C      0.021085     1.857407    13.350054    -0.190008
C      2.861730    11.802004     8.038426     0.109908
C      4.228754    11.811967     7.983024    -0.191737
C      0.113626     2.848023    15.604207     0.573579
C      4.201812    13.017502    10.012108    -0.197995
C      2.831274    12.987613     9.974019     0.102707
C      0.094883     1.668108    14.710856    -0.012731
C     11.451606     0.378598    15.233709    -0.229719
C     11.419979    13.717765    13.015913    -0.243234
C     11.398893    13.511387    14.388834     0.330827
C     11.674172     0.758619    12.493061    -0.033351
C      8.520764     1.776278     7.231640     0.110699
C      8.472736     1.861676     9.482330     0.094208
C      7.105712     1.897259     9.530807    -0.195824
C      7.161940     1.813284     7.203939    -0.193431
C      6.406387     1.840327     8.308509     0.113087
C     11.575775    13.238113     6.277694     0.570152
C      4.942137     1.854560     8.327553     0.105384
C      0.021085    12.375594     3.962946    -0.190008
C      2.861730     2.430996     9.274574     0.109908
C      4.228754     2.421033     9.329976    -0.191737
C      0.113626    11.384977     1.708793     0.573579
C      4.201812     1.215498     7.300892    -0.197995
C      2.831274     1.245388     7.338981     0.102706
C      0.094883    12.564892     2.602144    -0.012731
C     11.451606    13.854402     2.079291    -0.229719
C     11.419979     0.515235     4.297087    -0.243234
C     11.398893     0.721613     2.924166     0.330827
C     11.674172    13.474381     4.819939    -0.033351
N      2.493911     8.949710     0.301246    -0.195851
N      9.575024     8.958250     0.327216    -0.201870
N      0.634899     9.110543     6.303663    -0.741963
N      2.493911     5.283290    17.011754    -0.195851
N      9.575024     5.274750    16.985784    -0.201870
N      0.634899     5.122457    11.009337    -0.741963
N      9.220089    12.399790     8.957746    -0.195851
N      2.138976    12.391250     8.983716    -0.201870
N     11.079101    12.238957    14.960163    -0.741963
N      9.220089     1.833210     8.355254    -0.195851
N      2.138976     1.841750     8.329284    -0.201870
N     11.079101     1.994043     2.352837    -0.741963
O      0.165167     7.080917     1.561633    -0.610926
O      0.142911     4.927465     1.968488    -0.551720
O     -0.009371     4.422193     8.201168    -0.598917
O     11.458635     3.158303     6.447361    -0.565961
O      0.165167     7.152083    15.751367    -0.610926
O      0.142911     9.305535    15.344512    -0.551720
O     -0.009371     9.810807     9.111832    -0.598917
O     11.458635    11.074697    10.865639    -0.565961
O     11.548833     0.035583    10.218133    -0.610926
O     11.571089     2.189035    10.624988    -0.551720
O      0.009371     2.694307    16.857668    -0.598917
O      0.255365     3.958197    15.103861    -0.565961
O     11.548833    -0.035582     7.094867    -0.610926
O     11.571089    12.043965     6.688012    -0.551720
O      0.009371    11.538693     0.455332    -0.598917
O      0.255365    10.274803     2.209139    -0.565961

The following XYZ coordinates are in angstroms. Other properties are in atomic units.
The sperically averaged electron density of each atom fit to a function of the form exp(a - br)
eigen_1, eigen_2 and eigen_3 are the three eigenvalues of traceless quadrupole moment tensor
  atom number  atomic symbol              X              Y              Z     net charge C6 coefficient C8 coefficient C10 coefficient fluctuating dipole atomic polarizability isotropic forcefield polarizability              a              b squared Pearson coefficient          <r^3>          <r^4>         wp_QDO          m_QDO          q_QDO       dipole_x       dipole_y       dipole_z         dipole            Qxy            Qxz            Qyz     Q(x^2-y^2)  Q(3z^2 - R^2)        eigen_1        eigen_2        eigen_3 static polarizability      alpha(xx)      alpha(xy)      alpha(xz)      alpha(yy)      alpha(yz)      alpha(zz) atomic spin moment
            1             Cd       0.171493       9.042510       0.298303       0.868433     192.313738 0.44563446E+04  0.17075963E+06                                26.456795                           21.741885       0.920261       1.984526                    0.998359      79.892423     216.175531       0.401840       0.397784      -1.181748       0.001447      -0.025753       0.023388       0.034818       0.009096       0.002253      -0.044731      -0.245835       0.253962      -0.165643       0.038170       0.127474             33.452532      38.723374      -0.764832      -0.091814      32.927397       7.322719      28.706824           0.000001
            2             Cd       0.171493       5.190490      17.014697       0.868433     192.313731 0.44563446E+04  0.17075963E+06                                26.456794                           21.741885       0.920261       1.984526                    0.998359      79.892422     216.175528       0.401840       0.397784      -1.181748       0.001447       0.025753      -0.023388       0.034818      -0.009096      -0.002253      -0.044731      -0.245835       0.253962      -0.165643       0.038170       0.127474             33.452530      38.723372       0.764832       0.091814      32.927393       7.322719      28.706824           0.000001
            3             Cd      11.542507      12.306990       8.954803       0.868433     192.313729 0.44563446E+04  0.17075963E+06                                26.456794                           21.741885       0.920261       1.984526                    0.998359      79.892422     216.175528       0.401840       0.397784      -1.181748      -0.001447       0.025753       0.023388       0.034818       0.009096      -0.002253       0.044731      -0.245835       0.253962      -0.165643       0.038170       0.127474             33.452529      38.723371      -0.764832       0.091813      32.927396      -7.322718      28.706820           0.000001
            4             Cd      11.542507       1.926010       8.358197       0.868433     192.313733 0.44563444E+04  0.17075962E+06                                26.456794                           21.741885       0.920261       1.984526                    0.998359      79.892421     216.175526       0.401840       0.397784      -1.181748      -0.001447      -0.025753      -0.023388       0.034818      -0.009096       0.002253       0.044731      -0.245835       0.253962      -0.165643       0.038170       0.127474             33.452530      38.723368       0.764832      -0.091814      32.927397      -7.322714      28.706825           0.000001
            5              H       2.734048       8.823037       2.229914       0.100851       1.138684 0.79539938E+01  0.77496085E+02                                 1.766106                            1.620214      -0.931616       2.439190                    0.998328       3.394182       9.278071       0.507950       1.237631      -0.719287      -0.022900      -0.004336       0.042466       0.048442       0.003224      -0.001191      -0.002685       0.020344       0.049250      -0.019052       0.002288       0.016764              1.855223       2.003717       0.012527      -0.624520       1.395340      -0.015364       2.166613           0.000001
            6              H       2.786761       8.972483      15.676922       0.098594       1.146796 0.82024054E+01  0.80348084E+02                                 1.758023                            1.633501      -0.870321       2.463928                    0.999041       3.396308       9.239227       0.512558       1.219913      -0.723547      -0.020488       0.000410      -0.043384       0.047980       0.002774      -0.000567       0.000194       0.012893       0.055947      -0.016345      -0.002319       0.018664              1.827431       2.004048       0.003638       0.586289       1.365743      -0.001261       2.112504           0.000001
            7              H       5.060448       9.073538      15.626714       0.130702       1.028375 0.74734129E+01  0.70638475E+02                                 1.555631                            1.502549      -0.854497       2.481200                    0.999422       3.092329       7.934114       0.572024       1.132843      -0.746300       0.014185       0.004490      -0.032889       0.036098       0.000143      -0.000708      -0.002850       0.020486       0.045824      -0.018124       0.002566       0.015558              1.554567       1.692102       0.049856      -0.268671       1.254116      -0.059032       1.717483           0.000001
            8              H       4.977279       8.936901       2.280122       0.122851       1.035080 0.75290376E+01  0.71184517E+02                                 1.552394                            1.499783      -0.845640       2.481465                    0.999348       3.101889       7.919088       0.578244       1.120337      -0.749549       0.013654       0.004356       0.030973       0.034128       0.002158       0.000469       0.001049       0.021296       0.039729      -0.017518       0.004207       0.013311              1.547478       1.626586      -0.010161       0.244392       1.227610       0.064230       1.788239           0.000002
            9              H      -0.010543       4.397997       4.345563       0.121477       1.098558 0.79977960E+01  0.78856158E+02                                 1.774694                            1.662889      -1.329494       2.247353                    0.994825       3.691423      10.506166       0.479130       1.296544      -0.703524       0.008517      -0.035718      -0.012424       0.038764      -0.002127       0.000700       0.006924      -0.019530      -0.017311      -0.008989      -0.006121       0.015109              1.841309       1.343763       0.055881       0.006252       2.338868       0.198357       1.841297           0.000001
           10              H       9.307944      10.001529      16.023181       0.095040       1.184172 0.82633917E+01  0.81866105E+02                                 1.857074                            1.682142      -1.020841       2.392826                    0.997316       3.605118      10.172317       0.481462       1.284098      -0.707608       0.021974       0.024786      -0.032204       0.046198       0.004348       0.001030      -0.011241       0.015812       0.021947      -0.017678       0.005018       0.012660              1.976911       2.090158       0.418557      -0.551964       1.817797      -0.466985       2.022777           0.000001
           11              H       7.045971       9.917554      15.912378       0.130032       1.032477 0.74561433E+01  0.70530096E+02                                 1.570869                            1.509511      -0.836450       2.491061                    0.999526       3.089096       7.964111       0.565010       1.146013      -0.743137      -0.014700       0.014974      -0.027829       0.034854      -0.000691       0.000968      -0.011815       0.012488       0.021786      -0.015903       0.002487       0.013416              1.572938       1.680220      -0.088786       0.241373       1.394654      -0.265935       1.643938           0.000002
           12              H       7.072913       7.896468       2.049859       0.126759       1.092132 0.82420324E+01  0.80207938E+02                                 1.653880                            1.606793      -0.863780       2.475748                    0.999307       3.207839       8.479938       0.535804       1.174673      -0.736113      -0.013529      -0.018021       0.029117       0.036818       0.001002       0.000549      -0.014893       0.012191       0.020984      -0.018408       0.002660       0.015748              1.644960       1.764600       0.142743      -0.242802       1.485236      -0.211830       1.685043           0.000001
           13              H       9.354800       7.950554       2.004845       0.100679       1.145118 0.82205847E+01  0.81259063E+02                                 1.814653                            1.679730      -0.941251       2.434459                    0.998169       3.513976       9.873304       0.481426       1.287085      -0.707869       0.022477      -0.019093       0.038730       0.048681       0.001370       0.000779      -0.013494       0.007901       0.021189      -0.015693       0.000573       0.015119              1.895880       2.063507      -0.308393       0.555179       1.635223      -0.325860       1.988908           0.000001
           14              H       0.458017       6.836110       7.480947       0.134616       1.074364 0.76449711E+01  0.74637286E+02                                 1.771060                            1.644770      -1.121830       2.361458                    0.996393       3.521057      10.018074       0.472781       1.326984      -0.698467       0.011186       0.005738       0.032338       0.034695       0.003775       0.008299       0.004111      -0.007870       0.017537      -0.011183      -0.001290       0.012473              1.846675       1.336189       0.048014       0.147817       1.676796       0.079670       2.527041           0.000001
           15              H       0.450989       8.343385       3.782890       0.132317       0.994907 0.69103623E+01  0.66262612E+02                                 1.716710                            1.586893      -1.321685       2.259088                    0.994376       3.691063      10.657789       0.467426       1.366551      -0.688334       0.005680       0.027700      -0.019725       0.034477       0.005253      -0.000879       0.003284      -0.013181       0.008623      -0.010156       0.001699       0.008458              1.803177       1.370311       0.106349      -0.081628       2.061106      -0.409827       1.978116           0.000000
           16              H       0.821151       9.776648       5.792930       0.333276       0.585821 0.35979757E+01  0.29525954E+02                                 1.263296                            1.191669      -1.188822       2.441109                    0.999830       2.553031       6.987787       0.504285       1.480076      -0.669724       0.000291       0.017267      -0.017932       0.024895       0.012493      -0.002131       0.000876      -0.032101       0.060302      -0.030495       0.010288       0.020207              1.311579       1.036678       0.095811      -0.026301       1.605719      -0.187453       1.292341           0.000000
           17              H       0.639584       9.210174       7.157194       0.349061       0.562211 0.33375028E+01  0.27082668E+02                                 1.255576                            1.165670      -1.446043       2.320640                    0.997839       2.658541       7.416749       0.494396       1.526725      -0.659544      -0.005821       0.001650       0.019240       0.020169       0.008319       0.000908      -0.002289      -0.040533       0.005210      -0.022848       0.001589       0.021259              1.322531       0.998355       0.033114      -0.009960       1.224614       0.181973       1.744625           0.000000
           18              H       2.734048       5.409963      15.083086       0.100851       1.138684 0.79539926E+01  0.77496070E+02                                 1.766106                            1.620214      -0.931616       2.439190                    0.998328       3.394182       9.278071       0.507950       1.237631      -0.719287      -0.022900       0.004336      -0.042466       0.048442      -0.003224       0.001191      -0.002685       0.020344       0.049250      -0.019052       0.002288       0.016764              1.855223       2.003717      -0.012527       0.624520       1.395340      -0.015364       2.166613           0.000001
           19              H       2.786761       5.260517       1.636078       0.098594       1.146796 0.82024053E+01  0.80348086E+02                                 1.758023                            1.633501      -0.870321       2.463928                    0.999041       3.396308       9.239228       0.512558       1.219914      -0.723547      -0.020488      -0.000410       0.043384       0.047980      -0.002774       0.000567       0.000194       0.012893       0.055947      -0.016345      -0.002319       0.018664              1.827431       2.004048      -0.003638      -0.586289       1.365743      -0.001261       2.112504           0.000001
           20              H       5.060448       5.159463       1.686286       0.130702       1.028375 0.74734076E+01  0.70638417E+02                                 1.555631                            1.502549      -0.854497       2.481200                    0.999422       3.092329       7.934115       0.572024       1.132843      -0.746300       0.014185      -0.004490       0.032889       0.036098      -0.000143       0.000708      -0.002850       0.020486       0.045824      -0.018124       0.002566       0.015558              1.554567       1.692102      -0.049855       0.268671       1.254116      -0.059032       1.717482           0.000001
           21              H       4.977279       5.296099      15.032878       0.122851       1.035080 0.75290376E+01  0.71184518E+02                                 1.552394                            1.499783      -0.845640       2.481465                    0.999348       3.101889       7.919088       0.578244       1.120337      -0.749549       0.013654      -0.004356      -0.030973       0.034128      -0.002158      -0.000469       0.001050       0.021296       0.039729      -0.017518       0.004207       0.013311              1.547478       1.626586       0.010161      -0.244392       1.227610       0.064230       1.788239           0.000002
           22              H      -0.010543       9.835003      12.967437       0.121477       1.098558 0.79977890E+01  0.78856075E+02                                 1.774693                            1.662888      -1.329494       2.247353                    0.994825       3.691423      10.506167       0.479130       1.296545      -0.703524       0.008517       0.035718       0.012424       0.038764       0.002127      -0.000700       0.006924      -0.019530      -0.017311      -0.008989      -0.006121       0.015109              1.841309       1.343763      -0.055881      -0.006252       2.338867       0.198357       1.841297           0.000001
           23              H       9.307944       4.231471       1.289819       0.095040       1.184172 0.82633917E+01  0.81866105E+02                                 1.857074                            1.682142      -1.020841       2.392826                    0.997316       3.605118      10.172317       0.481462       1.284098      -0.707608       0.021974      -0.024786       0.032204       0.046198      -0.004348      -0.001030      -0.011241       0.015812       0.021947      -0.017678       0.005018       0.012660              1.976911       2.090158      -0.418557       0.551964       1.817797      -0.466985       2.022777           0.000001
           24              H       7.045971       4.315446       1.400622       0.130032       1.032477 0.74561456E+01  0.70530127E+02                                 1.570870                            1.509512      -0.836450       2.491061                    0.999526       3.089096       7.964113       0.565010       1.146014      -0.743137      -0.014700      -0.014974       0.027829       0.034854       0.000691      -0.000968      -0.011815       0.012488       0.021786      -0.015903       0.002487       0.013416              1.572938       1.680221       0.088786      -0.241373       1.394655      -0.265936       1.643939           0.000002
           25              H       7.072913       6.336532      15.263141       0.126759       1.092132 0.82420357E+01  0.80207976E+02                                 1.653880                            1.606793      -0.863780       2.475748                    0.999307       3.207840       8.479940       0.535804       1.174672      -0.736113      -0.013529       0.018021      -0.029117       0.036818      -0.001002      -0.000549      -0.014893       0.012191       0.020984      -0.018408       0.002660       0.015748              1.644960       1.764600      -0.142743       0.242802       1.485236      -0.211830       1.685043           0.000001
           26              H       9.354800       6.282446      15.308155       0.100679       1.145119 0.82205845E+01  0.81259059E+02                                 1.814653                            1.679729      -0.941252       2.434459                    0.998169       3.513977       9.873306       0.481426       1.287085      -0.707869       0.022477       0.019093      -0.038730       0.048681      -0.001370      -0.000779      -0.013494       0.007901       0.021189      -0.015693       0.000573       0.015119              1.895879       2.063507       0.308392      -0.555180       1.635222      -0.325859       1.988908           0.000001
           27              H       0.458017       7.396890       9.832053       0.134616       1.074364 0.76449726E+01  0.74637297E+02                                 1.771060                            1.644769      -1.121830       2.361458                    0.996393       3.521057      10.018071       0.472782       1.326983      -0.698467       0.011186      -0.005738      -0.032338       0.034695      -0.003775      -0.008299       0.004111      -0.007870       0.017537      -0.011183      -0.001290       0.012473              1.846675       1.336188      -0.048014      -0.147817       1.676796       0.079670       2.527040           0.000001
           28              H       0.450989       5.889615      13.530110       0.132317       0.994907 0.69103615E+01  0.66262604E+02                                 1.716710                            1.586893      -1.321685       2.259088                    0.994376       3.691063      10.657790       0.467425       1.366552      -0.688334       0.005680      -0.027700       0.019725       0.034477      -0.005253       0.000879       0.003284      -0.013181       0.008623      -0.010156       0.001699       0.008458              1.803177       1.370311      -0.106349       0.081628       2.061106      -0.409827       1.978116           0.000000
           29              H       0.821151       4.456352      11.520070       0.333276       0.585820 0.35979752E+01  0.29525950E+02                                 1.263296                            1.191669      -1.188822       2.441109                    0.999830       2.553031       6.987788       0.504285       1.480077      -0.669724       0.000291      -0.017267       0.017932       0.024895      -0.012493       0.002131       0.000876      -0.032101       0.060302      -0.030495       0.010288       0.020207              1.311579       1.036678      -0.095811       0.026301       1.605719      -0.187453       1.292341           0.000000
           30              H       0.639584       5.022826      10.155806       0.349061       0.562211 0.33374995E+01  0.27082638E+02                                 1.255576                            1.165670      -1.446043       2.320640                    0.997839       2.658540       7.416748       0.494396       1.526727      -0.659544      -0.005821      -0.001650      -0.019240       0.020169      -0.008319      -0.000908      -0.002289      -0.040533       0.005210      -0.022848       0.001589       0.021259              1.322531       0.998355      -0.033114       0.009960       1.224613       0.181973       1.744625           0.000000
           31              H       8.979952      12.526463      10.886414       0.100851       1.138684 0.79539926E+01  0.77496070E+02                                 1.766106                            1.620214      -0.931616       2.439190                    0.998328       3.394182       9.278071       0.507950       1.237631      -0.719287       0.022900       0.004336       0.042466       0.048442       0.003224       0.001191       0.002685       0.020344       0.049250      -0.019052       0.002288       0.016764              1.855223       2.003717       0.012527       0.624520       1.395340       0.015364       2.166613           0.000001
           32              H       8.927239      12.377017       7.020422       0.098594       1.146796 0.82024054E+01  0.80348082E+02                                 1.758023                            1.633501      -0.870320       2.463928                    0.999041       3.396308       9.239226       0.512558       1.219913      -0.723548       0.020488      -0.000410      -0.043384       0.047980       0.002774       0.000567      -0.000194       0.012893       0.055947      -0.016345      -0.002319       0.018664              1.827431       2.004047       0.003638      -0.586289       1.365743       0.001261       2.112503           0.000001
           33              H       6.653552      12.275963       6.970214       0.130702       1.028375 0.74734108E+01  0.70638448E+02                                 1.555631                            1.502549      -0.854497       2.481200                    0.999422       3.092329       7.934113       0.572024       1.132842      -0.746300      -0.014185      -0.004490      -0.032889       0.036098       0.000143       0.000708       0.002850       0.020486       0.045824      -0.018124       0.002566       0.015558              1.554567       1.692102       0.049855       0.268671       1.254115       0.059032       1.717482           0.000001
           34              H       6.736721      12.412599      10.936622       0.122851       1.035080 0.75290376E+01  0.71184518E+02                                 1.552394                            1.499783      -0.845640       2.481465                    0.999348       3.101889       7.919088       0.578244       1.120337      -0.749549      -0.013654      -0.004356       0.030973       0.034128       0.002158      -0.000469      -0.001050       0.021296       0.039729      -0.017518       0.004207       0.013311              1.547478       1.626586      -0.010161      -0.244392       1.227610      -0.064230       1.788239           0.000002
           35              H       0.010543       2.718503      13.002063       0.121477       1.098558 0.79977896E+01  0.78856080E+02                                 1.774693                            1.662888      -1.329494       2.247353                    0.994825       3.691423      10.506166       0.479130       1.296545      -0.703524      -0.008517       0.035718      -0.012424       0.038764      -0.002127      -0.000700      -0.006924      -0.019530      -0.017311      -0.008989      -0.006121       0.015109              1.841309       1.343763       0.055881      -0.006252       2.338867      -0.198357       1.841296           0.000001
           36              H       2.406056      11.347971       7.366681       0.095040       1.184172 0.82633913E+01  0.81866102E+02                                 1.857074                            1.682142      -1.020842       2.392826                    0.997316       3.605118      10.172318       0.481462       1.284099      -0.707608      -0.021974      -0.024786      -0.032204       0.046198       0.004348      -0.001030       0.011241       0.015812       0.021947      -0.017678       0.005018       0.012660              1.976911       2.090158       0.418557       0.551964       1.817797       0.466985       2.022777           0.000001
           37              H       4.668029      11.431946       7.255878       0.130032       1.032477 0.74561421E+01  0.70530077E+02                                 1.570869                            1.509511      -0.836450       2.491061                    0.999526       3.089096       7.964109       0.565010       1.146013      -0.743138       0.014700      -0.014974      -0.027829       0.034854      -0.000691      -0.000968       0.011814       0.012488       0.021786      -0.015903       0.002487       0.013416              1.572937       1.680219      -0.088786      -0.241373       1.394654       0.265935       1.643938           0.000002
           38              H       4.641087      13.453032      10.706359       0.126759       1.092131 0.82420318E+01  0.80207929E+02                                 1.653879                            1.606793      -0.863780       2.475748                    0.999307       3.207839       8.479937       0.535804       1.174672      -0.736113       0.013529       0.018021       0.029117       0.036818       0.001002      -0.000549       0.014893       0.012191       0.020984      -0.018408       0.002660       0.015748              1.644959       1.764600       0.142743       0.242802       1.485236       0.211829       1.685043           0.000001
           39              H       2.359200      13.398946      10.661345       0.100679       1.145119 0.82205862E+01  0.81259077E+02                                 1.814653                            1.679729      -0.941251       2.434459                    0.998169       3.513977       9.873305       0.481426       1.287084      -0.707869      -0.022477       0.019093       0.038730       0.048681       0.001370      -0.000779       0.013494       0.007901       0.021189      -0.015693       0.000573       0.015119              1.895879       2.063507      -0.308392      -0.555180       1.635222       0.325859       1.988908           0.000001
           40              H      11.255983       0.280390      16.137447       0.134616       1.074364 0.76449721E+01  0.74637293E+02                                 1.771060                            1.644770      -1.121830       2.361458                    0.996393       3.521057      10.018072       0.472782       1.326983      -0.698467      -0.011186      -0.005738       0.032338       0.034695       0.003775      -0.008299      -0.004111      -0.007870       0.017537      -0.011183      -0.001290       0.012473              1.846675       1.336189       0.048014      -0.147817       1.676796      -0.079670       2.527040           0.000001
           41              H      11.263011      13.006115      12.439391       0.132317       0.994907 0.69103588E+01  0.66262571E+02                                 1.716710                            1.586893      -1.321685       2.259088                    0.994376       3.691063      10.657789       0.467426       1.366551      -0.688334      -0.005680      -0.027700      -0.019725       0.034477       0.005253       0.000879      -0.003284      -0.013181       0.008623      -0.010156       0.001699       0.008458              1.803177       1.370310       0.106349       0.081628       2.061106       0.409826       1.978115           0.000000
           42              H      10.892849      11.572852      14.449430       0.333276       0.585820 0.35979724E+01  0.29525924E+02                                 1.263296                            1.191669      -1.188822       2.441109                    0.999830       2.553030       6.987787       0.504285       1.480078      -0.669724      -0.000291      -0.017267      -0.017932       0.024895       0.012493       0.002131      -0.000876      -0.032101       0.060302      -0.030495       0.010288       0.020207              1.311579       1.036678       0.095811       0.026301       1.605719       0.187453       1.292341           0.000000
           43              H      11.074416      12.139326      15.813694       0.349061       0.562211 0.33375037E+01  0.27082677E+02                                 1.255576                            1.165670      -1.446043       2.320640                    0.997839       2.658541       7.416749       0.494396       1.526725      -0.659544       0.005821      -0.001650       0.019240       0.020169       0.008319      -0.000908       0.002289      -0.040533       0.005210      -0.022848       0.001589       0.021259              1.322531       0.998355       0.033114       0.009960       1.224614      -0.181973       1.744625           0.000000
           44              H       8.979952       1.706537       6.426586       0.100851       1.138684 0.79539926E+01  0.77496070E+02                                 1.766106                            1.620214      -0.931616       2.439190                    0.998328       3.394182       9.278071       0.507950       1.237631      -0.719287       0.022900      -0.004336      -0.042466       0.048442      -0.003224      -0.001191       0.002685       0.020344       0.049250      -0.019052       0.002288       0.016764              1.855223       2.003717      -0.012527      -0.624520       1.395340       0.015364       2.166613           0.000001
           45              H       8.927239       1.855983      10.292578       0.098594       1.146796 0.82024053E+01  0.80348082E+02                                 1.758023                            1.633501      -0.870320       2.463928                    0.999041       3.396308       9.239226       0.512558       1.219913      -0.723548       0.020488       0.000410       0.043384       0.047980      -0.002774      -0.000567      -0.000194       0.012893       0.055947      -0.016345      -0.002319       0.018664              1.827431       2.004047      -0.003638       0.586289       1.365743       0.001261       2.112503           0.000001
           46              H       6.653552       1.957038      10.342786       0.130702       1.028375 0.74734050E+01  0.70638379E+02                                 1.555630                            1.502548      -0.854497       2.481200                    0.999422       3.092329       7.934112       0.572024       1.132842      -0.746300      -0.014185       0.004490       0.032889       0.036098      -0.000143      -0.000708       0.002850       0.020486       0.045824      -0.018124       0.002566       0.015558              1.554566       1.692101      -0.049856      -0.268671       1.254115       0.059032       1.717481           0.000001
           47              H       6.736721       1.820401       6.376378       0.122851       1.035080 0.75290432E+01  0.71184586E+02                                 1.552395                            1.499784      -0.845640       2.481465                    0.999348       3.101890       7.919092       0.578244       1.120337      -0.749549      -0.013654       0.004356      -0.030973       0.034128      -0.002158       0.000469      -0.001050       0.021296       0.039728      -0.017518       0.004207       0.013311              1.547479       1.626587       0.010161       0.244393       1.227610      -0.064230       1.788240           0.000002
           48              H       0.010543      11.514497       4.310937       0.121477       1.098558 0.79977966E+01  0.78856163E+02                                 1.774694                            1.662889      -1.329494       2.247353                    0.994825       3.691423      10.506165       0.479130       1.296544      -0.703524      -0.008517      -0.035718       0.012424       0.038764       0.002127       0.000700      -0.006924      -0.019530      -0.017311      -0.008989      -0.006121       0.015109              1.841309       1.343763      -0.055881       0.006252       2.338868      -0.198356       1.841297           0.000001
           49              H       2.406056       2.885029       9.946319       0.095040       1.184172 0.82633921E+01  0.81866115E+02                                 1.857074                            1.682142      -1.020842       2.392826                    0.997316       3.605118      10.172319       0.481462       1.284099      -0.707608      -0.021974       0.024786       0.032204       0.046198      -0.004348       0.001030       0.011241       0.015812       0.021947      -0.017678       0.005018       0.012660              1.976911       2.090158      -0.418557      -0.551964       1.817797       0.466985       2.022778           0.000001
           50              H       4.668029       2.801054      10.057122       0.130032       1.032477 0.74561444E+01  0.70530109E+02                                 1.570869                            1.509511      -0.836450       2.491061                    0.999526       3.089096       7.964111       0.565010       1.146013      -0.743138       0.014700       0.014974       0.027829       0.034854       0.000691       0.000968       0.011815       0.012488       0.021786      -0.015903       0.002487       0.013416              1.572938       1.680220       0.088786       0.241373       1.394654       0.265935       1.643939           0.000002
           51              H       4.641087       0.779968       6.606641       0.126759       1.092132 0.82420348E+01  0.80207972E+02                                 1.653880                            1.606794      -0.863780       2.475748                    0.999307       3.207839       8.479940       0.535804       1.174673      -0.736113       0.013529      -0.018021      -0.029117       0.036818      -0.001002       0.000549       0.014893       0.012191       0.020983      -0.018408       0.002660       0.015748              1.644960       1.764601      -0.142743      -0.242803       1.485237       0.211830       1.685044           0.000001
           52              H       2.359200       0.834054       6.651655       0.100679       1.145119 0.82205893E+01  0.81259116E+02                                 1.814653                            1.679730      -0.941252       2.434459                    0.998169       3.513977       9.873306       0.481426       1.287085      -0.707869      -0.022477      -0.019093      -0.038730       0.048681      -0.001370       0.000779       0.013494       0.007901       0.021189      -0.015693       0.000573       0.015119              1.895880       2.063507       0.308393       0.555179       1.635223       0.325860       1.988909           0.000001
           53              H      11.255983      13.952610       1.175553       0.134616       1.074364 0.76449716E+01  0.74637289E+02                                 1.771060                            1.644770      -1.121830       2.361458                    0.996393       3.521057      10.018073       0.472782       1.326984      -0.698467      -0.011186       0.005738      -0.032338       0.034695      -0.003775       0.008299      -0.004111      -0.007870       0.017537      -0.011183      -0.001290       0.012473              1.846675       1.336189      -0.048014       0.147817       1.676796      -0.079670       2.527040           0.000001
           54              H      11.263011       1.226885       4.873609       0.132317       0.994906 0.69103580E+01  0.66262563E+02                                 1.716710                            1.586893      -1.321685       2.259088                    0.994376       3.691063      10.657790       0.467425       1.366552      -0.688334      -0.005680       0.027700       0.019725       0.034477      -0.005253      -0.000879      -0.003284      -0.013181       0.008623      -0.010156       0.001699       0.008458              1.803177       1.370310      -0.106349      -0.081628       2.061106       0.409826       1.978115           0.000000
           55              H      10.892849       2.660148       2.863570       0.333276       0.585820 0.35979752E+01  0.29525950E+02                                 1.263296                            1.191669      -1.188822       2.441109                    0.999830       2.553031       6.987788       0.504285       1.480077      -0.669724      -0.000291       0.017267       0.017932       0.024895      -0.012493      -0.002131      -0.000876      -0.032101       0.060302      -0.030495       0.010288       0.020207              1.311579       1.036678      -0.095811      -0.026301       1.605719       0.187453       1.292341           0.000000
           56              H      11.074416       2.093674       1.499306       0.349061       0.562211 0.33374995E+01  0.27082638E+02                                 1.255576                            1.165670      -1.446043       2.320640                    0.997839       2.658540       7.416748       0.494396       1.526727      -0.659544       0.005821       0.001650      -0.019240       0.020169      -0.008319       0.000908       0.002289      -0.040533       0.005210      -0.022848       0.001589       0.021259              1.322531       0.998355      -0.033114      -0.009960       1.224613      -0.181973       1.744625           0.000000
           57              C       3.193236       8.892778       1.424860       0.110699      25.366630 0.30912773E+03  0.66914972E+04                                 7.606892                            5.924830       0.185168       2.086728                    0.999709      25.263508      70.300797       0.664470       0.425839      -1.055446      -0.003514       0.011483      -0.038454       0.040286       0.002637      -0.010298      -0.000042      -0.078650       0.001735      -0.042179       0.003051       0.039128              8.872523      14.133452      -0.087087      -0.969429       4.261146       0.068901       8.222971           0.000001
           58              C       3.241264       8.978176      16.487170       0.094208      25.966373 0.32583282E+03  0.71470234E+04                                 7.729199                            6.090941       0.175606       2.075349                    0.999736      25.830691      72.372879       0.653989       0.426978      -1.054667      -0.010602       0.008468       0.050488       0.052279      -0.004701       0.012081      -0.002650      -0.078596       0.046630      -0.049531       0.016982       0.032549              8.946155      14.325814       0.015170       0.459737       4.276771       0.027774       8.235881           0.000001
           59              C       4.608288       9.013759      16.438694      -0.195824      32.053269 0.43617130E+03  0.10237629E+05                                 8.743845                            6.950096       0.250011       2.051325                    0.999725      29.450032      83.920887       0.628359       0.415294      -1.067533      -0.002608       0.012562       0.002091       0.012999       0.002660      -0.009305      -0.004024      -0.009131       0.073244      -0.019057      -0.007946       0.027003             10.124114      17.350231       0.121829       1.170503       4.796621      -0.236157       8.225488           0.000002
           60              C       4.552060       8.929784       1.452561      -0.193431      32.091925 0.40369883E+03  0.93131928E+04                                 8.759702                            6.691702       0.191570       2.036530                    0.999783      29.079100      82.708520       0.638290       0.415956      -1.064902      -0.015886       0.015835      -0.004503       0.022878      -0.002749       0.022036      -0.002762      -0.019849       0.054605      -0.029316       0.000405       0.028912             10.395354      18.011719      -0.016611      -2.045190       4.667897       0.332498       8.506447           0.000003
           61              C       5.307613       8.956827       0.347991       0.113087      35.420160 0.38670279E+03  0.87991738E+04                                 9.554670                            6.630822      -0.109496       1.985286                    0.999357      25.870197      72.362448       0.631325       0.426372      -1.061526      -0.005469       0.004861       0.000692       0.007350      -0.001221       0.007718      -0.008529      -0.011236      -0.031126      -0.016423       0.001593       0.014831             12.696691      24.513030      -0.053938      -0.997535       5.055752       0.021338       8.521291           0.000000
           62              C       0.138225       6.121613       2.378806       0.570152      25.773011 0.25788439E+03  0.53961056E+04                                 8.063137                            5.684558       0.004935       2.045547                    0.999680      23.098812      65.592568       0.622947       0.469894      -1.018121       0.006955      -0.007628      -0.064798       0.065615       0.001090       0.011537      -0.009465       0.115049      -0.205051      -0.071076      -0.021452       0.092529             10.159473       4.828258       0.024896      -0.146136       9.863251       0.116696      15.786910           0.000001
           63              C       6.771863       8.971060       0.328947       0.105384      35.836803 0.39645753E+03  0.90731507E+04                                 9.617951                            6.705064      -0.132195       1.974930                    0.999387      26.073982      73.028084       0.629367       0.425246      -1.062737       0.006084       0.006644       0.005829       0.010731      -0.000821       0.006601       0.011937       0.007617       0.012565      -0.015006       0.000756       0.014250             12.748357      24.452982       0.345031      -0.646901       6.223923      -1.674712       7.568166           0.000001
           64              C      -0.021085       5.259094       4.693554      -0.190008      43.316392 0.50210790E+03  0.12332898E+05                                10.940860                            7.631520      -0.284808       1.852918                    0.999468      32.226165      97.131827       0.573300       0.434967      -1.044517       0.026436       0.019481       0.007888       0.033772      -0.009364       0.001217       0.017727       0.003247      -0.111954      -0.042826       0.012753       0.030073             13.973108       5.507992       0.720895      -0.474854      14.541911      -4.834303      21.869421           0.000002
           65              C       8.852270       9.547496      16.694926       0.109908      26.269051 0.31810889E+03  0.69476618E+04                                 7.831111                            6.034712       0.159893       2.076465                    0.999697      25.607635      71.991910       0.653243       0.429308      -1.051447       0.001477      -0.011479       0.045274       0.046730       0.002008      -0.011225       0.024468      -0.059625       0.063065      -0.043038      -0.002139       0.045178              9.178873      14.280981       0.869535      -0.599902       5.977463      -2.197062       7.278174           0.000002
           66              C       7.485246       9.537533      16.639524      -0.191737      32.375110 0.41275203E+03  0.95749144E+04                                 8.828022                            6.773927       0.212389       2.043205                    0.999796      29.189953      83.251871       0.633341       0.416892      -1.064312       0.011009       0.008511       0.003380       0.014319      -0.006530       0.012758      -0.001922      -0.018071       0.045124      -0.022360       0.001935       0.020424             10.432039      17.791709       1.417871      -1.413220       6.023213      -1.954812       7.481194           0.000003
           67              C      11.600374       4.268477       6.947707       0.573580      25.944126 0.25288769E+03  0.52552824E+04                                 8.097173                            5.608039      -0.182363       1.984083                    0.999447      22.864901      64.286962       0.631993       0.466365      -1.022069      -0.000518      -0.046753       0.028898       0.054965      -0.010423      -0.019702       0.016102       0.160358      -0.131012      -0.068724      -0.036861       0.105586             10.470261       4.559119       0.963323       0.064171      14.506561      -4.125318      12.345104           0.000002
           68              C       7.512188       8.331998       1.355608      -0.197995      32.238733 0.45004157E+03  0.10668940E+05                                 8.825032                            7.092295       0.144591       2.014816                    0.999438      29.934420      86.327220       0.616432       0.419133      -1.062808       0.002671       0.005989      -0.001724       0.006780       0.005492      -0.008251      -0.016414      -0.016178       0.062442      -0.020561      -0.010718       0.031279             10.152392      17.243115      -0.509659       1.182414       5.975395      -1.502304       7.238667           0.000002
           69              C       8.882726       8.361888       1.317519       0.102707      25.568681 0.32754411E+03  0.72076194E+04                                 7.696527                            6.133693       0.130332       2.064709                    0.999469      25.879353      73.076403       0.646217       0.430730      -1.050370       0.012702       0.030839      -0.033201       0.047060       0.000663       0.011930       0.010053      -0.065646       0.040561      -0.042172       0.009933       0.032240              8.842212      13.749179      -0.020206       0.730472       5.603007      -1.779688       7.174450           0.000001
           70              C      11.619117       5.448392       6.054356      -0.012731      43.341464 0.44399067E+03  0.10429404E+05                                10.682009                            6.972823      -0.120792       1.956160                    0.999246      27.706031      78.045904       0.634959       0.410653      -1.074453       0.002150       0.043472      -0.023707       0.049563       0.003396      -0.003788       0.009630      -0.011860       0.000353      -0.011621      -0.001436       0.013057             14.513810       5.528906       1.785189      -0.425616      19.743447      -5.723651      18.269078           0.000001
           71              C       0.262394       6.737902       6.577209      -0.229718      40.949883 0.50810306E+03  0.12464847E+05                                10.473564                            7.628725      -0.107299       1.924905                    0.998749      31.504943      93.608392       0.581283       0.429520      -1.052217       0.000035      -0.030313       0.010768       0.032169      -0.007390       0.002256       0.047410       0.014904       0.041486      -0.050763       0.001429       0.049334             12.724333       5.424067       1.841901       0.507631      19.333376      -1.417104      13.415555           0.000004
           72              C       0.294021       7.631735       4.359413      -0.243234      41.692406 0.50452484E+03  0.12352995E+05                                10.556237                            7.575962      -0.157259       1.911969                    0.999098      31.538119      93.560812       0.586398       0.426603      -1.054200      -0.002052      -0.016592      -0.020664       0.026580       0.000799       0.001298      -0.021766      -0.046238      -0.125432      -0.047062      -0.002171       0.049233             12.998191       5.562117       1.304057       0.543102      14.504190       2.757015      18.928266           0.000002
           73              C       0.315107       7.838113       5.732334       0.330828      33.389304 0.33341998E+03  0.73344719E+04                                 9.222081                            6.211546      -0.026768       2.020021                    0.998846      24.202513      67.271786       0.641638       0.433949      -1.053438       0.011170       0.080166       0.031208       0.086749       0.016887       0.001217       0.018130      -0.129585       0.061436      -0.077209       0.012972       0.064237             11.897888       4.786475       1.565373       0.631637      16.614951       2.472662      14.292240           0.000001
           74              C       0.039828       6.357881       3.836561      -0.033351      44.007768 0.45810441E+03  0.10851005E+05                                10.751567                            7.069816      -0.067303       1.964212                    0.999251      28.173277      79.826834       0.632001       0.409150      -1.074888      -0.000028       0.012225       0.054931       0.056275      -0.005970       0.004357      -0.004466      -0.041282       0.011988      -0.023981       0.002976       0.021005             14.404726       5.564567       0.947780       0.139814      14.018519      -0.558305      23.631091           0.000000
           75              C       3.193236       5.340222      15.888140       0.110699      25.366633 0.30912775E+03  0.66914978E+04                                 7.606893                            5.924830       0.185168       2.086728                    0.999709      25.263509      70.300799       0.664470       0.425839      -1.055446      -0.003514      -0.011483       0.038454       0.040286      -0.002637       0.010298      -0.000042      -0.078650       0.001735      -0.042179       0.003051       0.039128              8.872523      14.133453       0.087087       0.969428       4.261146       0.068901       8.222971           0.000001
           76              C       3.241264       5.254824       0.825830       0.094208      25.966373 0.32583283E+03  0.71470238E+04                                 7.729199                            6.090941       0.175606       2.075349                    0.999736      25.830691      72.372881       0.653989       0.426978      -1.054667      -0.010602      -0.008468      -0.050488       0.052279       0.004701      -0.012081      -0.002650      -0.078596       0.046630      -0.049531       0.016982       0.032549              8.946155      14.325812      -0.015169      -0.459732       4.276771       0.027774       8.235881           0.000001
           77              C       4.608288       5.219241       0.874307      -0.195824      32.053254 0.43617123E+03  0.10237627E+05                                 8.743843                            6.950096       0.250011       2.051325                    0.999725      29.450033      83.920893       0.628359       0.415294      -1.067533      -0.002608      -0.012562      -0.002091       0.012999      -0.002660       0.009305      -0.004024      -0.009131       0.073244      -0.019057      -0.007946       0.027003             10.124109      17.350222      -0.121829      -1.170495       4.796620      -0.236156       8.225485           0.000002
           78              C       4.552060       5.303216      15.860439      -0.193431      32.091927 0.40369883E+03  0.93131930E+04                                 8.759703                            6.691703       0.191570       2.036530                    0.999783      29.079100      82.708524       0.638290       0.415956      -1.064902      -0.015886      -0.015835       0.004503       0.022878       0.002749      -0.022036      -0.002761      -0.019849       0.054605      -0.029316       0.000405       0.028912             10.395356      18.011723       0.016611       2.045190       4.667898       0.332499       8.506446           0.000003
           79              C       5.307613       5.276173      16.965009       0.113087      35.420168 0.38670302E+03  0.87991802E+04                                 9.554672                            6.630824      -0.109496       1.985286                    0.999357      25.870198      72.362451       0.631325       0.426372      -1.061527      -0.005469      -0.004861      -0.000692       0.007350       0.001221      -0.007718      -0.008529      -0.011236      -0.031126      -0.016423       0.001593       0.014831             12.696692      24.513031       0.053937       0.997538       5.055752       0.021338       8.521293           0.000000
           80              C       0.138225       8.111387      14.934194       0.570152      25.773008 0.25788439E+03  0.53961054E+04                                 8.063136                            5.684558       0.004935       2.045547                    0.999680      23.098812      65.592568       0.622947       0.469894      -1.018121       0.006955       0.007628       0.064798       0.065615      -0.001090      -0.011537      -0.009465       0.115049      -0.205051      -0.071076      -0.021452       0.092529             10.159472       4.828258      -0.024896       0.146136       9.863251       0.116696      15.786907           0.000001
           81              C       6.771863       5.261940      16.984053       0.105384      35.836800 0.39645753E+03  0.90731505E+04                                 9.617950                            6.705064      -0.132195       1.974930                    0.999387      26.073982      73.028085       0.629367       0.425246      -1.062737       0.006084      -0.006644      -0.005829       0.010731       0.000821      -0.006601       0.011937       0.007617       0.012565      -0.015006       0.000756       0.014250             12.748355      24.452976      -0.345031       0.646903       6.223923      -1.674713       7.568167           0.000001
           82              C      -0.021085       8.973907      12.619446      -0.190008      43.316368 0.50210791E+03  0.12332899E+05                                10.940857                            7.631521      -0.284809       1.852918                    0.999468      32.226167      97.131839       0.573300       0.434967      -1.044517       0.026436      -0.019481      -0.007888       0.033772       0.009364      -0.001217       0.017727       0.003247      -0.111954      -0.042826       0.012753       0.030073             13.973102       5.507992      -0.720894       0.474854      14.541906      -4.834293      21.869409           0.000002
           83              C       8.852270       4.685504       0.618074       0.109908      26.269048 0.31810884E+03  0.69476606E+04                                 7.831111                            6.034711       0.159893       2.076465                    0.999697      25.607633      71.991903       0.653243       0.429308      -1.051447       0.001477       0.011479      -0.045274       0.046730      -0.002008       0.011225       0.024468      -0.059625       0.063065      -0.043038      -0.002140       0.045178              9.178872      14.280981      -0.869535       0.599902       5.977462      -2.197062       7.278173           0.000002
           84              C       7.485246       4.695467       0.673476      -0.191737      32.375109 0.41275200E+03  0.95749134E+04                                 8.828022                            6.773926       0.212389       2.043205                    0.999796      29.189952      83.251868       0.633341       0.416892      -1.064312       0.011009      -0.008511      -0.003380       0.014319       0.006530      -0.012758      -0.001921      -0.018071       0.045125      -0.022360       0.001935       0.020424             10.432038      17.791708      -1.417871       1.413220       6.023213      -1.954812       7.481194           0.000003
           85              C      11.600374       9.964523      10.365293       0.573579      25.944123 0.25288768E+03  0.52552821E+04                                 8.097172                            5.608040      -0.182363       1.984083                    0.999447      22.864901      64.286965       0.631993       0.466365      -1.022069      -0.000518       0.046753      -0.028898       0.054965       0.010423       0.019702       0.016102       0.160357      -0.131012      -0.068724      -0.036861       0.105586             10.470260       4.559119      -0.963323      -0.064171      14.506558      -4.125316      12.345104           0.000002
           86              C       7.512188       5.901002      15.957392      -0.197995      32.238736 0.45004164E+03  0.10668942E+05                                 8.825032                            7.092295       0.144590       2.014816                    0.999438      29.934423      86.327232       0.616432       0.419133      -1.062808       0.002671      -0.005989       0.001724       0.006780      -0.005492       0.008251      -0.016414      -0.016178       0.062442      -0.020561      -0.010718       0.031279             10.152393      17.243117       0.509663      -1.182415       5.975395      -1.502304       7.238668           0.000002
           87              C       8.882726       5.871113      15.995481       0.102706      25.568678 0.32754409E+03  0.72076190E+04                                 7.696527                            6.133693       0.130332       2.064709                    0.999469      25.879354      73.076409       0.646217       0.430730      -1.050370       0.012702      -0.030839       0.033201       0.047060      -0.000663      -0.011930       0.010053      -0.065646       0.040561      -0.042172       0.009933       0.032240              8.842212      13.749179       0.020209      -0.730475       5.603007      -1.779688       7.174449           0.000001
           88              C      11.619117       8.784608      11.258644      -0.012731      43.341455 0.44399069E+03  0.10429404E+05                                10.682008                            6.972824      -0.120792       1.956160                    0.999246      27.706030      78.045902       0.634959       0.410653      -1.074453       0.002150      -0.043472       0.023707       0.049563      -0.003396       0.003788       0.009630      -0.011860       0.000353      -0.011621      -0.001436       0.013057             14.513806       5.528905      -1.785189       0.425616      19.743444      -5.723642      18.269070           0.000001
           89              C       0.262394       7.495098      10.735791      -0.229718      40.949881 0.50810294E+03  0.12464843E+05                                10.473564                            7.628725      -0.107299       1.924905                    0.998749      31.504939      93.608377       0.581283       0.429520      -1.052217       0.000035       0.030313      -0.010768       0.032169       0.007390      -0.002256       0.047410       0.014904       0.041486      -0.050763       0.001429       0.049334             12.724333       5.424067      -1.841902      -0.507630      19.333378      -1.417105      13.415554           0.000004
           90              C       0.294021       6.601265      12.953587      -0.243234      41.692410 0.50452489E+03  0.12352996E+05                                10.556237                            7.575962      -0.157259       1.911969                    0.999098      31.538121      93.560817       0.586398       0.426603      -1.054200      -0.002052       0.016592       0.020664       0.026580      -0.000799      -0.001298      -0.021766      -0.046238      -0.125432      -0.047062      -0.002171       0.049233             12.998192       5.562117      -1.304057      -0.543102      14.504188       2.757017      18.928270           0.000002
           91              C       0.315107       6.394887      11.580666       0.330828      33.389306 0.33341998E+03  0.73344719E+04                                 9.222081                            6.211546      -0.026768       2.020021                    0.998846      24.202513      67.271784       0.641638       0.433949      -1.053438       0.011170      -0.080166      -0.031208       0.086749      -0.016888      -0.001217       0.018130      -0.129585       0.061436      -0.077209       0.012972       0.064237             11.897889       4.786475      -1.565373      -0.631637      16.614950       2.472661      14.292241           0.000001
           92              C       0.039828       7.875119      13.476439      -0.033351      44.007773 0.45810465E+03  0.10851012E+05                                10.751568                            7.069818      -0.067303       1.964212                    0.999251      28.173277      79.826835       0.632001       0.409150      -1.074888      -0.000028      -0.012225      -0.054931       0.056275       0.005970      -0.004357      -0.004466      -0.041282       0.011988      -0.023981       0.002976       0.021005             14.404726       5.564568      -0.947781      -0.139815      14.018522      -0.558301      23.631089           0.000000
           93              C       8.520764      12.456722      10.081360       0.110699      25.366631 0.30912774E+03  0.66914974E+04                                 7.606892                            5.924830       0.185168       2.086728                    0.999709      25.263508      70.300798       0.664470       0.425839      -1.055446       0.003514      -0.011483      -0.038454       0.040286       0.002637       0.010298       0.000042      -0.078650       0.001735      -0.042179       0.003051       0.039128              8.872523      14.133453      -0.087087       0.969429       4.261146      -0.068901       8.222971           0.000001
           94              C       8.472736      12.371324       7.830670       0.094208      25.966373 0.32583280E+03  0.71470231E+04                                 7.729199                            6.090941       0.175607       2.075349                    0.999736      25.830690      72.372878       0.653989       0.426978      -1.054667       0.010602      -0.008468       0.050488       0.052279      -0.004701      -0.012081       0.002650      -0.078596       0.046630      -0.049531       0.016982       0.032549              8.946155      14.325814       0.015169      -0.459738       4.276771      -0.027774       8.235881           0.000001
           95              C       7.105712      12.335741       7.782194      -0.195824      32.053267 0.43617126E+03  0.10237628E+05                                 8.743845                            6.950096       0.250011       2.051325                    0.999725      29.450031      83.920884       0.628359       0.415294      -1.067533       0.002608      -0.012562       0.002091       0.012999       0.002660       0.009305       0.004024      -0.009131       0.073244      -0.019057      -0.007946       0.027003             10.124113      17.350230       0.121828      -1.170503       4.796621       0.236155       8.225488           0.000002
           96              C       7.161940      12.419716      10.109061      -0.193431      32.091925 0.40369884E+03  0.93131930E+04                                 8.759703                            6.691703       0.191570       2.036530                    0.999783      29.079100      82.708522       0.638290       0.415956      -1.064902       0.015886      -0.015835      -0.004503       0.022878      -0.002749      -0.022036       0.002761      -0.019849       0.054605      -0.029316       0.000405       0.028912             10.395355      18.011719      -0.016611       2.045190       4.667897      -0.332499       8.506447           0.000003
           97              C       6.406387      12.392673       9.004491       0.113087      35.420160 0.38670279E+03  0.87991738E+04                                 9.554670                            6.630822      -0.109497       1.985286                    0.999357      25.870197      72.362448       0.631325       0.426372      -1.061526       0.005469      -0.004861       0.000692       0.007349      -0.001221      -0.007718       0.008529      -0.011236      -0.031126      -0.016423       0.001593       0.014831             12.696691      24.513029      -0.053937       0.997535       5.055752      -0.021338       8.521291           0.000000
           98              C      11.575775       0.994887      11.035306       0.570152      25.773007 0.25788439E+03  0.53961055E+04                                 8.063136                            5.684558       0.004935       2.045547                    0.999680      23.098812      65.592567       0.622947       0.469894      -1.018121      -0.006955       0.007628      -0.064798       0.065615       0.001090      -0.011537       0.009465       0.115049      -0.205051      -0.071076      -0.021452       0.092529             10.159471       4.828257       0.024896       0.146136       9.863251      -0.116696      15.786906           0.000001
           99              C       4.942137      12.378440       8.985447       0.105384      35.836803 0.39645751E+03  0.90731499E+04                                 9.617951                            6.705064      -0.132195       1.974930                    0.999387      26.073981      73.028079       0.629367       0.425246      -1.062737      -0.006084      -0.006644       0.005829       0.010731      -0.000821      -0.006601      -0.011937       0.007617       0.012565      -0.015006       0.000756       0.014250             12.748357      24.452980       0.345031       0.646902       6.223923       1.674712       7.568166           0.000001
          100              C       0.021085       1.857407      13.350054      -0.190008      43.316366 0.50210790E+03  0.12332898E+05                                10.940856                            7.631520      -0.284809       1.852918                    0.999468      32.226167      97.131834       0.573300       0.434967      -1.044517      -0.026436      -0.019481       0.007888       0.033772      -0.009364      -0.001217      -0.017727       0.003247      -0.111954      -0.042826       0.012753       0.030073             13.973101       5.507991       0.720894       0.474853      14.541905       4.834293      21.869406           0.000002
          101              C       2.861730      11.802004       8.038426       0.109908      26.269049 0.31810887E+03  0.69476612E+04                                 7.831111                            6.034711       0.159893       2.076465                    0.999697      25.607634      71.991907       0.653243       0.429308      -1.051447      -0.001477       0.011479       0.045274       0.046730       0.002008       0.011225      -0.024468      -0.059625       0.063065      -0.043038      -0.002140       0.045178              9.178872      14.280981       0.869535       0.599902       5.977463       2.197062       7.278173           0.000002
          102              C       4.228754      11.811967       7.983024      -0.191737      32.375109 0.41275200E+03  0.95749134E+04                                 8.828021                            6.773926       0.212389       2.043205                    0.999796      29.189952      83.251863       0.633341       0.416891      -1.064312      -0.011009      -0.008511       0.003380       0.014319      -0.006530      -0.012758       0.001921      -0.018071       0.045125      -0.022360       0.001935       0.020424             10.432038      17.791708       1.417871       1.413221       6.023213       1.954812       7.481193           0.000003
          103              C       0.113626       2.848023      15.604207       0.573579      25.944123 0.25288769E+03  0.52552823E+04                                 8.097172                            5.608040      -0.182363       1.984083                    0.999447      22.864901      64.286963       0.631993       0.466365      -1.022069       0.000518       0.046753       0.028898       0.054965      -0.010423       0.019702      -0.016102       0.160358      -0.131012      -0.068724      -0.036861       0.105586             10.470260       4.559118       0.963323      -0.064171      14.506558       4.125316      12.345103           0.000002
          104              C       4.201812      13.017502      10.012108      -0.197995      32.238732 0.45004155E+03  0.10668939E+05                                 8.825031                            7.092294       0.144591       2.014816                    0.999438      29.934419      86.327215       0.616432       0.419133      -1.062808      -0.002671      -0.005989      -0.001724       0.006780       0.005492       0.008251       0.016414      -0.016178       0.062442      -0.020561      -0.010718       0.031279             10.152392      17.243115      -0.509663      -1.182415       5.975395       1.502304       7.238667           0.000002
          105              C       2.831274      12.987613       9.974019       0.102707      25.568676 0.32754406E+03  0.72076181E+04                                 7.696526                            6.133692       0.130333       2.064709                    0.999469      25.879353      73.076400       0.646217       0.430730      -1.050370      -0.012702      -0.030839      -0.033201       0.047060       0.000663      -0.011930      -0.010053      -0.065646       0.040561      -0.042172       0.009933       0.032240              8.842210      13.749177      -0.020209      -0.730475       5.603007       1.779687       7.174448           0.000001
          106              C       0.094883       1.668108      14.710856      -0.012731      43.341449 0.44399063E+03  0.10429402E+05                                10.682007                            6.972823      -0.120792       1.956160                    0.999246      27.706028      78.045894       0.634959       0.410653      -1.074453      -0.002150      -0.043472      -0.023707       0.049563       0.003396       0.003788      -0.009630      -0.011860       0.000353      -0.011621      -0.001436       0.013057             14.513805       5.528904       1.785189       0.425615      19.743442       5.723640      18.269067           0.000001
          107              C      11.451606       0.378598      15.233709      -0.229719      40.949879 0.50810294E+03  0.12464843E+05                                10.473564                            7.628724      -0.107299       1.924905                    0.998749      31.504939      93.608374       0.581283       0.429520      -1.052217      -0.000035       0.030313       0.010768       0.032169      -0.007390      -0.002256      -0.047410       0.014904       0.041486      -0.050763       0.001429       0.049334             12.724332       5.424066       1.841902      -0.507630      19.333377       1.417104      13.415552           0.000003
          108              C      11.419979      13.717765      13.015913      -0.243234      41.692385 0.50452456E+03  0.12352986E+05                                10.556233                            7.575959      -0.157259       1.911969                    0.999098      31.538119      93.560808       0.586398       0.426603      -1.054200       0.002052       0.016592      -0.020664       0.026580       0.000799      -0.001298       0.021766      -0.046238      -0.125432      -0.047062      -0.002171       0.049233             12.998186       5.562115       1.304057      -0.543102      14.504186      -2.757018      18.928257           0.000002
          109              C      11.398893      13.511387      14.388834       0.330827      33.389303 0.33341996E+03  0.73344715E+04                                 9.222081                            6.211546      -0.026768       2.020021                    0.998846      24.202512      67.271782       0.641638       0.433949      -1.053438      -0.011170      -0.080166       0.031208       0.086749       0.016887      -0.001217      -0.018130      -0.129585       0.061436      -0.077209       0.012972       0.064237             11.897889       4.786475       1.565373      -0.631637      16.614949      -2.472661      14.292241           0.000001
          110              C      11.674172       0.758619      12.493061      -0.033351      44.007774 0.45810464E+03  0.10851012E+05                                10.751568                            7.069818      -0.067303       1.964212                    0.999251      28.173276      79.826831       0.632001       0.409150      -1.074888       0.000028      -0.012225       0.054931       0.056275      -0.005970      -0.004357       0.004466      -0.041282       0.011988      -0.023981       0.002976       0.021005             14.404726       5.564568       0.947781      -0.139815      14.018523       0.558299      23.631088           0.000000
          111              C       8.520764       1.776278       7.231640       0.110699      25.366633 0.30912774E+03  0.66914975E+04                                 7.606893                            5.924830       0.185168       2.086728                    0.999709      25.263508      70.300798       0.664470       0.425839      -1.055446       0.003514       0.011483       0.038454       0.040286      -0.002637      -0.010298       0.000042      -0.078650       0.001735      -0.042179       0.003051       0.039128              8.872524      14.133454       0.087087      -0.969428       4.261146      -0.068901       8.222971           0.000001
          112              C       8.472736       1.861676       9.482330       0.094208      25.966371 0.32583281E+03  0.71470232E+04                                 7.729199                            6.090941       0.175606       2.075349                    0.999736      25.830690      72.372875       0.653989       0.426978      -1.054667       0.010602       0.008468      -0.050488       0.052279       0.004701       0.012081       0.002650      -0.078596       0.046630      -0.049531       0.016982       0.032549              8.946154      14.325810      -0.015170       0.459732       4.276771      -0.027774       8.235881           0.000001
          113              C       7.105712       1.897259       9.530807      -0.195824      32.053249 0.43617114E+03  0.10237624E+05                                 8.743841                            6.950095       0.250011       2.051325                    0.999725      29.450029      83.920872       0.628359       0.415294      -1.067533       0.002608       0.012562      -0.002091       0.012999      -0.002660      -0.009305       0.004024      -0.009131       0.073243      -0.019057      -0.007946       0.027003             10.124107      17.350218      -0.121830       1.170495       4.796620       0.236157       8.225484           0.000002
          114              C       7.161940       1.813284       7.203939      -0.193431      32.091926 0.40369881E+03  0.93131923E+04                                 8.759703                            6.691702       0.191570       2.036530                    0.999783      29.079100      82.708524       0.638290       0.415956      -1.064902       0.015886       0.015835       0.004503       0.022878       0.002749       0.022036       0.002762      -0.019849       0.054605      -0.029316       0.000405       0.028912             10.395355      18.011722       0.016611      -2.045189       4.667898      -0.332498       8.506446           0.000003
          115              C       6.406387       1.840327       8.308509       0.113087      35.420164 0.38670297E+03  0.87991788E+04                                 9.554671                            6.630823      -0.109496       1.985286                    0.999357      25.870196      72.362442       0.631325       0.426372      -1.061527       0.005469       0.004861      -0.000692       0.007350       0.001221       0.007718       0.008529      -0.011236      -0.031126      -0.016423       0.001593       0.014831             12.696690      24.513028       0.053937      -0.997539       5.055752      -0.021338       8.521292           0.000000
          116              C      11.575775      13.238113       6.277694       0.570152      25.773024 0.25788457E+03  0.53961101E+04                                 8.063140                            5.684561       0.004935       2.045547                    0.999680      23.098812      65.592569       0.622947       0.469894      -1.018121      -0.006955      -0.007628       0.064798       0.065615      -0.001090       0.011537       0.009465       0.115049      -0.205051      -0.071076      -0.021452       0.092529             10.159477       4.828259      -0.024896      -0.146136       9.863258      -0.116697      15.786914           0.000001
          117              C       4.942137       1.854560       8.327553       0.105384      35.836797 0.39645753E+03  0.90731504E+04                                 9.617949                            6.705064      -0.132195       1.974930                    0.999387      26.073982      73.028082       0.629367       0.425246      -1.062737      -0.006085       0.006644      -0.005829       0.010731       0.000821       0.006601      -0.011937       0.007617       0.012565      -0.015006       0.000756       0.014250             12.748354      24.452973      -0.345031      -0.646903       6.223923       1.674712       7.568166           0.000001
          118              C       0.021085      12.375594       3.962946      -0.190008      43.316394 0.50210793E+03  0.12332899E+05                                10.940860                            7.631520      -0.284809       1.852918                    0.999468      32.226166      97.131831       0.573300       0.434967      -1.044517      -0.026436       0.019481      -0.007888       0.033772       0.009364       0.001217      -0.017727       0.003247      -0.111954      -0.042826       0.012753       0.030073             13.973109       5.507992      -0.720895      -0.474854      14.541912       4.834303      21.869422           0.000002
          119              C       2.861730       2.430996       9.274574       0.109908      26.269051 0.31810889E+03  0.69476618E+04                                 7.831111                            6.034711       0.159892       2.076465                    0.999697      25.607635      71.991910       0.653243       0.429307      -1.051447      -0.001477      -0.011479      -0.045274       0.046730      -0.002008      -0.011225      -0.024468      -0.059625       0.063065      -0.043038      -0.002140       0.045178              9.178872      14.280980      -0.869535      -0.599902       5.977463       2.197062       7.278174           0.000002
          120              C       4.228754       2.421033       9.329976      -0.191737      32.375110 0.41275203E+03  0.95749144E+04                                 8.828022                            6.773927       0.212389       2.043205                    0.999796      29.189953      83.251872       0.633341       0.416892      -1.064312      -0.011009       0.008511      -0.003380       0.014319       0.006530       0.012758       0.001922      -0.018071       0.045125      -0.022360       0.001935       0.020424             10.432039      17.791709      -1.417871      -1.413221       6.023213       1.954812       7.481195           0.000003
          121              C       0.113626      11.384977       1.708793       0.573579      25.944128 0.25288770E+03  0.52552826E+04                                 8.097173                            5.608040      -0.182363       1.984083                    0.999447      22.864902      64.286969       0.631993       0.466365      -1.022069       0.000518      -0.046753      -0.028898       0.054965       0.010423      -0.019702      -0.016102       0.160358      -0.131012      -0.068724      -0.036861       0.105586             10.470263       4.559119      -0.963323       0.064171      14.506563       4.125318      12.345105           0.000002
          122              C       4.201812       1.215498       7.300892      -0.197995      32.238731 0.45004156E+03  0.10668939E+05                                 8.825031                            7.092294       0.144591       2.014816                    0.999438      29.934420      86.327222       0.616432       0.419133      -1.062808      -0.002671       0.005989       0.001724       0.006780      -0.005492      -0.008251       0.016414      -0.016178       0.062442      -0.020561      -0.010718       0.031279             10.152392      17.243114       0.509659       1.182413       5.975395       1.502304       7.238667           0.000002
          123              C       2.831274       1.245388       7.338981       0.102706      25.568681 0.32754411E+03  0.72076195E+04                                 7.696527                            6.133693       0.130332       2.064709                    0.999469      25.879354      73.076405       0.646217       0.430730      -1.050370      -0.012702       0.030839       0.033201       0.047060      -0.000663       0.011930      -0.010053      -0.065646       0.040561      -0.042172       0.009933       0.032240              8.842212      13.749179       0.020206       0.730472       5.603007       1.779688       7.174450           0.000001
          124              C       0.094883      12.564892       2.602144      -0.012731      43.341460 0.44399062E+03  0.10429402E+05                                10.682009                            6.972823      -0.120792       1.956160                    0.999246      27.706029      78.045899       0.634959       0.410653      -1.074453      -0.002150       0.043472       0.023707       0.049563      -0.003396      -0.003788      -0.009630      -0.011860       0.000353      -0.011621      -0.001436       0.013057             14.513809       5.528905      -1.785189      -0.425616      19.743446       5.723651      18.269077           0.000001
          125              C      11.451606      13.854402       2.079291      -0.229719      40.949879 0.50810300E+03  0.12464845E+05                                10.473564                            7.628725      -0.107299       1.924905                    0.998749      31.504941      93.608384       0.581283       0.429520      -1.052217      -0.000035      -0.030313      -0.010767       0.032169       0.007390       0.002256      -0.047410       0.014904       0.041485      -0.050763       0.001429       0.049334             12.724332       5.424066      -1.841901       0.507631      19.333376       1.417104      13.415554           0.000003
          126              C      11.419979       0.515235       4.297087      -0.243234      41.692386 0.50452458E+03  0.12352987E+05                                10.556234                            7.575960      -0.157259       1.911969                    0.999098      31.538119      93.560812       0.586398       0.426603      -1.054200       0.002052      -0.016592       0.020664       0.026580      -0.000799       0.001298       0.021766      -0.046238      -0.125432      -0.047062      -0.002171       0.049233             12.998187       5.562116      -1.304057       0.543102      14.504189      -2.757015      18.928256           0.000002
          127              C      11.398893       0.721613       2.924166       0.330827      33.389301 0.33341996E+03  0.73344714E+04                                 9.222080                            6.211546      -0.026768       2.020021                    0.998846      24.202512      67.271781       0.641638       0.433949      -1.053438      -0.011170       0.080166      -0.031208       0.086749      -0.016887       0.001217      -0.018130      -0.129585       0.061436      -0.077209       0.012972       0.064237             11.897888       4.786475      -1.565373       0.631637      16.614949      -2.472661      14.292239           0.000001
          128              C      11.674172      13.474381       4.819939      -0.033351      44.007770 0.45810444E+03  0.10851006E+05                                10.751567                            7.069816      -0.067303       1.964212                    0.999251      28.173278      79.826837       0.632001       0.409150      -1.074888       0.000028       0.012225      -0.054931       0.056275       0.005970       0.004357       0.004466      -0.041282       0.011988      -0.023981       0.002976       0.021005             14.404726       5.564568      -0.947780       0.139814      14.018520       0.558305      23.631090           0.000000
          129              N       2.493911       8.949710       0.301246      -0.195851      32.760013 0.49327850E+03  0.11748436E+05                                 8.607198                            7.238735       0.018563       2.051719                    0.997007      26.935513      73.345564       0.645586       0.398350      -1.096270       0.149150       0.015730       0.002559       0.149999      -0.003293      -0.008070      -0.003093      -0.107766       0.213721      -0.090017       0.018212       0.071804              9.760715      14.127464      -0.454279      -0.303663       5.127027       0.212963      10.027655           0.000001
          130              N       9.575024       8.958250       0.327216      -0.201870      33.032732 0.50311451E+03  0.12048531E+05                                 8.650953                            7.311005      -0.032957       2.031815                    0.996832      27.142196      74.242627       0.641978       0.398399      -1.095641      -0.147145       0.003350       0.011174       0.147606      -0.006055       0.001327      -0.022449      -0.122366       0.173913      -0.090468       0.019390       0.071078              9.725840      13.445492       0.413195       0.131882       6.967816      -2.393659       8.764213           0.000001
          131              N       0.634899       9.110543       6.303663      -0.741963      42.627482 0.53407272E+03  0.13074368E+05                                10.294974                            7.446837      -0.215335       1.922185                    0.997096      32.103253      90.857532       0.642556       0.389381      -1.094169      -0.065387      -0.074741      -0.039527       0.106883       0.059321      -0.009749       0.005673      -0.318266       0.291427      -0.218757       0.096890       0.121868             13.059682       5.989693       2.235234       0.777034      20.488932       5.622201      12.700423           0.000001
          132              N       2.493911       5.283290      17.011754      -0.195851      32.760017 0.49327850E+03  0.11748436E+05                                 8.607198                            7.238735       0.018563       2.051719                    0.997007      26.935513      73.345564       0.645586       0.398350      -1.096270       0.149150      -0.015730      -0.002559       0.149999       0.003293       0.008070      -0.003093      -0.107766       0.213721      -0.090017       0.018212       0.071804              9.760716      14.127464       0.454280       0.303663       5.127027       0.212963      10.027657           0.000001
          133              N       9.575024       5.274750      16.985784      -0.201870      33.032736 0.50311467E+03  0.12048536E+05                                 8.650954                            7.311006      -0.032957       2.031815                    0.996832      27.142196      74.242625       0.641978       0.398399      -1.095641      -0.147145      -0.003350      -0.011174       0.147606       0.006055      -0.001327      -0.022449      -0.122366       0.173913      -0.090468       0.019390       0.071078              9.725841      13.445492      -0.413195      -0.131883       6.967818      -2.393660       8.764212           0.000001
          134              N       0.634899       5.122457      11.009337      -0.741963      42.627483 0.53407274E+03  0.13074369E+05                                10.294973                            7.446837      -0.215335       1.922185                    0.997096      32.103253      90.857528       0.642556       0.389381      -1.094169      -0.065387       0.074741       0.039527       0.106883      -0.059321       0.009749       0.005673      -0.318266       0.291427      -0.218757       0.096890       0.121868             13.059682       5.989693      -2.235234      -0.777034      20.488930       5.622200      12.700423           0.000001
          135              N       9.220089      12.399790       8.957746      -0.195851      32.760011 0.49327846E+03  0.11748434E+05                                 8.607197                            7.238734       0.018563       2.051719                    0.997007      26.935512      73.345558       0.645586       0.398350      -1.096270      -0.149150      -0.015730       0.002559       0.149999      -0.003293       0.008070       0.003093      -0.107766       0.213721      -0.090017       0.018212       0.071804              9.760714      14.127462      -0.454279       0.303663       5.127026      -0.212963      10.027654           0.000001
          136              N       2.138976      12.391250       8.983716      -0.201870      33.032736 0.50311467E+03  0.12048536E+05                                 8.650954                            7.311006      -0.032957       2.031815                    0.996832      27.142196      74.242626       0.641978       0.398399      -1.095641       0.147145      -0.003350       0.011174       0.147606      -0.006055      -0.001327       0.022449      -0.122366       0.173913      -0.090468       0.019390       0.071078              9.725841      13.445492       0.413195      -0.131883       6.967818       2.393660       8.764212           0.000001
          137              N      11.079101      12.238957      14.960163      -0.741963      42.627482 0.53407273E+03  0.13074369E+05                                10.294973                            7.446837      -0.215335       1.922185                    0.997096      32.103253      90.857530       0.642556       0.389381      -1.094169       0.065386       0.074741      -0.039527       0.106883       0.059321       0.009749      -0.005673      -0.318266       0.291427      -0.218757       0.096889       0.121868             13.059682       5.989692       2.235234      -0.777034      20.488929      -5.622200      12.700423           0.000001
          138              N       9.220089       1.833210       8.355254      -0.195851      32.760014 0.49327845E+03  0.11748434E+05                                 8.607197                            7.238734       0.018563       2.051719                    0.997007      26.935512      73.345556       0.645586       0.398350      -1.096270      -0.149150       0.015730      -0.002559       0.149999       0.003293      -0.008070       0.003093      -0.107766       0.213721      -0.090017       0.018212       0.071804              9.760714      14.127461       0.454279      -0.303663       5.127026      -0.212963      10.027655           0.000001
          139              N       2.138976       1.841750       8.329284      -0.201870      33.032732 0.50311450E+03  0.12048531E+05                                 8.650953                            7.311004      -0.032957       2.031815                    0.996832      27.142196      74.242623       0.641978       0.398399      -1.095641       0.147145       0.003350      -0.011174       0.147606       0.006055       0.001327       0.022449      -0.122366       0.173913      -0.090468       0.019390       0.071078              9.725839      13.445490      -0.413194       0.131882       6.967816       2.393659       8.764213           0.000001
          140              N      11.079101       1.994043       2.352837      -0.741963      42.627479 0.53407272E+03  0.13074368E+05                                10.294972                            7.446837      -0.215335       1.922185                    0.997096      32.103252      90.857526       0.642556       0.389381      -1.094169       0.065386      -0.074741       0.039527       0.106883      -0.059321      -0.009749      -0.005673      -0.318266       0.291427      -0.218757       0.096889       0.121868             13.059681       5.989692      -2.235234       0.777034      20.488929      -5.622200      12.700421           0.000001
          141              O       0.165167       7.080917       1.561633      -0.610926      48.555526 0.71512241E+03  0.18493784E+05                                10.675734                            8.386539      -0.056148       2.013078                    0.993477      29.442309      80.721534       0.642162       0.368822      -1.129390      -0.002406      -0.009397       0.028023       0.029655      -0.003756       0.008172      -0.053636       0.008144      -0.076210      -0.064893       0.015129       0.049764             12.869022       8.093986      -0.136573      -0.030604      15.317788      -5.823689      15.195293           0.000001
          142              O       0.142911       4.927465       1.968488      -0.551720      37.861929 0.56704161E+03  0.13821693E+05                                 9.027792                            7.417699       0.220407       2.128677                    0.993549      27.662846      73.351061       0.690566       0.363877      -1.134533       0.000777       0.013947       0.001552       0.014054       0.009238       0.004675       0.048229      -0.006188      -0.080598      -0.058072       0.007707       0.050365             10.484906       6.536994       0.450044       0.006376      13.706972       2.969397      11.210752           0.000001
          143              O      -0.009371       4.422193       8.201168      -0.598917      37.170338 0.54387086E+03  0.13098259E+05                                 8.846820                            7.189910       0.630914       2.240393                    0.997382      28.182113      73.890123       0.713520       0.356437      -1.142244      -0.011595      -0.002157      -0.019433       0.022732      -0.001864       0.006953       0.005440       0.068333       0.224133      -0.071790      -0.003724       0.075515             10.331673       5.551162       0.200099       0.852706       8.949000      -0.651690      16.494857           0.000001
          144              O      11.458635       3.158303       6.447361      -0.565961      37.910098 0.54307458E+03  0.13090925E+05                                 9.016751                            7.216617       0.361053       2.166514                    0.996223      27.625007      72.763795       0.706572       0.359616      -1.138263       0.011332       0.024955       0.017804       0.032683       0.006145      -0.016930       0.013396      -0.023245      -0.147410      -0.055742       0.016948       0.038795             10.759318       6.153770       1.554806       0.098018      17.554794      -0.398118       8.569391           0.000001
          145              O       0.165167       7.152083      15.751367      -0.610926      48.555524 0.71512241E+03  0.18493784E+05                                10.675734                            8.386539      -0.056148       2.013078                    0.993477      29.442309      80.721534       0.642162       0.368822      -1.129390      -0.002406       0.009397      -0.028023       0.029655       0.003756      -0.008172      -0.053636       0.008144      -0.076210      -0.064893       0.015129       0.049764             12.869022       8.093987       0.136574       0.030604      15.317787      -5.823688      15.195292           0.000000
          146              O       0.142911       9.305535      15.344512      -0.551720      37.861930 0.56704160E+03  0.13821692E+05                                 9.027792                            7.417699       0.220408       2.128677                    0.993549      27.662846      73.351060       0.690566       0.363877      -1.134533       0.000777      -0.013947      -0.001552       0.014054      -0.009238      -0.004675       0.048229      -0.006188      -0.080598      -0.058072       0.007707       0.050365             10.484906       6.536994      -0.450044      -0.006376      13.706973       2.969397      11.210752           0.000001
          147              O      -0.009371       9.810807       9.111832      -0.598917      37.170338 0.54387088E+03  0.13098259E+05                                 8.846820                            7.189911       0.630914       2.240393                    0.997382      28.182113      73.890124       0.713520       0.356437      -1.142244      -0.011595       0.002157       0.019433       0.022732       0.001864      -0.006953       0.005440       0.068333       0.224133      -0.071790      -0.003724       0.075515             10.331673       5.551162      -0.200100      -0.852706       8.949000      -0.651690      16.494857           0.000001
          148              O      11.458635      11.074697      10.865639      -0.565961      37.910098 0.54307462E+03  0.13090926E+05                                 9.016751                            7.216617       0.361053       2.166514                    0.996223      27.625007      72.763798       0.706572       0.359616      -1.138263       0.011332      -0.024955      -0.017804       0.032683      -0.006145       0.016930       0.013396      -0.023245      -0.147409      -0.055742       0.016948       0.038795             10.759318       6.153771      -1.554806      -0.098018      17.554792      -0.398118       8.569392           0.000001
          149              O      11.548833       0.035583      10.218133      -0.610926      48.555522 0.71512240E+03  0.18493784E+05                                10.675733                            8.386539      -0.056148       2.013078                    0.993477      29.442309      80.721534       0.642162       0.368822      -1.129390       0.002406       0.009397       0.028023       0.029655      -0.003756      -0.008172       0.053636       0.008144      -0.076210      -0.064893       0.015129       0.049764             12.869021       8.093986      -0.136573       0.030604      15.317786       5.823688      15.195290           0.000001
          150              O      11.571089       2.189035      10.624988      -0.551720      37.861930 0.56704161E+03  0.13821693E+05                                 9.027792                            7.417699       0.220407       2.128677                    0.993549      27.662846      73.351061       0.690566       0.363877      -1.134533      -0.000777      -0.013947       0.001552       0.014054       0.009238      -0.004675      -0.048229      -0.006188      -0.080598      -0.058072       0.007707       0.050365             10.484907       6.536994       0.450044      -0.006376      13.706973      -2.969397      11.210752           0.000001
          151              O       0.009371       2.694307      16.857668      -0.598917      37.170332 0.54387078E+03  0.13098257E+05                                 8.846819                            7.189910       0.630914       2.240393                    0.997382      28.182111      73.890117       0.713520       0.356437      -1.142244       0.011595       0.002157      -0.019433       0.022732      -0.001864      -0.006953      -0.005440       0.068333       0.224133      -0.071790      -0.003724       0.075514             10.331672       5.551162       0.200100      -0.852706       8.948999       0.651690      16.494855           0.000001
          152              O       0.255365       3.958197      15.103861      -0.565961      37.910099 0.54307462E+03  0.13090926E+05                                 9.016751                            7.216617       0.361053       2.166514                    0.996223      27.625007      72.763798       0.706572       0.359616      -1.138263      -0.011332      -0.024955       0.017804       0.032683       0.006145       0.016930      -0.013396      -0.023245      -0.147410      -0.055742       0.016948       0.038795             10.759319       6.153771       1.554806      -0.098018      17.554793       0.398117       8.569392           0.000001
          153              O      11.548833      -0.035582       7.094867      -0.610926      48.555545 0.71512285E+03  0.18493798E+05                                10.675737                            8.386541      -0.056148       2.013078                    0.993477      29.442309      80.721534       0.642161       0.368822      -1.129390       0.002406      -0.009397      -0.028023       0.029655       0.003756       0.008172       0.053636       0.008144      -0.076210      -0.064893       0.015129       0.049764             12.869026       8.093990       0.136574      -0.030604      15.317796       5.823693      15.195292           0.000001
          154              O      11.571089      12.043965       6.688012      -0.551720      37.861928 0.56704157E+03  0.13821692E+05                                 9.027791                            7.417698       0.220407       2.128677                    0.993549      27.662846      73.351058       0.690566       0.363877      -1.134533      -0.000777       0.013947      -0.001552       0.014054      -0.009238       0.004675      -0.048229      -0.006188      -0.080598      -0.058072       0.007707       0.050365             10.484906       6.536994      -0.450044       0.006376      13.706971      -2.969398      11.210752           0.000001
          155              O       0.009371      11.538693       0.455332      -0.598917      37.170342 0.54387092E+03  0.13098261E+05                                 8.846821                            7.189911       0.630914       2.240393                    0.997382      28.182113      73.890127       0.713519       0.356437      -1.142244       0.011595      -0.002157       0.019433       0.022732       0.001864       0.006953      -0.005440       0.068333       0.224133      -0.071790      -0.003724       0.075515             10.331674       5.551163      -0.200099       0.852706       8.949001       0.651691      16.494859           0.000001
          156              O       0.255365      10.274803       2.209139      -0.565961      37.910101 0.54307463E+03  0.13090926E+05                                 9.016751                            7.216617       0.361053       2.166514                    0.996223      27.625008      72.763799       0.706572       0.359616      -1.138263      -0.011332       0.024955      -0.017804       0.032683      -0.006145      -0.016930      -0.013396      -0.023245      -0.147410      -0.055742       0.016948       0.038795             10.759319       6.153771      -1.554806       0.098018      17.554794       0.398117       8.569391           0.000001

******************************************************
Auxiliary information for the entire system
The total spin magnetic moment of the unit cell is   0.000187
The total net atomic charge of the unit cell is   0.000007
Accuracy of reproducing the electrostatic potential in the unit cell:
  The inner radius (bohr) =    5.0000
  The outer radius (bohr) =   12.0000
  Valid grid points have density less than (e/(bohr^3)) =    0.0001
  The number of valid grid points were=       208728
  The rms potential error without charges in kcal/mol is=      7.52766
  The rms potential error with partial charges in kcal/mol is=      0.57399
  The RRMSE value at monopole order=      0.07625
  The rms potential error with partial charges and cloud penetration in kcal/mol is=      0.57359
  The RRMSE value at monopole order with cloud penetration is=      0.07620
  The rms potential error with partial charges and atomic dipoles in kcal/mol is=      0.44545
  The RRMSE value at dipole order=      0.05917
  The rms potential error with partial charges, atomic dipoles and cloud penetration in kcal/mol is=      0.43259
  The RRMSE value at dipole order with cloud penetration=      0.05747

******************************************************
The electron densities and ab initio electrostatic potential were computed in VASP using the PBE functional and
projector augmented wave method. See the main text of the journal article for a description of computational details.
The atomic charges, dipoles, and quadrupoles were computed with the DDEC6 method as described in
(a) T. A. Manz and N. Gabaldon Limas, RSC Adv. 6 (2016) 47771-47801 DOI: 10.1039/c6ra04656h
(b) N. Gabaldon Limas and T. A. Manz, RSC Adv. 8 (2018) 2678-2707 DOI: 10.1039/c7ra11829e.
For each atom in the material, the electron cloud parameters were fit to the spherically averaged atom-in-material
electron density using radial positions for which this density was between 10^-4 and 10^-2 electrons per cubic bohr.
The polarizabilities, dispersion coefficients, and quantum Drude oscillator (QDO) parameters were fit using the MCLF method.
The magnetic structure of the system was optimized in VASP from the default ferromagnetic initial guess using spin polarization.
The atomic spin moments (ASMs) were computed on this optimized magnetic structure using the DDEC6 partition as inputs
to the method of T. A. Manz and D. S. Sholl, J. Chem. Theory Comput. 7 (2011) 4146-4164 DOI: 10.1021/ct200539n.
The RMSE and RRMSE were computed using a uniform grid with Ewald summation.
