# Supplementary material for: A collection of forcefield precursors for metal–organic frameworks
Source: RSC Adv. 2019 Nov 13;9(63):36492–507. doi: 10.1039/c9ra07327b (PMC9075174; doi:10.1039/c9ra07327b)
Supplement: RA-009-C9RA07327B-s3985 [file RA-009-C9RA07327B-s3985.xyz]

  156
jmolscript: load "" {1 1 1} spacegroup "x,y,z" unitcell [{     11.714000     0.000000     0.000000 }, {      0.000000    14.296000     0.000000 }, {      0.000000     0.000000    17.317000 }]
Cd     0.000000     9.071527    17.014992     0.862560
Cd     0.000000     5.224473     0.302008     0.862560
Cd     0.000000    12.372473     8.356492     0.862560
Cd     0.000000     1.923527     8.960508     0.862560
H      9.197833     8.533282    15.157570     0.087093
H      6.883146     9.280963     1.532555     0.119153
H      9.146291     9.338147     1.492725     0.085706
H      6.920631     8.657658    15.039815     0.120958
H      9.197833     5.762718     2.159430     0.087092
H      6.883146     5.015037    15.784446     0.119153
H      9.146291     4.957853    15.824275     0.085706
H      6.920631     5.638342     2.277185     0.120958
H      2.516167    12.910718     6.499070     0.087092
H      4.830854    12.163037    10.191054     0.119153
H      2.567709    12.105853    10.151225     0.085706
H      4.793369    12.786342     6.381315     0.120958
H      2.516167     1.385282    10.817930     0.087092
H      4.830854     2.132963     7.125946     0.119153
H      2.567709     2.190147     7.165775     0.085706
H      4.793369     1.509658    10.935685     0.120958
H      2.516167     5.762718     2.159430     0.087092
H      4.830854     5.015037    15.784446     0.119153
H      2.567709     4.957853    15.824275     0.085706
H      4.793369     5.638342     2.277185     0.120958
H      2.516167     8.533282    15.157570     0.087093
H      4.830854     9.280963     1.532555     0.119153
H      2.567709     9.338147     1.492725     0.085706
H      4.793369     8.657658    15.039815     0.120958
H      9.197833     1.385282    10.817930     0.087092
H      6.883146     2.132963     7.125946     0.119153
H      9.146291     2.190147     7.165775     0.085706
H      6.920631     1.509658    10.935685     0.120957
H      9.197833    12.910718     6.499070     0.087092
H      6.883146    12.163037    10.191054     0.119153
H      9.146291    12.105853    10.151225     0.085706
H      6.920631    12.786342     6.381315     0.120958
H      0.000000     8.438929    13.519382     0.135320
H      0.000000     6.966441     9.817007     0.131849
H      0.000000     4.447486    12.937531     0.114774
H      0.000000     9.295259    10.230884     0.344266
H      0.000000     9.829930    11.619707     0.334353
H      0.000000     5.857071     3.797618     0.135320
H      0.000000     7.329559     7.499993     0.131849
H      0.000000     9.848514     4.379469     0.114774
H      0.000000     5.000741     7.086116     0.344266
H      0.000000     4.466070     5.697293     0.334353
H      0.000000    13.005071     4.860882     0.135320
H      0.000000     0.181559     1.158507     0.131849
H      0.000000     2.700514     4.279031     0.114774
H      0.000000    12.148741     1.572384     0.344266
H      0.000000    11.614070     2.961207     0.334353
H      0.000000     1.290929    12.456118     0.135320
H      0.000000    14.114441    16.158493     0.131849
H      0.000000    11.595486    13.037969     0.114774
H      0.000000     2.147259    15.744616     0.344266
H      0.000000     2.681930    14.355793     0.334353
C      8.728101     8.749152    15.931640     0.115671
C      7.323593     9.173743     0.720387    -0.197519
C      8.698816     9.179462     0.692680     0.115648
C      6.617239     9.019346    16.930831     0.117280
C      7.341164     8.792040    15.858909    -0.195851
C      8.728101     5.546848     1.385360     0.115671
C      7.323593     5.122257    16.596613    -0.197519
C      8.698816     5.116538    16.624320     0.115648
C      6.617239     5.276654     0.386169     0.117280
C      7.341164     5.503960     1.458091    -0.195851
C      2.985899    12.694848     7.273140     0.115671
C      4.390407    12.270257     9.378887    -0.197519
C      3.015184    12.264538     9.351180     0.115648
C      5.096761    12.424654     8.272331     0.117280
C      4.372836    12.651960     7.200409    -0.195852
C      2.985899     1.601152    10.043860     0.115671
C      4.390407     2.025743     7.938113    -0.197519
C      3.015184     2.031462     7.965820     0.115648
C      5.096761     1.871346     9.044669     0.117280
C      4.372836     1.644040    10.116591    -0.195852
C      2.985899     5.546848     1.385360     0.115671
C      4.390407     5.122257    16.596613    -0.197519
C      3.015184     5.116538    16.624320     0.115648
C      5.096761     5.276654     0.386169     0.117280
C      4.372836     5.503960     1.458091    -0.195851
C      2.985899     8.749152    15.931640     0.115671
C      4.390407     9.173743     0.720387    -0.197519
C      3.015184     9.179462     0.692680     0.115648
C      5.096761     9.019346    16.930831     0.117280
C      4.372836     8.792040    15.858909    -0.195851
C      8.728101     1.601152    10.043860     0.115671
C      7.323593     2.025743     7.938113    -0.197519
C      8.698816     2.031462     7.965820     0.115648
C      6.617239     1.871346     9.044669     0.117280
C      7.341164     1.644040    10.116591    -0.195851
C      8.728101    12.694848     7.273140     0.115671
C      7.323593    12.270257     9.378887    -0.197519
C      8.698816    12.264538     9.351180     0.115648
C      6.617239    12.424654     8.272331     0.117280
C      7.341164    12.651960     7.200409    -0.195851
C      0.000000     6.158717    14.960156     0.584214
C      0.000000     6.406038    13.483016    -0.034181
C      0.000000     5.518256    11.209294    -0.003880
C      0.000000     7.865659    11.578146     0.352305
C      0.000000     4.334547    10.329591     0.574700
C      0.000000     7.699826    12.954848    -0.259746
C      0.000000     6.814903    10.734808    -0.239545
C      0.000000     5.313823    12.599849    -0.208396
C      0.000000     8.137283     2.356844     0.584214
C      0.000000     7.889962     3.833984    -0.034181
C      0.000000     8.777744     6.107706    -0.003880
C      0.000000     6.430341     5.738854     0.352305
C      0.000000     9.961453     6.987410     0.574700
C      0.000000     6.596174     4.362152    -0.259746
C      0.000000     7.481097     6.582192    -0.239545
C      0.000000     8.982177     4.717151    -0.208396
C      0.000000     0.989283     6.301656     0.584214
C      0.000000     0.741962     4.824516    -0.034181
C      0.000000     1.629744     2.550794    -0.003879
C      0.000000    13.578341     2.919646     0.352305
C      0.000000     2.813453     1.671091     0.574700
C      0.000000    13.744174     4.296348    -0.259746
C      0.000000     0.333097     2.076308    -0.239545
C      0.000000     1.834177     3.941349    -0.208396
C      0.000000    13.306717    11.015344     0.584214
C      0.000000    13.554038    12.492484    -0.034181
C      0.000000    12.666256    14.766206    -0.003880
C      0.000000     0.717659    14.397354     0.352305
C      0.000000    11.482547    15.645910     0.574700
C      0.000000     0.551826    13.020652    -0.259746
C      0.000000    13.962903    15.240692    -0.239545
C      0.000000    12.461823    13.375651    -0.208396
N      9.394628     8.986466    16.979319    -0.183115
N      9.394628     5.309534     0.337682    -0.183115
N      2.319372    12.457534     8.320818    -0.183115
N      2.319372     1.838466     8.996182    -0.183115
N      2.319372     5.309534     0.337682    -0.183115
N      2.319372     8.986466    16.979319    -0.183115
N      9.394628     1.838466     8.996182    -0.183115
N      9.394628    12.457534     8.320818    -0.183115
N      0.000000     9.160877    11.079417    -0.733210
N      0.000000     5.135123     6.237583    -0.733210
N      0.000000    12.283123     2.420917    -0.733210
N      0.000000     2.012877    14.896083    -0.733210
O      0.000000     7.102253    15.755007    -0.604261
O      0.000000     4.970719    15.342862    -0.549307
O      0.000000     3.182290    10.843905    -0.590399
O      0.000000     4.457493     9.098352    -0.581463
O      0.000000     7.193747     1.561993    -0.604261
O      0.000000     9.325281     1.974138    -0.549307
O      0.000000    11.113710     6.473095    -0.590399
O      0.000000     9.838507     8.218648    -0.581463
O      0.000000     0.045747     7.096507    -0.604261
O      0.000000     2.177281     6.684362    -0.549307
O      0.000000     3.965710     2.185405    -0.590399
O      0.000000     2.690507     0.439852    -0.581463
O      0.000000    14.250253    10.220493    -0.604261
O      0.000000    12.118719    10.632638    -0.549307
O      0.000000    10.330290    15.131595    -0.590399
O      0.000000    11.605493    16.877148    -0.581463

The following XYZ coordinates are in angstroms. Other properties are in atomic units.
The sperically averaged electron density of each atom fit to a function of the form exp(a - br)
eigen_1, eigen_2 and eigen_3 are the three eigenvalues of traceless quadrupole moment tensor
  atom number  atomic symbol              X              Y              Z     net charge C6 coefficient C8 coefficient C10 coefficient fluctuating dipole atomic polarizability isotropic forcefield polarizability              a              b squared Pearson coefficient          <r^3>          <r^4>         wp_QDO          m_QDO          q_QDO       dipole_x       dipole_y       dipole_z         dipole            Qxy            Qxz            Qyz     Q(x^2-y^2)  Q(3z^2 - R^2)        eigen_1        eigen_2        eigen_3 static polarizability      alpha(xx)      alpha(xy)      alpha(xz)      alpha(yy)      alpha(yz)      alpha(zz) atomic spin moment
            1             Cd       0.000000       9.071527      17.014992       0.862560     191.516192 0.44573371E+04  0.17062998E+06                                26.281807                           21.668735       1.009414       2.012106                    0.998122      79.610192     214.577392       0.405045       0.395023      -1.185036      -0.000000      -0.022307      -0.029787       0.037214       0.000000      -0.000000       0.043871      -0.252765       0.287959      -0.174375       0.042443       0.131932             33.193752      38.290128      -0.000000       0.000000      33.328044      -7.005315      27.963084           0.000001
            2             Cd       0.000000       5.224473       0.302008       0.862560     191.516200 0.44573370E+04  0.17062998E+06                                26.281808                           21.668735       1.009414       2.012106                    0.998122      79.610192     214.577393       0.405045       0.395023      -1.185036       0.000000       0.022307       0.029787       0.037214      -0.000000       0.000000       0.043871      -0.252765       0.287959      -0.174375       0.042443       0.131932             33.193754      38.290129      -0.000000       0.000000      33.328046      -7.005316      27.963086           0.000001
            3             Cd       0.000000      12.372473       8.356492       0.862560     191.516195 0.44573371E+04  0.17062998E+06                                26.281807                           21.668735       1.009414       2.012106                    0.998122      79.610192     214.577392       0.405045       0.395023      -1.185036      -0.000000       0.022307      -0.029787       0.037214       0.000000       0.000000      -0.043871      -0.252765       0.287959      -0.174375       0.042443       0.131932             33.193753      38.290130      -0.000000       0.000000      33.328044       7.005315      27.963084           0.000001
            4             Cd       0.000000       1.923527       8.960508       0.862560     191.516207 0.44573371E+04  0.17062998E+06                                26.281808                           21.668735       1.009414       2.012106                    0.998122      79.610192     214.577392       0.405045       0.395023      -1.185036      -0.000000      -0.022307       0.029787       0.037214      -0.000000      -0.000000      -0.043871      -0.252765       0.287959      -0.174375       0.042443       0.131932             33.193755      38.290131       0.000000      -0.000000      33.328048       7.005317      27.963086           0.000001
            5              H       9.197833       8.533282      15.157570       0.087093       1.221155 0.86961679E+01  0.86635683E+02                                 1.846815                            1.691338      -0.958410       2.416405                    0.997866       3.530480       9.757906       0.498394       1.233572      -0.719897       0.025492      -0.010211      -0.038729       0.047477      -0.001947      -0.001522       0.007718       0.020220       0.041745      -0.018992       0.002971       0.016022              1.936004       2.074916      -0.151228      -0.643800       1.498855       0.183851       2.234242           0.000001
            6              H       6.883146       9.280963       1.532555       0.119153       1.054619 0.76554029E+01  0.72814680E+02                                 1.581021                            1.518941      -0.843289       2.477376                    0.999420       3.159888       8.140078       0.569784       1.130173      -0.746540      -0.015269       0.004145       0.029018       0.033051       0.000377      -0.000685       0.004301       0.019480       0.041712      -0.017296       0.002765       0.014531              1.583276       1.740557      -0.037027      -0.273230       1.260912       0.105505       1.748359           0.000001
            7              H       9.146291       9.338147       1.492725       0.085706       1.246446 0.88840888E+01  0.88925681E+02                                 1.871020                            1.708857      -0.924959       2.428350                    0.998646       3.523667       9.741806       0.496434       1.232622      -0.720493       0.020810       0.009665       0.038366       0.044704      -0.000124      -0.000966       0.003817       0.013457       0.049807      -0.015484      -0.001624       0.017107              1.964259       2.109693       0.134305       0.658501       1.482697       0.193208       2.300386           0.000001
            8              H       6.920631       8.657658      15.039815       0.120958       1.053276 0.76455516E+01  0.72553019E+02                                 1.567747                            1.509139      -0.840554       2.480260                    0.999458       3.129088       7.999244       0.577801       1.117071      -0.750211      -0.014756      -0.002430      -0.029386       0.032973      -0.001712       0.000563       0.005778       0.019335       0.038430      -0.017340       0.003413       0.013928              1.564360       1.674785       0.034102       0.256554       1.238162       0.040556       1.780133           0.000002
            9              H       9.197833       5.762718       2.159430       0.087092       1.221155 0.86961690E+01  0.86635699E+02                                 1.846815                            1.691339      -0.958411       2.416405                    0.997866       3.530480       9.757907       0.498394       1.233572      -0.719897       0.025492       0.010211       0.038729       0.047477       0.001947       0.001522       0.007718       0.020220       0.041745      -0.018992       0.002971       0.016022              1.936005       2.074916       0.151228       0.643800       1.498855       0.183851       2.234243           0.000001
           10              H       6.883146       5.015037      15.784446       0.119153       1.054619 0.76554035E+01  0.72814693E+02                                 1.581022                            1.518941      -0.843289       2.477376                    0.999420       3.159889       8.140083       0.569784       1.130173      -0.746540      -0.015269      -0.004145      -0.029018       0.033051      -0.000377       0.000685       0.004301       0.019480       0.041712      -0.017296       0.002765       0.014531              1.583276       1.740558       0.037028       0.273230       1.260912       0.105505       1.748359           0.000001
           11              H       9.146291       4.957853      15.824275       0.085706       1.246446 0.88840883E+01  0.88925683E+02                                 1.871021                            1.708858      -0.924959       2.428350                    0.998646       3.523667       9.741809       0.496434       1.232623      -0.720493       0.020810      -0.009665      -0.038366       0.044704       0.000124       0.000966       0.003817       0.013457       0.049807      -0.015484      -0.001624       0.017107              1.964259       2.109694      -0.134305      -0.658502       1.482697       0.193208       2.300386           0.000001
           12              H       6.920631       5.638342       2.277185       0.120958       1.053277 0.76455533E+01  0.72553042E+02                                 1.567747                            1.509139      -0.840554       2.480260                    0.999458       3.129088       7.999245       0.577801       1.117072      -0.750211      -0.014756       0.002430       0.029386       0.032973       0.001712      -0.000563       0.005778       0.019335       0.038430      -0.017340       0.003413       0.013928              1.564360       1.674785      -0.034102      -0.256554       1.238162       0.040556       1.780134           0.000002
           13              H       2.516167      12.910718       6.499070       0.087092       1.221155 0.86961678E+01  0.86635683E+02                                 1.846815                            1.691339      -0.958410       2.416405                    0.997866       3.530480       9.757906       0.498394       1.233572      -0.719897      -0.025492       0.010211      -0.038729       0.047477      -0.001947       0.001522      -0.007718       0.020220       0.041745      -0.018992       0.002971       0.016022              1.936005       2.074916      -0.151228       0.643800       1.498855      -0.183851       2.234243           0.000001
           14              H       4.830854      12.163037      10.191054       0.119153       1.054618 0.76553935E+01  0.72814570E+02                                 1.581020                            1.518940      -0.843289       2.477376                    0.999420       3.159887       8.140075       0.569784       1.130173      -0.746540       0.015269      -0.004145       0.029018       0.033051       0.000377       0.000685      -0.004301       0.019480       0.041712      -0.017296       0.002765       0.014531              1.583275       1.740556      -0.037027       0.273230       1.260911      -0.105505       1.748357           0.000001
           15              H       2.567709      12.105853      10.151225       0.085706       1.246446 0.88840885E+01  0.88925678E+02                                 1.871020                            1.708857      -0.924959       2.428350                    0.998646       3.523667       9.741806       0.496434       1.232622      -0.720493      -0.020810      -0.009665       0.038366       0.044704      -0.000124       0.000966      -0.003817       0.013457       0.049807      -0.015484      -0.001624       0.017107              1.964258       2.109693       0.134305      -0.658502       1.482697      -0.193208       2.300385           0.000001
           16              H       4.793369      12.786342       6.381315       0.120958       1.053277 0.76455548E+01  0.72553063E+02                                 1.567748                            1.509140      -0.840554       2.480260                    0.999458       3.129088       7.999247       0.577801       1.117072      -0.750211       0.014756       0.002430      -0.029386       0.032973      -0.001712      -0.000563      -0.005778       0.019335       0.038430      -0.017340       0.003413       0.013928              1.564361       1.674786       0.034102      -0.256554       1.238163      -0.040556       1.780134           0.000002
           17              H       2.516167       1.385282      10.817930       0.087092       1.221155 0.86961690E+01  0.86635699E+02                                 1.846815                            1.691339      -0.958411       2.416405                    0.997866       3.530480       9.757907       0.498394       1.233572      -0.719897      -0.025492      -0.010211       0.038729       0.047477       0.001947      -0.001522      -0.007718       0.020220       0.041745      -0.018992       0.002971       0.016022              1.936005       2.074916       0.151228      -0.643800       1.498855      -0.183851       2.234243           0.000001
           18              H       4.830854       2.132963       7.125946       0.119153       1.054619 0.76553985E+01  0.72814629E+02                                 1.581021                            1.518940      -0.843289       2.477376                    0.999420       3.159888       8.140078       0.569784       1.130173      -0.746540       0.015269       0.004145      -0.029018       0.033051      -0.000377      -0.000685      -0.004301       0.019480       0.041712      -0.017296       0.002765       0.014531              1.583275       1.740557       0.037028      -0.273230       1.260912      -0.105505       1.748358           0.000001
           19              H       2.567709       2.190147       7.165775       0.085706       1.246446 0.88840884E+01  0.88925679E+02                                 1.871020                            1.708858      -0.924959       2.428350                    0.998646       3.523667       9.741807       0.496434       1.232623      -0.720493      -0.020810       0.009665      -0.038366       0.044704       0.000124      -0.000966      -0.003817       0.013457       0.049807      -0.015484      -0.001624       0.017107              1.964259       2.109694      -0.134305       0.658502       1.482697      -0.193208       2.300386           0.000001
           20              H       4.793369       1.509658      10.935685       0.120958       1.053277 0.76455548E+01  0.72553063E+02                                 1.567748                            1.509140      -0.840554       2.480260                    0.999458       3.129088       7.999247       0.577801       1.117072      -0.750211       0.014756      -0.002430       0.029386       0.032973       0.001712       0.000563      -0.005778       0.019335       0.038430      -0.017340       0.003413       0.013928              1.564361       1.674786      -0.034102       0.256554       1.238163      -0.040556       1.780134           0.000002
           21              H       2.516167       5.762718       2.159430       0.087092       1.221155 0.86961690E+01  0.86635699E+02                                 1.846815                            1.691339      -0.958411       2.416405                    0.997866       3.530480       9.757907       0.498394       1.233572      -0.719897      -0.025492       0.010211       0.038729       0.047477      -0.001947      -0.001522       0.007718       0.020220       0.041745      -0.018992       0.002971       0.016022              1.936005       2.074916      -0.151228      -0.643800       1.498855       0.183851       2.234243           0.000001
           22              H       4.830854       5.015037      15.784446       0.119153       1.054619 0.76554002E+01  0.72814655E+02                                 1.581022                            1.518941      -0.843289       2.477376                    0.999420       3.159888       8.140081       0.569784       1.130174      -0.746540       0.015269      -0.004145      -0.029018       0.033051       0.000377      -0.000685       0.004301       0.019480       0.041712      -0.017296       0.002765       0.014531              1.583276       1.740558      -0.037028      -0.273230       1.260912       0.105505       1.748359           0.000001
           23              H       2.567709       4.957853      15.824275       0.085706       1.246446 0.88840884E+01  0.88925679E+02                                 1.871020                            1.708858      -0.924959       2.428350                    0.998646       3.523667       9.741807       0.496434       1.232623      -0.720493      -0.020810      -0.009665      -0.038366       0.044704      -0.000124      -0.000966       0.003817       0.013457       0.049807      -0.015484      -0.001624       0.017107              1.964259       2.109694       0.134305       0.658502       1.482697       0.193208       2.300386           0.000001
           24              H       4.793369       5.638342       2.277185       0.120958       1.053277 0.76455583E+01  0.72553100E+02                                 1.567747                            1.509140      -0.840554       2.480260                    0.999458       3.129089       7.999248       0.577801       1.117072      -0.750211       0.014756       0.002430       0.029386       0.032973      -0.001712       0.000563       0.005778       0.019335       0.038430      -0.017340       0.003413       0.013928              1.564361       1.674786       0.034102       0.256554       1.238162       0.040556       1.780134           0.000002
           25              H       2.516167       8.533282      15.157570       0.087093       1.221155 0.86961679E+01  0.86635683E+02                                 1.846815                            1.691338      -0.958411       2.416405                    0.997866       3.530480       9.757906       0.498394       1.233572      -0.719897      -0.025492      -0.010211      -0.038729       0.047477       0.001947       0.001522       0.007718       0.020220       0.041745      -0.018992       0.002971       0.016022              1.936004       2.074916       0.151228       0.643800       1.498855       0.183851       2.234242           0.000001
           26              H       4.830854       9.280963       1.532555       0.119153       1.054619 0.76554029E+01  0.72814680E+02                                 1.581021                            1.518941      -0.843289       2.477376                    0.999420       3.159888       8.140078       0.569784       1.130173      -0.746540       0.015269       0.004145       0.029018       0.033051      -0.000377       0.000685       0.004301       0.019480       0.041712      -0.017296       0.002765       0.014531              1.583276       1.740557       0.037027       0.273230       1.260912       0.105505       1.748359           0.000001
           27              H       2.567709       9.338147       1.492725       0.085706       1.246446 0.88840887E+01  0.88925683E+02                                 1.871020                            1.708858      -0.924959       2.428350                    0.998646       3.523667       9.741807       0.496434       1.232623      -0.720493      -0.020810       0.009665       0.038366       0.044704       0.000124       0.000966       0.003817       0.013457       0.049807      -0.015484      -0.001624       0.017107              1.964259       2.109693      -0.134305      -0.658502       1.482697       0.193208       2.300386           0.000001
           28              H       4.793369       8.657658      15.039815       0.120958       1.053277 0.76455544E+01  0.72553054E+02                                 1.567747                            1.509140      -0.840554       2.480260                    0.999458       3.129088       7.999245       0.577801       1.117072      -0.750211       0.014756      -0.002430      -0.029386       0.032973       0.001712      -0.000563       0.005778       0.019335       0.038430      -0.017340       0.003413       0.013928              1.564360       1.674785      -0.034102      -0.256554       1.238162       0.040556       1.780134           0.000002
           29              H       9.197833       1.385282      10.817930       0.087092       1.221155 0.86961689E+01  0.86635700E+02                                 1.846815                            1.691339      -0.958410       2.416405                    0.997866       3.530480       9.757908       0.498394       1.233572      -0.719897       0.025492      -0.010211       0.038729       0.047477      -0.001947       0.001522      -0.007718       0.020220       0.041745      -0.018992       0.002971       0.016022              1.936005       2.074917      -0.151228       0.643800       1.498855      -0.183851       2.234244           0.000001
           30              H       6.883146       2.132963       7.125946       0.119153       1.054618 0.76553952E+01  0.72814586E+02                                 1.581020                            1.518940      -0.843289       2.477376                    0.999420       3.159888       8.140076       0.569785       1.130172      -0.746540      -0.015269       0.004145      -0.029018       0.033051       0.000377       0.000685      -0.004301       0.019480       0.041712      -0.017296       0.002765       0.014531              1.583275       1.740556      -0.037027       0.273230       1.260911      -0.105505       1.748357           0.000001
           31              H       9.146291       2.190147       7.165775       0.085706       1.246446 0.88840885E+01  0.88925678E+02                                 1.871020                            1.708857      -0.924959       2.428350                    0.998646       3.523667       9.741806       0.496434       1.232622      -0.720493       0.020810       0.009665      -0.038366       0.044704      -0.000124       0.000966      -0.003817       0.013457       0.049807      -0.015484      -0.001624       0.017107              1.964258       2.109693       0.134305      -0.658502       1.482697      -0.193208       2.300385           0.000001
           32              H       6.920631       1.509658      10.935685       0.120957       1.053277 0.76455619E+01  0.72553149E+02                                 1.567749                            1.509141      -0.840554       2.480260                    0.999458       3.129089       7.999251       0.577800       1.117073      -0.750211      -0.014756      -0.002430       0.029386       0.032973      -0.001712      -0.000563      -0.005778       0.019335       0.038430      -0.017340       0.003413       0.013928              1.564362       1.674787       0.034102      -0.256555       1.238163      -0.040556       1.780136           0.000002
           33              H       9.197833      12.910718       6.499070       0.087092       1.221155 0.86961690E+01  0.86635699E+02                                 1.846815                            1.691339      -0.958411       2.416405                    0.997866       3.530480       9.757907       0.498394       1.233572      -0.719897       0.025492       0.010211      -0.038729       0.047477       0.001947      -0.001522      -0.007718       0.020220       0.041745      -0.018992       0.002971       0.016022              1.936005       2.074916       0.151228      -0.643800       1.498855      -0.183851       2.234243           0.000001
           34              H       6.883146      12.163037      10.191054       0.119153       1.054618 0.76553935E+01  0.72814570E+02                                 1.581020                            1.518940      -0.843288       2.477376                    0.999420       3.159887       8.140075       0.569784       1.130173      -0.746540      -0.015269      -0.004145       0.029018       0.033051      -0.000377      -0.000685      -0.004301       0.019480       0.041712      -0.017296       0.002765       0.014531              1.583275       1.740556       0.037027      -0.273230       1.260911      -0.105505       1.748357           0.000001
           35              H       9.146291      12.105853      10.151225       0.085706       1.246446 0.88840884E+01  0.88925679E+02                                 1.871020                            1.708858      -0.924959       2.428350                    0.998646       3.523667       9.741807       0.496434       1.232623      -0.720493       0.020810      -0.009665       0.038366       0.044704       0.000124      -0.000966      -0.003817       0.013457       0.049807      -0.015484      -0.001624       0.017107              1.964259       2.109694      -0.134305       0.658502       1.482697      -0.193208       2.300386           0.000001
           36              H       6.920631      12.786342       6.381315       0.120958       1.053277 0.76455590E+01  0.72553111E+02                                 1.567748                            1.509140      -0.840554       2.480260                    0.999458       3.129089       7.999249       0.577801       1.117072      -0.750211      -0.014756       0.002430      -0.029386       0.032973       0.001712       0.000563      -0.005778       0.019335       0.038430      -0.017340       0.003413       0.013928              1.564361       1.674786      -0.034102       0.256554       1.238163      -0.040556       1.780135           0.000002
           37              H       0.000000       8.438929      13.519382       0.135320       1.007605 0.69891278E+01  0.67313447E+02                                 1.741713                            1.603611      -1.351807       2.246130                    0.994041       3.726151      10.838140       0.460915       1.379769      -0.685604      -0.000000       0.027235       0.018873       0.033134       0.000000      -0.000000      -0.003298      -0.015886       0.012718      -0.010063       0.001639       0.008423              1.836187       1.365344      -0.000000      -0.000000       2.141287       0.427249       2.001929           0.000000
           38              H       0.000000       6.966441       9.817007       0.131849       1.047698 0.73005746E+01  0.70406824E+02                                 1.732661                            1.598532      -1.134524       2.352287                    0.995997       3.522701       9.937759       0.483873       1.312553      -0.700891      -0.000000       0.007517      -0.030025       0.030951      -0.000000       0.000000      -0.004028      -0.011749       0.018894      -0.009024       0.000106       0.008918              1.814834       1.272829       0.000000      -0.000000       1.637744      -0.138371       2.533929           0.000000
           39              H       0.000000       4.447486      12.937531       0.114774       1.126103 0.81810288E+01  0.81380437E+02                                 1.821380                            1.693772      -1.390991       2.212838                    0.993692       3.836955      11.083897       0.468232       1.315022      -0.698803      -0.000000      -0.035876       0.012886       0.038121       0.000000       0.000000      -0.008386      -0.023034      -0.009663      -0.009907      -0.006758       0.016664              1.901691       1.366435       0.000000      -0.000000       2.452430      -0.208724       1.886207           0.000000
           40              H       0.000000       9.295259      10.230884       0.344266       0.545069 0.31724366E+01  0.25398496E+02                                 1.223601                            1.131087      -1.453608       2.311373                    0.997671       2.660413       7.352863       0.505895       1.512274      -0.661643      -0.000000       0.000750      -0.019441       0.019456      -0.000000       0.000000       0.002343      -0.042269       0.003960      -0.021795       0.001038       0.020757              1.293204       0.955906      -0.000000       0.000000       1.208805      -0.202981       1.714901           0.000000
           41              H       0.000000       9.829930      11.619707       0.334353       0.537154 0.31841936E+01  0.25411197E+02                                 1.200544                            1.126180      -1.219108       2.425215                    0.999816       2.549175       6.940041       0.513846       1.493645      -0.666439      -0.000000       0.014795       0.018947       0.024039      -0.000000       0.000000       0.000940      -0.031524       0.058861      -0.025572       0.005887       0.019685              1.253534       0.947899      -0.000000       0.000000       1.571163       0.203015       1.241540           0.000000
           42              H       0.000000       5.857071       3.797618       0.135320       1.007605 0.69891269E+01  0.67313439E+02                                 1.741713                            1.603611      -1.351807       2.246130                    0.994041       3.726151      10.838141       0.460915       1.379770      -0.685604       0.000000      -0.027235      -0.018873       0.033134      -0.000000      -0.000000      -0.003298      -0.015886       0.012718      -0.010063       0.001639       0.008423              1.836187       1.365344       0.000000      -0.000000       2.141287       0.427249       2.001929           0.000000
           43              H       0.000000       7.329559       7.499993       0.131849       1.047698 0.73005800E+01  0.70406884E+02                                 1.732661                            1.598532      -1.134524       2.352287                    0.995997       3.522702       9.937760       0.483874       1.312552      -0.700891       0.000000      -0.007517       0.030025       0.030951      -0.000000      -0.000000      -0.004028      -0.011749       0.018894      -0.009024       0.000106       0.008918              1.814834       1.272829      -0.000000      -0.000000       1.637744      -0.138371       2.533930           0.000000
           44              H       0.000000       9.848514       4.379469       0.114774       1.126103 0.81810280E+01  0.81380430E+02                                 1.821380                            1.693772      -1.390991       2.212838                    0.993692       3.836955      11.083898       0.468232       1.315023      -0.698803       0.000000       0.035876      -0.012886       0.038121      -0.000000      -0.000000      -0.008386      -0.023034      -0.009663      -0.009907      -0.006758       0.016664              1.901691       1.366435      -0.000000      -0.000000       2.452431      -0.208724       1.886207           0.000000
           45              H       0.000000       5.000741       7.086116       0.344266       0.545069 0.31724360E+01  0.25398491E+02                                 1.223601                            1.131087      -1.453608       2.311373                    0.997671       2.660413       7.352864       0.505895       1.512274      -0.661643       0.000000      -0.000750       0.019441       0.019456       0.000000       0.000000       0.002343      -0.042269       0.003960      -0.021795       0.001038       0.020757              1.293204       0.955906      -0.000000      -0.000000       1.208805      -0.202981       1.714901           0.000000
           46              H       0.000000       4.466070       5.697293       0.334353       0.537154 0.31841936E+01  0.25411197E+02                                 1.200544                            1.126180      -1.219108       2.425215                    0.999816       2.549175       6.940041       0.513846       1.493645      -0.666439       0.000000      -0.014795      -0.018947       0.024039       0.000000      -0.000000       0.000940      -0.031524       0.058861      -0.025572       0.005887       0.019685              1.253534       0.947899      -0.000000       0.000000       1.571163       0.203015       1.241540           0.000000
           47              H       0.000000      13.005071       4.860882       0.135320       1.007606 0.69891286E+01  0.67313455E+02                                 1.741713                            1.603611      -1.351807       2.246130                    0.994041       3.726151      10.838139       0.460915       1.379769      -0.685604       0.000000      -0.027235       0.018873       0.033134      -0.000000      -0.000000       0.003298      -0.015886       0.012718      -0.010063       0.001639       0.008423              1.836187       1.365344       0.000000      -0.000000       2.141287      -0.427249       2.001929           0.000000
           48              H       0.000000       0.181559       1.158507       0.131849       1.047698 0.73005758E+01  0.70406834E+02                                 1.732660                            1.598532      -1.134524       2.352287                    0.995997       3.522701       9.937757       0.483873       1.312552      -0.700891      -0.000000      -0.007517      -0.030025       0.030951      -0.000000       0.000000       0.004028      -0.011749       0.018894      -0.009024       0.000106       0.008918              1.814834       1.272829       0.000000       0.000000       1.637744       0.138371       2.533929           0.000000
           49              H       0.000000       2.700514       4.279031       0.114774       1.126103 0.81810295E+01  0.81380443E+02                                 1.821380                            1.693772      -1.390991       2.212838                    0.993692       3.836955      11.083896       0.468232       1.315022      -0.698803      -0.000000       0.035876       0.012886       0.038121      -0.000000      -0.000000       0.008386      -0.023034      -0.009663      -0.009907      -0.006758       0.016664              1.901691       1.366435       0.000000       0.000000       2.452430       0.208724       1.886206           0.000000
           50              H       0.000000      12.148741       1.572384       0.344266       0.545069 0.31724366E+01  0.25398496E+02                                 1.223601                            1.131087      -1.453608       2.311373                    0.997671       2.660413       7.352863       0.505895       1.512274      -0.661643      -0.000000      -0.000750      -0.019441       0.019456      -0.000000       0.000000      -0.002343      -0.042269       0.003960      -0.021795       0.001038       0.020757              1.293204       0.955906      -0.000000      -0.000000       1.208805       0.202981       1.714901           0.000000
           51              H       0.000000      11.614070       2.961207       0.334353       0.537154 0.31841933E+01  0.25411193E+02                                 1.200543                            1.126180      -1.219108       2.425215                    0.999816       2.549175       6.940040       0.513846       1.493644      -0.666439       0.000000      -0.014795       0.018947       0.024039      -0.000000      -0.000000      -0.000940      -0.031524       0.058861      -0.025572       0.005887       0.019685              1.253534       0.947899      -0.000000      -0.000000       1.571162      -0.203015       1.241540           0.000000
           52              H       0.000000       1.290929      12.456118       0.135320       1.007605 0.69891278E+01  0.67313447E+02                                 1.741713                            1.603611      -1.351807       2.246130                    0.994041       3.726151      10.838140       0.460915       1.379769      -0.685604      -0.000000       0.027235      -0.018873       0.033134      -0.000000       0.000000       0.003298      -0.015886       0.012718      -0.010063       0.001639       0.008423              1.836187       1.365344      -0.000000       0.000000       2.141287      -0.427249       2.001929           0.000000
           53              H       0.000000      14.114441      16.158493       0.131849       1.047698 0.73005752E+01  0.70406829E+02                                 1.732660                            1.598532      -1.134524       2.352287                    0.995997       3.522701       9.937758       0.483873       1.312552      -0.700891      -0.000000       0.007517       0.030025       0.030951       0.000000      -0.000000       0.004028      -0.011749       0.018894      -0.009024       0.000106       0.008918              1.814834       1.272829      -0.000000       0.000000       1.637744       0.138371       2.533929           0.000000
           54              H       0.000000      11.595486      13.037969       0.114774       1.126103 0.81810293E+01  0.81380445E+02                                 1.821381                            1.693772      -1.390991       2.212838                    0.993692       3.836955      11.083898       0.468232       1.315023      -0.698803      -0.000000      -0.035876      -0.012886       0.038121       0.000000      -0.000000       0.008386      -0.023034      -0.009663      -0.009907      -0.006758       0.016664              1.901691       1.366436      -0.000000       0.000000       2.452431       0.208724       1.886207           0.000000
           55              H       0.000000       2.147259      15.744616       0.344266       0.545069 0.31724366E+01  0.25398496E+02                                 1.223601                            1.131087      -1.453608       2.311373                    0.997671       2.660413       7.352863       0.505895       1.512274      -0.661643      -0.000000       0.000750       0.019441       0.019456       0.000000      -0.000000      -0.002343      -0.042269       0.003960      -0.021795       0.001038       0.020757              1.293204       0.955906      -0.000000       0.000000       1.208805       0.202981       1.714901           0.000000
           56              H       0.000000       2.681930      14.355793       0.334353       0.537154 0.31841936E+01  0.25411197E+02                                 1.200544                            1.126180      -1.219108       2.425215                    0.999816       2.549175       6.940041       0.513846       1.493645      -0.666439      -0.000000       0.014795      -0.018947       0.024039       0.000000       0.000000      -0.000940      -0.031524       0.058861      -0.025572       0.005887       0.019685              1.253534       0.947899      -0.000000       0.000000       1.571163      -0.203015       1.241540           0.000000
           57              C       8.728101       8.749152      15.931640       0.115671      24.067126 0.29433019E+03  0.63008017E+04                                 7.351730                            5.780192       0.210201       2.100377                    0.999761      24.968610      69.356441       0.672147       0.425678      -1.054328      -0.001006       0.019175       0.042693       0.046812      -0.003935      -0.024513      -0.009307      -0.073339       0.001058      -0.049704       0.010892       0.038812              8.469271      13.119672      -0.130255      -0.672832       4.326372       0.788020       7.961770           0.000000
           58              C       7.323593       9.173743       0.720387      -0.197519      31.330153 0.40673915E+03  0.94032028E+04                                 8.644832                            6.729940       0.220019       2.045648                    0.999828      29.102994      82.928984       0.634466       0.417578      -1.063612       0.012262       0.006165      -0.007467       0.015625      -0.003826      -0.026090       0.004407      -0.018122       0.040422      -0.031112       0.001167       0.029945             10.143204      17.533373       0.384730       1.327345       4.783485       0.679102       8.112754           0.000001
           59              C       8.698816       9.179462       0.692680       0.115648      24.035050 0.28690963E+03  0.61076544E+04                                 7.348762                            5.705201       0.263694       2.119331                    0.999825      24.885554      69.109368       0.676315       0.425430      -1.053655       0.000480       0.004481      -0.048926       0.049133       0.005867       0.019401      -0.012979      -0.080642       0.014784      -0.050799       0.008432       0.042366              8.535016      13.334052       0.312254       0.593855       4.228597       0.811040       8.042399           0.000000
           60              C       6.617239       9.019346      16.930831       0.117280      32.286845 0.35227947E+03  0.78352008E+04                                 9.005152                            6.326636      -0.029989       2.019562                    0.999552      25.221217      69.863376       0.646329       0.426078      -1.061170      -0.005013       0.010009      -0.000073       0.011194       0.002452       0.000795      -0.004531      -0.010355      -0.031267      -0.011511      -0.000251       0.011762             11.900414      22.927127      -0.031377      -0.078207       4.855881       0.506488       7.918232           0.000000
           61              C       7.341164       8.792040      15.858909      -0.195851      30.794594 0.40323558E+03  0.92944361E+04                                 8.516300                            6.683789       0.251705       2.056832                    0.999832      28.973046      82.214997       0.639623       0.415449      -1.065846       0.012869       0.011821       0.003493       0.017819       0.006582       0.022799       0.003350      -0.015808       0.040539      -0.027971       0.000310       0.027661              9.904373      16.890657      -0.338192      -1.319767       4.652093       0.390127       8.170368           0.000001
           62              C       8.728101       5.546848       1.385360       0.115671      24.067116 0.29432996E+03  0.63007958E+04                                 7.351728                            5.780189       0.210201       2.100377                    0.999761      24.968610      69.356440       0.672147       0.425678      -1.054328      -0.001006      -0.019175      -0.042693       0.046813       0.003935       0.024513      -0.009307      -0.073339       0.001058      -0.049704       0.010892       0.038812              8.469269      13.119669       0.130254       0.672831       4.326371       0.788020       7.961767           0.000000
           63              C       7.323593       5.122257      16.596613      -0.197519      31.330131 0.40673883E+03  0.94031938E+04                                 8.644829                            6.729938       0.220019       2.045648                    0.999828      29.102994      82.928991       0.634466       0.417578      -1.063611       0.012262      -0.006165       0.007467       0.015625       0.003826       0.026090       0.004407      -0.018122       0.040422      -0.031112       0.001167       0.029945             10.143200      17.533366      -0.384729      -1.327344       4.783483       0.679102       8.112751           0.000001
           64              C       8.698816       5.116538      16.624320       0.115648      24.035061 0.28690986E+03  0.61076603E+04                                 7.348765                            5.705203       0.263694       2.119331                    0.999825      24.885554      69.109370       0.676314       0.425430      -1.053655       0.000480      -0.004481       0.048926       0.049133      -0.005867      -0.019401      -0.012979      -0.080642       0.014784      -0.050799       0.008432       0.042366              8.535019      13.334057      -0.312255      -0.593857       4.228599       0.811040       8.042403           0.000000
           65              C       6.617239       5.276654       0.386169       0.117280      32.286845 0.35227948E+03  0.78352011E+04                                 9.005152                            6.326636      -0.029988       2.019562                    0.999552      25.221217      69.863376       0.646329       0.426078      -1.061170      -0.005013      -0.010009       0.000073       0.011194      -0.002452      -0.000795      -0.004531      -0.010355      -0.031268      -0.011511      -0.000251       0.011762             11.900414      22.927127       0.031377       0.078207       4.855881       0.506488       7.918233           0.000000
           66              C       7.341164       5.503960       1.458091      -0.195851      30.794599 0.40323560E+03  0.92944366E+04                                 8.516301                            6.683789       0.251705       2.056832                    0.999832      28.973046      82.214999       0.639623       0.415449      -1.065846       0.012869      -0.011821      -0.003493       0.017819      -0.006582      -0.022799       0.003350      -0.015808       0.040539      -0.027971       0.000310       0.027661              9.904375      16.890663       0.338192       1.319767       4.652093       0.390127       8.170369           0.000001
           67              C       2.985899      12.694848       7.273140       0.115671      24.067116 0.29432996E+03  0.63007959E+04                                 7.351728                            5.780189       0.210201       2.100377                    0.999761      24.968610      69.356441       0.672147       0.425678      -1.054328       0.001006      -0.019175       0.042693       0.046813      -0.003935       0.024513       0.009307      -0.073339       0.001058      -0.049704       0.010892       0.038812              8.469270      13.119671      -0.130254       0.672830       4.326371      -0.788020       7.961767           0.000000
           68              C       4.390407      12.270257       9.378887      -0.197519      31.330136 0.40673891E+03  0.94031961E+04                                 8.644830                            6.729939       0.220019       2.045648                    0.999828      29.102996      82.928995       0.634466       0.417578      -1.063611      -0.012262      -0.006165      -0.007467       0.015625      -0.003826       0.026090      -0.004407      -0.018122       0.040423      -0.031112       0.001167       0.029945             10.143201      17.533367       0.384730      -1.327345       4.783484      -0.679102       8.112751           0.000001
           69              C       3.015184      12.264538       9.351180       0.115648      24.035062 0.28690987E+03  0.61076607E+04                                 7.348765                            5.705203       0.263694       2.119331                    0.999825      24.885555      69.109372       0.676314       0.425430      -1.053655      -0.000480      -0.004481      -0.048926       0.049133       0.005867      -0.019401       0.012979      -0.080642       0.014784      -0.050799       0.008432       0.042366              8.535019      13.334057       0.312255      -0.593857       4.228599      -0.811040       8.042403           0.000001
           70              C       5.096761      12.424654       8.272331       0.117280      32.286848 0.35227950E+03  0.78352019E+04                                 9.005154                            6.326636      -0.029989       2.019562                    0.999552      25.221218      69.863385       0.646329       0.426079      -1.061170       0.005013      -0.010009      -0.000073       0.011194       0.002452      -0.000795       0.004531      -0.010355      -0.031267      -0.011511      -0.000251       0.011762             11.900416      22.927132      -0.031377       0.078207       4.855882      -0.506488       7.918234           0.000000
           71              C       4.372836      12.651960       7.200409      -0.195852      30.794602 0.40323564E+03  0.92944380E+04                                 8.516302                            6.683790       0.251705       2.056832                    0.999832      28.973047      82.215011       0.639623       0.415449      -1.065846      -0.012869      -0.011821       0.003493       0.017820       0.006582      -0.022799      -0.003350      -0.015808       0.040539      -0.027970       0.000309       0.027661              9.904377      16.890667      -0.338192       1.319767       4.652094      -0.390127       8.170370           0.000001
           72              C       2.985899       1.601152      10.043860       0.115671      24.067117 0.29432996E+03  0.63007959E+04                                 7.351728                            5.780189       0.210201       2.100377                    0.999761      24.968610      69.356442       0.672147       0.425678      -1.054328       0.001006       0.019175      -0.042693       0.046813       0.003935      -0.024513       0.009307      -0.073339       0.001058      -0.049704       0.010892       0.038812              8.469270      13.119671       0.130254      -0.672830       4.326371      -0.788020       7.961767           0.000000
           73              C       4.390407       2.025743       7.938113      -0.197519      31.330135 0.40673889E+03  0.94031955E+04                                 8.644830                            6.729938       0.220019       2.045648                    0.999828      29.102996      82.928995       0.634466       0.417578      -1.063611      -0.012262       0.006165       0.007467       0.015625       0.003826      -0.026090      -0.004407      -0.018122       0.040422      -0.031112       0.001167       0.029945             10.143200      17.533367      -0.384730       1.327344       4.783483      -0.679102       8.112751           0.000001
           74              C       3.015184       2.031462       7.965820       0.115648      24.035062 0.28690987E+03  0.61076607E+04                                 7.348765                            5.705203       0.263694       2.119331                    0.999825      24.885555      69.109372       0.676314       0.425430      -1.053655      -0.000480       0.004481       0.048926       0.049133      -0.005867       0.019401       0.012979      -0.080642       0.014784      -0.050799       0.008432       0.042366              8.535019      13.334057      -0.312255       0.593857       4.228599      -0.811040       8.042403           0.000001
           75              C       5.096761       1.871346       9.044669       0.117280      32.286846 0.35227948E+03  0.78352015E+04                                 9.005154                            6.326637      -0.029989       2.019562                    0.999552      25.221217      69.863384       0.646329       0.426079      -1.061170       0.005013       0.010009       0.000073       0.011194      -0.002452       0.000795       0.004531      -0.010355      -0.031267      -0.011511      -0.000251       0.011762             11.900416      22.927132       0.031377      -0.078207       4.855882      -0.506488       7.918234           0.000000
           76              C       4.372836       1.644040      10.116591      -0.195852      30.794601 0.40323563E+03  0.92944378E+04                                 8.516302                            6.683790       0.251705       2.056832                    0.999832      28.973047      82.215009       0.639623       0.415449      -1.065846      -0.012869       0.011821      -0.003493       0.017820      -0.006582       0.022799      -0.003350      -0.015808       0.040539      -0.027970       0.000309       0.027661              9.904377      16.890666       0.338192      -1.319767       4.652094      -0.390127       8.170370           0.000001
           77              C       2.985899       5.546848       1.385360       0.115671      24.067116 0.29432996E+03  0.63007959E+04                                 7.351728                            5.780189       0.210201       2.100377                    0.999761      24.968610      69.356441       0.672147       0.425678      -1.054328       0.001006      -0.019175      -0.042693       0.046813      -0.003935      -0.024513      -0.009307      -0.073339       0.001058      -0.049704       0.010892       0.038812              8.469269      13.119670      -0.130254      -0.672830       4.326371       0.788020       7.961767           0.000000
           78              C       4.390407       5.122257      16.596613      -0.197519      31.330135 0.40673889E+03  0.94031957E+04                                 8.644830                            6.729939       0.220018       2.045648                    0.999828      29.102996      82.929000       0.634466       0.417578      -1.063611      -0.012262      -0.006165       0.007467       0.015625      -0.003826      -0.026090       0.004407      -0.018122       0.040423      -0.031112       0.001167       0.029945             10.143201      17.533368       0.384729       1.327344       4.783483       0.679102       8.112751           0.000001
           79              C       3.015184       5.116538      16.624320       0.115648      24.035062 0.28690987E+03  0.61076606E+04                                 7.348765                            5.705203       0.263694       2.119331                    0.999825      24.885555      69.109371       0.676315       0.425430      -1.053655      -0.000480      -0.004481       0.048926       0.049133       0.005867       0.019401      -0.012979      -0.080642       0.014784      -0.050799       0.008432       0.042366              8.535019      13.334057       0.312255       0.593857       4.228599       0.811040       8.042403           0.000000
           80              C       5.096761       5.276654       0.386169       0.117280      32.286850 0.35227955E+03  0.78352032E+04                                 9.005153                            6.326636      -0.029988       2.019562                    0.999552      25.221220      69.863387       0.646329       0.426078      -1.061170       0.005013      -0.010009       0.000073       0.011194       0.002452       0.000795      -0.004531      -0.010355      -0.031268      -0.011511      -0.000251       0.011762             11.900415      22.927129      -0.031377      -0.078207       4.855882       0.506488       7.918234           0.000000
           81              C       4.372836       5.503960       1.458091      -0.195851      30.794594 0.40323552E+03  0.92944345E+04                                 8.516300                            6.683788       0.251705       2.056832                    0.999832      28.973044      82.214993       0.639623       0.415449      -1.065846      -0.012869      -0.011821      -0.003493       0.017819       0.006582       0.022799       0.003350      -0.015808       0.040539      -0.027970       0.000310       0.027661              9.904374      16.890661      -0.338192      -1.319767       4.652093       0.390127       8.170369           0.000002
           82              C       2.985899       8.749152      15.931640       0.115671      24.067126 0.29433019E+03  0.63008017E+04                                 7.351730                            5.780191       0.210201       2.100377                    0.999761      24.968610      69.356438       0.672147       0.425678      -1.054328       0.001006       0.019175       0.042693       0.046813       0.003935       0.024513      -0.009307      -0.073339       0.001058      -0.049704       0.010892       0.038812              8.469271      13.119671       0.130255       0.672832       4.326372       0.788020       7.961770           0.000001
           83              C       4.390407       9.173743       0.720387      -0.197519      31.330154 0.40673916E+03  0.94032029E+04                                 8.644833                            6.729940       0.220019       2.045648                    0.999828      29.102994      82.928985       0.634466       0.417578      -1.063611      -0.012262       0.006165      -0.007467       0.015625       0.003826       0.026090       0.004407      -0.018122       0.040422      -0.031112       0.001167       0.029945             10.143204      17.533374      -0.384730      -1.327345       4.783485       0.679102       8.112754           0.000001
           84              C       3.015184       9.179462       0.692680       0.115648      24.035049 0.28690961E+03  0.61076538E+04                                 7.348762                            5.705200       0.263694       2.119331                    0.999825      24.885553      69.109364       0.676315       0.425430      -1.053655      -0.000480       0.004481      -0.048926       0.049133      -0.005867      -0.019401      -0.012979      -0.080642       0.014784      -0.050799       0.008432       0.042366              8.535016      13.334052      -0.312254      -0.593855       4.228597       0.811040       8.042399           0.000001
           85              C       5.096761       9.019346      16.930831       0.117280      32.286849 0.35227952E+03  0.78352022E+04                                 9.005153                            6.326636      -0.029989       2.019562                    0.999552      25.221219      69.863381       0.646329       0.426078      -1.061170       0.005013       0.010009      -0.000073       0.011194      -0.002452      -0.000795      -0.004531      -0.010355      -0.031268      -0.011511      -0.000251       0.011762             11.900414      22.927128       0.031377       0.078207       4.855882       0.506488       7.918233           0.000000
           86              C       4.372836       8.792040      15.858909      -0.195851      30.794586 0.40323546E+03  0.92944324E+04                                 8.516298                            6.683787       0.251705       2.056832                    0.999832      28.973042      82.214980       0.639623       0.415449      -1.065846      -0.012869       0.011821       0.003493       0.017819      -0.006582      -0.022799       0.003350      -0.015808       0.040539      -0.027971       0.000310       0.027661              9.904371      16.890653       0.338192       1.319766       4.652092       0.390127       8.170367           0.000001
           87              C       8.728101       1.601152      10.043860       0.115671      24.067117 0.29432996E+03  0.63007959E+04                                 7.351728                            5.780189       0.210201       2.100377                    0.999761      24.968610      69.356441       0.672147       0.425678      -1.054328      -0.001006       0.019175      -0.042693       0.046813      -0.003935       0.024513       0.009307      -0.073339       0.001058      -0.049704       0.010892       0.038812              8.469269      13.119671      -0.130254       0.672830       4.326371      -0.788020       7.961767           0.000000
           88              C       7.323593       2.025743       7.938113      -0.197519      31.330137 0.40673894E+03  0.94031969E+04                                 8.644830                            6.729939       0.220019       2.045648                    0.999828      29.102997      82.928999       0.634466       0.417578      -1.063611       0.012262       0.006165       0.007467       0.015625      -0.003826       0.026090      -0.004407      -0.018122       0.040422      -0.031112       0.001167       0.029945             10.143201      17.533369       0.384730      -1.327345       4.783484      -0.679102       8.112751           0.000001
           89              C       8.698816       2.031462       7.965820       0.115648      24.035061 0.28690985E+03  0.61076601E+04                                 7.348765                            5.705203       0.263694       2.119331                    0.999825      24.885554      69.109369       0.676314       0.425430      -1.053655       0.000480       0.004481       0.048926       0.049133       0.005867      -0.019401       0.012979      -0.080642       0.014784      -0.050799       0.008432       0.042366              8.535019      13.334056       0.312255      -0.593858       4.228599      -0.811040       8.042403           0.000001
           90              C       6.617239       1.871346       9.044669       0.117280      32.286850 0.35227953E+03  0.78352027E+04                                 9.005154                            6.326637      -0.029988       2.019562                    0.999552      25.221219      69.863389       0.646329       0.426079      -1.061170      -0.005013       0.010009       0.000073       0.011194       0.002452      -0.000795       0.004531      -0.010355      -0.031268      -0.011511      -0.000251       0.011762             11.900416      22.927133      -0.031377       0.078207       4.855882      -0.506488       7.918234           0.000000
           91              C       7.341164       1.644040      10.116591      -0.195851      30.794595 0.40323553E+03  0.92944350E+04                                 8.516301                            6.683789       0.251705       2.056832                    0.999832      28.973044      82.215002       0.639623       0.415449      -1.065846       0.012869       0.011821      -0.003493       0.017820       0.006582      -0.022799      -0.003350      -0.015808       0.040539      -0.027970       0.000310       0.027661              9.904375      16.890664      -0.338192       1.319766       4.652093      -0.390127       8.170370           0.000001
           92              C       8.728101      12.694848       7.273140       0.115671      24.067118 0.29432998E+03  0.63007964E+04                                 7.351728                            5.780189       0.210201       2.100377                    0.999761      24.968611      69.356443       0.672147       0.425678      -1.054328      -0.001006      -0.019175       0.042693       0.046813       0.003935      -0.024513       0.009307      -0.073339       0.001058      -0.049704       0.010892       0.038812              8.469269      13.119671       0.130254      -0.672830       4.326371      -0.788020       7.961767           0.000000
           93              C       7.323593      12.270257       9.378887      -0.197519      31.330136 0.40673891E+03  0.94031963E+04                                 8.644830                            6.729939       0.220019       2.045648                    0.999828      29.102996      82.928997       0.634466       0.417578      -1.063611       0.012262      -0.006165      -0.007467       0.015625       0.003826      -0.026090      -0.004407      -0.018122       0.040423      -0.031112       0.001167       0.029945             10.143201      17.533368      -0.384730       1.327345       4.783484      -0.679102       8.112751           0.000001
           94              C       8.698816      12.264538       9.351180       0.115648      24.035061 0.28690985E+03  0.61076601E+04                                 7.348764                            5.705203       0.263694       2.119331                    0.999825      24.885554      69.109367       0.676315       0.425430      -1.053655       0.000480      -0.004481      -0.048926       0.049133      -0.005867       0.019401       0.012979      -0.080642       0.014784      -0.050799       0.008432       0.042366              8.535019      13.334056      -0.312255       0.593858       4.228599      -0.811040       8.042402           0.000001
           95              C       6.617239      12.424654       8.272331       0.117280      32.286852 0.35227955E+03  0.78352034E+04                                 9.005154                            6.326637      -0.029989       2.019562                    0.999552      25.221220      69.863393       0.646329       0.426079      -1.061170      -0.005013      -0.010009      -0.000073       0.011194      -0.002452       0.000795       0.004531      -0.010355      -0.031268      -0.011511      -0.000251       0.011762             11.900417      22.927135       0.031377      -0.078207       4.855882      -0.506488       7.918234           0.000000
           96              C       7.341164      12.651960       7.200409      -0.195851      30.794597 0.40323556E+03  0.92944358E+04                                 8.516301                            6.683789       0.251705       2.056832                    0.999832      28.973045      82.215002       0.639623       0.415449      -1.065846       0.012869      -0.011821       0.003493       0.017819      -0.006582       0.022799      -0.003350      -0.015808       0.040539      -0.027970       0.000309       0.027661              9.904376      16.890664       0.338192      -1.319767       4.652093      -0.390127       8.170370           0.000001
           97              C       0.000000       6.158717      14.960156       0.584214      24.816501 0.24595047E+03  0.50950166E+04                                 7.900624                            5.581111      -0.020071       2.042771                    0.999653      22.875010      65.015665       0.622563       0.474925      -1.013575      -0.000000      -0.008901       0.062091       0.062726      -0.000000       0.000000       0.007749       0.120930      -0.210231      -0.071384      -0.024120       0.095503              9.913846       4.752359       0.000000       0.000000      10.011857      -0.110486      14.977322           0.000001
           98              C       0.000000       6.406038      13.483016      -0.034181      44.621040 0.46799115E+03  0.11139481E+05                                10.838221                            7.138927      -0.048824       1.967122                    0.999287      28.339591      80.375623       0.630114       0.408375      -1.075884      -0.000000       0.012569      -0.051704       0.053210      -0.000000      -0.000000       0.003158      -0.041378       0.015862      -0.023333       0.004549       0.018784             14.498228       5.470057      -0.000000      -0.000000      14.249584       0.101156      23.775044           0.000001
           99              C       0.000000       5.518256      11.209294      -0.003880      43.798948 0.43450480E+03  0.10149658E+05                                10.726087                            6.885770      -0.095046       1.966917                    0.999283      27.442601      77.039316       0.640778       0.409206      -1.075610      -0.000000       0.042005       0.020162       0.046593      -0.000000       0.000000      -0.008311       0.000403       0.017947      -0.008098      -0.002790       0.010887             14.684244       5.260433      -0.000000      -0.000000      21.156920       5.590309      17.635378           0.000000
          100              C       0.000000       7.865659      11.578146       0.352305      32.170145 0.30734181E+03  0.66367777E+04                                 9.007641                            5.971224      -0.038618       2.022556                    0.998694      23.694827      65.647963       0.651980       0.435047      -1.050834       0.000000       0.070896      -0.030335       0.077113       0.000000       0.000000      -0.019436      -0.104709       0.055030      -0.061526       0.007698       0.053828             11.692834       4.426709      -0.000000      -0.000000      16.991872      -1.666237      13.659921           0.000001
          101              C       0.000000       4.334547      10.329591       0.574700      26.330590 0.25298900E+03  0.52549201E+04                                 8.169450                            5.604716      -0.180504       1.985543                    0.999568      22.798618      63.966434       0.633293       0.465626      -1.023057      -0.000000      -0.049952      -0.024741       0.055744      -0.000000      -0.000000      -0.017617       0.159165      -0.144723      -0.069835      -0.033868       0.103703             10.637920       4.464693      -0.000000      -0.000000      14.943754       4.302878      12.505313           0.000001
          102              C       0.000000       7.699826      12.954848      -0.259746      42.351636 0.51050796E+03  0.12540004E+05                                10.672000                            7.622175      -0.214974       1.893014                    0.999066      31.736669      94.391340       0.584285       0.426763      -1.053797      -0.000000      -0.009725       0.016491       0.019145       0.000000      -0.000000       0.014322      -0.047601      -0.110609      -0.039383      -0.005365       0.044748             13.188548       5.418196      -0.000000      -0.000000      15.045480      -2.677692      19.101967           0.000001
          103              C       0.000000       6.814903      10.734808      -0.239545      40.103191 0.46362030E+03  0.11132405E+05                                10.314413                            7.285841      -0.105651       1.933430                    0.998892      30.902495      91.277106       0.594089       0.429367      -1.050764      -0.000000      -0.026017      -0.008814       0.027469       0.000000       0.000000      -0.044647       0.026561       0.023815      -0.051045       0.009311       0.041734             12.724157       4.999451      -0.000000      -0.000000      19.937867       1.507120      13.235153           0.000002
          104              C       0.000000       5.313823      12.599849      -0.208396      45.332734 0.53585995E+03  0.13369944E+05                                11.264872                            7.878516      -0.297530       1.841958                    0.999320      32.922312      99.820725       0.565144       0.434379      -1.045480       0.000000       0.025000      -0.012239       0.027835      -0.000000       0.000000      -0.023010      -0.025609      -0.089872      -0.038005       0.002174       0.035831             14.367556       5.599746      -0.000000      -0.000000      15.177307       4.653828      22.325615           0.000002
          105              C       0.000000       8.137283       2.356844       0.584214      24.816502 0.24595049E+03  0.50950170E+04                                 7.900624                            5.581111      -0.020071       2.042771                    0.999653      22.875011      65.015668       0.622563       0.474925      -1.013575      -0.000000       0.008901      -0.062091       0.062726      -0.000000       0.000000       0.007749       0.120930      -0.210231      -0.071384      -0.024120       0.095503              9.913846       4.752359      -0.000000      -0.000000      10.011858      -0.110487      14.977321           0.000001
          106              C       0.000000       7.889962       3.833984      -0.034181      44.621042 0.46799118E+03  0.11139482E+05                                10.838222                            7.138928      -0.048824       1.967122                    0.999287      28.339592      80.375630       0.630114       0.408375      -1.075884      -0.000000      -0.012569       0.051704       0.053210      -0.000000       0.000000       0.003158      -0.041378       0.015862      -0.023333       0.004549       0.018784             14.498229       5.470057      -0.000000      -0.000000      14.249585       0.101155      23.775044           0.000000
          107              C       0.000000       8.777744       6.107706      -0.003880      43.798938 0.43450487E+03  0.10149660E+05                                10.726086                            6.885771      -0.095045       1.966917                    0.999283      27.442599      77.039309       0.640778       0.409206      -1.075610       0.000000      -0.042005      -0.020162       0.046593      -0.000000      -0.000000      -0.008311       0.000403       0.017947      -0.008098      -0.002790       0.010887             14.684241       5.260433      -0.000000      -0.000000      21.156908       5.590307      17.635381           0.000000
          108              C       0.000000       6.430341       5.738854       0.352305      32.170141 0.30734179E+03  0.66367771E+04                                 9.007641                            5.971224      -0.038618       2.022556                    0.998694      23.694826      65.647962       0.651980       0.435047      -1.050834      -0.000000      -0.070896       0.030335       0.077113      -0.000000       0.000000      -0.019436      -0.104709       0.055030      -0.061526       0.007698       0.053828             11.692833       4.426709      -0.000000      -0.000000      16.991870      -1.666237      13.659921           0.000001
          109              C       0.000000       9.961453       6.987410       0.574700      26.330573 0.25298893E+03  0.52549184E+04                                 8.169447                            5.604715      -0.180504       1.985543                    0.999568      22.798618      63.966434       0.633293       0.465626      -1.023057      -0.000000       0.049952       0.024741       0.055744       0.000000      -0.000000      -0.017617       0.159165      -0.144723      -0.069835      -0.033868       0.103703             10.637913       4.464692      -0.000000      -0.000000      14.943735       4.302869      12.505313           0.000001
          110              C       0.000000       6.596174       4.362152      -0.259746      42.351635 0.51050797E+03  0.12540005E+05                                10.672000                            7.622175      -0.214974       1.893014                    0.999066      31.736669      94.391342       0.584285       0.426763      -1.053797       0.000000       0.009725      -0.016491       0.019145      -0.000000      -0.000000       0.014322      -0.047601      -0.110609      -0.039383      -0.005365       0.044748             13.188548       5.418196       0.000000      -0.000000      15.045480      -2.677693      19.101967           0.000001
          111              C       0.000000       7.481097       6.582192      -0.239545      40.103179 0.46362021E+03  0.11132402E+05                                10.314411                            7.285840      -0.105651       1.933431                    0.998892      30.902493      91.277097       0.594089       0.429367      -1.050764       0.000000       0.026017       0.008814       0.027469      -0.000000       0.000000      -0.044647       0.026561       0.023815      -0.051045       0.009311       0.041734             12.724153       4.999450      -0.000000      -0.000000      19.937858       1.507120      13.235152           0.000001
          112              C       0.000000       8.982177       4.717151      -0.208396      45.332731 0.53585994E+03  0.13369943E+05                                11.264871                            7.878515      -0.297530       1.841958                    0.999320      32.922312      99.820722       0.565144       0.434379      -1.045480       0.000000      -0.025000       0.012239       0.027835       0.000000       0.000000      -0.023010      -0.025609      -0.089872      -0.038005       0.002174       0.035831             14.367553       5.599746      -0.000000      -0.000000      15.177305       4.653824      22.325610           0.000002
          113              C       0.000000       0.989283       6.301656       0.584214      24.816502 0.24595049E+03  0.50950171E+04                                 7.900624                            5.581111      -0.020071       2.042771                    0.999653      22.875011      65.015666       0.622563       0.474925      -1.013575      -0.000000       0.008901       0.062091       0.062726      -0.000000      -0.000000      -0.007749       0.120930      -0.210231      -0.071384      -0.024120       0.095503              9.913846       4.752359       0.000000      -0.000000      10.011857       0.110487      14.977321           0.000001
          114              C       0.000000       0.741962       4.824516      -0.034181      44.621040 0.46799115E+03  0.11139481E+05                                10.838221                            7.138927      -0.048824       1.967122                    0.999287      28.339591      80.375623       0.630114       0.408375      -1.075884       0.000000      -0.012569      -0.051704       0.053210      -0.000000       0.000000      -0.003158      -0.041378       0.015862      -0.023333       0.004549       0.018784             14.498228       5.470057       0.000000      -0.000000      14.249584      -0.101156      23.775043           0.000001
          115              C       0.000000       1.629744       2.550794      -0.003879      43.798942 0.43450475E+03  0.10149657E+05                                10.726085                            6.885769      -0.095045       1.966917                    0.999283      27.442599      77.039306       0.640778       0.409206      -1.075610      -0.000000      -0.042005       0.020162       0.046593       0.000000       0.000000       0.008311       0.000403       0.017947      -0.008098      -0.002790       0.010887             14.684241       5.260433       0.000000      -0.000000      21.156917      -5.590308      17.635375           0.000000
          116              C       0.000000      13.578341       2.919646       0.352305      32.170145 0.30734182E+03  0.66367778E+04                                 9.007641                            5.971224      -0.038618       2.022556                    0.998694      23.694827      65.647962       0.651980       0.435047      -1.050834      -0.000000      -0.070896      -0.030335       0.077113       0.000000       0.000000       0.019436      -0.104709       0.055030      -0.061526       0.007698       0.053828             11.692834       4.426709      -0.000000      -0.000000      16.991872       1.666237      13.659921           0.000001
          117              C       0.000000       2.813453       1.671091       0.574700      26.330589 0.25298900E+03  0.52549202E+04                                 8.169450                            5.604716      -0.180504       1.985543                    0.999568      22.798618      63.966434       0.633293       0.465626      -1.023057      -0.000000       0.049952      -0.024741       0.055744       0.000000       0.000000       0.017617       0.159165      -0.144723      -0.069835      -0.033868       0.103703             10.637920       4.464693       0.000000      -0.000000      14.943754      -4.302878      12.505312           0.000001
          118              C       0.000000      13.744174       4.296348      -0.259746      42.351633 0.51050793E+03  0.12540003E+05                                10.672000                            7.622175      -0.214974       1.893014                    0.999066      31.736668      94.391337       0.584285       0.426763      -1.053797       0.000000       0.009725       0.016491       0.019145      -0.000000      -0.000000      -0.014322      -0.047601      -0.110609      -0.039383      -0.005365       0.044748             13.188548       5.418196       0.000000      -0.000000      15.045480       2.677693      19.101967           0.000001
          119              C       0.000000       0.333097       2.076308      -0.239545      40.103184 0.46362021E+03  0.11132402E+05                                10.314411                            7.285839      -0.105651       1.933430                    0.998892      30.902493      91.277089       0.594089       0.429366      -1.050764      -0.000000       0.026017      -0.008814       0.027469      -0.000000       0.000000       0.044647       0.026561       0.023815      -0.051045       0.009311       0.041734             12.724154       4.999450       0.000000      -0.000000      19.937862      -1.507120      13.235150           0.000002
          120              C       0.000000       1.834177       3.941349      -0.208396      45.332726 0.53585985E+03  0.13369940E+05                                11.264870                            7.878515      -0.297530       1.841958                    0.999320      32.922309      99.820708       0.565144       0.434379      -1.045480      -0.000000      -0.025000      -0.012239       0.027835      -0.000000       0.000000       0.023010      -0.025609      -0.089872      -0.038005       0.002174       0.035831             14.367553       5.599745       0.000000      -0.000000      15.177304      -4.653827      22.325610           0.000002
          121              C       0.000000      13.306717      11.015344       0.584214      24.816502 0.24595049E+03  0.50950170E+04                                 7.900624                            5.581111      -0.020071       2.042771                    0.999653      22.875011      65.015667       0.622563       0.474925      -1.013575      -0.000000      -0.008901      -0.062091       0.062726      -0.000000      -0.000000      -0.007749       0.120930      -0.210231      -0.071384      -0.024120       0.095503              9.913846       4.752359       0.000000       0.000000      10.011858       0.110487      14.977321           0.000001
          122              C       0.000000      13.554038      12.492484      -0.034181      44.621041 0.46799118E+03  0.11139482E+05                                10.838222                            7.138927      -0.048824       1.967122                    0.999287      28.339592      80.375627       0.630114       0.408375      -1.075884      -0.000000       0.012569       0.051704       0.053210      -0.000000       0.000000      -0.003158      -0.041378       0.015862      -0.023333       0.004549       0.018784             14.498228       5.470057       0.000000       0.000000      14.249584      -0.101155      23.775043           0.000001
          123              C       0.000000      12.666256      14.766206      -0.003880      43.798940 0.43450489E+03  0.10149661E+05                                10.726086                            6.885770      -0.095045       1.966917                    0.999283      27.442600      77.039309       0.640778       0.409206      -1.075610      -0.000000       0.042005      -0.020162       0.046593       0.000000      -0.000000       0.008311       0.000403       0.017947      -0.008098      -0.002790       0.010887             14.684240       5.260433       0.000000       0.000000      21.156907      -5.590307      17.635381           0.000000
          124              C       0.000000       0.717659      14.397354       0.352305      32.170143 0.30734182E+03  0.66367777E+04                                 9.007640                            5.971224      -0.038618       2.022556                    0.998694      23.694827      65.647962       0.651980       0.435047      -1.050834      -0.000000       0.070896       0.030335       0.077113      -0.000000       0.000000       0.019436      -0.104709       0.055030      -0.061526       0.007698       0.053828             11.692833       4.426708       0.000000       0.000000      16.991869       1.666237      13.659920           0.000001
          125              C       0.000000      11.482547      15.645910       0.574700      26.330575 0.25298895E+03  0.52549189E+04                                 8.169447                            5.604715      -0.180504       1.985543                    0.999568      22.798619      63.966436       0.633293       0.465626      -1.023057      -0.000000      -0.049952       0.024741       0.055744      -0.000000      -0.000000       0.017617       0.159165      -0.144723      -0.069835      -0.033868       0.103703             10.637913       4.464692       0.000000       0.000000      14.943735      -4.302870      12.505313           0.000001
          126              C       0.000000       0.551826      13.020652      -0.259746      42.351635 0.51050796E+03  0.12540004E+05                                10.672000                            7.622175      -0.214974       1.893014                    0.999066      31.736669      94.391342       0.584284       0.426763      -1.053797      -0.000000      -0.009725      -0.016491       0.019145      -0.000000       0.000000      -0.014322      -0.047601      -0.110609      -0.039383      -0.005365       0.044748             13.188548       5.418197       0.000000       0.000000      15.045480       2.677693      19.101967           0.000001
          127              C       0.000000      13.962903      15.240692      -0.239545      40.103178 0.46362022E+03  0.11132402E+05                                10.314410                            7.285840      -0.105651       1.933430                    0.998892      30.902493      91.277093       0.594089       0.429366      -1.050764      -0.000000      -0.026017       0.008814       0.027469       0.000000       0.000000       0.044647       0.026561       0.023815      -0.051045       0.009311       0.041734             12.724152       4.999450       0.000000       0.000000      19.937857      -1.507120      13.235150           0.000002
          128              C       0.000000      12.461823      13.375651      -0.208396      45.332728 0.53585990E+03  0.13369942E+05                                11.264870                            7.878515      -0.297530       1.841958                    0.999320      32.922311      99.820717       0.565144       0.434379      -1.045480       0.000000       0.025000       0.012239       0.027835       0.000000      -0.000000       0.023010      -0.025609      -0.089872      -0.038005       0.002174       0.035831             14.367553       5.599746       0.000000       0.000000      15.177304      -4.653823      22.325608           0.000002
          129              N       9.394628       8.986466      16.979319      -0.183115      29.808120 0.42970624E+03  0.99399592E+04                                 8.146450                            6.810387      -0.016467       2.048214                    0.997182      26.407637      72.105867       0.654169       0.404765      -1.086119      -0.141577       0.013427      -0.007557       0.142413       0.001346      -0.003238       0.003024      -0.145971       0.142717      -0.096858       0.045335       0.051523              9.164766      12.878383       0.429005      -0.254509       5.036930       0.812574       9.578986           0.000000
          130              N       9.394628       5.309534       0.337682      -0.183115      29.808121 0.42970627E+03  0.99399599E+04                                 8.146450                            6.810386      -0.016467       2.048214                    0.997182      26.407638      72.105868       0.654169       0.404765      -1.086119      -0.141577      -0.013427       0.007557       0.142413      -0.001346       0.003238       0.003024      -0.145971       0.142717      -0.096858       0.045335       0.051523              9.164766      12.878382      -0.429007       0.254505       5.036930       0.812574       9.578986           0.000000
          131              N       2.319372      12.457534       8.320818      -0.183115      29.808121 0.42970627E+03  0.99399600E+04                                 8.146450                            6.810387      -0.016467       2.048214                    0.997182      26.407638      72.105869       0.654169       0.404765      -1.086119       0.141577      -0.013427      -0.007557       0.142413       0.001346       0.003238      -0.003024      -0.145971       0.142717      -0.096858       0.045335       0.051523              9.164766      12.878384       0.429007       0.254505       5.036930      -0.812574       9.578986           0.000000
          132              N       2.319372       1.838466       8.996182      -0.183115      29.808121 0.42970627E+03  0.99399601E+04                                 8.146450                            6.810387      -0.016467       2.048214                    0.997182      26.407638      72.105870       0.654169       0.404765      -1.086119       0.141577       0.013427       0.007557       0.142413      -0.001346      -0.003238      -0.003024      -0.145971       0.142717      -0.096858       0.045335       0.051523              9.164767      12.878384      -0.429007      -0.254505       5.036930      -0.812574       9.578986           0.000000
          133              N       2.319372       5.309534       0.337682      -0.183115      29.808121 0.42970627E+03  0.99399601E+04                                 8.146451                            6.810387      -0.016467       2.048214                    0.997182      26.407638      72.105871       0.654169       0.404765      -1.086119       0.141577      -0.013427       0.007557       0.142413       0.001346      -0.003238       0.003024      -0.145971       0.142717      -0.096858       0.045335       0.051523              9.164767      12.878384       0.429007      -0.254505       5.036930       0.812574       9.578987           0.000000
          134              N       2.319372       8.986466      16.979319      -0.183115      29.808121 0.42970627E+03  0.99399601E+04                                 8.146450                            6.810387      -0.016467       2.048214                    0.997182      26.407638      72.105869       0.654169       0.404765      -1.086119       0.141577       0.013427      -0.007557       0.142413      -0.001346       0.003238       0.003024      -0.145971       0.142717      -0.096858       0.045335       0.051523              9.164766      12.878383      -0.429005       0.254509       5.036930       0.812574       9.578986           0.000000
          135              N       9.394628       1.838466       8.996182      -0.183115      29.808121 0.42970627E+03  0.99399601E+04                                 8.146450                            6.810387      -0.016467       2.048214                    0.997182      26.407638      72.105870       0.654169       0.404765      -1.086119      -0.141577       0.013427       0.007557       0.142413       0.001346       0.003238      -0.003024      -0.145971       0.142717      -0.096858       0.045335       0.051523              9.164767      12.878384       0.429007       0.254505       5.036930      -0.812574       9.578986           0.000000
          136              N       9.394628      12.457534       8.320818      -0.183115      29.808121 0.42970628E+03  0.99399603E+04                                 8.146451                            6.810387      -0.016467       2.048214                    0.997182      26.407638      72.105872       0.654169       0.404765      -1.086119      -0.141577      -0.013427      -0.007557       0.142413      -0.001346      -0.003238      -0.003024      -0.145971       0.142717      -0.096858       0.045335       0.051523              9.164767      12.878385      -0.429007      -0.254505       5.036930      -0.812574       9.578986           0.000000
          137              N       0.000000       9.160877      11.079417      -0.733210      43.638119 0.52464398E+03  0.12800179E+05                                10.495023                            7.423679      -0.186610       1.927880                    0.996376      31.932043      90.536316       0.637309       0.393917      -1.089838       0.000000      -0.082220       0.033302       0.088708      -0.000000       0.000000       0.001661      -0.297193       0.270083      -0.193610       0.089827       0.103783             13.484718       5.585432      -0.000000      -0.000000      22.146506      -5.636864      12.722215           0.000000
          138              N       0.000000       5.135123       6.237583      -0.733210      43.638119 0.52464403E+03  0.12800180E+05                                10.495023                            7.423679      -0.186610       1.927880                    0.996376      31.932044      90.536320       0.637309       0.393917      -1.089838       0.000000       0.082220      -0.033302       0.088708       0.000000       0.000000       0.001661      -0.297193       0.270083      -0.193610       0.089827       0.103783             13.484717       5.585432      -0.000000      -0.000000      22.146503      -5.636863      12.722215           0.000001
          139              N       0.000000      12.283123       2.420917      -0.733210      43.638116 0.52464396E+03  0.12800178E+05                                10.495022                            7.423678      -0.186610       1.927880                    0.996376      31.932043      90.536313       0.637309       0.393917      -1.089838      -0.000000       0.082220       0.033302       0.088708      -0.000000      -0.000000      -0.001661      -0.297193       0.270082      -0.193610       0.089827       0.103783             13.484716       5.585432      -0.000000      -0.000000      22.146503       5.636863      12.722214           0.000000
          140              N       0.000000       2.012877      14.896083      -0.733210      43.638115 0.52464396E+03  0.12800178E+05                                10.495023                            7.423679      -0.186610       1.927880                    0.996376      31.932042      90.536314       0.637309       0.393917      -1.089838      -0.000000      -0.082220      -0.033302       0.088708       0.000000       0.000000      -0.001661      -0.297193       0.270082      -0.193610       0.089827       0.103783             13.484716       5.585432      -0.000000       0.000000      22.146502       5.636863      12.722214           0.000000
          141              O       0.000000       7.102253      15.755007      -0.604261      47.110826 0.68176433E+03  0.17427591E+05                                10.452830                            8.182365      -0.035367       2.024971                    0.993411      29.087919      79.374333       0.650651       0.368260      -1.129445      -0.000000      -0.005729      -0.031536       0.032053       0.000000      -0.000000       0.045628       0.014884      -0.095854      -0.061626       0.023418       0.038208             12.613745       7.803187      -0.000000       0.000000      15.444807       5.752657      14.593241           0.000000
          142              O       0.000000       4.970719      15.342862      -0.549307      39.120812 0.57356257E+03  0.14005531E+05                                 9.212419                            7.452073       0.220040       2.137131                    0.992141      27.375899      72.398928       0.690848       0.363082      -1.136380      -0.000000       0.011703      -0.004922       0.012696       0.000000      -0.000000      -0.039956      -0.020375      -0.089597      -0.050874       0.004745       0.046128             10.824037       6.628611      -0.000000       0.000000      14.762708      -2.762419      11.080791           0.000000
          143              O       0.000000       3.182290      10.843905      -0.590399      40.112917 0.58213401E+03  0.14261278E+05                                 9.352553                            7.456719       0.404677       2.171746                    0.996022      28.160205      74.486019       0.698018       0.358182      -1.140756      -0.000000       0.027632      -0.020730       0.034544       0.000000      -0.000000      -0.015969      -0.067831      -0.141866      -0.049667      -0.010271       0.059938             11.254405       6.193864       0.000000      -0.000000      18.675467       0.378655       8.893883           0.000001
          144              O       0.000000       4.457493       9.098352      -0.581463      35.932941 0.51292018E+03  0.12167004E+05                                 8.625844                            6.960809       0.653865       2.254974                    0.997885      27.619959      71.749258       0.728906       0.354243      -1.144594       0.000000      -0.004965       0.025668       0.026144      -0.000000      -0.000000      -0.002611       0.085964       0.178188      -0.072732       0.013284       0.059448             10.103949       5.263585      -0.000000      -0.000000       8.605024       0.530724      16.443237           0.000000
          145              O       0.000000       7.193747       1.561993      -0.604261      47.110824 0.68176432E+03  0.17427590E+05                                10.452830                            8.182365      -0.035367       2.024971                    0.993411      29.087919      79.374332       0.650651       0.368260      -1.129445      -0.000000       0.005729       0.031536       0.032053      -0.000000       0.000000       0.045628       0.014884      -0.095854      -0.061626       0.023418       0.038208             12.613744       7.803187      -0.000000      -0.000000      15.444807       5.752656      14.593238           0.000000
          146              O       0.000000       9.325281       1.974138      -0.549307      39.120812 0.57356257E+03  0.14005530E+05                                 9.212419                            7.452073       0.220041       2.137131                    0.992141      27.375899      72.398928       0.690848       0.363082      -1.136380       0.000000      -0.011703       0.004922       0.012696       0.000000       0.000000      -0.039956      -0.020375      -0.089597      -0.050874       0.004745       0.046128             10.824037       6.628611      -0.000000       0.000000      14.762709      -2.762419      11.080791           0.000000
          147              O       0.000000      11.113710       6.473095      -0.590399      40.112917 0.58213422E+03  0.14261284E+05                                 9.352553                            7.456720       0.404677       2.171746                    0.996022      28.160205      74.486019       0.698018       0.358182      -1.140756       0.000000      -0.027633       0.020730       0.034544      -0.000000      -0.000000      -0.015969      -0.067831      -0.141866      -0.049667      -0.010271       0.059938             11.254403       6.193864      -0.000000      -0.000000      18.675459       0.378650       8.893886           0.000001
          148              O       0.000000       9.838507       8.218648      -0.581463      35.932928 0.51291975E+03  0.12166992E+05                                 8.625841                            6.960806       0.653865       2.254974                    0.997885      27.619960      71.749259       0.728906       0.354243      -1.144594      -0.000000       0.004965      -0.025668       0.026144       0.000000      -0.000000      -0.002611       0.085964       0.178188      -0.072732       0.013284       0.059448             10.103945       5.263583      -0.000000      -0.000000       8.605021       0.530722      16.443233           0.000000
          149              O       0.000000       0.045747       7.096507      -0.604261      47.110826 0.68176436E+03  0.17427592E+05                                10.452830                            8.182365      -0.035367       2.024971                    0.993411      29.087920      79.374335       0.650651       0.368260      -1.129445      -0.000000       0.005729      -0.031536       0.032053       0.000000      -0.000000      -0.045628       0.014884      -0.095854      -0.061626       0.023418       0.038208             12.613744       7.803187       0.000000      -0.000000      15.444807      -5.752656      14.593239           0.000000
          150              O       0.000000       2.177281       6.684362      -0.549307      39.120813 0.57356257E+03  0.14005531E+05                                 9.212419                            7.452073       0.220040       2.137131                    0.992141      27.375899      72.398929       0.690848       0.363082      -1.136380      -0.000000      -0.011703      -0.004922       0.012696       0.000000       0.000000       0.039956      -0.020374      -0.089597      -0.050874       0.004746       0.046128             10.824037       6.628612       0.000000       0.000000      14.762709       2.762419      11.080791           0.000000
          151              O       0.000000       3.965710       2.185405      -0.590399      40.112917 0.58213402E+03  0.14261278E+05                                 9.352553                            7.456719       0.404677       2.171746                    0.996022      28.160205      74.486020       0.698018       0.358182      -1.140756      -0.000000      -0.027632      -0.020730       0.034544       0.000000       0.000000       0.015969      -0.067831      -0.141866      -0.049667      -0.010271       0.059938             11.254405       6.193864       0.000000      -0.000000      18.675467      -0.378655       8.893883           0.000001
          152              O       0.000000       2.690507       0.439852      -0.581463      35.932940 0.51292016E+03  0.12167004E+05                                 8.625843                            6.960809       0.653865       2.254974                    0.997885      27.619960      71.749259       0.728906       0.354243      -1.144594      -0.000000       0.004965       0.025668       0.026144       0.000000       0.000000       0.002611       0.085964       0.178188      -0.072732       0.013284       0.059448             10.103948       5.263584       0.000000       0.000000       8.605023      -0.530724      16.443236           0.000000
          153              O       0.000000      14.250253      10.220493      -0.604261      47.110825 0.68176432E+03  0.17427590E+05                                10.452830                            8.182365      -0.035367       2.024971                    0.993411      29.087919      79.374332       0.650651       0.368260      -1.129445      -0.000000      -0.005729       0.031536       0.032053      -0.000000      -0.000000      -0.045628       0.014884      -0.095854      -0.061626       0.023418       0.038208             12.613744       7.803187       0.000000      -0.000000      15.444807      -5.752656      14.593238           0.000000
          154              O       0.000000      12.118719      10.632638      -0.549307      39.120815 0.57356260E+03  0.14005531E+05                                 9.212420                            7.452074       0.220040       2.137131                    0.992141      27.375899      72.398931       0.690848       0.363082      -1.136380      -0.000000       0.011703       0.004922       0.012696      -0.000000      -0.000000       0.039956      -0.020375      -0.089597      -0.050874       0.004745       0.046128             10.824038       6.628612       0.000000       0.000000      14.762710       2.762419      11.080792           0.000000
          155              O       0.000000      10.330290      15.131595      -0.590399      40.112918 0.58213423E+03  0.14261285E+05                                 9.352553                            7.456720       0.404677       2.171746                    0.996022      28.160206      74.486021       0.698018       0.358182      -1.140756      -0.000000       0.027633       0.020730       0.034544       0.000000      -0.000000       0.015969      -0.067831      -0.141866      -0.049667      -0.010271       0.059938             11.254403       6.193864       0.000000      -0.000000      18.675458      -0.378650       8.893887           0.000001
          156              O       0.000000      11.605493      16.877148      -0.581463      35.932926 0.51291971E+03  0.12166990E+05                                 8.625841                            6.960805       0.653865       2.254973                    0.997885      27.619960      71.749258       0.728906       0.354243      -1.144594      -0.000000      -0.004965      -0.025668       0.026144      -0.000000       0.000000       0.002611       0.085964       0.178188      -0.072732       0.013284       0.059448             10.103945       5.263582       0.000000       0.000000       8.605020      -0.530722      16.443232           0.000000

******************************************************
Auxiliary information for the entire system
The total spin magnetic moment of the unit cell is   0.000115
The total net atomic charge of the unit cell is   -0.000004
Accuracy of reproducing the electrostatic potential in the unit cell:
  The inner radius (bohr) =    5.0000
  The outer radius (bohr) =   12.0000
  Valid grid points have density less than (e/(bohr^3)) =    0.0001
  The number of valid grid points were=       217462
  The rms potential error without charges in kcal/mol is=      6.55475
  The rms potential error with partial charges in kcal/mol is=      0.54342
  The RRMSE value at monopole order=      0.08290
  The rms potential error with partial charges and cloud penetration in kcal/mol is=      0.54480
  The RRMSE value at monopole order with cloud penetration is=      0.08312
  The rms potential error with partial charges and atomic dipoles in kcal/mol is=      0.41947
  The RRMSE value at dipole order=      0.06399
  The rms potential error with partial charges, atomic dipoles and cloud penetration in kcal/mol is=      0.40670
  The RRMSE value at dipole order with cloud penetration=      0.06205

******************************************************
The electron densities and ab initio electrostatic potential were computed in VASP using the PBE functional and
projector augmented wave method. See the main text of the journal article for a description of computational details.
The atomic charges, dipoles, and quadrupoles were computed with the DDEC6 method as described in
(a) T. A. Manz and N. Gabaldon Limas, RSC Adv. 6 (2016) 47771-47801 DOI: 10.1039/c6ra04656h
(b) N. Gabaldon Limas and T. A. Manz, RSC Adv. 8 (2018) 2678-2707 DOI: 10.1039/c7ra11829e.
For each atom in the material, the electron cloud parameters were fit to the spherically averaged atom-in-material
electron density using radial positions for which this density was between 10^-4 and 10^-2 electrons per cubic bohr.
The polarizabilities, dispersion coefficients, and quantum Drude oscillator (QDO) parameters were fit using the MCLF method.
The magnetic structure of the system was optimized in VASP from the default ferromagnetic initial guess using spin polarization.
The atomic spin moments (ASMs) were computed on this optimized magnetic structure using the DDEC6 partition as inputs
to the method of T. A. Manz and D. S. Sholl, J. Chem. Theory Comput. 7 (2011) 4146-4164 DOI: 10.1021/ct200539n.
The RMSE and RRMSE were computed using a uniform grid with Ewald summation.
