# Supplementary material for: A collection of forcefield precursors for metal–organic frameworks
Source: RSC Adv. 2019 Nov 13;9(63):36492–507. doi: 10.1039/c9ra07327b (PMC9075174; doi:10.1039/c9ra07327b)
Supplement: RA-009-C9RA07327B-s3986 [file RA-009-C9RA07327B-s3986.xyz]

  156
jmolscript: load "" {1 1 1} spacegroup "x,y,z" unitcell [{     11.098000     0.000000     0.000000 }, {      0.000000    14.304000     0.000000 }, {      0.000000     0.000000    16.970000 }]
Cu     0.000000    12.142236    16.707304     0.790831
Cu     0.000000     9.313764     8.222304     0.790893
Cu     0.000000     2.161764     0.262696     0.790495
Cu     0.000000     4.990236     8.747696     0.791154
H      2.242906    11.287286     1.437359     0.100198
H      2.231808    13.132502    15.032026     0.102723
H      4.527984    11.278704     1.493360     0.126281
H      4.499129    13.201162    15.004874     0.122772
H      8.855094    10.168714     9.922359     0.100202
H      8.866192     8.323498     6.547026     0.102718
H      6.570016    10.177296     9.978360     0.126305
H      6.598871     8.254838     6.519874     0.122788
H      8.855094    11.287286     1.437359     0.100197
H      8.866192    13.132502    15.032026     0.102723
H      6.570016    11.278704     1.493360     0.126281
H      6.598871    13.201162    15.004874     0.122774
H      2.242906    10.168714     9.922359     0.100202
H      2.231808     8.323498     6.547026     0.102718
H      4.527984    10.177296     9.978360     0.126304
H      4.499129     8.254838     6.519874     0.122789
H      0.000000     1.324550     3.631580     0.136598
H      0.000000    14.140934     7.361586     0.136938
H      0.000000    11.656330     4.228924     0.112730
H      0.000000     2.780698     5.583130     0.331068
H      0.000000     2.199955     6.954306     0.350677
H      0.000000     5.827450    12.116580     0.136538
H      0.000000     7.315066    15.846586     0.136957
H      0.000000     9.799670    12.713924     0.112722
H      0.000000     4.371302    14.068130     0.331051
H      0.000000     4.952045    15.439306     0.350735
H      2.242906     3.016714    15.532641     0.100194
H      2.231808     1.171498     1.937974     0.102715
H      4.527984     3.025296    15.476640     0.126253
H      4.499129     1.102838     1.965126     0.122779
H      8.855094     4.135286     7.047641     0.100209
H      8.866192     5.980502    10.422974     0.102739
H      6.570016     4.126704     6.991640     0.126283
H      6.598871     6.049162    10.450126     0.122827
H      8.855094     3.016714    15.532641     0.100194
H      8.866192     1.171498     1.937974     0.102715
H      6.570016     3.025296    15.476640     0.126254
H      6.598871     1.102838     1.965126     0.122780
H      2.242906     4.135286     7.047641     0.100209
H      2.231808     5.980502    10.422974     0.102739
H      4.527984     4.126704     6.991640     0.126284
H      4.499129     6.049162    10.450126     0.122827
H      0.000000    12.979450    13.338420     0.136581
H      0.000000     0.163066     9.608414     0.136935
H      0.000000     2.647670    12.741076     0.112733
H      0.000000    11.523302    11.386870     0.331059
H      0.000000    12.104045    10.015694     0.350693
H      0.000000     8.476550     4.853420     0.136554
H      0.000000     6.988934     1.123414     0.136957
H      0.000000     4.504330     4.256076     0.112722
H      0.000000     9.932698     2.901870     0.331045
H      0.000000     9.351955     1.530694     0.350726
C      2.705692    11.674925     0.729710     0.107484
C      2.696814    12.750586    15.739675     0.112789
C      4.088503    11.667773     0.772135    -0.187957
C      4.813203    12.231350    16.722238     0.105774
C      4.067417    12.789206    15.717614    -0.191248
C      8.392308     9.781075     9.214710     0.107505
C      8.401186     8.705414     7.254675     0.112789
C      7.009497     9.788227     9.257135    -0.187932
C      6.284797     9.224650     8.237238     0.105769
C      7.030583     8.666794     7.232614    -0.191257
C      8.392308    11.674925     0.729710     0.107484
C      8.401186    12.750586    15.739675     0.112790
C      7.009497    11.667773     0.772135    -0.187956
C      6.284797    12.231350    16.722238     0.105774
C      7.030583    12.789206    15.717614    -0.191248
C      2.705692     9.781075     9.214710     0.107505
C      2.696814     8.705414     7.254675     0.112788
C      4.088503     9.788227     9.257135    -0.187933
C      4.813203     9.224650     8.237238     0.105765
C      4.067417     8.666794     7.232614    -0.191257
C      0.000000    13.468646     2.197615     0.571913
C      0.000000    13.608826     3.707945    -0.017111
C      0.000000     0.599338     4.213651    -0.268402
C      0.000000     0.811037     5.557675     0.346558
C      0.000000    14.009338     6.440115    -0.243267
C      0.000000    12.717686     5.905560     0.004874
C      0.000000    12.521722     4.570021    -0.206680
C      0.000000    11.577658     6.905093     0.564775
C      0.000000     7.987354    10.682615     0.571961
C      0.000000     7.847174    12.192945    -0.017188
C      0.000000     6.552662    12.698651    -0.268482
C      0.000000     6.340963    14.042675     0.346549
C      0.000000     7.446662    14.925115    -0.243215
C      0.000000     8.738314    14.390560     0.004910
C      0.000000     8.934278    13.055021    -0.206693
C      0.000000     9.878342    15.390093     0.564793
C      2.705692     2.629075    16.240290     0.107479
C      2.696814     1.553414     1.230325     0.112741
C      4.088503     2.636227    16.197865    -0.187989
C      4.813203     2.072650     0.247762     0.105738
C      4.067417     1.514794     1.252386    -0.191327
C      8.392308     4.522925     7.755290     0.107515
C      8.401186     5.598586     9.715325     0.112816
C      7.009497     4.515773     7.712865    -0.187911
C      6.284797     5.079350     8.732762     0.105768
C      7.030583     5.637206     9.737386    -0.191253
C      8.392308     2.629075    16.240290     0.107479
C      8.401186     1.553414     1.230325     0.112741
C      7.009497     2.636227    16.197865    -0.187989
C      6.284797     2.072650     0.247762     0.105741
C      7.030583     1.514794     1.252386    -0.191327
C      2.705692     4.522925     7.755290     0.107516
C      2.696814     5.598586     9.715325     0.112817
C      4.088503     4.515773     7.712865    -0.187911
C      4.813203     5.079350     8.732762     0.105769
C      4.067417     5.637206     9.737386    -0.191253
C      0.000000     0.835354    14.772385     0.571952
C      0.000000     0.695174    13.262055    -0.017100
C      0.000000    13.704662    12.756349    -0.268437
C      0.000000    13.492963    11.412325     0.346533
C      0.000000     0.294662    10.529885    -0.243329
C      0.000000     1.586314    11.064440     0.004820
C      0.000000     1.782278    12.399979    -0.206675
C      0.000000     2.726342    10.064907     0.564759
C      0.000000     6.316646     6.287385     0.571933
C      0.000000     6.456826     4.777055    -0.017208
C      0.000000     7.751338     4.271349    -0.268486
C      0.000000     7.963037     2.927325     0.346524
C      0.000000     6.857338     2.044885    -0.243243
C      0.000000     5.565686     2.579440     0.004934
C      0.000000     5.369722     3.914979    -0.206675
C      0.000000     4.425658     1.579907     0.564790
N      2.008738    12.199882    16.713753    -0.180376
N      9.089262     9.256118     8.228753    -0.180577
N      9.089262    12.199882    16.713753    -0.180376
N      2.008738     9.256118     8.228753    -0.180577
N      0.000000     2.094106     6.100715    -0.739837
N      0.000000     5.057894    14.585715    -0.739777
N      2.008738     2.104118     0.256247    -0.180419
N      9.089262     5.047882     8.741247    -0.180581
N      9.089262     2.104118     0.256247    -0.180419
N      2.008738     5.047882     8.741247    -0.180581
N      0.000000    12.209894    10.869285    -0.739811
N      0.000000     9.246106     2.384285    -0.739795
O      0.000000    12.279984     1.725849    -0.557672
O      0.000000     0.173078     1.512027    -0.605221
O      0.000000    10.394717     6.485934    -0.548767
O      0.000000    11.822256     8.132024    -0.596383
O      0.000000     9.176016    10.210849    -0.557560
O      0.000000     6.978922     9.997027    -0.605396
O      0.000000    11.061283    14.970934    -0.548955
O      0.000000     9.633744    16.617024    -0.596532
O      0.000000     2.024016    15.244151    -0.557855
O      0.000000    14.130922    15.457973    -0.605394
O      0.000000     3.909283    10.484066    -0.548640
O      0.000000     2.481744     8.837976    -0.596339
O      0.000000     5.127984     6.759151    -0.557470
O      0.000000     7.325078     6.972973    -0.605293
O      0.000000     3.242717     1.999066    -0.549169
O      0.000000     4.670256     0.352976    -0.596572

The following XYZ coordinates are in angstroms. Other properties are in atomic units.
The sperically averaged electron density of each atom fit to a function of the form exp(a - br)
eigen_1, eigen_2 and eigen_3 are the three eigenvalues of traceless quadrupole moment tensor
  atom number  atomic symbol              X              Y              Z     net charge C6 coefficient C8 coefficient C10 coefficient fluctuating dipole atomic polarizability isotropic forcefield polarizability              a              b squared Pearson coefficient          <r^3>          <r^4>         wp_QDO          m_QDO          q_QDO       dipole_x       dipole_y       dipole_z         dipole            Qxy            Qxz            Qyz     Q(x^2-y^2)  Q(3z^2 - R^2)        eigen_1        eigen_2        eigen_3 static polarizability      alpha(xx)      alpha(xy)      alpha(xz)      alpha(yy)      alpha(yz)      alpha(zz) atomic spin moment
            1             Cu       0.000000      12.142236      16.707304       0.790831      74.896259 0.11997914E+04  0.33798457E+05                                15.180124                           11.833190       1.185811       2.295947                    0.994148      41.659507     103.305936       0.496805       0.437652      -1.130580       0.000000       0.025280      -0.023025       0.034194      -0.000000       0.000000      -0.002545      -0.082163       0.274433      -0.086820      -0.004725       0.091545             19.975683      26.461197       0.000000      -0.000000      17.022187       4.921972      16.443665          -0.790367
            2             Cu       0.000000       9.313764       8.222304       0.790893      74.891004 0.11996911E+04  0.33794778E+05                                15.179153                           11.832471       1.186157       2.296063                    0.994149      41.658411     103.300439       0.496836       0.437636      -1.130596      -0.000000      -0.025200      -0.022983       0.034107      -0.000000      -0.000000       0.002591      -0.082804       0.274899      -0.087218      -0.004484       0.091703             19.974194      26.459659      -0.000000      -0.000000      17.020313      -4.921234      16.442609           0.749727
            3             Cu       0.000000       2.161764       0.262696       0.790495      74.918458 0.12001728E+04  0.33812389E+05                                15.183897                           11.835724       1.184898       2.295614                    0.994140      41.664355     103.327850       0.496703       0.437701      -1.130532      -0.000000      -0.025261       0.023035       0.034187      -0.000000       0.000000      -0.002514      -0.082075       0.274599      -0.086804      -0.004794       0.091598             19.981324      26.469182       0.000000      -0.000000      17.026748       4.923738      16.448041           0.744853
            4             Cu       0.000000       4.990236       8.747696       0.791154      74.872553 0.11993716E+04  0.33783002E+05                                15.175799                           11.830150       1.186907       2.296340                    0.994156      41.654779     103.281937       0.496940       0.437581      -1.130649      -0.000000       0.025260       0.022983       0.034151      -0.000000       0.000000       0.002645      -0.083011       0.274756      -0.087298      -0.004360       0.091658             19.969337      26.452977      -0.000000      -0.000000      17.016258      -4.919764      16.438778           0.750435
            5              H       2.242906      11.287286       1.437359       0.100198       1.194580 0.84930727E+01  0.84206703E+02                                 1.822025                            1.672360      -1.075404       2.364215                    0.997191       3.536556       9.786413       0.500263       1.234883      -0.718913      -0.021039      -0.020412       0.036572       0.046870       0.000894       0.002223      -0.011359       0.009063       0.033001      -0.015202      -0.000928       0.016130              1.913076       2.052235       0.286831      -0.533685       1.654793      -0.364514       2.032199          -0.000551
            6              H       2.231808      13.132502      15.032026       0.102723       1.120171 0.79314114E+01  0.77884911E+02                                 1.799782                            1.657252      -1.041045       2.389249                    0.997212       3.552290      10.024823       0.480336       1.298548      -0.704642      -0.022756       0.019945      -0.037327       0.048052       0.001652       0.001611      -0.012106       0.005857       0.027419      -0.014256      -0.001279       0.015535              1.886937       2.055709      -0.291225       0.557177       1.593011      -0.315266       2.012090          -0.000751
            7              H       4.527984      11.278704       1.493360       0.126281       1.017292 0.72328411E+01  0.67732305E+02                                 1.535155                            1.469286      -0.832443       2.488879                    0.999503       3.082240       7.843035       0.584365       1.119270      -0.749385       0.015059      -0.016593       0.027646       0.035587      -0.000044       0.000358      -0.013320       0.012860       0.020532      -0.017224       0.002999       0.014225              1.542010       1.698670      -0.127229       0.233408       1.334851      -0.244708       1.592510          -0.000347
            8              H       4.499129      13.201162      15.004874       0.122772       1.066272 0.78775952E+01  0.75707773E+02                                 1.618009                            1.561490      -0.852562       2.479049                    0.999353       3.179726       8.320192       0.549090       1.160689      -0.739215       0.014352       0.014478      -0.028300       0.034878       0.000344      -0.000520      -0.013346       0.014825       0.023311      -0.018166       0.003493       0.014673              1.616977       1.792077       0.143960      -0.233386       1.400302      -0.199333       1.658553          -0.000422
            9              H       8.855094      10.168714       9.922359       0.100202       1.194548 0.84927653E+01  0.84202665E+02                                 1.821974                            1.672316      -1.075341       2.364249                    0.997191       3.536469       9.786028       0.500277       1.234863      -0.718918       0.021037       0.020412       0.036576       0.046872       0.000891      -0.002222       0.011358       0.009068       0.033010      -0.015203      -0.000928       0.016131              1.913017       2.052151       0.286816       0.533662       1.654748       0.364504       2.032152           0.000513
           10              H       8.866192       8.323498       6.547026       0.102718       1.120208 0.79316936E+01  0.77888011E+02                                 1.799783                            1.657251      -1.041097       2.389220                    0.997211       3.552320      10.024776       0.480352       1.298500      -0.704652       0.022755      -0.019934      -0.037330       0.048048       0.001650      -0.001607       0.012102       0.005868       0.027409      -0.014255      -0.001273       0.015528              1.886937       2.055695      -0.291227      -0.557178       1.593012       0.315274       2.012104           0.000679
           11              H       6.570016      10.177296       9.978360       0.126305       1.017196 0.72318923E+01  0.67720544E+02                                 1.534991                            1.469133      -0.832391       2.488910                    0.999504       3.082053       7.842145       0.584435       1.119185      -0.749406      -0.015055       0.016597       0.027650       0.035590      -0.000045      -0.000356       0.013320       0.012853       0.020533      -0.017222       0.002995       0.014227              1.541843       1.698464      -0.127214      -0.233380       1.334719       0.244674       1.592347           0.000336
           12              H       6.598871       8.254838       6.519874       0.122788       1.066157 0.78764106E+01  0.75692711E+02                                 1.617811                            1.561306      -0.852517       2.479072                    0.999353       3.179523       8.319160       0.549163       1.160590      -0.739239      -0.014349      -0.014470      -0.028307       0.034879       0.000343       0.000519       0.013345       0.014823       0.023324      -0.018165       0.003490       0.014675              1.616778       1.791835       0.143935       0.233348       1.400146       0.199299       1.658354           0.000406
           13              H       8.855094      11.287286       1.437359       0.100197       1.194581 0.84930800E+01  0.84206801E+02                                 1.822027                            1.672361      -1.075404       2.364215                    0.997191       3.536558       9.786423       0.500262       1.234884      -0.718913       0.021039      -0.020412       0.036572       0.046870      -0.000894      -0.002223      -0.011360       0.009063       0.033001      -0.015202      -0.000928       0.016130              1.913078       2.052237      -0.286831       0.533686       1.654795      -0.364515       2.032201          -0.000551
           14              H       8.866192      13.132502      15.032026       0.102723       1.120171 0.79314139E+01  0.77884943E+02                                 1.799782                            1.657253      -1.041045       2.389249                    0.997212       3.552291      10.024827       0.480336       1.298548      -0.704642       0.022756       0.019945      -0.037327       0.048052      -0.001652      -0.001611      -0.012106       0.005857       0.027419      -0.014256      -0.001279       0.015535              1.886937       2.055710       0.291225      -0.557177       1.593011      -0.315266       2.012091          -0.000751
           15              H       6.570016      11.278704       1.493360       0.126281       1.017293 0.72328494E+01  0.67732410E+02                                 1.535157                            1.469287      -0.832443       2.488879                    0.999503       3.082241       7.843042       0.584364       1.119271      -0.749385      -0.015059      -0.016593       0.027646       0.035587       0.000044      -0.000358      -0.013320       0.012860       0.020532      -0.017224       0.002999       0.014225              1.542012       1.698672       0.127229      -0.233408       1.334852      -0.244709       1.592512          -0.000347
           16              H       6.598871      13.201162      15.004874       0.122774       1.066270 0.78775817E+01  0.75707611E+02                                 1.618007                            1.561488      -0.852560       2.479050                    0.999353       3.179724       8.320185       0.549090       1.160689      -0.739215      -0.014352       0.014478      -0.028300       0.034878      -0.000344       0.000520      -0.013346       0.014825       0.023311      -0.018166       0.003493       0.014673              1.616975       1.792074      -0.143959       0.233386       1.400301      -0.199333       1.658550          -0.000422
           17              H       2.242906      10.168714       9.922359       0.100202       1.194548 0.84927635E+01  0.84202631E+02                                 1.821972                            1.672315      -1.075341       2.364249                    0.997191       3.536468       9.786020       0.500278       1.234861      -0.718918      -0.021037       0.020412       0.036576       0.046872      -0.000891       0.002222       0.011358       0.009068       0.033010      -0.015203      -0.000928       0.016131              1.913016       2.052149      -0.286816      -0.533662       1.654747       0.364504       2.032151           0.000513
           18              H       2.231808       8.323498       6.547026       0.102718       1.120208 0.79316945E+01  0.77888018E+02                                 1.799783                            1.657251      -1.041097       2.389220                    0.997211       3.552320      10.024774       0.480352       1.298500      -0.704652      -0.022755      -0.019934      -0.037330       0.048048      -0.001650       0.001607       0.012102       0.005868       0.027409      -0.014255      -0.001273       0.015528              1.886937       2.055694       0.291227       0.557178       1.593012       0.315274       2.012103           0.000679
           19              H       4.527984      10.177296       9.978360       0.126304       1.017195 0.72318859E+01  0.67720464E+02                                 1.534990                            1.469132      -0.832391       2.488910                    0.999504       3.082052       7.842139       0.584435       1.119184      -0.749406       0.015055       0.016597       0.027650       0.035590       0.000045       0.000356       0.013320       0.012853       0.020533      -0.017222       0.002995       0.014227              1.541842       1.698463       0.127213       0.233380       1.334718       0.244673       1.592346           0.000336
           20              H       4.499129       8.254838       6.519874       0.122789       1.066155 0.78763981E+01  0.75692558E+02                                 1.617810                            1.561304      -0.852516       2.479072                    0.999353       3.179521       8.319152       0.549164       1.160589      -0.739239       0.014349      -0.014470      -0.028307       0.034879      -0.000343      -0.000519       0.013345       0.014823       0.023324      -0.018165       0.003490       0.014675              1.616777       1.791833      -0.143935      -0.233348       1.400145       0.199298       1.658352           0.000406
           21              H       0.000000       1.324550       3.631580       0.136598       0.998754 0.69494520E+01  0.66796809E+02                                 1.727869                            1.596018      -1.364324       2.240672                    0.994434       3.708480      10.755201       0.463601       1.374537      -0.686660       0.000000       0.026756      -0.018810       0.032706      -0.000000       0.000000       0.002572      -0.015112       0.002144      -0.007913      -0.000181       0.008095              1.816249       1.345418       0.000000       0.000000       2.047857      -0.400871       2.055470           0.000022
           22              H       0.000000      14.140934       7.361586       0.136938       1.037562 0.72326779E+01  0.69734686E+02                                 1.730229                            1.597750      -1.287443       2.280900                    0.994792       3.572792      10.146762       0.479962       1.323579      -0.697969      -0.000000       0.006974       0.033288       0.034010      -0.000000       0.000000       0.004284      -0.010788       0.020315      -0.008780      -0.000512       0.009292              1.811400       1.265570       0.000000      -0.000000       1.663107       0.116397       2.505522          -0.000003
           23              H       0.000000      11.656330       4.228924       0.112730       1.095172 0.78066961E+01  0.76662241E+02                                 1.783630                            1.651739      -1.301653       2.258128                    0.993616       3.741303      10.696828       0.475932       1.310529      -0.700228      -0.000000      -0.034737      -0.011042       0.036449       0.000000      -0.000000       0.005434      -0.026438      -0.001931      -0.012897      -0.002486       0.015383              1.859580       1.329669       0.000000       0.000000       2.404153       0.275287       1.844919           0.000059
           24              H       0.000000       2.780698       5.583130       0.331068       0.530730 0.31554906E+01  0.25143623E+02                                 1.194462                            1.123742      -1.182855       2.438115                    0.999861       2.559802       6.980341       0.512209       1.500714      -0.665165      -0.000000       0.014921      -0.017383       0.022909      -0.000000       0.000000      -0.000125      -0.031764       0.054811      -0.025017       0.006746       0.018272              1.243160       0.954355       0.000000       0.000000       1.545113      -0.193231       1.230012           0.000146
           25              H       0.000000       2.199955       6.954306       0.350677       0.522965 0.29788684E+01  0.23579040E+02                                 1.209577                            1.109906      -1.496340       2.292026                    0.997039       2.677235       7.463015       0.498975       1.550788      -0.654633      -0.000000      -0.001988       0.017962       0.018072      -0.000000       0.000000      -0.003750      -0.035902      -0.000030      -0.017946      -0.000761       0.018707              1.284812       0.952647       0.000000       0.000000       1.171590       0.184000       1.730199           0.000049
           26              H       0.000000       5.827450      12.116580       0.136538       0.998931 0.69509323E+01  0.66813781E+02                                 1.727979                            1.596115      -1.364193       2.240683                    0.994435       3.708752      10.755783       0.463624       1.374412      -0.686684       0.000000      -0.026755      -0.018794       0.032696      -0.000000       0.000000      -0.002575      -0.015138       0.002130      -0.007924      -0.000186       0.008110              1.816367       1.345488      -0.000000      -0.000000       2.047997       0.400896       2.055615           0.000017
           27              H       0.000000       7.315066      15.846586       0.136957       1.037530 0.72324573E+01  0.69732847E+02                                 1.730281                            1.597795      -1.287621       2.280835                    0.994790       3.572806      10.147212       0.479918       1.323694      -0.697945       0.000000      -0.006973       0.033289       0.034011       0.000000      -0.000000      -0.004282      -0.010762       0.020312      -0.008766      -0.000520       0.009286              1.811457       1.265603      -0.000000       0.000000       1.663163      -0.116408       2.505604          -0.000013
           28              H       0.000000       9.799670      12.713924       0.112722       1.095222 0.78071803E+01  0.76668422E+02                                 1.783704                            1.651805      -1.301708       2.258095                    0.993616       3.741459      10.697482       0.475915       1.310553      -0.700222      -0.000000       0.034740      -0.011031       0.036450       0.000000      -0.000000      -0.005440      -0.026437      -0.001915      -0.012899      -0.002485       0.015385              1.859659       1.329716      -0.000000       0.000000       2.404259      -0.275292       1.845002          -0.000098
           29              H       0.000000       4.371302      14.068130       0.331051       0.530751 0.31556376E+01  0.25144937E+02                                 1.194465                            1.123746      -1.182819       2.438115                    0.999861       2.559814       6.980258       0.512227       1.500653      -0.665176       0.000000      -0.014923      -0.017370       0.022900      -0.000000       0.000000       0.000127      -0.031754       0.054833      -0.025016       0.006737       0.018279              1.243163       0.954360      -0.000000       0.000000       1.545123       0.193225       1.230007           0.000098
           30              H       0.000000       4.952045      15.439306       0.350735       0.522838 0.29780110E+01  0.23570958E+02                                 1.209472                            1.109817      -1.496323       2.292098                    0.997040       2.676986       7.462531       0.498939       1.550986      -0.654601       0.000000       0.001973       0.017959       0.018067      -0.000000      -0.000000       0.003742      -0.035889      -0.000070      -0.017933      -0.000771       0.018704              1.284695       0.952580      -0.000000       0.000000       1.171489      -0.183973       1.730015           0.000089
           31              H       2.242906       3.016714      15.532641       0.100194       1.194611 0.84933422E+01  0.84210100E+02                                 1.822057                            1.672387      -1.075422       2.364200                    0.997190       3.536629       9.786679       0.500258       1.234885      -0.718912      -0.021043       0.020410      -0.036566       0.046867      -0.000894      -0.002223      -0.011361       0.009068       0.032991      -0.015204      -0.000924       0.016128              1.913113       2.052289      -0.286840       0.533704       1.654818      -0.364521       2.032233           0.000507
           32              H       2.231808       1.171498       1.937974       0.102715       1.120239 0.79319801E+01  0.77891687E+02                                 1.799827                            1.657290      -1.041093       2.389214                    0.997211       3.552418      10.025175       0.480342       1.298514      -0.704649      -0.022759      -0.019938       0.037322       0.048046      -0.001652      -0.001610      -0.012107       0.005867       0.027411      -0.014260      -0.001273       0.015533              1.886989       2.055777       0.291237      -0.557200       1.593049      -0.315276       2.012141           0.000701
           33              H       4.527984       3.025296      15.476640       0.126253       1.017437 0.72341969E+01  0.67748633E+02                                 1.535346                            1.469459      -0.832533       2.488822                    0.999502       3.082506       7.844095       0.584306       1.119324      -0.749371       0.015058       0.016593      -0.027644       0.035585       0.000044      -0.000356      -0.013323       0.012858       0.020517      -0.017226       0.003001       0.014225              1.542205       1.698908       0.127251      -0.233448       1.335001      -0.244752       1.592706           0.000329
           34              H       4.499129       1.102838       1.965126       0.122779       1.066267 0.78775079E+01  0.75706015E+02                                 1.617919                            1.561410      -0.852642       2.478994                    0.999352       3.179796       8.320070       0.549147       1.160583      -0.739239       0.014350      -0.014473       0.028298       0.034874      -0.000344       0.000518      -0.013350       0.014826       0.023317      -0.018170       0.003493       0.014677              1.616887       1.791977      -0.143940       0.233353       1.400233      -0.199307       1.658450           0.000398
           35              H       8.855094       4.135286       7.047641       0.100209       1.194467 0.84920636E+01  0.84194009E+02                                 1.821902                            1.672256      -1.075263       2.364295                    0.997192       3.536319       9.785530       0.500282       1.234876      -0.718915       0.021030      -0.020413      -0.036584       0.046876      -0.000890       0.002220       0.011357       0.009063       0.033020      -0.015201      -0.000932       0.016133              1.912937       2.052058      -0.286799      -0.533629       1.654686       0.364482       2.032068           0.000506
           36              H       8.866192       5.980502      10.422974       0.102739       1.120111 0.79308198E+01  0.77877113E+02                                 1.799669                            1.657153      -1.041033       2.389264                    0.997212       3.552091      10.023908       0.480370       1.298489      -0.704655       0.022750       0.019943       0.037336       0.048055      -0.001650       0.001606       0.012101       0.005856       0.027420      -0.014251      -0.001280       0.015531              1.886811       2.055542       0.291199       0.557125       1.592918       0.315245       2.011973           0.000685
           37              H       6.570016       4.126704       6.991640       0.126283       1.017143 0.72314513E+01  0.67715787E+02                                 1.534995                            1.469137      -0.832314       2.488964                    0.999504       3.081933       7.841956       0.584401       1.119258      -0.749389      -0.015056      -0.016597      -0.027655       0.035594       0.000046       0.000358       0.013320       0.012849       0.020527      -0.017220       0.002994       0.014226              1.541847       1.698464       0.127215       0.233383       1.334723       0.244676       1.592353           0.000329
           38              H       6.598871       6.049162      10.450126       0.122827       1.065947 0.78743991E+01  0.75668078E+02                                 1.617553                            1.561071      -0.852349       2.479171                    0.999355       3.179173       8.317784       0.549227       1.160537      -0.739252      -0.014349       0.014473       0.028309       0.034882      -0.000344      -0.000521       0.013346       0.014819       0.023336      -0.018165       0.003486       0.014679              1.616516       1.791513      -0.143897      -0.233287       1.399946       0.199248       1.658090           0.000411
           39              H       8.855094       3.016714      15.532641       0.100194       1.194610 0.84933379E+01  0.84210048E+02                                 1.822057                            1.672387      -1.075422       2.364200                    0.997190       3.536628       9.786676       0.500258       1.234885      -0.718912       0.021043       0.020410      -0.036566       0.046867       0.000894       0.002223      -0.011361       0.009068       0.032991      -0.015204      -0.000924       0.016128              1.913113       2.052288       0.286839      -0.533704       1.654817      -0.364521       2.032232           0.000507
           40              H       8.866192       1.171498       1.937974       0.102715       1.120239 0.79319809E+01  0.77891699E+02                                 1.799828                            1.657290      -1.041094       2.389214                    0.997211       3.552418      10.025176       0.480341       1.298514      -0.704649       0.022759      -0.019938       0.037322       0.048046       0.001652       0.001610      -0.012107       0.005867       0.027411      -0.014260      -0.001273       0.015533              1.886990       2.055778      -0.291237       0.557200       1.593050      -0.315276       2.012142           0.000701
           41              H       6.570016       3.025296      15.476640       0.126254       1.017435 0.72341804E+01  0.67748439E+02                                 1.535344                            1.469457      -0.832532       2.488823                    0.999502       3.082503       7.844085       0.584306       1.119324      -0.749371      -0.015058       0.016593      -0.027644       0.035585      -0.000044       0.000356      -0.013323       0.012858       0.020517      -0.017226       0.003001       0.014225              1.542203       1.698906      -0.127251       0.233448       1.335000      -0.244751       1.592704           0.000329
           42              H       6.598871       1.102838       1.965126       0.122780       1.066267 0.78775026E+01  0.75705952E+02                                 1.617918                            1.561409      -0.852642       2.478994                    0.999352       3.179795       8.320067       0.549147       1.160583      -0.739239      -0.014350      -0.014473       0.028298       0.034874       0.000344      -0.000518      -0.013350       0.014826       0.023317      -0.018170       0.003493       0.014677              1.616886       1.791976       0.143940      -0.233353       1.400232      -0.199307       1.658450           0.000398
           43              H       2.242906       4.135286       7.047641       0.100209       1.194467 0.84920657E+01  0.84194044E+02                                 1.821903                            1.672257      -1.075263       2.364296                    0.997192       3.536320       9.785537       0.500281       1.234877      -0.718915      -0.021030      -0.020413      -0.036584       0.046876       0.000890      -0.002220       0.011357       0.009063       0.033020      -0.015201      -0.000932       0.016133              1.912938       2.052059       0.286800       0.533630       1.654687       0.364483       2.032069           0.000506
           44              H       2.231808       5.980502      10.422974       0.102739       1.120111 0.79308227E+01  0.77877154E+02                                 1.799669                            1.657153      -1.041033       2.389265                    0.997212       3.552092      10.023914       0.480370       1.298490      -0.704655      -0.022750       0.019942       0.037336       0.048055       0.001650      -0.001606       0.012101       0.005856       0.027420      -0.014251      -0.001280       0.015531              1.886812       2.055543      -0.291200      -0.557125       1.592919       0.315246       2.011974           0.000685
           45              H       4.527984       4.126704       6.991640       0.126284       1.017143 0.72314448E+01  0.67715713E+02                                 1.534994                            1.469136      -0.832312       2.488965                    0.999504       3.081932       7.841954       0.584401       1.119259      -0.749389       0.015056      -0.016597      -0.027655       0.035594      -0.000046      -0.000358       0.013320       0.012849       0.020527      -0.017220       0.002994       0.014226              1.541846       1.698464      -0.127215      -0.233383       1.334722       0.244676       1.592353           0.000329
           46              H       4.499129       6.049162      10.450126       0.122827       1.065947 0.78744052E+01  0.75668155E+02                                 1.617554                            1.561072      -0.852349       2.479171                    0.999355       3.179174       8.317789       0.549227       1.160537      -0.739252       0.014349       0.014473       0.028309       0.034882       0.000344       0.000521       0.013346       0.014819       0.023336      -0.018165       0.003486       0.014679              1.616517       1.791514       0.143897       0.233287       1.399947       0.199248       1.658091           0.000411
           47              H       0.000000      12.979450      13.338420       0.136581       0.998768 0.69495739E+01  0.66798164E+02                                 1.727877                            1.596027      -1.364314       2.240672                    0.994434       3.708481      10.755161       0.463603       1.374527      -0.686662       0.000000      -0.026756       0.018807       0.032705       0.000000      -0.000000       0.002572      -0.015114       0.002129      -0.007912      -0.000186       0.008097              1.816255       1.345423       0.000000      -0.000000       2.047861      -0.400866       2.055481          -0.000051
           48              H       0.000000       0.163066       9.608414       0.136935       1.037527 0.72324705E+01  0.69732949E+02                                 1.730276                            1.597796      -1.287395       2.280928                    0.994792       3.572826      10.147240       0.479918       1.323693      -0.697946      -0.000000      -0.006975      -0.033288       0.034011      -0.000000       0.000000       0.004278      -0.010793       0.020323      -0.008784      -0.000505       0.009289              1.811450       1.265605       0.000000      -0.000000       1.663171       0.116397       2.505575          -0.000028
           49              H       0.000000       2.647670      12.741076       0.112733       1.095082 0.78059308E+01  0.76653157E+02                                 1.783573                            1.651691      -1.301477       2.258219                    0.993618       3.741146      10.696411       0.475923       1.310582      -0.700218       0.000000       0.034739       0.011049       0.036454       0.000000       0.000000       0.005433      -0.026448      -0.001944      -0.012900      -0.002488       0.015388              1.859518       1.329636       0.000000       0.000000       2.404056       0.275278       1.844861           0.000681
           50              H       0.000000      11.523302      11.386870       0.331059       0.530730 0.31554928E+01  0.25143643E+02                                 1.194465                            1.123745      -1.182874       2.438103                    0.999861       2.559800       6.980334       0.512207       1.500719      -0.665165      -0.000000      -0.014922       0.017379       0.022906      -0.000000       0.000000      -0.000124      -0.031759       0.054816      -0.025015       0.006742       0.018273              1.243163       0.954357       0.000000       0.000000       1.545120      -0.193229       1.230013           0.000105
           51              H       0.000000      12.104045      10.015694       0.350693       0.522934 0.29786640E+01  0.23577160E+02                                 1.209561                            1.109892      -1.496340       2.292042                    0.997039       2.677191       7.462998       0.498959       1.550856      -0.654622      -0.000000       0.001982      -0.017961       0.018070       0.000000      -0.000000      -0.003747      -0.035900      -0.000043      -0.017943      -0.000764       0.018707              1.284795       0.952637       0.000000       0.000000       1.171577       0.183998       1.730170           0.000090
           52              H       0.000000       8.476550       4.853420       0.136554       0.998860 0.69503568E+01  0.66807296E+02                                 1.727949                            1.596089      -1.364222       2.240689                    0.994434       3.708666      10.755683       0.463608       1.374481      -0.686671       0.000000       0.026756       0.018799       0.032700       0.000000       0.000000      -0.002575      -0.015131       0.002150      -0.007924      -0.000181       0.008105              1.816335       1.345471      -0.000000      -0.000000       2.047957       0.400886       2.055579           0.000005
           53              H       0.000000       6.988934       1.123414       0.136957       1.037507 0.72323129E+01  0.69731493E+02                                 1.730300                            1.597814      -1.287588       2.280854                    0.994791       3.572811      10.147413       0.479897       1.323752      -0.697934      -0.000000       0.006974      -0.033288       0.034010      -0.000000       0.000000      -0.004286      -0.010760       0.020309      -0.008765      -0.000524       0.009288              1.811475       1.265617      -0.000000       0.000000       1.663190      -0.116405       2.505619          -0.000025
           54              H       0.000000       4.504330       4.256076       0.112722       1.095222 0.78071906E+01  0.76668741E+02                                 1.783724                            1.651821      -1.301663       2.258115                    0.993616       3.741483      10.697653       0.475905       1.310576      -0.700217      -0.000000      -0.034743       0.011028       0.036451       0.000000      -0.000000      -0.005446      -0.026436      -0.001911      -0.012900      -0.002488       0.015387              1.859680       1.329727      -0.000000       0.000000       2.404292      -0.275294       1.845022           0.000683
           55              H       0.000000       9.932698       2.901870       0.331045       0.530766 0.31557510E+01  0.25146122E+02                                 1.194498                            1.123774      -1.182846       2.438099                    0.999861       2.559880       6.980528       0.512214       1.500674      -0.665172      -0.000000       0.014922       0.017372       0.022901      -0.000000       0.000000       0.000125      -0.031755       0.054828      -0.025016       0.006738       0.018277              1.243200       0.954381      -0.000000       0.000000       1.545175       0.193234       1.230043          -0.000069
           56              H       0.000000       9.351955       1.530694       0.350726       0.522853 0.29781141E+01  0.23571953E+02                                 1.209489                            1.109832      -1.496348       2.292076                    0.997040       2.677023       7.462635       0.498939       1.550974      -0.654603       0.000000      -0.001977      -0.017960       0.018069       0.000000      -0.000000       0.003744      -0.035889      -0.000062      -0.017934      -0.000769       0.018703              1.284714       0.952591      -0.000000       0.000000       1.171508      -0.183977       1.730044          -0.000058
           57              C       2.705692      11.674925       0.729710       0.107484      26.376397 0.31766930E+03  0.69317293E+04                                 7.847967                            6.031713       0.164826       2.076723                    0.999762      25.587421      71.769130       0.653586       0.429474      -1.051941      -0.003715       0.016825      -0.045177       0.048351      -0.002298      -0.009171       0.018945      -0.084417       0.048547      -0.051542       0.004944       0.046599              9.234852      14.779557       0.326284      -0.447387       5.379708      -1.823950       7.545293           0.000534
           58              C       2.696814      12.750586      15.739675       0.112789      25.900873 0.31333973E+03  0.68224289E+04                                 7.791377                            6.008094       0.190430       2.090307                    0.999774      25.443630      71.582375       0.651168       0.432005      -1.049074      -0.007780      -0.026342       0.039093       0.047777      -0.007181       0.008039       0.016404      -0.083316       0.025291      -0.048135       0.003181       0.044954              9.202895      14.868114       0.066693       0.669408       5.384087      -1.685999       7.356484          -0.000462
           59              C       4.088503      11.667773       0.772135      -0.187957      32.804741 0.41594830E+03  0.96426077E+04                                 8.864960                            6.764861       0.276143       2.062819                    0.999801      29.004626      81.996967       0.640385       0.412581      -1.069857      -0.008908      -0.010445      -0.005355       0.014735      -0.010585       0.016405      -0.009518      -0.011415       0.045698      -0.022694      -0.005744       0.028438             10.553213      18.408306       0.880321      -1.212474       5.746689      -1.780160       7.504644          -0.003130
           60              C       4.813203      12.231350      16.722238       0.105774      36.182895 0.38567333E+03  0.87595197E+04                                 9.668684                            6.594304      -0.066242       1.996483                    0.999376      25.859461      71.986401       0.637817       0.422814      -1.065013      -0.003311      -0.007638      -0.004886       0.009652       0.001462       0.000333      -0.000849       0.003863      -0.005137      -0.002554      -0.000725       0.003279             13.135791      25.785798       0.092086       0.052486       6.007265      -1.547607       7.614309           0.001957
           61              C       4.067417      12.789206      15.717614      -0.191248      32.707052 0.42244676E+03  0.98570289E+04                                 8.913527                            6.857091       0.225975       2.046040                    0.999747      29.346228      83.946415       0.628916       0.417387      -1.063978      -0.007368      -0.008354       0.001965       0.011311       0.007873      -0.020052      -0.012058      -0.012945       0.043818      -0.024260      -0.007105       0.031365             10.646861      18.875893      -0.449970       1.423287       5.681286      -1.405650       7.383404          -0.003473
           62              C       8.392308       9.781075       9.214710       0.107505      26.375419 0.31765736E+03  0.69313800E+04                                 7.847641                            6.031515       0.164867       2.076739                    0.999762      25.587029      71.766771       0.653612       0.429462      -1.051952       0.003713      -0.016819      -0.045178       0.048350      -0.002309       0.009167      -0.018949      -0.084418       0.048576      -0.051547       0.004943       0.046603              9.234374      14.778528       0.326226       0.447360       5.379502       1.823897       7.545092          -0.000717
           63              C       8.401186       8.705414       7.254675       0.112789      25.900653 0.31333644E+03  0.68223270E+04                                 7.791228                            6.007995       0.190482       2.090318                    0.999774      25.443753      71.582135       0.651186       0.431996      -1.049082       0.007781       0.026382       0.039071       0.047782      -0.007187      -0.008032      -0.016412      -0.083286       0.025344      -0.048128       0.003185       0.044943              9.202658      14.867541       0.066643      -0.669396       5.383983       1.685999       7.356450           0.000204
           64              C       7.009497       9.788227       9.257135      -0.187932      32.802425 0.41591687E+03  0.96416135E+04                                 8.864255                            6.764406       0.276264       2.062860                    0.999801      29.003683      81.990862       0.640441       0.412557      -1.069882       0.008912       0.010459      -0.005360       0.014749      -0.010594      -0.016396       0.009515      -0.011447       0.045731      -0.022710      -0.005728       0.028438             10.552254      18.406393       0.880178       1.212315       5.746237       1.780006       7.504130           0.002964
           65              C       6.284797       9.224650       8.237238       0.105769      36.182522 0.38567256E+03  0.87594286E+04                                 9.668326                            6.594112      -0.066224       1.996475                    0.999376      25.859468      71.984264       0.637858       0.422790      -1.065037       0.003315       0.007661      -0.004901       0.009680       0.001461      -0.000331       0.000850       0.003885      -0.005113      -0.002555      -0.000729       0.003284             13.135178      25.784473       0.092067      -0.052484       6.007024       1.547518       7.614037          -0.002063
           66              C       7.030583       8.666794       7.232614      -0.191257      32.706483 0.42243782E+03  0.98567021E+04                                 8.913218                            6.856880       0.226088       2.046069                    0.999748      29.345945      83.943265       0.628949       0.417370      -1.063995       0.007369       0.008402       0.001939       0.011343       0.007872       0.020056       0.012051      -0.012945       0.043893      -0.024269      -0.007105       0.031374             10.646443      18.875097      -0.449973      -1.423233       5.681075       1.405574       7.383158           0.003267
           67              C       8.392308      11.674925       0.729710       0.107484      26.376400 0.31766933E+03  0.69317303E+04                                 7.847969                            6.031714       0.164826       2.076723                    0.999762      25.587423      71.769148       0.653585       0.429475      -1.051941       0.003715       0.016825      -0.045177       0.048351       0.002298       0.009171       0.018945      -0.084417       0.048547      -0.051542       0.004944       0.046599              9.234854      14.779560      -0.326284       0.447388       5.379709      -1.823951       7.545295           0.000534
           68              C       8.401186      12.750586      15.739675       0.112790      25.900877 0.31333978E+03  0.68224305E+04                                 7.791378                            6.008095       0.190429       2.090306                    0.999774      25.443633      71.582396       0.651168       0.432006      -1.049074       0.007780      -0.026342       0.039093       0.047777       0.007181      -0.008039       0.016404      -0.083315       0.025291      -0.048135       0.003181       0.044954              9.202897      14.868117      -0.066692      -0.669409       5.384088      -1.686000       7.356486          -0.000462
           69              C       7.009497      11.667773       0.772135      -0.187956      32.804741 0.41594831E+03  0.96426082E+04                                 8.864960                            6.764862       0.276143       2.062820                    0.999801      29.004627      81.996980       0.640385       0.412581      -1.069857       0.008908      -0.010445      -0.005355       0.014735       0.010585      -0.016405      -0.009518      -0.011415       0.045698      -0.022694      -0.005744       0.028438             10.553214      18.408306      -0.880321       1.212473       5.746690      -1.780160       7.504645          -0.003130
           70              C       6.284797      12.231350      16.722238       0.105774      36.182902 0.38567342E+03  0.87595222E+04                                 9.668685                            6.594305      -0.066243       1.996482                    0.999376      25.859465      71.986419       0.637817       0.422814      -1.065013       0.003311      -0.007638      -0.004886       0.009653      -0.001462      -0.000333      -0.000849       0.003863      -0.005137      -0.002554      -0.000725       0.003279             13.135793      25.785802      -0.092087      -0.052485       6.007266      -1.547607       7.614311           0.001957
           71              C       7.030583      12.789206      15.717614      -0.191248      32.707084 0.42244726E+03  0.98570439E+04                                 8.913535                            6.857097       0.225973       2.046040                    0.999747      29.346243      83.946484       0.628916       0.417387      -1.063977       0.007368      -0.008354       0.001965       0.011311      -0.007872       0.020052      -0.012059      -0.012945       0.043818      -0.024259      -0.007105       0.031364             10.646870      18.875912       0.449972      -1.423290       5.681290      -1.405650       7.383409          -0.003473
           72              C       2.705692       9.781075       9.214710       0.107505      26.375409 0.31765723E+03  0.69313762E+04                                 7.847638                            6.031513       0.164868       2.076739                    0.999762      25.587023      71.766739       0.653612       0.429462      -1.051952      -0.003713      -0.016819      -0.045178       0.048350       0.002309      -0.009167      -0.018949      -0.084418       0.048576      -0.051547       0.004943       0.046603              9.234370      14.778522      -0.326226      -0.447359       5.379500       1.823896       7.545089          -0.000717
           73              C       2.696814       8.705414       7.254675       0.112788      25.900650 0.31333639E+03  0.68223255E+04                                 7.791227                            6.007994       0.190482       2.090318                    0.999774      25.443751      71.582121       0.651186       0.431996      -1.049082      -0.007781       0.026382       0.039071       0.047782       0.007187       0.008032      -0.016412      -0.083286       0.025344      -0.048128       0.003185       0.044943              9.202656      14.867538      -0.066643       0.669397       5.383982       1.685998       7.356449           0.000204
           74              C       4.088503       9.788227       9.257135      -0.187933      32.802413 0.41591670E+03  0.96416086E+04                                 8.864252                            6.764404       0.276263       2.062860                    0.999801      29.003677      81.990835       0.640441       0.412557      -1.069882      -0.008912       0.010459      -0.005360       0.014749       0.010594       0.016396       0.009515      -0.011447       0.045731      -0.022710      -0.005728       0.028438             10.552250      18.406387      -0.880177      -1.212315       5.746236       1.780005       7.504128           0.002964
           75              C       4.813203       9.224650       8.237238       0.105765      36.182558 0.38567300E+03  0.87594410E+04                                 9.668332                            6.594116      -0.066224       1.996474                    0.999376      25.859485      71.984320       0.637858       0.422790      -1.065037      -0.003315       0.007661      -0.004901       0.009680      -0.001461       0.000331       0.000849       0.003885      -0.005113      -0.002554      -0.000729       0.003283             13.135187      25.784493      -0.092067       0.052485       6.007027       1.547518       7.614041          -0.002063
           76              C       4.067417       8.666794       7.232614      -0.191257      32.706474 0.42243771E+03  0.98566985E+04                                 8.913216                            6.856879       0.226088       2.046069                    0.999748      29.345940      83.943239       0.628949       0.417370      -1.063995      -0.007369       0.008403       0.001940       0.011343      -0.007872      -0.020056       0.012051      -0.012946       0.043893      -0.024269      -0.007105       0.031374             10.646441      18.875093       0.449974       1.423233       5.681074       1.405574       7.383155           0.003267
           77              C       0.000000      13.468646       2.197615       0.571913      25.145086 0.25022828E+03  0.52069576E+04                                 7.967606                            5.627101      -0.026140       2.040932                    0.999612      23.044277      65.682224       0.620289       0.474531      -1.013605       0.000000      -0.017525      -0.064953       0.067276      -0.000000       0.000000       0.003670       0.131365      -0.236810      -0.079191      -0.025960       0.105151             10.049413       4.696509       0.000000       0.000000      10.687031       0.833939      14.764700          -0.000248
           78              C       0.000000      13.608826       3.707945      -0.017111      44.232648 0.45651690E+03  0.10797634E+05                                10.800684                            7.056443      -0.020414       1.979731                    0.999135      27.995223      79.111500       0.633123       0.409021      -1.075609       0.000000       0.011651       0.053764       0.055012      -0.000000      -0.000000      -0.001216      -0.031918       0.008727      -0.017414       0.002783       0.014631             14.612203       5.382201       0.000000       0.000000      14.273028      -0.947794      24.181381          -0.008304
           79              C       0.000000       0.599338       4.213651      -0.268402      42.135069 0.49639354E+03  0.12112582E+05                                10.621440                            7.501248      -0.110988       1.921165                    0.998892      31.660353      93.964841       0.590505       0.425081      -1.054450       0.000000      -0.016070      -0.024412       0.029227      -0.000000      -0.000000      -0.018332      -0.036508      -0.128153      -0.046615       0.003105       0.043510             13.270984       5.322251       0.000000       0.000000      14.539647       3.156491      19.951053          -0.001076
           80              C       0.000000       0.811037       5.557675       0.346558      32.980909 0.31786705E+03  0.69085272E+04                                 9.120278                            6.047725       0.002969       2.033007                    0.998830      23.819069      65.782883       0.653125       0.431489      -1.055060       0.000000       0.077609       0.031316       0.083689      -0.000000      -0.000000       0.015195      -0.118549       0.055838      -0.068581       0.012458       0.056123             11.853839       4.464352       0.000000       0.000000      16.522165       2.861842      14.574999           0.000022
           81              C       0.000000      14.009338       6.440115      -0.243267      41.417491 0.50959853E+03  0.12505131E+05                                10.547182                            7.637961      -0.129556       1.918181                    0.998621      31.537771      93.582671       0.581417       0.429297      -1.052824      -0.000000      -0.017956       0.009425       0.020280      -0.000000      -0.000000       0.041794       0.010889       0.035813      -0.043132      -0.000524       0.043656             12.842003       5.067027       0.000000      -0.000000      19.530157      -1.330068      13.928826           0.001253
           82              C       0.000000      12.717686       5.905560       0.004874      42.703001 0.42801715E+03  0.99636489E+04                                10.561576                            6.836992      -0.095998       1.966575                    0.999238      27.370117      76.780489       0.642464       0.409544      -1.075056      -0.000000       0.035791      -0.027735       0.045280      -0.000000      -0.000000       0.006553      -0.013782      -0.008915      -0.005965      -0.005405       0.011371             14.378055       5.138584       0.000000      -0.000000      18.569406      -5.442661      19.426175           0.006102
           83              C       0.000000      12.521722       4.570021      -0.206680      43.471377 0.49126261E+03  0.12002606E+05                                10.920844                            7.533839      -0.245068       1.866393                    0.999491      32.188831      96.809049       0.578621       0.433262      -1.045387       0.000000       0.020300       0.009619       0.022463       0.000000      -0.000000       0.020136      -0.032568      -0.097455      -0.038216      -0.000042       0.038258             13.894655       5.360210       0.000000       0.000000      14.483052      -4.105519      21.840702           0.000109
           84              C       0.000000      11.577658       6.905093       0.564775      26.669974 0.26192827E+03  0.54811675E+04                                 8.229352                            5.693931      -0.156184       1.989707                    0.999215      22.966534      64.413268       0.630583       0.464166      -1.025144      -0.000000      -0.045716       0.031703       0.055632       0.000000       0.000000       0.027543       0.163202      -0.162364      -0.081875      -0.026787       0.108662             10.713369       4.476332       0.000000      -0.000000      14.974175      -4.410289      12.689600           0.000082
           85              C       0.000000       7.987354      10.682615       0.571961      25.145117 0.25022732E+03  0.52069603E+04                                 7.967745                            5.627173      -0.026429       2.040831                    0.999612      23.044570      65.684347       0.620268       0.474545      -1.013592      -0.000000       0.017497      -0.064986       0.067301       0.000000       0.000000      -0.003666       0.131328      -0.236915      -0.079225      -0.025925       0.105150             10.049653       4.696558      -0.000000       0.000000      10.686983      -0.834080      14.765418          -0.000166
           86              C       0.000000       7.847174      12.192945      -0.017188      44.238036 0.45657334E+03  0.10799307E+05                                10.801427                            7.056785      -0.020357       1.979714                    0.999135      27.997435      79.119109       0.633120       0.409010      -1.075615      -0.000000      -0.011655       0.053773       0.055022       0.000000       0.000000       0.001207      -0.031971       0.008974      -0.017481       0.002866       0.014615             14.613419       5.382514      -0.000000      -0.000000      14.274004       0.947956      24.183741           0.007940
           87              C       0.000000       6.552662      12.698651      -0.268482      42.139296 0.49644954E+03  0.12114280E+05                                10.621973                            7.501549      -0.110888       1.921148                    0.998894      31.662988      93.973700       0.590508       0.425068      -1.054460       0.000000       0.016072      -0.024384       0.029204       0.000000       0.000000       0.018360      -0.036634      -0.128150      -0.046623       0.003041       0.043582             13.271747       5.322471      -0.000000      -0.000000      14.540516      -3.156877      19.952255           0.001029
           88              C       0.000000       6.340963      14.042675       0.346549      32.980615 0.31786182E+03  0.69083854E+04                                 9.120240                            6.047673       0.003001       2.033021                    0.998829      23.818859      65.782170       0.653128       0.431489      -1.055060       0.000000      -0.077579       0.031311       0.083660       0.000000       0.000000      -0.015198      -0.118489       0.055854      -0.068553       0.012455       0.056098             11.853864       4.464344      -0.000000      -0.000000      16.522261      -2.861977      14.574988          -0.000088
           89              C       0.000000       7.446662      14.925115      -0.243215      41.416242 0.50957487E+03  0.12504494E+05                                10.547377                            7.638062      -0.129750       1.918154                    0.998620      31.536332      93.580340       0.581378       0.429328      -1.052797       0.000000       0.017936       0.009443       0.020270       0.000000       0.000000      -0.041776       0.011002       0.035626      -0.043153      -0.000437       0.043590             12.842326       5.067115      -0.000000      -0.000000      19.530737       1.330007      13.929127          -0.001393
           90              C       0.000000       8.738314      14.390560       0.004910      42.702306 0.42799973E+03  0.99631973E+04                                10.561740                            6.837018      -0.096090       1.966564                    0.999238      27.369351      76.779553       0.642436       0.409563      -1.075038       0.000000      -0.035768      -0.027735       0.045261      -0.000000       0.000000      -0.006572      -0.013694      -0.008976      -0.006002      -0.005351       0.011354             14.378439       5.138661      -0.000000      -0.000000      18.570020       5.442992      19.426636          -0.006452
           91              C       0.000000       8.934278      13.055021      -0.206693      43.473492 0.49128362E+03  0.12003297E+05                                10.921337                            7.534090      -0.245156       1.866360                    0.999491      32.189692      96.813658       0.578598       0.433272      -1.045377      -0.000000      -0.020303       0.009645       0.022477       0.000000      -0.000000      -0.020123      -0.032607      -0.097517      -0.038227      -0.000051       0.038277             13.895403       5.360418      -0.000000       0.000000      14.483866       4.105982      21.841925          -0.000228
           92              C       0.000000       9.878342      15.390093       0.564793      26.670041 0.26192749E+03  0.54811742E+04                                 8.229458                            5.693970      -0.156363       1.989646                    0.999214      22.966997      64.415739       0.630570       0.464174      -1.025135      -0.000000       0.045709       0.031705       0.055629      -0.000000      -0.000000      -0.027485       0.163226      -0.162399      -0.081825      -0.026854       0.108679             10.713576       4.476411      -0.000000      -0.000000      14.974551       4.410520      12.689765          -0.000396
           93              C       2.705692       2.629075      16.240290       0.107479      26.376496 0.31766725E+03  0.69316784E+04                                 7.847995                            6.031682       0.164828       2.076725                    0.999762      25.587442      71.769323       0.653589       0.429473      -1.051941      -0.003724      -0.016825       0.045181       0.048356       0.002294       0.009176       0.018946      -0.084382       0.048520      -0.051522       0.004934       0.046588              9.234988      14.780012      -0.326274       0.447365       5.379678      -1.823925       7.545273          -0.000739
           94              C       2.696814       1.553414       1.230325       0.112741      25.902272 0.31335562E+03  0.68228763E+04                                 7.791672                            6.008248       0.190403       2.090283                    0.999774      25.444590      71.586115       0.651158       0.432006      -1.049072      -0.007785       0.026362      -0.039086       0.047784       0.007181      -0.008049       0.016399      -0.083274       0.025277      -0.048116       0.003183       0.044933              9.203368      14.869121      -0.066693      -0.669501       5.384259      -1.686048       7.356723           0.000243
           95              C       4.088503       2.636227      16.197865      -0.187989      32.806834 0.41597469E+03  0.96434073E+04                                 8.865400                            6.765105       0.276076       2.062783                    0.999801      29.005820      82.002118       0.640367       0.412585      -1.069850      -0.008907       0.010443       0.005363       0.014736       0.010592      -0.016409      -0.009533      -0.011404       0.045694      -0.022693      -0.005759       0.028452             10.553882      18.409715      -0.880329       1.212467       5.746927      -1.780254       7.505003           0.002936
           96              C       4.813203       2.072650       0.247762       0.105738      36.184874 0.38568790E+03  0.87599595E+04                                 9.669107                            6.594455      -0.066272       1.996464                    0.999376      25.860180      71.989559       0.637804       0.422818      -1.065008      -0.003318       0.007646       0.004894       0.009666      -0.001462      -0.000332      -0.000856       0.003892      -0.005130      -0.002564      -0.000726       0.003289             13.136672      25.787920      -0.092092      -0.052496       6.007496      -1.547649       7.614601          -0.002068
           97              C       4.067417       1.514794       1.252386      -0.191327      32.711127 0.42250283E+03  0.98586943E+04                                 8.914369                            6.857624       0.225842       2.045968                    0.999747      29.348351      83.954845       0.628879       0.417397      -1.063968      -0.007366       0.008374      -0.001967       0.011325      -0.007879       0.020060      -0.012076      -0.012921       0.043840      -0.024258      -0.007129       0.031387             10.648084      18.878512       0.450086      -1.423601       5.681761      -1.405725       7.383981           0.003263
           98              C       8.392308       4.522925       7.755290       0.107515      26.374253 0.31764340E+03  0.69309995E+04                                 7.847470                            6.031429       0.164965       2.076786                    0.999762      25.586196      71.764050       0.653609       0.429469      -1.051948       0.003704       0.016828       0.045175       0.048349       0.002313      -0.009154      -0.018950      -0.084461       0.048619      -0.051571       0.004953       0.046618              9.234119      14.778026      -0.326206      -0.447331       5.379407       1.823842       7.544925          -0.000730
           99              C       8.401186       5.598586       9.715325       0.112816      25.899100 0.31331717E+03  0.68218060E+04                                 7.791004                            6.007886       0.190464       2.090336                    0.999773      25.442648      71.578619       0.651179       0.432007      -1.049075       0.007774      -0.026366      -0.039085       0.047784       0.007180       0.008016      -0.016419      -0.083334       0.025367      -0.048148       0.003182       0.044966              9.202320      14.866835      -0.066581       0.669431       5.383863       1.685936       7.356262           0.000201
          100              C       7.009497       4.515773       7.712865      -0.187911      32.800077 0.41588458E+03  0.96407038E+04                                 8.864009                            6.764272       0.276362       2.062927                    0.999802      29.002015      81.986179       0.640427       0.412573      -1.069869       0.008916      -0.010450       0.005343       0.014739       0.010585       0.016388       0.009501      -0.011468       0.045706      -0.022707      -0.005708       0.028416             10.551886      18.405602      -0.880129      -1.212247       5.746106       1.779961       7.503950           0.002961
          101              C       6.284797       5.079350       8.732762       0.105768      36.181148 0.38565697E+03  0.87590277E+04                                 9.668338                            6.594144      -0.066144       1.996523                    0.999376      25.858671      71.982968       0.637829       0.422812      -1.065018       0.003307      -0.007652       0.004899       0.009668      -0.001461       0.000331       0.000838       0.003856      -0.005100      -0.002537      -0.000733       0.003270             13.135128      25.784345      -0.092069       0.052477       6.007030       1.547491       7.614009          -0.002070
          102              C       7.030583       5.637206       9.737386      -0.191253      32.705351 0.42242530E+03  0.98563497E+04                                 8.913201                            6.856936       0.226109       2.046102                    0.999747      29.344761      83.939977       0.628924       0.417390      -1.063982       0.007372      -0.008384      -0.001938       0.011331      -0.007865      -0.020044       0.012035      -0.012965       0.043888      -0.024267      -0.007085       0.031352             10.646362      18.874896       0.450068       1.423373       5.681081       1.405517       7.383110           0.003278
          103              C       8.392308       2.629075      16.240290       0.107479      26.376500 0.31766732E+03  0.69316802E+04                                 7.847995                            6.031682       0.164827       2.076725                    0.999762      25.587445      71.769333       0.653589       0.429473      -1.051941       0.003724      -0.016825       0.045181       0.048356      -0.002294      -0.009176       0.018946      -0.084382       0.048520      -0.051522       0.004934       0.046588              9.234988      14.780012       0.326274      -0.447365       5.379678      -1.823925       7.545274          -0.000739
          104              C       8.401186       1.553414       1.230325       0.112741      25.902274 0.31335566E+03  0.68228774E+04                                 7.791673                            6.008248       0.190403       2.090283                    0.999774      25.444592      71.586124       0.651158       0.432006      -1.049072       0.007785       0.026362      -0.039086       0.047784      -0.007181       0.008049       0.016399      -0.083274       0.025277      -0.048116       0.003183       0.044933              9.203368      14.869122       0.066693       0.669501       5.384259      -1.686048       7.356723           0.000243
          105              C       7.009497       2.636227      16.197865      -0.187989      32.806855 0.41597503E+03  0.96434171E+04                                 8.865403                            6.765107       0.276076       2.062783                    0.999801      29.005831      82.002148       0.640367       0.412585      -1.069850       0.008907       0.010443       0.005363       0.014736      -0.010592       0.016409      -0.009533      -0.011404       0.045694      -0.022693      -0.005759       0.028452             10.553885      18.409724       0.880330      -1.212469       5.746929      -1.780253       7.505004           0.002936
          106              C       6.284797       2.072650       0.247762       0.105741      36.184835 0.38568742E+03  0.87599459E+04                                 9.669100                            6.594451      -0.066272       1.996464                    0.999376      25.860162      71.989495       0.637804       0.422818      -1.065008       0.003319       0.007646       0.004894       0.009666       0.001462       0.000332      -0.000856       0.003892      -0.005130      -0.002564      -0.000726       0.003289             13.136662      25.787898       0.092091       0.052497       6.007492      -1.547648       7.614596          -0.002068
          107              C       7.030583       1.514794       1.252386      -0.191327      32.711131 0.42250291E+03  0.98586964E+04                                 8.914369                            6.857624       0.225843       2.045968                    0.999747      29.348353      83.954845       0.628879       0.417397      -1.063968       0.007366       0.008374      -0.001967       0.011325       0.007879      -0.020060      -0.012076      -0.012921       0.043840      -0.024258      -0.007129       0.031387             10.648085      18.878513      -0.450087       1.423601       5.681761      -1.405725       7.383980           0.003263
          108              C       2.705692       4.522925       7.755290       0.107516      26.374258 0.31764346E+03  0.69310013E+04                                 7.847473                            6.031430       0.164964       2.076786                    0.999762      25.586199      71.764076       0.653609       0.429469      -1.051948      -0.003704       0.016828       0.045175       0.048349      -0.002313       0.009154      -0.018950      -0.084461       0.048619      -0.051571       0.004953       0.046618              9.234122      14.778031       0.326207       0.447332       5.379409       1.823843       7.544927          -0.000730
          109              C       2.696814       5.598586       9.715325       0.112817      25.899104 0.31331724E+03  0.68218082E+04                                 7.791006                            6.007887       0.190464       2.090336                    0.999773      25.442652      71.578638       0.651179       0.432007      -1.049075      -0.007774      -0.026366      -0.039085       0.047784      -0.007180      -0.008016      -0.016419      -0.083334       0.025367      -0.048148       0.003182       0.044966              9.202321      14.866837       0.066581      -0.669432       5.383864       1.685937       7.356264           0.000201
          110              C       4.088503       4.515773       7.712865      -0.187911      32.800113 0.41588511E+03  0.96407197E+04                                 8.864018                            6.764278       0.276361       2.062926                    0.999802      29.002031      81.986256       0.640426       0.412573      -1.069868      -0.008916      -0.010450       0.005343       0.014739      -0.010585      -0.016388       0.009501      -0.011467       0.045706      -0.022707      -0.005709       0.028416             10.551897      18.405624       0.880131       1.212250       5.746111       1.779963       7.503957           0.002961
          111              C       4.813203       5.079350       8.732762       0.105769      36.181139 0.38565685E+03  0.87590246E+04                                 9.668338                            6.594144      -0.066145       1.996523                    0.999376      25.858667      71.982962       0.637829       0.422812      -1.065018      -0.003307      -0.007652       0.004898       0.009668       0.001461      -0.000331       0.000838       0.003856      -0.005100      -0.002537      -0.000733       0.003270             13.135127      25.784342       0.092069      -0.052476       6.007030       1.547491       7.614008          -0.002070
          112              C       4.067417       5.637206       9.737386      -0.191253      32.705352 0.42242531E+03  0.98563501E+04                                 8.913201                            6.856937       0.226110       2.046102                    0.999747      29.344762      83.939985       0.628924       0.417390      -1.063982      -0.007373      -0.008384      -0.001938       0.011331       0.007865       0.020044       0.012035      -0.012964       0.043888      -0.024267      -0.007085       0.031352             10.646363      18.874896      -0.450067      -1.423373       5.681082       1.405517       7.383110           0.003278
          113              C       0.000000       0.835354      14.772385       0.571952      25.143380 0.25020918E+03  0.52064686E+04                                 7.967298                            5.626909      -0.026222       2.040921                    0.999612      23.043528      65.679841       0.620295       0.474535      -1.013601       0.000000       0.017499       0.064970       0.067285      -0.000000      -0.000000       0.003672       0.131377      -0.236748      -0.079171      -0.025976       0.105147             10.049029       4.696362       0.000000      -0.000000      10.686504       0.834123      14.764220          -0.000039
          114              C       0.000000       0.695174      13.262055      -0.017100      44.231484 0.45650124E+03  0.10797196E+05                                10.800643                            7.056410      -0.020448       1.979733                    0.999135      27.994581      79.110029       0.633111       0.409032      -1.075599       0.000000      -0.011641      -0.053771       0.055017      -0.000000       0.000000      -0.001223      -0.031884       0.008652      -0.017384       0.002757       0.014627             14.612186       5.382180       0.000000      -0.000000      14.272789      -0.947460      24.181588           0.007864
          115              C       0.000000      13.704662      12.756349      -0.268437      42.135340 0.49639543E+03  0.12112663E+05                                10.621594                            7.501333      -0.110947       1.921181                    0.998892      31.660351      93.965577       0.590492       0.425089      -1.054443       0.000000       0.016063       0.024414       0.029224       0.000000       0.000000      -0.018329      -0.036498      -0.128170      -0.046619       0.003113       0.043506             13.271231       5.322315       0.000000      -0.000000      14.539785       3.156683      19.951593           0.000189
          116              C       0.000000      13.492963      11.412325       0.346533      32.980862 0.31786416E+03  0.69084725E+04                                 9.120386                            6.047764       0.003009       2.033026                    0.998830      23.819022      65.783534       0.653110       0.431499      -1.055051      -0.000000      -0.077595      -0.031316       0.083677       0.000000       0.000000       0.015193      -0.118535       0.055836      -0.068573       0.012458       0.056116             11.854030       4.464402       0.000000      -0.000000      16.522463       2.861972      14.575227           0.001078
          117              C       0.000000       0.294662      10.529885      -0.243329      41.421682 0.50965534E+03  0.12506992E+05                                10.548307                            7.638693      -0.129695       1.918137                    0.998620      31.539107      93.591274       0.581349       0.429332      -1.052793      -0.000000       0.017954      -0.009414       0.020272      -0.000000       0.000000       0.041796       0.010828       0.035893      -0.043114      -0.000568       0.043682             12.843461       5.067516       0.000000      -0.000000      19.532535      -1.330168      13.930332           0.000033
          118              C       0.000000       1.586314      11.064440       0.004820      42.703762 0.42802532E+03  0.99639179E+04                                10.561790                            6.837114      -0.095813       1.966635                    0.999238      27.370446      76.782507       0.642448       0.409551      -1.075049      -0.000000      -0.035804       0.027737       0.045290       0.000000       0.000000       0.006535      -0.013835      -0.008855      -0.005933      -0.005442       0.011374             14.378329       5.138677       0.000000      -0.000000      18.569722      -5.442631      19.426589           0.006260
          119              C       0.000000       1.782278      12.399979      -0.206675      43.471097 0.49126032E+03  0.12002566E+05                                10.920945                            7.533925      -0.244957       1.866437                    0.999491      32.188423      96.808668       0.578604       0.433274      -1.045378       0.000000      -0.020314      -0.009608       0.022472      -0.000000       0.000000       0.020149      -0.032607      -0.097421      -0.038212      -0.000067       0.038279             13.894740       5.360253       0.000000      -0.000000      14.482930      -4.105250      21.841038          -0.000265
          120              C       0.000000       2.726342      10.064907       0.564759      26.669534 0.26192274E+03  0.54810158E+04                                 8.229274                            5.693880      -0.155964       1.989786                    0.999215      22.966012      64.411317       0.630585       0.464167      -1.025144       0.000000       0.045725      -0.031695       0.055636       0.000000      -0.000000       0.027596       0.163222      -0.162393      -0.081935      -0.026741       0.108676             10.713247       4.476287       0.000000      -0.000000      14.974045      -4.410178      12.689408           0.000145
          121              C       0.000000       6.316646       6.287385       0.571933      25.145271 0.25022943E+03  0.52070005E+04                                 7.967715                            5.627159      -0.026200       2.040908                    0.999612      23.044407      65.683248       0.620277       0.474538      -1.013598      -0.000000      -0.017529       0.064979       0.067302       0.000000      -0.000000      -0.003674       0.131303      -0.237030      -0.079264      -0.025892       0.105157             10.049592       4.696537      -0.000000       0.000000      10.686996      -0.833899      14.765244          -0.000138
          122              C       0.000000       6.456826       4.777055      -0.017208      44.237941 0.45657450E+03  0.10799334E+05                                10.801373                            7.056767      -0.020199       1.979765                    0.999135      27.997478      79.119030       0.633125       0.409007      -1.075618      -0.000000       0.011673      -0.053778       0.055031       0.000000      -0.000000       0.001212      -0.031990       0.009043      -0.017502       0.002888       0.014614             14.613332       5.382497      -0.000000       0.000000      14.273988       0.948208      24.183511           0.008001
          123              C       0.000000       7.751338       4.271349      -0.268486      42.139325 0.49645010E+03  0.12114335E+05                                10.622152                            7.501677      -0.111010       1.921124                    0.998893      31.662738      93.974087       0.590486       0.425082      -1.054448      -0.000000      -0.016084       0.024389       0.029215      -0.000000      -0.000000       0.018359      -0.036637      -0.128135      -0.046618       0.003038       0.043580             13.271966       5.322557      -0.000000       0.000000      14.540733      -3.156736      19.952609           0.000213
          124              C       0.000000       7.963037       2.927325       0.346524      32.980595 0.31786026E+03  0.69083587E+04                                 9.120311                            6.047702       0.003066       2.033047                    0.998830      23.818844      65.782653       0.653118       0.431495      -1.055054      -0.000000       0.077585      -0.031312       0.083666       0.000000      -0.000000      -0.015198      -0.118497       0.055859      -0.068558       0.012457       0.056101             11.853976       4.464374      -0.000000       0.000000      16.522533      -2.861881      14.575022           0.001090
          125              C       0.000000       6.857338       2.044885      -0.243243      41.417997 0.50959653E+03  0.12505214E+05                                10.547886                            7.638369      -0.129759       1.918154                    0.998620      31.536758      93.583692       0.581347       0.429345      -1.052783       0.000000      -0.017937      -0.009454       0.020276      -0.000000       0.000000      -0.041777       0.011000       0.035607      -0.043154      -0.000435       0.043589             12.843039       5.067339      -0.000000       0.000000      19.532046       1.330250      13.929731          -0.000046
          126              C       0.000000       5.565686       2.579440       0.004934      42.702615 0.42799755E+03  0.99631786E+04                                10.561997                            6.837127      -0.096198       1.966539                    0.999238      27.369185      76.780342       0.642410       0.409579      -1.075023       0.000000       0.035763       0.027742       0.045262       0.000000      -0.000000      -0.006584      -0.013646      -0.009010      -0.006025      -0.005321       0.011346             14.378922       5.138782      -0.000000       0.000000      18.570909       5.443411      19.427076           0.006237
          127              C       0.000000       5.369722       3.914979      -0.206675      43.473060 0.49127701E+03  0.12003107E+05                                10.921316                            7.534065      -0.245038       1.866401                    0.999491      32.189395      96.812969       0.578596       0.433275      -1.045374      -0.000000       0.020301      -0.009662       0.022483       0.000000      -0.000000      -0.020122      -0.032622      -0.097535      -0.038231      -0.000055       0.038286             13.895417       5.360412      -0.000000       0.000000      14.484019       4.106138      21.841820          -0.000321
          128              C       0.000000       4.425658       1.579907       0.564790      26.669252 0.26191780E+03  0.54809309E+04                                 8.229334                            5.693873      -0.156390       1.989645                    0.999214      22.966792      64.415317       0.630572       0.464175      -1.025132       0.000000      -0.045717      -0.031717       0.055641       0.000000      -0.000000      -0.027459       0.163209      -0.162388      -0.081795      -0.026874       0.108669             10.713478       4.476371      -0.000000       0.000000      14.974483       4.410615      12.689580           0.000156
          129              N       2.008738      12.199882      16.713753      -0.180376      34.004871 0.48530829E+03  0.11545907E+05                                 8.885428                            7.200315      -0.043993       2.022185                    0.999141      27.092957      74.453248       0.642657       0.400605      -1.091474       0.129973      -0.002101      -0.005372       0.130101      -0.006528       0.000835      -0.004739      -0.111131       0.136454      -0.078692       0.031564       0.047128             10.387010      15.490193       0.494035       0.070965       6.499781      -2.049311       9.171055          -0.053739
          130              N       9.089262       9.256118       8.228753      -0.180577      34.010939 0.48541281E+03  0.11549049E+05                                 8.886493                            7.201113      -0.044079       2.022109                    0.999141      27.096185      74.464931       0.642616       0.400608      -1.091469      -0.130049       0.002119      -0.005386       0.130177      -0.006535      -0.000837       0.004730      -0.111199       0.136533      -0.078740       0.031592       0.047149             10.388300      15.492291       0.494058      -0.070920       6.500468       2.049536       9.172141           0.050731
          131              N       9.089262      12.199882      16.713753      -0.180376      34.004873 0.48530831E+03  0.11545908E+05                                 8.885429                            7.200315      -0.043993       2.022185                    0.999141      27.092958      74.453256       0.642657       0.400605      -1.091474      -0.129973      -0.002101      -0.005372       0.130100       0.006528      -0.000835      -0.004739      -0.111131       0.136454      -0.078692       0.031564       0.047128             10.387011      15.490195      -0.494035      -0.070965       6.499781      -2.049311       9.171056          -0.053739
          132              N       2.008738       9.256118       8.228753      -0.180577      34.010937 0.48541280E+03  0.11549048E+05                                 8.886492                            7.201112      -0.044079       2.022109                    0.999141      27.096184      74.464923       0.642617       0.400608      -1.091469       0.130049       0.002119      -0.005386       0.130178       0.006535       0.000837       0.004730      -0.111199       0.136533      -0.078740       0.031592       0.047149             10.388299      15.492289      -0.494058       0.070920       6.500467       2.049535       9.172140           0.050731
          133              N       0.000000       2.094106       6.100715      -0.739837      44.584358 0.53651659E+03  0.13143150E+05                                10.598026                            7.476039      -0.145985       1.938563                    0.997039      31.948606      90.314922       0.640027       0.390653      -1.093780      -0.000000      -0.086827      -0.036238       0.094086      -0.000000       0.000000      -0.004964      -0.274188       0.248125      -0.178448       0.081033       0.097415             13.602925       5.705841       0.000000       0.000000      21.446203       6.279968      13.656730           0.000145
          134              N       0.000000       5.057894      14.585715      -0.739777      44.582719 0.53648849E+03  0.13142301E+05                                10.597910                            7.475922      -0.146193       1.938524                    0.997038      31.947207      90.310670       0.640022       0.390661      -1.093773       0.000000       0.086769      -0.036187       0.094013      -0.000000       0.000000       0.004915      -0.274151       0.247898      -0.178392       0.080996       0.097396             13.602908       5.705816      -0.000000       0.000000      21.446372      -6.280200      13.656536           0.000239
          135              N       2.008738       2.104118       0.256247      -0.180419      34.005848 0.48531799E+03  0.11546272E+05                                 8.885840                            7.200550      -0.044108       2.022145                    0.999141      27.093323      74.456294       0.642620       0.400623      -1.091454       0.129960       0.002118       0.005377       0.130089       0.006521      -0.000835      -0.004722      -0.111146       0.136468      -0.078702       0.031579       0.047122             10.387683      15.491679      -0.494117      -0.070967       6.499990      -2.049337       9.171379           0.050508
          136              N       9.089262       5.047882       8.741247      -0.180581      34.010632 0.48541336E+03  0.11549024E+05                                 8.886327                            7.201044      -0.044076       2.022114                    0.999141      27.096073      74.463645       0.642632       0.400600      -1.091478      -0.130078      -0.002102       0.005384       0.130206       0.006543       0.000840       0.004733      -0.111210       0.136515      -0.078744       0.031598       0.047146             10.388023      15.491731      -0.493994       0.070960       6.500387       2.049478       9.171951           0.050832
          137              N       9.089262       2.104118       0.256247      -0.180419      34.005846 0.48531795E+03  0.11546271E+05                                 8.885840                            7.200550      -0.044108       2.022145                    0.999141      27.093322      74.456295       0.642620       0.400623      -1.091454      -0.129960       0.002118       0.005377       0.130089      -0.006521       0.000835      -0.004722      -0.111146       0.136468      -0.078702       0.031579       0.047122             10.387683      15.491678       0.494117       0.070967       6.499990      -2.049337       9.171379           0.050508
          138              N       2.008738       5.047882       8.741247      -0.180581      34.010639 0.48541347E+03  0.11549028E+05                                 8.886329                            7.201045      -0.044076       2.022114                    0.999141      27.096077      74.463664       0.642631       0.400600      -1.091478       0.130078      -0.002102       0.005384       0.130206      -0.006543      -0.000840       0.004733      -0.111210       0.136515      -0.078744       0.031598       0.047146             10.388025      15.491734       0.493994      -0.070961       6.500388       2.049478       9.171953           0.050832
          139              N       0.000000      12.209894      10.869285      -0.739811      44.583910 0.53650579E+03  0.13142838E+05                                10.598065                            7.476020      -0.146064       1.938553                    0.997038      31.948008      90.313468       0.640020       0.390659      -1.093774      -0.000000       0.086809       0.036228       0.094065       0.000000      -0.000000      -0.004941      -0.274180       0.248048      -0.178431       0.081025       0.097406             13.603065       5.705858       0.000000       0.000000      21.446600       6.280141      13.656736           0.000451
          140              N       0.000000       9.246106       2.384285      -0.739795      44.583430 0.53649689E+03  0.13142572E+05                                10.598057                            7.476000      -0.146171       1.938530                    0.997038      31.947482      90.311982       0.640015       0.390663      -1.093771       0.000000      -0.086790       0.036199       0.094036       0.000000       0.000000       0.004924      -0.274154       0.247937      -0.178400       0.081002       0.097398             13.603123       5.705879      -0.000000       0.000000      21.446838      -6.280202      13.656653           0.000156
          141              O       0.000000      12.279984       1.725849      -0.557672      45.789820 0.66672607E+03  0.16929175E+05                                10.324479                            8.090733      -0.074416       2.020571                    0.994459      28.519887      77.276509       0.655176       0.368179      -1.130790       0.000000       0.029002       0.005205       0.029465       0.000000      -0.000000       0.037643      -0.024864      -0.036122      -0.037407      -0.006412       0.043819             12.527129       7.830645       0.000000       0.000000      15.476806       5.346251      14.273936          -0.081384
          142              O       0.000000       0.173078       1.512027      -0.605221      49.054365 0.73152570E+03  0.19064445E+05                                10.841314                            8.584206      -0.113954       1.983620                    0.995324      29.901895      82.849108       0.622171       0.377748      -1.120368       0.000000      -0.013772       0.027274       0.030554      -0.000000      -0.000000      -0.044085       0.073287      -0.222028      -0.094497       0.020849       0.073648             12.930642       8.196766       0.000000      -0.000000      16.821570      -5.590043      13.773590          -0.001845
          143              O       0.000000      10.394717       6.485934      -0.548767      39.473405 0.56832207E+03  0.13851075E+05                                 9.287588                            7.394454       0.346808       2.152044                    0.997894      27.882631      73.761079       0.696575       0.360785      -1.137747      -0.000000       0.029061       0.014451       0.032456      -0.000000      -0.000000      -0.000164      -0.052174      -0.112361      -0.037454      -0.007360       0.044814             11.194259       6.152386       0.000000      -0.000000      18.445218      -1.397625       8.985173           0.072269
          144              O       0.000000      11.822256       8.132024      -0.596383      38.252675 0.55371142E+03  0.13383190E+05                                 9.019567                            7.261372       0.639175       2.243550                    0.998249      28.074365      73.524620       0.709651       0.357096      -1.142738       0.000000       0.013676      -0.019275       0.023634       0.000000       0.000000       0.034763       0.108849       0.181664      -0.092593       0.024147       0.068446             10.574869       5.439344       0.000000      -0.000000       9.048225       0.209103      17.237039           0.001212
          145              O       0.000000       9.176016      10.210849      -0.557560      45.784662 0.66663209E+03  0.16926230E+05                                10.323907                            8.090307      -0.074814       2.020498                    0.994455      28.517622      77.269662       0.655175       0.368193      -1.130777       0.000000      -0.028943       0.005275       0.029420       0.000000       0.000000      -0.037602      -0.024871      -0.036024      -0.037351      -0.006432       0.043782             12.526386       7.830094      -0.000000       0.000000      15.475778      -5.345948      14.273285           0.076768
          146              O       0.000000       6.978922       9.997027      -0.605396      49.064160 0.73171274E+03  0.19070573E+05                                10.842713                            8.585300      -0.114029       1.983539                    0.995324      29.905645      82.862712       0.622130       0.377747      -1.120366      -0.000000       0.013826       0.027337       0.030635       0.000000      -0.000000       0.044076       0.073312      -0.222018      -0.094491       0.020832       0.073659             12.932348       8.197663      -0.000000      -0.000000      16.823111       5.590817      13.776270           0.000803
          147              O       0.000000      11.061283      14.970934      -0.548955      39.482655 0.56847884E+03  0.13855878E+05                                 9.288989                            7.395432       0.346900       2.152003                    0.997896      27.886365      73.774059       0.696534       0.360781      -1.137748       0.000000      -0.029018       0.014516       0.032446       0.000000      -0.000000       0.000130      -0.052184      -0.112642      -0.037548      -0.007318       0.044866             11.196149       6.153255      -0.000000      -0.000000      18.448557       1.398252       8.986633          -0.076443
          148              O       0.000000       9.633744      16.617024      -0.596532      38.258416 0.55381342E+03  0.13386276E+05                                 9.020390                            7.261988       0.639345       2.243552                    0.998251      28.076862      73.532949       0.709628       0.357091      -1.142742      -0.000000      -0.013593      -0.019263       0.023576      -0.000000       0.000000      -0.034748       0.108993       0.181768      -0.092669       0.024202       0.068468             10.575861       5.439796      -0.000000      -0.000000       9.049271      -0.209102      17.238517          -0.001023
          149              O       0.000000       2.024016      15.244151      -0.557855      45.794434 0.66680253E+03  0.16931676E+05                                10.325306                            8.091295      -0.074343       2.020565                    0.994460      28.521399      77.282985       0.655139       0.368188      -1.130778       0.000000      -0.028997      -0.005151       0.029451       0.000000      -0.000000       0.037646      -0.024829      -0.036208      -0.037431      -0.006380       0.043811             12.528263       7.831289       0.000000       0.000000      15.477979       5.346905      14.275520           0.076394
          150              O       0.000000      14.130922      15.457973      -0.605394      49.060230 0.73164054E+03  0.19068190E+05                                10.842111                            8.584854      -0.113909       1.983598                    0.995325      29.904193      82.857165       0.622150       0.377746      -1.120369      -0.000000       0.013833      -0.027280       0.030586       0.000000      -0.000000      -0.044073       0.073289      -0.222008      -0.094484       0.020838       0.073646             12.931579       8.197307       0.000000      -0.000000      16.822744      -5.590190      13.774686           0.001703
          151              O       0.000000       3.909283      10.484066      -0.548640      39.468103 0.56823050E+03  0.13848258E+05                                 9.286779                            7.393869       0.346739       2.152064                    0.997894      27.880484      73.753373       0.696603       0.360786      -1.137748      -0.000000      -0.029102      -0.014365       0.032455      -0.000000      -0.000000      -0.000159      -0.052145      -0.112199      -0.037400      -0.007373       0.044772             11.193196       6.151885       0.000000      -0.000000      18.443480      -1.397296       8.984224           0.072425
          152              O       0.000000       2.481744       8.837976      -0.596339      38.250681 0.55367438E+03  0.13382080E+05                                 9.019347                            7.261202       0.639162       2.243574                    0.998248      28.073174      73.521075       0.709648       0.357103      -1.142732      -0.000000      -0.013767       0.019264       0.023678       0.000000      -0.000000       0.034788       0.108856       0.181611      -0.092599       0.024159       0.068440             10.574603       5.439237       0.000000      -0.000000       9.047905       0.208944      17.236668           0.001363
          153              O       0.000000       5.127984       6.759151      -0.557470      45.781692 0.66658437E+03  0.16924683E+05                                10.323448                            8.090012      -0.074933       2.020482                    0.994454      28.516599      77.265643       0.655188       0.368192      -1.130780      -0.000000       0.028957      -0.005351       0.029447       0.000000      -0.000000      -0.037574      -0.024901      -0.035929      -0.037303      -0.006462       0.043766             12.525743       7.829745      -0.000000       0.000000      15.475076      -5.345566      14.272407           0.076905
          154              O       0.000000       7.325078       6.972973      -0.605293      49.059259 0.73161837E+03  0.19067521E+05                                10.842136                            8.584840      -0.114157       1.983530                    0.995324      29.903635      82.856180       0.622136       0.377756      -1.120359       0.000000      -0.013735      -0.027343       0.030599       0.000000      -0.000000       0.044073       0.073316      -0.222069      -0.094501       0.020831       0.073670             12.931667       8.197275      -0.000000      -0.000000      16.822213       5.590718      13.775513           0.000897
          155              O       0.000000       3.242717       1.999066      -0.549169      39.489702 0.56859655E+03  0.13859544E+05                                 9.290279                            7.396343       0.346821       2.151939                    0.997896      27.888595      73.783465       0.696466       0.360796      -1.137730       0.000000       0.028999      -0.014572       0.032454       0.000000       0.000000       0.000126      -0.052162      -0.112737      -0.037579      -0.007292       0.044871             11.197892       6.154075       0.000000       0.000000      18.451518       1.398877       8.988083           0.071787
          156              O       0.000000       4.670256       0.352976      -0.596572      38.259496 0.55383311E+03  0.13386878E+05                                 9.020567                            7.262126       0.639355       2.243549                    0.998252      28.077209      73.534321       0.709620       0.357092      -1.142741       0.000000       0.013545       0.019269       0.023554       0.000000      -0.000000      -0.034739       0.108948       0.181803      -0.092649       0.024173       0.068476             10.576091       5.439888      -0.000000       0.000000       9.049593      -0.209041      17.238793           0.001010

******************************************************
Auxiliary information for the entire system
The total spin magnetic moment of the unit cell is   1.995653
The total net atomic charge of the unit cell is   -0.000001
Accuracy of reproducing the electrostatic potential in the unit cell:
  The inner radius (bohr) =    5.0000
  The outer radius (bohr) =   12.0000
  Valid grid points have density less than (e/(bohr^3)) =    0.0001
  The number of valid grid points were=       159978
  The rms potential error without charges in kcal/mol is=      5.98564
  The rms potential error with partial charges in kcal/mol is=      0.40213
  The RRMSE value at monopole order=      0.06718
  The rms potential error with partial charges and cloud penetration in kcal/mol is=      0.40357
  The RRMSE value at monopole order with cloud penetration is=      0.06742
  The rms potential error with partial charges and atomic dipoles in kcal/mol is=      0.38716
  The RRMSE value at dipole order=      0.06468
  The rms potential error with partial charges, atomic dipoles and cloud penetration in kcal/mol is=      0.37014
  The RRMSE value at dipole order with cloud penetration=      0.06184

******************************************************
The electron densities and ab initio electrostatic potential were computed in VASP using the PBE functional and
projector augmented wave method. See the main text of the journal article for a description of computational details.
The atomic charges, dipoles, and quadrupoles were computed with the DDEC6 method as described in
(a) T. A. Manz and N. Gabaldon Limas, RSC Adv. 6 (2016) 47771-47801 DOI: 10.1039/c6ra04656h
(b) N. Gabaldon Limas and T. A. Manz, RSC Adv. 8 (2018) 2678-2707 DOI: 10.1039/c7ra11829e.
For each atom in the material, the electron cloud parameters were fit to the spherically averaged atom-in-material
electron density using radial positions for which this density was between 10^-4 and 10^-2 electrons per cubic bohr.
The polarizabilities, dispersion coefficients, and quantum Drude oscillator (QDO) parameters were fit using the MCLF method.
The magnetic structure of the system was optimized in VASP from the default ferromagnetic initial guess using spin polarization.
The atomic spin moments (ASMs) were computed on this optimized magnetic structure using the DDEC6 partition as inputs
to the method of T. A. Manz and D. S. Sholl, J. Chem. Theory Comput. 7 (2011) 4146-4164 DOI: 10.1021/ct200539n.
The RMSE and RRMSE were computed using a uniform grid with Ewald summation.
