# Supplementary material for: A collection of forcefield precursors for metal–organic frameworks
Source: RSC Adv. 2019 Nov 13;9(63):36492–507. doi: 10.1039/c9ra07327b (PMC9075174; doi:10.1039/c9ra07327b)
Supplement: RA-009-C9RA07327B-s3987 [file RA-009-C9RA07327B-s3987.xyz]

  156
jmolscript: load "" {1 1 1} spacegroup "x,y,z" unitcell [{     11.371000     0.000000     0.000000 }, {      0.000000    14.324000     0.000000 }, {      0.000000     0.000000    16.713000 }]
Co     0.000000     1.971555    16.279298     0.850292
Co     0.000000    12.352445     0.433702     0.850206
Co     0.000000     5.190445     7.922798     0.850551
Co     0.000000     9.133555     8.790202     0.850396
H      9.001284     2.744478     1.327012     0.090783
H      6.723672     2.768829     1.418934     0.125426
H      6.737318     1.105813    14.562037     0.118802
H      8.959211     1.100083    14.583764     0.091763
H      9.001284    11.579522    15.385988     0.090783
H      6.723672    11.555171    15.294066     0.125426
H      6.737318    13.218187     2.150963     0.118802
H      8.959211    13.223917     2.129236     0.091763
H      2.369716     4.417522     9.683512     0.090782
H      4.647328     4.393171     9.775434     0.125425
H      4.633682     6.056187     6.205537     0.118802
H      2.411789     6.061917     6.227264     0.091766
H      2.369716     9.906478     7.029488     0.090783
H      4.647328     9.930829     6.937566     0.125427
H      4.633682     8.267813    10.507463     0.118802
H      2.411789     8.262083    10.485736     0.091762
H      2.369716    11.579522    15.385988     0.090783
H      4.647328    11.555171    15.294066     0.125425
H      4.633682    13.218187     2.150963     0.118801
H      2.411789    13.223917     2.129236     0.091763
H      2.369716     2.744478     1.327012     0.090783
H      4.647328     2.768829     1.418934     0.125430
H      4.633682     1.105813    14.562037     0.118807
H      2.411789     1.100083    14.583764     0.091762
H      9.001284     9.906478     7.029488     0.090783
H      6.723672     9.930829     6.937566     0.125430
H      6.737318     8.267813    10.507463     0.118805
H      8.959211     8.262083    10.485736     0.091764
H      9.001284     4.417522     9.683512     0.090785
H      6.723672     4.393171     9.775434     0.125426
H      6.737318     6.056187     6.205537     0.118802
H      8.959211     6.061917     6.227264     0.091761
H      0.000000     1.287728    13.032797     0.139774
H      0.000000    13.895712     9.431146     0.125378
H      0.000000    11.611034    12.676811     0.113130
H      0.000000     2.018252     9.676827     0.341979
H      0.000000     2.622724    11.037265     0.338758
H      0.000000    13.036272     3.680203     0.139773
H      0.000000     0.428288     7.281854     0.125379
H      0.000000     2.712966     4.036189     0.113129
H      0.000000    12.305748     7.036173     0.341982
H      0.000000    11.701276     5.675735     0.338758
H      0.000000     5.874272     4.676297     0.139774
H      0.000000     7.590288     1.074646     0.125379
H      0.000000     9.874966     4.320311     0.113130
H      0.000000     5.143748     1.320327     0.341978
H      0.000000     4.539276     2.680765     0.338758
H      0.000000     8.449728    12.036703     0.139775
H      0.000000     6.733712    15.638354     0.125377
H      0.000000     4.449034    12.392690     0.113129
H      0.000000     9.180252    15.392673     0.341979
H      0.000000     9.784724    14.032235     0.338761
C      8.533936     2.405000     0.598325     0.104107
C      7.153496     2.429350     0.666849    -0.196330
C      6.426889     1.945199    16.325258     0.103615
C      7.173964     1.458183    15.304094    -0.194460
C      8.514605     1.461048    15.317464     0.109301
C      8.533936    11.919000    16.114675     0.104103
C      7.153496    11.894650    16.046151    -0.196314
C      6.426889    12.378801     0.387742     0.103656
C      7.173964    12.865817     1.408906    -0.194454
C      8.514605    12.862952     1.395536     0.109281
C      2.837064     4.757000     8.954825     0.104099
C      4.217504     4.732650     9.023349    -0.196319
C      4.944111     5.216801     7.968758     0.103639
C      4.197036     5.703817     6.947594    -0.194462
C      2.856395     5.700952     6.960965     0.109288
C      2.837064     9.567000     7.758175     0.104111
C      4.217504     9.591350     7.689651    -0.196333
C      4.944111     9.107199     8.744242     0.103621
C      4.197036     8.620183     9.765406    -0.194458
C      2.856395     8.623048     9.752035     0.109300
C      2.837064    11.919000    16.114675     0.104101
C      4.217504    11.894650    16.046151    -0.196313
C      4.944111    12.378801     0.387742     0.103649
C      4.197036    12.865817     1.408906    -0.194453
C      2.856395    12.862952     1.395536     0.109279
C      2.837064     2.405000     0.598325     0.104112
C      4.217504     2.429350     0.666849    -0.196334
C      4.944111     1.945199    16.325258     0.103642
C      4.197036     1.458183    15.304094    -0.194463
C      2.856395     1.461048    15.317464     0.109301
C      8.533936     9.567000     7.758175     0.104109
C      7.153496     9.591350     7.689651    -0.196335
C      6.426889     9.107199     8.744242     0.103641
C      7.173964     8.620183     9.765406    -0.194462
C      8.514605     8.623048     9.752035     0.109307
C      8.533936     4.757000     8.954825     0.104109
C      7.153496     4.732650     9.023349    -0.196323
C      6.426889     5.216801     7.968758     0.103640
C      7.173964     5.703817     6.947594    -0.194459
C      8.514605     5.700952     6.960965     0.109273
C      0.000000    13.504667    14.608833     0.580717
C      0.000000    13.587746    13.082936    -0.026412
C      0.000000     0.522826    12.502995    -0.252967
C      0.000000     0.623094    11.110802     0.338217
C      0.000000    13.812633    10.357046    -0.244472
C      0.000000    12.552121    10.903561     0.000520
C      0.000000    12.451853    12.279041    -0.197504
C      0.000000    11.336014    10.052870     0.567936
C      0.000000     0.819333     2.104167     0.580730
C      0.000000     0.736254     3.630064    -0.026422
C      0.000000    13.801174     4.210005    -0.252975
C      0.000000    13.700906     5.602198     0.338217
C      0.000000     0.511367     6.355954    -0.244468
C      0.000000     1.771879     5.809439     0.000528
C      0.000000     1.872147     4.433959    -0.197495
C      0.000000     2.987986     6.660131     0.567935
C      0.000000     7.981333     6.252333     0.580731
C      0.000000     7.898254     4.726436    -0.026414
C      0.000000     6.639174     4.146495    -0.252950
C      0.000000     6.538906     2.754302     0.338217
C      0.000000     7.673367     2.000546    -0.244471
C      0.000000     8.933879     2.547061     0.000506
C      0.000000     9.034147     3.922541    -0.197501
C      0.000000    10.149986     1.696370     0.567940
C      0.000000     6.342667    10.460667     0.580725
C      0.000000     6.425746    11.986564    -0.026399
C      0.000000     7.684826    12.566505    -0.252966
C      0.000000     7.785094    13.958698     0.338211
C      0.000000     6.650633    14.712454    -0.244485
C      0.000000     5.390121    14.165939     0.000518
C      0.000000     5.289853    12.790459    -0.197497
C      0.000000     4.174014    15.016630     0.567934
N      9.240075     1.942334    16.305203    -0.220478
N      9.240075    12.381666     0.407797    -0.220458
N      2.130925     5.219666     7.948703    -0.220489
N      2.130925     9.104334     8.764297    -0.220491
N      2.130925    12.381666     0.407797    -0.220477
N      2.130925     1.942334    16.305203    -0.220435
N      9.240075     9.104334     8.764297    -0.220467
N      9.240075     5.219666     7.948703    -0.220492
N      0.000000     1.928010    10.532533    -0.742593
N      0.000000    12.395990     6.180467    -0.742598
N      0.000000     5.233990     2.176033    -0.742591
N      0.000000     9.090010    14.536967    -0.742606
O      0.000000     0.250670    15.228886    -0.578160
O      0.000000    12.357315    15.093510    -0.530052
O      0.000000    10.231633    10.616098    -0.539275
O      0.000000    11.410498     8.811094    -0.550424
O      0.000000    14.073330     1.484114    -0.578194
O      0.000000     1.966685     1.619490    -0.530073
O      0.000000     4.092367     6.096902    -0.539261
O      0.000000     2.913502     7.901906    -0.550440
O      0.000000     6.911330     6.872386    -0.578206
O      0.000000     9.128685     6.737010    -0.530088
O      0.000000    11.254367     2.259598    -0.539254
O      0.000000    10.075502     0.454594    -0.550428
O      0.000000     7.412670     9.840614    -0.578167
O      0.000000     5.195315     9.975990    -0.530067
O      0.000000     3.069633    14.453402    -0.539259
O      0.000000     4.248498    16.258406    -0.550411

The following XYZ coordinates are in angstroms. Other properties are in atomic units.
The sperically averaged electron density of each atom fit to a function of the form exp(a - br)
eigen_1, eigen_2 and eigen_3 are the three eigenvalues of traceless quadrupole moment tensor
  atom number  atomic symbol              X              Y              Z     net charge C6 coefficient C8 coefficient C10 coefficient fluctuating dipole atomic polarizability isotropic forcefield polarizability              a              b squared Pearson coefficient          <r^3>          <r^4>         wp_QDO          m_QDO          q_QDO       dipole_x       dipole_y       dipole_z         dipole            Qxy            Qxz            Qyz     Q(x^2-y^2)  Q(3z^2 - R^2)        eigen_1        eigen_2        eigen_3 static polarizability      alpha(xx)      alpha(xy)      alpha(xz)      alpha(yy)      alpha(yz)      alpha(zz) atomic spin moment
            1             Co       0.000000       1.971555      16.279298       0.850292     108.510963 0.19744124E+04  0.63062080E+05                                18.412275                           14.393785       0.947458       2.147190                    0.995347      47.670887     126.306126       0.487340       0.393499      -1.159822       0.000172      -0.029306      -0.005126       0.029751      -0.000399       0.000060       0.027654      -0.479293       0.418068      -0.309325       0.123055       0.186270             24.132132      28.643536      -0.000004      -0.000004      24.183599      -4.899385      19.569260           2.855477
            2             Co       0.000000      12.352445       0.433702       0.850206     108.514536 0.19744871E+04  0.63065225E+05                                18.412792                           14.394143       0.947465       2.147171                    0.995348      47.672964     126.313455       0.487329       0.393503      -1.159816      -0.000054       0.029309       0.005124       0.029753      -0.000153      -0.000046       0.027652      -0.479239       0.418058      -0.309296       0.123047       0.186248             24.132862      28.644589      -0.000019       0.000008      24.184226      -4.899482      19.569771           2.855562
            3             Co       0.000000       5.190445       7.922798       0.850551     108.506397 0.19743070E+04  0.63057003E+05                                18.410890                           14.392729       0.947854       2.147361                    0.995345      47.666110     126.286078       0.487399       0.393462      -1.159865      -0.000010       0.029310      -0.005126       0.029755      -0.000297       0.000600      -0.027645      -0.479238       0.418038      -0.309293       0.123050       0.186243             24.130323      28.641600       0.000018      -0.000004      24.181585       4.898876      19.567784           2.855749
            4             Co       0.000000       9.133555       8.790202       0.850396     108.508916 0.19743650E+04  0.63059856E+05                                18.411712                           14.393356       0.947588       2.147250                    0.995346      47.668980     126.298179       0.487363       0.393485      -1.159839      -0.000111      -0.029315       0.005125       0.029760       0.000106       0.000378      -0.027641      -0.479288       0.418078      -0.309324       0.123068       0.186256             24.131390      28.642765       0.000000      -0.000009      24.182746       4.899168      19.568658           2.855513
            5              H       9.001284       2.744478       1.327012       0.090783       1.221712 0.88084434E+01  0.88120364E+02                                 1.852360                            1.706163      -0.996134       2.399304                    0.997842       3.559102       9.888362       0.494033       1.239290      -0.718377       0.022045       0.018044       0.036841       0.046570       0.001783      -0.001038       0.011339       0.012440       0.038200      -0.017166       0.000090       0.017076              1.937629       2.097215       0.248227       0.557359       1.617558       0.326468       2.098115           0.000005
            6              H       6.723672       2.768829       1.418934       0.125426       1.037276 0.74470640E+01  0.70366540E+02                                 1.566616                            1.500563      -0.860644       2.475263                    0.999305       3.117911       8.013037       0.571703       1.133847      -0.745718      -0.015345       0.014090       0.027940       0.034852      -0.000115      -0.000299       0.011688       0.015696       0.025850      -0.017406       0.003530       0.013876              1.570876       1.711837      -0.114386      -0.247394       1.337812       0.235309       1.662979           0.000253
            7              H       6.737318       1.105813      14.562037       0.118802       1.075965 0.79543477E+01  0.76524022E+02                                 1.616911                            1.559979      -0.873829       2.465266                    0.999131       3.198060       8.334373       0.554943       1.147267      -0.742404      -0.014058      -0.011524      -0.027156       0.032678       0.000035       0.000117       0.012106       0.015695       0.028022      -0.017898       0.003176       0.014722              1.614448       1.800185       0.120159       0.251277       1.348661       0.166359       1.694498           0.000310
            8              H       8.959211       1.100083      14.583764       0.091763       1.171307 0.84016146E+01  0.83320054E+02                                 1.822373                            1.681701      -0.993877       2.402563                    0.997375       3.563829       9.958525       0.489275       1.262310      -0.712871       0.021578      -0.017831      -0.037081       0.046460       0.000157      -0.000717       0.011459       0.012031       0.029812      -0.016050       0.001033       0.015017              1.906481       2.082521      -0.267682      -0.579656       1.566253       0.293425       2.070668          -0.000038
            9              H       9.001284      11.579522      15.385988       0.090783       1.221692 0.88082630E+01  0.88118024E+02                                 1.852334                            1.706141      -0.996106       2.399316                    0.997842       3.559062       9.888190       0.494039       1.239284      -0.718379       0.022043      -0.018045      -0.036843       0.046572      -0.001783       0.001039       0.011340       0.012438       0.038202      -0.017166       0.000089       0.017077              1.937602       2.097185      -0.248223      -0.557349       1.617537       0.326462       2.098084           0.000005
           10              H       6.723672      11.555171      15.294066       0.125426       1.037292 0.74472086E+01  0.70368287E+02                                 1.566635                            1.500580      -0.860657       2.475257                    0.999305       3.117933       8.013130       0.571698       1.133852      -0.745717      -0.015346      -0.014089      -0.027939       0.034851       0.000115       0.000299       0.011688       0.015697       0.025849      -0.017406       0.003530       0.013876              1.570896       1.711860       0.114389       0.247399       1.337827       0.235314       1.663000           0.000254
           11              H       6.737318      13.218187       2.150963       0.118802       1.075980 0.79544884E+01  0.76525750E+02                                 1.616928                            1.559995      -0.873840       2.465260                    0.999131       3.198083       8.334466       0.554939       1.147270      -0.742403      -0.014059       0.011524       0.027154       0.032677      -0.000035      -0.000117       0.012106       0.015696       0.028019      -0.017899       0.003177       0.014722              1.614466       1.800207      -0.120160      -0.251281       1.348674       0.166362       1.694518           0.000310
           12              H       8.959211      13.223917       2.129236       0.091763       1.171274 0.84013222E+01  0.83316354E+02                                 1.822335                            1.681669      -0.993804       2.402597                    0.997376       3.563766       9.958272       0.489282       1.262306      -0.712872       0.021575       0.017833       0.037083       0.046461      -0.000158       0.000716       0.011460       0.012029       0.029811      -0.016050       0.001032       0.015018              1.906440       2.082475       0.267674       0.579637       1.566223       0.293416       2.070622          -0.000038
           13              H       2.369716       4.417522       9.683512       0.090782       1.221694 0.88082825E+01  0.88118369E+02                                 1.852345                            1.706150      -0.996067       2.399334                    0.997843       3.559073       9.888266       0.494034       1.239294      -0.718377      -0.022043      -0.018043       0.036843       0.046571       0.001784       0.001039      -0.011339       0.012441       0.038203      -0.017167       0.000090       0.017076              1.937614       2.097199       0.248225      -0.557353       1.617546      -0.326464       2.098097           0.000006
           14              H       4.647328       4.393171       9.775434       0.125425       1.037293 0.74472152E+01  0.70368330E+02                                 1.566632                            1.500578      -0.860665       2.475251                    0.999305       3.117939       8.013131       0.571700       1.133846      -0.745718       0.015346      -0.014089       0.027939       0.034851      -0.000115       0.000299      -0.011688       0.015697       0.025849      -0.017406       0.003530       0.013876              1.570892       1.711857      -0.114388       0.247398       1.337824      -0.235313       1.662996           0.000253
           15              H       4.633682       6.056187       6.205537       0.118802       1.075980 0.79544880E+01  0.76525717E+02                                 1.616925                            1.559992      -0.873850       2.465254                    0.999131       3.198087       8.334465       0.554941       1.147266      -0.742404       0.014059       0.011524      -0.027154       0.032677       0.000035      -0.000117      -0.012106       0.015696       0.028019      -0.017899       0.003177       0.014722              1.614463       1.800204       0.120160      -0.251280       1.348671      -0.166361       1.694514           0.000310
           16              H       2.411789       6.061917       6.227264       0.091766       1.171291 0.84014787E+01  0.83318388E+02                                 1.822359                            1.681690      -0.993882       2.402563                    0.997375       3.563802       9.958438       0.489276       1.262314      -0.712870      -0.021578       0.017832      -0.037082       0.046461       0.000157       0.000718      -0.011459       0.012029       0.029811      -0.016049       0.001032       0.015017              1.906466       2.082505      -0.267679       0.579648       1.566242      -0.293421       2.070650          -0.000039
           17              H       2.369716       9.906478       7.029488       0.090783       1.221726 0.88085676E+01  0.88121862E+02                                 1.852368                            1.706169      -0.996192       2.399274                    0.997842       3.559123       9.888414       0.494035       1.239282      -0.718379      -0.022045       0.018044      -0.036841       0.046570      -0.001784      -0.001038      -0.011340       0.012436       0.038199      -0.017165       0.000089       0.017076              1.937638       2.097226      -0.248229       0.557363       1.617565      -0.326471       2.098125           0.000004
           18              H       4.647328       9.930829       6.937566       0.125427       1.037274 0.74470431E+01  0.70366273E+02                                 1.566611                            1.500559      -0.860651       2.475259                    0.999305       3.117908       8.013018       0.571705       1.133845      -0.745719       0.015346       0.014089      -0.027940       0.034852       0.000115      -0.000299      -0.011688       0.015696       0.025850      -0.017405       0.003530       0.013876              1.570871       1.711832       0.114386      -0.247393       1.337809      -0.235308       1.662973           0.000254
           19              H       4.633682       8.267813      10.507463       0.118802       1.075969 0.79543858E+01  0.76524473E+02                                 1.616914                            1.559982      -0.873839       2.465260                    0.999131       3.198067       8.334393       0.554943       1.147265      -0.742404       0.014058      -0.011524       0.027155       0.032678      -0.000035       0.000117      -0.012106       0.015695       0.028021      -0.017898       0.003176       0.014722              1.614451       1.800189      -0.120159       0.251278       1.348663      -0.166359       1.694501           0.000311
           20              H       2.411789       8.262083      10.485736       0.091762       1.171312 0.84016589E+01  0.83320598E+02                                 1.822378                            1.681705      -0.993867       2.402566                    0.997375       3.563836       9.958549       0.489275       1.262310      -0.712871      -0.021577      -0.017832       0.037081       0.046460      -0.000158      -0.000717      -0.011460       0.012030       0.029811      -0.016050       0.001033       0.015018              1.906486       2.082527       0.267684      -0.579659       1.566257      -0.293427       2.070674          -0.000038
           21              H       2.369716      11.579522      15.385988       0.090783       1.221697 0.88083128E+01  0.88118727E+02                                 1.852346                            1.706151      -0.996101       2.399319                    0.997842       3.559078       9.888275       0.494035       1.239291      -0.718377      -0.022043      -0.018045      -0.036843       0.046571       0.001783      -0.001039       0.011340       0.012438       0.038203      -0.017166       0.000089       0.017077              1.937614       2.097199       0.248225       0.557353       1.617547       0.326464       2.098097           0.000005
           22              H       4.647328      11.555171      15.294066       0.125425       1.037297 0.74472553E+01  0.70368851E+02                                 1.566642                            1.500586      -0.860659       2.475255                    0.999305       3.117942       8.013164       0.571696       1.133853      -0.745717       0.015346      -0.014089      -0.027939       0.034851      -0.000115      -0.000299       0.011688       0.015697       0.025850      -0.017406       0.003530       0.013876              1.570902       1.711867      -0.114390      -0.247401       1.337832       0.235316       1.663007           0.000254
           23              H       4.633682      13.218187       2.150963       0.118801       1.075983 0.79545201E+01  0.76526139E+02                                 1.616933                            1.559999      -0.873841       2.465259                    0.999131       3.198089       8.334489       0.554938       1.147271      -0.742403       0.014059       0.011523       0.027154       0.032677       0.000035       0.000117       0.012106       0.015696       0.028019      -0.017899       0.003177       0.014722              1.614471       1.800213       0.120161       0.251282       1.348677       0.166363       1.694522           0.000310
           24              H       2.411789      13.223917       2.129236       0.091763       1.171287 0.84014416E+01  0.83317864E+02                                 1.822349                            1.681682      -0.993841       2.402580                    0.997375       3.563795       9.958384       0.489279       1.262307      -0.712871      -0.021576       0.017831       0.037083       0.046461       0.000158      -0.000716       0.011460       0.012031       0.029811      -0.016051       0.001033       0.015018              1.906455       2.082493      -0.267677      -0.579643       1.566234       0.293418       2.070638          -0.000038
           25              H       2.369716       2.744478       1.327012       0.090783       1.221691 0.88082342E+01  0.88117599E+02                                 1.852328                            1.706134      -0.996111       2.399313                    0.997843       3.559049       9.888122       0.494042       1.239277      -0.718381      -0.022044       0.018046       0.036842       0.046572      -0.001784       0.001039       0.011340       0.012441       0.038201      -0.017167       0.000091       0.017076              1.937595       2.097176      -0.248223      -0.557348       1.617531       0.326462       2.098079           0.000005
           26              H       4.647328       2.768829       1.418934       0.125430       1.037257 0.74468921E+01  0.70364531E+02                                 1.566599                            1.500548      -0.860631       2.475272                    0.999306       3.117876       8.012933       0.571704       1.133851      -0.745717       0.015346       0.014090       0.027940       0.034852       0.000115       0.000300       0.011688       0.015695       0.025850      -0.017405       0.003529       0.013876              1.570859       1.711817       0.114384       0.247388       1.337799       0.235305       1.662960           0.000253
           27              H       4.633682       1.105813      14.562037       0.118807       1.075947 0.79541861E+01  0.76522085E+02                                 1.616894                            1.559964      -0.873817       2.465275                    0.999131       3.198027       8.334268       0.554945       1.147268      -0.742403       0.014059      -0.011524      -0.027155       0.032678      -0.000035      -0.000117       0.012106       0.015694       0.028021      -0.017898       0.003176       0.014722              1.614431       1.800164      -0.120156      -0.251271       1.348649       0.166356       1.694480           0.000310
           28              H       2.411789       1.100083      14.583764       0.091762       1.171287 0.84014121E+01  0.83317366E+02                                 1.822338                            1.681670      -0.993830       2.402583                    0.997376       3.563771       9.958253       0.489285       1.262294      -0.712874      -0.021575      -0.017832      -0.037083       0.046461      -0.000159       0.000716       0.011459       0.012030       0.029811      -0.016050       0.001033       0.015017              1.906443       2.082477       0.267676       0.579642       1.566224       0.293419       2.070628          -0.000037
           29              H       9.001284       9.906478       7.029488       0.090783       1.221683 0.88081680E+01  0.88116808E+02                                 1.852324                            1.706131      -0.996069       2.399333                    0.997843       3.559039       9.888101       0.494041       1.239282      -0.718380       0.022044       0.018045      -0.036842       0.046572       0.001784       0.001038      -0.011339       0.012443       0.038201      -0.017167       0.000092       0.017076              1.937591       2.097171       0.248222      -0.557346       1.617528      -0.326460       2.098073           0.000006
           30              H       6.723672       9.930829       6.937566       0.125430       1.037259 0.74469062E+01  0.70364658E+02                                 1.566596                            1.500546      -0.860642       2.475266                    0.999305       3.117881       8.012931       0.571707       1.133846      -0.745719      -0.015346       0.014089      -0.027940       0.034852      -0.000115       0.000300      -0.011687       0.015695       0.025850      -0.017405       0.003529       0.013876              1.570856       1.711814      -0.114384       0.247388       1.337798      -0.235304       1.662957           0.000253
           31              H       6.737318       8.267813      10.507463       0.118805       1.075955 0.79542526E+01  0.76522859E+02                                 1.616899                            1.559968      -0.873830       2.465267                    0.999131       3.198041       8.334303       0.554946       1.147264      -0.742404      -0.014059      -0.011524       0.027154       0.032678       0.000035      -0.000117      -0.012106       0.015694       0.028021      -0.017898       0.003176       0.014722              1.614436       1.800171       0.120157      -0.251273       1.348652      -0.166357       1.694485           0.000310
           32              H       8.959211       8.262083      10.485736       0.091764       1.171294 0.84014836E+01  0.83318305E+02                                 1.822350                            1.681680      -0.993868       2.402567                    0.997375       3.563786       9.958329       0.489282       1.262299      -0.712873       0.021577      -0.017832       0.037083       0.046462       0.000158       0.000717      -0.011459       0.012029       0.029811      -0.016050       0.001032       0.015017              1.906456       2.082492      -0.267678       0.579647       1.566234      -0.293421       2.070642          -0.000038
           33              H       9.001284       4.417522       9.683512       0.090785       1.221725 0.88085614E+01  0.88121829E+02                                 1.852371                            1.706172      -0.996220       2.399263                    0.997841       3.559124       9.888435       0.494033       1.239287      -0.718378       0.022045      -0.018045       0.036842       0.046572      -0.001783      -0.001038      -0.011340       0.012435       0.038200      -0.017164       0.000088       0.017076              1.937642       2.097231      -0.248230       0.557365       1.617567      -0.326471       2.098127           0.000004
           34              H       6.723672       4.393171       9.775434       0.125426       1.037291 0.74471958E+01  0.70368116E+02                                 1.566631                            1.500577      -0.860666       2.475251                    0.999305       3.117934       8.013122       0.571700       1.133849      -0.745718      -0.015346      -0.014089       0.027939       0.034851       0.000115      -0.000299      -0.011688       0.015697       0.025850      -0.017406       0.003530       0.013876              1.570892       1.711856       0.114388      -0.247398       1.337824      -0.235312       1.662995           0.000254
           35              H       6.737318       6.056187       6.205537       0.118802       1.075975 0.79544394E+01  0.76525130E+02                                 1.616920                            1.559988      -0.873840       2.465259                    0.999131       3.198078       8.334434       0.554942       1.147266      -0.742404      -0.014059       0.011523      -0.027154       0.032677      -0.000035       0.000117      -0.012106       0.015696       0.028020      -0.017899       0.003177       0.014722              1.614458       1.800199      -0.120160       0.251279       1.348668      -0.166361       1.694509           0.000310
           36              H       8.959211       6.061917       6.227264       0.091761       1.171296 0.84015181E+01  0.83318778E+02                                 1.822355                            1.681686      -0.993831       2.402581                    0.997376       3.563809       9.958419       0.489280       1.262303      -0.712872       0.021575       0.017832      -0.037083       0.046460      -0.000159      -0.000716      -0.011460       0.012030       0.029810      -0.016050       0.001033       0.015018              1.906461       2.082500       0.267678      -0.579646       1.566239      -0.293420       2.070646          -0.000038
           37              H       0.000000       1.287728      13.032797       0.139774       0.979657 0.66970335E+01  0.63889112E+02                                 1.716629                            1.574994      -1.355834       2.246126                    0.994247       3.701902      10.756906       0.462227       1.389015      -0.683672      -0.000001       0.028803       0.018490       0.034227       0.000001      -0.000000      -0.003493      -0.011113       0.005813      -0.006526      -0.000473       0.006999              1.815085       1.338680      -0.000000      -0.000000       2.139215       0.427471       1.967359          -0.000192
           38              H       0.000000      13.895712       9.431146       0.125378       1.008617 0.69711223E+01  0.66400544E+02                                 1.686673                            1.560235      -0.978640       2.419744                    0.997864       3.455669       9.661062       0.491053       1.309509      -0.701904       0.000000       0.004613      -0.031188       0.031527      -0.000000      -0.000000      -0.003903      -0.015272       0.023266      -0.011514       0.001372       0.010142              1.762676       1.238837      -0.000000      -0.000000       1.592390      -0.072972       2.456800           0.000193
           39              H       0.000000      11.611034      12.676811       0.113130       1.080570 0.77654984E+01  0.76129905E+02                                 1.764878                            1.645266      -1.312406       2.252207                    0.994322       3.728848      10.639967       0.477954       1.307177      -0.700924       0.000000      -0.034026       0.014513       0.036992      -0.000001      -0.000000      -0.007677      -0.023571      -0.004759      -0.010992      -0.004949       0.015941              1.834684       1.329183      -0.000000       0.000000       2.326887      -0.235354       1.847982           0.000455
           40              H       0.000000       2.018252       9.676827       0.341979       0.542990 0.31457063E+01  0.25104995E+02                                 1.215974                            1.122847      -1.375321       2.343225                    0.998567       2.639633       7.259057       0.510635       1.502982      -0.663357      -0.000000      -0.001057      -0.017131       0.017164      -0.000000      -0.000000       0.005356      -0.046174       0.001085      -0.023268      -0.000846       0.024114              1.284562       0.951046      -0.000000      -0.000000       1.178065      -0.199327       1.724577           0.000108
           41              H       0.000000       2.622724      11.037265       0.338758       0.520896 0.30970440E+01  0.24565648E+02                                 1.180714                            1.114782      -1.214078       2.434366                    0.999833       2.515833       6.847383       0.513171       1.504747      -0.664643      -0.000000       0.017508       0.016293       0.023916       0.000000       0.000000      -0.000635      -0.036761       0.056089      -0.027729       0.008991       0.018738              1.225724       0.944038      -0.000000      -0.000000       1.515119       0.181765       1.218014           0.000058
           42              H       0.000000      13.036272       3.680203       0.139773       0.979654 0.66970075E+01  0.63888759E+02                                 1.716622                            1.574988      -1.355811       2.246136                    0.994247       3.701887      10.756830       0.462229       1.389009      -0.683673       0.000000      -0.028803      -0.018489       0.034227       0.000000      -0.000000      -0.003493      -0.011113       0.005813      -0.006525      -0.000473       0.006998              1.815076       1.338675      -0.000000      -0.000000       2.139204       0.427468       1.967350          -0.000193
           43              H       0.000000       0.428288       7.281854       0.125379       1.008613 0.69710873E+01  0.66400144E+02                                 1.686671                            1.560232      -0.978641       2.419745                    0.997864       3.455661       9.661043       0.491053       1.309512      -0.701904      -0.000000      -0.004613       0.031188       0.031527       0.000000      -0.000000      -0.003903      -0.015271       0.023266      -0.011513       0.001371       0.010142              1.762673       1.238836      -0.000000      -0.000000       1.592388      -0.072972       2.456796           0.000193
           44              H       0.000000       2.712966       4.036189       0.113129       1.080576 0.77655436E+01  0.76130419E+02                                 1.764880                            1.645268      -1.312414       2.252202                    0.994322       3.728853      10.639968       0.477955       1.307171      -0.700925      -0.000000       0.034026      -0.014514       0.036992      -0.000001      -0.000001      -0.007678      -0.023569      -0.004757      -0.010992      -0.004949       0.015941              1.834686       1.329184      -0.000000       0.000000       2.326890      -0.235356       1.847984           0.000455
           45              H       0.000000      12.305748       7.036173       0.341982       0.542981 0.31456424E+01  0.25104355E+02                                 1.215961                            1.122836      -1.375303       2.343237                    0.998567       2.639602       7.258951       0.510637       1.502984      -0.663357       0.000001       0.001057       0.017131       0.017164      -0.000000       0.000000       0.005357      -0.046173       0.001084      -0.023267      -0.000847       0.024114              1.284548       0.951037      -0.000000       0.000000       1.178052      -0.199323       1.724554           0.000108
           46              H       0.000000      11.701276       5.675735       0.338758       0.520893 0.30970130E+01  0.24565326E+02                                 1.180706                            1.114774      -1.214065       2.434373                    0.999833       2.515814       6.847307       0.513174       1.504742      -0.664644       0.000000      -0.017508      -0.016292       0.023916       0.000000       0.000000      -0.000635      -0.036763       0.056088      -0.027729       0.008992       0.018737              1.225715       0.944032      -0.000000       0.000000       1.515107       0.181763       1.218005           0.000058
           47              H       0.000000       5.874272       4.676297       0.139774       0.979665 0.66970974E+01  0.63889883E+02                                 1.716638                            1.575002      -1.355851       2.246118                    0.994246       3.701920      10.756977       0.462225       1.389014      -0.683672       0.000001      -0.028803       0.018491       0.034227       0.000000       0.000001       0.003493      -0.011113       0.005812      -0.006525      -0.000473       0.006998              1.815095       1.338686       0.000000       0.000000       2.139229      -0.427476       1.967371          -0.000193
           48              H       0.000000       7.590288       1.074646       0.125379       1.008607 0.69710385E+01  0.66399553E+02                                 1.686664                            1.560227      -0.978619       2.419755                    0.997864       3.455649       9.660996       0.491054       1.309511      -0.701904       0.000000      -0.004614      -0.031188       0.031527       0.000000       0.000000       0.003903      -0.015272       0.023266      -0.011514       0.001372       0.010142              1.762666       1.238832       0.000000       0.000000       1.592381       0.072971       2.456786           0.000193
           49              H       0.000000       9.874966       4.320311       0.113130       1.080566 0.77654559E+01  0.76129369E+02                                 1.764873                            1.645261      -1.312397       2.252211                    0.994322       3.728835      10.639915       0.477955       1.307176      -0.700924       0.000000       0.034025       0.014516       0.036992      -0.000000      -0.000001       0.007678      -0.023569      -0.004756      -0.010992      -0.004949       0.015941              1.834678       1.329179       0.000000       0.000000       2.326878       0.235354       1.847976           0.000455
           50              H       0.000000       5.143748       1.320327       0.341978       0.542998 0.31457593E+01  0.25105508E+02                                 1.215982                            1.122853      -1.375334       2.343217                    0.998567       2.639649       7.259099       0.510636       1.502974      -0.663358      -0.000000       0.001057      -0.017131       0.017163      -0.000000       0.000001      -0.005357      -0.046175       0.001084      -0.023268      -0.000847       0.024115              1.284571       0.951050       0.000000       0.000000       1.178072       0.199329       1.724590           0.000108
           51              H       0.000000       4.539276       2.680765       0.338758       0.520894 0.30970273E+01  0.24565478E+02                                 1.180711                            1.114778      -1.214070       2.434371                    0.999833       2.515824       6.847349       0.513172       1.504746      -0.664643      -0.000000      -0.017508       0.016293       0.023916       0.000000      -0.000000       0.000635      -0.036763       0.056087      -0.027729       0.008992       0.018737              1.225719       0.944035       0.000000       0.000000       1.515112      -0.181764       1.218011           0.000058
           52              H       0.000000       8.449728      12.036703       0.139775       0.979651 0.66969896E+01  0.63888604E+02                                 1.716625                            1.574991      -1.355830       2.246129                    0.994247       3.701892      10.756878       0.462226       1.389017      -0.683672       0.000000       0.028803      -0.018491       0.034227      -0.000000       0.000000       0.003493      -0.011114       0.005812      -0.006526      -0.000473       0.006999              1.815080       1.338678       0.000000      -0.000000       2.139210      -0.427470       1.967353          -0.000192
           53              H       0.000000       6.733712      15.638354       0.125377       1.008620 0.69711550E+01  0.66400933E+02                                 1.686677                            1.560238      -0.978644       2.419741                    0.997864       3.455680       9.661099       0.491053       1.309508      -0.701904      -0.000000       0.004612       0.031188       0.031527       0.000001      -0.000000       0.003904      -0.015271       0.023267      -0.011513       0.001371       0.010142              1.762680       1.238840       0.000000       0.000000       1.592395       0.072972       2.456806           0.000193
           54              H       0.000000       4.449034      12.392690       0.113129       1.080583 0.77656080E+01  0.76131262E+02                                 1.764892                            1.645278      -1.312430       2.252194                    0.994321       3.728876      10.640073       0.477952       1.307177      -0.700924       0.000000      -0.034025      -0.014514       0.036992       0.000000      -0.000000       0.007677      -0.023569      -0.004760      -0.010991      -0.004950       0.015941              1.834699       1.329191       0.000000       0.000000       2.326907       0.235356       1.847998           0.000456
           55              H       0.000000       9.180252      15.392673       0.341979       0.542984 0.31456601E+01  0.25104501E+02                                 1.215959                            1.122834      -1.375283       2.343243                    0.998567       2.639602       7.258923       0.510641       1.502971      -0.663359       0.000000      -0.001058       0.017131       0.017164      -0.000000       0.000000      -0.005357      -0.046173       0.001087      -0.023268      -0.000846       0.024114              1.284546       0.951036       0.000000       0.000000       1.178051       0.199322       1.724550           0.000108
           56              H       0.000000       9.784724      14.032235       0.338761       0.520888 0.30969804E+01  0.24565003E+02                                 1.180699                            1.114768      -1.214077       2.434369                    0.999833       2.515801       6.847262       0.513175       1.504742      -0.664644       0.000000       0.017507      -0.016294       0.023916       0.000000       0.000000       0.000635      -0.036761       0.056089      -0.027729       0.008991       0.018738              1.225707       0.944028       0.000000      -0.000000       1.515097      -0.181761       1.217998           0.000058
           57              C       8.533936       2.405000       0.598325       0.104107      26.059150 0.31798516E+03  0.69452447E+04                                 7.775921                            6.027293       0.151374       2.067698                    0.999799      25.778033      72.505198       0.654570       0.428419      -1.051846       0.002754      -0.014643      -0.050854       0.052992       0.006787       0.017402      -0.014446      -0.076011       0.049536      -0.052065       0.012863       0.039202              9.089437      14.565858       0.204993       0.290773       5.075277       1.600913       7.627177          -0.009045
           58              C       7.153496       2.429350       0.666849      -0.196330      32.709218 0.42389922E+03  0.98831306E+04                                 8.856925                            6.839181       0.243186       2.048223                    0.999824      29.345977      83.462723       0.634888       0.413787      -1.068041       0.006118       0.006224      -0.004507       0.009823      -0.007479      -0.019004       0.011934      -0.006959       0.057485      -0.022122      -0.010847       0.032969             10.439287      18.078154       0.637983       1.074181       5.520228       1.603609       7.719478          -0.000550
           59              C       6.426889       1.945199      16.325258       0.103615      35.875137 0.38359510E+03  0.87057982E+04                                 9.631946                            6.585553      -0.052214       2.002424                    0.999449      25.860692      72.104563       0.636543       0.423977      -1.063642       0.005692       0.003697      -0.005512       0.008744       0.001024      -0.001091       0.000804       0.007222      -0.009904      -0.003901      -0.001612       0.005512             13.062383      25.732633       0.016583      -0.155306       5.717187       1.307900       7.737331          -0.015958
           60              C       7.173964       1.458183      15.304094      -0.194460      32.491277 0.41113844E+03  0.95436874E+04                                 8.885174                            6.777349       0.182905       2.032115                    0.999754      29.359338      84.209262       0.629818       0.418951      -1.061271       0.007051       0.011161       0.008078       0.015477       0.010428       0.023204       0.007529      -0.019714       0.049027      -0.030875      -0.001485       0.032360             10.635509      19.022934      -0.564905      -1.563458       5.329471       1.171628       7.554123          -0.000165
           61              C       8.514605       1.461048      15.317464       0.109301      25.465776 0.30675887E+03  0.66492701E+04                                 7.691425                            5.939576       0.165426       2.080447                    0.999730      25.487199      71.737263       0.655216       0.431266      -1.048659       0.013595       0.025438       0.043539       0.052226      -0.005613      -0.015518      -0.015133      -0.081133       0.036318      -0.051459       0.009273       0.042186              9.060811      14.866576      -0.104731      -0.734507       4.994205       1.413066       7.321651          -0.008940
           62              C       8.533936      11.919000      16.114675       0.104103      26.058771 0.31797989E+03  0.69450884E+04                                 7.775805                            6.027210       0.151520       2.067748                    0.999799      25.777714      72.503667       0.654581       0.428415      -1.051850       0.002751       0.014643       0.050853       0.052991      -0.006785      -0.017395      -0.014439      -0.076008       0.049540      -0.052059       0.012864       0.039195              9.089300      14.565639      -0.204983      -0.290764       5.075206       1.600885       7.627056          -0.009045
           63              C       7.153496      11.894650      16.046151      -0.196314      32.708912 0.42389467E+03  0.98829976E+04                                 8.856872                            6.839144       0.243188       2.048226                    0.999824      29.345802      83.462102       0.634890       0.413787      -1.068041       0.006116      -0.006226       0.004502       0.009820       0.007476       0.019001       0.011931      -0.006951       0.057468      -0.022115      -0.010847       0.032961             10.439223      18.078023      -0.637975      -1.074178       5.520201       1.603605       7.719445          -0.000550
           64              C       6.426889      12.378801       0.387742       0.103656      35.874962 0.38359247E+03  0.87057332E+04                                 9.631963                            6.585562      -0.052251       2.002414                    0.999449      25.860557      72.104424       0.636537       0.423982      -1.063638       0.005688      -0.003697       0.005513       0.008741      -0.001023       0.001092       0.000801       0.007204      -0.009895      -0.003895      -0.001607       0.005502             13.062417      25.732702      -0.016576       0.155301       5.717199       1.307906       7.737350          -0.015940
           65              C       7.173964      12.865817       1.408906      -0.194454      32.491197 0.41113717E+03  0.95436504E+04                                 8.885159                            6.777337       0.182905       2.032115                    0.999754      29.359299      84.209116       0.629819       0.418950      -1.061272       0.007048      -0.011159      -0.008076       0.015473      -0.010428      -0.023201       0.007529      -0.019705       0.049008      -0.030867      -0.001487       0.032355             10.635497      19.022909       0.564910       1.563450       5.329465       1.171628       7.554116          -0.000163
           66              C       8.514605      12.862952       1.395536       0.109281      25.465706 0.30675815E+03  0.66492375E+04                                 7.691358                            5.939529       0.165587       2.080498                    0.999730      25.487079      71.736364       0.655226       0.431260      -1.048665       0.013590      -0.025437      -0.043538       0.052224       0.005609       0.015515      -0.015127      -0.081131       0.036334      -0.051458       0.009278       0.042179              9.060736      14.866474       0.104725       0.734476       4.994162       1.413044       7.321572          -0.008938
           67              C       2.837064       4.757000       8.954825       0.104099      26.058965 0.31798269E+03  0.69451715E+04                                 7.775859                            6.027250       0.151489       2.067737                    0.999799      25.777894      72.504504       0.654577       0.428416      -1.051848      -0.002752       0.014645      -0.050853       0.052991       0.006789      -0.017399       0.014444      -0.076009       0.049540      -0.052063       0.012864       0.039199              9.089368      14.565753       0.204988      -0.290778       5.075241      -1.600896       7.627110          -0.009048
           68              C       4.217504       4.732650       9.023349      -0.196319      32.709090 0.42389699E+03  0.98830656E+04                                 8.856900                            6.839161       0.243179       2.048222                    0.999824      29.345909      83.462476       0.634890       0.413787      -1.068041      -0.006117      -0.006222      -0.004505       0.009820      -0.007478       0.019004      -0.011933      -0.006952       0.057470      -0.022117      -0.010848       0.032965             10.439268      18.078130       0.637974      -1.074173       5.520215      -1.603605       7.719459          -0.000546
           69              C       4.944111       5.216801       7.968758       0.103639      35.875190 0.38359465E+03  0.87057906E+04                                 9.631980                            6.585564      -0.052235       2.002417                    0.999449      25.860664      72.104640       0.636540       0.423979      -1.063640      -0.005692      -0.003696      -0.005512       0.008743       0.001023       0.001092      -0.000803       0.007214      -0.009896      -0.003898      -0.001609       0.005507             13.062469      25.732846       0.016574       0.155311       5.717207      -1.307902       7.737353          -0.015954
           70              C       4.197036       5.703817       6.947594      -0.194462      32.491380 0.41113932E+03  0.95437126E+04                                 8.885185                            6.777348       0.182914       2.032116                    0.999754      29.359410      84.209482       0.629819       0.418950      -1.061272      -0.007048      -0.011159       0.008079       0.015475       0.010429      -0.023203      -0.007529      -0.019707       0.049013      -0.030871      -0.001487       0.032358             10.635544      19.023026      -0.564909       1.563452       5.329477      -1.171628       7.554129          -0.000163
           71              C       2.856395       5.700952       6.960965       0.109288      25.465907 0.30676074E+03  0.66493192E+04                                 7.691441                            5.939587       0.165462       2.080457                    0.999730      25.487264      71.737440       0.655216       0.431265      -1.048660      -0.013595      -0.025435       0.043542       0.052228      -0.005614       0.015517       0.015133      -0.081141       0.036329      -0.051464       0.009276       0.042189              9.060843      14.866664      -0.104730       0.734497       4.994214      -1.413060       7.321651          -0.008944
           72              C       2.837064       9.567000       7.758175       0.104111      26.059016 0.31798306E+03  0.69451865E+04                                 7.775887                            6.027267       0.151374       2.067699                    0.999799      25.777964      72.504908       0.654573       0.428418      -1.051846      -0.002755      -0.014647       0.050854       0.052993      -0.006785       0.017401       0.014446      -0.076021       0.049530      -0.052067       0.012862       0.039206              9.089396      14.565785      -0.204993       0.290783       5.075259      -1.600908       7.627146          -0.009048
           73              C       4.217504       9.591350       7.689651      -0.196333      32.709264 0.42389993E+03  0.98831498E+04                                 8.856928                            6.839183       0.243185       2.048222                    0.999824      29.346004      83.462766       0.634889       0.413787      -1.068041      -0.006117       0.006222       0.004506       0.009820       0.007479      -0.019005      -0.011934      -0.006960       0.057478      -0.022122      -0.010846       0.032968             10.439296      18.078181      -0.637983       1.074187       5.520232      -1.603607       7.719475          -0.000547
           74              C       4.944111       9.107199       8.744242       0.103621      35.875117 0.38359473E+03  0.87057872E+04                                 9.631941                            6.585548      -0.052216       2.002423                    0.999449      25.860679      72.104507       0.636544       0.423977      -1.063642      -0.005693       0.003695       0.005511       0.008742      -0.001024      -0.001091      -0.000804       0.007220      -0.009903      -0.003900      -0.001611       0.005511             13.062386      25.732651      -0.016581      -0.155303       5.717186      -1.307898       7.737323          -0.015959
           75              C       4.197036       8.620183       9.765406      -0.194458      32.491269 0.41113826E+03  0.95436817E+04                                 8.885170                            6.777346       0.182902       2.032113                    0.999754      29.359335      84.209228       0.629818       0.418950      -1.061272      -0.007051       0.011158      -0.008080       0.015476      -0.010429       0.023204      -0.007529      -0.019713       0.049023      -0.030874      -0.001486       0.032360             10.635509      19.022942       0.564905      -1.563449       5.329469      -1.171626       7.554116          -0.000163
           76              C       2.856395       8.623048       9.752035       0.109300      25.465689 0.30675760E+03  0.66492333E+04                                 7.691390                            5.939550       0.165462       2.080458                    0.999730      25.487155      71.736999       0.655219       0.431264      -1.048661      -0.013594       0.025436      -0.043541       0.052227       0.005610      -0.015518       0.015132      -0.081134       0.036320      -0.051459       0.009274       0.042186              9.060770      14.866505       0.104733      -0.734502       4.994185      -1.413061       7.321619          -0.008935
           77              C       2.837064      11.919000      16.114675       0.104101      26.059039 0.31798356E+03  0.69451967E+04                                 7.775888                            6.027267       0.151454       2.067726                    0.999799      25.777920      72.504668       0.654574       0.428418      -1.051847      -0.002751       0.014642       0.050854       0.052992       0.006787       0.017398      -0.014442      -0.076010       0.049547      -0.052063       0.012865       0.039198              9.089403      14.565821       0.204983       0.290764       5.075255       1.600903       7.627135          -0.009062
           78              C       4.217504      11.894650      16.046151      -0.196313      32.708961 0.42389491E+03  0.98830058E+04                                 8.856881                            6.839144       0.243192       2.048227                    0.999824      29.345833      83.462236       0.634890       0.413787      -1.068041      -0.006116      -0.006226       0.004505       0.009822      -0.007476      -0.019003       0.011932      -0.006950       0.057474      -0.022116      -0.010848       0.032964             10.439238      18.078060       0.637971       1.074163       5.520203       1.603607       7.719452          -0.000541
           79              C       4.944111      12.378801       0.387742       0.103649      35.875072 0.38359366E+03  0.87057660E+04                                 9.631978                            6.585569      -0.052244       2.002416                    0.999449      25.860607      72.104568       0.636538       0.423981      -1.063638      -0.005689      -0.003699       0.005513       0.008743       0.001024      -0.001092       0.000802       0.007212      -0.009897      -0.003897      -0.001609       0.005507             13.062445      25.732769       0.016583      -0.155306       5.717205       1.307907       7.737360          -0.015963
           80              C       4.197036      12.865817       1.408906      -0.194453      32.491276 0.41113763E+03  0.95436656E+04                                 8.885174                            6.777339       0.182915       2.032118                    0.999754      29.359342      84.209309       0.629819       0.418950      -1.061271      -0.007049      -0.011163      -0.008075       0.015476       0.010431       0.023201       0.007529      -0.019705       0.049015      -0.030869      -0.001488       0.032358             10.635523      19.022973      -0.564900      -1.563443       5.329470       1.171630       7.554126          -0.000157
           81              C       2.856395      12.862952       1.395536       0.109279      25.466050 0.30676274E+03  0.66493702E+04                                 7.691457                            5.939596       0.165488       2.080463                    0.999730      25.487351      71.737612       0.655218       0.431263      -1.048662      -0.013591      -0.025442      -0.043537       0.052226      -0.005610      -0.015517      -0.015127      -0.081129       0.036336      -0.051459       0.009280       0.042179              9.060862      14.866706      -0.104725      -0.734486       4.994220       1.413062       7.321662          -0.008952
           82              C       2.837064       2.405000       0.598325       0.104112      26.058452 0.31797547E+03  0.69449575E+04                                 7.775696                            6.027135       0.151604       2.067775                    0.999799      25.777492      72.502508       0.654592       0.428410      -1.051855      -0.002750      -0.014638      -0.050855       0.052991      -0.006785      -0.017393      -0.014437      -0.075996       0.049532      -0.052051       0.012863       0.039188              9.089161      14.565380      -0.204992      -0.290772       5.075141       1.600864       7.626963          -0.009000
           83              C       4.217504       2.429350       0.666849      -0.196334      32.709118 0.42389877E+03  0.98831153E+04                                 8.856916                            6.839188       0.243169       2.048221                    0.999824      29.345882      83.462372       0.634887       0.413788      -1.068040      -0.006116       0.006228      -0.004502       0.009821       0.007475       0.019000       0.011931      -0.006958       0.057472      -0.022117      -0.010844       0.032961             10.439270      18.078109      -0.638001      -1.074221       5.520230       1.603605       7.719470          -0.000566
           84              C       4.944111       1.945199      16.325258       0.103642      35.874666 0.38358924E+03  0.87056363E+04                                 9.631891                            6.585523      -0.052239       2.002419                    0.999449      25.860449      72.103885       0.636541       0.423980      -1.063639      -0.005689       0.003697      -0.005512       0.008741      -0.001024       0.001092       0.000797       0.007192      -0.009896      -0.003891      -0.001606       0.005497             13.062293      25.732426      -0.016580       0.155301       5.717160       1.307894       7.737293          -0.015912
           85              C       4.197036       1.458183      15.304094      -0.194463      32.491110 0.41113687E+03  0.95436384E+04                                 8.885148                            6.777344       0.182886       2.032112                    0.999754      29.359200      84.208711       0.629817       0.418952      -1.061271      -0.007048       0.011159       0.008073       0.015472      -0.010427      -0.023198       0.007525      -0.019714       0.049014      -0.030869      -0.001482       0.032351             10.635470      19.022844       0.564921       1.563485       5.329463       1.171621       7.554105          -0.000176
           86              C       2.856395       1.461048      15.317464       0.109301      25.465224 0.30675145E+03  0.66490460E+04                                 7.691220                            5.939434       0.165624       2.080511                    0.999730      25.486737      71.734806       0.655237       0.431256      -1.048669      -0.013591       0.025441       0.043535       0.052223       0.005606       0.015513      -0.015128      -0.081123       0.036328      -0.051452       0.009274       0.042178              9.060557      14.866127       0.104730       0.734486       4.994082       1.413027       7.321462          -0.008902
           87              C       8.533936       9.567000       7.758175       0.104109      26.058475 0.31797584E+03  0.69449705E+04                                 7.775708                            6.027145       0.151590       2.067771                    0.999799      25.777540      72.502770       0.654590       0.428411      -1.051854       0.002752      -0.014642       0.050854       0.052992       0.006787      -0.017396       0.014439      -0.075998       0.049530      -0.052054       0.012863       0.039191              9.089178      14.565412       0.204987      -0.290771       5.075151      -1.600865       7.626971          -0.009009
           88              C       7.153496       9.591350       7.689651      -0.196335      32.709169 0.42389935E+03  0.98831306E+04                                 8.856917                            6.839186       0.243165       2.048218                    0.999824      29.345922      83.462451       0.634888       0.413788      -1.068041       0.006116       0.006224       0.004503       0.009819      -0.007477       0.019003      -0.011932      -0.006957       0.057468      -0.022119      -0.010844       0.032963             10.439277      18.078135       0.637992      -1.074206       5.520230      -1.603603       7.719465          -0.000561
           89              C       6.426889       9.107199       8.744242       0.103641      35.874766 0.38359038E+03  0.87056668E+04                                 9.631899                            6.585526      -0.052233       2.002420                    0.999449      25.860498      72.103994       0.636542       0.423979      -1.063640       0.005690       0.003694       0.005511       0.008740       0.001024       0.001091      -0.000800       0.007199      -0.009896      -0.003894      -0.001606       0.005500             13.062320      25.732502       0.016578       0.155306       5.717165      -1.307892       7.737292          -0.015920
           90              C       7.173964       8.620183       9.765406      -0.194462      32.491154 0.41113719E+03  0.95436468E+04                                 8.885149                            6.777339       0.182894       2.032113                    0.999754      29.359237      84.208797       0.629819       0.418951      -1.061272       0.007047       0.011157      -0.008076       0.015471       0.010428      -0.023200      -0.007526      -0.019713       0.049013      -0.030870      -0.001482       0.032353             10.635481      19.022882      -0.564916       1.563469       5.329461      -1.171620       7.554098          -0.000176
           91              C       8.514605       8.623048       9.752035       0.109307      25.465221 0.30675120E+03  0.66490457E+04                                 7.691245                            5.939450       0.165564       2.080493                    0.999730      25.486768      71.735153       0.655233       0.431258      -1.048667       0.013594       0.025437      -0.043539       0.052225      -0.005609       0.015514       0.015131      -0.081131       0.036325      -0.051456       0.009273       0.042183              9.060591      14.866196      -0.104732       0.734487       4.994098      -1.413030       7.321481          -0.008906
           92              C       8.533936       4.757000       8.954825       0.104109      26.059066 0.31798360E+03  0.69452030E+04                                 7.775905                            6.027277       0.151372       2.067698                    0.999799      25.777972      72.505012       0.654571       0.428419      -1.051846       0.002755       0.014645      -0.050855       0.052994      -0.006784       0.017399       0.014444      -0.076023       0.049537      -0.052067       0.012863       0.039204              9.089429      14.565861      -0.204995       0.290790       5.075268      -1.600908       7.627158          -0.009061
           93              C       7.153496       4.732650       9.023349      -0.196323      32.709166 0.42389778E+03  0.98830884E+04                                 8.856912                            6.839163       0.243193       2.048225                    0.999824      29.345946      83.462589       0.634890       0.413786      -1.068041       0.006115      -0.006224      -0.004505       0.009819       0.007477      -0.019004      -0.011933      -0.006954       0.057475      -0.022118      -0.010847       0.032965             10.439290      18.078185      -0.637982       1.074183       5.520218      -1.603606       7.719465          -0.000543
           94              C       6.426889       5.216801       7.968758       0.103640      35.875200 0.38359461E+03  0.87057897E+04                                 9.631983                            6.585564      -0.052232       2.002418                    0.999449      25.860663      72.104638       0.636540       0.423979      -1.063640       0.005692      -0.003696      -0.005512       0.008743      -0.001024      -0.001092      -0.000803       0.007214      -0.009894      -0.003897      -0.001610       0.005507             13.062475      25.732864      -0.016587      -0.155297       5.717207      -1.307902       7.737353          -0.015963
           95              C       7.173964       5.703817       6.947594      -0.194459      32.491343 0.41113850E+03  0.95436893E+04                                 8.885181                            6.777345       0.182910       2.032116                    0.999754      29.359373      84.209364       0.629819       0.418950      -1.061272       0.007050      -0.011161       0.008078       0.015476      -0.010430       0.023203      -0.007529      -0.019705       0.049017      -0.030870      -0.001488       0.032359             10.635539      19.023019       0.564901      -1.563445       5.329473      -1.171626       7.554124          -0.000157
           96              C       8.514605       5.700952       6.960965       0.109273      25.466098 0.30676348E+03  0.66493882E+04                                 7.691445                            5.939589       0.165522       2.080471                    0.999730      25.487423      71.737753       0.655221       0.431261      -1.048663       0.013590      -0.025442       0.043537       0.052225       0.005607      -0.015519       0.015127      -0.081133       0.036334      -0.051461       0.009280       0.042181              9.060848      14.866671       0.104729      -0.734495       4.994216      -1.413062       7.321657          -0.008949
           97              C       0.000000      13.504667      14.608833       0.580717      24.986535 0.24786742E+03  0.51514082E+04                                 7.964637                            5.637875      -0.046008       2.041418                    0.999266      22.924985      65.541693       0.612854       0.480887      -1.009104      -0.000000      -0.002661       0.070506       0.070556       0.000005      -0.000005       0.000122       0.115869      -0.221296      -0.073765      -0.021052       0.094817              9.956758       4.782886      -0.000012      -0.000001      10.913599      -0.283483      14.173788          -0.003953
           98              C       0.000000      13.587746      13.082936      -0.026412      43.756914 0.45926499E+03  0.10872830E+05                                10.704623                            7.063871       0.023247       1.993535                    0.999266      28.034211      79.113459       0.635000       0.407430      -1.077262      -0.000002       0.005814      -0.053674       0.053988      -0.000001      -0.000001      -0.002257      -0.034710      -0.000122      -0.017335      -0.000328       0.017663             14.404717       5.409898      -0.000006      -0.000007      14.381544       1.963018      23.422709           0.005992
           99              C       0.000000       0.522826      12.502995      -0.252967      42.004410 0.50925195E+03  0.12503931E+05                                10.644992                            7.629130      -0.171381       1.904765                    0.998643      31.629995      94.115394       0.582028       0.428596      -1.052460      -0.000003      -0.008821       0.021034       0.022809      -0.000002      -0.000003       0.015381      -0.019248      -0.132908      -0.047295       0.012527       0.034767             13.162396       5.391162      -0.000003      -0.000009      14.346164      -1.876596      19.749861          -0.003844
          100              C       0.000000       0.623094      11.110802       0.338217      33.356355 0.32514906E+03  0.71034670E+04                                 9.187223                            6.119712      -0.032259       2.019942                    0.998812      23.956959      66.229787       0.649094       0.431927      -1.055306      -0.000001       0.073347      -0.036618       0.081980      -0.000001      -0.000000      -0.022113      -0.123099       0.079002      -0.074717       0.012650       0.062067             11.909572       4.503378      -0.000002      -0.000003      17.137890      -1.921318      14.087447           0.000657
          101              C       0.000000      13.812633      10.357046      -0.244472      39.808034 0.46448787E+03  0.11137240E+05                                10.195967                            7.245166      -0.010437       1.958927                    0.999286      30.869054      90.548403       0.602767       0.423793      -1.056210      -0.000000      -0.030101       0.000183       0.030101      -0.000001      -0.000001      -0.040982       0.025387       0.091288      -0.049042      -0.002521       0.051563             12.552506       4.926142      -0.000005      -0.000002      19.814827       1.392790      12.916548          -0.002926
          102              C       0.000000      12.552121      10.903561       0.000520      43.075144 0.41872636E+03  0.96870429E+04                                10.607665                            6.753206      -0.064003       1.980819                    0.999417      27.076339      75.542542       0.648223       0.408433      -1.076564       0.000001       0.041151       0.021700       0.046522      -0.000003      -0.000001      -0.011389      -0.005731       0.008318      -0.009282      -0.004252       0.013533             14.730269       5.209160      -0.000008      -0.000006      21.359143       6.210067      17.622505           0.002921
          103              C       0.000000      12.451853      12.279041      -0.197504      43.814152 0.50081795E+03  0.12274318E+05                                10.961103                            7.584411      -0.218406       1.873352                    0.999432      32.085482      96.115491       0.580221       0.430720      -1.048702       0.000001       0.026914      -0.012221       0.029558      -0.000002      -0.000002      -0.027383      -0.023462      -0.084285      -0.039569       0.002316       0.037253             14.095655       5.444227      -0.000005      -0.000006      15.412670       5.415727      21.430068          -0.001852
          104              C       0.000000      11.336014      10.052870       0.567936      26.093740 0.24834875E+03  0.51334357E+04                                 8.127179                            5.544433      -0.138846       2.000723                    0.999196      22.651294      63.346596       0.638376       0.464177      -1.024110       0.000007      -0.042972      -0.027375       0.050951      -0.000005       0.000001      -0.024865       0.168558      -0.123818      -0.079722      -0.025193       0.104915             10.774124       4.479175      -0.000008      -0.000005      15.670949       4.752148      12.172249          -0.005802
          105              C       0.000000       0.819333       2.104167       0.580730      24.985851 0.24785983E+03  0.51512103E+04                                 7.964502                            5.637795      -0.045999       2.041430                    0.999265      22.924571      65.540223       0.612857       0.480888      -1.009104       0.000001       0.002655      -0.070513       0.070563       0.000009      -0.000015       0.000122       0.115873      -0.221289      -0.073763      -0.021054       0.094818              9.956575       4.782816      -0.000010       0.000007      10.913418      -0.283470      14.173492          -0.003956
          106              C       0.000000       0.736254       3.630064      -0.026422      43.756886 0.45926545E+03  0.10872839E+05                                10.704608                            7.063868       0.023278       1.993545                    0.999266      28.034209      79.113344       0.635001       0.407430      -1.077263      -0.000001      -0.005814       0.053678       0.053992       0.000000       0.000002      -0.002257      -0.034704      -0.000128      -0.017331      -0.000330       0.017661             14.404693       5.409892      -0.000004       0.000006      14.381524       1.963042      23.422662           0.005994
          107              C       0.000000      13.801174       4.210005      -0.252975      42.004322 0.50925147E+03  0.12503911E+05                                10.644962                            7.629117      -0.171357       1.904773                    0.998643      31.629979      94.115192       0.582029       0.428595      -1.052461       0.000000       0.008823      -0.021033       0.022809      -0.000002      -0.000001       0.015382      -0.019249      -0.132916      -0.047298       0.012528       0.034770             13.162351       5.391150      -0.000004       0.000001      14.346102      -1.876565      19.749800          -0.003854
          108              C       0.000000      13.700906       5.602198       0.338217      33.356222 0.32514795E+03  0.71034350E+04                                 9.187196                            6.119700      -0.032245       2.019948                    0.998812      23.956903      66.229552       0.649095       0.431927      -1.055306       0.000001      -0.073348       0.036619       0.081981      -0.000001      -0.000000      -0.022114      -0.123099       0.079007      -0.074717       0.012650       0.062067             11.909530       4.503367      -0.000003       0.000001      17.137824      -1.921285      14.087398           0.000661
          109              C       0.000000       0.511367       6.355954      -0.244468      39.807874 0.46448580E+03  0.11137178E+05                                10.195943                            7.245152      -0.010442       1.958927                    0.999286      30.868964      90.548079       0.602767       0.423793      -1.056210       0.000002       0.030099      -0.000181       0.030100       0.000002       0.000000      -0.040982       0.025388       0.091284      -0.049042      -0.002520       0.051562             12.552473       4.926132      -0.000003      -0.000000      19.814767       1.392808      12.916521          -0.002928
          110              C       0.000000       1.771879       5.809439       0.000528      43.075234 0.41872721E+03  0.96870688E+04                                10.607681                            6.753215      -0.064026       1.980811                    0.999417      27.076363      75.542667       0.648222       0.408433      -1.076563      -0.000000      -0.041150      -0.021698       0.046521      -0.000004       0.000004      -0.011389      -0.005731       0.008320      -0.009281      -0.004252       0.013533             14.730296       5.209168      -0.000001       0.000001      21.359144       6.210102      17.622574           0.002925
          111              C       0.000000       1.872147       4.433959      -0.197495      43.813805 0.50081337E+03  0.12274175E+05                                10.961039                            7.584371      -0.218405       1.873353                    0.999432      32.085336      96.114871       0.580223       0.430719      -1.048702      -0.000002      -0.026916       0.012218       0.029559      -0.000005      -0.000002      -0.027384      -0.023456      -0.084287      -0.039571       0.002320       0.037251             14.095569       5.444199       0.000000       0.000005      15.412562       5.415679      21.429946          -0.001853
          112              C       0.000000       2.987986       6.660131       0.567935      26.094032 0.24835184E+03  0.51335183E+04                                 8.127247                            5.544474      -0.138882       2.000707                    0.999196      22.651494      63.347389       0.638372       0.464178      -1.024109      -0.000000       0.042969       0.027375       0.050949      -0.000010       0.000012      -0.024866       0.168567      -0.123822      -0.079726      -0.025194       0.104921             10.774219       4.479212      -0.000000      -0.000001      15.671072       4.752196      12.172372          -0.005843
          113              C       0.000000       7.981333       6.252333       0.580731      24.985948 0.24786091E+03  0.51512436E+04                                 7.964540                            5.637820      -0.046035       2.041416                    0.999265      22.924726      65.540957       0.612853       0.480890      -1.009101       0.000023       0.002657       0.070512       0.070562      -0.000004       0.000008      -0.000121       0.115876      -0.221289      -0.073763      -0.021056       0.094819              9.956628       4.782845       0.000006       0.000006      10.913457       0.283485      14.173581          -0.003957
          114              C       0.000000       7.898254       4.726436      -0.026414      43.756722 0.45926284E+03  0.10872764E+05                                10.704598                            7.063857       0.023266       1.993543                    0.999266      28.034106      79.113076       0.635000       0.407431      -1.077262       0.000006      -0.005814      -0.053675       0.053989      -0.000002       0.000004       0.002255      -0.034708      -0.000133      -0.017332      -0.000332       0.017664             14.404685       5.409888       0.000002       0.000007      14.381506      -1.963024      23.422662           0.005994
          115              C       0.000000       6.639174       4.146495      -0.252950      42.003868 0.50924415E+03  0.12503692E+05                                10.644910                            7.629076      -0.171385       1.904767                    0.998643      31.629724      94.114421       0.582029       0.428597      -1.052459       0.000004       0.008820       0.021036       0.022810       0.000001       0.000004      -0.015381      -0.019240      -0.132909      -0.047295       0.012532       0.034763             13.162292       5.391125       0.000003       0.000004      14.346030       1.876555      19.749721          -0.003851
          116              C       0.000000       6.538906       2.754302       0.338217      33.356348 0.32514921E+03  0.71034716E+04                                 9.187228                            6.119718      -0.032264       2.019941                    0.998812      23.956952      66.229793       0.649093       0.431928      -1.055305       0.000001      -0.073347      -0.036619       0.081980       0.000001       0.000001       0.022112      -0.123099       0.079005      -0.074717       0.012651       0.062066             11.909574       4.503380       0.000004       0.000003      17.137866       1.921316      14.087477           0.000658
          117              C       0.000000       7.673367       2.000546      -0.244471      39.807863 0.46448599E+03  0.11137183E+05                                10.195941                            7.245153      -0.010431       1.958930                    0.999286      30.868972      90.548092       0.602767       0.423793      -1.056210       0.000001       0.030098       0.000185       0.030099       0.000001       0.000001       0.040985       0.025388       0.091291      -0.049045      -0.002521       0.051566             12.552464       4.926131       0.000004       0.000001      19.814737      -1.392785      12.916524          -0.002932
          118              C       0.000000       8.933879       2.547061       0.000506      43.075337 0.41872950E+03  0.96871278E+04                                10.607668                            6.753213      -0.063989       1.980821                    0.999417      27.076461      75.542787       0.648225       0.408431      -1.076566       0.000000      -0.041154       0.021700       0.046525      -0.000000      -0.000001       0.011386      -0.005739       0.008325      -0.009276      -0.004257       0.013533             14.730265       5.209163       0.000003      -0.000000      21.359100      -6.210062      17.622533           0.002927
          119              C       0.000000       9.034147       3.922541      -0.197501      43.814003 0.50081614E+03  0.12274261E+05                                10.961075                            7.584395      -0.218406       1.873352                    0.999432      32.085412      96.115180       0.580222       0.430720      -1.048702       0.000002      -0.026918      -0.012216       0.029560      -0.000003      -0.000000       0.027388      -0.023458      -0.084272      -0.039570       0.002316       0.037253             14.095617       5.444217       0.000000       0.000004      15.412604      -5.415694      21.430030          -0.001857
          120              C       0.000000      10.149986       1.696370       0.567940      26.093472 0.24834595E+03  0.51333603E+04                                 8.127119                            5.544399      -0.138817       2.000736                    0.999196      22.651092      63.345804       0.638379       0.464176      -1.024111       0.000003       0.042970      -0.027376       0.050950      -0.000001      -0.000003       0.024867       0.168561      -0.123818      -0.079726      -0.025191       0.104917             10.774037       4.479143       0.000004      -0.000002      15.670806      -4.752097      12.172160          -0.005852
          121              C       0.000000       6.342667      10.460667       0.580725      24.986788 0.24787026E+03  0.51514872E+04                                 7.964701                            5.637916      -0.046051       2.041398                    0.999266      22.925244      65.542777       0.612850       0.480888      -1.009102      -0.000024      -0.002660      -0.070506       0.070556       0.000008       0.000016      -0.000121       0.115873      -0.221296      -0.073766      -0.021054       0.094819              9.956844       4.782929       0.000008      -0.000003      10.913681       0.283469      14.173922          -0.003955
          122              C       0.000000       6.425746      11.986564      -0.026399      43.756611 0.45926062E+03  0.10872702E+05                                10.704586                            7.063844       0.023236       1.993534                    0.999266      28.034054      79.112966       0.635000       0.407431      -1.077262       0.000001       0.005815       0.053671       0.053985      -0.000000       0.000000       0.002256      -0.034709      -0.000137      -0.017332      -0.000333       0.017665             14.404678       5.409882       0.000005      -0.000007      14.381481      -1.963026      23.422670           0.005996
          123              C       0.000000       7.684826      12.566505      -0.252966      42.004328 0.50925085E+03  0.12503895E+05                                10.644976                            7.629120      -0.171370       1.904769                    0.998643      31.629934      94.115137       0.582028       0.428596      -1.052460       0.000001      -0.008820      -0.021037       0.022811       0.000000      -0.000001      -0.015380      -0.019246      -0.132899      -0.047292       0.012527       0.034765             13.162376       5.391155       0.000003      -0.000007      14.346129       1.876573      19.749844          -0.003852
          124              C       0.000000       7.785094      13.958698       0.338211      33.356274 0.32514841E+03  0.71034467E+04                                 9.187196                            6.119698      -0.032236       2.019950                    0.998812      23.956938      66.229626       0.649096       0.431926      -1.055307       0.000001       0.073350       0.036618       0.081983      -0.000000       0.000000       0.022113      -0.123102       0.078995      -0.074717       0.012648       0.062069             11.909532       4.503367       0.000003      -0.000002      17.137822       1.921286      14.087407           0.000660
          125              C       0.000000       6.650633      14.712454      -0.244485      39.808486 0.46449391E+03  0.11137424E+05                                10.196046                            7.245216      -0.010442       1.958922                    0.999286      30.869289      90.549316       0.602764       0.423793      -1.056210      -0.000001      -0.030103      -0.000184       0.030103       0.000003      -0.000000       0.040983       0.025387       0.091291      -0.049043      -0.002521       0.051564             12.552609       4.926176       0.000006      -0.000001      19.814985      -1.392809      12.916666          -0.002931
          126              C       0.000000       5.390121      14.165939       0.000518      43.075463 0.41872935E+03  0.96871319E+04                                10.607718                            6.753230      -0.064015       1.980813                    0.999417      27.076464      75.543035       0.648221       0.408433      -1.076563      -0.000002       0.041154      -0.021698       0.046524       0.000001      -0.000003       0.011388      -0.005731       0.008316      -0.009281      -0.004251       0.013532             14.730355       5.209184       0.000010      -0.000007      21.359232      -6.210117      17.622650           0.002924
          127              C       0.000000       5.289853      12.790459      -0.197497      43.814130 0.50081686E+03  0.12274288E+05                                10.961108                            7.584406      -0.218418       1.873348                    0.999432      32.085464      96.115500       0.580221       0.430720      -1.048701       0.000000       0.026914       0.012216       0.029557      -0.000002      -0.000002       0.027386      -0.023450      -0.084280      -0.039571       0.002321       0.037249             14.095677       5.444229       0.000006      -0.000007      15.412655      -5.415729      21.430145          -0.001857
          128              C       0.000000       4.174014      15.016630       0.567934      26.094005 0.24835116E+03  0.51334996E+04                                 8.127242                            5.544465      -0.138885       2.000709                    0.999196      22.651418      63.347099       0.638373       0.464178      -1.024109      -0.000010      -0.042974       0.027375       0.050952      -0.000001      -0.000008       0.024861       0.168555      -0.123821      -0.079718      -0.025197       0.104914             10.774223       4.479204       0.000012      -0.000007      15.671090      -4.752215      12.172375          -0.005822
          129              N       9.240075       1.942334      16.305203      -0.220478      34.314052 0.50446671E+03  0.12106641E+05                                 8.887676                            7.306937       0.163264       2.076804                    0.999362      27.696457      76.200957       0.643051       0.396889      -1.095085      -0.155608       0.004420      -0.006342       0.155800      -0.003644       0.000242       0.006174      -0.145957       0.167009      -0.100905       0.042375       0.058531             10.314840      15.600151       0.283811      -0.352752       6.168491       1.717818       9.175879           0.020539
          130              N       9.240075      12.381666       0.407797      -0.220458      34.312162 0.50443202E+03  0.12105626E+05                                 8.887503                            7.306805       0.163094       2.076788                    0.999361      27.695314      76.197776       0.643040       0.396902      -1.095074      -0.155580      -0.004413       0.006332       0.155772       0.003665      -0.000258       0.006171      -0.145890       0.166963      -0.100865       0.042355       0.058511             10.314634      15.599822      -0.283800       0.352732       6.168380       1.717782       9.175700           0.020557
          131              N       2.130925       5.219666       7.948703      -0.220489      34.313678 0.50445917E+03  0.12106436E+05                                 8.887725                            7.306975       0.163185       2.076797                    0.999361      27.696131      76.200431       0.643036       0.396899      -1.095076       0.155598      -0.004407      -0.006336       0.155789      -0.003660      -0.000263      -0.006178      -0.145933       0.166951      -0.100885       0.042368       0.058517             10.314922      15.600336       0.283813       0.352742       6.168524      -1.717815       9.175906           0.020549
          132              N       2.130925       9.104334       8.764297      -0.220491      34.314232 0.50446968E+03  0.12106742E+05                                 8.887759                            7.307001       0.163195       2.076786                    0.999362      27.696504      76.201434       0.643042       0.396894      -1.095081       0.155606       0.004416       0.006338       0.155798       0.003651       0.000240      -0.006167      -0.145941       0.167017      -0.100899       0.042373       0.058526             10.314951      15.600358      -0.283811      -0.352756       6.168545      -1.717829       9.175950           0.020544
          133              N       2.130925      12.381666       0.407797      -0.220477      34.313421 0.50445422E+03  0.12106286E+05                                 8.887657                            7.306914       0.163121       2.076774                    0.999361      27.696057      76.200094       0.643042       0.396897      -1.095078       0.155593      -0.004418       0.006338       0.155784      -0.003657       0.000252       0.006173      -0.145917       0.166979      -0.100881       0.042362       0.058519             10.314832      15.600174       0.283802      -0.352739       6.168475       1.717810       9.175847           0.020551
          134              N       2.130925       1.942334      16.305203      -0.220435      34.310977 0.50441165E+03  0.12105011E+05                                 8.887329                            7.306687       0.163075       2.076801                    0.999360      27.694610      76.195360       0.643041       0.396906      -1.095072       0.155573       0.004416      -0.006333       0.155764       0.003674      -0.000264       0.006174      -0.145860       0.166958      -0.100850       0.042340       0.058509             10.314403      15.599393      -0.283801       0.352729       6.168273       1.717753       9.175544           0.020556
          135              N       9.240075       9.104334       8.764297      -0.220467      34.312267 0.50443454E+03  0.12105704E+05                                 8.887548                            7.306850       0.163078       2.076786                    0.999360      27.695313      76.197876       0.643034       0.396905      -1.095072      -0.155582       0.004409       0.006334       0.155773      -0.003671      -0.000266      -0.006177      -0.145887       0.166950      -0.100862       0.042350       0.058512             10.314687      15.599916       0.283806       0.352740       6.168411      -1.717783       9.175734           0.020551
          136              N       9.240075       5.219666       7.948703      -0.220492      34.313919 0.50446313E+03  0.12106558E+05                                 8.887771                            7.307006       0.163116       2.076773                    0.999361      27.696260      76.200937       0.643034       0.396900      -1.095076      -0.155599      -0.004423      -0.006333       0.155790       0.003657       0.000246      -0.006162      -0.145907       0.167013      -0.100881       0.042364       0.058518             10.314982      15.600439      -0.283808      -0.352751       6.168552      -1.717825       9.175954           0.020556
          137              N       0.000000       1.928010      10.532533      -0.742593      43.485142 0.53625499E+03  0.13119581E+05                                10.392095                            7.451975      -0.096152       1.954104                    0.996769      31.919758      89.825982       0.644696       0.388332      -1.096710      -0.000004      -0.082049       0.037108       0.090050      -0.000003       0.000001      -0.004936      -0.349210       0.282876      -0.221751       0.093573       0.128178             13.217436       5.586596      -0.000001      -0.000001      20.356724      -6.323877      13.708987           0.000385
          138              N       0.000000      12.395990       6.180467      -0.742598      43.484835 0.53625155E+03  0.13119472E+05                                10.392043                            7.451950      -0.096140       1.954111                    0.996769      31.919630      89.825446       0.644697       0.388331      -1.096710       0.000004       0.082049      -0.037105       0.090050      -0.000002       0.000002      -0.004937      -0.349213       0.282864      -0.221750       0.093569       0.128182             13.217357       5.586572      -0.000008       0.000004      20.356609      -6.323820      13.708889           0.000384
          139              N       0.000000       5.233990       2.176033      -0.742591      43.485083 0.53625483E+03  0.13119577E+05                                10.392087                            7.451976      -0.096150       1.954105                    0.996769      31.919771      89.826034       0.644695       0.388332      -1.096710      -0.000001       0.082049       0.037108       0.090050       0.000001       0.000002       0.004936      -0.349215       0.282868      -0.221752       0.093571       0.128182             13.217414       5.586591       0.000010       0.000007      20.356656       6.323864      13.708995           0.000386
          140              N       0.000000       9.090010      14.536967      -0.742606      43.484903 0.53625240E+03  0.13119496E+05                                10.392051                            7.451954      -0.096133       1.954112                    0.996769      31.919664      89.825499       0.644697       0.388331      -1.096711       0.000000      -0.082054      -0.037112       0.090056       0.000001       0.000001       0.004935      -0.349204       0.282882      -0.221749       0.093575       0.128174             13.217369       5.586576       0.000003       0.000001      20.356638       6.323833      13.708894           0.000387
          141              O       0.000000       0.250670      15.228886      -0.578160      50.624470 0.71644662E+03  0.18623160E+05                                11.082506                            8.506903      -0.337368       1.918924                    0.995532      29.685453      82.848043       0.622080       0.378783      -1.116676      -0.000020      -0.012815      -0.037552       0.039678       0.000014      -0.000002       0.026076       0.015882      -0.181066      -0.067899       0.029780       0.038119             13.408237       8.381889      -0.000044      -0.000021      18.734667       5.950897      13.108155           0.044648
          142              O       0.000000      12.357315      15.093510      -0.530052      41.829764 0.59848605E+03  0.14803206E+05                                 9.723212                            7.677135       0.013038       2.067770                    0.993755      27.568642      73.913161       0.670546       0.369297      -1.129058      -0.000002       0.011018      -0.006291       0.012688      -0.000010      -0.000002      -0.038804      -0.006453      -0.089193      -0.051399       0.011639       0.039760             11.667540       7.412180      -0.000013       0.000014      13.977342      -4.692420      13.613098           0.043285
          143              O       0.000000      10.231633      10.616098      -0.539275      38.230300 0.54423387E+03  0.13125408E+05                                 9.118963                            7.248197       0.281494       2.141388                    0.997263      27.454871      72.325445       0.701574       0.361998      -1.136426      -0.000001       0.022344      -0.001723       0.022410       0.000013       0.000011      -0.024633      -0.034981      -0.120094      -0.047195       0.002525       0.044670             11.028302       5.941448      -0.000010      -0.000007      18.135621       0.235821       9.007836           0.048906
          144              O       0.000000      11.410498       8.811094      -0.550424      37.465778 0.53793907E+03  0.12924365E+05                                 8.954236                            7.199217       0.419017       2.189186                    0.997287      27.421204      71.889479       0.705604       0.361301      -1.137989      -0.000006       0.005116       0.018130       0.018838       0.000009       0.000009       0.006979       0.047336       0.169474      -0.052361      -0.004578       0.056939             10.605547       5.618877      -0.000009      -0.000003       9.941968       1.021405      16.255798           0.042435
          145              O       0.000000      14.073330       1.484114      -0.578194      50.625167 0.71645862E+03  0.18623567E+05                                11.082647                            8.507004      -0.337439       1.918899                    0.995532      29.685686      82.849156       0.622072       0.378786      -1.116673       0.000003       0.012832       0.037547       0.039680       0.000019      -0.000019       0.026073       0.015891      -0.181063      -0.067897       0.029774       0.038123             13.408417       8.382005      -0.000030      -0.000007      18.734908       5.950982      13.108337           0.044644
          146              O       0.000000       1.966685       1.619490      -0.530073      41.829647 0.59848386E+03  0.14803153E+05                                 9.723261                            7.677174       0.012925       2.067739                    0.993755      27.568457      73.912892       0.670537       0.369302      -1.129053      -0.000003      -0.011005       0.006280       0.012671      -0.000022      -0.000013      -0.038803      -0.006459      -0.089225      -0.051404       0.011641       0.039763             11.667601       7.412209      -0.000015       0.000028      13.977424      -4.692437      13.613170           0.043287
          147              O       0.000000       4.092367       6.096902      -0.539261      38.230375 0.54423564E+03  0.13125447E+05                                 9.118924                            7.248169       0.281609       2.141418                    0.997264      27.455037      72.325622       0.701581       0.361994      -1.136430      -0.000017      -0.022347       0.001721       0.022414       0.000008       0.000032      -0.024636      -0.034972      -0.120115      -0.047203       0.002533       0.044670             11.028245       5.941431       0.000001      -0.000000      18.135502       0.235783       9.007800           0.048916
          148              O       0.000000       2.913502       7.901906      -0.550440      37.466639 0.53795321E+03  0.12924794E+05                                 8.954378                            7.199317       0.419013       2.189178                    0.997288      27.421539      71.890672       0.705598       0.361301      -1.137989       0.000009      -0.005122      -0.018129       0.018838      -0.000023       0.000002       0.006978       0.047352       0.169481      -0.052370      -0.004571       0.056941             10.605732       5.618962      -0.000001      -0.000002       9.942136       1.021432      16.256099           0.042437
          149              O       0.000000       6.911330       6.872386      -0.578206      50.627004 0.71648981E+03  0.18624572E+05                                11.082892                            8.507182      -0.337372       1.918908                    0.995532      29.686268      82.851089       0.622067       0.378785      -1.116674       0.000010       0.012835      -0.037552       0.039685       0.000037       0.000039      -0.026071       0.015899      -0.181079      -0.067901       0.029771       0.038129             13.408734       8.382203       0.000014      -0.000003      18.735349      -5.951123      13.108650           0.044644
          150              O       0.000000       9.128685       6.737010      -0.530088      41.830469 0.59849774E+03  0.14803578E+05                                 9.723368                            7.677248       0.012978       2.067749                    0.993755      27.568793      73.913938       0.670536       0.369301      -1.129054      -0.000013      -0.011013      -0.006284       0.012679      -0.000040      -0.000003       0.038800      -0.006459      -0.089219      -0.051401       0.011640       0.039760             11.667741       7.412290       0.000010       0.000018      13.977593       4.692496      13.613339           0.043290
          151              O       0.000000      11.254367       2.259598      -0.539254      38.229192 0.54421555E+03  0.13124848E+05                                 9.118766                            7.248056       0.281509       2.141399                    0.997263      27.454493      72.323993       0.701583       0.361996      -1.136428      -0.000006      -0.022344      -0.001722       0.022411      -0.000003      -0.000007       0.024631      -0.034975      -0.120109      -0.047199       0.002531       0.044668             11.028040       5.941334       0.000005      -0.000003      18.135146      -0.235784       9.007640           0.048916
          152              O       0.000000      10.075502       0.454594      -0.550428      37.465300 0.53793060E+03  0.12924117E+05                                 8.954188                            7.199184       0.418939       2.189169                    0.997287      27.420916      71.888708       0.705602       0.361303      -1.137987       0.000001      -0.005121       0.018126       0.018836      -0.000012       0.000003      -0.006982       0.047335       0.169466      -0.052360      -0.004577       0.056937             10.605493       5.618852       0.000004      -0.000000       9.941924      -1.021403      16.255702           0.042441
          153              O       0.000000       7.412670       9.840614      -0.578167      50.625970 0.71647175E+03  0.18623964E+05                                11.082671                            8.507016      -0.337278       1.918941                    0.995532      29.686004      82.849739       0.622080       0.378780      -1.116679       0.000010      -0.012825       0.037554       0.039683       0.000021       0.000029      -0.026080       0.015885      -0.181068      -0.067902       0.029781       0.038121             13.408451       8.382023       0.000029      -0.000016      18.734975      -5.951023      13.108355           0.044650
          154              O       0.000000       5.195315       9.975990      -0.530067      41.831430 0.59851396E+03  0.14804067E+05                                 9.723460                            7.677311       0.013104       2.067777                    0.993756      27.569238      73.915139       0.670539       0.369297      -1.129058       0.000013       0.011020       0.006294       0.012691      -0.000060      -0.000003       0.038803      -0.006445      -0.089217      -0.051404       0.011647       0.039757             11.667862       7.412371       0.000009       0.000006      13.977713       4.692558      13.613503           0.043287
          155              O       0.000000       3.069633      14.453402      -0.539259      38.229808 0.54422543E+03  0.13125151E+05                                 9.118876                            7.248131       0.281505       2.141394                    0.997263      27.454701      72.324816       0.701578       0.361997      -1.136427       0.000016       0.022345       0.001729       0.022412      -0.000013      -0.000012       0.024630      -0.034983      -0.120094      -0.047193       0.002524       0.044669             11.028186       5.941392       0.000015      -0.000010      18.135414      -0.235801       9.007752           0.048912
          156              O       0.000000       4.248498      16.258406      -0.550411      37.465706 0.53793710E+03  0.12924305E+05                                 8.954218                            7.199197       0.419021       2.189187                    0.997287      27.421171      71.889347       0.705606       0.361300      -1.137990       0.000001       0.005106      -0.018131       0.018836      -0.000031       0.000012      -0.006983       0.047330       0.169475      -0.052359      -0.004581       0.056940             10.605537       5.618863       0.000012      -0.000002       9.941937      -1.021407      16.255810           0.042439

******************************************************
Auxiliary information for the entire system
The total spin magnetic moment of the unit cell is   11.999670
The total net atomic charge of the unit cell is   -0.000006
Accuracy of reproducing the electrostatic potential in the unit cell:
  The inner radius (bohr) =    5.0000
  The outer radius (bohr) =   12.0000
  Valid grid points have density less than (e/(bohr^3)) =    0.0001
  The number of valid grid points were=       181722
  The rms potential error without charges in kcal/mol is=      5.06350
  The rms potential error with partial charges in kcal/mol is=      0.41882
  The RRMSE value at monopole order=      0.08271
  The rms potential error with partial charges and cloud penetration in kcal/mol is=      0.41844
  The RRMSE value at monopole order with cloud penetration is=      0.08264
  The rms potential error with partial charges and atomic dipoles in kcal/mol is=      0.44286
  The RRMSE value at dipole order=      0.08746
  The rms potential error with partial charges, atomic dipoles and cloud penetration in kcal/mol is=      0.42595
  The RRMSE value at dipole order with cloud penetration=      0.08412

******************************************************
The electron densities and ab initio electrostatic potential were computed in VASP using the PBE functional and
projector augmented wave method. See the main text of the journal article for a description of computational details.
The atomic charges, dipoles, and quadrupoles were computed with the DDEC6 method as described in
(a) T. A. Manz and N. Gabaldon Limas, RSC Adv. 6 (2016) 47771-47801 DOI: 10.1039/c6ra04656h
(b) N. Gabaldon Limas and T. A. Manz, RSC Adv. 8 (2018) 2678-2707 DOI: 10.1039/c7ra11829e.
For each atom in the material, the electron cloud parameters were fit to the spherically averaged atom-in-material
electron density using radial positions for which this density was between 10^-4 and 10^-2 electrons per cubic bohr.
The polarizabilities, dispersion coefficients, and quantum Drude oscillator (QDO) parameters were fit using the MCLF method.
The magnetic structure of the system was optimized in VASP from the default ferromagnetic initial guess using spin polarization.
The atomic spin moments (ASMs) were computed on this optimized magnetic structure using the DDEC6 partition as inputs
to the method of T. A. Manz and D. S. Sholl, J. Chem. Theory Comput. 7 (2011) 4146-4164 DOI: 10.1021/ct200539n.
The RMSE and RRMSE were computed using a uniform grid with Ewald summation.
