# Supplementary material for: A collection of forcefield precursors for metal–organic frameworks
Source: RSC Adv. 2019 Nov 13;9(63):36492–507. doi: 10.1039/c9ra07327b (PMC9075174; doi:10.1039/c9ra07327b)
Supplement: RA-009-C9RA07327B-s3988 [file RA-009-C9RA07327B-s3988.xyz]

   94
jmolscript: load "" {1 1 1} spacegroup "x,y,z" unitcell [{      8.117300     0.000000     0.000000 }, {      4.058677     7.592008     0.000000 }, {      1.304354     0.000007    19.837464 }]
Nd     6.719983     7.019574    10.154798     2.059376
Nd    11.471198     7.019578    19.601398     2.057128
Nd     6.760348     0.572441     9.682666     2.059376
Nd     2.009133     0.572437     0.236066     2.057128
H      3.524344     1.864599     5.996865     0.145351
H      4.886174     2.183464     6.709030     0.131728
H      3.431911     4.123981     6.455111     0.104947
H      2.462996     3.463477     7.496578     0.106130
H      4.155915     3.572802     9.133168     0.148975
H      5.116031     4.242417     8.093685     0.135759
H      6.338969     4.204459    14.038973     0.135554
H      4.884775     4.060211    13.477573     0.136449
H      5.749241     6.128274    15.205416     0.104630
H      5.245147     1.864599     3.921867     0.144667
H      3.883319     2.183463     3.209702     0.131457
H      5.337595     4.123980     3.463621     0.103734
H      6.306505     3.463475     2.422154     0.105748
H      4.613588     3.572799     0.785564     0.149720
H      3.653476     4.242415     1.825047     0.135606
H      3.734892     4.204460    15.717223     0.133111
H      5.189085     4.060212    16.278623     0.134293
H      4.324633     6.128274    14.550780     0.105055
H      9.955987     5.727416    13.840599     0.145350
H      8.594157     5.408551    13.128434     0.131728
H     10.048420     3.468034    13.382353     0.104947
H     11.017335     4.128538    12.340886     0.106131
H      9.324416     4.019213    10.704296     0.148974
H      8.364300     3.349598    11.743779     0.135759
H      7.141362     3.387556     5.798491     0.135554
H      8.595556     3.531804     6.359891     0.136449
H      7.731090     1.463741     4.632048     0.104630
H      8.235184     5.727416    15.915597     0.144666
H      9.597012     5.408552    16.627762     0.131457
H      8.142736     3.468035    16.373843     0.103734
H      7.173826     4.128540    17.415310     0.105748
H      8.866743     4.019216    19.051900     0.149720
H      9.826855     3.349600    18.012417     0.135607
H      9.745439     3.387555     4.120241     0.133111
H      8.291246     3.531803     3.558841     0.134293
H      9.155698     1.463741     5.286684     0.105054
C      3.602740     1.126657     7.905229     0.710566
C      3.926128     2.140949     6.835990    -0.333920
C      3.392677     3.540915     7.228772    -0.121916
C      4.188365     4.166497     8.367442    -0.342176
C      9.782743     2.063512    11.045500     0.715875
C      5.963130     5.498137    12.495619     0.659799
C      5.566830     4.702495    13.727525    -0.340886
C      5.166745     1.126655     2.013503     0.705985
C      4.843365     2.140947     3.082742    -0.332974
C      5.376825     3.540913     2.689960    -0.119132
C      4.581141     4.166495     1.551290    -0.343598
C      8.408402     2.063514    18.710696     0.715144
C      4.110740     5.498138    17.260577     0.657931
C      4.507034     4.702495    16.028671    -0.335042
C      9.877591     6.465358    11.932235     0.710567
C      9.554203     5.451066    13.001474    -0.333921
C     10.087654     4.051100    12.608692    -0.121916
C      9.291966     3.425518    11.470022    -0.342176
C      3.697588     5.528503     8.791964     0.715875
C      7.517201     2.093878     7.341845     0.659799
C      7.913501     2.889520     6.109939    -0.340886
C      8.313586     6.465360    17.823961     0.705985
C      8.636966     5.451068    16.754722    -0.332973
C      8.103506     4.051102    17.147504    -0.119132
C      8.899190     3.425520    18.286174    -0.343598
C      5.071929     5.528501     1.126768     0.715144
C      1.252291     2.093877     2.576887     0.657931
C      8.973297     2.889520     3.808793    -0.335043
C      5.036935     5.557355    14.878098    -0.131857
C      8.443396     2.034660     4.959366    -0.131857
O      4.515216     0.680247     8.696744    -0.781547
O      2.411581     0.753130     8.048059    -0.617201
O      8.936111     1.210170    10.601141    -0.755178
O      2.890328     1.758313    11.106996    -0.614126
O      6.130176     6.755373    12.567033    -0.630303
O      6.170522     4.892294    11.390672    -0.692587
O      4.254266     0.680244     1.221988    -0.778761
O      6.357901     0.753128     1.870673    -0.614778
O      9.255029     1.210173    19.155055    -0.753712
O      7.183516     1.758316    18.649200    -0.614063
O     12.061003     6.755375    17.189163    -0.628886
O      3.903344     4.892296    18.365524    -0.692076
O      8.965115     6.911768    11.140720    -0.781546
O     11.068750     6.838885    11.789405    -0.617201
O      4.544220     6.381845     9.236323    -0.755177
O     10.590003     5.833702     8.730468    -0.614126
O      7.350155     0.836642     7.270431    -0.630303
O      7.309809     2.699721     8.446792    -0.692586
O      9.226065     6.911771    18.615476    -0.778761
O      7.122430     6.838887    17.966791    -0.614778
O      4.225302     6.381842     0.682409    -0.753712
O      6.296815     5.833699     1.188264    -0.614063
O      1.419328     0.836640     2.648301    -0.628887
O      9.576987     2.699719     1.471940    -0.692076

The following XYZ coordinates are in angstroms. Other properties are in atomic units.
The sperically averaged electron density of each atom fit to a function of the form exp(a - br)
eigen_1, eigen_2 and eigen_3 are the three eigenvalues of traceless quadrupole moment tensor
  atom number  atomic symbol              X              Y              Z     net charge C6 coefficient C8 coefficient C10 coefficient fluctuating dipole atomic polarizability isotropic forcefield polarizability              a              b squared Pearson coefficient          <r^3>          <r^4>         wp_QDO          m_QDO          q_QDO       dipole_x       dipole_y       dipole_z         dipole            Qxy            Qxz            Qyz     Q(x^2-y^2)  Q(3z^2 - R^2)        eigen_1        eigen_2        eigen_3 static polarizability      alpha(xx)      alpha(xy)      alpha(xz)      alpha(yy)      alpha(yz)      alpha(zz) atomic spin moment
            1             Nd       6.719983       7.019574      10.154798       2.059376     142.908990 0.37593480E+04  0.13515619E+06                                17.802557                           16.373167       2.686216       2.488286                    0.999717      86.121650     210.603946       0.637087       0.267414      -1.333082      -0.007145      -0.005025       0.011162       0.014173      -0.054240      -0.018170       0.119194       0.121723      -0.156694      -0.165316       0.030385       0.134931             19.170542      21.644700       1.271116       0.212579      18.694665      -4.371779      17.172260          -0.000041
            2             Nd      11.471198       7.019578      19.601398       2.057128     143.502570 0.37794084E+04  0.13606795E+06                                17.858364                           16.422947       2.687895       2.487776                    0.999712      86.236179     211.080663       0.635718       0.267614      -1.332738       0.008080      -0.005144      -0.011037       0.014614       0.055152      -0.020749      -0.120097       0.119088      -0.158744      -0.165547       0.028122       0.137425             19.232354      21.717325      -1.276211       0.212165      18.755883       4.387191      17.223855          -0.000049
            3             Nd       6.760348       0.572441       9.682666       2.059376     142.908989 0.37593479E+04  0.13515619E+06                                17.802557                           16.373167       2.686216       2.488286                    0.999717      86.121652     210.603950       0.637087       0.267414      -1.333082       0.007145       0.005025      -0.011162       0.014173      -0.054240      -0.018171       0.119194       0.121723      -0.156693      -0.165316       0.030385       0.134931             19.170541      21.644700       1.271115       0.212580      18.694664      -4.371778      17.172259          -0.000041
            4             Nd       2.009133       0.572437       0.236066       2.057128     143.502588 0.37794091E+04  0.13606798E+06                                17.858366                           16.422949       2.687895       2.487776                    0.999712      86.236178     211.080668       0.635718       0.267614      -1.332738      -0.008080       0.005144       0.011037       0.014614       0.055152      -0.020749      -0.120097       0.119088      -0.158744      -0.165547       0.028122       0.137425             19.232356      21.717328      -1.276211       0.212165      18.755884       4.387191      17.223857          -0.000047
            5              H       3.524344       1.864599       5.996865       0.145351       0.952508 0.68970455E+01  0.65022118E+02                                 1.589318                            1.523957      -0.707698       2.549976                    0.999776       3.230903       8.765282       0.514511       1.262739      -0.713736      -0.014049      -0.005186      -0.020163       0.025116      -0.000010       0.006215       0.004727      -0.006081       0.004761      -0.008597       0.000214       0.008383              1.623884       1.506660       0.083987       0.285881       1.324017       0.173953       2.040976           0.000001
            6              H       4.886174       2.183464       6.709030       0.131728       0.952457 0.70690700E+01  0.68047654E+02                                 1.667182                            1.602979      -1.056879       2.378298                    0.996006       3.630473      10.441559       0.466799       1.363091      -0.690012       0.022444       0.003509       0.001732       0.022782       0.000062      -0.003194      -0.000666       0.000682      -0.018638      -0.007212       0.002765       0.004446              1.698030       2.281055       0.010292      -0.144432       1.351366       0.008392       1.461669           0.000004
            7              H       3.431911       4.123981       6.455111       0.104947       1.013584 0.76803487E+01  0.73235145E+02                                 1.555441                            1.531586      -0.577334       2.587974                    0.999958       3.198593       8.295812       0.560834       1.145336      -0.742800       0.006204       0.022107      -0.019569       0.030169       0.002760      -0.000465      -0.004450      -0.014734       0.005919      -0.008865      -0.000655       0.009520              1.554927       1.302158       0.031352      -0.008963       1.547575      -0.271088       1.815049           0.000001
            8              H       2.462996       3.463477       7.496578       0.106130       0.954188 0.73160101E+01  0.70740669E+02                                 1.642443                            1.610911      -0.895736       2.444020                    0.996899       3.634230      10.336157       0.476224       1.330148      -0.697103      -0.028825      -0.006164       0.016274       0.033671       0.005737      -0.004574       0.002896       0.013328      -0.002632      -0.010418       0.000128       0.010290              1.650989       2.110040       0.123193      -0.100924       1.404091       0.032940       1.438837           0.000004
            9              H       4.155915       3.572802       9.133168       0.148975       0.895703 0.69090083E+01  0.66205077E+02                                 1.611891                            1.596387      -0.993496       2.418479                    0.996378       3.533140      10.177606       0.462103       1.383222      -0.686679      -0.005189      -0.017771       0.015086       0.023882       0.003127      -0.000628      -0.000480      -0.004504       0.015056      -0.006373       0.001211       0.005162              1.613405       1.353258       0.049922      -0.064365       1.688249      -0.270657       1.798707           0.000002
           10              H       5.116031       4.242417       8.093685       0.135759       1.066574 0.83935345E+01  0.83954551E+02                                 1.773032                            1.729006      -1.072227       2.369187                    0.996846       3.637962      10.506568       0.458487       1.335609      -0.696731       0.018605       0.000804      -0.013732       0.023137       0.003881      -0.005292      -0.000557       0.001720       0.009661      -0.006665      -0.000977       0.007642              1.787095       2.254547       0.009137      -0.237253       1.563520       0.091725       1.543220           0.000001
           11              H       6.338969       4.204459      14.038973       0.135554       1.017920 0.77047046E+01  0.74353558E+02                                 1.633515                            1.590100      -0.632002       2.573600                    0.999978       3.286078       8.893393       0.515746       1.230621      -0.721457       0.014609      -0.007336       0.013681       0.021317      -0.006755       0.002145       0.000455       0.008657       0.002807      -0.008706       0.000750       0.007956              1.649253       1.955431      -0.280626       0.156608       1.443112      -0.096925       1.549217           0.000002
           12              H       4.884775       4.060211      13.477573       0.136449       1.056322 0.81158702E+01  0.79770280E+02                                 1.705613                            1.655878      -0.829486       2.484514                    0.998840       3.434602       9.545741       0.491866       1.266931      -0.712423      -0.020189      -0.010184      -0.002891       0.022796       0.004751      -0.001630       0.001469      -0.000239       0.000334      -0.005644       0.000945       0.004699              1.724362       1.959790       0.363509       0.198886       1.628918       0.167322       1.584377           0.000001
           13              H       5.749241       6.128274      15.205416       0.104630       1.122435 0.89152972E+01  0.89782907E+02                                 1.779882                            1.739581      -0.883327       2.448936                    0.996898       3.604178      10.166324       0.477819       1.272872      -0.711014       0.022031       0.018235       0.012240       0.031108       0.007952       0.001697       0.003676       0.000384      -0.004936      -0.007547      -0.002469       0.010016              1.789170       2.013667       0.310007       0.253342       1.606241       0.167359       1.747602          -0.000001
           14              H       5.245147       1.864599       3.921867       0.144667       0.953954 0.69090471E+01  0.65151279E+02                                 1.589515                            1.524148      -0.710518       2.548599                    0.999746       3.233144       8.767032       0.515150       1.260862      -0.714136       0.014057      -0.005553       0.020458       0.025435      -0.000218       0.005726      -0.004529      -0.006525       0.004851      -0.008135       0.000028       0.008107              1.624077       1.506765      -0.083981       0.285981       1.324113      -0.173974       2.041352           0.000001
           15              H       3.883319       2.183463       3.209702       0.131457       0.954939 0.70884017E+01  0.68244282E+02                                 1.666133                            1.601991      -1.045146       2.382553                    0.996081       3.629863      10.422609       0.468582       1.357697      -0.691062      -0.022597       0.003587      -0.001241       0.022914       0.000004      -0.003093       0.000915       0.000336      -0.019385      -0.007425       0.003085       0.004340              1.696954       2.279626      -0.010365      -0.144261       1.350560      -0.008395       1.460676           0.000004
           16              H       5.337595       4.123980       3.463621       0.103734       1.019078 0.77354584E+01  0.73910032E+02                                 1.562725                            1.538396      -0.579355       2.587082                    0.999954       3.208818       8.337177       0.558737       1.147311      -0.742305      -0.005904       0.022277       0.020014       0.030523      -0.002547      -0.000575       0.004530      -0.015070       0.005584      -0.008887      -0.000797       0.009685              1.562296       1.307279      -0.031625      -0.009058       1.554912       0.273491       1.824696           0.000001
           17              H       6.306505       3.463475       2.422154       0.105748       0.955473 0.73279488E+01  0.70889317E+02                                 1.644326                            1.612528      -0.894841       2.443736                    0.996847       3.637764      10.350693       0.475822       1.330648      -0.696995       0.028544      -0.005899      -0.016817       0.033650      -0.005699      -0.004386      -0.002610       0.013477      -0.003549      -0.010102      -0.000282       0.010384              1.652975       2.113388      -0.123700      -0.101507       1.405321      -0.032878       1.440215           0.000004
           18              H       4.613588       3.572799       0.785564       0.149720       0.895026 0.69046585E+01  0.66172800E+02                                 1.613090                            1.597512      -1.000945       2.415669                    0.996249       3.534465      10.192115       0.461096       1.386045      -0.686123       0.005224      -0.017772      -0.014906       0.023776      -0.002832      -0.000898       0.000401      -0.004526       0.014814      -0.006131       0.001015       0.005116              1.614628       1.354105      -0.049963      -0.064416       1.689615       0.271060       1.800164           0.000003
           19              H       3.653476       4.242415       1.825047       0.135606       1.068290 0.84091558E+01  0.84134204E+02                                 1.773374                            1.729310      -1.069112       2.370238                    0.996796       3.639876      10.507151       0.459052       1.333596      -0.697124      -0.018860       0.000651       0.013400       0.023145      -0.004075      -0.005739       0.000383       0.001715       0.009715      -0.007143      -0.000903       0.008046              1.787460       2.255224      -0.009099      -0.237375       1.563717      -0.091747       1.543439           0.000001
           20              H       3.734892       4.204460      15.717223       0.133111       1.024326 0.77610308E+01  0.75001566E+02                                 1.637223                            1.593297      -0.647686       2.564308                    0.999916       3.295542       8.912766       0.516714       1.226606      -0.722355      -0.015405      -0.007669      -0.013550       0.021903       0.006696       0.002662      -0.000576       0.008333       0.002683      -0.008680       0.000638       0.008042              1.653147       1.961215       0.282151       0.157639       1.445937       0.097427       1.552288           0.000002
           21              H       5.189085       4.060212      16.278623       0.134293       1.063533 0.81833770E+01  0.80593107E+02                                 1.712612                            1.662110      -0.826296       2.484518                    0.998842       3.446744       9.586081       0.491273       1.265954      -0.712626       0.020505      -0.010523       0.002507       0.023183      -0.004784      -0.001488      -0.001614      -0.000191      -0.000160      -0.005621       0.000807       0.004814              1.731650       1.968968      -0.366570       0.200513       1.635584      -0.168693       1.590396           0.000001
           22              H       4.324633       6.128274      14.550780       0.105055       1.123376 0.89213359E+01  0.89826614E+02                                 1.777805                            1.737607      -0.880400       2.449851                    0.996958       3.603673      10.151997       0.479321       1.269126      -0.711794      -0.022185       0.018184      -0.011948       0.031074      -0.007976       0.001736      -0.003774       0.000301      -0.004537      -0.007641      -0.002411       0.010052              1.787066       2.011362      -0.309457       0.252922       1.604435      -0.166987       1.745400          -0.000001
           23              H       9.955987       5.727416      13.840599       0.145350       0.952509 0.68970540E+01  0.65022218E+02                                 1.589320                            1.523958      -0.707699       2.549976                    0.999776       3.230905       8.765289       0.514511       1.262739      -0.713736       0.014049       0.005186       0.020163       0.025116      -0.000010       0.006215       0.004727      -0.006081       0.004761      -0.008596       0.000214       0.008382              1.623886       1.506661       0.083987       0.285881       1.324018       0.173953       2.040978           0.000001
           24              H       8.594157       5.408551      13.128434       0.131728       0.952458 0.70690748E+01  0.68047707E+02                                 1.667182                            1.602979      -1.056879       2.378298                    0.996006       3.630474      10.441560       0.466800       1.363090      -0.690012      -0.022444      -0.003509      -0.001732       0.022782       0.000062      -0.003194      -0.000666       0.000682      -0.018638      -0.007212       0.002765       0.004446              1.698030       2.281055       0.010292      -0.144432       1.351366       0.008392       1.461669           0.000004
           25              H      10.048420       3.468034      13.382353       0.104947       1.013584 0.76803504E+01  0.73235169E+02                                 1.555442                            1.531586      -0.577334       2.587974                    0.999958       3.198593       8.295814       0.560834       1.145337      -0.742799      -0.006204      -0.022107       0.019569       0.030169       0.002760      -0.000465      -0.004450      -0.014734       0.005919      -0.008865      -0.000655       0.009520              1.554928       1.302158       0.031352      -0.008963       1.547576      -0.271088       1.815050           0.000001
           26              H      11.017335       4.128538      12.340886       0.106131       0.954188 0.73160100E+01  0.70740667E+02                                 1.642443                            1.610911      -0.895736       2.444020                    0.996899       3.634230      10.336157       0.476224       1.330148      -0.697103       0.028825       0.006164      -0.016274       0.033671       0.005737      -0.004574       0.002896       0.013328      -0.002632      -0.010418       0.000128       0.010290              1.650989       2.110040       0.123193      -0.100924       1.404091       0.032940       1.438836           0.000004
           27              H       9.324416       4.019213      10.704296       0.148974       0.895703 0.69090108E+01  0.66205108E+02                                 1.611892                            1.596388      -0.993496       2.418479                    0.996378       3.533141      10.177610       0.462103       1.383222      -0.686679       0.005189       0.017771      -0.015086       0.023882       0.003127      -0.000628      -0.000480      -0.004504       0.015056      -0.006373       0.001211       0.005162              1.613405       1.353258       0.049922      -0.064365       1.688250      -0.270657       1.798708           0.000003
           28              H       8.364300       3.349598      11.743779       0.135759       1.066574 0.83935300E+01  0.83954496E+02                                 1.773031                            1.729005      -1.072226       2.369187                    0.996846       3.637961      10.506565       0.458487       1.335609      -0.696731      -0.018605      -0.000804       0.013732       0.023137       0.003881      -0.005292      -0.000557       0.001720       0.009661      -0.006665      -0.000977       0.007642              1.787095       2.254546       0.009137      -0.237253       1.563520       0.091725       1.543219           0.000001
           29              H       7.141362       3.387556       5.798491       0.135554       1.017920 0.77047005E+01  0.74353508E+02                                 1.633515                            1.590100      -0.632002       2.573600                    0.999978       3.286077       8.893390       0.515746       1.230621      -0.721457      -0.014609       0.007336      -0.013681       0.021317      -0.006755       0.002145       0.000455       0.008657       0.002807      -0.008706       0.000750       0.007956              1.649253       1.955431      -0.280626       0.156608       1.443111      -0.096925       1.549216           0.000002
           30              H       8.595556       3.531804       6.359891       0.136449       1.056321 0.81158664E+01  0.79770230E+02                                 1.705613                            1.655878      -0.829485       2.484514                    0.998840       3.434601       9.545736       0.491867       1.266931      -0.712423       0.020189       0.010184       0.002891       0.022796       0.004751      -0.001630       0.001468      -0.000239       0.000334      -0.005644       0.000945       0.004699              1.724361       1.959789       0.363509       0.198886       1.628918       0.167322       1.584376           0.000001
           31              H       7.731090       1.463741       4.632048       0.104630       1.122435 0.89153026E+01  0.89782977E+02                                 1.779882                            1.739582      -0.883328       2.448936                    0.996898       3.604179      10.166329       0.477819       1.272872      -0.711014      -0.022031      -0.018235      -0.012240       0.031108       0.007952       0.001697       0.003676       0.000384      -0.004936      -0.007547      -0.002469       0.010016              1.789171       2.013668       0.310007       0.253342       1.606242       0.167359       1.747603          -0.000001
           32              H       8.235184       5.727416      15.915597       0.144666       0.953955 0.69090560E+01  0.65151382E+02                                 1.589516                            1.524149      -0.710518       2.548599                    0.999746       3.233146       8.767038       0.515150       1.260862      -0.714136      -0.014057       0.005553      -0.020457       0.025435      -0.000218       0.005726      -0.004529      -0.006525       0.004851      -0.008135       0.000028       0.008107              1.624078       1.506766      -0.083981       0.285981       1.324114      -0.173974       2.041354           0.000001
           33              H       9.597012       5.408552      16.627762       0.131457       0.954939 0.70884014E+01  0.68244282E+02                                 1.666133                            1.601991      -1.045146       2.382553                    0.996081       3.629863      10.422611       0.468581       1.357698      -0.691061       0.022597      -0.003587       0.001241       0.022914       0.000004      -0.003093       0.000915       0.000336      -0.019385      -0.007425       0.003085       0.004340              1.696954       2.279626      -0.010365      -0.144261       1.350560      -0.008395       1.460676           0.000004
           34              H       8.142736       3.468035      16.373843       0.103734       1.019078 0.77354584E+01  0.73910031E+02                                 1.562725                            1.538396      -0.579356       2.587082                    0.999954       3.208818       8.337177       0.558737       1.147311      -0.742305       0.005904      -0.022277      -0.020014       0.030523      -0.002547      -0.000575       0.004530      -0.015070       0.005584      -0.008887      -0.000797       0.009685              1.562296       1.307279      -0.031625      -0.009058       1.554912       0.273491       1.824696           0.000001
           35              H       7.173826       4.128540      17.415310       0.105748       0.955472 0.73279451E+01  0.70889271E+02                                 1.644325                            1.612527      -0.894841       2.443737                    0.996847       3.637763      10.350689       0.475822       1.330648      -0.696995      -0.028544       0.005899       0.016817       0.033650      -0.005699      -0.004386      -0.002610       0.013477      -0.003549      -0.010102      -0.000282       0.010384              1.652975       2.113388      -0.123700      -0.101507       1.405321      -0.032878       1.440215           0.000004
           36              H       8.866743       4.019216      19.051900       0.149720       0.895027 0.69046628E+01  0.66172850E+02                                 1.613091                            1.597512      -1.000945       2.415669                    0.996249       3.534466      10.192118       0.461096       1.386045      -0.686123      -0.005224       0.017772       0.014906       0.023776      -0.002832      -0.000898       0.000401      -0.004526       0.014814      -0.006131       0.001015       0.005116              1.614628       1.354105      -0.049963      -0.064416       1.689615       0.271060       1.800164           0.000003
           37              H       9.826855       3.349600      18.012417       0.135607       1.068289 0.84091458E+01  0.84134078E+02                                 1.773372                            1.729308      -1.069111       2.370239                    0.996796       3.639874      10.507143       0.459052       1.333596      -0.697124       0.018860      -0.000651      -0.013400       0.023145      -0.004075      -0.005739       0.000383       0.001715       0.009715      -0.007143      -0.000903       0.008046              1.787458       2.255222      -0.009099      -0.237375       1.563716      -0.091746       1.543438           0.000001
           38              H       9.745439       3.387555       4.120241       0.133111       1.024325 0.77610163E+01  0.75001382E+02                                 1.637220                            1.593295      -0.647684       2.564309                    0.999916       3.295539       8.912752       0.516714       1.226605      -0.722356       0.015405       0.007669       0.013550       0.021903       0.006696       0.002662      -0.000576       0.008332       0.002683      -0.008680       0.000638       0.008042              1.653144       1.961212       0.282151       0.157639       1.445935       0.097427       1.552286           0.000002
           39              H       8.291246       3.531803       3.558841       0.134293       1.063532 0.81833728E+01  0.80593055E+02                                 1.712612                            1.662109      -0.826295       2.484518                    0.998842       3.446743       9.586077       0.491273       1.265954      -0.712626      -0.020505       0.010523      -0.002507       0.023183      -0.004784      -0.001488      -0.001614      -0.000192      -0.000160      -0.005621       0.000807       0.004814              1.731649       1.968968      -0.366570       0.200512       1.635584      -0.168693       1.590396           0.000001
           40              H       9.155698       1.463741       5.286684       0.105054       1.123377 0.89213466E+01  0.89826750E+02                                 1.777807                            1.737609      -0.880401       2.449851                    0.996958       3.603675      10.152005       0.479321       1.269126      -0.711794       0.022185      -0.018184       0.011948       0.031074      -0.007976       0.001736      -0.003774       0.000301      -0.004537      -0.007641      -0.002411       0.010052              1.787067       2.011364      -0.309458       0.252922       1.604436      -0.166987       1.745402          -0.000001
           41              C       3.602740       1.126657       7.905229       0.710566      19.739387 0.22962733E+03  0.46651832E+04                                 6.809546                            5.448605      -0.119403       2.036474                    0.999560      21.156371      59.103807       0.621846       0.484818      -1.010682       0.009629      -0.022335       0.022088       0.032855      -0.040035      -0.007870       0.094168      -0.074567      -0.023443      -0.087615      -0.035002       0.122617              7.517343       8.700572       0.594906       0.329395       6.922638      -2.958355       6.928819           0.000003
           42              C       3.926128       2.140949       6.835990      -0.333920      27.916065 0.45343241E+03  0.10748529E+05                                 7.906332                            6.976754       0.097010       2.027523                    0.997513      29.739684      85.217755       0.641866       0.402555      -1.075681      -0.034541       0.077355       0.028000       0.089224      -0.013711       0.007791       0.024986      -0.031125      -0.091344      -0.042811       0.000527       0.042284              8.431331       7.211840      -0.107981      -0.513471       9.157056      -0.621479       8.925097           0.000005
           43              C       3.392677       3.540915       7.228772      -0.121916      24.422492 0.40136663E+03  0.92699967E+04                                 7.402737                            6.704016       0.106914       2.037105                    0.999520      28.143256      80.773919       0.631550       0.419914      -1.059632       0.090952      -0.047846       0.053616       0.115915       0.003171       0.007230       0.038504      -0.060825      -0.019099      -0.033377      -0.024112       0.057489              7.829818       6.591074       0.303455       0.713620       9.286871       1.866855       7.611510           0.000009
           44              C       4.188365       4.166497       8.367442      -0.342176      29.651937 0.46193501E+03  0.11046301E+05                                 8.341588                            7.086607      -0.138004       1.949818                    0.996153      30.345354      88.513184       0.628265       0.407687      -1.067888      -0.055574      -0.035243      -0.068232       0.094795       0.024118       0.005829       0.009679       0.000408       0.045512      -0.031876       0.004987       0.026889              9.271784       7.159968       0.031235       0.383556      12.456528       3.316029       8.198856           0.000004
           45              C       9.782743       2.063512      11.045500       0.715875      19.974438 0.22617684E+03  0.45844022E+04                                 6.948324                            5.442836      -0.047141       2.069090                    0.999756      20.991701      58.855270       0.615231       0.491172      -1.005929      -0.003855      -0.039695      -0.000477       0.039884       0.029680      -0.013613      -0.060384      -0.006001       0.295524      -0.085671      -0.037754       0.123425              7.856978       7.873647      -0.166173       0.414928      10.763949       2.583377       4.933337           0.000005
           46              C       5.963130       5.498137      12.495619       0.659799      20.355661 0.25497890E+03  0.53176701E+04                                 6.992533                            5.744335      -0.148786       2.012152                    0.999641      22.169786      62.752036       0.605177       0.485296      -1.010428      -0.014471       0.012886      -0.019602       0.027562      -0.024756       0.035042       0.022731       0.120953      -0.125828      -0.075057      -0.018230       0.093288              7.680712       5.083452       0.687485      -1.950352       7.441588      -0.897581      10.517097           0.000006
           47              C       5.566830       4.702495      13.727525      -0.340886      29.936657 0.45953666E+03  0.10963812E+05                                 8.390087                            7.065178      -0.069412       1.962643                    0.997247      30.562247      88.756711       0.630242       0.407340      -1.069172      -0.033091       0.061524       0.060417       0.092360      -0.010443      -0.008241       0.018736      -0.006933       0.044756      -0.019536      -0.010744       0.030279              9.386538       8.003646       0.152625      -2.248572       6.650599      -0.345373      13.505370           0.000006
           48              C       5.166745       1.126655       2.013503       0.705985      19.827242 0.23084362E+03  0.46957488E+04                                 6.824741                            5.459524      -0.123784       2.034108                    0.999534      21.220472      59.305730       0.621865       0.484198      -1.011079      -0.010360      -0.020153      -0.021462       0.031210       0.039895      -0.008444      -0.094723      -0.074469      -0.022772      -0.087714      -0.035482       0.123196              7.534782       8.720260      -0.595657       0.330962       6.938480       2.967018       6.945606           0.000003
           49              C       4.843365       2.140947       3.082742      -0.332974      27.891991 0.45284807E+03  0.10730691E+05                                 7.901071                            6.972257       0.101789       2.029033                    0.997478      29.722249      85.138331       0.642104       0.402555      -1.075734       0.034583       0.076508      -0.027651       0.088397       0.013786       0.009952      -0.025059      -0.029492      -0.088298      -0.043359       0.002336       0.041023              8.425677       7.206696       0.107595      -0.512355       9.150699       0.623136       8.919635           0.000005
           50              C       5.376825       3.540913       2.689960      -0.119132      24.350672 0.39980845E+03  0.92244120E+04                                 7.384639                            6.687699       0.113548       2.039620                    0.999539      28.089500      80.559994       0.632829       0.419501      -1.059965      -0.091228      -0.047105      -0.053106       0.115593      -0.004605       0.008071      -0.037771      -0.059816      -0.019130      -0.032964      -0.023804       0.056768              7.810076       6.577025      -0.302667       0.710139       9.258370      -1.853945       7.594833           0.000009
           51              C       4.581141       4.166495       1.551290      -0.343598      29.660034 0.46213562E+03  0.11051060E+05                                 8.338246                            7.084510      -0.135116       1.950801                    0.996193      30.349033      88.491384       0.628912       0.407269      -1.068282       0.054967      -0.034414       0.068935       0.094645      -0.024639       0.005795      -0.010035       0.001647       0.049615      -0.033137       0.005450       0.027687              9.267412       7.158045      -0.030009       0.383424      12.448182      -3.311933       8.196009           0.000004
           52              C       8.408402       2.063514      18.710696       0.715144      19.990983 0.22640754E+03  0.45901149E+04                                 6.950688                            5.444737      -0.038956       2.071283                    0.999763      21.003395      58.889130       0.615289       0.491014      -1.006039       0.003518      -0.038223       0.000301       0.038386      -0.029755      -0.011997       0.060181      -0.004578       0.299951      -0.086893      -0.037121       0.124013              7.859575       7.876680       0.165812       0.415322      10.767418      -2.584260       4.934627           0.000005
           53              C       4.110740       5.498138      17.260577       0.657931      20.360077 0.25508433E+03  0.53197380E+04                                 6.990472                            5.743386      -0.145996       2.013312                    0.999652      22.166810      62.716631       0.605642       0.484935      -1.010746       0.014299       0.011897       0.017958       0.025855       0.024251       0.036256      -0.023923       0.122419      -0.122864      -0.076441      -0.017431       0.093872              7.678002       5.082011      -0.687783      -1.949733       7.440948       0.897727      10.511046           0.000006
           54              C       4.507034       4.702495      16.028671      -0.335042      29.766600 0.45619956E+03  0.10864342E+05                                 8.358529                            7.039363      -0.068082       1.964361                    0.997257      30.455101      88.363812       0.631414       0.407327      -1.069185       0.033533       0.058520      -0.060777       0.090790       0.010814      -0.006787      -0.018562      -0.005360       0.042747      -0.020144      -0.008972       0.029116              9.349540       7.981749      -0.152786      -2.231639       6.629757       0.341590      13.437113           0.000006
           55              C       9.877591       6.465358      11.932235       0.710567      19.739382 0.22962725E+03  0.46651811E+04                                 6.809545                            5.448604      -0.119402       2.036474                    0.999560      21.156366      59.103787       0.621846       0.484817      -1.010682      -0.009629       0.022335      -0.022088       0.032855      -0.040035      -0.007870       0.094168      -0.074567      -0.023443      -0.087615      -0.035002       0.122617              7.517341       8.700569       0.594906       0.329395       6.922636      -2.958354       6.928818           0.000003
           56              C       9.554203       5.451066      13.001474      -0.333921      27.916069 0.45343247E+03  0.10748531E+05                                 7.906333                            6.976755       0.097010       2.027523                    0.997513      29.739689      85.217775       0.641866       0.402555      -1.075681       0.034541      -0.077355      -0.028000       0.089224      -0.013711       0.007791       0.024986      -0.031125      -0.091344      -0.042811       0.000527       0.042284              8.431332       7.211840      -0.107981      -0.513471       9.157057      -0.621478       8.925098           0.000005
           57              C      10.087654       4.051100      12.608692      -0.121916      24.422494 0.40136668E+03  0.92699983E+04                                 7.402738                            6.704017       0.106914       2.037104                    0.999520      28.143259      80.773933       0.631550       0.419914      -1.059632      -0.090952       0.047846      -0.053616       0.115915       0.003171       0.007230       0.038504      -0.060825      -0.019099      -0.033377      -0.024112       0.057489              7.829819       6.591074       0.303455       0.713620       9.286872       1.866856       7.611511           0.000009
           58              C       9.291966       3.425518      11.470022      -0.342176      29.651944 0.46193514E+03  0.11046305E+05                                 8.341589                            7.086608      -0.138004       1.949818                    0.996153      30.345359      88.513203       0.628265       0.407687      -1.067888       0.055574       0.035243       0.068232       0.094795       0.024118       0.005829       0.009679       0.000408       0.045512      -0.031876       0.004987       0.026889              9.271785       7.159968       0.031235       0.383556      12.456530       3.316030       8.198857           0.000004
           59              C       3.697588       5.528503       8.791964       0.715875      19.974436 0.22617681E+03  0.45844016E+04                                 6.948324                            5.442836      -0.047141       2.069090                    0.999756      20.991700      58.855269       0.615231       0.491172      -1.005929       0.003855       0.039695       0.000477       0.039884       0.029680      -0.013613      -0.060383      -0.006000       0.295524      -0.085671      -0.037754       0.123425              7.856978       7.873647      -0.166173       0.414928      10.763949       2.583377       4.933337           0.000005
           60              C       7.517201       2.093878       7.341845       0.659799      20.355658 0.25497886E+03  0.53176690E+04                                 6.992533                            5.744334      -0.148786       2.012153                    0.999641      22.169784      62.752029       0.605177       0.485296      -1.010428       0.014471      -0.012886       0.019602       0.027562      -0.024756       0.035042       0.022731       0.120953      -0.125828      -0.075057      -0.018230       0.093288              7.680712       5.083452       0.687485      -1.950352       7.441587      -0.897581      10.517096           0.000006
           61              C       7.913501       2.889520       6.109939      -0.340886      29.936658 0.45953668E+03  0.10963813E+05                                 8.390087                            7.065178      -0.069411       1.962644                    0.997247      30.562246      88.756702       0.630242       0.407340      -1.069172       0.033091      -0.061524      -0.060417       0.092360      -0.010443      -0.008241       0.018736      -0.006933       0.044756      -0.019535      -0.010744       0.030279              9.386538       8.003645       0.152625      -2.248571       6.650599      -0.345373      13.505369           0.000005
           62              C       8.313586       6.465360      17.823961       0.705985      19.827239 0.23084357E+03  0.46957475E+04                                 6.824740                            5.459523      -0.123783       2.034108                    0.999534      21.220469      59.305716       0.621865       0.484198      -1.011079       0.010360       0.020153       0.021462       0.031210       0.039895      -0.008444      -0.094723      -0.074469      -0.022772      -0.087714      -0.035482       0.123196              7.534781       8.720259      -0.595657       0.330962       6.938478       2.967018       6.945605           0.000003
           63              C       8.636966       5.451068      16.754722      -0.332973      27.891982 0.45284788E+03  0.10730685E+05                                 7.901069                            6.972255       0.101789       2.029033                    0.997478      29.722243      85.138309       0.642104       0.402555      -1.075734      -0.034583      -0.076508       0.027651       0.088397       0.013786       0.009952      -0.025059      -0.029492      -0.088298      -0.043359       0.002336       0.041023              8.425675       7.206695       0.107595      -0.512355       9.150696       0.623136       8.919633           0.000005
           64              C       8.103506       4.051102      17.147504      -0.119132      24.350674 0.39980850E+03  0.92244132E+04                                 7.384639                            6.687699       0.113548       2.039620                    0.999539      28.089501      80.559996       0.632829       0.419501      -1.059965       0.091228       0.047105       0.053106       0.115593      -0.004605       0.008071      -0.037771      -0.059815      -0.019129      -0.032964      -0.023804       0.056768              7.810076       6.577025      -0.302667       0.710139       9.258370      -1.853945       7.594834           0.000009
           65              C       8.899190       3.425520      18.286174      -0.343598      29.660043 0.46213580E+03  0.11051066E+05                                 8.338249                            7.084512      -0.135116       1.950801                    0.996193      30.349039      88.491410       0.628912       0.407269      -1.068282      -0.054967       0.034414      -0.068935       0.094645      -0.024639       0.005795      -0.010035       0.001647       0.049615      -0.033137       0.005449       0.027688              9.267415       7.158046      -0.030009       0.383425      12.448187      -3.311934       8.196012           0.000004
           66              C       5.071929       5.528501       1.126768       0.715144      19.990983 0.22640754E+03  0.45901149E+04                                 6.950688                            5.444737      -0.038955       2.071283                    0.999763      21.003395      58.889131       0.615289       0.491014      -1.006039      -0.003518       0.038223      -0.000300       0.038386      -0.029755      -0.011997       0.060181      -0.004578       0.299951      -0.086893      -0.037121       0.124013              7.859575       7.876680       0.165812       0.415322      10.767417      -2.584260       4.934628           0.000005
           67              C       1.252291       2.093877       2.576887       0.657931      20.360073 0.25508427E+03  0.53197366E+04                                 6.990471                            5.743386      -0.145996       2.013312                    0.999652      22.166807      62.716619       0.605642       0.484935      -1.010746      -0.014299      -0.011897      -0.017958       0.025855       0.024251       0.036256      -0.023923       0.122419      -0.122864      -0.076441      -0.017431       0.093872              7.678000       5.082010      -0.687783      -1.949733       7.440947       0.897726      10.511044           0.000006
           68              C       8.973297       2.889520       3.808793      -0.335043      29.766599 0.45619956E+03  0.10864341E+05                                 8.358529                            7.039363      -0.068080       1.964361                    0.997257      30.455097      88.363790       0.631414       0.407327      -1.069185      -0.033533      -0.058520       0.060777       0.090790       0.010814      -0.006787      -0.018562      -0.005360       0.042747      -0.020144      -0.008972       0.029116              9.349539       7.981748      -0.152787      -2.231640       6.629757       0.341589      13.437114           0.000006
           69              C       5.036935       5.557355      14.878098      -0.131857      26.479728 0.40670101E+03  0.94819299E+04                                 7.953371                            6.806084      -0.259675       1.914314                    0.998668      29.146716      85.739926       0.615083       0.427121      -1.048716       0.000468      -0.100405      -0.000618       0.100408       0.001438      -0.034119       0.000458      -0.018926       0.129705      -0.044439      -0.012085       0.056523              8.878100       7.429515       0.000751      -1.977906       5.953459      -0.000290      13.251324           0.000003
           70              C       8.443396       2.034660       4.959366      -0.131857      26.479716 0.40670079E+03  0.94819232E+04                                 7.953367                            6.806081      -0.259675       1.914314                    0.998668      29.146709      85.739895       0.615084       0.427121      -1.048716      -0.000468       0.100405       0.000618       0.100408       0.001439      -0.034119       0.000458      -0.018925       0.129705      -0.044439      -0.012085       0.056523              8.878096       7.429513       0.000750      -1.977904       5.953457      -0.000290      13.251317           0.000004
           71              O       4.515216       0.680247       8.696744      -0.781547      50.269978 0.81522873E+03  0.21749464E+05                                10.792817                            8.886319       0.007653       1.990991                    0.997342      32.104134      88.930408       0.632035       0.363242      -1.135534      -0.021425       0.018305      -0.070847       0.076246      -0.055064       0.035211       0.040254      -0.060493       0.083716      -0.097650       0.033346       0.064304             12.028474      16.214863      -3.400834       4.101422       9.348157      -3.592068      10.522401          -0.000002
           72              O       2.411581       0.753130       8.048059      -0.617201      33.707155 0.53785635E+03  0.12906097E+05                                 8.195970                            7.143407       0.540742       2.220096                    0.996124      27.942577      72.918480       0.717467       0.355775      -1.143780      -0.036879       0.041331      -0.051885       0.075897       0.016496      -0.026198       0.064525       0.040594      -0.118178      -0.094461       0.044891       0.049570              8.821111      12.983602       2.492380      -0.766299       6.885815      -1.312822       6.593917          -0.000002
           73              O       8.936111       1.210170      10.601141      -0.755178      50.292542 0.81173948E+03  0.21633488E+05                                10.850068                            8.890187      -0.051877       1.982987                    0.997231      31.573869      87.419583       0.629448       0.365121      -1.134053       0.028179       0.039273       0.038325       0.061687       0.062619       0.009797      -0.017537      -0.066855       0.203925      -0.106714       0.034212       0.072502             12.323124      13.894185       5.477554       3.161627      14.589203       3.262246       8.485982          -0.000000
           74              O       2.890328       1.758313      11.106996      -0.614126      32.092329 0.54533970E+03  0.13129830E+05                                 7.914198                            7.195485       0.599558       2.237555                    0.996799      28.031766      73.254277       0.714545       0.356028      -1.143673       0.001339       0.041227       0.036278       0.054932      -0.036156      -0.014120      -0.054711       0.085646       0.107741      -0.097707       0.036974       0.060733              8.247323      11.144088      -1.758087      -0.164721       8.067982       0.553008       5.529900           0.000000
           75              O       6.130176       6.755373      12.567033      -0.630303      31.361825 0.54954813E+03  0.13270418E+05                                 7.783382                            7.224513       0.448552       2.180259                    0.995894      28.454444      74.722828       0.712171       0.356158      -1.142379      -0.034674       0.003846       0.064499       0.073330       0.000087       0.029901      -0.004868      -0.018955      -0.260191      -0.093890       0.040807       0.053083              7.974349       5.971669       0.779884      -0.588690      10.933375      -1.368715       7.018003          -0.000004
           76              O       6.170522       4.892294      11.390672      -0.692587      36.356513 0.63357744E+03  0.15818939E+05                                 8.561844                            7.718979       0.596550       2.209284                    0.996790      29.610041      78.503567       0.695628       0.352656      -1.147711      -0.035255      -0.042673       0.034245       0.065089      -0.036991       0.014760       0.052895       0.116022       0.121942      -0.109242       0.048448       0.060794              9.036542       7.165709      -0.601605      -1.068875       7.778255       2.332596      12.165662           0.000006
           77              O       4.254266       0.680244       1.221988      -0.778761      50.172035 0.81303879E+03  0.21677158E+05                                10.781153                            8.875983      -0.000100       1.989307                    0.997236      32.062352      88.795626       0.632211       0.363373      -1.135394       0.021409       0.017982       0.072094       0.077326       0.054069       0.036464      -0.040590      -0.058872       0.086248      -0.097703       0.033762       0.063941             12.016007      16.198467       3.398259       4.099276       9.337494       3.587476      10.512061          -0.000002
           78              O       6.357901       0.753128       1.870673      -0.614778      33.686291 0.53736387E+03  0.12892351E+05                                 8.195756                            7.143024       0.538961       2.219820                    0.996099      27.922807      72.880343       0.716994       0.356063      -1.143457       0.034138       0.041476       0.051904       0.074697      -0.016639      -0.026558      -0.065060       0.042809      -0.115785      -0.095099       0.044815       0.050284              8.820974      12.983333      -2.492310      -0.766680       6.885373       1.312815       6.594216          -0.000002
           79              O       9.255029       1.210173      19.155055      -0.753712      50.208574 0.81002064E+03  0.21575340E+05                                10.836037                            8.879149      -0.046415       1.984834                    0.997308      31.547236      87.308944       0.630038       0.364987      -1.134204      -0.028169       0.039766      -0.039694       0.062853      -0.062338       0.010469       0.017293      -0.065228       0.203333      -0.106094       0.034030       0.072064             12.306693      13.877992      -5.470383       3.157053      14.567486      -3.257048       8.474600          -0.000000
           80              O       7.183516       1.758316      18.649200      -0.614063      32.120844 0.54598080E+03  0.13149661E+05                                 7.920069                            7.200905       0.591740       2.234979                    0.996755      28.042243      73.303631       0.714070       0.356146      -1.143532      -0.001318       0.040731      -0.035777       0.054228       0.035269      -0.013638       0.054093       0.085653       0.107828      -0.096725       0.036438       0.060287              8.253543      11.152049       1.759350      -0.164869       8.074739      -0.553945       5.533843           0.000000
           81              O      12.061003       6.755375      17.189163      -0.628886      31.348365 0.54924036E+03  0.13261385E+05                                 7.782234                            7.223488       0.451176       2.181177                    0.995962      28.444025      74.695662       0.712061       0.356256      -1.142278       0.035441       0.002583      -0.062613       0.071994      -0.000958       0.029793       0.003670      -0.020037      -0.260559      -0.093927       0.040383       0.053543              7.973245       5.971069      -0.779889      -0.588859      10.931518       1.367482       7.017147          -0.000004
           82              O       3.903344       4.892296      18.365524      -0.692076      36.338152 0.63327890E+03  0.15809512E+05                                 8.558358                            7.716926       0.601831       2.210813                    0.996841      29.606750      78.488148       0.695757       0.352635      -1.147737       0.034913      -0.042176      -0.034741       0.064843       0.036574       0.014662      -0.053376       0.116323       0.122314      -0.109480       0.048287       0.061194              9.032090       7.163289       0.601158      -1.067948       7.776402      -2.330889      12.156579           0.000006
           83              O       8.965115       6.911768      11.140720      -0.781546      50.269963 0.81522845E+03  0.21749455E+05                                10.792814                            8.886317       0.007653       1.990991                    0.997342      32.104129      88.930388       0.632036       0.363242      -1.135534       0.021425      -0.018305       0.070847       0.076246      -0.055064       0.035211       0.040254      -0.060493       0.083716      -0.097650       0.033346       0.064304             12.028471      16.214859      -3.400833       4.101421       9.348156      -3.592067      10.522399          -0.000002
           84              O      11.068750       6.838885      11.789405      -0.617201      33.707150 0.53785626E+03  0.12906094E+05                                 8.195969                            7.143406       0.540741       2.220095                    0.996124      27.942574      72.918472       0.717467       0.355775      -1.143779       0.036879      -0.041331       0.051885       0.075897       0.016496      -0.026198       0.064525       0.040595      -0.118178      -0.094461       0.044891       0.049570              8.821111      12.983601       2.492380      -0.766299       6.885815      -1.312822       6.593916          -0.000002
           85              O       4.544220       6.381845       9.236323      -0.755177      50.292538 0.81173941E+03  0.21633486E+05                                10.850068                            8.890187      -0.051877       1.982987                    0.997231      31.573867      87.419579       0.629448       0.365121      -1.134053      -0.028179      -0.039273      -0.038325       0.061687       0.062619       0.009797      -0.017537      -0.066855       0.203925      -0.106714       0.034212       0.072502             12.323123      13.894185       5.477553       3.161627      14.589202       3.262246       8.485982          -0.000000
           86              O      10.590003       5.833702       8.730468      -0.614126      32.092335 0.54533983E+03  0.13129834E+05                                 7.914199                            7.195485       0.599558       2.237555                    0.996799      28.031769      73.254288       0.714545       0.356028      -1.143673      -0.001339      -0.041227      -0.036278       0.054932      -0.036156      -0.014120      -0.054711       0.085646       0.107741      -0.097707       0.036974       0.060733              8.247324      11.144090      -1.758087      -0.164721       8.067983       0.553008       5.529901           0.000000
           87              O       7.350155       0.836642       7.270431      -0.630303      31.361827 0.54954819E+03  0.13270420E+05                                 7.783383                            7.224514       0.448551       2.180259                    0.995894      28.454444      74.722831       0.712171       0.356158      -1.142379       0.034674      -0.003846      -0.064499       0.073329       0.000087       0.029901      -0.004868      -0.018955      -0.260191      -0.093890       0.040807       0.053083              7.974350       5.971670       0.779884      -0.588690      10.933376      -1.368715       7.018004          -0.000004
           88              O       7.309809       2.699721       8.446792      -0.692586      36.356511 0.63357740E+03  0.15818938E+05                                 8.561844                            7.718979       0.596550       2.209284                    0.996790      29.610040      78.503564       0.695628       0.352656      -1.147711       0.035254       0.042673      -0.034245       0.065089      -0.036991       0.014760       0.052895       0.116022       0.121942      -0.109242       0.048448       0.060794              9.036542       7.165709      -0.601605      -1.068875       7.778255       2.332596      12.165661           0.000006
           89              O       9.226065       6.911771      18.615476      -0.778761      50.172040 0.81303891E+03  0.21677162E+05                                10.781153                            8.875983      -0.000100       1.989307                    0.997236      32.062355      88.795634       0.632211       0.363373      -1.135395      -0.021409      -0.017982      -0.072094       0.077326       0.054069       0.036464      -0.040590      -0.058872       0.086248      -0.097703       0.033762       0.063940             12.016008      16.198468       3.398259       4.099276       9.337495       3.587476      10.512061          -0.000002
           90              O       7.122430       6.838887      17.966791      -0.614778      33.686288 0.53736382E+03  0.12892349E+05                                 8.195756                            7.143024       0.538960       2.219820                    0.996099      27.922804      72.880337       0.716994       0.356063      -1.143457      -0.034138      -0.041475      -0.051904       0.074697      -0.016639      -0.026557      -0.065060       0.042809      -0.115785      -0.095099       0.044815       0.050284              8.820974      12.983333      -2.492310      -0.766680       6.885373       1.312815       6.594216          -0.000002
           91              O       4.225302       6.381842       0.682409      -0.753712      50.208578 0.81002074E+03  0.21575343E+05                                10.836038                            8.879150      -0.046415       1.984834                    0.997307      31.547237      87.308951       0.630038       0.364987      -1.134204       0.028169      -0.039766       0.039694       0.062853      -0.062338       0.010469       0.017293      -0.065228       0.203333      -0.106094       0.034030       0.072064             12.306694      13.877993      -5.470383       3.157053      14.567487      -3.257048       8.474601          -0.000000
           92              O       6.296815       5.833699       1.188264      -0.614063      32.120842 0.54598074E+03  0.13149659E+05                                 7.920069                            7.200905       0.591740       2.234979                    0.996755      28.042242      73.303627       0.714070       0.356146      -1.143532       0.001318      -0.040731       0.035777       0.054228       0.035269      -0.013638       0.054093       0.085653       0.107828      -0.096725       0.036438       0.060287              8.253543      11.152048       1.759350      -0.164869       8.074738      -0.553945       5.533843           0.000000
           93              O       1.419328       0.836640       2.648301      -0.628887      31.348370 0.54924049E+03  0.13261389E+05                                 7.782235                            7.223489       0.451175       2.181176                    0.995962      28.444026      74.695669       0.712060       0.356256      -1.142278      -0.035441      -0.002583       0.062613       0.071993      -0.000958       0.029793       0.003670      -0.020037      -0.260559      -0.093927       0.040383       0.053543              7.973246       5.971070      -0.779889      -0.588860      10.931520       1.367482       7.017148          -0.000005
           94              O       9.576987       2.699719       1.471940      -0.692076      36.338147 0.63327880E+03  0.15809509E+05                                 8.558357                            7.716925       0.601831       2.210813                    0.996841      29.606748      78.488140       0.695757       0.352635      -1.147737      -0.034913       0.042176       0.034741       0.064843       0.036574       0.014662      -0.053376       0.116323       0.122314      -0.109480       0.048287       0.061194              9.032089       7.163288       0.601158      -1.067948       7.776401      -2.330889      12.156577           0.000006

******************************************************
Auxiliary information for the entire system
The total spin magnetic moment of the unit cell is   0.000031
The total net atomic charge of the unit cell is   -0.000002
Accuracy of reproducing the electrostatic potential in the unit cell:
  The inner radius (bohr) =    5.0000
  The outer radius (bohr) =   12.0000
  Valid grid points have density less than (e/(bohr^3)) =    0.0001
  The number of valid grid points were=        10530
  The rms potential error without charges in kcal/mol is=      4.05472
  The rms potential error with partial charges in kcal/mol is=      0.98377
  The RRMSE value at monopole order=      0.24262
  The rms potential error with partial charges and cloud penetration in kcal/mol is=      0.99339
  The RRMSE value at monopole order with cloud penetration is=      0.24500
  The rms potential error with partial charges and atomic dipoles in kcal/mol is=      0.52689
  The RRMSE value at dipole order=      0.12994
  The rms potential error with partial charges, atomic dipoles and cloud penetration in kcal/mol is=      0.50491
  The RRMSE value at dipole order with cloud penetration=      0.12452

******************************************************
The electron densities and ab initio electrostatic potential were computed in VASP using the PBE functional and
projector augmented wave method. See the main text of the journal article for a description of computational details.
The atomic charges, dipoles, and quadrupoles were computed with the DDEC6 method as described in
(a) T. A. Manz and N. Gabaldon Limas, RSC Adv. 6 (2016) 47771-47801 DOI: 10.1039/c6ra04656h
(b) N. Gabaldon Limas and T. A. Manz, RSC Adv. 8 (2018) 2678-2707 DOI: 10.1039/c7ra11829e.
For each atom in the material, the electron cloud parameters were fit to the spherically averaged atom-in-material
electron density using radial positions for which this density was between 10^-4 and 10^-2 electrons per cubic bohr.
The polarizabilities, dispersion coefficients, and quantum Drude oscillator (QDO) parameters were fit using the MCLF method.
The magnetic structure of the system was optimized in VASP from the default ferromagnetic initial guess using spin polarization.
The atomic spin moments (ASMs) were computed on this optimized magnetic structure using the DDEC6 partition as inputs
to the method of T. A. Manz and D. S. Sholl, J. Chem. Theory Comput. 7 (2011) 4146-4164 DOI: 10.1021/ct200539n.
The RMSE and RRMSE were computed using a uniform grid with Ewald summation.
