# Supplementary material for: A collection of forcefield precursors for metal–organic frameworks
Source: RSC Adv. 2019 Nov 13;9(63):36492–507. doi: 10.1039/c9ra07327b (PMC9075174; doi:10.1039/c9ra07327b)
Supplement: RA-009-C9RA07327B-s3989 [file RA-009-C9RA07327B-s3989.xyz]

  324
jmolscript: load "" {1 1 1} spacegroup "x,y,z" unitcell [{     14.920200     0.000000     0.000000 }, {     -7.460098    17.688941     0.000000 }, {      0.000000    -7.308994    30.366061 }]
Zn     5.695191     8.196192    27.524405     0.464204
Zn     2.171338     6.210887    21.859313     0.442396
Zn     5.993296     0.315295    16.945173     0.465520
Zn    -5.695188    11.850689    12.341375     0.462734
Zn    -2.171335     9.865384     6.676282     0.442869
Zn     8.926905     3.969792     1.762143     0.466126
Zn    13.155290    -1.470742    18.024686     0.462734
Zn     9.631437     0.514563    23.689779     0.442869
Zn    -1.466803     6.410155    28.603918     0.466126
Zn     1.764911     2.183755     2.841656     0.464204
Zn     5.288764     4.169060     8.506748     0.442396
Zn     1.466806    10.064652    13.420888     0.465520
H      6.843897     6.650056    29.767850     0.088251
H      8.685050    13.897205     0.819884     0.140862
H     -5.175815    10.216994    29.749630     0.134119
H     -7.070681    10.190425    28.419596     0.089306
H      8.452295     8.086198    26.388107     0.091186
H     -5.262353     7.077463    24.699754     0.121754
H      6.345562     5.008600    23.682491     0.122662
H      5.242960     6.031751    25.428539     0.086975
H      9.963710     2.430883    19.091143     0.126369
H      8.767110     1.139069    17.594096     0.089844
H      5.429462     1.686903    19.595219     0.086391
H      6.512668     3.021434    21.149961     0.119702
H     -2.596113     6.691206    23.217890     0.132475
H     -0.314815     7.090712    23.160195     0.086276
H      0.204408     4.333094    20.433322     0.090535
H     -2.066447     3.882186    20.366517     0.136446
H     -3.512214    10.431774     4.017430     0.092527
H     -3.925503    12.196873     2.578079     0.133907
H     -1.506938    14.496501     4.870716     0.136186
H     -1.275675    12.701638     6.316141     0.090699
H      5.190738     1.061748     0.130574     0.127770
H      7.482480    -0.637602     2.957654     0.132484
H      6.630537     2.852600     0.127537     0.087489
H      8.871551     1.200672     2.860483     0.084489
H      8.076306    10.304553    14.584819     0.087937
H      6.235153    10.242708    16.002914     0.139294
H      5.175819    13.871491    14.566599     0.135037
H      7.070685    13.844922    13.236566     0.090028
H      6.467908    11.740695    11.205077     0.090951
H      5.262356    10.731960     9.516724     0.122192
H      8.574640     8.663097     8.499460     0.122656
H      9.677243     9.686248    10.245509     0.087091
H      4.956491     6.085380     3.908112     0.124816
H      6.153091     4.793566     2.411065     0.089974
H      9.490740     5.341400     4.412189     0.087017
H      8.407534     6.675931     5.966931     0.118574
H      2.596116    10.345703     8.034860     0.133675
H      0.314818    10.745209     7.977164     0.086394
H     -0.204406     7.987591     5.250292     0.091987
H      2.066449     7.536683     5.183487     0.136141
H      3.512216     6.777277    19.200460     0.091493
H      3.925506     8.542376    17.761109     0.136047
H      1.506942    10.842004    20.053747     0.135154
H      1.275679     9.047141    21.499171     0.089850
H      9.729463    -2.592749    15.313605     0.127259
H      7.437720    -4.292099    18.140685     0.130183
H      8.289663    -0.801897    15.310568     0.088779
H      6.048649    -2.453825    18.043513     0.084197
H     -0.616204     0.075394    15.781242     0.087937
H      1.224949     0.137239    14.363147     0.139294
H      2.284283    -3.491544    15.799462     0.135037
H      0.389417    -3.464975    17.129495     0.090028
H      0.992194    -1.360748    19.160984     0.090951
H      2.197746    -0.352013    20.849337     0.122192
H     -1.114538     1.716850    21.866601     0.122656
H     -2.217141     0.693699    20.120552     0.087091
H      2.503611     4.294567    26.457949     0.124816
H      1.307011     5.586381    27.954996     0.089974
H     -2.030638     5.038547    25.953872     0.087017
H     -0.947432     3.704016    24.399130     0.118574
H      4.863986     0.034244    22.331201     0.133675
H      7.145284    -0.365262    22.388897     0.086394
H      7.664508     2.392356    25.115769     0.091987
H      5.393653     2.843264    25.182574     0.136141
H      3.947886     3.602670    11.165601     0.091493
H      3.534596     1.837571    12.604952     0.136047
H      5.953160    -0.462057    10.312314     0.135154
H      6.184423     1.332806     8.866890     0.089850
H     -2.269361    12.972696    15.052456     0.127259
H      0.022382    14.672046    12.225376     0.130183
H     -0.829561    11.181844    15.055493     0.088779
H      1.411453    12.833772    12.322548     0.084197
H      0.616205     3.729891     0.598211     0.088251
H     -1.224948    -3.517258    29.546177     0.140862
H     12.635917     0.162953     0.616431     0.134119
H     14.530783     0.189522     1.946465     0.089306
H     -0.992193     2.293749     3.977954     0.091186
H     12.722455     3.302484     5.666307     0.121754
H      1.114540     5.371347     6.683570     0.122662
H      2.217142     4.348196     4.937522     0.086975
H     -2.503608     7.949064    11.274918     0.126369
H     -1.307008     9.240878    12.771965     0.089844
H      2.030640     8.693044    10.770842     0.086391
H      0.947434     7.358513     9.216100     0.119702
H     10.056215     3.688741     7.148171     0.132475
H      7.774917     3.289235     7.205866     0.086276
H      7.255694     6.046853     9.932739     0.090535
H      9.526549     6.497761     9.999544     0.136446
H     10.972316    -0.051827    26.348631     0.092527
H     11.385605    -1.816926    27.787982     0.133907
H      8.967040    -4.116554    25.495345     0.136186
H      8.735777    -2.321691    24.049920     0.090699
H      2.269364     9.318199    30.235487     0.127770
H     -0.022378    11.017549    27.408407     0.132484
H      0.829565     7.527347    30.238524     0.087489
H     -1.411449     9.179275    27.505578     0.084489
C      7.452642     7.381033    29.758740     0.090283
C      8.550768    14.638231     0.239892    -0.139402
C     -5.474220    15.691995     0.212562     0.066157
C     -5.754719     9.464413    29.761776    -0.148822
C     -6.881194     9.439019    28.969222     0.080645
C      8.025577     7.440908    25.835445     0.091944
C      8.746223     6.847918    24.830328    -0.139808
C      8.138970     5.924159    24.007408     0.059539
C      6.803612     5.629126    24.235153    -0.146667
C      6.154584     6.249454    25.273673     0.097266
C      8.920789     5.267034    22.923339     0.376140
C     -4.049341     4.958218    21.860527     0.366890
C      9.043134     3.816616    21.210694     0.377295
C      8.358297     2.903650    20.272382     0.052848
C      9.029706     2.306857    19.209570    -0.132279
C      8.310552     1.531775    18.328954     0.094578
C      6.358990     1.853242    19.495011     0.089283
C      6.994591     2.650969    20.421176    -0.149621
C     -2.587161     5.237062    21.805868     0.067088
C     -2.041082     6.192661    22.628789    -0.143564
C     -0.678868     6.420775    22.592349     0.086739
C     -0.377480     4.822604    21.001168     0.096233
C     -1.727758     4.542007    20.961692    -0.144521
C     -3.119812    11.275905     4.199626     0.091276
C     -3.355551    12.319860     3.331157    -0.128835
C     -2.755759    13.539707     3.558902     0.075315
C     -1.947084    13.674328     4.685483    -0.145183
C     -1.799375    12.593767     5.529660     0.082276
C     -2.975086    14.658139     2.620591     0.374493
C     -4.226891    15.647496     1.030928     0.371546
C     -2.299201    16.593423     1.685316     0.371742
C      6.103854     0.045579     1.618511     0.070158
C      5.918843     1.081113     0.740932    -0.145513
C      7.260169     0.089886     2.389809    -0.145471
C      6.784215     2.148794     0.743968     0.094440
C      8.082273     1.190605     2.329077     0.083151
C      7.467562    11.035530    14.575709     0.090777
C      6.369435    10.983734    15.422922    -0.137903
C      5.474223    12.037498    15.395593     0.066814
C      5.754723    13.118910    14.578746    -0.148610
C      6.881198    13.093516    13.786192     0.077703
C      6.894626    11.095405    10.652414     0.094723
C      6.173980    10.502415     9.647298    -0.142724
C      6.781232     9.578656     8.824377     0.062728
C      8.116590     9.283623     9.052123    -0.148276
C      8.765619     9.903951    10.090642     0.097576
C      5.999414     8.921531     7.740309     0.374367
C      4.049343     8.612715     6.677497     0.366228
C      5.877068     7.471113     6.027663     0.376760
C      6.561905     6.558147     5.089352     0.052434
C      5.890496     5.961354     4.026540    -0.131126
C      6.609649     5.186272     3.145924     0.094368
C      8.561212     5.507739     4.311981     0.086380
C      7.925611     6.305466     5.238146    -0.146456
C      2.587164     8.891559     6.622838     0.069806
C      2.041085     9.847158     7.445758    -0.146311
C      0.678870    10.075272     7.409319     0.087182
C      0.377482     8.477101     5.818137     0.094100
C      1.727760     8.196504     5.778661    -0.145043
C      3.119815     7.621408    19.382657     0.095990
C      3.355554     8.665363    18.514187    -0.133398
C      2.755763     9.885210    18.741933     0.072855
C      1.947088    10.019831    19.868514    -0.141203
C      1.799378     8.939270    20.712690     0.081968
C      2.975090    11.003642    17.803622     0.376619
C      4.226894    11.992999    16.213958     0.369605
C      2.299205    12.938926    16.868347     0.372661
C      8.816346    -3.608918    16.801542     0.072322
C      9.001357    -2.573384    15.923962    -0.144404
C      7.660031    -3.564611    17.572840    -0.143525
C      8.135985    -1.505703    15.926999     0.090901
C      6.837928    -2.463892    17.512107     0.083776
C     -0.007460    -0.655583    15.790352     0.090777
C      1.090667    -0.603787    14.943139    -0.137903
C      1.985879    -1.657551    14.970468     0.066814
C      1.705379    -2.738963    15.787315    -0.148610
C      0.578904    -2.713569    16.579869     0.077703
C      0.565476    -0.715458    19.713647     0.094722
C      1.286122    -0.122468    20.718763    -0.142724
C      0.678870     0.801291    21.541684     0.062728
C     -0.656488     1.096324    21.313938    -0.148276
C     -1.305517     0.475996    20.275419     0.097576
C      1.460688     1.458416    22.625752     0.374367
C      3.410759     1.767232    23.688564     0.366228
C      1.583034     2.908834    24.338398     0.376760
C      0.898197     3.821800    25.276709     0.052434
C      1.569606     4.418593    26.339521    -0.131126
C      0.850453     5.193675    27.220137     0.094368
C     -1.101110     4.872208    26.054080     0.086380
C     -0.465509     4.074481    25.127915    -0.146456
C      4.872938     1.488388    23.743223     0.069806
C      5.419017     0.532789    22.920303    -0.146311
C      6.781232     0.304675    22.956742     0.087182
C      7.082620     1.902846    24.547924     0.094100
C      5.732342     2.183443    24.587400    -0.145043
C      4.340287     2.758539    10.983404     0.095990
C      4.104548     1.714584    11.851874    -0.133398
C      4.704339     0.494737    11.624128     0.072855
C      5.513014     0.360116    10.497547    -0.141203
C      5.660724     1.440677     9.653371     0.081968
C      4.485012    -0.623695    12.562439     0.376619
C      3.233208    -1.613052    14.152103     0.369605
C      5.160897    -2.558979    13.497714     0.372661
C     -1.356244    13.988865    13.564519     0.072322
C     -1.541255    12.953331    14.442099    -0.144404
C     -0.199929    13.944558    12.793221    -0.143525
C     -0.675883    11.885650    14.439062     0.090901
C      0.622174    12.843839    12.853954     0.083776
C      0.007460     2.998914     0.607321     0.090283
C     -1.090666    -4.258284    30.126169    -0.139402
C     12.934322    -5.312048    30.153499     0.066157
C     13.214821     0.915534     0.604285    -0.148822
C     14.341296     0.940928     1.396839     0.080645
C     -0.565475     2.939039     4.530616     0.091944
C     -1.286121     3.532029     5.535733    -0.139808
C     -0.678868     4.455788     6.358653     0.059539
C      0.656490     4.750821     6.130908    -0.146667
C      1.305518     4.130493     5.092388     0.097266
C     -1.460687     5.112913     7.442722     0.376140
C     11.509443     5.421729     8.505534     0.366890
C     -1.583032     6.563331     9.155367     0.377295
C     -0.898195     7.476297    10.093679     0.052848
C     -1.569604     8.073090    11.156491    -0.132279
C     -0.850450     8.848172    12.037107     0.094578
C      1.101112     8.526705    10.871050     0.089283
C      0.465511     7.728978     9.944885    -0.149621
C     10.047263     5.142885     8.560193     0.067088
C      9.501184     4.187286     7.737272    -0.143564
C      8.138970     3.959172     7.773712     0.086739
C      7.837582     5.557343     9.364893     0.096233
C      9.187860     5.837940     9.404369    -0.144521
C     10.579914    -0.895958    26.166435     0.091276
C     10.815653    -1.939913    27.034904    -0.128835
C     10.215861    -3.159760    26.807159     0.075315
C      9.407186    -3.294381    25.680578    -0.145183
C      9.259477    -2.213820    24.836401     0.082276
C     10.435188    -4.278192    27.745470     0.374493
C     11.686993    -5.267549    29.335133     0.371546
C      9.759303    -6.213476    28.680745     0.371742
C      1.356248    10.334368    28.747550     0.070158
C      1.541259     9.298834    29.625129    -0.145513
C      0.199933    10.290061    27.976252    -0.145471
C      0.675887     8.231153    29.622093     0.094440
C     -0.622171     9.189342    28.036984     0.083151
I      5.211926    10.441521    26.488619    -0.443376
I      4.031440     6.590139    28.523448    -0.444603
I      2.648635     7.249788    24.133731    -0.445377
I      3.511769     4.225759    21.013011    -0.436950
I      3.735869    -0.330403    17.918405    -0.459428
I      6.347949     1.709027    14.848397    -0.460877
I     -5.211922    14.096018    11.305588    -0.443194
I     -4.031437    10.244636    13.340418    -0.443757
I     -2.648632    10.904285     8.950700    -0.445448
I     -3.511766     7.880256     5.829980    -0.437205
I     11.184332     3.324094     2.735375    -0.459887
I      8.572252    -1.945470    30.031427    -0.461189
I     12.672024    -3.716071    19.060473    -0.443194
I     11.491539     0.135311    17.025643    -0.443757
I     10.108734    -0.524338    21.415361    -0.445448
I     10.971868     2.499691    24.536081    -0.437205
I     -3.724230     7.055853    27.630686    -0.459887
I     -1.112150    12.325417     0.334634    -0.461189
I      2.248176    -0.061574     3.877442    -0.443376
I      3.428662     3.789808     1.842613    -0.444603
I      4.811467     3.130159     6.232330    -0.445377
I      3.948333     6.154188     9.353050    -0.436949
I      3.724233    10.710350    12.447656    -0.459428
I      1.112153     8.670920    15.517664    -0.460877
N      7.201982     8.394959    28.940071    -0.175236
N      6.739456     7.134861    26.069263    -0.168013
N     -4.728210     5.637064    22.788210    -0.384838
N     10.359096     4.055302    21.023031    -0.380871
N      8.292648     4.363930    22.174816    -0.378953
N      0.146219     5.751415    21.792811    -0.165248
N      6.999066     1.306488    18.458010    -0.168705
N     -2.360374    11.409036     5.289768    -0.167612
N     -4.082165    14.616399     1.865083    -0.380948
N     -3.349583    16.638799     0.863307    -0.381551
N     -2.069430    15.643284     2.600549    -0.392858
N      7.819677     2.242208     1.561119    -0.163246
N      7.718221    12.049456    13.757040    -0.174657
N      8.180747    10.789358    10.886233    -0.169680
N      4.728213     9.291561     7.605180    -0.383439
N      4.561106     7.709799     5.840001    -0.381022
N      6.627554     8.018427     6.991786    -0.378036
N     -0.146217     9.405912     6.609780    -0.164510
N      7.921135     4.960985     3.274980    -0.167463
N      2.360377     7.754539    20.472798    -0.169757
N      4.082168    10.961902    17.048114    -0.380273
N      3.349587    12.984302    16.046338    -0.381514
N      2.069434    11.988787    17.783580    -0.393841
N      7.100523    -1.412289    16.744150    -0.163021
N     -0.258119    -1.669509    16.609021    -0.174657
N     -0.720645    -0.409411    19.479828    -0.169680
N      2.731889     1.088386    22.760881    -0.383439
N      2.898996     2.670148    24.526060    -0.381022
N      0.832548     2.361520    23.374275    -0.378036
N      7.606319     0.974035    23.756281    -0.164510
N     -0.461033     5.418962    27.091081    -0.167463
N      5.099725     2.625408     9.893263    -0.169757
N      3.377934    -0.581955    13.317947    -0.380273
N      4.110515    -2.604355    14.319723    -0.381514
N      5.390668    -1.608840    12.582481    -0.393841
N      0.359579    11.792236    13.621911    -0.163021
N      0.258120     1.984988     1.425990    -0.175236
N      0.720646     3.245086     4.296798    -0.168013
N     -2.731888     4.742883     7.577851    -0.384838
N     -2.898994     6.324645     9.343030    -0.380871
N     -0.832546     6.016017     8.191245    -0.378953
N      7.313883     4.628532     8.573250    -0.165248
N      0.461036     9.073459    11.908051    -0.168705
N      9.820476    -1.029089    25.076293    -0.167612
N     11.542267    -4.236452    28.500978    -0.380948
N     10.809685    -6.258852    29.502754    -0.381551
N      9.529532    -5.263337    27.765512    -0.392858
N     -0.359575     8.137739    28.804942    -0.163246

The following XYZ coordinates are in angstroms. Other properties are in atomic units.
The sperically averaged electron density of each atom fit to a function of the form exp(a - br)
eigen_1, eigen_2 and eigen_3 are the three eigenvalues of traceless quadrupole moment tensor
  atom number  atomic symbol              X              Y              Z     net charge C6 coefficient C8 coefficient C10 coefficient fluctuating dipole atomic polarizability isotropic forcefield polarizability              a              b squared Pearson coefficient          <r^3>          <r^4>         wp_QDO          m_QDO          q_QDO       dipole_x       dipole_y       dipole_z         dipole            Qxy            Qxz            Qyz     Q(x^2-y^2)  Q(3z^2 - R^2)        eigen_1        eigen_2        eigen_3 static polarizability      alpha(xx)      alpha(xy)      alpha(xz)      alpha(yy)      alpha(yz)      alpha(zz) atomic spin moment
            1             Zn       5.695191       8.196192      27.524405       0.464204     133.536531 0.32436391E+04  0.11898750E+06                                21.338722                           18.588802       0.334344       1.860706                    0.998531      59.412193     176.806336       0.417961       0.399486      -1.138970      -0.019929      -0.001324      -0.010196       0.022425       0.018623       0.019729       0.007328       0.033498       0.009442      -0.026705      -0.009946       0.036652             25.011340      27.294288      -2.972410       1.633587      21.531629       6.323891      26.208103           0.000001
            2             Zn       2.171338       6.210887      21.859313       0.442396     137.407022 0.33443403E+04  0.12364632E+06                                21.733926                           18.853788       0.341569       1.856367                    0.998559      60.256479     180.134219       0.415640       0.398582      -1.139399       0.007407      -0.004131      -0.002939       0.008976      -0.012390      -0.013741       0.015623      -0.001066      -0.009142      -0.017101      -0.010797       0.027898             25.933116      26.144762       3.333745      -1.116594      27.751815      -7.653267      23.902771           0.000002
            3             Zn       5.993296       0.315295      16.945173       0.465520     134.774886 0.32351996E+04  0.11864215E+06                                21.473032                           18.556454       0.343688       1.864338                    0.998551      59.376827     176.876533       0.418454       0.399135      -1.138821      -0.011225       0.011192      -0.003153       0.016162      -0.001370      -0.012035       0.002465       0.033793      -0.064764      -0.024608      -0.005963       0.030570             25.354548      23.613339      -0.647460       4.457431      26.091447       6.980637      26.358857           0.000001
            4             Zn      -5.695188      11.850689      12.341375       0.462734     133.646424 0.32469356E+04  0.11913463E+06                                21.344998                           18.593854       0.332558       1.860017                    0.998513      59.447566     176.911441       0.418066       0.399297      -1.139143       0.019479      -0.000490      -0.010044       0.021922      -0.018174      -0.019833       0.006769       0.033465       0.009166      -0.026382      -0.009926       0.036308             25.019437      27.300339       2.973725      -1.628140      21.541413       6.329448      26.216559           0.000001
            5             Zn      -2.171335       9.865384       6.676282       0.442869     137.207212 0.33379712E+04  0.12333808E+06                                21.705203                           18.829608       0.349459       1.858760                    0.998551      60.205161     179.861201       0.416160       0.398319      -1.139716      -0.008049      -0.003935      -0.003070       0.009471       0.013261       0.012827       0.014912      -0.001888      -0.008532      -0.015701      -0.011766       0.027467             25.898788      26.110821      -3.333230       1.118923      27.710470      -7.645262      23.875074           0.000002
            6             Zn       8.926905       3.969792       1.762143       0.466126     134.739392 0.32340682E+04  0.11859223E+06                                21.470810                           18.554326       0.343430       1.864317                    0.998585      59.365583     176.846218       0.418434       0.399183      -1.138768       0.011865       0.010976      -0.003463       0.016531       0.001164       0.012438       0.000668       0.035732      -0.066266      -0.024969      -0.006856       0.031825             25.352393      23.608518       0.644459      -4.460393      26.090416       6.980671      26.358245           0.000001
            7             Zn      13.155290      -1.470742      18.024686       0.462734     133.646419 0.32469354E+04  0.11913462E+06                                21.344998                           18.593854       0.332558       1.860017                    0.998513      59.447564     176.911436       0.418066       0.399297      -1.139143      -0.019479       0.000490       0.010044       0.021922      -0.018174      -0.019833       0.006769       0.033465       0.009166      -0.026382      -0.009926       0.036308             25.019437      27.300338       2.973725      -1.628140      21.541413       6.329448      26.216559           0.000001
            8             Zn       9.631437       0.514563      23.689779       0.442869     137.207211 0.33379712E+04  0.12333807E+06                                21.705204                           18.829608       0.349459       1.858760                    0.998551      60.205160     179.861200       0.416160       0.398319      -1.139716       0.008049       0.003935       0.003070       0.009471       0.013261       0.012827       0.014912      -0.001888      -0.008532      -0.015701      -0.011766       0.027467             25.898789      26.110821      -3.333230       1.118923      27.710470      -7.645263      23.875074           0.000002
            9             Zn      -1.466803       6.410155      28.603918       0.466126     134.739392 0.32340682E+04  0.11859223E+06                                21.470810                           18.554326       0.343430       1.864317                    0.998585      59.365583     176.846218       0.418434       0.399183      -1.138768      -0.011865      -0.010976       0.003463       0.016531       0.001164       0.012438       0.000668       0.035732      -0.066266      -0.024969      -0.006856       0.031825             25.352393      23.608518       0.644459      -4.460393      26.090417       6.980671      26.358245           0.000001
           10             Zn       1.764911       2.183755       2.841656       0.464204     133.536536 0.32436393E+04  0.11898751E+06                                21.338722                           18.588802       0.334344       1.860706                    0.998531      59.412195     176.806341       0.417961       0.399486      -1.138970       0.019929       0.001324       0.010196       0.022425       0.018623       0.019729       0.007328       0.033498       0.009442      -0.026705      -0.009946       0.036652             25.011340      27.294287      -2.972410       1.633587      21.531630       6.323892      26.208104           0.000001
           11             Zn       5.288764       4.169060       8.506748       0.442396     137.407026 0.33443404E+04  0.12364632E+06                                21.733926                           18.853788       0.341569       1.856367                    0.998559      60.256480     180.134222       0.415640       0.398582      -1.139399      -0.007407       0.004131       0.002939       0.008976      -0.012390      -0.013741       0.015623      -0.001066      -0.009142      -0.017101      -0.010797       0.027898             25.933116      26.144763       3.333745      -1.116594      27.751815      -7.653268      23.902771           0.000002
           12             Zn       1.466806      10.064652      13.420888       0.465520     134.774885 0.32351996E+04  0.11864215E+06                                21.473032                           18.556454       0.343688       1.864338                    0.998551      59.376827     176.876533       0.418454       0.399135      -1.138821       0.011225      -0.011192       0.003153       0.016162      -0.001370      -0.012035       0.002465       0.033793      -0.064764      -0.024608      -0.005963       0.030570             25.354547      23.613339      -0.647460       4.457431      26.091447       6.980637      26.358856           0.000001
           13              H       6.843897       6.650056      29.767850       0.088251       1.684569 0.13047441E+02  0.14447802E+03                                 2.334626                            2.108485      -1.295198       2.245028                    0.994482       3.985910      11.778061       0.432895       1.277753      -0.710545      -0.021326      -0.039644       0.006611       0.045499      -0.000473       0.005836      -0.015076      -0.025439       0.001186      -0.016414      -0.006672       0.023086              2.444555       2.773158       0.867889       0.218938       2.661011       0.097021       1.899496          -0.000001
           14              H       8.685050      13.897205       0.819884       0.140862       1.149276 0.84170351E+01  0.82666141E+02                                 1.742391                            1.647882      -0.992204       2.420152                    0.998647       3.220637       8.663266       0.515482       1.209830      -0.727844       0.001685      -0.033629       0.022740       0.040631       0.008157      -0.003701      -0.011408      -0.022803      -0.019711      -0.011556      -0.010732       0.022288              1.767944       1.594314      -0.095732       0.218469       1.908877      -0.420936       1.800641          -0.000001
           15              H      -5.175815      10.216994      29.749630       0.134119       1.235379 0.94801129E+01  0.97146003E+02                                 1.920065                            1.819265      -1.068980       2.383113                    0.997509       3.521099      10.085580       0.456546       1.309211      -0.704592       0.022469       0.033785      -0.002965       0.040683       0.008798      -0.000206      -0.011211      -0.023518      -0.014655      -0.014214      -0.007307       0.021521              1.965291       2.175277       0.395702       0.169635       2.107516       0.087943       1.613081           0.000000
           16              H      -7.070681      10.190425      28.419596       0.089306       1.621146 0.12921684E+02  0.14285179E+03                                 2.284797                            2.107045      -1.255079       2.266524                    0.994896       3.962767      11.730217       0.430011       1.288427      -0.708511      -0.000637       0.041524      -0.022121       0.047053       0.015133       0.000844      -0.004348      -0.016415      -0.038014      -0.015043      -0.008809       0.023852              2.359183       2.053423      -0.436066       0.348203       2.678448      -0.505596       2.345676          -0.000000
           17              H       8.452295       8.086198      26.388107       0.091186       1.509729 0.11041809E+02  0.11807702E+03                                 2.224025                            1.975912      -1.249639       2.277190                    0.993321       3.935442      11.685994       0.431971       1.325947      -0.699200       0.027276       0.030488       0.024175       0.047518       0.009516      -0.002346       0.009299       0.007478      -0.011156      -0.015492       0.002561       0.012931              2.411825       2.043500       0.376652       0.385586       2.447270       0.962468       2.744703           0.000000
           18              H      -5.262353       7.077463      24.699754       0.121754       1.473672 0.11349892E+02  0.12170472E+03                                 2.138643                            1.969767      -1.519247       2.153554                    0.993116       3.908409      11.465589       0.445575       1.281945      -0.708049       0.034191       0.012416      -0.002815       0.036484       0.011470      -0.000663      -0.000469       0.000686      -0.024250      -0.008133      -0.007411       0.015544              2.217615       2.981153       0.180159      -0.261956       1.769696       0.173249       1.901996          -0.000000
           19              H       6.345562       5.008600      23.682491       0.122662       1.173035 0.87030603E+01  0.88749961E+02                                 1.939693                            1.800742      -1.541610       2.147998                    0.991329       4.028334      12.148188       0.429880       1.397212      -0.681875      -0.021096      -0.019181      -0.020262       0.034979       0.010543       0.000374       0.004286       0.010450      -0.013206      -0.011342      -0.002990       0.014332              2.017861       1.943803       0.338038       0.212774       2.140405       0.514543       1.969374          -0.000000
           20              H       5.242960       6.031751      25.428539       0.086975       1.298114 0.94660485E+01  0.98471246E+02                                 2.066188                            1.867733      -1.493662       2.153640                    0.991504       4.211385      12.781048       0.426062       1.381950      -0.684505      -0.045303      -0.011689       0.001062       0.046799       0.008824      -0.002408       0.011737       0.004418      -0.028613      -0.018527       0.003173       0.015354              2.187011       3.145887       0.270551      -0.236173       1.705980       0.084983       1.709167          -0.000000
           21              H       9.963710       2.430883      19.091143       0.126369       1.460127 0.11341913E+02  0.12252687E+03                                 2.193035                            2.020917      -1.556298       2.146020                    0.991461       3.988415      12.039527       0.419874       1.350337      -0.693608       0.036954       0.003787      -0.007352       0.037868       0.001172      -0.005788      -0.003090       0.016316      -0.005662      -0.008761      -0.003108       0.011869              2.275127       3.106392       0.194502      -0.047257       1.833414       0.175855       1.885575          -0.000001
           22              H       8.767110       1.139069      17.594096       0.089844       1.264421 0.91311493E+01  0.94003612E+02                                 2.026469                            1.831746      -1.413635       2.196119                    0.991529       4.081437      12.265879       0.431768       1.377959      -0.685964       0.026054      -0.016785      -0.034526       0.046396       0.005992      -0.008040       0.010299       0.011137       0.003304      -0.017525       0.005903       0.011623              2.160014       1.924018      -0.249835      -0.392342       2.023760       0.700728       2.532264           0.000000
           23              H       5.429462       1.686903      19.595219       0.086391       1.276927 0.94682804E+01  0.98484243E+02                                 2.041504                            1.866819      -1.461939       2.165524                    0.991718       4.212876      12.778116       0.426624       1.380272      -0.684824      -0.044767      -0.000815       0.008789       0.045629      -0.001247      -0.010550       0.006842       0.018032       0.011614      -0.014075      -0.003142       0.017217              2.138586       3.017054       0.252038      -0.074933       1.661269       0.106842       1.737435           0.000000
           24              H       6.512668       3.021434      21.149961       0.119702       1.131996 0.84603036E+01  0.86022075E+02                                 1.917885                            1.792156      -1.608640       2.110929                    0.990985       4.168268      12.722806       0.423141       1.423630      -0.675883      -0.020679       0.012260       0.025888       0.035329      -0.000216      -0.008221       0.000921       0.018140       0.008334      -0.010532      -0.003297       0.013829              1.992857       1.965166      -0.124907      -0.356467       1.763064       0.388317       2.250340           0.000000
           25              H      -2.596113       6.691206      23.217890       0.132475       1.266032 0.94997486E+01  0.96800422E+02                                 1.899465                            1.779157      -1.101739       2.359333                    0.997785       3.490985       9.772888       0.481054       1.249532      -0.717256      -0.018587       0.022364       0.024869       0.038264      -0.003782      -0.001017       0.012496      -0.017691       0.000435      -0.010482      -0.007696       0.018178              1.947024       2.208900      -0.218739      -0.361282       1.758049       0.312486       1.874123          -0.000000
           26              H      -0.314815       7.090712      23.160195       0.086276       1.593024 0.12324965E+02  0.13424441E+03                                 2.216061                            2.023230      -1.304948       2.236377                    0.994615       3.972450      11.556265       0.451502       1.245478      -0.716721       0.007476       0.034388       0.029902       0.046180      -0.006420      -0.011568       0.013980      -0.004884      -0.004486      -0.015744      -0.005991       0.021736              2.324067       2.258937       0.597440       0.357927       2.484896       0.543020       2.228369           0.000000
           27              H       0.204408       4.333094      20.433322       0.090535       1.579481 0.12327154E+02  0.13416922E+03                                 2.212191                            2.033995      -1.210956       2.290770                    0.995056       3.844127      11.150304       0.447145       1.258543      -0.715413       0.022080      -0.026656      -0.033590       0.048232       0.004123       0.000550       0.016347      -0.008144       0.017322      -0.014127      -0.006219       0.020347              2.295198       2.556016      -0.437879      -0.574338       2.167327       0.394076       2.162251          -0.000001
           28              H      -2.066447       3.882186      20.366517       0.136446       1.213206 0.90787299E+01  0.91954303E+02                                 1.888111                            1.772815      -1.095785       2.372517                    0.997269       3.474422       9.866724       0.465829       1.298174      -0.706683      -0.011849      -0.027015      -0.026612       0.039729       0.001155      -0.002744       0.012784      -0.010120       0.016317      -0.011158      -0.005677       0.016836              1.929994       1.909431       0.248622       0.207647       2.054778       0.433373       1.825772          -0.000000
           29              H      -3.512214      10.431774       4.017430       0.092527       1.553388 0.11687392E+02  0.12579193E+03                                 2.199718                            1.985254      -1.252674       2.268533                    0.995016       3.867754      11.234735       0.450013       1.264578      -0.713027      -0.022088      -0.036163      -0.018645       0.046296       0.005828       0.017745       0.004889       0.004117       0.022748      -0.015737      -0.007441       0.023178              2.318315       1.911496       0.585950       0.080773       3.259792      -0.073660       1.783658          -0.000001
           30              H      -3.925503      12.196873       2.578079       0.133907       1.280325 0.96700668E+01  0.98612063E+02                                 1.890453                            1.778416      -1.210555       2.314755                    0.995835       3.433445       9.500934       0.489708       1.226503      -0.723249      -0.025421      -0.011494      -0.032624       0.042926       0.014935       0.012480       0.006241       0.001899      -0.002041      -0.016235      -0.006760       0.022995              1.924604       1.799178       0.022783       0.479901       1.739890      -0.118327       2.234744          -0.000001
           31              H      -1.506938      14.496501       4.870716       0.136186       1.192916 0.88056346E+01  0.87186598E+02                                 1.762676                            1.666169      -1.071297       2.379686                    0.997881       3.253852       8.697426       0.523249       1.182249      -0.734382       0.018062       0.033768       0.011090       0.039869       0.008330       0.014110       0.008548      -0.004839      -0.008763      -0.016105      -0.004567       0.020672              1.789335       1.530260       0.314030       0.099808       2.247878      -0.021663       1.589868           0.000000
           32              H      -1.275675      12.701638       6.316141       0.090699       1.563650 0.11741305E+02  0.12540066E+03                                 2.145148                            1.943097      -1.147461       2.320631                    0.995773       3.704309      10.412494       0.475575       1.205879      -0.727978       0.026845       0.013340       0.036114       0.046934       0.011568       0.017494       0.003585      -0.014110      -0.025666      -0.024103       0.001020       0.023083              2.257042       2.047452      -0.100727       0.734943       1.850184      -0.198186       2.873490          -0.000000
           33              H       5.190738       1.061748       0.130574       0.127770       1.365966 0.10799871E+02  0.11438955E+03                                 2.047762                            1.936754      -1.346070       2.244884                    0.994489       3.736112      10.896588       0.443994       1.302452      -0.705171      -0.028611       0.003398      -0.028151       0.040281      -0.001317       0.014769      -0.010567       0.003246       0.039455      -0.016199      -0.008243       0.024442              2.095537       2.455625       0.212822       0.445380       1.826668       0.080578       2.004317           0.000000
           34              H       7.482480      -0.637602       2.957654       0.132484       1.184285 0.88825203E+01  0.88097334E+02                                 1.747243                            1.668460      -1.113643       2.354465                    0.997698       3.282320       8.767351       0.525476       1.175241      -0.735824       0.013348      -0.027629       0.023831       0.038852      -0.009112       0.013776      -0.008139       0.005435       0.004337      -0.012155      -0.009324       0.021479              1.758880       1.535876       0.009340       0.085815       2.024051      -0.368984       1.716713           0.000001
           35              H       6.630537       2.852600       0.127537       0.087489       1.633061 0.13157913E+02  0.14674503E+03                                 2.324340                            2.147171      -1.411343       2.195199                    0.992470       4.101780      12.365291       0.417977       1.313945      -0.702060      -0.014807       0.028563      -0.034616       0.047258       0.001569       0.016753      -0.002344       0.005299       0.023002      -0.014934      -0.005665       0.020599              2.387053       1.887141       0.016201       0.002764       2.867010      -0.643292       2.407008          -0.000000
           36              H       8.871551       1.200672       2.860483       0.084489       1.677167 0.13052336E+02  0.14389490E+03                                 2.276511                            2.069953      -1.332132       2.221810                    0.994286       3.995192      11.607054       0.451320       1.231017      -0.720439       0.034083      -0.008944       0.026578       0.044136      -0.007191       0.008914      -0.014934      -0.018031      -0.003748      -0.014953      -0.008922       0.023876              2.383865       3.011443       0.295632       0.723784       1.907320       0.178364       2.232834           0.000001
           37              H       8.076306      10.304553      14.584819       0.087937       1.681206 0.13015258E+02  0.14399778E+03                                 2.328868                            2.103830      -1.278634       2.251511                    0.994645       3.983175      11.755612       0.434113       1.275264      -0.711064       0.021640      -0.039888       0.006452       0.045836       0.000440      -0.005563      -0.014909      -0.025466       0.001281      -0.016169      -0.006735       0.022904              2.438247       2.765382      -0.864418      -0.217933       2.653989       0.096590       1.895369          -0.000001
           38              H       6.235153      10.242708      16.002914       0.139294       1.150856 0.84286593E+01  0.82780090E+02                                 1.741017                            1.646643      -0.987591       2.420967                    0.998551       3.224737       8.664439       0.516972       1.206346      -0.728622      -0.002021      -0.034138       0.023119       0.041279      -0.008176       0.003904      -0.011524      -0.023069      -0.019766      -0.011722      -0.010796       0.022518              1.766527       1.593023       0.095596      -0.218107       1.907401      -0.420449       1.799157          -0.000001
           39              H       5.175819      13.871491      14.566599       0.135037       1.234483 0.94740627E+01  0.97097768E+02                                 1.921852                            1.820864      -1.082589       2.378018                    0.997373       3.519301      10.091073       0.455389       1.312351      -0.703958      -0.021531       0.033506      -0.002769       0.039924      -0.008960       0.000265      -0.011319      -0.023321      -0.014531      -0.014290      -0.007308       0.021598              1.967190       2.177607      -0.396298      -0.169991       2.109494       0.088104       1.614470           0.000000
           40              H       7.070685      13.844922      13.236566       0.090028       1.624222 0.12956015E+02  0.14337794E+03                                 2.291415                            2.112751      -1.270171       2.260740                    0.994807       3.966249      11.760344       0.428389       1.291982      -0.707768       0.000050       0.041526      -0.022113       0.047047      -0.014852      -0.001090      -0.004249      -0.016200      -0.038122      -0.015089      -0.008448       0.023538              2.366260       2.059514       0.437989      -0.349950       2.686576      -0.507578       2.352690          -0.000000
           41              H       6.467908      11.740695      11.205077       0.090951       1.508763 0.11030688E+02  0.11793042E+03                                 2.223517                            1.975247      -1.250279       2.277274                    0.993283       3.933170      11.678534       0.431928       1.326391      -0.699130      -0.026710       0.030387       0.024190       0.047138      -0.009583       0.002333       0.009526       0.007631      -0.010831      -0.015732       0.002695       0.013037              2.411428       2.042994      -0.376878      -0.385816       2.447057       0.962627       2.744233           0.000000
           42              H       5.262356      10.731960       9.516724       0.122192       1.464917 0.11270367E+02  0.12063301E+03                                 2.129723                            1.962554      -1.509409       2.158178                    0.993198       3.898641      11.424493       0.446521       1.281552      -0.708142      -0.034187       0.012694      -0.003285       0.036615      -0.011393       0.000529      -0.000515       0.000739      -0.023669      -0.007913      -0.007455       0.015368              2.207939       2.965333      -0.178614       0.259991       1.763492       0.172289       1.894990          -0.000000
           43              H       8.574640       8.663097       8.499460       0.122656       1.169389 0.86679428E+01  0.88264777E+02                                 1.932496                            1.794719      -1.522498       2.155997                    0.991555       4.016178      12.085919       0.431645       1.393504      -0.682620       0.020989      -0.019235      -0.020233       0.034927      -0.010606      -0.000557       0.004288       0.010165      -0.012741      -0.011285      -0.003019       0.014304              2.010033       1.936454      -0.335700      -0.211177       2.131747       0.511151       1.961897          -0.000000
           44              H       9.677243       9.686248      10.245509       0.087091       1.298180 0.94651930E+01  0.98449309E+02                                 2.065308                            1.866909      -1.491559       2.154596                    0.991610       4.209675      12.770430       0.426457       1.380854      -0.684716       0.045188      -0.011697       0.000969       0.046687      -0.008812       0.002315       0.012070       0.004124      -0.029351      -0.018850       0.003241       0.015609              2.186094       3.144601      -0.270515       0.236051       1.705270       0.084864       1.708411          -0.000000
           45              H       4.956491       6.085380       3.908112       0.124816       1.460786 0.11344347E+02  0.12251448E+03                                 2.190237                            2.018495      -1.537608       2.153012                    0.991598       3.988504      12.023380       0.421106       1.346812      -0.694318      -0.038028       0.003720      -0.007048       0.038854      -0.001230       0.006025      -0.002860       0.016309      -0.005617      -0.008583      -0.003446       0.012029              2.272109       3.102060      -0.194188       0.047200       1.831138       0.175420       1.883128          -0.000001
           46              H       6.153091       4.793566       2.411065       0.089974       1.266892 0.91536243E+01  0.94316200E+02                                 2.031078                            1.835433      -1.422697       2.192263                    0.991367       4.088252      12.301568       0.430723       1.380115      -0.685527      -0.026358      -0.017342      -0.034396       0.046675      -0.006070       0.007936       0.010243       0.011433       0.003167      -0.017531       0.005981       0.011550              2.165245       1.928375       0.250888       0.393924       2.028490       0.703446       2.538871           0.000000
           47              H       9.490740       5.341400       4.412189       0.087017       1.270345 0.94111524E+01  0.97751378E+02                                 2.035771                            1.862206      -1.462842       2.166203                    0.991680       4.202122      12.740447       0.426758       1.381796      -0.684570       0.044489      -0.000717       0.009192       0.045435       0.001294       0.010239       0.006673       0.017833       0.011253      -0.013787      -0.003033       0.016820              2.132230       3.006403      -0.250833       0.074573       1.657219       0.106351       1.733067          -0.000000
           48              H       8.407534       6.675931       5.966931       0.118574       1.139026 0.85230605E+01  0.86810219E+02                                 1.924348                            1.797590      -1.606342       2.110387                    0.990931       4.182164      12.771359       0.422974       1.421730      -0.676188       0.021039       0.011993       0.026032       0.035555       0.000262       0.008393       0.001060       0.018093       0.007924      -0.010467      -0.003516       0.013982              1.999879       1.972086       0.125854       0.358854       1.768603       0.390658       2.258947           0.000000
           49              H       2.596116      10.345703       8.034860       0.133675       1.264959 0.94949182E+01  0.96785119E+02                                 1.902676                            1.782101      -1.117055       2.353294                    0.997576       3.489261       9.785029       0.479053       1.254310      -0.716230       0.018489       0.022265       0.024644       0.038012       0.003812       0.000756       0.012603      -0.017364       0.000310      -0.010668      -0.007470       0.018139              1.950357       2.212886       0.219014       0.361882       1.760974       0.313158       1.877211          -0.000000
           50              H       0.314818      10.745209       7.977164       0.086394       1.597318 0.12365064E+02  0.13481637E+03                                 2.221972                            2.028013      -1.316356       2.231616                    0.994481       3.976854      11.582114       0.450384       1.247316      -0.716320      -0.007708       0.034058       0.030122       0.046116       0.006657       0.011760       0.013926      -0.004825      -0.003796      -0.015657      -0.006304       0.021961              2.330647       2.265345      -0.600161      -0.359633       2.492173       0.545568       2.234422           0.000000
           51              H      -0.204406       7.987591       5.250292       0.091987       1.579810 0.12333655E+02  0.13428908E+03                                 2.214736                            2.036251      -1.220375       2.287315                    0.994908       3.843646      11.159472       0.446226       1.260672      -0.714944      -0.021799      -0.026208      -0.032951       0.047412      -0.004183      -0.000374       0.016299      -0.008246       0.017574      -0.014179      -0.006149       0.020328              2.297907       2.559186       0.438428       0.575124       2.169872       0.394601       2.164663          -0.000001
           52              H       2.066449       7.536683       5.183487       0.136141       1.215245 0.90962903E+01  0.92165913E+02                                 1.889109                            1.773632      -1.093198       2.372593                    0.997182       3.477279       9.872877       0.466129       1.296862      -0.706944       0.012252      -0.027305      -0.026323       0.039857      -0.001144       0.002805       0.012815      -0.010468       0.016356      -0.011229      -0.005723       0.016952              1.931059       1.910424      -0.248926      -0.207897       2.056046       0.433844       1.826707          -0.000000
           53              H       3.512216       6.777277      19.200460       0.091493       1.565293 0.11786847E+02  0.12711853E+03                                 2.209852                            1.992767      -1.252543       2.267420                    0.995066       3.880028      11.278030       0.449519       1.263417      -0.713263       0.022811      -0.035936      -0.018844       0.046549      -0.005905      -0.017874       0.004887       0.003793       0.022862      -0.015976      -0.007307       0.023283              2.329936       1.919615      -0.591474      -0.081441       3.279828      -0.073803       1.790364          -0.000001
           54              H       3.925506       8.542376      17.761109       0.136047       1.268579 0.95637446E+01  0.97258912E+02                                 1.878823                            1.768606      -1.196493       2.322370                    0.996082       3.418349       9.446199       0.491065       1.226494      -0.723248       0.024912      -0.010635      -0.031991       0.041919      -0.015024      -0.012405       0.006361       0.002038      -0.001942      -0.016214      -0.006868       0.023082              1.912376       1.788233      -0.022570      -0.474340       1.730174      -0.117141       2.218722          -0.000001
           55              H       1.506942      10.842004      20.053747       0.135154       1.205141 0.89183051E+01  0.88617305E+02                                 1.778365                            1.679746      -1.092785       2.370216                    0.997646       3.266199       8.756968       0.519558       1.186414      -0.733455      -0.018327       0.033770       0.011309       0.040052      -0.008159      -0.014159       0.008436      -0.005092      -0.009373      -0.016280      -0.004240       0.020520              1.805642       1.542514      -0.319108      -0.101314       2.271729      -0.021805       1.602683           0.000000
           56              H       1.275679       9.047141      21.499171       0.089850       1.571424 0.11815359E+02  0.12642781E+03                                 2.155491                            1.951811      -1.169275       2.311709                    0.995444       3.711861      10.453668       0.473424       1.209093      -0.727276      -0.026895       0.013031       0.036975       0.047543      -0.011651      -0.017416       0.003592      -0.014376      -0.026285      -0.024158       0.000966       0.023192              2.268278       2.056969       0.101555      -0.740116       1.858710      -0.199994       2.889154          -0.000000
           57              H       9.729463      -2.592749      15.313605       0.127259       1.371234 0.10849117E+02  0.11502885E+03                                 2.051694                            1.940083      -1.345627       2.244429                    0.994368       3.743356      10.919254       0.444034       1.301000      -0.705448       0.028853       0.002880      -0.027827       0.040189       0.001437      -0.014938      -0.010633       0.003283       0.040486      -0.016292      -0.008542       0.024834              2.099756       2.461144      -0.213674      -0.446996       1.829945       0.080907       2.008180           0.000000
           58              H       7.437720      -4.292099      18.140685       0.130183       1.179849 0.88345573E+01  0.87437941E+02                                 1.736671                            1.658986      -1.079832       2.368025                    0.998026       3.279772       8.730085       0.529736       1.168239      -0.737473      -0.013331      -0.028441       0.024576       0.039882       0.009213      -0.013769      -0.008078       0.005382       0.003774      -0.012226      -0.009250       0.021476              1.748096       1.527228      -0.009191      -0.084899       2.010625      -0.365388       1.706436           0.000001
           59              H       8.289663      -0.801897      15.310568       0.088779       1.624009 0.13073702E+02  0.14558565E+03                                 2.316832                            2.141157      -1.408676       2.196954                    0.992516       4.091183      12.327806       0.418270       1.315013      -0.701852       0.014308       0.028298      -0.034191       0.046631      -0.001295      -0.016803      -0.002141       0.005226       0.023137      -0.014809      -0.005846       0.020655              2.379024       1.882177      -0.016254      -0.002648       2.856092      -0.639208       2.398801          -0.000000
           60              H       6.048649      -2.453825      18.043513       0.084197       1.682922 0.13103801E+02  0.14459847E+03                                 2.281382                            2.073736      -1.328342       2.222950                    0.994338       4.000147      11.625355       0.451023       1.230668      -0.720520      -0.034830      -0.008892       0.026784       0.044828       0.007021      -0.008561      -0.014700      -0.018305      -0.003962      -0.014675      -0.008856       0.023531              2.389275       3.019239      -0.296531      -0.726729       1.910759       0.178940       2.237828           0.000001
           61              H      -0.616204       0.075394      15.781242       0.087937       1.681205 0.13015253E+02  0.14399772E+03                                 2.328868                            2.103830      -1.278634       2.251511                    0.994645       3.983174      11.755610       0.434113       1.275264      -0.711064      -0.021640       0.039888      -0.006452       0.045836       0.000440      -0.005563      -0.014909      -0.025466       0.001281      -0.016169      -0.006735       0.022904              2.438247       2.765382      -0.864418      -0.217933       2.653989       0.096590       1.895369          -0.000001
           62              H       1.224949       0.137239      14.363147       0.139294       1.150856 0.84286593E+01  0.82780090E+02                                 1.741017                            1.646643      -0.987591       2.420967                    0.998551       3.224737       8.664439       0.516972       1.206346      -0.728622       0.002021       0.034138      -0.023119       0.041279      -0.008176       0.003904      -0.011524      -0.023069      -0.019766      -0.011722      -0.010796       0.022518              1.766527       1.593023       0.095596      -0.218107       1.907401      -0.420449       1.799157          -0.000001
           63              H       2.284283      -3.491544      15.799462       0.135037       1.234484 0.94740670E+01  0.97097817E+02                                 1.921852                            1.820864      -1.082589       2.378018                    0.997373       3.519302      10.091074       0.455390       1.312351      -0.703958       0.021531      -0.033506       0.002769       0.039924      -0.008960       0.000265      -0.011319      -0.023321      -0.014531      -0.014290      -0.007308       0.021598              1.967190       2.177607      -0.396298      -0.169991       2.109494       0.088104       1.614470           0.000000
           64              H       0.389417      -3.464975      17.129495       0.090028       1.624222 0.12956015E+02  0.14337794E+03                                 2.291415                            2.112751      -1.270171       2.260740                    0.994807       3.966249      11.760344       0.428389       1.291982      -0.707768      -0.000050      -0.041526       0.022113       0.047047      -0.014852      -0.001090      -0.004249      -0.016200      -0.038122      -0.015089      -0.008448       0.023538              2.366260       2.059514       0.437989      -0.349950       2.686576      -0.507578       2.352690          -0.000000
           65              H       0.992194      -1.360748      19.160984       0.090951       1.508763 0.11030689E+02  0.11793042E+03                                 2.223517                            1.975247      -1.250279       2.277274                    0.993283       3.933170      11.678533       0.431928       1.326391      -0.699130       0.026710      -0.030387      -0.024190       0.047138      -0.009583       0.002333       0.009526       0.007631      -0.010831      -0.015732       0.002695       0.013037              2.411428       2.042994      -0.376878      -0.385816       2.447057       0.962627       2.744233           0.000000
           66              H       2.197746      -0.352013      20.849337       0.122192       1.464916 0.11270362E+02  0.12063295E+03                                 2.129723                            1.962554      -1.509409       2.158178                    0.993198       3.898640      11.424491       0.446521       1.281553      -0.708142       0.034187      -0.012694       0.003285       0.036615      -0.011393       0.000529      -0.000515       0.000739      -0.023669      -0.007913      -0.007455       0.015368              2.207938       2.965333      -0.178614       0.259991       1.763492       0.172289       1.894990          -0.000000
           67              H      -1.114538       1.716850      21.866601       0.122656       1.169389 0.86679436E+01  0.88264785E+02                                 1.932496                            1.794719      -1.522498       2.155997                    0.991555       4.016178      12.085918       0.431645       1.393504      -0.682620      -0.020989       0.019235       0.020233       0.034927      -0.010606      -0.000557       0.004288       0.010165      -0.012741      -0.011285      -0.003019       0.014304              2.010032       1.936454      -0.335700      -0.211177       2.131747       0.511151       1.961897          -0.000000
           68              H      -2.217141       0.693699      20.120552       0.087091       1.298180 0.94651930E+01  0.98449309E+02                                 2.065308                            1.866909      -1.491559       2.154596                    0.991610       4.209675      12.770430       0.426457       1.380854      -0.684716      -0.045188       0.011697      -0.000969       0.046687      -0.008812       0.002315       0.012070       0.004124      -0.029351      -0.018850       0.003241       0.015609              2.186094       3.144601      -0.270515       0.236051       1.705270       0.084864       1.708411          -0.000000
           69              H       2.503611       4.294567      26.457949       0.124816       1.460786 0.11344342E+02  0.12251442E+03                                 2.190236                            2.018495      -1.537608       2.153012                    0.991598       3.988503      12.023377       0.421106       1.346812      -0.694318       0.038028      -0.003720       0.007048       0.038854      -0.001230       0.006025      -0.002860       0.016309      -0.005617      -0.008583      -0.003446       0.012029              2.272109       3.102060      -0.194188       0.047200       1.831138       0.175420       1.883128          -0.000001
           70              H       1.307011       5.586381      27.954996       0.089974       1.266892 0.91536243E+01  0.94316200E+02                                 2.031078                            1.835433      -1.422697       2.192263                    0.991367       4.088252      12.301568       0.430723       1.380115      -0.685527       0.026358       0.017342       0.034396       0.046675      -0.006070       0.007936       0.010243       0.011433       0.003167      -0.017531       0.005981       0.011550              2.165245       1.928375       0.250888       0.393924       2.028490       0.703446       2.538871           0.000000
           71              H      -2.030638       5.038547      25.953872       0.087017       1.270345 0.94111524E+01  0.97751378E+02                                 2.035771                            1.862206      -1.462842       2.166203                    0.991680       4.202122      12.740447       0.426758       1.381796      -0.684570      -0.044489       0.000717      -0.009192       0.045435       0.001294       0.010239       0.006673       0.017833       0.011253      -0.013787      -0.003033       0.016820              2.132230       3.006403      -0.250833       0.074573       1.657219       0.106351       1.733067           0.000000
           72              H      -0.947432       3.704016      24.399130       0.118574       1.139026 0.85230605E+01  0.86810219E+02                                 1.924348                            1.797590      -1.606342       2.110387                    0.990931       4.182164      12.771359       0.422974       1.421730      -0.676188      -0.021039      -0.011993      -0.026032       0.035555       0.000262       0.008393       0.001060       0.018093       0.007924      -0.010467      -0.003516       0.013982              1.999879       1.972086       0.125854       0.358854       1.768603       0.390658       2.258947           0.000000
           73              H       4.863986       0.034244      22.331201       0.133675       1.264959 0.94949182E+01  0.96785119E+02                                 1.902676                            1.782101      -1.117055       2.353294                    0.997576       3.489261       9.785029       0.479053       1.254310      -0.716230      -0.018489      -0.022265      -0.024644       0.038012       0.003812       0.000756       0.012603      -0.017364       0.000310      -0.010668      -0.007470       0.018139              1.950357       2.212886       0.219014       0.361882       1.760974       0.313158       1.877211          -0.000000
           74              H       7.145284      -0.365262      22.388897       0.086394       1.597318 0.12365064E+02  0.13481637E+03                                 2.221972                            2.028013      -1.316356       2.231616                    0.994481       3.976854      11.582114       0.450384       1.247316      -0.716320       0.007708      -0.034058      -0.030122       0.046116       0.006657       0.011760       0.013926      -0.004825      -0.003796      -0.015657      -0.006304       0.021961              2.330647       2.265345      -0.600161      -0.359633       2.492173       0.545568       2.234422           0.000000
           75              H       7.664508       2.392356      25.115769       0.091987       1.579811 0.12333659E+02  0.13428912E+03                                 2.214736                            2.036250      -1.220375       2.287315                    0.994908       3.843647      11.159472       0.446227       1.260671      -0.714944       0.021799       0.026208       0.032951       0.047412      -0.004183      -0.000374       0.016299      -0.008246       0.017574      -0.014179      -0.006149       0.020328              2.297907       2.559185       0.438428       0.575124       2.169872       0.394601       2.164663          -0.000001
           76              H       5.393653       2.843264      25.182574       0.136141       1.215245 0.90962903E+01  0.92165913E+02                                 1.889109                            1.773632      -1.093198       2.372593                    0.997182       3.477279       9.872877       0.466129       1.296862      -0.706944      -0.012252       0.027305       0.026323       0.039857      -0.001144       0.002805       0.012815      -0.010468       0.016356      -0.011229      -0.005723       0.016952              1.931059       1.910424      -0.248926      -0.207897       2.056046       0.433844       1.826707          -0.000000
           77              H       3.947886       3.602670      11.165601       0.091493       1.565293 0.11786852E+02  0.12711859E+03                                 2.209853                            1.992767      -1.252543       2.267420                    0.995066       3.880029      11.278033       0.449519       1.263417      -0.713263      -0.022811       0.035936       0.018844       0.046549      -0.005905      -0.017874       0.004887       0.003793       0.022862      -0.015976      -0.007307       0.023283              2.329936       1.919615      -0.591474      -0.081441       3.279829      -0.073803       1.790364          -0.000001
           78              H       3.534596       1.837571      12.604952       0.136047       1.268580 0.95637486E+01  0.97258970E+02                                 1.878824                            1.768607      -1.196493       2.322370                    0.996082       3.418349       9.446202       0.491065       1.226495      -0.723248      -0.024912       0.010635       0.031991       0.041919      -0.015024      -0.012406       0.006361       0.002038      -0.001942      -0.016214      -0.006868       0.023082              1.912377       1.788234      -0.022570      -0.474341       1.730175      -0.117142       2.218723          -0.000001
           79              H       5.953160      -0.462057      10.312314       0.135154       1.205141 0.89183051E+01  0.88617305E+02                                 1.778365                            1.679746      -1.092785       2.370216                    0.997646       3.266199       8.756968       0.519558       1.186414      -0.733455       0.018327      -0.033770      -0.011309       0.040052      -0.008159      -0.014159       0.008436      -0.005092      -0.009373      -0.016280      -0.004240       0.020520              1.805642       1.542514      -0.319108      -0.101314       2.271729      -0.021805       1.602683           0.000000
           80              H       6.184423       1.332806       8.866890       0.089850       1.571424 0.11815359E+02  0.12642781E+03                                 2.155491                            1.951811      -1.169275       2.311709                    0.995444       3.711861      10.453668       0.473424       1.209093      -0.727276       0.026895      -0.013031      -0.036975       0.047543      -0.011651      -0.017416       0.003592      -0.014376      -0.026285      -0.024158       0.000966       0.023192              2.268278       2.056969       0.101555      -0.740116       1.858710      -0.199994       2.889154          -0.000000
           81              H      -2.269361      12.972696      15.052456       0.127259       1.371234 0.10849119E+02  0.11502888E+03                                 2.051695                            1.940083      -1.345627       2.244429                    0.994368       3.743356      10.919255       0.444034       1.301001      -0.705448      -0.028853      -0.002880       0.027827       0.040189       0.001437      -0.014938      -0.010633       0.003283       0.040486      -0.016292      -0.008542       0.024834              2.099757       2.461144      -0.213674      -0.446996       1.829945       0.080907       2.008181           0.000000
           82              H       0.022382      14.672046      12.225376       0.130183       1.179849 0.88345588E+01  0.87437954E+02                                 1.736671                            1.658986      -1.079832       2.368025                    0.998026       3.279773       8.730086       0.529736       1.168239      -0.737474       0.013331       0.028441      -0.024576       0.039882       0.009213      -0.013769      -0.008078       0.005382       0.003773      -0.012226      -0.009250       0.021476              1.748096       1.527227      -0.009191      -0.084899       2.010624      -0.365388       1.706436           0.000001
           83              H      -0.829561      11.181844      15.055493       0.088779       1.624009 0.13073704E+02  0.14558568E+03                                 2.316833                            2.141158      -1.408676       2.196954                    0.992516       4.091183      12.327807       0.418269       1.315013      -0.701852      -0.014308      -0.028298       0.034191       0.046631      -0.001295      -0.016803      -0.002141       0.005226       0.023137      -0.014809      -0.005846       0.020655              2.379024       1.882178      -0.016254      -0.002648       2.856093      -0.639208       2.398801           0.000000
           84              H       1.411453      12.833772      12.322548       0.084197       1.682922 0.13103803E+02  0.14459850E+03                                 2.281382                            2.073735      -1.328342       2.222950                    0.994338       4.000148      11.625356       0.451023       1.230667      -0.720520       0.034830       0.008892      -0.026784       0.044828       0.007021      -0.008561      -0.014700      -0.018305      -0.003962      -0.014675      -0.008856       0.023531              2.389275       3.019239      -0.296531      -0.726729       1.910759       0.178940       2.237827           0.000001
           85              H       0.616205       3.729891       0.598211       0.088251       1.684570 0.13047443E+02  0.14447805E+03                                 2.334626                            2.108485      -1.295198       2.245028                    0.994482       3.985910      11.778062       0.432895       1.277753      -0.710545       0.021326       0.039644      -0.006611       0.045499      -0.000473       0.005836      -0.015076      -0.025439       0.001186      -0.016414      -0.006672       0.023086              2.444556       2.773159       0.867889       0.218938       2.661011       0.097021       1.899497          -0.000001
           86              H      -1.224948      -3.517258      29.546177       0.140862       1.149276 0.84170346E+01  0.82666133E+02                                 1.742391                            1.647882      -0.992204       2.420152                    0.998647       3.220637       8.663265       0.515482       1.209829      -0.727844      -0.001685       0.033629      -0.022740       0.040631       0.008157      -0.003701      -0.011408      -0.022803      -0.019711      -0.011556      -0.010733       0.022288              1.767944       1.594314      -0.095732       0.218469       1.908877      -0.420936       1.800641          -0.000001
           87              H      12.635917       0.162953       0.616431       0.134119       1.235380 0.94801129E+01  0.97146001E+02                                 1.920065                            1.819265      -1.068980       2.383113                    0.997509       3.521099      10.085579       0.456547       1.309211      -0.704592      -0.022469      -0.033785       0.002965       0.040683       0.008798      -0.000206      -0.011211      -0.023518      -0.014655      -0.014214      -0.007307       0.021521              1.965291       2.175277       0.395702       0.169635       2.107515       0.087943       1.613081           0.000000
           88              H      14.530783       0.189522       1.946465       0.089306       1.621146 0.12921684E+02  0.14285179E+03                                 2.284797                            2.107045      -1.255079       2.266524                    0.994896       3.962767      11.730216       0.430011       1.288427      -0.708511       0.000637      -0.041524       0.022121       0.047053       0.015133       0.000844      -0.004348      -0.016414      -0.038014      -0.015043      -0.008809       0.023852              2.359182       2.053423      -0.436066       0.348202       2.678448      -0.505596       2.345676          -0.000000
           89              H      -0.992193       2.293749       3.977954       0.091186       1.509729 0.11041808E+02  0.11807700E+03                                 2.224025                            1.975911      -1.249639       2.277190                    0.993321       3.935442      11.685993       0.431971       1.325947      -0.699200      -0.027276      -0.030488      -0.024175       0.047518       0.009516      -0.002346       0.009299       0.007478      -0.011156      -0.015492       0.002561       0.012931              2.411824       2.043500       0.376652       0.385586       2.447270       0.962468       2.744702           0.000000
           90              H      12.722455       3.302484       5.666307       0.121754       1.473672 0.11349890E+02  0.12170467E+03                                 2.138642                            1.969766      -1.519247       2.153554                    0.993116       3.908409      11.465585       0.445576       1.281944      -0.708049      -0.034191      -0.012416       0.002815       0.036484       0.011470      -0.000663      -0.000469       0.000686      -0.024250      -0.008133      -0.007411       0.015544              2.217614       2.981151       0.180159      -0.261955       1.769695       0.173249       1.901995          -0.000000
           91              H       1.114540       5.371347       6.683570       0.122662       1.173035 0.87030594E+01  0.88749953E+02                                 1.939693                            1.800742      -1.541610       2.147998                    0.991329       4.028334      12.148189       0.429880       1.397212      -0.681875       0.021096       0.019181       0.020262       0.034979       0.010543       0.000374       0.004286       0.010450      -0.013206      -0.011342      -0.002990       0.014332              2.017861       1.943804       0.338038       0.212774       2.140405       0.514543       1.969374          -0.000000
           92              H       2.217142       4.348196       4.937522       0.086975       1.298114 0.94660485E+01  0.98471246E+02                                 2.066188                            1.867733      -1.493662       2.153640                    0.991504       4.211385      12.781048       0.426062       1.381950      -0.684505       0.045303       0.011689      -0.001062       0.046799       0.008824      -0.002408       0.011737       0.004418      -0.028613      -0.018527       0.003173       0.015354              2.187011       3.145887       0.270551      -0.236173       1.705980       0.084983       1.709167          -0.000000
           93              H      -2.503608       7.949064      11.274918       0.126369       1.460127 0.11341913E+02  0.12252687E+03                                 2.193035                            2.020917      -1.556298       2.146021                    0.991461       3.988415      12.039527       0.419874       1.350337      -0.693608      -0.036954      -0.003787       0.007352       0.037868       0.001172      -0.005788      -0.003090       0.016316      -0.005662      -0.008761      -0.003108       0.011869              2.275127       3.106392       0.194502      -0.047257       1.833414       0.175855       1.885575          -0.000001
           94              H      -1.307008       9.240878      12.771965       0.089844       1.264420 0.91311434E+01  0.94003544E+02                                 2.026469                            1.831746      -1.413635       2.196119                    0.991529       4.081436      12.265879       0.431768       1.377960      -0.685964      -0.026054       0.016785       0.034526       0.046396       0.005992      -0.008040       0.010299       0.011137       0.003304      -0.017525       0.005903       0.011623              2.160014       1.924018      -0.249835      -0.392342       2.023760       0.700729       2.532264           0.000000
           95              H       2.030640       8.693044      10.770842       0.086391       1.276927 0.94682819E+01  0.98484261E+02                                 2.041504                            1.866819      -1.461939       2.165524                    0.991718       4.212876      12.778116       0.426624       1.380272      -0.684824       0.044767       0.000815      -0.008789       0.045629      -0.001247      -0.010550       0.006842       0.018032       0.011615      -0.014075      -0.003142       0.017217              2.138586       3.017054       0.252038      -0.074933       1.661269       0.106842       1.737435           0.000000
           96              H       0.947434       7.358513       9.216100       0.119702       1.131997 0.84603091E+01  0.86022139E+02                                 1.917885                            1.792156      -1.608640       2.110929                    0.990985       4.168269      12.722807       0.423141       1.423629      -0.675883       0.020679      -0.012260      -0.025888       0.035329      -0.000216      -0.008221       0.000921       0.018140       0.008334      -0.010532      -0.003297       0.013829              1.992857       1.965167      -0.124907      -0.356467       1.763064       0.388317       2.250340           0.000000
           97              H      10.056215       3.688741       7.148171       0.132475       1.266032 0.94997469E+01  0.96800395E+02                                 1.899465                            1.779156      -1.101739       2.359333                    0.997785       3.490985       9.772886       0.481054       1.249532      -0.717256       0.018587      -0.022364      -0.024869       0.038264      -0.003782      -0.001017       0.012496      -0.017691       0.000435      -0.010482      -0.007696       0.018178              1.947023       2.208900      -0.218739      -0.361282       1.758048       0.312486       1.874122          -0.000000
           98              H       7.774917       3.289235       7.205866       0.086276       1.593024 0.12324967E+02  0.13424444E+03                                 2.216061                            2.023230      -1.304948       2.236377                    0.994615       3.972450      11.556266       0.451502       1.245478      -0.716721      -0.007476      -0.034388      -0.029902       0.046180      -0.006420      -0.011568       0.013980      -0.004884      -0.004486      -0.015744      -0.005991       0.021736              2.324067       2.258937       0.597440       0.357928       2.484897       0.543020       2.228369           0.000000
           99              H       7.255694       6.046853       9.932739       0.090535       1.579481 0.12327155E+02  0.13416923E+03                                 2.212191                            2.033995      -1.210956       2.290770                    0.995056       3.844127      11.150306       0.447144       1.258543      -0.715413      -0.022080       0.026656       0.033590       0.048232       0.004123       0.000550       0.016347      -0.008144       0.017322      -0.014127      -0.006219       0.020347              2.295199       2.556017      -0.437879      -0.574338       2.167327       0.394076       2.162251          -0.000001
          100              H       9.526549       6.497761       9.999544       0.136446       1.213207 0.90787314E+01  0.91954323E+02                                 1.888111                            1.772815      -1.095785       2.372517                    0.997269       3.474422       9.866725       0.465829       1.298174      -0.706682       0.011849       0.027015       0.026612       0.039729       0.001155      -0.002744       0.012784      -0.010120       0.016317      -0.011158      -0.005677       0.016836              1.929994       1.909431       0.248623       0.207647       2.054778       0.433373       1.825773          -0.000000
          101              H      10.972316      -0.051827      26.348631       0.092527       1.553388 0.11687390E+02  0.12579190E+03                                 2.199717                            1.985253      -1.252674       2.268533                    0.995016       3.867754      11.234732       0.450013       1.264578      -0.713027       0.022088       0.036163       0.018645       0.046296       0.005828       0.017745       0.004889       0.004117       0.022748      -0.015737      -0.007441       0.023178              2.318314       1.911495       0.585950       0.080773       3.259790      -0.073660       1.783657          -0.000001
          102              H      11.385605      -1.816926      27.787982       0.133907       1.280325 0.96700664E+01  0.98612056E+02                                 1.890452                            1.778416      -1.210555       2.314755                    0.995835       3.433445       9.500933       0.489708       1.226503      -0.723249       0.025421       0.011494       0.032624       0.042926       0.014935       0.012480       0.006241       0.001899      -0.002041      -0.016235      -0.006760       0.022995              1.924604       1.799178       0.022783       0.479901       1.739890      -0.118327       2.234744          -0.000001
          103              H       8.967040      -4.116554      25.495345       0.136186       1.192916 0.88056365E+01  0.87186624E+02                                 1.762677                            1.666170      -1.071297       2.379686                    0.997881       3.253852       8.697427       0.523248       1.182249      -0.734382      -0.018062      -0.033768      -0.011090       0.039869       0.008330       0.014110       0.008548      -0.004839      -0.008763      -0.016105      -0.004567       0.020672              1.789336       1.530260       0.314030       0.099808       2.247879      -0.021663       1.589868           0.000000
          104              H       8.735777      -2.321691      24.049920       0.090699       1.563650 0.11741305E+02  0.12540066E+03                                 2.145148                            1.943097      -1.147461       2.320631                    0.995773       3.704309      10.412494       0.475575       1.205879      -0.727978      -0.026845      -0.013340      -0.036114       0.046934       0.011568       0.017494       0.003585      -0.014110      -0.025666      -0.024103       0.001020       0.023083              2.257042       2.047452      -0.100727       0.734943       1.850184      -0.198186       2.873490          -0.000000
          105              H       2.269364       9.318199      30.235487       0.127770       1.365967 0.10799874E+02  0.11438957E+03                                 2.047761                            1.936754      -1.346071       2.244883                    0.994489       3.736113      10.896588       0.443994       1.302451      -0.705172       0.028611      -0.003398       0.028151       0.040282      -0.001317       0.014769      -0.010567       0.003246       0.039455      -0.016199      -0.008243       0.024442              2.095536       2.455625       0.212822       0.445380       1.826668       0.080578       2.004316           0.000000
          106              H      -0.022378      11.017549      27.408407       0.132484       1.184286 0.88825248E+01  0.88097396E+02                                 1.747244                            1.668461      -1.113643       2.354465                    0.997698       3.282320       8.767354       0.525475       1.175241      -0.735824      -0.013348       0.027629      -0.023831       0.038852      -0.009112       0.013776      -0.008139       0.005435       0.004337      -0.012155      -0.009324       0.021479              1.758881       1.535877       0.009340       0.085815       2.024052      -0.368984       1.716714           0.000001
          107              H       0.829565       7.527347      30.238524       0.087489       1.633062 0.13157919E+02  0.14674509E+03                                 2.324340                            2.147170      -1.411343       2.195199                    0.992470       4.101781      12.365292       0.417977       1.313945      -0.702060       0.014807      -0.028563       0.034616       0.047258       0.001569       0.016753      -0.002344       0.005299       0.023002      -0.014934      -0.005665       0.020599              2.387053       1.887140       0.016201       0.002764       2.867010      -0.643292       2.407008          -0.000000
          108              H      -1.411449       9.179275      27.505578       0.084489       1.677168 0.13052341E+02  0.14389496E+03                                 2.276512                            2.069954      -1.332132       2.221810                    0.994286       3.995192      11.607057       0.451320       1.231018      -0.720439      -0.034083       0.008944      -0.026578       0.044136      -0.007191       0.008914      -0.014934      -0.018031      -0.003748      -0.014953      -0.008922       0.023876              2.383867       3.011444       0.295632       0.723784       1.907320       0.178364       2.232835           0.000001
          109              C       7.452642       7.381033      29.758740       0.090283      26.801925 0.32571687E+03  0.71720506E+04                                 7.924560                            6.065187       0.171287       2.073175                    0.999679      26.223459      74.568639       0.656786       0.423525      -1.052653       0.013088       0.037191      -0.022340       0.045316      -0.009216      -0.037867       0.012732      -0.048115       0.023562      -0.051972       0.009247       0.042724              9.213468      11.294519       1.545094       4.454888       7.793039      -0.790514       8.552847          -0.000000
          110              C       8.550768      14.638231       0.239892      -0.139402      34.286563 0.43522249E+03  0.10264299E+05                                 9.335274                            7.050674       0.025336       1.990571                    0.999355      29.288318      85.127315       0.606327       0.428333      -1.053690       0.004068      -0.003797      -0.007684       0.009488      -0.008165      -0.032486       0.003672      -0.030619       0.010327      -0.041216       0.010376       0.030840             11.183413      14.782080       1.935917       6.080910       8.574515      -0.600270      10.193642          -0.000001
          111              C      -5.474220      15.691995       0.212562       0.066157      42.010464 0.44934507E+03  0.10701369E+05                                11.004388                            7.307125      -0.488230       1.856113                    0.998387      27.769052      81.580302       0.577168       0.445599      -1.041473      -0.016166      -0.002971      -0.021067       0.026721      -0.004939      -0.018214       0.012438      -0.012686       0.039712      -0.022387      -0.006317       0.028704             15.211261      21.956782       0.546481      10.405424       9.884542      -1.235009      13.792461           0.000000
          112              C      -5.754719       9.464413      29.761776      -0.148822      35.141726 0.45832700E+03  0.11002024E+05                                 9.607922                            7.303531      -0.180310       1.920742                    0.998624      30.245940      90.078369       0.584638       0.436437      -1.043793       0.005643      -0.007122      -0.002812       0.009512       0.000625      -0.028605       0.006745      -0.044650       0.002902      -0.042184       0.015739       0.026445             11.661204      14.979562      -0.339189       6.722017       9.080102      -1.038875      10.923947           0.000001
          113              C      -6.881194       9.439019      28.969222       0.080645      27.078207 0.33769360E+03  0.75138283E+04                                 8.016701                            6.202540       0.121762       2.054090                    0.999486      26.641660      76.507335       0.644347       0.427216      -1.048887      -0.012417      -0.041738       0.011168       0.044956       0.003033      -0.034325       0.002993      -0.039921      -0.001634      -0.046021       0.020443       0.025578              9.384519      10.999461       0.463035       4.669676       8.497541      -0.337987       8.656556           0.000000
          114              C       8.025577       7.440908      25.835445       0.091944      29.247112 0.33721181E+03  0.75004829E+04                                 8.501728                            6.239807       0.097420       2.052235                    0.999149      26.398658      75.797970       0.635988       0.432983      -1.045369      -0.036674      -0.021522      -0.004397       0.042749       0.004665       0.028638      -0.032069      -0.016386      -0.014067      -0.046744       0.005620       0.041124             10.246456      10.780708      -0.064736      -1.888210       8.384201       5.226307      11.574460           0.000000
          115              C       8.746223       6.847918      24.830328      -0.139808      36.796736 0.43557287E+03  0.10324559E+05                                 9.861500                            7.097341      -0.135421       1.936884                    0.999038      29.879529      88.454870       0.595845       0.433672      -1.045351      -0.008771      -0.007017       0.001268       0.011304       0.002476       0.015120      -0.042983      -0.029170      -0.003496      -0.042933      -0.008759       0.051692             12.088985      11.903643      -0.653466      -2.924587      10.331164       6.720224      14.032147          -0.000001
          116              C       8.138970       5.924159      24.007408       0.059539      39.797611 0.40762977E+03  0.94025188E+04                                10.327014                            6.803966      -0.090721       1.991010                    0.999211      26.380588      74.401317       0.623502       0.425882      -1.061363      -0.013827       0.013067       0.016334       0.025074      -0.007002       0.010622      -0.023116      -0.012581       0.015874      -0.019425      -0.012054       0.031479             13.916500      15.095463      -2.032621      -5.581864      11.161109       7.474441      15.492927          -0.000000
          117              C       6.803612       5.629126      24.235153      -0.146667      35.999697 0.44765781E+03  0.10661811E+05                                 9.667248                            7.169748      -0.051027       1.966921                    0.998585      29.729990      87.629233       0.597212       0.430619      -1.049366       0.004881       0.019696      -0.002124       0.020403      -0.001078       0.018777      -0.034546      -0.024461      -0.000896      -0.037259      -0.006975       0.044234             11.610103      13.881114      -0.524726      -3.468789       9.415744       4.975906      11.533451          -0.000000
          118              C       6.154584       6.249454      25.273673       0.097266      29.693854 0.34257644E+03  0.76587790E+04                                 8.601747                            6.324458      -0.020500       2.012113                    0.999308      26.567885      76.767958       0.625725       0.437845      -1.041251       0.031554       0.038769       0.006159       0.050365      -0.005385       0.023151      -0.035405      -0.021833      -0.045916      -0.044908      -0.002057       0.046965             10.263439      11.545258       0.477917      -1.604227       8.720736       4.869939      10.524324           0.000000
          119              C       8.920789       5.267034      22.923339       0.376140      33.913164 0.32312216E+03  0.71039329E+04                                 9.624860                            6.282572      -0.353814       1.920962                    0.998735      24.345900      69.278961       0.608183       0.458078      -1.031746       0.017673      -0.008977      -0.022790       0.030204      -0.025720       0.027781      -0.062397      -0.053771       0.043070      -0.047629      -0.043287       0.090917             13.124625      14.921199      -1.671391      -5.207620      10.435669       6.530418      14.017008          -0.000000
          120              C      -4.049341       4.958218      21.860527       0.366890      35.104234 0.32945632E+03  0.72712382E+04                                 9.842322                            6.319886      -0.384649       1.906295                    0.998751      24.545034      69.755090       0.610441       0.454623      -1.034723      -0.027776      -0.001754       0.001434       0.027869      -0.019607       0.017533      -0.064791      -0.056377       0.039505      -0.047591      -0.040357       0.087949             14.086711      25.481061       3.919666      -1.057688       8.500349       2.430857       8.278723          -0.000000
          121              C       9.043134       3.816616      21.210694       0.377295      34.055629 0.32957146E+03  0.72882077E+04                                 9.714523                            6.374599      -0.390989       1.911584                    0.998582      24.441308      69.960723       0.599028       0.462368      -1.028413       0.014771       0.018970       0.017256       0.029594      -0.026207       0.014828      -0.065961      -0.075471       0.000194      -0.051762      -0.042470       0.094233             13.366530      14.598392       4.944164       3.267123      12.258596       7.260152      13.242601           0.000000
          122              C       8.358297       2.903650      20.272382       0.052848      40.130480 0.42228971E+03  0.98473296E+04                                10.440023                            6.956449      -0.173602       1.961336                    0.999087      26.850399      76.653206       0.611226       0.429730      -1.056803      -0.011108      -0.016548      -0.015548       0.025277      -0.011991       0.005616      -0.024209      -0.024525      -0.004482      -0.020701      -0.013981       0.034682             14.097284      14.412928       4.555465       3.225442      12.774609       8.169344      15.104315          -0.000000
          123              C       9.029706       2.306857      19.209570      -0.132279      36.915248 0.45513807E+03  0.10932618E+05                                 9.941251                            7.291919      -0.307197       1.880119                    0.998452      30.429906      91.369093       0.582041       0.438099      -1.040304      -0.006884      -0.002901       0.005560       0.009313      -0.010677      -0.005182      -0.045591      -0.044032      -0.017448      -0.043149      -0.014936       0.058085             12.053741      12.097733       2.082435       1.427189      10.425639       6.506619      13.637851          -0.000000
          124              C       8.310552       1.531775      18.328954       0.094578      29.858078 0.35668970E+03  0.80766674E+04                                 8.775463                            6.539478      -0.169476       1.965453                    0.998203      27.007583      79.223786       0.601641       0.449601      -1.031627      -0.039309       0.001579       0.021832       0.044993      -0.020903      -0.011277      -0.033991      -0.038320      -0.035176      -0.045563      -0.002372       0.047935             10.478917      11.255536       1.790705       1.163462       8.811692       5.247208      11.369521           0.000000
          125              C       6.358990       1.853242      19.495011       0.089283      29.522119 0.35030173E+03  0.78826044E+04                                 8.604708                            6.418904       0.000541       2.018364                    0.998965      26.829297      78.012703       0.617117       0.441073      -1.038374       0.034830       0.000716      -0.036295       0.050309      -0.021589      -0.009446      -0.039581      -0.020202      -0.015639      -0.047946       0.001164       0.046782             10.233301      11.143309       1.427436       0.311577       8.108317       4.843480      11.448278           0.000000
          126              C       6.994591       2.650969      20.421176      -0.149621      36.834751 0.47743238E+03  0.11585796E+05                                 9.925128                            7.474581      -0.229143       1.902548                    0.998318      30.608062      91.848317       0.575174       0.438827      -1.041691       0.010073       0.007128      -0.014283       0.018875      -0.018591      -0.000852      -0.033114      -0.024716       0.000908      -0.035221      -0.008182       0.043403             11.982257      14.151160       3.083649       1.782199       9.465433       5.087076      12.330180           0.000000
          127              C      -2.587161       5.237062      21.805868       0.067088      40.072591 0.41058841E+03  0.94809456E+04                                10.383307                            6.825695      -0.168548       1.963413                    0.999097      26.433474      74.412035       0.623366       0.425518      -1.062369       0.023077       0.000335       0.001613       0.023136      -0.011124       0.007569      -0.019883      -0.027066       0.048435      -0.025596      -0.008734       0.034330             14.659657      27.112051       3.854275      -1.418451       8.865312       2.219532       8.001608          -0.000000
          128              C      -2.041082       6.192661      22.628789      -0.143564      33.762354 0.42012206E+03  0.98152651E+04                                 9.179966                            6.879539       0.084495       2.011148                    0.999411      29.054426      83.888062       0.620590       0.422449      -1.057967       0.001027      -0.008994       0.001537       0.009182      -0.014526       0.002604      -0.020959      -0.056380       0.050679      -0.040275      -0.001058       0.041333             11.234586      18.337550       3.360663      -0.047750       8.147413       2.115718       7.218796          -0.000001
          129              C      -0.678868       6.420775      22.592349       0.086739      26.772347 0.33020256E+03  0.72880147E+04                                 7.905079                            6.116211       0.150481       2.064272                    0.999708      26.248253      74.469617       0.653223       0.424831      -1.052957       0.010535      -0.036235      -0.024953       0.045239      -0.010358      -0.001770      -0.013239      -0.066981       0.059621      -0.045214       0.009557       0.035657              9.270028      13.816594       2.243042      -0.714795       7.244834       1.900601       6.748656           0.000000
          130              C      -0.377480       4.822604      21.001168       0.096233      25.987476 0.32098574E+03  0.70342271E+04                                 7.729636                            6.021715       0.164547       2.073286                    0.999625      25.983521      73.442538       0.659765       0.423629      -1.053762       0.000940       0.031906       0.032179       0.045325      -0.008835      -0.003644      -0.014846      -0.056494       0.095300      -0.045939       0.006126       0.039813              8.922153      12.970846       1.460566      -0.750260       7.518294       2.115887       6.277320          -0.000001
          131              C      -1.727758       4.542007      20.961692      -0.144521      33.718160 0.42951900E+03  0.10087839E+05                                 9.159698                            6.960542       0.100627       2.016243                    0.999286      29.142146      84.292045       0.616532       0.422995      -1.057899      -0.003140       0.006418       0.006650       0.009761      -0.002632       0.005557      -0.013479      -0.047677       0.069084      -0.035917       0.003196       0.032721             10.984156      17.824591       1.268007      -1.544773       7.875852       2.162407       7.252025          -0.000001
          132              C      -3.119812      11.275905       4.199626       0.091276      28.224693 0.31951411E+03  0.69837913E+04                                 8.184774                            5.989039       0.257692       2.104354                    0.999790      25.810120      72.512920       0.665655       0.420974      -1.056953       0.028970       0.021518       0.024348       0.043533      -0.000488      -0.019535       0.034853       0.062044       0.004530      -0.054983       0.010365       0.044619             10.103215       6.063051       0.469385       2.383376      13.543348      -4.696150      10.703245          -0.000001
          133              C      -3.355551      12.319860       3.331157      -0.128835      35.496374 0.42049146E+03  0.98271771E+04                                 9.542065                            6.893333       0.023712       1.991251                    0.999482      28.978727      83.714718       0.618446       0.423772      -1.057019       0.006265      -0.003064      -0.000217       0.006977      -0.000539      -0.019323       0.030276       0.055787      -0.011334      -0.048656       0.006908       0.041748             12.247648       6.570349       0.285200       2.136739      17.626156      -6.896429      12.546440          -0.000001
          134              C      -2.755759      13.539707       3.558902       0.075315      43.312723 0.42084730E+03  0.98138732E+04                                11.119312                            6.993545      -0.292198       1.926218                    0.998800      26.737593      76.549995       0.602683       0.435814      -1.052175       0.006308      -0.016389       0.014200       0.022584      -0.015852      -0.023344       0.013883       0.035310      -0.026825      -0.025608      -0.016672       0.042280             16.537350       7.884992      -1.238834       3.841047      23.031130     -11.655734      18.695927           0.000000
          135              C      -1.947084      13.674328       4.685483      -0.145183      35.635073 0.42303171E+03  0.98790307E+04                                 9.507449                            6.887073       0.164657       2.034800                    0.999650      28.953068      82.992219       0.623788       0.420463      -1.061496      -0.007391      -0.003162      -0.004451       0.009189      -0.000199      -0.009727       0.029829       0.019022      -0.023334      -0.037489       0.010607       0.026881             12.098797       6.804078      -0.761124       3.436712      14.953098      -6.778233      14.539216           0.000000
          136              C      -1.799375      12.593767       5.529660       0.082276      28.277634 0.32620416E+03  0.71615484E+04                                 8.169534                            6.043904       0.223647       2.085121                    0.999804      26.113375      73.342669       0.664373       0.419930      -1.058422      -0.035844      -0.027701      -0.019889       0.049474      -0.000468      -0.002436       0.027590       0.046428      -0.022837      -0.041743       0.014327       0.027417             10.050062       5.991697      -0.227826       2.755583      12.822486      -4.753914      11.336004           0.000000
          137              C      -2.975086      14.658139       2.620591       0.374493      37.295152 0.34057197E+03  0.76450608E+04                                10.555001                            6.591357      -0.601923       1.838175                    0.997877      25.350095      74.739554       0.570377       0.478379      -1.012827      -0.008544       0.023896      -0.014500       0.029228      -0.032146      -0.046401       0.048912      -0.014356       0.090639      -0.050271      -0.041345       0.091616             15.635995       9.897693      -0.678966       3.331388      21.121967     -10.960124      15.888326           0.000000
          138              C      -4.226891      15.647496       1.030928       0.371546      36.153374 0.34632362E+03  0.78308031E+04                                10.405990                            6.693460      -0.684638       1.807774                    0.997547      25.848310      77.256691       0.558382       0.485121      -1.006195       0.025900      -0.002837       0.015261       0.030195      -0.025849      -0.031985       0.046008      -0.015130       0.065561      -0.038931      -0.036092       0.075023             14.700879      20.516544       0.792802       9.083264      10.063449      -2.219223      13.522646           0.000000
          139              C      -2.299201      16.593423       1.685316       0.371742      34.457992 0.33423155E+03  0.74714467E+04                                10.034264                            6.543391      -0.479675       1.883112                    0.998074      25.152087      74.126648       0.570373       0.480385      -1.011243      -0.019785      -0.018704       0.006804       0.028064      -0.030922      -0.044209       0.045826      -0.006808       0.038085      -0.045561      -0.037104       0.082666             14.108617      15.739620       8.699840       1.009060      18.231263      -2.514026       8.354966           0.000001
          140              C       6.103854       0.045579       1.618511       0.070158      38.713773 0.42147053E+03  0.98591777E+04                                10.401664                            7.060186      -0.216020       1.956510                    0.998772      26.831124      77.633691       0.590386       0.443503      -1.044702       0.003705       0.025291       0.014130       0.029207      -0.017804      -0.012473       0.019013       0.003417       0.037241      -0.025399      -0.008950       0.034349             14.186916      16.174477       9.622170       1.041588      18.679454      -1.421759       7.706816           0.000000
          141              C       5.918843       1.081113       0.740932      -0.145513      33.709030 0.45138335E+03  0.10805539E+05                                 9.343903                            7.244611      -0.205088       1.912379                    0.998781      30.263741      90.320107       0.586799       0.436029      -1.042929      -0.001667       0.006933       0.015076       0.016677      -0.018914      -0.008068       0.010590       0.012879       0.090145      -0.035255      -0.000302       0.035557             11.083474      11.309990       5.568235       0.931270      14.683410      -1.089853       7.257020           0.000001
          142              C       7.260169       0.089886       2.389809      -0.145471      32.427655 0.42436780E+03  0.99203672E+04                                 8.890120                            6.889396       0.174762       2.036957                    0.999716      28.991319      83.207870       0.624697       0.419422      -1.061905      -0.012807       0.008951      -0.001689       0.015716      -0.035153      -0.007418       0.000152       0.012410       0.024425      -0.040219       0.007232       0.032987             10.529854      12.068748       5.512674       1.956452      12.692298      -0.187667       6.828517           0.000002
          143              C       6.784215       2.148794       0.743968       0.094440      26.183983 0.33029137E+03  0.73252277E+04                                 7.891828                            6.175057       0.026509       2.028667                    0.999224      26.509742      76.573763       0.637920       0.432928      -1.043025       0.022121      -0.010565       0.039175       0.046212      -0.031553      -0.011509       0.011676       0.014667       0.101630      -0.049382       0.005984       0.043398              9.096176       9.188061       3.859836       1.487120      11.284174      -0.576976       6.816293           0.000001
          144              C       8.082273       1.190605       2.329077       0.083151      25.880351 0.32727662E+03  0.72144168E+04                                 7.742042                            6.099079       0.212933       2.085866                    0.999753      26.286187      74.768621       0.651891       0.426231      -1.051065      -0.023453       0.026737      -0.030556       0.046889      -0.039113      -0.009336       0.008732       0.010777       0.053569      -0.048413       0.009942       0.038472              8.861590       9.743099       3.618430       1.925977      10.646203      -0.319545       6.195467           0.000001
          145              C       7.467562      11.035530      14.575709       0.090777      26.814869 0.32592823E+03  0.71781916E+04                                 7.930372                            6.070193       0.161528       2.070113                    0.999638      26.226497      74.595970       0.655992       0.423950      -1.052343      -0.013266       0.037652      -0.021342       0.045267       0.009853       0.036199       0.011836      -0.047904       0.023117      -0.050434       0.009151       0.041283              9.220059      11.301675      -1.543880      -4.458986       7.797775      -0.791984       8.560727          -0.000000
          146              C       6.369435      10.983734      15.422922      -0.137903      34.255655 0.43474800E+03  0.10251067E+05                                 9.333844                            7.050366       0.017134       1.988549                    0.999364      29.268526      85.081780       0.605839       0.428763      -1.053348      -0.004215      -0.005006      -0.005814       0.008754       0.007597       0.031983       0.003798      -0.032601       0.010033      -0.041308       0.011201       0.030107             11.180693      14.776835      -1.934701      -6.077995       8.573855      -0.600796      10.191388          -0.000001
          147              C       5.474223      12.037498      15.395593       0.066814      42.005026 0.44924383E+03  0.10698861E+05                                11.005368                            7.307613      -0.487903       1.856481                    0.998268      27.766671      81.585536       0.576966       0.445759      -1.041330       0.016306      -0.002323      -0.022561       0.027934       0.005788       0.017806       0.011944      -0.014157       0.038230      -0.022460      -0.005704       0.028164             15.212726      21.957460      -0.543621     -10.406884       9.885664      -1.237068      13.795055           0.000000
          148              C       5.754723      13.118910      14.578746      -0.148610      35.141787 0.45827030E+03  0.11000569E+05                                 9.607758                            7.302547      -0.180244       1.920665                    0.998567      30.246110      90.085066       0.584729       0.436373      -1.043808      -0.003733      -0.007423      -0.004795       0.009593      -0.000850       0.028518       0.006985      -0.041943       0.002383      -0.041234       0.015339       0.025895             11.661938      14.980714       0.340592      -6.723753       9.079640      -1.040327      10.925460           0.000001
          149              C       6.881198      13.093516      13.786192       0.077703      27.143975 0.33868710E+03  0.75412940E+04                                 8.025941                            6.208430       0.120792       2.053189                    0.999477      26.688556      76.663395       0.644559       0.426772      -1.049184       0.015060      -0.042261       0.010717       0.046126      -0.002577       0.036229       0.003216      -0.039291      -0.000609      -0.047609       0.019861       0.027748              9.396366      11.013527      -0.462426      -4.677341       8.507600      -0.339388       8.667970           0.000000
          150              C       6.894626      11.095405      10.652414       0.094723      29.167591 0.33610803E+03  0.74700819E+04                                 8.488115                            6.230539       0.096529       2.052613                    0.999213      26.353317      75.647268       0.636291       0.433115      -1.045251       0.037323      -0.022693      -0.004522       0.043914      -0.004945      -0.030052      -0.031215      -0.015860      -0.017795      -0.047755       0.007119       0.040636             10.229359      10.760037       0.062434       1.881573       8.372764       5.217949      11.555276           0.000000
          151              C       6.173980      10.502415       9.647298      -0.142724      36.962450 0.43797808E+03  0.10396851E+05                                 9.895885                            7.121484      -0.142426       1.933988                    0.999052      29.951698      88.761009       0.594206       0.434230      -1.044917       0.008231      -0.005748       0.001545       0.010158      -0.001641      -0.016285      -0.042559      -0.029634      -0.007413      -0.043281      -0.008332       0.051614             12.134030      11.936742       0.661266       2.936205      10.372748       6.753352      14.092600          -0.000001
          152              C       6.781232       9.578656       8.824377       0.062728      39.706678 0.40652669E+03  0.93713557E+04                                10.314374                            6.796227      -0.091014       1.991363                    0.999174      26.345378      74.295694       0.623612       0.426067      -1.061177       0.014465       0.013349       0.017266       0.026183       0.006472      -0.011607      -0.022522      -0.012529       0.015613      -0.019697      -0.011421       0.031119             13.899518      15.074646       2.033045       5.577232      11.147699       7.465177      15.476207          -0.000001
          153              C       8.116590       9.283623       9.052123      -0.148276      36.085413 0.44898613E+03  0.10701586E+05                                 9.684609                            7.182917      -0.060662       1.963757                    0.998598      29.768880      87.783018       0.596336       0.430923      -1.049159      -0.002418       0.019799      -0.001658       0.020015       0.002353      -0.019524      -0.033223      -0.027133      -0.000805      -0.036408      -0.007880       0.044289             11.632186      13.910797       0.531019       3.481389       9.430686       4.984337      11.555075          -0.000000
          154              C       8.765619       9.903951      10.090642       0.097576      29.653042 0.34201095E+03  0.76433768E+04                                 8.595999                            6.320902      -0.018940       2.013084                    0.999276      26.547429      76.708033       0.625621       0.438076      -1.041060      -0.031948       0.038551       0.007188       0.050582       0.005332      -0.024263      -0.034932      -0.022569      -0.046721      -0.045478      -0.001661       0.047139             10.256041      11.539212      -0.477398       1.604094       8.713514       4.864249      10.515397           0.000000
          155              C       5.999414       8.921531       7.740309       0.374367      34.004066 0.32399790E+03  0.71282479E+04                                 9.643696                            6.292128      -0.359910       1.918330                    0.998778      24.377381      69.400818       0.607549       0.458231      -1.031626      -0.016696      -0.008548      -0.023784       0.030290       0.026608      -0.027608      -0.061262      -0.055197       0.043661      -0.047281      -0.043195       0.090477             13.154771      14.953733       1.679885       5.224397      10.458902       6.549085      14.051679          -0.000000
          156              C       4.049343       8.612715       6.677497       0.366228      35.180389 0.33018098E+03  0.72916527E+04                                 9.858320                            6.328231      -0.384632       1.905746                    0.998739      24.571381      69.864203       0.609801       0.454824      -1.034550       0.029559      -0.002080       0.000282       0.029633       0.020538      -0.016548      -0.064897      -0.058962       0.042713      -0.047445      -0.041394       0.088839             14.113322      25.534830      -3.929366       1.059680       8.514132       2.434449       8.291004          -0.000000
          157              C       5.877068       7.471113       6.027663       0.376760      34.092725 0.32992390E+03  0.72984102E+04                                 9.724428                            6.379875      -0.394253       1.910220                    0.998642      24.453446      70.021392       0.598480       0.462639      -1.028198      -0.014006       0.019912       0.016207       0.029246       0.025414      -0.014729      -0.064874      -0.079016      -0.002124      -0.050397      -0.043560       0.093957             13.382460      14.615952      -4.951946      -3.272948      12.273659       7.270143      13.257768           0.000000
          158              C       6.561905       6.558147       5.089352       0.052434      40.151623 0.42252873E+03  0.98547780E+04                                10.446389                            6.960246      -0.177459       1.960319                    0.999081      26.855012      76.685887       0.610789       0.429956      -1.056612       0.010127      -0.017160      -0.015916       0.025502       0.011273      -0.004325      -0.023574      -0.025395      -0.004331      -0.020461      -0.013228       0.033689             14.107136      14.423725      -4.560122      -3.229237      12.783497       8.175453      15.114185          -0.000000
          159              C       5.890496       5.961354       4.026540      -0.131126      36.853699 0.45420163E+03  0.10903653E+05                                 9.929145                            7.283735      -0.302492       1.881922                    0.998497      30.396757      91.219117       0.582495       0.438017      -1.040434       0.004906      -0.002398       0.004799       0.007270       0.010410       0.005153      -0.047243      -0.042079      -0.019373      -0.044744      -0.014224       0.058968             12.038893      12.080396      -2.079541      -1.425282      10.413846       6.499258      13.622438          -0.000000
          160              C       6.609649       5.186272       3.145924       0.094368      29.854713 0.35666558E+03  0.80752113E+04                                 8.769429                            6.534819      -0.164296       1.966762                    0.998237      27.008754      79.197981       0.602527       0.448991      -1.032076       0.039441       0.001781       0.021623       0.045015       0.020132       0.011391      -0.035212      -0.034865      -0.034177      -0.045918      -0.001430       0.047348             10.471540      11.245318      -1.786431      -1.158800       8.805825       5.244418      11.363475           0.000000
          161              C       8.561212       5.507739       4.311981       0.086380      29.580157 0.35120435E+03  0.79072203E+04                                 8.612436                            6.424622      -0.003328       2.016771                    0.998944      26.858869      78.094761       0.617271       0.440724      -1.038682      -0.034664       0.000710      -0.036238       0.050153       0.022497       0.008935      -0.039309      -0.019760      -0.019250      -0.048128       0.001209       0.046919             10.243422      11.145853      -1.427673      -0.313111       8.118979       4.853150      11.465434           0.000000
          162              C       7.925611       6.305466       5.238146      -0.146456      36.732390 0.47568518E+03  0.11533464E+05                                 9.909090                            7.462068      -0.229566       1.902961                    0.998311      30.558584      91.677085       0.575488       0.438965      -1.041551      -0.010072       0.007409      -0.015169       0.019658       0.017065       0.001111      -0.031670      -0.024571       0.000899      -0.033361      -0.008052       0.041413             11.962350      14.122826      -3.073613      -1.772628       9.449916       5.080140      12.314308           0.000000
          163              C       2.587164       8.891559       6.622838       0.069806      40.018568 0.40989556E+03  0.94616559E+04                                10.378171                            6.822488      -0.170842       1.963104                    0.999173      26.409044      74.348424       0.623115       0.425837      -1.062091      -0.022789      -0.000162       0.001467       0.022837       0.009666      -0.006769      -0.020077      -0.026120       0.048406      -0.024316      -0.009399       0.033715             14.651771      27.094022      -3.852161       1.416666       8.862703       2.219841       7.998589          -0.000000
          164              C       2.041085       9.847158       7.445758      -0.146311      33.857079 0.42157496E+03  0.98577555E+04                                 9.194471                            6.889117       0.093514       2.012999                    0.999407      29.109288      84.084099       0.620468       0.422166      -1.058139      -0.001190      -0.009612       0.000922       0.009730       0.014073      -0.002791      -0.021864      -0.057843       0.052160      -0.040951      -0.001644       0.042596             11.253896      18.370772      -3.369183       0.046289       8.161234       2.119690       7.229683          -0.000001
          165              C       0.678870      10.075272       7.409319       0.087182      26.750717 0.32981421E+03  0.72772381E+04                                 7.899679                            6.111071       0.152659       2.065279                    0.999702      26.237279      74.425074       0.653751       0.424616      -1.053099      -0.009363      -0.036520      -0.025080       0.045281       0.010742       0.001503      -0.013308      -0.068714       0.057202      -0.045726       0.009460       0.036266              9.263727      13.803392      -2.241901       0.712355       7.242337       1.902139       6.745451           0.000000
          166              C       0.377482       8.477101       5.818137       0.094100      26.035424 0.32172300E+03  0.70547547E+04                                 7.739582                            6.028803       0.158490       2.071032                    0.999629      26.017344      73.572030       0.659318       0.423654      -1.053698       0.000150       0.033198       0.032301       0.046319       0.008710       0.002970      -0.014830      -0.058163       0.097222      -0.046902       0.006476       0.040426              8.934135      12.988973      -1.462928       0.751652       7.528382       2.118838       6.285052          -0.000001
          167              C       1.727760       8.196504       5.778661      -0.145043      33.699570 0.42920132E+03  0.10077912E+05                                 9.153685                            6.955734       0.097460       2.015624                    0.999305      29.136597      84.249237       0.617079       0.422723      -1.058132       0.002056       0.004995       0.005568       0.007758       0.002746      -0.006464      -0.013467      -0.048003       0.073765      -0.037013       0.003250       0.033762             10.976832      17.811107      -1.266378       1.543972       7.871564       2.161833       7.247826          -0.000001
          168              C       3.119815       7.621408      19.382657       0.095990      28.044183 0.31698297E+03  0.69135181E+04                                 8.143445                            5.959363       0.268833       2.108909                    0.999777      25.713856      72.124061       0.668418       0.420141      -1.057658      -0.028834       0.021774       0.025735       0.044359       0.001892       0.017329       0.035152       0.059152       0.006876      -0.053798       0.011166       0.042632             10.048414       6.035129      -0.477666      -2.367338      13.476968      -4.654831      10.633143          -0.000000
          169              C       3.355554       8.665363      18.514187      -0.133398      35.690734 0.42329258E+03  0.99097669E+04                                 9.581715                            6.920861       0.017190       1.988364                    0.999458      29.063849      84.052426       0.616556       0.424337      -1.056594      -0.008257      -0.003466       0.000397       0.008963       0.001798       0.020111       0.030901       0.056939      -0.013349      -0.049476       0.005975       0.043500             12.304145       6.592066      -0.286909      -2.137193      17.723931      -6.939612      12.596438          -0.000001
          170              C       2.755763       9.885210      18.741933       0.072855      43.406280 0.42193803E+03  0.98451607E+04                                11.131038                            7.000151      -0.295053       1.924921                    0.998749      26.776375      76.670684       0.602746       0.435509      -1.052415      -0.006085      -0.018668       0.014405       0.024352       0.015656       0.024468       0.014021       0.034925      -0.030070      -0.026498      -0.016652       0.043150             16.556083       7.894407       1.242588      -3.848775      23.052787     -11.669481      18.721055           0.000000
          171              C       1.947088      10.019831      19.868514      -0.141203      35.429377 0.42009105E+03  0.97921063E+04                                 9.463894                            6.856318       0.177353       2.039457                    0.999655      28.867980      82.639395       0.626186       0.419633      -1.062145       0.008729      -0.002775      -0.005052       0.010460      -0.000746       0.009874       0.028876       0.018148      -0.023685      -0.036619       0.010875       0.025744             12.038132       6.775251       0.746605      -3.418184      14.883654      -6.729232      14.455492           0.000000
          172              C       1.799378       8.939270      20.712690       0.081968      28.305553 0.32657014E+03  0.71715468E+04                                 8.172084                            6.044425       0.222879       2.084536                    0.999811      26.137506      73.418934       0.664821       0.419532      -1.058680       0.034310      -0.028040      -0.019320       0.048339      -0.000701       0.001722       0.029031       0.046960      -0.024673      -0.043395       0.015700       0.027695             10.054121       5.993018       0.227592      -2.757207      12.828555      -4.756921      11.340791           0.000000
          173              C       2.975090      11.003642      17.803622       0.376619      37.203096 0.33960353E+03  0.76182188E+04                                10.542174                            6.584631      -0.604005       1.837957                    0.997930      25.309033      74.603819       0.570299       0.478764      -1.012581       0.008316       0.022909      -0.013627       0.027923       0.032319       0.046353       0.047848      -0.016083       0.087423      -0.050823      -0.039757       0.090579             15.615504       9.887250       0.678777      -3.328422      21.091261     -10.943535      15.868000           0.000000
          174              C       4.226894      11.992999      16.213958       0.369605      36.203014 0.34688176E+03  0.78463119E+04                                10.413314                            6.697593      -0.681066       1.808462                    0.997630      25.869821      77.326533       0.558386       0.484939      -1.006324      -0.025190      -0.003012       0.015398       0.029677       0.026338       0.033687       0.045888      -0.014282       0.066412      -0.038910      -0.037266       0.076176             14.712095      20.532061      -0.791490      -9.091583      10.070320      -2.221805      13.533904           0.000000
          175              C       2.299205      12.938926      16.868347       0.372661      34.429562 0.33393497E+03  0.74634277E+04                                10.031908                            6.542386      -0.479071       1.883781                    0.998052      25.137837      74.086421       0.570148       0.480664      -1.011060       0.021674      -0.020286       0.005586       0.030208       0.031561       0.043288       0.044341      -0.006610       0.040470      -0.043606      -0.037840       0.081446             14.104438      15.734466      -8.695366      -1.009063      18.225198      -2.514032       8.353649           0.000001
          176              C       8.816346      -3.608918      16.801542       0.072322      38.667457 0.42096242E+03  0.98442252E+04                                10.394127                            7.056111      -0.217567       1.956129                    0.998733      26.809046      77.555226       0.590540       0.443526      -1.044699      -0.003941       0.024977       0.014929       0.029364       0.017398       0.012236       0.016808       0.003961       0.037671      -0.024543      -0.007861       0.032404             14.175393      16.159007      -9.613361      -1.038830      18.666088      -1.421958       7.701083           0.000000
          177              C       9.001357      -2.573384      15.923962      -0.144404      33.667558 0.45056393E+03  0.10782208E+05                                 9.340033                            7.240621      -0.209319       1.911348                    0.998769      30.245586      90.282747       0.586581       0.436341      -1.042628       0.001521       0.008668       0.015381       0.017721       0.019142       0.007188       0.010744       0.012803       0.092309      -0.035893       0.000104       0.035789             11.079117      11.309443      -5.566700      -0.934651      14.673318      -1.086384       7.254591           0.000001
          178              C       7.660031      -3.564611      17.572840      -0.143525      32.408696 0.42412910E+03  0.99133569E+04                                 8.891148                            6.892022       0.166608       2.034788                    0.999709      28.968108      83.134276       0.623960       0.419978      -1.061557       0.010493       0.007455       0.000783       0.012895       0.035525       0.007365      -0.000654       0.009369       0.023046      -0.040274       0.007238       0.033036             10.530897      12.074827      -5.516316      -1.957458      12.689444      -0.182394       6.828420           0.000002
          179              C       8.135985      -1.505703      15.926999       0.090901      26.295786 0.33206558E+03  0.73754433E+04                                 7.918473                            6.195218       0.016055       2.024882                    0.999215      26.585021      76.881779       0.636240       0.433432      -1.042581      -0.022025      -0.010287       0.037873       0.045003       0.031397       0.011031       0.013096       0.014699       0.100484      -0.049142       0.005512       0.043630              9.128996       9.227390      -3.881787      -1.493500      11.323816      -0.570838       6.835780           0.000001
          180              C       6.837928      -2.463892      17.512107       0.083776      25.840700 0.32667361E+03  0.71970316E+04                                 7.729522                            6.089799       0.215589       2.086904                    0.999734      26.264542      74.659619       0.653046       0.425719      -1.051494       0.023761       0.027927      -0.031309       0.048216       0.039971       0.008884       0.008007       0.009603       0.054803      -0.049392       0.011118       0.038274              8.845819       9.730323      -3.607463      -1.927392      10.618930      -0.317772       6.188205           0.000001
          181              C      -0.007460      -0.655583      15.790352       0.090777      26.814869 0.32592824E+03  0.71781918E+04                                 7.930372                            6.070193       0.161528       2.070113                    0.999638      26.226497      74.595969       0.655992       0.423950      -1.052343       0.013266      -0.037652       0.021342       0.045267       0.009853       0.036199       0.011836      -0.047904       0.023117      -0.050434       0.009151       0.041283              9.220059      11.301675      -1.543880      -4.458986       7.797775      -0.791984       8.560726          -0.000000
          182              C       1.090667      -0.603787      14.943139      -0.137903      34.255654 0.43474799E+03  0.10251067E+05                                 9.333843                            7.050366       0.017134       1.988549                    0.999364      29.268526      85.081777       0.605840       0.428763      -1.053348       0.004215       0.005006       0.005814       0.008754       0.007597       0.031983       0.003798      -0.032601       0.010033      -0.041308       0.011201       0.030107             11.180692      14.776833      -1.934701      -6.077994       8.573855      -0.600796      10.191387          -0.000001
          183              C       1.985879      -1.657551      14.970468       0.066814      42.005029 0.44924387E+03  0.10698862E+05                                11.005368                            7.307613      -0.487903       1.856481                    0.998268      27.766672      81.585536       0.576966       0.445759      -1.041330      -0.016306       0.002323       0.022561       0.027934       0.005788       0.017806       0.011944      -0.014157       0.038230      -0.022460      -0.005704       0.028164             15.212726      21.957459      -0.543620     -10.406884       9.885664      -1.237068      13.795054           0.000000
          184              C       1.705379      -2.738963      15.787315      -0.148610      35.141785 0.45827026E+03  0.11000568E+05                                 9.607758                            7.302547      -0.180244       1.920665                    0.998567      30.246109      90.085064       0.584729       0.436373      -1.043808       0.003733       0.007423       0.004795       0.009593      -0.000850       0.028518       0.006985      -0.041943       0.002383      -0.041234       0.015339       0.025895             11.661938      14.980714       0.340592      -6.723753       9.079640      -1.040327      10.925460           0.000001
          185              C       0.578904      -2.713569      16.579869       0.077703      27.143973 0.33868708E+03  0.75412935E+04                                 8.025940                            6.208430       0.120792       2.053190                    0.999477      26.688555      76.663392       0.644559       0.426772      -1.049184      -0.015060       0.042261      -0.010717       0.046126      -0.002577       0.036229       0.003216      -0.039291      -0.000609      -0.047609       0.019861       0.027748              9.396365      11.013526      -0.462426      -4.677341       8.507600      -0.339388       8.667969           0.000000
          186              C       0.565476      -0.715458      19.713647       0.094722      29.167594 0.33610807E+03  0.74700829E+04                                 8.488115                            6.230540       0.096529       2.052613                    0.999213      26.353319      75.647273       0.636291       0.433115      -1.045251      -0.037323       0.022693       0.004522       0.043914      -0.004945      -0.030052      -0.031215      -0.015860      -0.017795      -0.047755       0.007119       0.040636             10.229360      10.760038       0.062434       1.881574       8.372764       5.217949      11.555276           0.000000
          187              C       1.286122      -0.122468      20.718763      -0.142724      36.962453 0.43797812E+03  0.10396852E+05                                 9.895886                            7.121484      -0.142426       1.933988                    0.999052      29.951699      88.761015       0.594206       0.434230      -1.044917      -0.008231       0.005748      -0.001545       0.010158      -0.001641      -0.016285      -0.042559      -0.029634      -0.007414      -0.043281      -0.008332       0.051614             12.134031      11.936743       0.661266       2.936205      10.372749       6.753353      14.092601          -0.000001
          188              C       0.678870       0.801291      21.541684       0.062728      39.706681 0.40652671E+03  0.93713564E+04                                10.314374                            6.796227      -0.091014       1.991363                    0.999174      26.345379      74.295697       0.623613       0.426067      -1.061177      -0.014465      -0.013349      -0.017266       0.026183       0.006472      -0.011607      -0.022522      -0.012529       0.015613      -0.019697      -0.011421       0.031119             13.899518      15.074647       2.033045       5.577232      11.147700       7.465177      15.476207          -0.000000
          189              C      -0.656488       1.096324      21.313938      -0.148276      36.085413 0.44898613E+03  0.10701586E+05                                 9.684609                            7.182917      -0.060662       1.963757                    0.998598      29.768880      87.783017       0.596336       0.430923      -1.049159       0.002418      -0.019799       0.001658       0.020015       0.002353      -0.019524      -0.033223      -0.027133      -0.000805      -0.036408      -0.007880       0.044289             11.632186      13.910797       0.531019       3.481389       9.430686       4.984337      11.555075          -0.000000
          190              C      -1.305517       0.475996      20.275419       0.097576      29.653042 0.34201095E+03  0.76433768E+04                                 8.595999                            6.320902      -0.018940       2.013084                    0.999276      26.547429      76.708033       0.625621       0.438076      -1.041060       0.031948      -0.038551      -0.007188       0.050582       0.005332      -0.024263      -0.034932      -0.022569      -0.046721      -0.045478      -0.001661       0.047139             10.256041      11.539212      -0.477398       1.604094       8.713514       4.864249      10.515397           0.000000
          191              C       1.460688       1.458416      22.625752       0.374367      34.004065 0.32399790E+03  0.71282478E+04                                 9.643696                            6.292128      -0.359910       1.918330                    0.998778      24.377381      69.400816       0.607549       0.458231      -1.031626       0.016696       0.008548       0.023784       0.030290       0.026608      -0.027608      -0.061262      -0.055196       0.043661      -0.047281      -0.043195       0.090477             13.154771      14.953732       1.679885       5.224397      10.458902       6.549085      14.051678           0.000000
          192              C       3.410759       1.767232      23.688564       0.366228      35.180386 0.33018096E+03  0.72916521E+04                                 9.858319                            6.328230      -0.384632       1.905746                    0.998739      24.571380      69.864198       0.609801       0.454824      -1.034550      -0.029559       0.002080      -0.000282       0.029633       0.020538      -0.016548      -0.064898      -0.058962       0.042714      -0.047445      -0.041394       0.088839             14.113321      25.534828      -3.929366       1.059680       8.514131       2.434449       8.291004          -0.000000
          193              C       1.583034       2.908834      24.338398       0.376760      34.092724 0.32992390E+03  0.72984101E+04                                 9.724427                            6.379875      -0.394253       1.910220                    0.998642      24.453446      70.021389       0.598480       0.462638      -1.028198       0.014006      -0.019912      -0.016207       0.029246       0.025414      -0.014729      -0.064874      -0.079016      -0.002124      -0.050397      -0.043560       0.093957             13.382459      14.615951      -4.951946      -3.272948      12.273658       7.270142      13.257767           0.000000
          194              C       0.898197       3.821800      25.276709       0.052434      40.151623 0.42252874E+03  0.98547780E+04                                10.446389                            6.960245      -0.177459       1.960319                    0.999081      26.855012      76.685885       0.610789       0.429956      -1.056612      -0.010127       0.017160       0.015916       0.025502       0.011273      -0.004325      -0.023574      -0.025395      -0.004331      -0.020461      -0.013228       0.033689             14.107136      14.423725      -4.560122      -3.229237      12.783497       8.175453      15.114185          -0.000000
          195              C       1.569606       4.418593      26.339521      -0.131126      36.853697 0.45420162E+03  0.10903652E+05                                 9.929144                            7.283735      -0.302492       1.881922                    0.998497      30.396756      91.219111       0.582495       0.438017      -1.040434      -0.004906       0.002398      -0.004799       0.007270       0.010410       0.005153      -0.047243      -0.042079      -0.019373      -0.044744      -0.014224       0.058968             12.038893      12.080396      -2.079541      -1.425282      10.413845       6.499257      13.622437          -0.000000
          196              C       0.850453       5.193675      27.220137       0.094368      29.854713 0.35666558E+03  0.80752113E+04                                 8.769429                            6.534819      -0.164296       1.966762                    0.998237      27.008754      79.197984       0.602527       0.448991      -1.032076      -0.039441      -0.001781      -0.021623       0.045015       0.020132       0.011391      -0.035212      -0.034865      -0.034177      -0.045918      -0.001430       0.047348             10.471540      11.245319      -1.786431      -1.158800       8.805826       5.244418      11.363475           0.000000
          197              C      -1.101110       4.872208      26.054080       0.086380      29.580155 0.35120433E+03  0.79072198E+04                                 8.612436                            6.424622      -0.003328       2.016771                    0.998944      26.858868      78.094761       0.617271       0.440724      -1.038682       0.034664      -0.000710       0.036238       0.050153       0.022497       0.008935      -0.039309      -0.019760      -0.019250      -0.048128       0.001209       0.046919             10.243422      11.145853      -1.427673      -0.313111       8.118979       4.853150      11.465434           0.000000
          198              C      -0.465509       4.074481      25.127915      -0.146456      36.732389 0.47568516E+03  0.11533464E+05                                 9.909090                            7.462068      -0.229566       1.902961                    0.998311      30.558583      91.677082       0.575488       0.438965      -1.041551       0.010072      -0.007409       0.015169       0.019658       0.017065       0.001111      -0.031670      -0.024571       0.000899      -0.033361      -0.008052       0.041413             11.962350      14.122826      -3.073613      -1.772628       9.449916       5.080140      12.314308           0.000000
          199              C       4.872938       1.488388      23.743223       0.069806      40.018568 0.40989556E+03  0.94616560E+04                                10.378171                            6.822488      -0.170842       1.963104                    0.999173      26.409044      74.348424       0.623115       0.425837      -1.062091       0.022789       0.000162      -0.001467       0.022837       0.009666      -0.006769      -0.020077      -0.026120       0.048406      -0.024316      -0.009399       0.033715             14.651771      27.094021      -3.852161       1.416666       8.862703       2.219841       7.998589          -0.000000
          200              C       5.419017       0.532789      22.920303      -0.146311      33.857078 0.42157496E+03  0.98577555E+04                                 9.194471                            6.889117       0.093514       2.012999                    0.999407      29.109288      84.084099       0.620468       0.422166      -1.058139       0.001190       0.009612      -0.000922       0.009730       0.014073      -0.002791      -0.021864      -0.057843       0.052160      -0.040951      -0.001644       0.042596             11.253896      18.370772      -3.369183       0.046289       8.161234       2.119690       7.229683          -0.000001
          201              C       6.781232       0.304675      22.956742       0.087182      26.750717 0.32981421E+03  0.72772382E+04                                 7.899679                            6.111071       0.152659       2.065279                    0.999702      26.237279      74.425075       0.653751       0.424616      -1.053099       0.009363       0.036520       0.025080       0.045281       0.010742       0.001503      -0.013308      -0.068714       0.057202      -0.045726       0.009460       0.036266              9.263727      13.803392      -2.241902       0.712355       7.242337       1.902139       6.745451           0.000000
          202              C       7.082620       1.902846      24.547924       0.094100      26.035425 0.32172302E+03  0.70547551E+04                                 7.739582                            6.028803       0.158490       2.071032                    0.999629      26.017345      73.572033       0.659318       0.423654      -1.053698      -0.000150      -0.033198      -0.032301       0.046319       0.008710       0.002970      -0.014830      -0.058163       0.097222      -0.046902       0.006476       0.040426              8.934136      12.988973      -1.462928       0.751651       7.528382       2.118838       6.285052          -0.000000
          203              C       5.732342       2.183443      24.587400      -0.145043      33.699572 0.42920136E+03  0.10077913E+05                                 9.153685                            6.955734       0.097460       2.015624                    0.999305      29.136599      84.249241       0.617079       0.422723      -1.058132      -0.002056      -0.004995      -0.005568       0.007758       0.002746      -0.006464      -0.013467      -0.048003       0.073765      -0.037013       0.003250       0.033762             10.976832      17.811106      -1.266378       1.543972       7.871564       2.161833       7.247826          -0.000001
          204              C       4.340287       2.758539      10.983404       0.095990      28.044184 0.31698299E+03  0.69135185E+04                                 8.143445                            5.959363       0.268833       2.108909                    0.999777      25.713857      72.124066       0.668418       0.420141      -1.057658       0.028834      -0.021774      -0.025735       0.044359       0.001892       0.017329       0.035152       0.059152       0.006876      -0.053798       0.011166       0.042632             10.048414       6.035130      -0.477665      -2.367338      13.476969      -4.654832      10.633144          -0.000001
          205              C       4.104548       1.714584      11.851874      -0.133398      35.690735 0.42329259E+03  0.99097673E+04                                 9.581715                            6.920861       0.017189       1.988364                    0.999458      29.063850      84.052432       0.616556       0.424337      -1.056594       0.008257       0.003466      -0.000397       0.008963       0.001798       0.020111       0.030901       0.056939      -0.013349      -0.049476       0.005975       0.043500             12.304145       6.592067      -0.286909      -2.137193      17.723931      -6.939612      12.596438          -0.000001
          206              C       4.704339       0.494737      11.624128       0.072855      43.406280 0.42193803E+03  0.98451607E+04                                11.131038                            7.000151      -0.295053       1.924921                    0.998749      26.776375      76.670686       0.602746       0.435509      -1.052415       0.006085       0.018668      -0.014405       0.024352       0.015656       0.024468       0.014021       0.034925      -0.030070      -0.026498      -0.016652       0.043150             16.556084       7.894407       1.242588      -3.848776      23.052788     -11.669481      18.721055           0.000000
          207              C       5.513014       0.360116      10.497547      -0.141203      35.429378 0.42009105E+03  0.97921066E+04                                 9.463894                            6.856318       0.177353       2.039457                    0.999655      28.867980      82.639397       0.626186       0.419633      -1.062145      -0.008729       0.002775       0.005052       0.010460      -0.000746       0.009874       0.028876       0.018148      -0.023685      -0.036619       0.010875       0.025744             12.038133       6.775251       0.746605      -3.418185      14.883655      -6.729232      14.455492           0.000000
          208              C       5.660724       1.440677       9.653371       0.081968      28.305553 0.32657014E+03  0.71715468E+04                                 8.172084                            6.044425       0.222879       2.084536                    0.999811      26.137506      73.418934       0.664821       0.419532      -1.058680      -0.034310       0.028040       0.019320       0.048339      -0.000701       0.001722       0.029031       0.046960      -0.024673      -0.043395       0.015700       0.027695             10.054121       5.993018       0.227592      -2.757207      12.828555      -4.756921      11.340791           0.000000
          209              C       4.485012      -0.623695      12.562439       0.376619      37.203096 0.33960353E+03  0.76182188E+04                                10.542174                            6.584631      -0.604005       1.837957                    0.997930      25.309033      74.603818       0.570299       0.478764      -1.012581      -0.008316      -0.022909       0.013627       0.027923       0.032319       0.046353       0.047847      -0.016083       0.087423      -0.050823      -0.039757       0.090579             15.615504       9.887250       0.678777      -3.328422      21.091261     -10.943535      15.868000           0.000000
          210              C       3.233208      -1.613052      14.152103       0.369605      36.203015 0.34688177E+03  0.78463122E+04                                10.413314                            6.697593      -0.681066       1.808462                    0.997630      25.869821      77.326531       0.558386       0.484939      -1.006324       0.025190       0.003012      -0.015398       0.029677       0.026338       0.033687       0.045888      -0.014282       0.066412      -0.038910      -0.037266       0.076176             14.712094      20.532060      -0.791490      -9.091582      10.070319      -2.221805      13.533904           0.000000
          211              C       5.160897      -2.558979      13.497714       0.372661      34.429564 0.33393500E+03  0.74634285E+04                                10.031908                            6.542386      -0.479071       1.883781                    0.998052      25.137838      74.086422       0.570149       0.480664      -1.011060      -0.021674       0.020286      -0.005586       0.030208       0.031561       0.043288       0.044341      -0.006610       0.040470      -0.043606      -0.037840       0.081446             14.104437      15.734465      -8.695366      -1.009063      18.225198      -2.514032       8.353649           0.000001
          212              C      -1.356244      13.988865      13.564519       0.072322      38.667457 0.42096242E+03  0.98442253E+04                                10.394127                            7.056111      -0.217567       1.956129                    0.998733      26.809046      77.555226       0.590540       0.443526      -1.044699       0.003941      -0.024977      -0.014929       0.029364       0.017398       0.012236       0.016808       0.003961       0.037671      -0.024543      -0.007861       0.032404             14.175393      16.159007      -9.613361      -1.038830      18.666088      -1.421958       7.701083           0.000000
          213              C      -1.541255      12.953331      14.442099      -0.144404      33.667554 0.45056387E+03  0.10782206E+05                                 9.340032                            7.240621      -0.209319       1.911348                    0.998769      30.245584      90.282742       0.586581       0.436341      -1.042628      -0.001521      -0.008668      -0.015381       0.017721       0.019142       0.007188       0.010744       0.012803       0.092309      -0.035893       0.000104       0.035789             11.079117      11.309443      -5.566700      -0.934651      14.673317      -1.086384       7.254591           0.000001
          214              C      -0.199929      13.944558      12.793221      -0.143525      32.408695 0.42412908E+03  0.99133563E+04                                 8.891148                            6.892022       0.166608       2.034788                    0.999709      28.968107      83.134273       0.623960       0.419978      -1.061557      -0.010493      -0.007455      -0.000783       0.012895       0.035525       0.007365      -0.000654       0.009369       0.023046      -0.040274       0.007238       0.033036             10.530897      12.074827      -5.516316      -1.957458      12.689444      -0.182394       6.828420           0.000002
          215              C      -0.675883      11.885650      14.439062       0.090901      26.295786 0.33206558E+03  0.73754432E+04                                 7.918473                            6.195218       0.016055       2.024882                    0.999215      26.585021      76.881778       0.636240       0.433432      -1.042581       0.022025       0.010287      -0.037873       0.045003       0.031397       0.011031       0.013096       0.014699       0.100484      -0.049142       0.005512       0.043630              9.128995       9.227390      -3.881787      -1.493500      11.323816      -0.570838       6.835780           0.000001
          216              C       0.622174      12.843839      12.853954       0.083776      25.840699 0.32667358E+03  0.71970309E+04                                 7.729522                            6.089799       0.215589       2.086904                    0.999734      26.264541      74.659616       0.653046       0.425719      -1.051494      -0.023761      -0.027927       0.031309       0.048216       0.039971       0.008884       0.008007       0.009603       0.054803      -0.049392       0.011118       0.038274              8.845819       9.730323      -3.607463      -1.927392      10.618930      -0.317772       6.188205           0.000001
          217              C       0.007460       2.998914       0.607321       0.090283      26.801925 0.32571686E+03  0.71720503E+04                                 7.924560                            6.065187       0.171287       2.073175                    0.999679      26.223459      74.568637       0.656786       0.423525      -1.052653      -0.013088      -0.037191       0.022340       0.045316      -0.009216      -0.037867       0.012732      -0.048115       0.023562      -0.051971       0.009247       0.042724              9.213468      11.294518       1.545094       4.454887       7.793039      -0.790514       8.552846          -0.000000
          218              C      -1.090666      -4.258284      30.126169      -0.139402      34.286564 0.43522250E+03  0.10264299E+05                                 9.335274                            7.050674       0.025336       1.990571                    0.999355      29.288318      85.127315       0.606327       0.428333      -1.053690      -0.004068       0.003797       0.007684       0.009488      -0.008165      -0.032486       0.003672      -0.030619       0.010327      -0.041216       0.010376       0.030840             11.183413      14.782081       1.935918       6.080910       8.574515      -0.600270      10.193643          -0.000001
          219              C      12.934322      -5.312048      30.153499       0.066157      42.010465 0.44934506E+03  0.10701369E+05                                11.004388                            7.307125      -0.488230       1.856113                    0.998387      27.769052      81.580303       0.577168       0.445599      -1.041473       0.016166       0.002971       0.021067       0.026721      -0.004939      -0.018214       0.012438      -0.012686       0.039712      -0.022387      -0.006317       0.028704             15.211262      21.956783       0.546481      10.405425       9.884542      -1.235009      13.792461           0.000000
          220              C      13.214821       0.915534       0.604285      -0.148822      35.141725 0.45832697E+03  0.11002024E+05                                 9.607921                            7.303531      -0.180310       1.920742                    0.998624      30.245939      90.078365       0.584638       0.436437      -1.043793      -0.005643       0.007122       0.002812       0.009512       0.000625      -0.028605       0.006745      -0.044650       0.002902      -0.042184       0.015739       0.026445             11.661203      14.979561      -0.339190       6.722017       9.080102      -1.038875      10.923947           0.000001
          221              C      14.341296       0.940928       1.396839       0.080645      27.078209 0.33769363E+03  0.75138289E+04                                 8.016701                            6.202540       0.121762       2.054090                    0.999486      26.641661      76.507335       0.644347       0.427216      -1.048887       0.012417       0.041738      -0.011168       0.044956       0.003033      -0.034325       0.002993      -0.039921      -0.001634      -0.046021       0.020443       0.025578              9.384519      10.999461       0.463035       4.669676       8.497541      -0.337987       8.656556           0.000000
          222              C      -0.565475       2.939039       4.530616       0.091944      29.247112 0.33721181E+03  0.75004829E+04                                 8.501727                            6.239807       0.097420       2.052235                    0.999149      26.398658      75.797967       0.635988       0.432983      -1.045369       0.036674       0.021522       0.004397       0.042749       0.004665       0.028637      -0.032069      -0.016386      -0.014067      -0.046744       0.005620       0.041124             10.246456      10.780707      -0.064736      -1.888210       8.384201       5.226307      11.574459           0.000000
          223              C      -1.286121       3.532029       5.535733      -0.139808      36.796735 0.43557286E+03  0.10324559E+05                                 9.861500                            7.097341      -0.135421       1.936884                    0.999038      29.879528      88.454864       0.595845       0.433672      -1.045351       0.008771       0.007017      -0.001268       0.011304       0.002477       0.015120      -0.042983      -0.029170      -0.003496      -0.042933      -0.008759       0.051692             12.088985      11.903642      -0.653466      -2.924587      10.331164       6.720224      14.032148          -0.000001
          224              C      -0.678868       4.455788       6.358653       0.059539      39.797612 0.40762977E+03  0.94025188E+04                                10.327014                            6.803966      -0.090721       1.991010                    0.999211      26.380588      74.401318       0.623502       0.425882      -1.061363       0.013827      -0.013067      -0.016334       0.025074      -0.007002       0.010622      -0.023116      -0.012581       0.015874      -0.019425      -0.012054       0.031479             13.916500      15.095463      -2.032622      -5.581865      11.161109       7.474441      15.492928          -0.000001
          225              C       0.656490       4.750821       6.130908      -0.146667      35.999698 0.44765782E+03  0.10661811E+05                                 9.667248                            7.169748      -0.051027       1.966921                    0.998585      29.729990      87.629236       0.597212       0.430619      -1.049366      -0.004881      -0.019696       0.002124       0.020403      -0.001078       0.018777      -0.034546      -0.024461      -0.000896      -0.037259      -0.006975       0.044234             11.610104      13.881114      -0.524727      -3.468790       9.415745       4.975906      11.533452          -0.000000
          226              C       1.305518       4.130493       5.092388       0.097266      29.693854 0.34257644E+03  0.76587790E+04                                 8.601747                            6.324458      -0.020500       2.012113                    0.999308      26.567885      76.767959       0.625725       0.437845      -1.041251      -0.031554      -0.038769      -0.006159       0.050365      -0.005385       0.023151      -0.035405      -0.021833      -0.045916      -0.044908      -0.002057       0.046965             10.263439      11.545258       0.477917      -1.604227       8.720736       4.869939      10.524324           0.000000
          227              C      -1.460687       5.112913       7.442722       0.376140      33.913166 0.32312218E+03  0.71039335E+04                                 9.624861                            6.282572      -0.353814       1.920962                    0.998735      24.345901      69.278965       0.608183       0.458078      -1.031746      -0.017673       0.008977       0.022790       0.030204      -0.025720       0.027781      -0.062397      -0.053771       0.043070      -0.047629      -0.043287       0.090917             13.124626      14.921200      -1.671391      -5.207620      10.435670       6.530418      14.017009          -0.000000
          228              C      11.509443       5.421729       8.505534       0.366890      35.104237 0.32945634E+03  0.72712388E+04                                 9.842322                            6.319886      -0.384649       1.906295                    0.998751      24.545035      69.755094       0.610441       0.454623      -1.034723       0.027776       0.001754      -0.001434       0.027869      -0.019607       0.017533      -0.064791      -0.056377       0.039505      -0.047591      -0.040357       0.087949             14.086712      25.481064       3.919667      -1.057688       8.500350       2.430857       8.278723          -0.000000
          229              C      -1.583032       6.563331       9.155367       0.377295      34.055631 0.32957148E+03  0.72882082E+04                                 9.714524                            6.374600      -0.390989       1.911584                    0.998582      24.441309      69.960727       0.599028       0.462368      -1.028413      -0.014771      -0.018970      -0.017256       0.029594      -0.026207       0.014828      -0.065961      -0.075471       0.000194      -0.051762      -0.042470       0.094233             13.366531      14.598393       4.944165       3.267123      12.258597       7.260152      13.242602           0.000000
          230              C      -0.898195       7.476297      10.093679       0.052848      40.130481 0.42228971E+03  0.98473295E+04                                10.440024                            6.956449      -0.173602       1.961336                    0.999087      26.850399      76.653207       0.611226       0.429730      -1.056803       0.011108       0.016548       0.015548       0.025277      -0.011991       0.005616      -0.024209      -0.024525      -0.004482      -0.020701      -0.013981       0.034682             14.097284      14.412928       4.555466       3.225442      12.774609       8.169344      15.104315          -0.000000
          231              C      -1.569604       8.073090      11.156491      -0.132279      36.915249 0.45513808E+03  0.10932618E+05                                 9.941252                            7.291920      -0.307197       1.880119                    0.998452      30.429906      91.369096       0.582041       0.438099      -1.040304       0.006884       0.002901      -0.005560       0.009313      -0.010677      -0.005182      -0.045591      -0.044032      -0.017448      -0.043149      -0.014936       0.058085             12.053742      12.097734       2.082436       1.427189      10.425640       6.506620      13.637852          -0.000000
          232              C      -0.850450       8.848172      12.037107       0.094578      29.858077 0.35668970E+03  0.80766673E+04                                 8.775463                            6.539478      -0.169476       1.965453                    0.998203      27.007582      79.223783       0.601641       0.449601      -1.031627       0.039309      -0.001579      -0.021832       0.044993      -0.020903      -0.011277      -0.033991      -0.038320      -0.035176      -0.045563      -0.002372       0.047935             10.478916      11.255536       1.790705       1.163462       8.811692       5.247208      11.369521           0.000000
          233              C       1.101112       8.526705      10.871050       0.089283      29.522117 0.35030170E+03  0.78826037E+04                                 8.604708                            6.418904       0.000541       2.018364                    0.998965      26.829296      78.012701       0.617117       0.441073      -1.038374      -0.034830      -0.000716       0.036295       0.050309      -0.021589      -0.009446      -0.039581      -0.020202      -0.015639      -0.047946       0.001164       0.046782             10.233301      11.143309       1.427436       0.311577       8.108317       4.843480      11.448278           0.000000
          234              C       0.465511       7.728978       9.944885      -0.149621      36.834752 0.47743237E+03  0.11585795E+05                                 9.925127                            7.474581      -0.229143       1.902548                    0.998318      30.608063      91.848318       0.575174       0.438827      -1.041691      -0.010073      -0.007128       0.014283       0.018875      -0.018591      -0.000852      -0.033114      -0.024716       0.000908      -0.035221      -0.008182       0.043403             11.982257      14.151159       3.083649       1.782199       9.465433       5.087076      12.330180           0.000000
          235              C      10.047263       5.142885       8.560193       0.067088      40.072591 0.41058841E+03  0.94809455E+04                                10.383307                            6.825695      -0.168548       1.963413                    0.999097      26.433474      74.412035       0.623366       0.425518      -1.062369      -0.023077      -0.000335      -0.001613       0.023136      -0.011124       0.007569      -0.019883      -0.027066       0.048435      -0.025596      -0.008734       0.034330             14.659657      27.112052       3.854276      -1.418451       8.865312       2.219532       8.001608          -0.000000
          236              C       9.501184       4.187286       7.737272      -0.143564      33.762357 0.42012210E+03  0.98152662E+04                                 9.179967                            6.879540       0.084495       2.011148                    0.999411      29.054427      83.888066       0.620590       0.422449      -1.057967      -0.001027       0.008994      -0.001537       0.009182      -0.014526       0.002604      -0.020959      -0.056380       0.050679      -0.040275      -0.001058       0.041333             11.234587      18.337553       3.360664      -0.047750       8.147414       2.115718       7.218796          -0.000001
          237              C       8.138970       3.959172       7.773712       0.086739      26.772348 0.33020258E+03  0.72880152E+04                                 7.905079                            6.116211       0.150480       2.064272                    0.999708      26.248254      74.469620       0.653223       0.424830      -1.052957      -0.010535       0.036235       0.024953       0.045239      -0.010358      -0.001770      -0.013239      -0.066981       0.059621      -0.045214       0.009557       0.035657              9.270028      13.816593       2.243042      -0.714795       7.244834       1.900602       6.748656           0.000000
          238              C       7.837582       5.557343       9.364893       0.096233      25.987476 0.32098574E+03  0.70342271E+04                                 7.729636                            6.021715       0.164547       2.073286                    0.999625      25.983521      73.442540       0.659765       0.423629      -1.053762      -0.000940      -0.031906      -0.032179       0.045325      -0.008835      -0.003644      -0.014846      -0.056494       0.095300      -0.045939       0.006126       0.039813              8.922154      12.970847       1.460566      -0.750260       7.518295       2.115888       6.277320          -0.000001
          239              C       9.187860       5.837940       9.404369      -0.144521      33.718159 0.42951898E+03  0.10087839E+05                                 9.159699                            6.960542       0.100627       2.016243                    0.999286      29.142145      84.292045       0.616532       0.422995      -1.057899       0.003140      -0.006418      -0.006650       0.009761      -0.002632       0.005557      -0.013479      -0.047677       0.069084      -0.035917       0.003196       0.032721             10.984156      17.824592       1.268008      -1.544773       7.875852       2.162407       7.252026          -0.000001
          240              C      10.579914      -0.895958      26.166435       0.091276      28.224694 0.31951412E+03  0.69837915E+04                                 8.184774                            5.989039       0.257692       2.104354                    0.999790      25.810120      72.512921       0.665655       0.420974      -1.056953      -0.028970      -0.021518      -0.024348       0.043533      -0.000488      -0.019535       0.034853       0.062044       0.004530      -0.054983       0.010365       0.044619             10.103215       6.063052       0.469385       2.383376      13.543348      -4.696150      10.703246          -0.000000
          241              C      10.815653      -1.939913      27.034904      -0.128835      35.496374 0.42049147E+03  0.98271773E+04                                 9.542066                            6.893333       0.023712       1.991251                    0.999482      28.978727      83.714720       0.618446       0.423772      -1.057019      -0.006265       0.003064       0.000217       0.006977      -0.000539      -0.019323       0.030276       0.055787      -0.011334      -0.048656       0.006908       0.041748             12.247649       6.570350       0.285200       2.136740      17.626156      -6.896429      12.546441          -0.000001
          242              C      10.215861      -3.159760      26.807159       0.075315      43.312723 0.42084730E+03  0.98138731E+04                                11.119312                            6.993545      -0.292198       1.926218                    0.998800      26.737593      76.549996       0.602683       0.435814      -1.052175      -0.006308       0.016389      -0.014200       0.022584      -0.015852      -0.023344       0.013883       0.035310      -0.026825      -0.025608      -0.016672       0.042280             16.537350       7.884992      -1.238834       3.841047      23.031130     -11.655734      18.695927           0.000000
          243              C       9.407186      -3.294381      25.680578      -0.145183      35.635074 0.42303173E+03  0.98790312E+04                                 9.507449                            6.887073       0.164657       2.034800                    0.999650      28.953069      82.992223       0.623788       0.420463      -1.061496       0.007391       0.003162       0.004451       0.009189      -0.000199      -0.009727       0.029829       0.019022      -0.023334      -0.037489       0.010607       0.026881             12.098797       6.804078      -0.761124       3.436712      14.953098      -6.778233      14.539216           0.000000
          244              C       9.259477      -2.213820      24.836401       0.082276      28.277634 0.32620416E+03  0.71615484E+04                                 8.169534                            6.043904       0.223647       2.085121                    0.999804      26.113375      73.342670       0.664373       0.419930      -1.058422       0.035844       0.027701       0.019889       0.049474      -0.000468      -0.002436       0.027590       0.046428      -0.022837      -0.041743       0.014327       0.027417             10.050063       5.991697      -0.227826       2.755583      12.822486      -4.753915      11.336004           0.000000
          245              C      10.435188      -4.278192      27.745470       0.374493      37.295151 0.34057195E+03  0.76450605E+04                                10.555001                            6.591358      -0.601924       1.838175                    0.997877      25.350095      74.739557       0.570377       0.478379      -1.012827       0.008544      -0.023896       0.014500       0.029228      -0.032146      -0.046401       0.048912      -0.014356       0.090639      -0.050271      -0.041345       0.091616             15.635996       9.897694      -0.678966       3.331389      21.121967     -10.960124      15.888326           0.000000
          246              C      11.686993      -5.267549      29.335133       0.371546      36.153376 0.34632364E+03  0.78308037E+04                                10.405990                            6.693460      -0.684638       1.807774                    0.997547      25.848311      77.256694       0.558382       0.485121      -1.006195      -0.025900       0.002837      -0.015261       0.030195      -0.025849      -0.031985       0.046008      -0.015130       0.065561      -0.038931      -0.036092       0.075023             14.700880      20.516545       0.792802       9.083264      10.063449      -2.219223      13.522646           0.000000
          247              C       9.759303      -6.213476      28.680745       0.371742      34.457992 0.33423155E+03  0.74714467E+04                                10.034263                            6.543391      -0.479675       1.883112                    0.998074      25.152087      74.126648       0.570373       0.480385      -1.011243       0.019785       0.018704      -0.006804       0.028064      -0.030922      -0.044209       0.045826      -0.006808       0.038085      -0.045561      -0.037104       0.082666             14.108616      15.739620       8.699840       1.009061      18.231263      -2.514026       8.354966           0.000001
          248              C       1.356248      10.334368      28.747550       0.070158      38.713775 0.42147057E+03  0.98591786E+04                                10.401664                            7.060186      -0.216020       1.956510                    0.998772      26.831125      77.633691       0.590386       0.443503      -1.044702      -0.003705      -0.025291      -0.014130       0.029207      -0.017804      -0.012473       0.019013       0.003417       0.037241      -0.025399      -0.008950       0.034349             14.186916      16.174477       9.622169       1.041589      18.679454      -1.421759       7.706816           0.000000
          249              C       1.541259       9.298834      29.625129      -0.145513      33.709030 0.45138334E+03  0.10805539E+05                                 9.343903                            7.244611      -0.205087       1.912379                    0.998781      30.263741      90.320105       0.586799       0.436030      -1.042929       0.001667      -0.006933      -0.015076       0.016677      -0.018914      -0.008068       0.010590       0.012879       0.090145      -0.035255      -0.000302       0.035557             11.083474      11.309990       5.568235       0.931270      14.683410      -1.089853       7.257020           0.000001
          250              C       0.199933      10.290061      27.976252      -0.145471      32.427651 0.42436773E+03  0.99203652E+04                                 8.890120                            6.889395       0.174762       2.036957                    0.999716      28.991317      83.207865       0.624697       0.419422      -1.061905       0.012807      -0.008951       0.001689       0.015716      -0.035153      -0.007418       0.000152       0.012410       0.024425      -0.040219       0.007232       0.032987             10.529854      12.068747       5.512674       1.956452      12.692298      -0.187667       6.828516           0.000002
          251              C       0.675887       8.231153      29.622093       0.094440      26.183982 0.33029135E+03  0.73252274E+04                                 7.891828                            6.175058       0.026509       2.028667                    0.999224      26.509742      76.573764       0.637920       0.432928      -1.043025      -0.022121       0.010565      -0.039175       0.046212      -0.031553      -0.011509       0.011676       0.014667       0.101630      -0.049382       0.005984       0.043398              9.096176       9.188061       3.859836       1.487120      11.284175      -0.576976       6.816293           0.000001
          252              C      -0.622171       9.189342      28.036984       0.083151      25.880349 0.32727659E+03  0.72144159E+04                                 7.742041                            6.099078       0.212933       2.085866                    0.999753      26.286186      74.768616       0.651891       0.426231      -1.051065       0.023453      -0.026737       0.030556       0.046889      -0.039113      -0.009336       0.008732       0.010777       0.053569      -0.048413       0.009942       0.038472              8.861589       9.743098       3.618430       1.925977      10.646202      -0.319545       6.195467           0.000001
          253              I       5.211926      10.441521      26.488619      -0.443376     410.920982 0.18479351E+05  0.10159004E+07                                33.970365                           33.915787       1.457635       1.827354                    0.999969     168.898203     557.081999       0.477302       0.233426      -1.342977      -0.134937       0.166169      -0.128156       0.249488      -0.147031       0.061679      -0.131560      -0.498671      -0.231009      -0.255278      -0.118269       0.373547             34.736369      30.155844     -11.852826      -0.248296      43.249626       2.791785      30.803637           0.000001
          254              I       4.031440       6.590139      28.523448      -0.444603     435.414293 0.17877443E+05  0.97330423E+06                                35.132857                           33.175074       1.591800       1.862493                    0.999952     167.156863     546.088794       0.487319       0.230861      -1.348634      -0.167377      -0.084253       0.012434       0.187798       0.256090      -0.104852      -0.082208       0.133116      -0.311237      -0.212736      -0.142418       0.355153             37.138695      51.323594       9.349404      -1.228382      31.040499       2.693559      29.051992          -0.000003
          255              I       2.648635       7.249788      24.133731      -0.445377     448.800518 0.19887221E+05  0.11102622E+07                                35.946380                           35.122204       1.457979       1.824491                    0.999973     169.133251     556.762325       0.471665       0.232606      -1.348141       0.129961       0.077724       0.245447       0.288401       0.093957       0.111533       0.172198      -0.031449       0.817111      -0.233792      -0.139642       0.373434             37.456936      34.484727       5.184376       9.844025      29.707420       5.800393      48.178660           0.000005
          256              I       3.511769       4.225759      21.013011      -0.436950     429.878059 0.18407319E+05  0.10071580E+07                                34.747308                           33.604509       1.673006       1.885476                    0.999881     165.938471     539.358174       0.486590       0.230057      -1.352944       0.126010      -0.157810      -0.033875       0.204768      -0.234251      -0.125108       0.073042      -0.219698      -0.497707      -0.251825      -0.121086       0.372911             36.846443      40.787247     -13.137377      -3.497393      43.247753      -0.258542      26.504329           0.000001
          257              I       3.735869      -0.330403      17.918405      -0.459428     465.343249 0.19090864E+05  0.10543293E+07                                36.694345                           34.259568       1.571114       1.855068                    0.999963     167.836721     548.423787       0.481045       0.230552      -1.351953      -0.183092       0.014552      -0.005387       0.183748       0.143983      -0.161701       0.056406       0.430673      -0.161552      -0.283958      -0.053292       0.337250             39.587293      56.846079       3.568659      -5.932848      26.288100       7.833825      35.627701           0.000005
          258              I       6.347949       1.709027      14.848397      -0.460877     435.301129 0.19171749E+05  0.10642529E+07                                35.434815                           34.635228       1.366064       1.800078                    0.999982     170.958618     567.582783       0.470238       0.234642      -1.340538      -0.004037       0.149057      -0.167006       0.223887       0.061968       0.015883      -0.241950      -0.181406       0.659391      -0.248410      -0.122395       0.370805             36.631561      25.958177       0.016847       8.285931      33.825316      -8.271705      50.111190          -0.000004
          259              I      -5.211922      14.096018      11.305588      -0.443194     411.174969 0.18494117E+05  0.10169343E+07                                33.988991                           33.933519       1.453984       1.826471                    0.999967     168.916679     557.237971       0.477080       0.233483      -1.342869       0.134454       0.165434      -0.127971       0.248642       0.146897      -0.061274      -0.131800      -0.500733      -0.231735      -0.255864      -0.118570       0.374434             34.756754      30.171323      11.859417       0.246862      43.277342       2.793867      30.821599           0.000001
          260              I      -4.031437      10.244636      13.340418      -0.443757     435.212773 0.17866843E+05  0.97258322E+06                                35.122350                           33.165796       1.592169       1.862656                    0.999951     167.115636     545.914216       0.487375       0.230868      -1.348622       0.166169      -0.083464       0.011483       0.186306      -0.258049       0.105948      -0.082821       0.134344      -0.313676      -0.214377      -0.143645       0.358021             37.126853      51.304781      -9.346373       1.232753      31.031223       2.690598      29.044554          -0.000003
          261              I      -2.648632      10.904285       8.950700      -0.445448     448.673221 0.19879358E+05  0.11097015E+07                                35.937600                           35.113823       1.459321       1.824864                    0.999971     169.124465     556.683083       0.471756       0.232587      -1.348183      -0.129555       0.077641       0.245824       0.288517      -0.094678      -0.112612       0.172031      -0.031488       0.815549      -0.234101      -0.139489       0.373590             37.448089      34.480274      -5.184607      -9.838529      29.703516       5.794969      48.160477           0.000005
          262              I      -3.511766       7.880256       5.829980      -0.437205     429.942185 0.18412710E+05  0.10075250E+07                                34.751073                           33.610517       1.671467       1.885089                    0.999886     165.949565     539.410523       0.486524       0.230072      -1.352925      -0.125650      -0.158023      -0.033947       0.204723       0.234039       0.125114       0.072730      -0.218091      -0.497785      -0.251594      -0.120745       0.372339             36.848307      40.788077      13.131811       3.497590      43.246427      -0.263107      26.510417           0.000000
          263              I      11.184332       3.324094       2.735375      -0.459887     465.633879 0.19107251E+05  0.10554753E+07                                36.712363                           34.277007       1.567211       1.854085                    0.999964     167.871167     548.623765       0.480859       0.230589      -1.351880       0.184324       0.014099      -0.005280       0.184938      -0.143335       0.161338       0.056257       0.428953      -0.158870      -0.283060      -0.052767       0.335827             39.605939      56.874750      -3.569774       5.935206      26.299747       7.837267      35.643321           0.000005
          264              I       8.572252      -1.945470      30.031427      -0.461189     435.442583 0.19179965E+05  0.10648286E+07                                35.443999                           34.644091       1.363460       1.799432                    0.999981     170.972873     567.671668       0.470146       0.234661      -1.340503       0.003420       0.149695      -0.167456       0.224637      -0.061794      -0.015578      -0.241318      -0.181548       0.659093      -0.247903      -0.122308       0.370211             36.641071      25.963165      -0.018149      -8.286948      33.835718      -8.273114      50.124329          -0.000002
          265              I      12.672024      -3.716071      19.060473      -0.443194     411.174938 0.18494115E+05  0.10169342E+07                                33.988989                           33.933517       1.453984       1.826471                    0.999967     168.916674     557.237946       0.477080       0.233483      -1.342869      -0.134454      -0.165434       0.127971       0.248642       0.146897      -0.061274      -0.131800      -0.500733      -0.231735      -0.255864      -0.118570       0.374434             34.756752      30.171321      11.859416       0.246862      43.277339       2.793867      30.821597           0.000000
          266              I      11.491539       0.135311      17.025643      -0.443757     435.212736 0.17866841E+05  0.97258308E+06                                35.122347                           33.165794       1.592169       1.862656                    0.999951     167.115635     545.914199       0.487375       0.230868      -1.348622      -0.166169       0.083464      -0.011483       0.186306      -0.258049       0.105948      -0.082821       0.134344      -0.313676      -0.214376      -0.143645       0.358021             37.126850      51.304777      -9.346372       1.232753      31.031221       2.690598      29.044551          -0.000003
          267              I      10.108734      -0.524338      21.415361      -0.445448     448.673234 0.19879359E+05  0.11097016E+07                                35.937601                           35.113824       1.459321       1.824864                    0.999971     169.124467     556.683093       0.471756       0.232587      -1.348183       0.129555      -0.077641      -0.245824       0.288517      -0.094678      -0.112612       0.172031      -0.031488       0.815549      -0.234101      -0.139489       0.373590             37.448090      34.480275      -5.184607      -9.838529      29.703516       5.794969      48.160478           0.000005
          268              I      10.971868       2.499691      24.536081      -0.437205     429.942192 0.18412710E+05  0.10075250E+07                                34.751074                           33.610517       1.671466       1.885089                    0.999886     165.949567     539.410531       0.486524       0.230072      -1.352925       0.125650       0.158023       0.033947       0.204723       0.234039       0.125114       0.072730      -0.218091      -0.497785      -0.251594      -0.120745       0.372339             36.848307      40.788077      13.131812       3.497591      43.246427      -0.263107      26.510417           0.000001
          269              I      -3.724230       7.055853      27.630686      -0.459887     465.633878 0.19107251E+05  0.10554753E+07                                36.712363                           34.277007       1.567211       1.854085                    0.999964     167.871165     548.623759       0.480859       0.230589      -1.351880      -0.184324      -0.014099       0.005280       0.184938      -0.143335       0.161338       0.056257       0.428953      -0.158870      -0.283060      -0.052767       0.335827             39.605940      56.874751      -3.569774       5.935206      26.299747       7.837267      35.643321           0.000005
          270              I      -1.112150      12.325417       0.334634      -0.461189     435.442584 0.19179965E+05  0.10648286E+07                                35.443999                           34.644091       1.363460       1.799432                    0.999981     170.972875     567.671673       0.470146       0.234661      -1.340503      -0.003420      -0.149695       0.167456       0.224637      -0.061794      -0.015578      -0.241318      -0.181548       0.659093      -0.247903      -0.122308       0.370211             36.641071      25.963165      -0.018149      -8.286948      33.835718      -8.273114      50.124329          -0.000003
          271              I       2.248176      -0.061574       3.877442      -0.443376     410.921010 0.18479353E+05  0.10159005E+07                                33.970366                           33.915789       1.457635       1.827354                    0.999969     168.898207     557.082021       0.477302       0.233426      -1.342977       0.134937      -0.166169       0.128156       0.249488      -0.147031       0.061679      -0.131560      -0.498672      -0.231010      -0.255278      -0.118269       0.373547             34.736371      30.155845     -11.852827      -0.248296      43.249628       2.791785      30.803639           0.000001
          272              I       3.428662       3.789808       1.842613      -0.444603     435.414338 0.17877445E+05  0.97330439E+06                                35.132860                           33.175077       1.591800       1.862493                    0.999952     167.156867     546.088821       0.487319       0.230861      -1.348634       0.167377       0.084253      -0.012434       0.187798       0.256090      -0.104852      -0.082208       0.133117      -0.311237      -0.212736      -0.142418       0.355153             37.138698      51.323599       9.349404      -1.228382      31.040502       2.693559      29.051995          -0.000003
          273              I       4.811467       3.130159       6.232330      -0.445377     448.800510 0.19887220E+05  0.11102622E+07                                35.946380                           35.122203       1.457979       1.824491                    0.999973     169.133249     556.762316       0.471665       0.232606      -1.348141      -0.129961      -0.077725      -0.245447       0.288401       0.093957       0.111533       0.172198      -0.031449       0.817111      -0.233792      -0.139642       0.373435             37.456935      34.484727       5.184375       9.844025      29.707419       5.800393      48.178660           0.000005
          274              I       3.948333       6.154188       9.353050      -0.436949     429.878041 0.18407318E+05  0.10071579E+07                                34.747307                           33.604508       1.673006       1.885476                    0.999881     165.938468     539.358159       0.486590       0.230057      -1.352944      -0.126010       0.157810       0.033875       0.204768      -0.234251      -0.125108       0.073042      -0.219698      -0.497707      -0.251825      -0.121086       0.372911             36.846442      40.787245     -13.137377      -3.497393      43.247751      -0.258542      26.504328           0.000000
          275              I       3.724233      10.710350      12.447656      -0.459428     465.343259 0.19090865E+05  0.10543294E+07                                36.694345                           34.259568       1.571114       1.855068                    0.999963     167.836721     548.423790       0.481045       0.230552      -1.351953       0.183091      -0.014552       0.005387       0.183748       0.143983      -0.161701       0.056406       0.430673      -0.161552      -0.283958      -0.053292       0.337250             39.587294      56.846080       3.568659      -5.932848      26.288101       7.833825      35.627702           0.000005
          276              I       1.112153       8.670920      15.517664      -0.460877     435.301151 0.19171750E+05  0.10642530E+07                                35.434816                           34.635230       1.366064       1.800078                    0.999982     170.958618     567.582792       0.470238       0.234642      -1.340538       0.004037      -0.149057       0.167006       0.223887       0.061968       0.015883      -0.241950      -0.181406       0.659391      -0.248410      -0.122396       0.370805             36.631563      25.958178       0.016847       8.285931      33.825318      -8.271705      50.111193          -0.000003
          277              N       7.201982       8.394959      28.940071      -0.175236      34.720684 0.50891834E+03  0.12306043E+05                                 9.144052                            7.473744      -0.314311       1.941412                    0.996529      27.605415      77.582829       0.615426       0.411585      -1.079382       0.095164      -0.001768       0.065862       0.115746       0.009984      -0.029951      -0.003210      -0.075031       0.009270      -0.055211       0.015966       0.039244             10.499616      11.006461       1.681513       4.516489      10.029735      -0.059300      10.462654           0.000000
          278              N       6.739456       7.134861      26.069263      -0.168013      37.172419 0.48934248E+03  0.11700917E+05                                 9.523314                            7.283587      -0.173130       1.989047                    0.997910      27.185983      75.632752       0.630072       0.406545      -1.084220       0.054287      -0.044349      -0.092892       0.116374       0.016606       0.036393      -0.017803       0.019229      -0.082581      -0.055742       0.012138       0.043604             11.396033      12.432809       1.048733      -0.744786       9.824711       5.665449      11.930579           0.000001
          279              N      -4.728210       5.637064      22.788210      -0.384838      43.902773 0.53648462E+03  0.13035190E+05                                10.352629                            7.426094       0.329451       2.107765                    0.999264      29.217804      80.090669       0.653960       0.385474      -1.106442      -0.056678      -0.094493      -0.074133       0.132804      -0.078452      -0.041821      -0.105470       0.074213       0.050182      -0.164446       0.063991       0.100456             13.346994      22.060078      -0.996114      -6.222469       7.786765       2.490647      10.194140          -0.000001
          280              N      10.359096       4.055302      21.023031      -0.380871      44.156567 0.54665569E+03  0.13337492E+05                                10.387575                            7.492908       0.352126       2.112860                    0.999231      29.317323      80.385588       0.651820       0.385140      -1.107291      -0.079956       0.059651       0.097955       0.139808       0.051592       0.102792      -0.085074      -0.029958      -0.132842      -0.171449       0.075024       0.096425             13.443728      20.538894       6.661359       3.514150      10.723847       3.734718       9.068442          -0.000001
          281              N       8.292648       4.363930      22.174816      -0.378953      42.979157 0.55417161E+03  0.13586544E+05                                10.259398                            7.597468       0.347666       2.118969                    0.998569      29.259041      80.797395       0.639612       0.390593      -1.101827       0.126752       0.035187      -0.024729       0.133850      -0.055035       0.035147      -0.005343      -0.220250       0.225137      -0.165176       0.069099       0.096077             12.723238       9.903628       0.767143      -0.643532      13.026574       8.128213      15.239512          -0.000000
          282              N       0.146219       5.751415      21.792811      -0.165248      33.501041 0.48674549E+03  0.11618171E+05                                 8.850191                            7.266021      -0.231948       1.972040                    0.997032      27.106335      75.234717       0.630881       0.406745      -1.084569      -0.108704      -0.022275       0.001599       0.110974      -0.011026      -0.003573       0.010873      -0.073696       0.088319      -0.053230       0.014982       0.038248             10.077984      13.330603       2.279795      -1.093977       9.090469       2.345790       7.812879           0.000000
          283              N       6.999066       1.306488      18.458010      -0.168705      36.883467 0.48894059E+03  0.11688672E+05                                 9.458313                            7.257085      -0.120826       2.005338                    0.997958      27.197637      75.651715       0.634304       0.403924      -1.085996       0.053573       0.072767       0.071947       0.115506      -0.030370      -0.028942      -0.019800       0.026822      -0.031732      -0.053515       0.010387       0.043127             11.359573      12.113178       1.020063       0.049003       9.050084       5.542992      12.915458           0.000001
          284              N      -2.360374      11.409036       5.289768      -0.167612      35.514472 0.48591496E+03  0.11575517E+05                                 9.199441                            7.230012      -0.119176       2.004293                    0.998254      27.048072      74.621947       0.637348       0.403412      -1.088481      -0.025024       0.091544      -0.070284       0.118095       0.015227       0.002541       0.037721       0.035027       0.001348      -0.049113       0.011948       0.037165             11.095657       7.312405       0.166647       3.254033      13.824597      -4.436453      12.149970          -0.000000
          285              N      -4.082165      14.616399       1.865083      -0.380948      46.385466 0.58968797E+03  0.14734747E+05                                10.921750                            7.895764       0.083886       2.027247                    0.997916      30.050701      84.733661       0.618285       0.396458      -1.093916       0.093022       0.101278      -0.011660       0.138009      -0.122705       0.007344       0.027363       0.020375       0.256206      -0.168319       0.070575       0.097744             14.085616      13.466606      -3.723237       7.417173      12.795005      -6.829178      15.995237           0.000000
          286              N      -3.349583      16.638799       0.863307      -0.381551      46.305099 0.60599503E+03  0.15244042E+05                                10.904121                            8.008320       0.079858       2.025014                    0.997770      30.147672      85.259706       0.613522       0.396867      -1.093763       0.016405      -0.096293       0.095991       0.136951       0.013726      -0.022207       0.119494       0.114865      -0.098092      -0.159208       0.072499       0.086708             13.981028      20.908755       6.673652       4.878925      11.676732       1.222935       9.357598           0.000001
          287              N      -2.069430      15.643284       2.600549      -0.392858      46.568234 0.59709445E+03  0.14949842E+05                                10.893114                            7.915628       0.157911       2.045258                    0.998394      30.216145      84.977211       0.621661       0.393513      -1.097175      -0.123051       0.002791      -0.084808       0.149472      -0.000272      -0.133563       0.000331      -0.161989      -0.004824      -0.180122       0.081787       0.098335             14.103169       9.731015       5.006800      -1.056607      21.628776      -7.271570      10.949716           0.000001
          288              N       7.819677       2.242208       1.561119      -0.163246      32.431605 0.48777717E+03  0.11668729E+05                                 8.714004                            7.307769      -0.203646       1.984668                    0.996942      27.110550      75.748543       0.623627       0.410563      -1.080206      -0.071605      -0.086785       0.010296       0.112982      -0.043955       0.010227      -0.001970       0.012461       0.077508      -0.057642       0.019440       0.038202              9.775928       9.468927       2.889915       2.419505      12.004592       0.275973       7.854266           0.000001
          289              N       7.718221      12.049456      13.757040      -0.174657      34.660826 0.50783568E+03  0.12272073E+05                                 9.129933                            7.463051      -0.308722       1.943691                    0.996661      27.575952      77.449574       0.616269       0.411283      -1.079690      -0.095722      -0.002482       0.065185       0.115836      -0.008938       0.029893      -0.003788      -0.074350       0.006171      -0.054528       0.015305       0.039223             10.481705      10.984878      -1.679771      -4.504577      10.017302      -0.060180      10.442936           0.000000
          290              N       8.180747      10.789358      10.886233      -0.169680      37.240951 0.49044139E+03  0.11734676E+05                                 9.537145                            7.293554      -0.178460       1.986868                    0.997975      27.215707      75.758655       0.629361       0.406745      -1.084003      -0.052635      -0.044167      -0.092059       0.114874      -0.016820      -0.037134      -0.017354       0.019239      -0.079932      -0.055664       0.011581       0.044083             11.414140      12.449806      -1.045446       0.750643       9.840057       5.677246      11.952558           0.000001
          291              N       4.728213       9.291561       7.605180      -0.383439      43.769260 0.53463595E+03  0.12977777E+05                                10.328220                            7.410136       0.333104       2.109168                    0.999294      29.175744      79.910946       0.655147       0.385146      -1.106788       0.057259      -0.095117      -0.072958       0.132848       0.078065       0.043898      -0.106499       0.075382       0.047522      -0.166078       0.066137       0.099941             13.313902      22.003115       0.994192       6.206706       7.768538       2.483492      10.170053          -0.000001
          292              N       4.561106       7.709799       5.840001      -0.381022      44.121332 0.54615992E+03  0.13321922E+05                                10.380281                            7.487833       0.351293       2.112799                    0.999275      29.310013      80.346167       0.652282       0.384967      -1.107453       0.080815       0.058171       0.098317       0.139932      -0.052492      -0.101335      -0.085715      -0.029809      -0.130531      -0.170905       0.075115       0.095790             13.434219      20.524729      -6.656714      -3.511579      10.716515       3.731207       9.061413          -0.000001
          293              N       6.627554       8.018427       6.991786      -0.378036      42.869213 0.55253937E+03  0.13535450E+05                                10.239200                            7.583673       0.358206       2.122473                    0.998559      29.222819      80.643144       0.640574       0.390326      -1.102105      -0.127271       0.034340      -0.024136       0.134014       0.055708      -0.035653      -0.004325      -0.221538       0.224874      -0.166187       0.070305       0.095881             12.697168       9.882302      -0.764726       0.642739      13.000638       8.110388      15.208563          -0.000000
          294              N      -0.146217       9.405912       6.609780      -0.164510      33.479598 0.48632251E+03  0.11604908E+05                                 8.844967                            7.261533      -0.239135       1.969798                    0.996990      27.094713      75.178572       0.631285       0.406596      -1.084729       0.108707      -0.022563       0.001683       0.111036       0.011203       0.003369       0.011446      -0.073927       0.085263      -0.052869       0.014450       0.038419             10.071382      13.317494      -2.275734       1.093877       9.086396       2.346842       7.810256           0.000000
          295              N       7.921135       4.960985       3.274980      -0.167463      36.884455 0.48885891E+03  0.11688353E+05                                 9.466590                            7.262670      -0.131725       2.002086                    0.998038      27.193804      75.691189       0.633134       0.404614      -1.085336      -0.052873       0.073415       0.072313       0.115821       0.030400       0.029979      -0.019800       0.027285      -0.035634      -0.054315       0.010002       0.044313             11.370756      12.122663      -1.021602      -0.050762       9.059903       5.550737      12.929702           0.000001
          296              N       2.360377       7.754539      20.472798      -0.169757      35.599640 0.48727450E+03  0.11617235E+05                                 9.218712                            7.243691      -0.125231       2.001927                    0.998270      27.082005      74.771225       0.636209       0.403810      -1.088099       0.023588       0.091106      -0.068420       0.116353      -0.014651      -0.001932       0.038426       0.034484       0.001539      -0.049582       0.012599       0.036983             11.120892       7.326986      -0.168327      -3.261799      13.858445      -4.447896      12.177245          -0.000000
          297              N       4.082168      10.961902      17.048114      -0.380273      46.359131 0.58923563E+03  0.14720224E+05                                10.917397                            7.892173       0.089756       2.029122                    0.997851      30.038092      84.681417       0.618508       0.396402      -1.093985      -0.093390       0.101250      -0.011872       0.138254       0.122786      -0.008758       0.026579       0.020906       0.258705      -0.168901       0.072187       0.096714             14.081555      13.460985       3.724030      -7.415307      12.791775      -6.829110      15.991906           0.000000
          298              N       3.349587      12.984302      16.046338      -0.381514      46.266495 0.60544906E+03  0.15226213E+05                                10.896403                            8.003414       0.082966       2.026023                    0.997813      30.135114      85.200594       0.613886       0.396738      -1.093899      -0.013911      -0.097173       0.095693       0.137089      -0.015194       0.023635       0.119348       0.114172      -0.099739      -0.159470       0.072799       0.086672             13.970013      20.892082      -6.667233      -4.874675      11.667286       1.221661       9.350671           0.000001
          299              N       2.069434      11.988787      17.783580      -0.393841      46.569435 0.59722547E+03  0.14953088E+05                                10.890526                            7.914437       0.158024       2.045032                    0.998454      30.221244      84.975584       0.621986       0.393308      -1.097380       0.122606       0.003039      -0.085001       0.149221      -0.000891       0.133934       0.000445      -0.161452      -0.005449      -0.180317       0.081636       0.098682             14.098774       9.727349      -5.002472       1.055520      21.620664      -7.270271      10.948309           0.000001
          300              N       7.100523      -1.412289      16.744150      -0.163021      32.424886 0.48762850E+03  0.11664445E+05                                 8.712749                            7.306653      -0.214863       1.981646                    0.996865      27.109413      75.746439       0.623666       0.410562      -1.080191       0.072160      -0.086539       0.009902       0.113111       0.043051      -0.009932      -0.000207       0.011730       0.075592      -0.056549       0.020253       0.036296              9.774488       9.470013      -2.890001      -2.420629      12.000124       0.277598       7.853328           0.000001
          301              N      -0.258119      -1.669509      16.609021      -0.174657      34.660826 0.50783568E+03  0.12272073E+05                                 9.129933                            7.463051      -0.308722       1.943691                    0.996661      27.575952      77.449574       0.616269       0.411283      -1.079690       0.095722       0.002482      -0.065185       0.115836      -0.008938       0.029893      -0.003788      -0.074350       0.006171      -0.054528       0.015305       0.039223             10.481705      10.984878      -1.679771      -4.504577      10.017302      -0.060180      10.442936           0.000000
          302              N      -0.720645      -0.409411      19.479828      -0.169680      37.240950 0.49044138E+03  0.11734676E+05                                 9.537145                            7.293554      -0.178460       1.986868                    0.997975      27.215707      75.758655       0.629361       0.406745      -1.084003       0.052635       0.044167       0.092059       0.114874      -0.016820      -0.037134      -0.017354       0.019239      -0.079932      -0.055664       0.011581       0.044083             11.414140      12.449806      -1.045446       0.750643       9.840056       5.677246      11.952558           0.000000
          303              N       2.731889       1.088386      22.760881      -0.383439      43.769260 0.53463595E+03  0.12977777E+05                                10.328220                            7.410136       0.333104       2.109168                    0.999294      29.175744      79.910946       0.655147       0.385146      -1.106788      -0.057259       0.095117       0.072958       0.132848       0.078065       0.043898      -0.106499       0.075382       0.047522      -0.166078       0.066137       0.099941             13.313902      22.003115       0.994192       6.206706       7.768538       2.483492      10.170053          -0.000001
          304              N       2.898996       2.670148      24.526060      -0.381022      44.121329 0.54615988E+03  0.13321920E+05                                10.380280                            7.487833       0.351293       2.112799                    0.999275      29.310012      80.346163       0.652282       0.384967      -1.107453      -0.080815      -0.058171      -0.098317       0.139932      -0.052492      -0.101335      -0.085715      -0.029809      -0.130531      -0.170905       0.075115       0.095790             13.434218      20.524728      -6.656713      -3.511578      10.716514       3.731206       9.061412          -0.000001
          305              N       0.832548       2.361520      23.374275      -0.378036      42.869214 0.55253938E+03  0.13535450E+05                                10.239201                            7.583673       0.358206       2.122473                    0.998559      29.222819      80.643145       0.640574       0.390326      -1.102105       0.127271      -0.034340       0.024136       0.134014       0.055708      -0.035653      -0.004325      -0.221538       0.224874      -0.166187       0.070305       0.095881             12.697168       9.882302      -0.764726       0.642739      13.000638       8.110388      15.208564          -0.000000
          306              N       7.606319       0.974035      23.756281      -0.164510      33.479598 0.48632251E+03  0.11604908E+05                                 8.844967                            7.261533      -0.239135       1.969798                    0.996990      27.094713      75.178572       0.631285       0.406596      -1.084729      -0.108707       0.022563      -0.001683       0.111036       0.011203       0.003369       0.011445      -0.073927       0.085263      -0.052869       0.014450       0.038419             10.071382      13.317494      -2.275734       1.093877       9.086396       2.346841       7.810256           0.000000
          307              N      -0.461033       5.418962      27.091081      -0.167463      36.884456 0.48885892E+03  0.11688353E+05                                 9.466590                            7.262671      -0.131725       2.002086                    0.998038      27.193804      75.691191       0.633134       0.404614      -1.085336       0.052873      -0.073415      -0.072313       0.115821       0.030400       0.029979      -0.019800       0.027285      -0.035634      -0.054315       0.010002       0.044313             11.370757      12.122663      -1.021602      -0.050762       9.059904       5.550737      12.929703           0.000001
          308              N       5.099725       2.625408       9.893263      -0.169757      35.599642 0.48727453E+03  0.11617236E+05                                 9.218712                            7.243692      -0.125231       2.001927                    0.998270      27.082006      74.771229       0.636209       0.403810      -1.088099      -0.023588      -0.091106       0.068420       0.116353      -0.014651      -0.001932       0.038426       0.034484       0.001539      -0.049582       0.012599       0.036983             11.120893       7.326987      -0.168327      -3.261799      13.858446      -4.447897      12.177246          -0.000000
          309              N       3.377934      -0.581955      13.317947      -0.380273      46.359129 0.58923560E+03  0.14720223E+05                                10.917397                            7.892173       0.089756       2.029122                    0.997851      30.038091      84.681414       0.618508       0.396402      -1.093985       0.093390      -0.101250       0.011872       0.138254       0.122786      -0.008757       0.026579       0.020906       0.258705      -0.168901       0.072187       0.096714             14.081555      13.460985       3.724030      -7.415307      12.791775      -6.829110      15.991905           0.000000
          310              N       4.110515      -2.604355      14.319723      -0.381514      46.266492 0.60544902E+03  0.15226211E+05                                10.896403                            8.003414       0.082966       2.026023                    0.997813      30.135113      85.200590       0.613886       0.396738      -1.093899       0.013911       0.097173      -0.095693       0.137089      -0.015194       0.023635       0.119348       0.114172      -0.099739      -0.159470       0.072799       0.086672             13.970012      20.892081      -6.667233      -4.874675      11.667285       1.221661       9.350671           0.000001
          311              N       5.390668      -1.608840      12.582481      -0.393841      46.569436 0.59722548E+03  0.14953088E+05                                10.890527                            7.914437       0.158024       2.045032                    0.998454      30.221244      84.975586       0.621986       0.393308      -1.097380      -0.122606      -0.003039       0.085001       0.149221      -0.000891       0.133934       0.000445      -0.161452      -0.005449      -0.180317       0.081636       0.098682             14.098775       9.727350      -5.002473       1.055520      21.620666      -7.270271      10.948309           0.000001
          312              N       0.359579      11.792236      13.621911      -0.163021      32.424886 0.48762850E+03  0.11664445E+05                                 8.712749                            7.306653      -0.214863       1.981646                    0.996865      27.109413      75.746440       0.623666       0.410562      -1.080191      -0.072160       0.086539      -0.009902       0.113111       0.043051      -0.009932      -0.000207       0.011730       0.075592      -0.056549       0.020253       0.036296              9.774488       9.470014      -2.890001      -2.420629      12.000124       0.277598       7.853328           0.000001
          313              N       0.258120       1.984988       1.425990      -0.175236      34.720684 0.50891834E+03  0.12306043E+05                                 9.144052                            7.473744      -0.314311       1.941412                    0.996529      27.605415      77.582829       0.615426       0.411585      -1.079382      -0.095164       0.001768      -0.065862       0.115746       0.009984      -0.029951      -0.003210      -0.075031       0.009270      -0.055211       0.015966       0.039244             10.499617      11.006461       1.681513       4.516489      10.029735      -0.059300      10.462654           0.000000
          314              N       0.720646       3.245086       4.296798      -0.168013      37.172419 0.48934248E+03  0.11700917E+05                                 9.523314                            7.283587      -0.173130       1.989047                    0.997910      27.185983      75.632753       0.630072       0.406545      -1.084220      -0.054287       0.044349       0.092891       0.116374       0.016606       0.036393      -0.017803       0.019229      -0.082581      -0.055742       0.012138       0.043604             11.396033      12.432809       1.048733      -0.744786       9.824711       5.665450      11.930580           0.000001
          315              N      -2.731888       4.742883       7.577851      -0.384838      43.902773 0.53648461E+03  0.13035190E+05                                10.352629                            7.426094       0.329451       2.107765                    0.999264      29.217803      80.090668       0.653960       0.385474      -1.106442       0.056678       0.094493       0.074133       0.132804      -0.078452      -0.041821      -0.105470       0.074213       0.050182      -0.164446       0.063991       0.100456             13.346995      22.060079      -0.996114      -6.222469       7.786765       2.490647      10.194141          -0.000001
          316              N      -2.898994       6.324645       9.343030      -0.380871      44.156569 0.54665572E+03  0.13337493E+05                                10.387575                            7.492909       0.352126       2.112860                    0.999231      29.317323      80.385591       0.651820       0.385140      -1.107291       0.079956      -0.059651      -0.097955       0.139808       0.051592       0.102792      -0.085074      -0.029958      -0.132842      -0.171449       0.075024       0.096425             13.443729      20.538896       6.661360       3.514150      10.723848       3.734719       9.068443          -0.000001
          317              N      -0.832546       6.016017       8.191245      -0.378953      42.979158 0.55417163E+03  0.13586544E+05                                10.259398                            7.597468       0.347666       2.118969                    0.998569      29.259041      80.797397       0.639612       0.390593      -1.101827      -0.126752      -0.035187       0.024729       0.133850      -0.055035       0.035147      -0.005343      -0.220250       0.225137      -0.165176       0.069099       0.096077             12.723239       9.903629       0.767143      -0.643532      13.026574       8.128213      15.239513          -0.000000
          318              N       7.313883       4.628532       8.573250      -0.165248      33.501041 0.48674549E+03  0.11618171E+05                                 8.850191                            7.266021      -0.231948       1.972040                    0.997032      27.106335      75.234717       0.630881       0.406745      -1.084569       0.108704       0.022275      -0.001599       0.110974      -0.011026      -0.003573       0.010873      -0.073696       0.088319      -0.053230       0.014982       0.038248             10.077984      13.330603       2.279795      -1.093977       9.090469       2.345790       7.812879           0.000000
          319              N       0.461036       9.073459      11.908051      -0.168705      36.883468 0.48894059E+03  0.11688673E+05                                 9.458313                            7.257085      -0.120826       2.005338                    0.997958      27.197637      75.651715       0.634304       0.403924      -1.085996      -0.053573      -0.072767      -0.071947       0.115506      -0.030370      -0.028942      -0.019800       0.026822      -0.031732      -0.053515       0.010387       0.043127             11.359573      12.113179       1.020063       0.049003       9.050084       5.542992      12.915458           0.000001
          320              N       9.820476      -1.029089      25.076293      -0.167612      35.514471 0.48591495E+03  0.11575517E+05                                 9.199441                            7.230011      -0.119176       2.004293                    0.998254      27.048072      74.621946       0.637349       0.403412      -1.088481       0.025024      -0.091544       0.070284       0.118095       0.015227       0.002541       0.037721       0.035027       0.001348      -0.049113       0.011948       0.037165             11.095657       7.312404       0.166647       3.254033      13.824597      -4.436453      12.149970          -0.000000
          321              N      11.542267      -4.236452      28.500978      -0.380948      46.385472 0.58968803E+03  0.14734749E+05                                10.921751                            7.895764       0.083886       2.027247                    0.997916      30.050702      84.733669       0.618284       0.396458      -1.093916      -0.093022      -0.101278       0.011660       0.138009      -0.122705       0.007344       0.027363       0.020375       0.256206      -0.168319       0.070575       0.097744             14.085618      13.466608      -3.723238       7.417174      12.795007      -6.829179      15.995239           0.000000
          322              N      10.809685      -6.258852      29.502754      -0.381551      46.305100 0.60599503E+03  0.15244042E+05                                10.904121                            8.008321       0.079858       2.025014                    0.997770      30.147672      85.259707       0.613522       0.396867      -1.093763      -0.016405       0.096293      -0.095991       0.136951       0.013726      -0.022207       0.119494       0.114865      -0.098092      -0.159208       0.072499       0.086708             13.981029      20.908756       6.673652       4.878925      11.676732       1.222935       9.357598           0.000001
          323              N       9.529532      -5.263337      27.765512      -0.392858      46.568233 0.59709443E+03  0.14949841E+05                                10.893114                            7.915628       0.157911       2.045258                    0.998394      30.216144      84.977210       0.621661       0.393513      -1.097175       0.123051      -0.002791       0.084808       0.149472      -0.000272      -0.133563       0.000331      -0.161989      -0.004824      -0.180122       0.081787       0.098335             14.103169       9.731016       5.006800      -1.056607      21.628776      -7.271570      10.949716           0.000001
          324              N      -0.359575       8.137739      28.804942      -0.163246      32.431606 0.48777717E+03  0.11668729E+05                                 8.714004                            7.307769      -0.203646       1.984668                    0.996942      27.110550      75.748544       0.623627       0.410563      -1.080206       0.071605       0.086785      -0.010296       0.112982      -0.043955       0.010227      -0.001970       0.012461       0.077508      -0.057642       0.019440       0.038202              9.775929       9.468927       2.889915       2.419505      12.004592       0.275973       7.854267           0.000001

******************************************************
Auxiliary information for the entire system
The total spin magnetic moment of the unit cell is   0.000045
The total net atomic charge of the unit cell is   -0.000002
Accuracy of reproducing the electrostatic potential in the unit cell:
  The inner radius (bohr) =    5.0000
  The outer radius (bohr) =   12.0000
  Valid grid points have density less than (e/(bohr^3)) =    0.0001
  The number of valid grid points were=       653244
  The rms potential error without charges in kcal/mol is=      6.35299
  The rms potential error with partial charges in kcal/mol is=      1.47183
  The RRMSE value at monopole order=      0.23167
  The rms potential error with partial charges and cloud penetration in kcal/mol is=      1.45530
  The RRMSE value at monopole order with cloud penetration is=      0.22907
  The rms potential error with partial charges and atomic dipoles in kcal/mol is=      0.61613
  The RRMSE value at dipole order=      0.09698
  The rms potential error with partial charges, atomic dipoles and cloud penetration in kcal/mol is=      0.59894
  The RRMSE value at dipole order with cloud penetration=      0.09428

******************************************************
The electron densities and ab initio electrostatic potential were computed in VASP using the PBE functional and
projector augmented wave method. See the main text of the journal article for a description of computational details.
The atomic charges, dipoles, and quadrupoles were computed with the DDEC6 method as described in
(a) T. A. Manz and N. Gabaldon Limas, RSC Adv. 6 (2016) 47771-47801 DOI: 10.1039/c6ra04656h
(b) N. Gabaldon Limas and T. A. Manz, RSC Adv. 8 (2018) 2678-2707 DOI: 10.1039/c7ra11829e.
For each atom in the material, the electron cloud parameters were fit to the spherically averaged atom-in-material
electron density using radial positions for which this density was between 10^-4 and 10^-2 electrons per cubic bohr.
The polarizabilities, dispersion coefficients, and quantum Drude oscillator (QDO) parameters were fit using the MCLF method.
The magnetic structure of the system was optimized in VASP from the default ferromagnetic initial guess using spin polarization.
The atomic spin moments (ASMs) were computed on this optimized magnetic structure using the DDEC6 partition as inputs
to the method of T. A. Manz and D. S. Sholl, J. Chem. Theory Comput. 7 (2011) 4146-4164 DOI: 10.1021/ct200539n.
The RMSE and RRMSE were computed using a uniform grid with Ewald summation.
