# Supplementary material for: A collection of forcefield precursors for metal–organic frameworks
Source: RSC Adv. 2019 Nov 13;9(63):36492–507. doi: 10.1039/c9ra07327b (PMC9075174; doi:10.1039/c9ra07327b)
Supplement: RA-009-C9RA07327B-s3990 [file RA-009-C9RA07327B-s3990.xyz]

  324
jmolscript: load "" {1 1 1} spacegroup "x,y,z" unitcell [{     14.820900     0.000000     0.000000 }, {     -7.410448    17.658947     0.000000 }, {      0.000000    -6.991200    30.564627 }]
Zn     8.807765     0.418176    17.126583     0.469076
Zn    -2.102343     6.515322    22.349161     0.441487
Zn    -5.595926     8.261750    27.819923     0.469462
Zn     6.013136     3.913776     1.844270     0.468777
Zn     2.102346    10.010922     7.066847     0.440952
Zn     5.595929    11.757350    12.537610     0.467939
Zn     1.397316     6.753971    28.720357     0.468777
Zn     5.308106     0.656825    23.497780     0.440952
Zn     1.814523    -1.089603    18.027017     0.467939
Zn    -1.397313    10.249571    13.438044     0.469076
Zn     9.512795     4.152425     8.215466     0.441487
Zn    13.006378     2.405997     2.744704     0.469462
H      8.003286    -1.815860    18.870601     0.081105
H      6.856148    -3.744916    18.873657     0.129494
H      5.362202    -2.739797    15.282314     0.131626
H      6.764259    -0.889766    15.315935     0.084392
H      6.135853     1.585082    17.605225     0.089788
H      4.996126     3.028056    19.047876     0.130288
H      8.394559     3.305842    21.214908     0.116510
H      9.429057     1.891640    19.692789     0.084544
H      2.085302     4.328468    20.542486     0.132758
H     -0.188224     4.697752    20.780890     0.090426
H      0.416469     7.418741    23.507255     0.083727
H      2.730011     7.099228    23.406391     0.133862
H     -3.632601     6.984626    19.753918     0.089933
H     -3.958661     8.689621    18.198179     0.131310
H     -1.485052    11.036155    20.291856     0.138874
H     -1.212348     9.249784    21.786466     0.081786
H      5.310330     7.217998    24.940736     0.127106
H      6.530090     8.058567    26.731823     0.085162
H      9.741779     6.097988    25.652891     0.088766
H      8.615390     5.157830    23.864861     0.119191
H      6.953968    10.081694    14.551819     0.088289
H      8.799170    10.049778    15.988356     0.140572
H     -5.243632    13.841568    14.820788     0.135527
H      7.686121    13.771978    13.472888     0.086277
H      6.817614     1.679740     3.588287     0.082241
H      7.964752    -0.249316     3.591344     0.130664
H      9.458698     0.755803     0.000000     0.131263
H      8.056642     2.605834     0.033621     0.083551
H      8.685048     5.080682     2.322912     0.090256
H      9.824775     6.523656     3.765562     0.128412
H      6.426343     6.801442     5.932594     0.117405
H      5.391844     5.387240     4.410476     0.084451
H     -2.085300     7.824068     5.260172     0.133522
H      0.188227     8.193352     5.498576     0.090617
H     -0.416466    10.914341     8.224941     0.083584
H     -2.730008    10.594828     8.124078     0.133477
H      3.632604    10.480226     4.471605     0.091011
H      3.958664    12.185221     2.915865     0.132720
H      1.485056    14.531755     5.009542     0.138541
H      1.212351    12.745384     6.504153     0.080943
H     -5.310327    10.713598     9.658422     0.127392
H      8.290813    11.554167    11.449509     0.085242
H      5.079124     9.593588    10.370578     0.089175
H      6.205512     8.653430     8.582547     0.119179
H      7.866935     6.586094    29.834132     0.089386
H      6.021733    13.545378     0.706043     0.141722
H      5.243636    10.345968    30.103101     0.136537
H      7.134783    10.276378    28.755201     0.086159
H      0.592838     8.988007    26.976340     0.082241
H     -0.554300    10.917063    26.973283     0.130664
H     -2.048246    16.903144     0.000000     0.131263
H     -0.646190    15.053113    -0.033621     0.083551
H     -1.274596     5.587065    28.241715     0.090256
H     -2.414323     4.144091    26.799065     0.128412
H      0.984109     3.866305    24.632033     0.117405
H      2.018608     5.280507    26.154151     0.084451
H      9.495752     2.843679    25.304455     0.133522
H      7.222225     2.474395    25.066051     0.090617
H      7.826918    -0.246594    22.339686     0.083584
H     10.140460     0.072919    22.440549     0.133477
H      3.777848     0.187521    26.093022     0.091011
H      3.451788    -1.517474    27.648762     0.132720
H      5.925396    -3.864008    25.555085     0.138541
H      6.198101    -2.077637    24.060474     0.080943
H     12.720779    -0.045851    20.906205     0.127392
H     -0.880361    -0.886420    19.115118     0.085242
H      2.331328     1.074159    20.194049     0.089175
H      1.204940     2.014317    21.982080     0.119179
H     -0.456483     4.081653     0.730495     0.089386
H      1.388719    -2.877631    29.858584     0.141722
H      2.166816     0.321779     0.461526     0.136537
H      0.275669     0.391369     1.809426     0.086159
H     -0.592834    12.483607    11.694026     0.081105
H      0.554304    14.412663    11.690970     0.129494
H      2.048250    13.407544    15.282314     0.131626
H      0.646193    11.557513    15.248692     0.084392
H      1.274599     9.082665    12.959402     0.089788
H      2.414326     7.639691    11.516751     0.130288
H     -0.984107     7.361905     9.349719     0.116510
H     -2.018605     8.776107    10.871838     0.084544
H      5.325150     6.339279    10.022141     0.132758
H      7.598676     5.969995     9.783737     0.090426
H      6.993983     3.249006     7.057372     0.083727
H      4.680441     3.568519     7.158236     0.133862
H     11.043053     3.683121    10.810709     0.089933
H     11.369113     1.978126    12.366448     0.131310
H      8.895504    -0.368408    10.272771     0.138874
H      8.622800     1.417963     8.778161     0.081786
H      2.100122     3.449749     5.623891     0.127106
H      0.880362     2.609180     3.832804     0.085162
H     -2.331327     4.569759     4.911736     0.088766
H     -1.204938     5.509917     6.699766     0.119191
H      0.456484     0.586053    16.012808     0.088289
H     -1.388718     0.617969    14.576271     0.140572
H     12.654084    -3.173821    15.743839     0.135527
H     -0.275669    -3.104231    17.091739     0.086277
C      7.503822    -2.048670    18.097316     0.085033
C      6.790936    -3.161111    18.127880    -0.145833
C      5.935770    -3.475141    17.061175     0.068201
C      5.935771    -2.596053    16.028090    -0.148324
C      6.776116    -1.483467    16.058655     0.109453
C      6.596783     1.947797    18.351002     0.094709
C      5.906129     2.804517    19.206812    -0.137653
C      6.584927     3.318497    20.294912     0.055255
C      7.906951     2.967150    20.472187    -0.150292
C      8.516090     2.118784    19.564418     0.090316
C      5.926879     4.219285    21.266867     0.375918
C      4.115765     5.333536    22.000419     0.366427
C      6.081016     5.559271    23.067124     0.376179
C      2.667763     5.617405    21.963741     0.069241
C      1.777027     4.959346    21.181287    -0.139691
C      0.417951     5.205462    21.309658     0.093703
C      0.766242     6.778040    22.895962     0.082748
C      2.150514     6.587214    22.850115    -0.147026
C     -3.180564     7.814150    19.863951     0.093046
C     -3.385092     8.834064    18.940899    -0.132816
C     -1.937090    10.212224    20.157372    -0.146925
C     -1.782953     9.127930    21.037633     0.088531
C      6.857632     6.086089    24.207185     0.056940
C      6.217369     6.966132    25.069107    -0.141496
C      6.962860     7.465214    26.129700     0.095252
C      8.830294     6.324396    25.512294     0.095696
C      8.164835     5.764539    24.439476    -0.147930
C      7.496413    10.860267    14.622118     0.087866
C      8.596124    10.819912    15.477927    -0.141414
C     -5.452607    11.945299    15.545169     0.066128
C     -5.778667    13.058137    14.787167    -0.147225
C      7.918809    13.005376    13.983317     0.087975
C     -4.220991    11.963659    16.437656     0.372348
C     -2.993820    11.114309    18.097316     0.382577
C     -2.359485    12.999367    17.113135     0.378211
C     -2.786328    10.009078    19.084553     0.077305
C      7.317079     1.446930     2.815002     0.081053
C      8.029964     0.334489     2.845567    -0.143614
C      8.885130     0.020459     1.778861     0.066019
C      8.885130     0.899547     0.745777    -0.147209
C      8.044785     2.012133     0.776342     0.108332
C      8.224118     5.443397     3.068689     0.093743
C      8.914772     6.300117     3.924498    -0.133897
C      8.235975     6.814097     5.012599     0.052796
C      6.913951     6.462750     5.189874    -0.150059
C      6.304812     5.614384     4.282104     0.089781
C      8.894023     7.714885     5.984554     0.378645
C     -4.115763     8.829136     6.718105     0.366527
C      8.739886     9.054871     7.784810     0.377571
C     -2.667761     9.113005     6.681427     0.068514
C     -1.777025     8.454946     5.898973    -0.141478
C     -0.417948     8.701062     6.027344     0.095059
C     -0.766239    10.273640     7.613649     0.083034
C     -2.150511    10.082814     7.567802    -0.146057
C      3.180567    11.309750     4.581638     0.088455
C      3.385095    12.329664     3.658586    -0.132143
C      1.937093    13.707824     4.875058    -0.145658
C      1.782956    12.623530     5.755319     0.088980
C      7.963271     9.581689     8.924871     0.061934
C      8.603534    10.461732     9.786794    -0.144031
C      7.858043    10.960814    10.847386     0.096002
C      5.990609     9.819996    10.229981     0.095024
C      6.656067     9.260139     9.157162    -0.150438
C      7.324490     7.364667    29.904431     0.083948
C      6.224780    14.315512     0.195614    -0.140214
C      5.452611    15.440899     0.262856     0.064367
C      5.778671     9.562537    30.069480    -0.149991
C      6.902095     9.509776    29.265630     0.089710
C      4.220994    15.459259     1.155343     0.375583
C      2.993824    14.609909     2.815002     0.384754
C      2.359489    16.494967     1.830821     0.376598
C      2.786331    13.504678     3.802240     0.076089
C      0.093373     9.220817    27.749625     0.081053
C     -0.619512    10.333258    27.719060    -0.143614
C     -1.474678    10.647288    28.785766     0.066019
C     -1.474678     9.768200    29.818850    -0.147209
C     -0.634333     8.655614    29.788285     0.108332
C     -0.813666     5.224350    27.495938     0.093743
C     -1.504320     4.367630    26.640129    -0.133897
C     -0.825523     3.853650    25.552028     0.052796
C      0.496501     4.204997    25.374753    -0.150059
C      1.105640     5.053363    26.282523     0.089781
C     -1.483571     2.952862    24.580073     0.378645
C     11.526215     1.838611    23.846522     0.366527
C     -1.329434     1.612876    22.779817     0.377571
C     10.078213     1.554742    23.883200     0.068514
C      9.187477     2.212801    24.665654    -0.141478
C      7.828400     1.966685    24.537283     0.095059
C      8.176691     0.394107    22.950978     0.083034
C      9.560963     0.584933    22.996825    -0.146057
C      4.229885    -0.642003    25.982989     0.088455
C      4.025357    -1.661917    26.906041    -0.132143
C      5.473359    -3.040077    25.689569    -0.145658
C      5.627496    -1.955783    24.809308     0.088980
C     -0.552819     1.086058    21.639756     0.061934
C     -1.193082     0.206015    20.777833    -0.144031
C     -0.447591    -0.293067    19.717241     0.096002
C      1.419843     0.847751    20.334646     0.095024
C      0.754385     1.407608    21.407465    -0.150438
C      0.085962     3.303080     0.660196     0.083948
C      1.185672    -3.647765    30.369013    -0.140214
C      1.957841    -4.773152    30.301771     0.064367
C      1.631781     1.105210     0.495147    -0.149991
C      0.508357     1.157971     1.298997     0.089710
C      3.189458    -4.791512    29.409284     0.375583
C      4.416628    -3.942162    27.749625     0.384754
C      5.050963    -5.827220    28.733806     0.376598
C      4.624121    -2.836931    26.762387     0.076089
C     -0.093370    12.716417    12.467311     0.085033
C      0.619516    13.828858    12.436747    -0.145833
C      1.474682    14.142888    13.503452     0.068201
C      1.474681    13.263800    14.536537    -0.148324
C      0.634336    12.151214    14.505972     0.109453
C      0.813669     8.719950    12.213625     0.094709
C      1.504323     7.863230    11.357815    -0.137653
C      0.825525     7.349250    10.269715     0.055255
C     -0.496499     7.700597    10.092440    -0.150292
C     -1.105638     8.548963    11.000209     0.090316
C      1.483573     6.448462     9.297760     0.375918
C      3.294687     5.334211     8.564208     0.366427
C      1.329436     5.108476     7.497503     0.376179
C      4.742689     5.050342     8.600886     0.069241
C      5.633425     5.708401     9.383340    -0.139691
C      6.992501     5.462285     9.254969     0.093703
C      6.644210     3.889707     7.668665     0.082748
C      5.259938     4.080533     7.714512    -0.147026
C     10.591016     2.853597    10.700676     0.093046
C     10.795544     1.833683    11.623728    -0.132816
C      9.347542     0.455523    10.407255    -0.146925
C      9.193405     1.539817     9.526994     0.088531
C      0.552820     4.581658     6.357442     0.056940
C      1.193083     3.701615     5.495520    -0.141496
C      0.447592     3.202533     4.434927     0.095252
C     -1.419842     4.343351     5.052333     0.095696
C     -0.754383     4.903208     6.125151    -0.147930
C     -0.085961    -0.192520    15.942509     0.087866
C     -1.185672    -0.152165    15.086700    -0.141414
C     12.863059    -1.277552    15.019458     0.066128
C     13.189119    -2.390390    15.777460    -0.147225
C     -0.508357    -2.337629    16.581310     0.087974
C     11.631443    -1.295912    14.126971     0.372348
C     10.404272    -0.446562    12.467311     0.382577
C      9.769937    -2.331620    13.451492     0.378211
C     10.196780     0.658669    11.480074     0.077305
I      8.658963     1.627650    14.910036    -0.458763
I     10.959908    -0.399204    18.207960    -0.466059
I     -2.411655     7.544442    24.657707    -0.438215
I     -3.482614     4.527738    21.589019    -0.431534
I     -5.250006    10.561984    26.737630    -0.451810
I     -3.918941     6.747739    28.922084    -0.445623
I      6.161938    -1.867950    30.192350    -0.458809
I      3.860993     3.096396     2.925646    -0.466094
I      2.411658    11.040042     9.375394    -0.437894
I      3.482616     8.023338     6.306705    -0.431375
I      5.250009    14.057584    11.455317    -0.451426
I      3.918944    10.243339    13.639770    -0.445356
I      1.248514    12.535697     0.372277    -0.458809
I      3.549459     7.571351    27.638981    -0.466094
I      4.998794    -0.372295    21.189233    -0.437894
I      3.927836     2.644409    24.257922    -0.431375
I      2.160443    -3.389837    19.109310    -0.451427
I      3.491508     0.424408    16.924857    -0.445355
I     -1.248511     9.040097    15.654591    -0.458763
I     -3.549456    11.066951    12.356667    -0.466059
I      9.822107     3.123305     5.906920    -0.438215
I     10.893066     6.140009     8.975608    -0.431534
I     12.660458     0.105763     3.826997    -0.451811
I     11.329393     3.920008     1.642543    -0.445623
N      7.566070    -1.224029    17.039780    -0.167425
N      7.875827     1.619775    18.534390    -0.163861
N      6.681263     4.685001    22.257161    -0.379892
N      4.809383     5.947515    22.960148    -0.381297
N      4.613747     4.490100    21.086536    -0.383822
N      8.235976     7.178283    26.365047    -0.167462
N     -0.072621     6.118618    22.134903    -0.161611
N     -2.355040     7.981906    20.906205    -0.165149
N      7.162943    11.938558    13.891623    -0.176243
N     -4.080192    10.999374    17.287353    -0.388840
N     -2.163850    12.093940    18.060638    -0.394585
N     -3.371753    12.988107    16.235930    -0.381223
N      7.254831     2.271571     1.757466    -0.163775
N      6.945074     5.115375     3.252076    -0.163469
N      8.139639     8.180601     6.974848    -0.382765
N     10.011519     9.443115     7.677834    -0.381033
N     10.207155     7.985700     5.804223    -0.384837
N      6.584927    10.673883    11.082734    -0.167424
N      0.072624     9.614218     6.852589    -0.163197
N      2.355042    11.477506     5.623891    -0.162941
N      7.657961     8.442958    29.173936    -0.175718
N      4.080195    14.494974     2.005040    -0.390721
N      2.163853    15.589540     2.778325    -0.394267
N      3.371757    16.483707     0.953616    -0.382100
N      0.155621     8.396176    28.807161    -0.163775
N      0.465378     5.552372    27.312551    -0.163469
N     -0.729187     2.487146    23.589779    -0.382765
N     -2.601067     1.224632    22.886793    -0.381033
N     -2.796703     2.682047    24.760404    -0.384837
N      0.825525    -0.006136    19.481893    -0.167424
N      7.337828     1.053529    23.712038    -0.163197
N      5.055410    -0.809759    24.940736    -0.162941
N     -0.247509     2.224789     1.390691    -0.175718
N      3.330257    -3.827227    28.559587    -0.390721
N      5.246599    -4.921793    27.786302    -0.394267
N      4.038695    -5.815960    29.611011    -0.382100
N     -0.155618    11.891776    13.524847    -0.167425
N     -0.465375     9.047972    12.030237    -0.163861
N      0.729189     5.982746     8.307466    -0.379892
N      2.601069     4.720232     7.604479    -0.381297
N      2.796705     6.177647     9.478091    -0.383822
N     -0.825524     3.489464     4.199580    -0.167462
N      7.483073     4.549129     8.429724    -0.161611
N      9.765492     2.685841     9.658422    -0.165149
N      0.247509    -1.270811    16.673004    -0.176243
N     11.490644    -0.331627    13.277274    -0.388840
N      9.574302    -1.426193    12.503989    -0.394585
N     10.782205    -2.320360    14.328697    -0.381223

The following XYZ coordinates are in angstroms. Other properties are in atomic units.
The sperically averaged electron density of each atom fit to a function of the form exp(a - br)
eigen_1, eigen_2 and eigen_3 are the three eigenvalues of traceless quadrupole moment tensor
  atom number  atomic symbol              X              Y              Z     net charge C6 coefficient C8 coefficient C10 coefficient fluctuating dipole atomic polarizability isotropic forcefield polarizability              a              b squared Pearson coefficient          <r^3>          <r^4>         wp_QDO          m_QDO          q_QDO       dipole_x       dipole_y       dipole_z         dipole            Qxy            Qxz            Qyz     Q(x^2-y^2)  Q(3z^2 - R^2)        eigen_1        eigen_2        eigen_3 static polarizability      alpha(xx)      alpha(xy)      alpha(xz)      alpha(yy)      alpha(yz)      alpha(zz) atomic spin moment
            1             Zn       8.807765       0.418176      17.126583       0.469076     133.647984 0.32033368E+04  0.11719140E+06                                21.355273                           18.467254       0.337046       1.864475                    0.998409      59.184012     176.129731       0.419353       0.399239      -1.138669       0.011658       0.004619      -0.003172       0.012935      -0.003524       0.011534       0.002164       0.030426      -0.021745      -0.014959      -0.008431       0.023390             25.118981      23.934901       0.817638      -4.649402      25.965020       6.406875      25.457022           0.000002
            2             Zn      -2.102343       6.515322      22.349161       0.441487     135.799382 0.33232325E+04  0.12266107E+06                                21.555261                           18.787598       0.340751       1.857026                    0.998563      60.152308     179.622505       0.416627       0.398303      -1.139696      -0.010346      -0.003975       0.001752       0.011221       0.009631       0.014269       0.011187      -0.012738      -0.051171      -0.025469      -0.001185       0.026654             25.527228      26.362367      -2.673313       0.571505      26.009725      -6.816690      24.209592           0.000002
            3             Zn      -5.595926       8.261750      27.819923       0.469462     132.590616 0.32491443E+04  0.11924592E+06                                21.235337                           18.599954       0.320236       1.856638                    0.998615      59.362106     176.727839       0.417970       0.399288      -1.139054       0.022886       0.004602      -0.012681       0.026566      -0.013495      -0.021619       0.009427       0.024812       0.019570      -0.021592      -0.013172       0.034765             24.625688      27.516078       2.489622      -1.288918      20.657925       5.729696      25.703061           0.000002
            4             Zn       6.013136       3.913776       1.844270       0.468777     133.628830 0.32032813E+04  0.11718501E+06                                21.350978                           18.465645       0.340621       1.865497                    0.998458      59.181597     176.100378       0.419434       0.399177      -1.138751      -0.012755       0.005559      -0.003108       0.014257       0.004820      -0.011248       0.001459       0.030424      -0.019384      -0.014792      -0.008431       0.023223             25.111390      23.929273      -0.815067       4.648704      25.955199       6.401349      25.449698           0.000002
            5             Zn       2.102346      10.010922       7.066847       0.440952     135.882667 0.33260812E+04  0.12279445E+06                                21.564286                           18.796039       0.338440       1.856220                    0.998572      60.174828     179.719622       0.416514       0.398319      -1.139667       0.009949      -0.004107       0.002198       0.010985      -0.009381      -0.013514       0.011047      -0.010351      -0.054158      -0.025507      -0.000511       0.026017             25.537406      26.382956       2.676213      -0.571181      26.013091      -6.814767      24.216171           0.000002
            6             Zn       5.595929      11.757350      12.537610       0.467939     132.738398 0.32540102E+04  0.11946859E+06                                21.247999                           18.611373       0.319416       1.856085                    0.998615      59.411374     176.904276       0.417929       0.399180      -1.139137      -0.023257       0.004943      -0.012553       0.026887       0.012821       0.021361       0.009346       0.026327       0.021439      -0.021975      -0.012622       0.034597             24.639306      27.531200      -2.489946       1.289608      20.671210       5.731606      25.715508           0.000002
            7             Zn       1.397316       6.753971      28.720357       0.468777     133.628830 0.32032813E+04  0.11718501E+06                                21.350978                           18.465645       0.340621       1.865497                    0.998458      59.181597     176.100380       0.419434       0.399177      -1.138751       0.012755      -0.005559       0.003108       0.014257       0.004820      -0.011248       0.001459       0.030424      -0.019384      -0.014792      -0.008431       0.023223             25.111391      23.929274      -0.815067       4.648704      25.955199       6.401349      25.449699           0.000002
            8             Zn       5.308106       0.656825      23.497780       0.440952     135.882665 0.33260811E+04  0.12279445E+06                                21.564287                           18.796039       0.338440       1.856220                    0.998572      60.174827     179.719620       0.416514       0.398319      -1.139667      -0.009949       0.004107      -0.002198       0.010985      -0.009381      -0.013514       0.011047      -0.010351      -0.054158      -0.025507      -0.000511       0.026017             25.537407      26.382957       2.676213      -0.571181      26.013092      -6.814768      24.216171           0.000002
            9             Zn       1.814523      -1.089603      18.027017       0.467939     132.738408 0.32540105E+04  0.11946861E+06                                21.248000                           18.611374       0.319416       1.856085                    0.998615      59.411377     176.904290       0.417929       0.399180      -1.139137       0.023257      -0.004943       0.012553       0.026887       0.012821       0.021361       0.009346       0.026327       0.021439      -0.021975      -0.012622       0.034597             24.639308      27.531202      -2.489946       1.289608      20.671212       5.731607      25.715510           0.000002
           10             Zn      -1.397313      10.249571      13.438044       0.469076     133.647981 0.32033367E+04  0.11719139E+06                                21.355273                           18.467254       0.337046       1.864475                    0.998409      59.184011     176.129730       0.419353       0.399239      -1.138669      -0.011658      -0.004619       0.003172       0.012935      -0.003524       0.011534       0.002164       0.030426      -0.021745      -0.014959      -0.008431       0.023390             25.118981      23.934901       0.817637      -4.649402      25.965020       6.406875      25.457022           0.000002
           11             Zn       9.512795       4.152425       8.215466       0.441487     135.799385 0.33232326E+04  0.12266108E+06                                21.555262                           18.787598       0.340751       1.857026                    0.998563      60.152309     179.622509       0.416627       0.398303      -1.139696       0.010346       0.003975      -0.001752       0.011221       0.009631       0.014269       0.011187      -0.012738      -0.051171      -0.025469      -0.001185       0.026654             25.527228      26.362366      -2.673313       0.571504      26.009726      -6.816690      24.209592           0.000002
           12             Zn      13.006378       2.405997       2.744704       0.469462     132.590602 0.32491439E+04  0.11924590E+06                                21.235335                           18.599953       0.320236       1.856638                    0.998615      59.362101     176.727822       0.417970       0.399288      -1.139054      -0.022886      -0.004602       0.012681       0.026566      -0.013495      -0.021619       0.009427       0.024812       0.019570      -0.021592      -0.013172       0.034765             24.625687      27.516077       2.489622      -1.288918      20.657924       5.729695      25.703060           0.000002
           13              H       8.003286      -1.815860      18.870601       0.081105       1.715512 0.13131624E+02  0.14612788E+03                                 2.388139                            2.132575      -1.389883       2.202749                    0.992173       4.095206      12.262943       0.423809       1.298738      -0.705315       0.016834       0.006234       0.042596       0.046224       0.006000       0.009938      -0.009797      -0.025677       0.047985      -0.025670       0.003180       0.022491              2.559195       2.405861       0.511739       0.774928       2.276166       0.619504       2.995557           0.000001
           14              H       6.856148      -3.744916      18.873657       0.129494       1.264247 0.95756048E+01  0.97481364E+02                                 1.881966                            1.776702      -1.081293       2.370336                    0.997775       3.423526       9.488216       0.486694       1.236216      -0.721292       0.006769      -0.020237       0.031876       0.038360      -0.002612       0.012230      -0.009154       0.004821       0.038149      -0.012979      -0.009033       0.022012              1.907691       1.551628       0.141860       0.033510       2.083593      -0.433930       2.087853           0.000001
           15              H       5.362202      -2.739797      15.282314       0.131626       1.309828 0.10252913E+02  0.10701311E+03                                 1.991647                            1.889334      -1.110883       2.362012                    0.997075       3.559560      10.248881       0.449485       1.305574      -0.705944      -0.023593      -0.003106      -0.032554       0.040325       0.000490       0.011575      -0.005493      -0.004883       0.047193      -0.015338      -0.005729       0.021067              2.032613       2.100161       0.258227       0.398698       1.784313       0.177338       2.213367           0.000001
           16              H       6.764259      -0.889766      15.315935       0.084392       1.645960 0.13108165E+02  0.14576246E+03                                 2.319062                            2.129569      -1.293657       2.244426                    0.993876       4.074751      12.186622       0.424551       1.297397      -0.705686      -0.007867       0.024717      -0.038322       0.046276       0.004218       0.013883      -0.000739       0.004297       0.042581      -0.015102      -0.006439       0.021542              2.395469       1.870489       0.176245      -0.169839       2.558222      -0.704426       2.757696           0.000001
           17              H       6.135853       1.585082      17.605225       0.089788       1.308770 0.95838916E+01  0.99770428E+02                                 2.067189                            1.872941      -1.428231       2.190230                    0.991463       4.092615      12.329827       0.428656       1.372579      -0.687289      -0.027135      -0.016733      -0.036509       0.048469      -0.007390       0.010502       0.009200       0.008502       0.003430      -0.018404       0.005385       0.013019              2.191976       1.978568       0.244478       0.439053       2.016261       0.643905       2.581100          -0.000000
           18              H       4.996126       3.028056      19.047876       0.130288       1.453447 0.11272158E+02  0.12073690E+03                                 2.135537                            1.978242      -1.418029       2.213007                    0.992516       3.809668      11.191869       0.439228       1.301916      -0.704890      -0.036228       0.009104      -0.009757       0.038608      -0.003623       0.008507      -0.004574       0.014502      -0.004627      -0.009373      -0.005054       0.014428              2.202482       2.910451      -0.309016       0.104856       1.833334       0.125468       1.863662          -0.000001
           19              H       8.394559       3.305842      21.214908       0.116510       1.135076 0.84684035E+01  0.86148081E+02                                 1.922646                            1.793679      -1.596718       2.113850                    0.991124       4.195417      12.820118       0.422613       1.424685      -0.675577       0.021191       0.011065       0.026678       0.035822      -0.000799       0.009733      -0.000917       0.020264       0.005128      -0.011054      -0.004934       0.015988              1.999106       1.974497       0.120713       0.371605       1.766124       0.387170       2.256698          -0.000000
           20              H       9.429057       1.891640      19.692789       0.084544       1.389193 0.10432791E+02  0.11080212E+03                                 2.135554                            1.943081      -1.452484       2.169480                    0.991796       4.211079      12.763557       0.424958       1.357102      -0.690077       0.043525      -0.003994       0.010136       0.044867      -0.000041       0.011210       0.006743       0.016919       0.015341      -0.014439      -0.003074       0.017513              2.239996       3.141688      -0.361545       0.130446       1.778830       0.096330       1.799470          -0.000000
           21              H       2.085302       4.328468      20.542486       0.132758       1.219461 0.91307021E+01  0.92319381E+02                                 1.871352                            1.759892      -1.066168       2.383464                    0.997340       3.448039       9.682382       0.476232       1.272035      -0.712543       0.011914      -0.024802      -0.028364       0.039517      -0.000171       0.002682       0.013238      -0.008225       0.021216      -0.010852      -0.006763       0.017614              1.910559       1.861628      -0.210260      -0.205093       1.996981       0.447460       1.873069          -0.000001
           22              H      -0.188224       4.697752      20.780890       0.090426       1.590968 0.12403467E+02  0.13508067E+03                                 2.213960                            2.033273      -1.209745       2.289537                    0.995022       3.845990      11.124690       0.449962       1.249913      -0.717322      -0.023543      -0.027618      -0.030364       0.047318      -0.002812      -0.000087       0.017247      -0.007983       0.016407      -0.014555      -0.006318       0.020874              2.301031       2.607706       0.474947       0.540192       2.204490       0.386935       2.090896          -0.000001
           23              H       0.416469       7.418741      23.507255       0.083727       1.593641 0.12240126E+02  0.13331792E+03                                 2.222815                            2.018923      -1.423585       2.178129                    0.993822       4.056815      11.867634       0.450317       1.248777      -0.715025      -0.007311       0.031430       0.031481       0.045082       0.007466       0.010819       0.014834      -0.003624      -0.004594      -0.015588      -0.006891       0.022479              2.345057       2.237792      -0.555019      -0.404171       2.431626       0.618051       2.365755           0.000000
           24              H       2.730011       7.099228      23.406391       0.133862       1.319423 0.99926894E+01  0.10315265E+03                                 1.953077                            1.825063      -1.191039       2.317187                    0.996828       3.556523      10.031718       0.474683       1.249985      -0.716960       0.020848       0.024979       0.023086       0.039894       0.006995      -0.000150       0.011877      -0.014955      -0.007964      -0.012810      -0.004916       0.017726              2.004876       2.308889       0.237384       0.355754       1.826215       0.319840       1.879522          -0.000001
           25              H      -3.632601       6.984626      19.753918       0.089933       1.580145 0.11790684E+02  0.12667358E+03                                 2.182494                            1.961578      -1.298806       2.241803                    0.994623       3.880472      11.114744       0.465860       1.223780      -0.721789      -0.027438      -0.035475      -0.014405       0.047105       0.008789       0.019026       0.003845       0.007547       0.019318      -0.017714      -0.007391       0.025106              2.313816       1.999602       0.677939       0.031619       3.184372      -0.177939       1.757475          -0.000001
           26              H      -3.958661       8.689621      18.198179       0.131310       1.265665 0.94580986E+01  0.95785801E+02                                 1.862281                            1.747278      -1.190218       2.320036                    0.996453       3.425284       9.403327       0.499640       1.210463      -0.726631      -0.023545      -0.010592      -0.030829       0.040212       0.016351       0.010215       0.007479       0.001488      -0.003915      -0.015990      -0.007423       0.023412              1.897933       1.784245       0.054397       0.479880       1.711781      -0.107252       2.197774          -0.000001
           27              H      -1.485052      11.036155      20.291856       0.138874       1.169574 0.85108828E+01  0.83558101E+02                                 1.737054                            1.635840      -1.091256       2.371196                    0.997971       3.231923       8.603720       0.529120       1.179066      -0.734841       0.018901       0.034161       0.008619       0.039981       0.009884       0.013179       0.008756      -0.003920      -0.016443      -0.015935      -0.005597       0.021532              1.768202       1.521996       0.321501       0.086320       2.226384      -0.061126       1.556226           0.000000
           28              H      -1.212348       9.249784      21.786466       0.081786       1.581928 0.11928244E+02  0.12782153E+03                                 2.151678                            1.950184      -1.159170       2.310272                    0.995278       3.758970      10.562177       0.478049       1.195655      -0.729984       0.028979       0.010899       0.033614       0.045699       0.012103       0.016216       0.001145      -0.012195      -0.031618      -0.023850       0.001695       0.022155              2.261264       2.146644      -0.080525       0.781757       1.847934      -0.155244       2.789212          -0.000000
           29              H       5.310330       7.217998      24.940736       0.127106       1.419867 0.10813190E+02  0.11497784E+03                                 2.111949                            1.941372      -1.548156       2.141839                    0.992920       3.928632      11.615815       0.440708       1.307058      -0.702025      -0.034497       0.014325      -0.002695       0.037450      -0.011030      -0.000596       0.000470       0.001291      -0.022192      -0.007463      -0.007311       0.014774              2.194068       2.945558      -0.215621       0.253344       1.735584       0.163056       1.901060          -0.000000
           30              H       6.530090       8.058567      26.731823       0.085162       1.409137 0.10227513E+02  0.10776275E+03                                 2.148185                            1.916687      -1.290291       2.253061                    0.992864       4.030038      12.048832       0.431562       1.346988      -0.693428      -0.027064       0.028966       0.026473       0.047669      -0.010406       0.000584       0.009994       0.011475      -0.006867      -0.016575       0.002019       0.014556              2.327629       2.001305      -0.341306      -0.395345       2.226066       0.894304       2.755516           0.000000
           31              H       9.741779       6.097988      25.652891       0.088766       1.309601 0.95666632E+01  0.99600016E+02                                 2.066821                            1.870092      -1.457786       2.173004                    0.991702       4.149003      12.522319       0.429151       1.370872      -0.687132       0.046475      -0.012950       0.001068       0.048257      -0.010418       0.002527       0.012285       0.005682      -0.023761      -0.019156       0.002815       0.016341              2.188295       3.152659      -0.288666       0.219893       1.705679       0.077833       1.706547          -0.000000
           32              H       8.615390       5.157830      23.864861       0.119191       1.173673 0.87379127E+01  0.89411592E+02                                 1.951989                            1.811759      -1.612260       2.108571                    0.991133       4.160766      12.669333       0.424909       1.408719      -0.678825       0.018256      -0.019162      -0.018765       0.032444      -0.010002       0.000795       0.004328       0.007371      -0.015172      -0.010928      -0.002448       0.013376              2.030956       1.966648      -0.338930      -0.227173       2.112010       0.516187       2.014211          -0.000000
           33              H       6.953968      10.081694      14.551819       0.088289       1.700659 0.13202398E+02  0.14634723E+03                                 2.340065                            2.115664      -1.238718       2.273955                    0.994989       3.925466      11.533605       0.434613       1.271369      -0.712790      -0.018840      -0.044127       0.001149       0.047994      -0.002065       0.008546      -0.011291      -0.032837      -0.010452      -0.019688      -0.004039       0.023727              2.449983       2.598951       0.836360       0.288993       2.798440       0.193936       1.952558          -0.000002
           34              H       8.799170      10.049778      15.988356       0.140572       1.149860 0.83789988E+01  0.82279764E+02                                 1.750046                            1.649532      -0.984816       2.425371                    0.998673       3.225145       8.702434       0.512206       1.217758      -0.725947       0.006276      -0.035035       0.019559       0.040613       0.005634      -0.001829      -0.009927      -0.024267      -0.032548      -0.013975      -0.007934       0.021910              1.778309       1.593758      -0.136295       0.248878       1.980266      -0.397358       1.760903          -0.000001
           35              H      -5.243632      13.841568      14.820788       0.135527       1.251507 0.96096326E+01  0.98914435E+02                                 1.944295                            1.837713      -1.081273       2.377315                    0.997323       3.547130      10.218794       0.451516       1.317892      -0.702671       0.020961       0.035831      -0.002421       0.041582       0.007246       0.001456      -0.009884      -0.028396      -0.016627      -0.015137      -0.006753       0.021890              1.988282       2.112151       0.381449       0.202155       2.215992       0.135127       1.636702           0.000001
           36              H       7.686121      13.771978      13.472888       0.086277       1.598367 0.12583200E+02  0.13829400E+03                                 2.261444                            2.076238      -1.294307       2.243431                    0.994428       4.002900      11.843374       0.433810       1.284678      -0.708492      -0.002420       0.041153      -0.020600       0.046085       0.013935       0.002423      -0.003059      -0.018850      -0.043762      -0.016484      -0.007696       0.024180              2.340787       2.054228      -0.496766       0.364514       2.733394      -0.475039       2.234741           0.000000
           37              H       6.817614       1.679740       3.588287       0.082241       1.716988 0.13150119E+02  0.14640147E+03                                 2.390049                            2.134468      -1.395152       2.200536                    0.992102       4.099028      12.281694       0.423457       1.299214      -0.705171      -0.016485       0.006543       0.042094       0.045678      -0.005820      -0.010073      -0.009969      -0.025324       0.048631      -0.025623       0.002825       0.022797              2.561173       2.407735      -0.512254      -0.775079       2.278415       0.619868       2.997368           0.000001
           38              H       7.964752      -0.249316       3.591344       0.130664       1.266119 0.95955631E+01  0.97784002E+02                                 1.888525                            1.782282      -1.102517       2.362082                    0.997620       3.422837       9.506559       0.484167       1.241406      -0.720178      -0.006879      -0.019855       0.031421       0.037799       0.002480      -0.012326      -0.009116       0.005794       0.037604      -0.013264      -0.008713       0.021977              1.914506       1.556097      -0.142646      -0.033648       2.091561      -0.436966       2.095859           0.000001
           39              H       9.458698       0.755803       0.000000       0.131263       1.306869 0.10222089E+02  0.10657658E+03                                 1.985301                            1.883817      -1.079712       2.374961                    0.997409       3.558124      10.228400       0.451248       1.301875      -0.706673       0.023925      -0.003235      -0.032855       0.040772      -0.000452      -0.011469      -0.005577      -0.004622       0.047408      -0.015192      -0.005908       0.021101              2.025962       2.093230      -0.256832      -0.396315       1.779086       0.176297       2.205570           0.000001
           40              H       8.056642       2.605834       0.033621       0.083551       1.647554 0.13123453E+02  0.14597751E+03                                 2.320815                            2.130991      -1.293310       2.244738                    0.993938       4.077879      12.198544       0.424348       1.297616      -0.705644       0.007887       0.025162      -0.038495       0.046661      -0.004150      -0.013470      -0.000672       0.004065       0.042827      -0.014849      -0.006386       0.021235              2.397394       1.871858      -0.176530       0.170047       2.560327      -0.705224       2.759997           0.000001
           41              H       8.685048       5.080682       2.322912       0.090256       1.302129 0.95272180E+01  0.99022552E+02                                 2.059506                            1.866973      -1.419660       2.194334                    0.991611       4.080972      12.280527       0.429533       1.371960      -0.687443       0.026973      -0.015958      -0.036870       0.048389       0.007157      -0.010381       0.009475       0.008084       0.002971      -0.018354       0.005548       0.012806              2.183188       1.971184      -0.242675      -0.435919       2.008732       0.639655       2.569648          -0.000000
           42              H       9.824775       6.523656       3.765562       0.128412       1.471135 0.11439895E+02  0.12303889E+03                                 2.157119                            1.996225      -1.425909       2.209100                    0.992359       3.831358      11.294366       0.435971       1.306256      -0.704006       0.037067       0.008856      -0.009375       0.039247       0.003723      -0.008583      -0.004513       0.014234      -0.004342      -0.009222      -0.005205       0.014426              2.225628       2.946166       0.314411      -0.106918       1.849989       0.127430       1.880729          -0.000001
           43              H       6.426343       6.801442       5.932594       0.117405       1.131499 0.84366367E+01  0.85751519E+02                                 1.919463                            1.791021      -1.595921       2.114930                    0.991110       4.187987      12.795448       0.422640       1.425815      -0.675386      -0.020736       0.010739       0.026417       0.035259       0.000890      -0.009803      -0.000780       0.020164       0.004730      -0.010925      -0.005097       0.016022              1.995615       1.971148      -0.120296      -0.370512       1.763280       0.386002       2.252419          -0.000000
           44              H       5.391844       5.387240       4.410476       0.084451       1.396672 0.10500757E+02  0.11174152E+03                                 2.145774                            1.951242      -1.470061       2.161988                    0.991580       4.226058      12.835085       0.423330       1.359668      -0.689527      -0.042925      -0.004059       0.010367       0.044345       0.000082      -0.010957       0.006936       0.017708       0.014835      -0.014789      -0.002648       0.017438              2.251395       3.160772       0.364561      -0.131540       1.786342       0.097101       1.807071          -0.000000
           45              H      -2.085300       7.824068       5.260172       0.133522       1.215895 0.90994775E+01  0.91932768E+02                                 1.868328                            1.757377      -1.063916       2.385263                    0.997445       3.444111       9.670322       0.476330       1.272754      -0.712381      -0.011985      -0.024544      -0.028282       0.039319       0.000204      -0.002864       0.013224      -0.008362       0.021172      -0.010958      -0.006682       0.017640              1.907404       1.858958       0.209556       0.204451       1.993428       0.445910       1.869825          -0.000001
           46              H       0.188227       8.193352       5.498576       0.090617       1.593699 0.12427755E+02  0.13543108E+03                                 2.218297                            2.036663      -1.223816       2.283971                    0.994981       3.846689      11.135528       0.449059       1.251633      -0.716971       0.023141      -0.027671      -0.030157       0.047018       0.002867       0.000183       0.017002      -0.008042       0.016727      -0.014295      -0.006400       0.020695              2.305834       2.613631      -0.476878      -0.542271       2.208882       0.388464       2.094989          -0.000001
           47              H      -0.416466      10.914341       8.224941       0.083584       1.595333 0.12254458E+02  0.13350403E+03                                 2.223761                            2.019618      -1.423604       2.178079                    0.993893       4.057831      11.869315       0.450433       1.248176      -0.715159       0.007023       0.031619       0.031507       0.045186      -0.007481      -0.010703       0.014741      -0.003668      -0.004813      -0.015476      -0.006872       0.022349              2.346095       2.238600       0.555554       0.404599       2.432852       0.618674       2.366835           0.000000
           48              H      -2.730008      10.594828       8.124078       0.133477       1.322591 0.10022702E+02  0.10354763E+03                                 1.956969                            1.828428      -1.203096       2.312055                    0.996634       3.559907      10.047792       0.473967       1.250841      -0.716784      -0.020815       0.025284       0.022888       0.039955      -0.006826       0.000065       0.011699      -0.014930      -0.007747      -0.012521      -0.004991       0.017512              2.008945       2.313857      -0.238183      -0.356914       1.829776       0.320932       1.883202          -0.000001
           49              H       3.632604      10.480226       4.471605       0.091011       1.571492 0.11716629E+02  0.12569552E+03                                 2.175816                            1.956368      -1.295279       2.244063                    0.994615       3.871556      11.085682       0.466079       1.224982      -0.721522       0.027476      -0.035303      -0.014600       0.047057      -0.008768      -0.018941       0.003704       0.007556       0.018691      -0.017676      -0.007237       0.024913              2.306369       1.993848      -0.674094      -0.031522       3.172094      -0.177153       1.753166          -0.000001
           50              H       3.958664      12.185221       2.915865       0.132720       1.254636 0.93554685E+01  0.94472453E+02                                 1.849897                            1.736545      -1.177404       2.326357                    0.996656       3.411541       9.346909       0.501798       1.208754      -0.727010       0.023458      -0.010435      -0.030273       0.039693      -0.016158      -0.010385       0.007402       0.001611      -0.003628      -0.015902      -0.007406       0.023307              1.885074       1.772632      -0.053746      -0.474585       1.701042      -0.106143       2.181549          -0.000001
           51              H       1.485056      14.531755       5.009542       0.138541       1.171888 0.85317567E+01  0.83814647E+02                                 1.739354                            1.637858      -1.090609       2.371300                    0.997982       3.234947       8.614523       0.528785       1.179086      -0.734835      -0.019297       0.034511       0.008365       0.040415      -0.009601      -0.013200       0.008919      -0.003882      -0.015853      -0.015894      -0.005515       0.021409              1.770560       1.523776      -0.322248      -0.086464       2.229863      -0.061301       1.558042           0.000000
           52              H       1.212351      12.745384       6.504153       0.080943       1.588962 0.11992268E+02  0.12869266E+03                                 2.159243                            1.956358      -1.170055       2.305244                    0.995159       3.765921      10.592806       0.476900       1.196814      -0.729734      -0.028744       0.010944       0.033854       0.045739      -0.012139      -0.016178       0.001238      -0.012264      -0.031802      -0.023829       0.001588       0.022240              2.269602       2.154204       0.081077      -0.786115       1.854012      -0.156385       2.800590          -0.000000
           53              H      -5.310327      10.713598       9.658422       0.127392       1.410622 0.10728092E+02  0.11381985E+03                                 2.100643                            1.932122      -1.529703       2.149937                    0.993217       3.916343      11.557328       0.442418       1.304901      -0.702488       0.034517       0.014601      -0.003203       0.037615       0.010867       0.000992       0.000190       0.001557      -0.022280      -0.007875      -0.006766       0.014641              2.181746       2.926036       0.213516      -0.251174       1.727505       0.161716       1.891696          -0.000000
           54              H       8.290813      11.554167      11.449509       0.085242       1.414202 0.10269226E+02  0.10831314E+03                                 2.153095                            1.920333      -1.291735       2.251688                    0.992840       4.036947      12.075934       0.431237       1.346626      -0.693470       0.027157       0.028560       0.026661       0.047582       0.010585      -0.000489       0.010083       0.011146      -0.008227      -0.016615       0.001704       0.014911              2.333474       2.005804       0.342865       0.397219       2.231561       0.897909       2.763058           0.000000
           55              H       5.079124       9.593588      10.370578       0.089175       1.311231 0.95809026E+01  0.99796525E+02                                 2.069328                            1.872029      -1.461353       2.171357                    0.991709       4.152759      12.541269       0.428694       1.371671      -0.686955      -0.046035      -0.012939       0.001296       0.047836       0.010284      -0.002293       0.012005       0.006036      -0.024659      -0.018893       0.002576       0.016318              2.191120       3.157625       0.289269      -0.220313       1.707454       0.077953       1.708283          -0.000000
           56              H       6.205512       8.653430       8.582547       0.119179       1.170594 0.87104757E+01  0.89048534E+02                                 1.947691                            1.808296      -1.605315       2.111658                    0.991234       4.153487      12.635647       0.425592       1.407759      -0.679034      -0.018109      -0.019262      -0.019158       0.032650       0.009741      -0.000827       0.004256       0.007470      -0.015111      -0.010746      -0.002377       0.013123              2.026212       1.962226       0.337284       0.225924       2.106877       0.513903       2.009532          -0.000000
           57              H       7.866935       6.586094      29.834132       0.089386       1.691137 0.13116985E+02  0.14518362E+03                                 2.332899                            2.110018      -1.237549       2.275305                    0.995092       3.915158      11.499635       0.434763       1.272827      -0.712493       0.018634      -0.044047       0.001513       0.047850       0.002053      -0.008651      -0.011173      -0.032338      -0.009534      -0.019623      -0.003758       0.023381              2.442087       2.590199      -0.831843      -0.287456       2.788659       0.192907       1.947404          -0.000001
           58              H       6.021733      13.545378       0.706043       0.141722       1.147777 0.83613402E+01  0.82086395E+02                                 1.750452                            1.649802      -0.994903       2.421932                    0.998586       3.220497       8.696906       0.511084       1.220728      -0.725299      -0.006398      -0.034387       0.018784       0.039702      -0.005568       0.001836      -0.010055      -0.024389      -0.031653      -0.013786      -0.008111       0.021898              1.778778       1.594042       0.136403      -0.248972       1.980959      -0.397635       1.761332          -0.000001
           59              H       5.243636      10.345968      30.103101       0.136537       1.251969 0.96206889E+01  0.99112311E+02                                 1.949800                            1.842790      -1.104754       2.368206                    0.997135       3.548420      10.245611       0.449167       1.323661      -0.701511      -0.020758       0.035343      -0.003070       0.041103      -0.007220      -0.001460      -0.009604      -0.028638      -0.016029      -0.015154      -0.006590       0.021744              1.993963       2.118417      -0.382629      -0.203139       2.222339       0.135664       1.641132           0.000001
           60              H       7.134783      10.276378      28.755201       0.086159       1.604520 0.12641505E+02  0.13912898E+03                                 2.269826                            2.083057      -1.308586       2.237736                    0.994151       4.009019      11.879113       0.432367       1.287167      -0.707979       0.001934       0.041161      -0.020543       0.046044      -0.013643      -0.002638      -0.003145      -0.018385      -0.044274      -0.016712      -0.007179       0.023891              2.349830       2.061598       0.500055      -0.367036       2.744799      -0.478350       2.243094           0.000000
           61              H       0.592838       8.988007      26.976340       0.082241       1.716988 0.13150123E+02  0.14640154E+03                                 2.390049                            2.134468      -1.395152       2.200536                    0.992102       4.099029      12.281696       0.423457       1.299214      -0.705172       0.016485      -0.006543      -0.042094       0.045678      -0.005820      -0.010073      -0.009969      -0.025324       0.048631      -0.025623       0.002825       0.022797              2.561173       2.407735      -0.512254      -0.775079       2.278415       0.619868       2.997369           0.000001
           62              H      -0.554300      10.917063      26.973283       0.130664       1.266119 0.95955628E+01  0.97783995E+02                                 1.888525                            1.782282      -1.102517       2.362082                    0.997620       3.422837       9.506558       0.484167       1.241406      -0.720178       0.006879       0.019855      -0.031421       0.037799       0.002480      -0.012326      -0.009116       0.005794       0.037604      -0.013264      -0.008713       0.021977              1.914505       1.556097      -0.142646      -0.033648       2.091561      -0.436966       2.095858           0.000001
           63              H      -2.048246      16.903144       0.000000       0.131263       1.306869 0.10222090E+02  0.10657659E+03                                 1.985302                            1.883817      -1.079712       2.374961                    0.997409       3.558124      10.228401       0.451247       1.301875      -0.706673      -0.023925       0.003235       0.032855       0.040772      -0.000452      -0.011469      -0.005577      -0.004622       0.047408      -0.015192      -0.005908       0.021101              2.025962       2.093230      -0.256833      -0.396315       1.779087       0.176297       2.205570           0.000001
           64              H      -0.646190      15.053113      -0.033621       0.083551       1.647554 0.13123453E+02  0.14597751E+03                                 2.320816                            2.130991      -1.293310       2.244738                    0.993938       4.077879      12.198545       0.424348       1.297617      -0.705644      -0.007887      -0.025162       0.038495       0.046661      -0.004150      -0.013470      -0.000672       0.004065       0.042827      -0.014849      -0.006386       0.021235              2.397394       1.871859      -0.176530       0.170047       2.560327      -0.705224       2.759997           0.000001
           65              H      -1.274596       5.587065      28.241715       0.090256       1.302129 0.95272187E+01  0.99022560E+02                                 2.059506                            1.866973      -1.419660       2.194334                    0.991611       4.080972      12.280526       0.429533       1.371960      -0.687443      -0.026973       0.015958       0.036870       0.048389       0.007157      -0.010381       0.009475       0.008084       0.002971      -0.018354       0.005548       0.012806              2.183188       1.971184      -0.242675      -0.435919       2.008732       0.639655       2.569648          -0.000000
           66              H      -2.414323       4.144091      26.799065       0.128412       1.471135 0.11439895E+02  0.12303889E+03                                 2.157119                            1.996225      -1.425908       2.209100                    0.992359       3.831358      11.294366       0.435971       1.306256      -0.704006      -0.037067      -0.008856       0.009375       0.039247       0.003723      -0.008583      -0.004513       0.014234      -0.004342      -0.009222      -0.005205       0.014426              2.225628       2.946166       0.314411      -0.106918       1.849989       0.127430       1.880729          -0.000001
           67              H       0.984109       3.866305      24.632033       0.117405       1.131499 0.84366367E+01  0.85751519E+02                                 1.919463                            1.791021      -1.595921       2.114930                    0.991110       4.187987      12.795448       0.422640       1.425815      -0.675386       0.020736      -0.010739      -0.026417       0.035259       0.000890      -0.009803      -0.000780       0.020164       0.004730      -0.010925      -0.005097       0.016022              1.995615       1.971148      -0.120296      -0.370512       1.763280       0.386002       2.252419          -0.000000
           68              H       2.018608       5.280507      26.154151       0.084451       1.396672 0.10500757E+02  0.11174152E+03                                 2.145774                            1.951242      -1.470061       2.161988                    0.991580       4.226058      12.835085       0.423330       1.359668      -0.689527       0.042925       0.004059      -0.010367       0.044345       0.000082      -0.010957       0.006936       0.017708       0.014835      -0.014789      -0.002648       0.017438              2.251395       3.160772       0.364561      -0.131540       1.786342       0.097101       1.807071          -0.000000
           69              H       9.495752       2.843679      25.304455       0.133522       1.215896 0.90994817E+01  0.91932820E+02                                 1.868328                            1.757377      -1.063916       2.385263                    0.997445       3.444112       9.670325       0.476330       1.272754      -0.712381       0.011985       0.024544       0.028282       0.039319       0.000204      -0.002864       0.013224      -0.008362       0.021172      -0.010958      -0.006682       0.017640              1.907404       1.858958       0.209556       0.204451       1.993428       0.445911       1.869825          -0.000001
           70              H       7.222225       2.474395      25.066051       0.090617       1.593700 0.12427760E+02  0.13543114E+03                                 2.218297                            2.036663      -1.223816       2.283971                    0.994981       3.846690      11.135530       0.449059       1.251633      -0.716971      -0.023141       0.027671       0.030157       0.047018       0.002867       0.000183       0.017002      -0.008042       0.016727      -0.014295      -0.006400       0.020695              2.305834       2.613631      -0.476878      -0.542271       2.208882       0.388464       2.094989          -0.000001
           71              H       7.826918      -0.246594      22.339686       0.083584       1.595334 0.12254462E+02  0.13350407E+03                                 2.223760                            2.019618      -1.423604       2.178079                    0.993893       4.057832      11.869314       0.450433       1.248175      -0.715159      -0.007023      -0.031619      -0.031507       0.045186      -0.007481      -0.010703       0.014741      -0.003668      -0.004813      -0.015477      -0.006872       0.022349              2.346095       2.238599       0.555554       0.404599       2.432851       0.618674       2.366834           0.000000
           72              H      10.140460       0.072919      22.440549       0.133477       1.322591 0.10022702E+02  0.10354763E+03                                 1.956969                            1.828428      -1.203096       2.312055                    0.996634       3.559907      10.047792       0.473967       1.250841      -0.716784       0.020815      -0.025284      -0.022888       0.039955      -0.006826       0.000065       0.011699      -0.014930      -0.007747      -0.012521      -0.004991       0.017512              2.008945       2.313857      -0.238183      -0.356914       1.829776       0.320932       1.883202          -0.000001
           73              H       3.777848       0.187521      26.093022       0.091011       1.571492 0.11716632E+02  0.12569556E+03                                 2.175816                            1.956368      -1.295279       2.244063                    0.994615       3.871557      11.085684       0.466079       1.224982      -0.721522      -0.027476       0.035303       0.014600       0.047057      -0.008768      -0.018941       0.003704       0.007556       0.018691      -0.017676      -0.007237       0.024913              2.306369       1.993847      -0.674094      -0.031522       3.172094      -0.177153       1.753166          -0.000001
           74              H       3.451788      -1.517474      27.648762       0.132720       1.254637 0.93554702E+01  0.94472477E+02                                 1.849898                            1.736546      -1.177404       2.326357                    0.996656       3.411541       9.346910       0.501797       1.208754      -0.727010      -0.023458       0.010435       0.030273       0.039693      -0.016158      -0.010385       0.007402       0.001611      -0.003628      -0.015902      -0.007406       0.023307              1.885075       1.772633      -0.053746      -0.474585       1.701043      -0.106143       2.181549          -0.000001
           75              H       5.925396      -3.864008      25.555085       0.138541       1.171888 0.85317561E+01  0.83814638E+02                                 1.739353                            1.637858      -1.090610       2.371300                    0.997982       3.234947       8.614522       0.528785       1.179086      -0.734835       0.019297      -0.034511      -0.008365       0.040415      -0.009601      -0.013200       0.008919      -0.003882      -0.015853      -0.015894      -0.005515       0.021409              1.770560       1.523776      -0.322248      -0.086464       2.229863      -0.061301       1.558041           0.000000
           76              H       6.198101      -2.077637      24.060474       0.080943       1.588962 0.11992268E+02  0.12869265E+03                                 2.159243                            1.956358      -1.170056       2.305244                    0.995159       3.765921      10.592805       0.476900       1.196814      -0.729734       0.028744      -0.010944      -0.033854       0.045739      -0.012139      -0.016178       0.001238      -0.012264      -0.031802      -0.023829       0.001588       0.022240              2.269602       2.154204       0.081077      -0.786115       1.854012      -0.156385       2.800590          -0.000000
           77              H      12.720779      -0.045851      20.906205       0.127392       1.410622 0.10728091E+02  0.11381984E+03                                 2.100642                            1.932121      -1.529703       2.149937                    0.993217       3.916343      11.557326       0.442418       1.304901      -0.702488      -0.034517      -0.014601       0.003203       0.037615       0.010867       0.000992       0.000190       0.001557      -0.022280      -0.007875      -0.006766       0.014641              2.181745       2.926035       0.213516      -0.251174       1.727505       0.161716       1.891695          -0.000000
           78              H      -0.880361      -0.886420      19.115118       0.085242       1.414202 0.10269225E+02  0.10831312E+03                                 2.153095                            1.920333      -1.291735       2.251688                    0.992840       4.036947      12.075933       0.431237       1.346625      -0.693470      -0.027157      -0.028560      -0.026661       0.047582       0.010585      -0.000489       0.010083       0.011146      -0.008227      -0.016615       0.001704       0.014911              2.333474       2.005804       0.342865       0.397219       2.231560       0.897909       2.763058           0.000000
           79              H       2.331328       1.074159      20.194049       0.089175       1.311231 0.95809011E+01  0.99796507E+02                                 2.069328                            1.872029      -1.461353       2.171357                    0.991709       4.152759      12.541269       0.428694       1.371671      -0.686955       0.046035       0.012939      -0.001296       0.047836       0.010284      -0.002293       0.012005       0.006036      -0.024659      -0.018893       0.002576       0.016318              2.191120       3.157624       0.289269      -0.220313       1.707454       0.077953       1.708283          -0.000000
           80              H       1.204940       2.014317      21.982080       0.119179       1.170594 0.87104757E+01  0.89048534E+02                                 1.947691                            1.808296      -1.605315       2.111658                    0.991234       4.153487      12.635647       0.425592       1.407759      -0.679034       0.018109       0.019262       0.019158       0.032650       0.009741      -0.000827       0.004256       0.007470      -0.015111      -0.010746      -0.002377       0.013123              2.026212       1.962226       0.337284       0.225924       2.106877       0.513903       2.009532          -0.000000
           81              H      -0.456483       4.081653       0.730495       0.089386       1.691136 0.13116976E+02  0.14518350E+03                                 2.332898                            2.110017      -1.237549       2.275305                    0.995092       3.915157      11.499630       0.434764       1.272827      -0.712493      -0.018634       0.044047      -0.001513       0.047850       0.002053      -0.008651      -0.011173      -0.032338      -0.009534      -0.019623      -0.003758       0.023381              2.442086       2.590198      -0.831842      -0.287455       2.788658       0.192907       1.947403          -0.000001
           82              H       1.388719      -2.877631      29.858584       0.141722       1.147777 0.83613385E+01  0.82086372E+02                                 1.750452                            1.649801      -0.994903       2.421932                    0.998586       3.220497       8.696905       0.511084       1.220728      -0.725299       0.006398       0.034387      -0.018784       0.039702      -0.005568       0.001836      -0.010055      -0.024389      -0.031653      -0.013786      -0.008111       0.021898              1.778777       1.594041       0.136403      -0.248972       1.980959      -0.397635       1.761332          -0.000001
           83              H       2.166816       0.321779       0.461526       0.136537       1.251969 0.96206888E+01  0.99112313E+02                                 1.949800                            1.842790      -1.104754       2.368206                    0.997135       3.548420      10.245612       0.449167       1.323661      -0.701510       0.020758      -0.035343       0.003070       0.041103      -0.007220      -0.001460      -0.009604      -0.028638      -0.016029      -0.015154      -0.006590       0.021744              1.993963       2.118417      -0.382629      -0.203139       2.222339       0.135664       1.641132           0.000001
           84              H       0.275669       0.391369       1.809426       0.086159       1.604519 0.12641500E+02  0.13912892E+03                                 2.269826                            2.083058      -1.308586       2.237736                    0.994151       4.009018      11.879112       0.432367       1.287168      -0.707979      -0.001934      -0.041161       0.020543       0.046044      -0.013643      -0.002638      -0.003145      -0.018385      -0.044274      -0.016712      -0.007179       0.023891              2.349831       2.061599       0.500055      -0.367037       2.744799      -0.478350       2.243094           0.000000
           85              H      -0.592834      12.483607      11.694026       0.081105       1.715511 0.13131619E+02  0.14612782E+03                                 2.388140                            2.132575      -1.389883       2.202749                    0.992173       4.095205      12.262943       0.423809       1.298739      -0.705314      -0.016834      -0.006234      -0.042596       0.046224       0.006000       0.009938      -0.009797      -0.025677       0.047985      -0.025670       0.003180       0.022491              2.559195       2.405861       0.511739       0.774928       2.276166       0.619504       2.995557           0.000001
           86              H       0.554304      14.412663      11.690970       0.129494       1.264248 0.95756108E+01  0.97481441E+02                                 1.881967                            1.776703      -1.081294       2.370336                    0.997775       3.423527       9.488220       0.486694       1.236216      -0.721292      -0.006769       0.020237      -0.031876       0.038360      -0.002612       0.012230      -0.009154       0.004821       0.038149      -0.012979      -0.009033       0.022012              1.907692       1.551628       0.141861       0.033510       2.083594      -0.433931       2.087854           0.000001
           87              H       2.048250      13.407544      15.282314       0.131626       1.309828 0.10252920E+02  0.10701320E+03                                 1.991648                            1.889335      -1.110883       2.362012                    0.997075       3.559560      10.248881       0.449485       1.305574      -0.705944       0.023593       0.003106       0.032554       0.040325       0.000490       0.011575      -0.005493      -0.004883       0.047193      -0.015338      -0.005729       0.021067              2.032614       2.100161       0.258227       0.398697       1.784313       0.177338       2.213368           0.000001
           88              H       0.646193      11.557513      15.248692       0.084392       1.645960 0.13108165E+02  0.14576245E+03                                 2.319062                            2.129569      -1.293657       2.244425                    0.993876       4.074751      12.186621       0.424551       1.297396      -0.705687       0.007867      -0.024717       0.038322       0.046276       0.004218       0.013883      -0.000739       0.004297       0.042581      -0.015102      -0.006439       0.021542              2.395469       1.870489       0.176245      -0.169839       2.558222      -0.704425       2.757696           0.000001
           89              H       1.274599       9.082665      12.959402       0.089788       1.308770 0.95838930E+01  0.99770447E+02                                 2.067189                            1.872941      -1.428231       2.190230                    0.991463       4.092615      12.329827       0.428656       1.372579      -0.687289       0.027135       0.016733       0.036509       0.048469      -0.007390       0.010502       0.009200       0.008502       0.003430      -0.018404       0.005385       0.013019              2.191976       1.978568       0.244478       0.439053       2.016261       0.643905       2.581100          -0.000000
           90              H       2.414326       7.639691      11.516751       0.130288       1.453446 0.11272154E+02  0.12073684E+03                                 2.135537                            1.978242      -1.418029       2.213007                    0.992516       3.809667      11.191866       0.439228       1.301916      -0.704890       0.036228      -0.009104       0.009757       0.038608      -0.003623       0.008507      -0.004574       0.014502      -0.004627      -0.009373      -0.005054       0.014428              2.202482       2.910450      -0.309016       0.104856       1.833334       0.125468       1.863662          -0.000001
           91              H      -0.984107       7.361905       9.349719       0.116510       1.135076 0.84684035E+01  0.86148081E+02                                 1.922646                            1.793679      -1.596718       2.113850                    0.991124       4.195417      12.820118       0.422613       1.424685      -0.675577      -0.021191      -0.011065      -0.026678       0.035822      -0.000799       0.009733      -0.000917       0.020264       0.005128      -0.011054      -0.004934       0.015988              1.999106       1.974497       0.120713       0.371605       1.766124       0.387170       2.256698          -0.000000
           92              H      -2.018605       8.776107      10.871838       0.084544       1.389194 0.10432797E+02  0.11080219E+03                                 2.135553                            1.943081      -1.452484       2.169480                    0.991796       4.211080      12.763557       0.424958       1.357101      -0.690077      -0.043525       0.003994      -0.010136       0.044867      -0.000041       0.011210       0.006743       0.016919       0.015341      -0.014439      -0.003074       0.017513              2.239996       3.141687      -0.361545       0.130446       1.778830       0.096330       1.799470          -0.000000
           93              H       5.325150       6.339279      10.022141       0.132758       1.219461 0.91307020E+01  0.92319375E+02                                 1.871351                            1.759892      -1.066168       2.383464                    0.997340       3.448039       9.682380       0.476232       1.272035      -0.712543      -0.011914       0.024802       0.028364       0.039517      -0.000171       0.002682       0.013238      -0.008225       0.021216      -0.010852      -0.006763       0.017614              1.910559       1.861628      -0.210260      -0.205093       1.996980       0.447459       1.873068          -0.000001
           94              H       7.598676       5.969995       9.783737       0.090426       1.590968 0.12403467E+02  0.13508067E+03                                 2.213960                            2.033273      -1.209745       2.289537                    0.995022       3.845990      11.124689       0.449963       1.249912      -0.717322       0.023543       0.027618       0.030363       0.047318      -0.002812      -0.000087       0.017247      -0.007983       0.016407      -0.014555      -0.006318       0.020874              2.301030       2.607706       0.474947       0.540192       2.204489       0.386934       2.090896          -0.000001
           95              H       6.993983       3.249006       7.057372       0.083727       1.593641 0.12240121E+02  0.13331785E+03                                 2.222815                            2.018923      -1.423585       2.178129                    0.993822       4.056814      11.867632       0.450317       1.248777      -0.715024       0.007311      -0.031430      -0.031481       0.045082       0.007466       0.010819       0.014834      -0.003624      -0.004594      -0.015588      -0.006891       0.022479              2.345057       2.237792      -0.555019      -0.404171       2.431626       0.618051       2.365755           0.000000
           96              H       4.680441       3.568519       7.158236       0.133862       1.319422 0.99926834E+01  0.10315258E+03                                 1.953076                            1.825063      -1.191039       2.317187                    0.996828       3.556522      10.031714       0.474683       1.249985      -0.716960      -0.020848      -0.024979      -0.023086       0.039894       0.006995      -0.000150       0.011877      -0.014955      -0.007964      -0.012810      -0.004916       0.017726              2.004875       2.308888       0.237384       0.355753       1.826215       0.319840       1.879521          -0.000001
           97              H      11.043053       3.683121      10.810709       0.089933       1.580145 0.11790686E+02  0.12667360E+03                                 2.182494                            1.961578      -1.298806       2.241803                    0.994623       3.880472      11.114744       0.465860       1.223780      -0.721789       0.027438       0.035475       0.014405       0.047105       0.008789       0.019026       0.003845       0.007547       0.019318      -0.017714      -0.007391       0.025106              2.313817       1.999602       0.677939       0.031619       3.184373      -0.177939       1.757475          -0.000001
           98              H      11.369113       1.978126      12.366448       0.131310       1.265665 0.94580982E+01  0.95785794E+02                                 1.862281                            1.747278      -1.190218       2.320036                    0.996453       3.425284       9.403326       0.499640       1.210463      -0.726631       0.023545       0.010592       0.030829       0.040212       0.016351       0.010215       0.007479       0.001488      -0.003915      -0.015990      -0.007423       0.023412              1.897933       1.784245       0.054397       0.479879       1.711781      -0.107252       2.197774          -0.000001
           99              H       8.895504      -0.368408      10.272771       0.138874       1.169574 0.85108834E+01  0.83558110E+02                                 1.737054                            1.635840      -1.091256       2.371196                    0.997971       3.231923       8.603721       0.529120       1.179066      -0.734841      -0.018901      -0.034161      -0.008619       0.039981       0.009884       0.013179       0.008756      -0.003920      -0.016443      -0.015935      -0.005597       0.021532              1.768202       1.521997       0.321502       0.086320       2.226384      -0.061126       1.556226           0.000000
          100              H       8.622800       1.417963       8.778161       0.081786       1.581928 0.11928244E+02  0.12782154E+03                                 2.151678                            1.950184      -1.159170       2.310272                    0.995278       3.758970      10.562178       0.478049       1.195656      -0.729984      -0.028979      -0.010899      -0.033614       0.045699       0.012103       0.016216       0.001145      -0.012195      -0.031618      -0.023850       0.001695       0.022155              2.261264       2.146645      -0.080525       0.781758       1.847934      -0.155244       2.789213          -0.000000
          101              H       2.100122       3.449749       5.623891       0.127106       1.419867 0.10813185E+02  0.11497776E+03                                 2.111947                            1.941371      -1.548156       2.141839                    0.992920       3.928631      11.615809       0.440708       1.307058      -0.702025       0.034497      -0.014325       0.002695       0.037450      -0.011030      -0.000596       0.000470       0.001291      -0.022192      -0.007463      -0.007311       0.014774              2.194066       2.945557      -0.215621       0.253343       1.735583       0.163056       1.901059          -0.000000
          102              H       0.880362       2.609180       3.832804       0.085162       1.409137 0.10227509E+02  0.10776270E+03                                 2.148185                            1.916687      -1.290291       2.253061                    0.992864       4.030037      12.048831       0.431562       1.346989      -0.693428       0.027064      -0.028966      -0.026473       0.047669      -0.010406       0.000584       0.009994       0.011475      -0.006867      -0.016575       0.002019       0.014556              2.327629       2.001305      -0.341306      -0.395345       2.226067       0.894304       2.755516           0.000000
          103              H      -2.331327       4.569759       4.911736       0.088766       1.309601 0.95666631E+01  0.99600015E+02                                 2.066821                            1.870092      -1.457786       2.173004                    0.991702       4.149003      12.522319       0.429151       1.370872      -0.687132      -0.046475       0.012950      -0.001068       0.048257      -0.010418       0.002527       0.012285       0.005682      -0.023761      -0.019156       0.002815       0.016341              2.188295       3.152659      -0.288666       0.219893       1.705679       0.077833       1.706547          -0.000000
          104              H      -1.204938       5.509917       6.699766       0.119191       1.173674 0.87379181E+01  0.89411656E+02                                 1.951989                            1.811759      -1.612260       2.108571                    0.991133       4.160767      12.669334       0.424909       1.408718      -0.678825      -0.018256       0.019162       0.018765       0.032444      -0.010002       0.000795       0.004328       0.007371      -0.015172      -0.010928      -0.002448       0.013376              2.030956       1.966648      -0.338930      -0.227173       2.112010       0.516187       2.014211          -0.000000
          105              H       0.456484       0.586053      16.012808       0.088289       1.700659 0.13202403E+02  0.14634730E+03                                 2.340065                            2.115664      -1.238718       2.273955                    0.994989       3.925467      11.533609       0.434613       1.271369      -0.712790       0.018840       0.044127      -0.001149       0.047994      -0.002065       0.008546      -0.011291      -0.032837      -0.010452      -0.019688      -0.004039       0.023727              2.449984       2.598952       0.836360       0.288993       2.798441       0.193936       1.952559          -0.000002
          106              H      -1.388718       0.617969      14.576271       0.140572       1.149860 0.83789988E+01  0.82279764E+02                                 1.750046                            1.649532      -0.984816       2.425371                    0.998673       3.225145       8.702434       0.512206       1.217758      -0.725947      -0.006276       0.035035      -0.019559       0.040613       0.005634      -0.001829      -0.009927      -0.024267      -0.032548      -0.013975      -0.007934       0.021910              1.778309       1.593758      -0.136295       0.248878       1.980266      -0.397358       1.760903          -0.000001
          107              H      12.654084      -3.173821      15.743839       0.135527       1.251507 0.96096299E+01  0.98914403E+02                                 1.944295                            1.837713      -1.081273       2.377315                    0.997323       3.547129      10.218792       0.451516       1.317893      -0.702671      -0.020961      -0.035831       0.002421       0.041582       0.007246       0.001456      -0.009884      -0.028396      -0.016627      -0.015137      -0.006753       0.021890              1.988282       2.112152       0.381449       0.202155       2.215992       0.135127       1.636702           0.000001
          108              H      -0.275669      -3.104231      17.091739       0.086277       1.598367 0.12583197E+02  0.13829394E+03                                 2.261443                            2.076237      -1.294307       2.243431                    0.994428       4.002900      11.843370       0.433810       1.284677      -0.708493       0.002420      -0.041153       0.020600       0.046085       0.013935       0.002423      -0.003059      -0.018850      -0.043761      -0.016484      -0.007696       0.024180              2.340786       2.054227      -0.496766       0.364514       2.733392      -0.475039       2.234739           0.000000
          109              C       7.503822      -2.048670      18.097316       0.085033      27.106332 0.32470661E+03  0.71727510E+04                                 8.067093                            6.116618       0.028578       2.026048                    0.999389      26.576637      76.684771       0.641724       0.432079      -1.043244      -0.019698       0.029586      -0.046684       0.058675      -0.038644      -0.003185       0.000643       0.013080       0.050830      -0.047703       0.016415       0.031289              9.478265       8.029899       4.686644       1.698900      11.592550       0.509686       8.812346           0.000002
          110              C       6.790936      -3.161111      18.127880      -0.145833      33.473236 0.41562993E+03  0.97105559E+04                                 9.190228                            6.882115       0.061226       2.004714                    0.999413      29.205494      85.075670       0.613480       0.427335      -1.052072      -0.016741      -0.001142      -0.007139       0.018236      -0.041797      -0.009286      -0.000525       0.032431       0.031020      -0.050537       0.009110       0.041427             11.098636      10.167740       6.292852       2.274078      14.250078       0.858014       8.878088           0.000003
          111              C       5.935770      -3.475141      17.061175       0.068201      39.928202 0.42191612E+03  0.98641148E+04                                10.569352                            7.036786      -0.229483       1.949579                    0.998868      26.820941      77.375077       0.595279       0.440103      -1.047573       0.005532       0.024036       0.015545       0.029155      -0.024934      -0.005017       0.014760       0.017012      -0.014385      -0.027998      -0.005143       0.033141             14.535566      14.077166      10.253769       1.154657      19.945482      -0.560102       9.584049           0.000001
          112              C       5.935771      -2.596053      16.028090      -0.148324      33.611761 0.44907388E+03  0.10716261E+05                                 9.278177                            7.197031      -0.114433       1.942847                    0.999011      29.978229      88.778234       0.593418       0.432534      -1.047001      -0.003972       0.016519       0.010083       0.019757      -0.018728      -0.003048       0.015299       0.015982       0.070470      -0.034340       0.003482       0.030858             10.972854      10.109783       5.849707       0.475814      14.005814      -0.947889       8.802965           0.000002
          113              C       6.776116      -1.483467      16.058655       0.109453      25.755987 0.31831273E+03  0.69912998E+04                                 7.789653                            6.052982       0.067596       2.046214                    0.999485      26.113881      74.946711       0.646080       0.431634      -1.044309       0.005683      -0.009233       0.040013       0.041456      -0.040866      -0.017085       0.005554       0.029036       0.037125      -0.050035       0.004021       0.046013              8.989965       7.888228       4.083978       1.070405      10.594637      -0.322979       8.487029           0.000001
          114              C       6.596783       1.947797      18.351002       0.094709      29.566805 0.35998494E+03  0.81677225E+04                                 8.703086                            6.559395      -0.186777       1.958163                    0.998239      27.090533      79.473392       0.602303       0.448203      -1.032724       0.036910      -0.002558       0.024426       0.044334       0.023956       0.010816      -0.033445      -0.028436      -0.024669      -0.045873       0.000935       0.044938             10.280964      10.760895      -2.048722      -0.579160       9.080239       4.999119      11.001759          -0.000000
          115              C       5.906129       2.804517      19.206812      -0.137653      36.130512 0.45282082E+03  0.10845751E+05                                 9.765284                            7.253466      -0.235909       1.902608                    0.998588      30.264736      90.270589       0.586917       0.435708      -1.043392       0.005908      -0.003630       0.004198       0.008106       0.014480       0.000331      -0.044557      -0.034196      -0.018456      -0.042402      -0.012965       0.055368             11.704809      11.376242      -2.450226      -0.871268      10.463542       6.135382      13.274643          -0.000002
          116              C       6.584927       3.318497      20.294912       0.055255      39.208223 0.41284334E+03  0.95762961E+04                                10.281371                            6.876055      -0.184879       1.958811                    0.999048      26.749365      76.255270       0.614850       0.429462      -1.056577       0.011106      -0.015135      -0.015964       0.024642       0.013700      -0.005296      -0.023204      -0.022889      -0.018223      -0.022121      -0.012302       0.034423             13.805029      13.698946      -4.603623      -2.940118      12.489486       7.959955      15.226655          -0.000001
          117              C       7.906951       2.967150      20.472187      -0.150292      36.726336 0.47350356E+03  0.11465957E+05                                 9.903305                            7.439161      -0.217105       1.907098                    0.998375      30.522746      91.474120       0.577116       0.438284      -1.042085      -0.007377       0.003548      -0.013620       0.015891       0.019994       0.000484      -0.031526      -0.021523       0.011920      -0.035163      -0.006795       0.041958             11.963293      13.628431      -3.429272      -1.518364      10.109319       5.268127      12.152129          -0.000000
          118              C       8.516090       2.118784      19.564418       0.090316      28.835471 0.33957605E+03  0.75890591E+04                                 8.467268                            6.313330      -0.002931       2.018220                    0.998963      26.742951      77.728958       0.622650       0.440161      -1.037956      -0.033465       0.003219      -0.035250       0.048712       0.021566       0.002743      -0.039618      -0.016122      -0.015826      -0.044520      -0.003070       0.047590             10.045792      10.774546      -1.693763       0.029998       8.370346       4.720398      10.992485          -0.000000
          119              C       5.926879       4.219285      21.266867       0.375918      33.795312 0.32767856E+03  0.72351240E+04                                 9.661678                            6.351968      -0.378739       1.915214                    0.998731      24.417076      69.812113       0.600770       0.461743      -1.028874      -0.015459       0.016529       0.017641       0.028695       0.026742      -0.015877      -0.062743      -0.083345      -0.025403      -0.050017      -0.044404       0.094420             13.248392      14.164040      -4.740348      -3.234349      11.845730       7.244498      13.735406          -0.000000
          120              C       4.115765       5.333536      22.000419       0.366427      35.221657 0.32970651E+03  0.72788194E+04                                 9.858479                            6.321052      -0.385625       1.905047                    0.998813      24.576592      69.875932       0.610506       0.454446      -1.034728       0.028107      -0.004079       0.004694       0.028787       0.020992      -0.016181      -0.063776      -0.068954       0.012487      -0.047094      -0.042089       0.089183             14.106159      25.484846      -3.981749       0.759771       8.275453       2.439724       8.558177          -0.000001
          121              C       6.081016       5.559271      23.067124       0.376179      34.005506 0.32123169E+03  0.70511664E+04                                 9.638641                            6.261625      -0.342233       1.925584                    0.998832      24.272082      68.986883       0.609644       0.457706      -1.032080      -0.015811      -0.002884      -0.025823       0.030416       0.029863      -0.026507      -0.059114      -0.063056       0.010439      -0.047248      -0.042842       0.090090             13.148567      14.945426       1.356997       5.441225       9.615667       6.235746      14.884606          -0.000000
          122              C       2.667763       5.617405      21.963741       0.069241      40.064697 0.40639300E+03  0.93633932E+04                                10.380383                            6.792249      -0.191310       1.956218                    0.999080      26.393208      74.304590       0.624463       0.425708      -1.061866      -0.018967       0.001092       0.000444       0.019003       0.007398      -0.012695      -0.018820      -0.028906       0.060821      -0.028159      -0.008114       0.036273             14.688594      27.340564      -3.705196       1.178423       8.779113       2.243319       7.946106          -0.000001
          123              C       1.777027       4.959346      21.181287      -0.139691      33.415456 0.41710623E+03  0.97332334E+04                                 9.119358                            6.870942       0.053890       2.003572                    0.999311      28.993545      83.830178       0.618413       0.424441      -1.056076      -0.001244       0.006223       0.003618       0.007305       0.000665      -0.007851      -0.015012      -0.047564       0.071203      -0.036706       0.002073       0.034633             11.012734      18.184724      -1.079539       1.136132       7.605218       2.193706       7.248261          -0.000002
          124              C       0.417951       5.205462      21.309658       0.093703      26.319410 0.32244334E+03  0.70718122E+04                                 7.798669                            6.038384       0.203529       2.086423                    0.999649      25.954500      73.309659       0.658581       0.424052      -1.053852       0.004424       0.030138       0.035008       0.046406       0.006458       0.008901      -0.015904      -0.056881       0.094163      -0.046379       0.005631       0.040749              9.057267      13.288880      -1.291884       0.339826       7.576015       2.283047       6.306904          -0.000001
          125              C       0.766242       6.778040      22.895962       0.082748      27.073590 0.33331918E+03  0.73798085E+04                                 7.985311                            6.159764       0.132259       2.057098                    0.999657      26.428639      75.288577       0.648070       0.426873      -1.050882      -0.010579      -0.037060      -0.026039       0.046512       0.006381       0.005364      -0.013249      -0.069695       0.055722      -0.045407       0.009597       0.035810              9.381059      13.949563      -1.982278       0.258256       7.185323       2.199347       7.008291          -0.000000
          126              C       2.150514       6.587214      22.850115      -0.147026      34.819192 0.44108213E+03  0.10418408E+05                                 9.358999                            7.037534       0.138638       2.024036                    0.999434      29.360225      84.896855       0.615845       0.421069      -1.060127       0.000817      -0.011533      -0.000143       0.011563       0.014187      -0.003161      -0.021306      -0.058770       0.044113      -0.040041      -0.002079       0.042120             11.457039      18.685590      -3.125357      -0.462873       8.324014       2.383356       7.361512          -0.000001
          127              C      -3.180564       7.814150      19.863951       0.093046      28.393453 0.32147871E+03  0.70249830E+04                                 8.193054                            5.992808       0.296899       2.116488                    0.999806      25.696616      71.766208       0.669073       0.418928      -1.060128       0.030284       0.023106       0.027784       0.047149      -0.000338      -0.014595       0.033659       0.050397       0.003151      -0.049429       0.012492       0.036937             10.127968       6.492690       0.935633       2.268025      13.250376      -4.848040      10.640836          -0.000001
          128              C      -3.385092       8.834064      18.940899      -0.132816      34.970730 0.40227914E+03  0.93022964E+04                                 9.441850                            6.740201       0.033592       1.997003                    0.999595      28.722007      82.657287       0.625452       0.423496      -1.056708       0.006458      -0.001817       0.001434       0.006860      -0.005963      -0.018599       0.028509       0.055495      -0.006522      -0.045844       0.003136       0.042708             12.204682       6.629715       0.658630       2.002158      17.147180      -7.170887      12.837152          -0.000002
          129              C      -1.937090      10.212224      20.157372      -0.146925      35.232230 0.42431196E+03  0.99003910E+04                                 9.403141                            6.875392       0.202468       2.046218                    0.999716      28.828451      82.164170       0.628345       0.417774      -1.064921      -0.004555      -0.001514      -0.001361       0.004990      -0.000036      -0.011684       0.024356       0.017849      -0.026441      -0.032762       0.008469       0.024294             11.869240       6.940320      -0.541035       3.425284      14.462950      -6.500891      14.204448           0.000000
          130              C      -1.782953       9.127930      21.037633       0.088531      27.441856 0.31495997E+03  0.68592803E+04                                 8.015339                            5.944312       0.220695       2.087813                    0.999795      25.893843      72.605531       0.668504       0.420706      -1.057168      -0.036314      -0.026238      -0.023244       0.050472      -0.007449      -0.006027       0.029099       0.053778      -0.012264      -0.045455       0.011568       0.033886              9.824702       6.202095      -0.089898       2.781991      12.318963      -4.680918      10.953047          -0.000000
          131              C       6.857632       6.086089      24.207185       0.056940      39.457235 0.40114924E+03  0.92220035E+04                                10.263620                            6.748681      -0.070050       1.998240                    0.999168      26.344062      74.330515       0.625783       0.425758      -1.060754       0.015942       0.009014       0.017602       0.025401       0.011060      -0.013364      -0.019833      -0.027722       0.000676      -0.022036      -0.011834       0.033870             13.789425      15.390592       1.455066       5.810959       9.953442       6.758655      16.024242          -0.000000
          132              C       6.217369       6.966132      25.069107      -0.141496      37.594552 0.44971822E+03  0.10737249E+05                                10.005843                            7.212657      -0.127331       1.938542                    0.999067      30.001365      88.917729       0.591388       0.433792      -1.046069       0.005740      -0.000108      -0.001865       0.006036       0.001522      -0.014706      -0.035647      -0.041703      -0.018055      -0.036935      -0.011998       0.048933             12.246883      12.329905       0.351731       3.069510       9.608644       6.402248      14.802099          -0.000000
          133              C       6.962860       7.465214      26.129700       0.095252      29.666487 0.34310201E+03  0.76733909E+04                                 8.629854                            6.328927      -0.008619       2.016736                    0.999138      26.584079      76.826528       0.625567       0.437792      -1.041293       0.038132      -0.021996      -0.011616       0.045529      -0.005825      -0.028317      -0.030079      -0.032481      -0.022208      -0.048011       0.006212       0.041799             10.415300      11.107992       0.010522       2.047638       7.791222       5.048595      12.346685           0.000000
          134              C       8.830294       6.324396      25.512294       0.095696      30.113681 0.35094024E+03  0.78886939E+04                                 8.687051                            6.405812       0.005073       2.019638                    0.999151      26.663417      77.109935       0.621423       0.438477      -1.041473      -0.030787       0.038616       0.009986       0.050386       0.002444      -0.020482      -0.028987      -0.021593      -0.054763      -0.041386       0.002049       0.039337             10.349552      11.799969      -0.656301       1.571717       8.309629       4.702749      10.939057          -0.000000
          135              C       8.164835       5.764539      24.439476      -0.147930      36.337326 0.44844469E+03  0.10695741E+05                                 9.743565                            7.189529      -0.101708       1.949705                    0.998531      29.880182      88.417707       0.594129       0.432238      -1.047352      -0.010132       0.022032      -0.002080       0.024340       0.004607      -0.017359      -0.032455      -0.032025      -0.012026      -0.034527      -0.010128       0.044654             11.716444      14.230999       0.219075       3.664360       8.932063       4.720484      11.986268          -0.000000
          136              C       7.496413      10.860267      14.622118       0.087866      27.593792 0.33639882E+03  0.74632832E+04                                 8.084459                            6.168472       0.150465       2.063107                    0.999548      26.438927      75.334011       0.650877       0.424162      -1.052818       0.009046       0.045159      -0.015273       0.048522      -0.004299      -0.031216       0.007392      -0.055001       0.010540      -0.048127       0.015350       0.032777              9.397246      10.979834       1.479384       4.781451       8.464445      -0.469689       8.747460          -0.000000
          137              C       8.596124      10.819912      15.477927      -0.141414      33.783057 0.42663020E+03  0.10013178E+05                                 9.231613                            6.970398       0.035553       1.994629                    0.999396      29.202468      84.715942       0.611070       0.427066      -1.054307       0.005940      -0.004147      -0.000566       0.007267      -0.006898      -0.033197       0.002199      -0.025545      -0.004055      -0.040626       0.011310       0.029317             10.979239      13.630178       1.951659       6.162331       9.148296      -0.194732      10.159244          -0.000001
          138              C      -5.452607      11.945299      15.545169       0.066128      41.060450 0.44457652E+03  0.10548859E+05                                10.827239                            7.259710      -0.430616       1.877357                    0.998316      27.547623      80.512678       0.580663       0.444553      -1.043146      -0.015669      -0.004464      -0.020928       0.026522      -0.008710      -0.025234       0.005178       0.008603       0.035399      -0.022346      -0.010914       0.033260             14.730645      19.753490       1.047626      10.294128      10.408072      -0.595590      14.030374           0.000001
          139              C      -5.778667      13.058137      14.787167      -0.147225      35.298693 0.45787363E+03  0.10978717E+05                                 9.600699                            7.279940      -0.147709       1.931016                    0.998830      30.121711      89.399268       0.588517       0.434051      -1.046149       0.005185      -0.009063      -0.009340       0.014009       0.000782      -0.030145       0.001977      -0.034910       0.004666      -0.040122       0.016544       0.023579             11.558127      14.279141      -0.250330       6.732202       9.538598      -0.745577      10.856641           0.000001
          140              C       7.918809      13.005376      13.983317       0.087975      26.809724 0.32619844E+03  0.71960189E+04                                 7.958605                            6.094931       0.128770       2.059948                    0.999533      26.338391      75.330755       0.650143       0.427058      -1.048906      -0.009521      -0.041815       0.007033       0.043458      -0.000541      -0.044301       0.002014      -0.023393       0.018632      -0.049837       0.008491       0.041346              9.298356      10.473817       0.434692       4.677483       8.977440      -0.051666       8.443810           0.000001
          141              C      -4.220991      11.963659      16.437656       0.372348      34.703080 0.33899031E+03  0.76261314E+04                                10.150123                            6.632444      -0.695245       1.808358                    0.997009      25.688670      76.651836       0.559497       0.486621      -1.005149       0.026186       0.002596       0.014915       0.030248      -0.030591      -0.036692       0.053969      -0.013482       0.044233      -0.047528      -0.037138       0.084665             14.124110      18.428569       1.216279       8.920281       9.848968      -1.968847      14.094793           0.000001
          142              C      -2.993820      11.114309      18.097316       0.382577      36.533332 0.32845736E+03  0.73053619E+04                                10.419757                            6.473473      -0.581547       1.849163                    0.997739      24.991927      73.301858       0.575594       0.478439      -1.012975      -0.012832       0.020561      -0.017522       0.029907      -0.042716      -0.047590       0.045678      -0.003367       0.077615      -0.055911      -0.037894       0.093806             15.514572       9.391218      -0.249235       3.219452      20.677020     -10.953615      16.475479           0.000000
          143              C      -2.359485      12.999367      17.113135       0.378211      34.760786 0.33091779E+03  0.73798846E+04                                10.081538                            6.507299      -0.524392       1.868057                    0.997954      25.095744      73.903160       0.572353       0.479858      -1.011395      -0.018567      -0.025194       0.010111       0.032889      -0.032498      -0.046638       0.042605      -0.000492       0.036931      -0.044995      -0.037849       0.082844             14.191756      14.366951       8.687601       1.228483      19.473952      -2.380066       8.734364           0.000001
          144              C      -2.786328      10.009078      19.084553       0.077305      41.146555 0.39768503E+03  0.91449859E+04                                10.744513                            6.789973      -0.244335       1.945677                    0.999049      26.347149      74.948492       0.612681       0.434739      -1.052646       0.003329      -0.017699       0.014648       0.023214      -0.019998      -0.025161       0.015224       0.041239      -0.016700      -0.028414      -0.019074       0.047488             15.923770       7.780205      -0.638765       3.543873      21.746172     -11.240324      18.244933           0.000001
          145              C       7.317079       1.446930       2.815002       0.081053      27.221370 0.32639751E+03  0.72197737E+04                                 8.089882                            6.132901       0.029537       2.025167                    0.999352      26.651800      76.963748       0.640786       0.432132      -1.043168       0.020452       0.028810      -0.046014       0.058014       0.039171       0.003603       0.000145       0.014708       0.052901      -0.048744       0.017117       0.031627              9.506212       8.052978      -4.703532      -1.702051      11.630633       0.509967       8.835024           0.000002
          146              C       8.029964       0.334489       2.845567      -0.143614      33.366921 0.41402660E+03  0.96629946E+04                                 9.165739                            6.864149       0.068402       2.007500                    0.999396      29.153789      84.858904       0.614959       0.426753      -1.052514       0.017578      -0.000860      -0.011103       0.020809       0.041049       0.009182       0.000437       0.032289       0.031530      -0.049753       0.008861       0.040892             11.066674      10.135312      -6.269196      -2.266581      14.206727       0.848767       8.857984           0.000003
          147              C       8.885130       0.020459       1.778861       0.066019      39.985054 0.42262077E+03  0.98840676E+04                                10.575165                            7.040080      -0.222806       1.951548                    0.998868      26.844771      77.440961       0.595505       0.439780      -1.047833      -0.003621       0.023439       0.014843       0.027979       0.024353       0.006367       0.014229       0.017839      -0.015080      -0.026874      -0.006385       0.033259             14.544044      14.086771     -10.261335      -1.155720      19.956801      -0.559409       9.588559           0.000001
          148              C       8.885130       0.899547       0.745777      -0.147209      33.645320 0.44960764E+03  0.10734519E+05                                 9.295131                            7.210164      -0.127875       1.938873                    0.998968      29.996544      88.918475       0.591656       0.433599      -1.046130       0.004490       0.016791       0.010458       0.020285       0.017899       0.003865       0.015498       0.014615       0.069876      -0.033143       0.002014       0.031129             10.993886      10.129191      -5.863754      -0.471298      14.037381      -0.952105       8.815085           0.000002
          149              C       8.044785       2.012133       0.776342       0.108332      25.787857 0.31878048E+03  0.70044744E+04                                 7.796843                            6.057909       0.064349       2.044496                    0.999565      26.135521      75.035917       0.645710       0.431703      -1.044218      -0.005188      -0.008320       0.037965       0.039211       0.041128       0.016330       0.006056       0.027661       0.040801      -0.050541       0.005044       0.045496              8.998337       7.894722      -4.087385      -1.070845      10.603952      -0.325044       8.496336           0.000001
          150              C       8.224118       5.443397       3.068689       0.093743      29.607204 0.36061898E+03  0.81859009E+04                                 8.714941                            6.568576      -0.181226       1.959562                    0.998312      27.102793      79.533888       0.601399       0.448668      -1.032431      -0.037316      -0.003572       0.024617       0.044847      -0.024602      -0.010172      -0.033354      -0.027639      -0.026577      -0.045809       0.000607       0.045202             10.295543      10.784278       2.061450       0.590072       9.093719       5.003579      11.008630          -0.000000
          151              C       8.914772       6.300117       3.924498      -0.133897      35.980423 0.45043161E+03  0.10773963E+05                                 9.732345                            7.227944      -0.226479       1.905935                    0.998590      30.205029      90.023375       0.588745       0.434943      -1.043881      -0.005438      -0.002028       0.003959       0.007026      -0.012886      -0.001100      -0.043078      -0.032163      -0.018214      -0.041099      -0.011737       0.052836             11.662729      11.360008       2.446315       0.862346      10.417538       6.099261      13.210640          -0.000002
          152              C       8.235975       6.814097       5.012599       0.052796      39.239096 0.41330680E+03  0.95886533E+04                                10.282485                            6.877229      -0.182235       1.959276                    0.999031      26.763025      76.272470       0.615227       0.429127      -1.056903      -0.011062      -0.016104      -0.015181       0.024742      -0.014062       0.005931      -0.023322      -0.024082      -0.017934      -0.021882      -0.013339       0.035221             13.805081      13.703663       4.600800       2.934100      12.486421       7.957121      15.225157          -0.000001
          153              C       6.913951       6.462750       5.189874      -0.150059      36.730230 0.47357522E+03  0.11467693E+05                                 9.904260                            7.439997      -0.217458       1.907048                    0.998409      30.517764      91.447917       0.577074       0.438316      -1.042105       0.009053       0.003686      -0.014626       0.017591      -0.019900      -0.001655      -0.031895      -0.021660       0.009652      -0.035974      -0.005898       0.041872             11.964816      13.636183       3.434442       1.522600      10.110225       5.266267      12.148041          -0.000000
          154              C       6.304812       5.614384       4.282104       0.089781      28.799886 0.33905409E+03  0.75732986E+04                                 8.452303                            6.301718      -0.004454       2.017787                    0.999017      26.728765      77.627150       0.624324       0.439218      -1.038674       0.031689       0.003696      -0.035834       0.047979      -0.021903      -0.002853      -0.040047      -0.015736      -0.015779      -0.045152      -0.002826       0.047978             10.027091      10.766855       1.693168      -0.032144       8.350944       4.704549      10.963475          -0.000000
          155              C       8.894023       7.714885       5.984554       0.378645      33.745760 0.32717958E+03  0.72217258E+04                                 9.654463                            6.348744      -0.376998       1.915871                    0.998730      24.397893      69.757474       0.600663       0.461977      -1.028691       0.014958       0.018403       0.017182       0.029286      -0.026432       0.015533      -0.062068      -0.082626      -0.023669      -0.049333      -0.044039       0.093372             13.236236      14.153590       4.733948       3.228239      11.833549       7.235154      13.721568          -0.000000
          156              C      -4.115763       8.829136       6.718105       0.366527      35.223075 0.32968090E+03  0.72787070E+04                                 9.862195                            6.323092      -0.382696       1.905782                    0.998873      24.575850      69.894634       0.610027       0.454775      -1.034456      -0.027086      -0.004133       0.004153       0.027713      -0.021916       0.016750      -0.064012      -0.065728       0.011714      -0.048097      -0.040873       0.088971             14.112184      25.497321       3.983311      -0.760619       8.278293       2.440343       8.560939          -0.000001
          157              C       8.739886       9.054871       7.784810       0.377571      33.951089 0.32063168E+03  0.70349802E+04                                 9.632234                            6.257677      -0.357777       1.920881                    0.998660      24.244363      68.902069       0.609535       0.457985      -1.031883       0.015677      -0.003678      -0.026283       0.030823      -0.029081       0.027323      -0.059654      -0.062257       0.011787      -0.048049      -0.042307       0.090356             13.140009      14.937738      -1.356685      -5.439402       9.608180       6.229981      14.874109          -0.000000
          158              C      -2.667761       9.113005       6.681427       0.068514      40.054615 0.40628617E+03  0.93600394E+04                                10.377288                            6.790205      -0.193140       1.955877                    0.999038      26.392185      74.290975       0.624734       0.425564      -1.061987       0.020425       0.002002      -0.000833       0.020539      -0.007563       0.012033      -0.019874      -0.027406       0.061399      -0.027260      -0.009641       0.036901             14.684311      27.331888       3.704228      -1.177350       8.777137       2.242917       7.943908          -0.000001
          159              C      -1.777025       8.454946       5.898973      -0.141478      33.503736 0.41842665E+03  0.97720854E+04                                 9.137235                            6.883355       0.051163       2.002046                    0.999278      29.036084      83.996760       0.617627       0.424632      -1.055923       0.000148       0.006027       0.004115       0.007299       0.000826       0.006810      -0.015871      -0.047128       0.075745      -0.037081       0.001190       0.035891             11.037169      18.233623       1.082056      -1.140698       7.618019       2.195453       7.259864          -0.000002
          160              C      -0.417948       8.701062       6.027344       0.095059      26.259995 0.32151916E+03  0.70457001E+04                                 7.781641                            6.024877       0.212202       2.089828                    0.999659      25.922736      73.162971       0.660189       0.423371      -1.054393      -0.003775       0.030398       0.035540       0.046919      -0.006257      -0.008516      -0.015514      -0.056629       0.092434      -0.045813       0.005820       0.039993              9.037274      13.257911       1.284258      -0.341960       7.559310       2.278569       6.294601          -0.000001
          161              C      -0.766239      10.273640       7.613649       0.083034      27.025791 0.33261554E+03  0.73595854E+04                                 7.972137                            6.150156       0.132198       2.057467                    0.999657      26.402624      75.165565       0.649134       0.426443      -1.051254       0.011265      -0.036328      -0.025359       0.045713      -0.005716      -0.006243      -0.014151      -0.067878       0.055496      -0.044573       0.008489       0.036083              9.364722      13.923193       1.978011      -0.257087       7.173963       2.195881       6.997009          -0.000000
          162              C      -2.150511      10.082814       7.567802      -0.146057      34.794070 0.44070000E+03  0.10406913E+05                                 9.353336                            7.033321       0.130627       2.021638                    0.999455      29.349754      84.850811       0.616195       0.420929      -1.060237      -0.000907      -0.011960      -0.000322       0.011998      -0.014805       0.002904      -0.020700      -0.057351       0.043519      -0.039615      -0.001622       0.041236             11.449367      18.671223       3.120119       0.460403       8.319050       2.382807       7.357827          -0.000001
          163              C       3.180567      11.309750       4.581638       0.088455      28.545516 0.32354198E+03  0.70821617E+04                                 8.225067                            6.014514       0.290008       2.113278                    0.999819      25.779049      72.083735       0.667374       0.419278      -1.059791      -0.029631       0.023513       0.028412       0.047309       0.000262       0.015035       0.035875       0.051902       0.002444      -0.052051       0.013571       0.038480             10.171442       6.515998      -0.935090      -2.277759      13.307779      -4.877734      10.690549          -0.000001
          164              C       3.385095      12.329664       3.658586      -0.132143      35.041472 0.40312590E+03  0.93281357E+04                                 9.463186                            6.753949       0.036567       1.997382                    0.999607      28.739113      82.773608       0.623801       0.424332      -1.056034      -0.008627      -0.002897       0.004793       0.010285       0.007023       0.019484       0.028869       0.054955      -0.007577      -0.045944       0.002018       0.043926             12.237257       6.641015      -0.658318      -2.001341      17.202202      -7.200633      12.868553          -0.000002
          165              C       1.937093      13.707824       4.875058      -0.145658      35.183896 0.42370072E+03  0.98822414E+04                                 9.392988                            6.869293       0.202522       2.046775                    0.999677      28.810202      82.087189       0.628802       0.417634      -1.065045       0.004910      -0.001816      -0.000925       0.005317       0.000505       0.011126       0.024435       0.017353      -0.029099      -0.032788       0.008606       0.024183             11.854122       6.933542       0.538912      -3.421517      14.443251      -6.489160      14.185574           0.000000
          166              C       1.782956      12.623530       5.755319       0.088980      27.436919 0.31491113E+03  0.68574526E+04                                 8.010643                            5.940829       0.222931       2.088344                    0.999791      25.895440      72.588733       0.669259       0.420279      -1.057514       0.035161      -0.026448      -0.021899       0.049146       0.007183       0.004983       0.029447       0.053866      -0.011367      -0.045843       0.012745       0.033098              9.817762       6.200079       0.089165      -2.783263      12.305637      -4.673972      10.947571          -0.000000
          167              C       7.963271       9.581689       8.924871       0.061934      39.327228 0.39954636E+03  0.91779484E+04                                10.252843                            6.742501      -0.076502       1.996997                    0.999187      26.284174      74.184775       0.624916       0.426684      -1.059949      -0.017725       0.009639       0.018062       0.027080      -0.010053       0.013428      -0.020211      -0.024048       0.002782      -0.021061      -0.011884       0.032945             13.774323      15.372447      -1.455361      -5.806396       9.942293       6.750319      16.008229          -0.000000
          168              C       8.603534      10.461732       9.786794      -0.144031      37.715620 0.45156745E+03  0.10792298E+05                                10.028366                            7.229416      -0.130750       1.936868                    0.999040      30.052127      89.108613       0.590473       0.434025      -1.045945      -0.005199       0.000853      -0.000776       0.005325      -0.001274       0.016278      -0.036411      -0.040812      -0.021672      -0.039084      -0.010495       0.049579             12.275591      12.346174      -0.356702      -3.075909       9.634452       6.424726      14.846146          -0.000000
          169              C       7.858043      10.960814      10.847386       0.096002      29.613242 0.34236014E+03  0.76521936E+04                                 8.616089                            6.319187      -0.003332       2.018748                    0.999102      26.560321      76.719601       0.626517       0.437392      -1.041595      -0.038781      -0.021728      -0.011813       0.045996       0.005357       0.028011      -0.030328      -0.031769      -0.027002      -0.047980       0.006112       0.041868             10.397584      11.084388      -0.005928      -2.036438       7.781626       5.041746      12.326738           0.000000
          170              C       5.990609       9.819996      10.229981       0.095024      30.087213 0.35057375E+03  0.78779710E+04                                 8.678815                            6.399795       0.002462       2.019197                    0.999206      26.653956      77.056793       0.622139       0.438111      -1.041747       0.030796       0.040519       0.010057       0.051879      -0.001638       0.021272      -0.029569      -0.022255      -0.053884      -0.042397       0.002568       0.039829             10.339057      11.791091       0.656364      -1.570487       8.300319       4.695546      10.925762          -0.000000
          171              C       6.656067       9.260139       9.157162      -0.150438      36.463057 0.45039624E+03  0.10754166E+05                                 9.766031                            7.205923      -0.106704       1.947425                    0.998459      29.944483      88.662645       0.593347       0.432330      -1.047276       0.006920       0.020075      -0.000652       0.021244      -0.004240       0.017554      -0.032476      -0.030530      -0.010937      -0.034657      -0.009560       0.044216             11.744436      14.267418      -0.224586      -3.678888       8.950813       4.731418      12.015076          -0.000000
          172              C       7.324490       7.364667      29.904431       0.083948      27.684727 0.33782914E+03  0.75031473E+04                                 8.102858                            6.182316       0.141894       2.059726                    0.999524      26.494594      75.539390       0.650015       0.424264      -1.052730      -0.007973       0.045159      -0.016347       0.048684       0.005092       0.031384       0.008487      -0.053941       0.016161      -0.048085       0.014143       0.033942              9.419765      11.008100      -1.478811      -4.797384       8.478891      -0.471579       8.772303          -0.000000
          173              C       6.224780      14.315512       0.195614      -0.140214      33.758871 0.42624479E+03  0.10002345E+05                                 9.228827                            6.967971       0.040373       1.996402                    0.999466      29.188258      84.680229       0.611053       0.427154      -1.054203      -0.004361      -0.002732      -0.002536       0.005737       0.005457       0.032599       0.002007      -0.023250      -0.002410      -0.039185       0.010621       0.028564             10.975622      13.623294      -1.948801      -6.159543       9.146939      -0.196874      10.156633          -0.000001
          174              C       5.452611      15.440899       0.262856       0.064367      41.110196 0.44525232E+03  0.10568481E+05                                10.832696                            7.262968      -0.431136       1.876797                    0.998323      27.572620      80.588807       0.580827       0.444276      -1.043350       0.016186      -0.003329      -0.021602       0.027198       0.007048       0.026277       0.005430       0.008435       0.036628      -0.022526      -0.011511       0.034037             14.738744      19.763031      -1.046978     -10.299975      10.414967      -0.597175      14.038234           0.000001
          175              C       5.778671       9.562537      30.069480      -0.149991      35.390184 0.45941101E+03  0.11025252E+05                                 9.615777                            7.290696      -0.144059       1.931398                    0.998812      30.179062      89.620401       0.588235       0.433878      -1.046212      -0.004546      -0.008992      -0.008114       0.012936      -0.000662       0.031261       0.003058      -0.034815       0.007084      -0.041177       0.015835       0.025342             11.577076      14.303150       0.251966      -6.744579       9.553979      -0.747044      10.874098           0.000001
          176              C       6.902095       9.509776      29.265630       0.089710      26.731365 0.32502195E+03  0.71626858E+04                                 7.937685                            6.078940       0.131781       2.061487                    0.999541      26.291411      75.126639       0.651881       0.426358      -1.049469       0.009097      -0.042092       0.007621       0.043733       0.001391       0.043928       0.002282      -0.022378       0.019746      -0.049123       0.007690       0.041433              9.272541      10.441146      -0.430321      -4.661377       8.957256      -0.057469       8.419221           0.000001
          177              C       4.220994      15.459259       1.155343       0.375583      34.593753 0.33771359E+03  0.75912313E+04                                10.136559                            6.624725      -0.697384       1.808320                    0.997006      25.640297      76.508816       0.559144       0.487325      -1.004655      -0.026749       0.003290       0.013932       0.030339       0.029780       0.035384       0.053830      -0.012047       0.044165      -0.047754      -0.035496       0.083250             14.104447      18.400780      -1.212655      -8.905897       9.836902      -1.968401      14.075658           0.000001
          178              C       2.993824      14.609909       2.815002       0.384754      36.480648 0.32783977E+03  0.72889638E+04                                10.415197                            6.470423      -0.583222       1.848846                    0.997758      24.970506      73.250873       0.575264       0.478889      -1.012630       0.014564       0.020400      -0.017685       0.030676       0.041624       0.046898       0.045386      -0.003515       0.075035      -0.054377      -0.037977       0.092354             15.508628       9.387873       0.249116      -3.218244      20.668357     -10.949431      16.469655           0.000000
          179              C       2.359489      16.494967       1.830821       0.376598      34.755736 0.33089605E+03  0.73786292E+04                                10.076988                            6.504744      -0.526904       1.867558                    0.997942      25.094325      73.873877       0.572825       0.479513      -1.011666       0.017070      -0.024355       0.008437       0.030915       0.034278       0.047452       0.042575      -0.000584       0.037636      -0.045437      -0.038999       0.084436             14.184412      14.359472      -8.681761      -1.227574      19.462876      -2.379924       8.730889           0.000001
          180              C       2.786331      13.504678       3.802240       0.076089      41.174685 0.39796190E+03  0.91527187E+04                                10.747692                            6.790846      -0.243714       1.945750                    0.999011      26.358318      74.979805       0.612858       0.434548      -1.052787      -0.003741      -0.018236       0.012815       0.022600       0.019499       0.025920       0.015522       0.042987      -0.016187      -0.029188      -0.019137       0.048326             15.931456       7.781925       0.641941      -3.545169      21.757208     -11.250808      18.255236           0.000000
          181              C       0.093373       9.220817      27.749625       0.081053      27.221369 0.32639749E+03  0.72197735E+04                                 8.089883                            6.132901       0.029537       2.025167                    0.999352      26.651800      76.963750       0.640786       0.432132      -1.043168      -0.020452      -0.028810       0.046014       0.058014       0.039171       0.003603       0.000145       0.014708       0.052901      -0.048744       0.017117       0.031627              9.506212       8.052978      -4.703532      -1.702051      11.630634       0.509967       8.835024           0.000002
          182              C      -0.619512      10.333258      27.719060      -0.143614      33.366922 0.41402660E+03  0.96629948E+04                                 9.165739                            6.864149       0.068402       2.007500                    0.999396      29.153789      84.858905       0.614959       0.426753      -1.052514      -0.017578       0.000860       0.011103       0.020809       0.041049       0.009182       0.000437       0.032289       0.031530      -0.049753       0.008861       0.040892             11.066675      10.135312      -6.269197      -2.266581      14.206728       0.848767       8.857984           0.000003
          183              C      -1.474678      10.647288      28.785766       0.066019      39.985055 0.42262077E+03  0.98840675E+04                                10.575165                            7.040080      -0.222806       1.951548                    0.998868      26.844771      77.440963       0.595505       0.439780      -1.047833       0.003621      -0.023439      -0.014843       0.027979       0.024353       0.006367       0.014229       0.017839      -0.015080      -0.026874      -0.006385       0.033259             14.544045      14.086772     -10.261336      -1.155720      19.956802      -0.559409       9.588560           0.000001
          184              C      -1.474678       9.768200      29.818850      -0.147209      33.645318 0.44960761E+03  0.10734518E+05                                 9.295131                            7.210164      -0.127875       1.938873                    0.998968      29.996543      88.918474       0.591656       0.433599      -1.046130      -0.004490      -0.016791      -0.010458       0.020285       0.017899       0.003865       0.015498       0.014615       0.069876      -0.033143       0.002014       0.031129             10.993886      10.129191      -5.863754      -0.471298      14.037381      -0.952105       8.815085           0.000002
          185              C      -0.634333       8.655614      29.788285       0.108332      25.787856 0.31878046E+03  0.70044738E+04                                 7.796843                            6.057909       0.064349       2.044496                    0.999565      26.135520      75.035915       0.645710       0.431703      -1.044218       0.005188       0.008320      -0.037965       0.039211       0.041128       0.016330       0.006056       0.027661       0.040801      -0.050541       0.005044       0.045496              8.998337       7.894722      -4.087385      -1.070845      10.603952      -0.325044       8.496336           0.000001
          186              C      -0.813666       5.224350      27.495938       0.093743      29.607204 0.36061897E+03  0.81859007E+04                                 8.714941                            6.568576      -0.181226       1.959562                    0.998312      27.102793      79.533886       0.601400       0.448668      -1.032431       0.037316       0.003572      -0.024617       0.044847      -0.024602      -0.010172      -0.033354      -0.027639      -0.026577      -0.045809       0.000607       0.045202             10.295542      10.784278       2.061450       0.590072       9.093719       5.003579      11.008630          -0.000000
          187              C      -1.504320       4.367630      26.640129      -0.133897      35.980423 0.45043162E+03  0.10773963E+05                                 9.732345                            7.227944      -0.226479       1.905935                    0.998590      30.205029      90.023377       0.588745       0.434943      -1.043881       0.005438       0.002028      -0.003959       0.007026      -0.012886      -0.001100      -0.043078      -0.032163      -0.018214      -0.041099      -0.011737       0.052836             11.662729      11.360008       2.446316       0.862346      10.417538       6.099262      13.210641          -0.000002
          188              C      -0.825523       3.853650      25.552028       0.052796      39.239096 0.41330679E+03  0.95886532E+04                                10.282485                            6.877229      -0.182235       1.959276                    0.999031      26.763025      76.272470       0.615227       0.429127      -1.056903       0.011062       0.016104       0.015181       0.024742      -0.014062       0.005931      -0.023322      -0.024082      -0.017934      -0.021882      -0.013339       0.035221             13.805080      13.703664       4.600800       2.934100      12.486421       7.957121      15.225157          -0.000001
          189              C       0.496501       4.204997      25.374753      -0.150059      36.730231 0.47357525E+03  0.11467694E+05                                 9.904260                            7.439997      -0.217458       1.907048                    0.998409      30.517765      91.447920       0.577074       0.438316      -1.042105      -0.009053      -0.003686       0.014626       0.017591      -0.019900      -0.001655      -0.031895      -0.021660       0.009652      -0.035974      -0.005898       0.041872             11.964816      13.636183       3.434442       1.522600      10.110225       5.266267      12.148041          -0.000000
          190              C       1.105640       5.053363      26.282523       0.089781      28.799886 0.33905409E+03  0.75732986E+04                                 8.452303                            6.301718      -0.004454       2.017787                    0.999017      26.728765      77.627150       0.624324       0.439218      -1.038674      -0.031689      -0.003696       0.035834       0.047979      -0.021903      -0.002853      -0.040047      -0.015736      -0.015779      -0.045152      -0.002826       0.047978             10.027091      10.766855       1.693168      -0.032144       8.350944       4.704549      10.963475          -0.000000
          191              C      -1.483571       2.952862      24.580073       0.378645      33.745763 0.32717960E+03  0.72217264E+04                                 9.654463                            6.348744      -0.376998       1.915871                    0.998730      24.397894      69.757477       0.600663       0.461977      -1.028691      -0.014958      -0.018403      -0.017182       0.029286      -0.026432       0.015533      -0.062068      -0.082626      -0.023669      -0.049333      -0.044039       0.093372             13.236236      14.153591       4.733948       3.228239      11.833549       7.235154      13.721568          -0.000000
          192              C      11.526215       1.838611      23.846522       0.366527      35.223076 0.32968090E+03  0.72787070E+04                                 9.862196                            6.323092      -0.382696       1.905782                    0.998873      24.575850      69.894637       0.610027       0.454775      -1.034456       0.027086       0.004133      -0.004153       0.027713      -0.021916       0.016750      -0.064012      -0.065728       0.011714      -0.048097      -0.040873       0.088971             14.112185      25.497323       3.983311      -0.760619       8.278293       2.440343       8.560940          -0.000001
          193              C      -1.329434       1.612876      22.779817       0.377571      33.951089 0.32063168E+03  0.70349801E+04                                 9.632234                            6.257677      -0.357777       1.920881                    0.998660      24.244363      68.902069       0.609535       0.457985      -1.031884      -0.015677       0.003678       0.026283       0.030823      -0.029081       0.027323      -0.059654      -0.062257       0.011787      -0.048049      -0.042307       0.090356             13.140009      14.937739      -1.356685      -5.439402       9.608180       6.229981      14.874109          -0.000000
          194              C      10.078213       1.554742      23.883200       0.068514      40.054616 0.40628618E+03  0.93600394E+04                                10.377289                            6.790205      -0.193140       1.955877                    0.999038      26.392185      74.290976       0.624734       0.425564      -1.061987      -0.020425      -0.002002       0.000833       0.020539      -0.007563       0.012033      -0.019874      -0.027406       0.061399      -0.027260      -0.009641       0.036901             14.684311      27.331890       3.704228      -1.177350       8.777137       2.242917       7.943908          -0.000001
          195              C       9.187477       2.212801      24.665654      -0.141478      33.503737 0.41842666E+03  0.97720857E+04                                 9.137235                            6.883355       0.051163       2.002046                    0.999278      29.036085      83.996764       0.617627       0.424632      -1.055923      -0.000148      -0.006027      -0.004115       0.007299       0.000826       0.006810      -0.015871      -0.047128       0.075745      -0.037081       0.001190       0.035891             11.037169      18.233624       1.082056      -1.140698       7.618019       2.195453       7.259864          -0.000002
          196              C       7.828400       1.966685      24.537283       0.095059      26.259995 0.32151915E+03  0.70457000E+04                                 7.781642                            6.024878       0.212202       2.089828                    0.999659      25.922736      73.162973       0.660188       0.423371      -1.054393       0.003775      -0.030398      -0.035540       0.046919      -0.006257      -0.008516      -0.015514      -0.056629       0.092434      -0.045813       0.005820       0.039993              9.037275      13.257912       1.284258      -0.341960       7.559311       2.278569       6.294601          -0.000001
          197              C       8.176691       0.394107      22.950978       0.083034      27.025791 0.33261553E+03  0.73595852E+04                                 7.972137                            6.150156       0.132198       2.057467                    0.999657      26.402624      75.165565       0.649134       0.426443      -1.051254      -0.011265       0.036328       0.025359       0.045713      -0.005716      -0.006243      -0.014151      -0.067878       0.055497      -0.044573       0.008489       0.036084              9.364722      13.923194       1.978011      -0.257087       7.173963       2.195881       6.997009          -0.000000
          198              C       9.560963       0.584933      22.996825      -0.146057      34.794071 0.44070002E+03  0.10406913E+05                                 9.353336                            7.033321       0.130626       2.021638                    0.999455      29.349755      84.850812       0.616195       0.420929      -1.060237       0.000907       0.011960       0.000322       0.011998      -0.014805       0.002904      -0.020700      -0.057351       0.043519      -0.039615      -0.001622       0.041236             11.449366      18.671222       3.120119       0.460403       8.319050       2.382807       7.357827          -0.000001
          199              C       4.229885      -0.642003      25.982989       0.088455      28.545517 0.32354198E+03  0.70821618E+04                                 8.225068                            6.014515       0.290008       2.113278                    0.999819      25.779049      72.083739       0.667374       0.419278      -1.059791       0.029631      -0.023513      -0.028412       0.047309       0.000262       0.015035       0.035875       0.051902       0.002444      -0.052051       0.013571       0.038480             10.171443       6.515999      -0.935090      -2.277759      13.307780      -4.877735      10.690551          -0.000001
          200              C       4.025357      -1.661917      26.906041      -0.132143      35.041473 0.40312592E+03  0.93281363E+04                                 9.463187                            6.753949       0.036566       1.997382                    0.999607      28.739114      82.773614       0.623801       0.424332      -1.056034       0.008627       0.002897      -0.004793       0.010285       0.007023       0.019484       0.028869       0.054955      -0.007577      -0.045944       0.002018       0.043926             12.237257       6.641015      -0.658318      -2.001341      17.202203      -7.200634      12.868554          -0.000002
          201              C       5.473359      -3.040077      25.689569      -0.145658      35.183897 0.42370073E+03  0.98822417E+04                                 9.392989                            6.869293       0.202522       2.046775                    0.999677      28.810202      82.087190       0.628802       0.417634      -1.065045      -0.004910       0.001816       0.000925       0.005317       0.000505       0.011126       0.024435       0.017353      -0.029099      -0.032788       0.008606       0.024183             11.854123       6.933543       0.538912      -3.421517      14.443252      -6.489161      14.185575           0.000000
          202              C       5.627496      -1.955783      24.809308       0.088980      27.436919 0.31491114E+03  0.68574528E+04                                 8.010644                            5.940830       0.222931       2.088344                    0.999791      25.895440      72.588736       0.669258       0.420279      -1.057514      -0.035161       0.026448       0.021899       0.049146       0.007183       0.004983       0.029447       0.053866      -0.011367      -0.045843       0.012745       0.033098              9.817763       6.200079       0.089165      -2.783263      12.305638      -4.673973      10.947572          -0.000000
          203              C      -0.552819       1.086058      21.639756       0.061934      39.327226 0.39954634E+03  0.91779477E+04                                10.252843                            6.742501      -0.076502       1.996997                    0.999187      26.284173      74.184773       0.624916       0.426684      -1.059949       0.017725      -0.009639      -0.018062       0.027080      -0.010053       0.013428      -0.020211      -0.024048       0.002782      -0.021061      -0.011884       0.032945             13.774323      15.372447      -1.455361      -5.806396       9.942293       6.750319      16.008229          -0.000000
          204              C      -1.193082       0.206015      20.777833      -0.144031      37.715622 0.45156746E+03  0.10792298E+05                                10.028366                            7.229416      -0.130750       1.936868                    0.999040      30.052127      89.108615       0.590473       0.434025      -1.045945       0.005199      -0.000853       0.000776       0.005325      -0.001274       0.016278      -0.036411      -0.040812      -0.021672      -0.039084      -0.010495       0.049579             12.275591      12.346174      -0.356702      -3.075909       9.634452       6.424727      14.846148          -0.000000
          205              C      -0.447591      -0.293067      19.717241       0.096002      29.613244 0.34236017E+03  0.76521943E+04                                 8.616089                            6.319187      -0.003332       2.018748                    0.999102      26.560322      76.719606       0.626517       0.437392      -1.041595       0.038781       0.021728       0.011813       0.045996       0.005357       0.028011      -0.030328      -0.031769      -0.027002      -0.047980       0.006112       0.041868             10.397584      11.084389      -0.005928      -2.036439       7.781626       5.041746      12.326738           0.000000
          206              C       1.419843       0.847751      20.334646       0.095024      30.087213 0.35057375E+03  0.78779711E+04                                 8.678815                            6.399795       0.002462       2.019197                    0.999206      26.653956      77.056793       0.622139       0.438111      -1.041747      -0.030796      -0.040519      -0.010057       0.051879      -0.001638       0.021272      -0.029569      -0.022255      -0.053884      -0.042397       0.002568       0.039829             10.339057      11.791090       0.656364      -1.570487       8.300319       4.695546      10.925762          -0.000000
          207              C       0.754385       1.407608      21.407465      -0.150438      36.463058 0.45039625E+03  0.10754166E+05                                 9.766031                            7.205923      -0.106703       1.947425                    0.998459      29.944483      88.662649       0.593346       0.432330      -1.047276      -0.006920      -0.020075       0.000652       0.021244      -0.004240       0.017554      -0.032476      -0.030530      -0.010937      -0.034657      -0.009560       0.044216             11.744437      14.267419      -0.224586      -3.678888       8.950814       4.731419      12.015077          -0.000000
          208              C       0.085962       3.303080       0.660196       0.083948      27.684728 0.33782916E+03  0.75031479E+04                                 8.102858                            6.182316       0.141894       2.059726                    0.999524      26.494594      75.539390       0.650015       0.424264      -1.052730       0.007973      -0.045159       0.016347       0.048684       0.005092       0.031384       0.008487      -0.053941       0.016161      -0.048085       0.014143       0.033942              9.419765      11.008100      -1.478811      -4.797385       8.478891      -0.471579       8.772304          -0.000000
          209              C       1.185672      -3.647765      30.369013      -0.140214      33.758872 0.42624482E+03  0.10002346E+05                                 9.228827                            6.967971       0.040372       1.996402                    0.999466      29.188259      84.680231       0.611053       0.427154      -1.054203       0.004361       0.002732       0.002536       0.005737       0.005457       0.032599       0.002007      -0.023250      -0.002410      -0.039185       0.010621       0.028564             10.975622      13.623294      -1.948800      -6.159543       9.146939      -0.196874      10.156633          -0.000001
          210              C       1.957841      -4.773152      30.301771       0.064367      41.110198 0.44525234E+03  0.10568482E+05                                10.832697                            7.262968      -0.431136       1.876797                    0.998323      27.572621      80.588811       0.580827       0.444276      -1.043350      -0.016187       0.003329       0.021602       0.027198       0.007048       0.026277       0.005430       0.008435       0.036628      -0.022526      -0.011511       0.034037             14.738744      19.763032      -1.046978     -10.299975      10.414967      -0.597175      14.038234           0.000001
          211              C       1.631781       1.105210       0.495147      -0.149991      35.390184 0.45941101E+03  0.11025252E+05                                 9.615778                            7.290696      -0.144059       1.931398                    0.998812      30.179062      89.620405       0.588235       0.433878      -1.046212       0.004546       0.008992       0.008114       0.012936      -0.000662       0.031261       0.003058      -0.034815       0.007084      -0.041177       0.015835       0.025342             11.577076      14.303151       0.251966      -6.744580       9.553980      -0.747044      10.874099           0.000001
          212              C       0.508357       1.157971       1.298997       0.089710      26.731363 0.32502194E+03  0.71626855E+04                                 7.937684                            6.078940       0.131782       2.061487                    0.999541      26.291410      75.126636       0.651881       0.426358      -1.049469      -0.009097       0.042092      -0.007621       0.043733       0.001391       0.043928       0.002282      -0.022378       0.019746      -0.049123       0.007690       0.041433              9.272541      10.441146      -0.430321      -4.661377       8.957255      -0.057469       8.419220           0.000001
          213              C       3.189458      -4.791512      29.409284       0.375583      34.593753 0.33771358E+03  0.75912312E+04                                10.136559                            6.624726      -0.697384       1.808320                    0.997006      25.640297      76.508817       0.559144       0.487325      -1.004655       0.026749      -0.003290      -0.013932       0.030339       0.029780       0.035384       0.053830      -0.012047       0.044165      -0.047754      -0.035496       0.083250             14.104447      18.400781      -1.212654      -8.905897       9.836902      -1.968401      14.075659           0.000001
          214              C       4.416628      -3.942162      27.749625       0.384754      36.480648 0.32783976E+03  0.72889637E+04                                10.415197                            6.470423      -0.583222       1.848846                    0.997758      24.970506      73.250873       0.575264       0.478889      -1.012630      -0.014564      -0.020400       0.017685       0.030676       0.041624       0.046898       0.045386      -0.003515       0.075035      -0.054377      -0.037977       0.092354             15.508628       9.387873       0.249116      -3.218244      20.668358     -10.949431      16.469655           0.000000
          215              C       5.050963      -5.827220      28.733806       0.376598      34.755736 0.33089604E+03  0.73786290E+04                                10.076988                            6.504744      -0.526904       1.867558                    0.997942      25.094325      73.873879       0.572825       0.479513      -1.011666      -0.017070       0.024355      -0.008437       0.030915       0.034278       0.047452       0.042575      -0.000584       0.037636      -0.045437      -0.038999       0.084436             14.184413      14.359473      -8.681761      -1.227574      19.462877      -2.379924       8.730890           0.000001
          216              C       4.624121      -2.836931      26.762387       0.076089      41.174687 0.39796193E+03  0.91527194E+04                                10.747692                            6.790846      -0.243714       1.945750                    0.999011      26.358319      74.979808       0.612858       0.434548      -1.052787       0.003741       0.018236      -0.012815       0.022600       0.019499       0.025920       0.015522       0.042987      -0.016187      -0.029188      -0.019137       0.048326             15.931457       7.781925       0.641941      -3.545169      21.757209     -11.250808      18.255237           0.000000
          217              C      -0.093370      12.716417      12.467311       0.085033      27.106331 0.32470661E+03  0.71727508E+04                                 8.067093                            6.116618       0.028578       2.026048                    0.999389      26.576636      76.684769       0.641724       0.432079      -1.043244       0.019698      -0.029586       0.046684       0.058675      -0.038644      -0.003185       0.000643       0.013080       0.050830      -0.047703       0.016415       0.031289              9.478265       8.029899       4.686644       1.698900      11.592550       0.509686       8.812347           0.000002
          218              C       0.619516      13.828858      12.436747      -0.145833      33.473233 0.41562988E+03  0.97105546E+04                                 9.190228                            6.882114       0.061226       2.004714                    0.999413      29.205493      85.075667       0.613480       0.427335      -1.052072       0.016741       0.001142       0.007139       0.018236      -0.041797      -0.009286      -0.000525       0.032431       0.031020      -0.050537       0.009110       0.041427             11.098635      10.167740       6.292851       2.274078      14.250077       0.858014       8.878088           0.000003
          219              C       1.474682      14.142888      13.503452       0.068201      39.928202 0.42191611E+03  0.98641145E+04                                10.569352                            7.036786      -0.229483       1.949579                    0.998868      26.820941      77.375077       0.595279       0.440103      -1.047573      -0.005532      -0.024036      -0.015545       0.029155      -0.024934      -0.005017       0.014760       0.017012      -0.014385      -0.027998      -0.005143       0.033141             14.535566      14.077166      10.253769       1.154657      19.945482      -0.560102       9.584049           0.000001
          220              C       1.474681      13.263800      14.536537      -0.148324      33.611779 0.44907420E+03  0.10716270E+05                                 9.278180                            7.197033      -0.114433       1.942847                    0.999011      29.978229      88.778235       0.593418       0.432534      -1.047001       0.003972      -0.016519      -0.010084       0.019757      -0.018728      -0.003048       0.015299       0.015982       0.070470      -0.034340       0.003482       0.030858             10.972858      10.109785       5.849708       0.475814      14.005819      -0.947889       8.802970           0.000002
          221              C       0.634336      12.151214      14.505972       0.109453      25.755987 0.31831275E+03  0.69913001E+04                                 7.789652                            6.052982       0.067596       2.046214                    0.999485      26.113882      74.946712       0.646080       0.431634      -1.044309      -0.005683       0.009233      -0.040013       0.041456      -0.040866      -0.017085       0.005554       0.029036       0.037125      -0.050035       0.004021       0.046013              8.989964       7.888227       4.083978       1.070405      10.594637      -0.322978       8.487029           0.000001
          222              C       0.813669       8.719950      12.213625       0.094709      29.566806 0.35998496E+03  0.81677230E+04                                 8.703087                            6.559395      -0.186777       1.958163                    0.998239      27.090534      79.473396       0.602303       0.448203      -1.032724      -0.036910       0.002558      -0.024426       0.044334       0.023956       0.010816      -0.033445      -0.028436      -0.024669      -0.045873       0.000935       0.044938             10.280964      10.760895      -2.048722      -0.579160       9.080239       4.999120      11.001759          -0.000000
          223              C       1.504323       7.863230      11.357815      -0.137653      36.130511 0.45282081E+03  0.10845751E+05                                 9.765284                            7.253466      -0.235909       1.902608                    0.998588      30.264735      90.270585       0.586917       0.435708      -1.043392      -0.005908       0.003630      -0.004198       0.008106       0.014480       0.000331      -0.044557      -0.034196      -0.018456      -0.042402      -0.012965       0.055368             11.704809      11.376242      -2.450226      -0.871268      10.463542       6.135382      13.274643          -0.000002
          224              C       0.825525       7.349250      10.269715       0.055255      39.208220 0.41284331E+03  0.95762954E+04                                10.281370                            6.876055      -0.184879       1.958811                    0.999048      26.749364      76.255266       0.614850       0.429462      -1.056577      -0.011106       0.015135       0.015964       0.024642       0.013700      -0.005296      -0.023204      -0.022889      -0.018223      -0.022121      -0.012302       0.034423             13.805029      13.698945      -4.603623      -2.940118      12.489486       7.959955      15.226654          -0.000001
          225              C      -0.496499       7.700597      10.092440      -0.150292      36.726336 0.47350356E+03  0.11465957E+05                                 9.903305                            7.439160      -0.217105       1.907098                    0.998375      30.522746      91.474119       0.577116       0.438284      -1.042085       0.007377      -0.003548       0.013620       0.015891       0.019994       0.000484      -0.031526      -0.021523       0.011920      -0.035163      -0.006795       0.041958             11.963292      13.628430      -3.429272      -1.518364      10.109319       5.268126      12.152128          -0.000000
          226              C      -1.105638       8.548963      11.000209       0.090316      28.835471 0.33957603E+03  0.75890586E+04                                 8.467268                            6.313330      -0.002931       2.018220                    0.998963      26.742951      77.728958       0.622650       0.440161      -1.037956       0.033465      -0.003219       0.035250       0.048712       0.021566       0.002743      -0.039618      -0.016122      -0.015826      -0.044520      -0.003070       0.047590             10.045792      10.774546      -1.693763       0.029998       8.370346       4.720398      10.992486          -0.000000
          227              C       1.483573       6.448462       9.297760       0.375918      33.795310 0.32767854E+03  0.72351234E+04                                 9.661677                            6.351968      -0.378739       1.915214                    0.998731      24.417075      69.812108       0.600770       0.461743      -1.028874       0.015459      -0.016529      -0.017641       0.028695       0.026742      -0.015877      -0.062743      -0.083345      -0.025403      -0.050017      -0.044404       0.094420             13.248391      14.164039      -4.740348      -3.234348      11.845729       7.244497      13.735405          -0.000000
          228              C       3.294687       5.334211       8.564208       0.366427      35.221656 0.32970651E+03  0.72788194E+04                                 9.858478                            6.321051      -0.385625       1.905047                    0.998813      24.576592      69.875928       0.610507       0.454446      -1.034728      -0.028107       0.004079      -0.004694       0.028787       0.020992      -0.016181      -0.063776      -0.068954       0.012487      -0.047094      -0.042089       0.089183             14.106157      25.484843      -3.981749       0.759770       8.275452       2.439724       8.558177          -0.000001
          229              C       1.329436       5.108476       7.497503       0.376179      34.005505 0.32123169E+03  0.70511663E+04                                 9.638641                            6.261624      -0.342233       1.925584                    0.998832      24.272082      68.986879       0.609644       0.457706      -1.032081       0.015811       0.002884       0.025823       0.030416       0.029863      -0.026507      -0.059114      -0.063056       0.010439      -0.047248      -0.042842       0.090090             13.148565      14.945425       1.356996       5.441224       9.615667       6.235745      14.884605          -0.000000
          230              C       4.742689       5.050342       8.600886       0.069241      40.064696 0.40639300E+03  0.93633932E+04                                10.380383                            6.792249      -0.191310       1.956218                    0.999080      26.393208      74.304588       0.624463       0.425708      -1.061866       0.018967      -0.001092      -0.000444       0.019003       0.007398      -0.012695      -0.018820      -0.028906       0.060821      -0.028159      -0.008114       0.036273             14.688593      27.340563      -3.705195       1.178423       8.779112       2.243319       7.946105          -0.000001
          231              C       5.633425       5.708401       9.383340      -0.139691      33.415454 0.41710620E+03  0.97332324E+04                                 9.119357                            6.870942       0.053890       2.003572                    0.999311      28.993544      83.830172       0.618413       0.424441      -1.056076       0.001244      -0.006223      -0.003618       0.007305       0.000665      -0.007851      -0.015012      -0.047564       0.071203      -0.036706       0.002073       0.034633             11.012733      18.184722      -1.079539       1.136132       7.605218       2.193705       7.248260          -0.000002
          232              C       6.992501       5.462285       9.254969       0.093703      26.319410 0.32244334E+03  0.70718123E+04                                 7.798669                            6.038384       0.203529       2.086423                    0.999649      25.954500      73.309659       0.658581       0.424052      -1.053852      -0.004424      -0.030138      -0.035008       0.046406       0.006458       0.008901      -0.015904      -0.056881       0.094163      -0.046379       0.005631       0.040749              9.057267      13.288880      -1.291884       0.339826       7.576015       2.283047       6.306904          -0.000001
          233              C       6.644210       3.889707       7.668665       0.082748      27.073590 0.33331919E+03  0.73798087E+04                                 7.985311                            6.159763       0.132260       2.057098                    0.999657      26.428639      75.288573       0.648071       0.426873      -1.050882       0.010579       0.037060       0.026039       0.046512       0.006381       0.005364      -0.013249      -0.069695       0.055722      -0.045407       0.009597       0.035810              9.381058      13.949562      -1.982277       0.258256       7.185322       2.199346       7.008291          -0.000000
          234              C       5.259938       4.080533       7.714512      -0.147026      34.819190 0.44108211E+03  0.10418407E+05                                 9.358998                            7.037534       0.138638       2.024036                    0.999434      29.360224      84.896848       0.615845       0.421069      -1.060127      -0.000817       0.011533       0.000143       0.011563       0.014187      -0.003161      -0.021306      -0.058771       0.044113      -0.040041      -0.002079       0.042120             11.457038      18.685588      -3.125357      -0.462873       8.324013       2.383356       7.361512          -0.000001
          235              C      10.591016       2.853597      10.700676       0.093046      28.393452 0.32147870E+03  0.70249827E+04                                 8.193054                            5.992808       0.296899       2.116488                    0.999806      25.696616      71.766205       0.669073       0.418928      -1.060128      -0.030284      -0.023106      -0.027784       0.047149      -0.000338      -0.014595       0.033659       0.050397       0.003151      -0.049429       0.012492       0.036937             10.127967       6.492690       0.935633       2.268025      13.250375      -4.848039      10.640835          -0.000001
          236              C      10.795544       1.833683      11.623728      -0.132816      34.970728 0.40227911E+03  0.93022956E+04                                 9.441849                            6.740201       0.033592       1.997003                    0.999595      28.722006      82.657281       0.625452       0.423496      -1.056708      -0.006458       0.001817      -0.001434       0.006860      -0.005963      -0.018599       0.028509       0.055495      -0.006522      -0.045844       0.003136       0.042708             12.204681       6.629714       0.658630       2.002158      17.147178      -7.170887      12.837151          -0.000002
          237              C       9.347542       0.455523      10.407255      -0.146925      35.232232 0.42431198E+03  0.99003916E+04                                 9.403142                            6.875393       0.202468       2.046218                    0.999716      28.828451      82.164174       0.628345       0.417774      -1.064921       0.004555       0.001514       0.001361       0.004990      -0.000036      -0.011684       0.024356       0.017849      -0.026441      -0.032762       0.008469       0.024294             11.869241       6.940321      -0.541035       3.425284      14.462952      -6.500892      14.204449           0.000000
          238              C       9.193405       1.539817       9.526994       0.088531      27.441857 0.31495997E+03  0.68592804E+04                                 8.015339                            5.944312       0.220695       2.087813                    0.999795      25.893843      72.605533       0.668504       0.420706      -1.057168       0.036314       0.026238       0.023244       0.050472      -0.007449      -0.006027       0.029099       0.053778      -0.012264      -0.045455       0.011568       0.033886              9.824702       6.202095      -0.089898       2.781991      12.318964      -4.680919      10.953047          -0.000000
          239              C       0.552820       4.581658       6.357442       0.056940      39.457235 0.40114925E+03  0.92220035E+04                                10.263620                            6.748681      -0.070050       1.998240                    0.999168      26.344062      74.330513       0.625783       0.425758      -1.060754      -0.015942      -0.009014      -0.017602       0.025401       0.011060      -0.013364      -0.019833      -0.027722       0.000676      -0.022036      -0.011834       0.033870             13.789425      15.390591       1.455066       5.810959       9.953442       6.758655      16.024241          -0.000000
          240              C       1.193083       3.701615       5.495520      -0.141496      37.594549 0.44971818E+03  0.10737248E+05                                10.005843                            7.212657      -0.127331       1.938542                    0.999067      30.001363      88.917719       0.591388       0.433792      -1.046069      -0.005740       0.000108       0.001865       0.006036       0.001522      -0.014706      -0.035647      -0.041703      -0.018055      -0.036935      -0.011998       0.048933             12.246882      12.329903       0.351731       3.069510       9.608643       6.402248      14.802098          -0.000001
          241              C       0.447592       3.202533       4.434927       0.095252      29.666486 0.34310200E+03  0.76733906E+04                                 8.629853                            6.328927      -0.008619       2.016736                    0.999138      26.584078      76.826521       0.625567       0.437792      -1.041293      -0.038132       0.021996       0.011616       0.045529      -0.005825      -0.028317      -0.030079      -0.032481      -0.022208      -0.048011       0.006212       0.041799             10.415299      11.107991       0.010522       2.047637       7.791222       5.048595      12.346683           0.000000
          242              C      -1.419842       4.343351       5.052333       0.095696      30.113683 0.35094026E+03  0.78886946E+04                                 8.687051                            6.405812       0.005073       2.019638                    0.999151      26.663418      77.109937       0.621423       0.438477      -1.041473       0.030787      -0.038616      -0.009986       0.050386       0.002444      -0.020482      -0.028987      -0.021593      -0.054763      -0.041386       0.002049       0.039337             10.349552      11.799969      -0.656301       1.571717       8.309629       4.702749      10.939058          -0.000000
          243              C      -0.754383       4.903208       6.125151      -0.147930      36.337325 0.44844466E+03  0.10695740E+05                                 9.743565                            7.189529      -0.101708       1.949705                    0.998531      29.880182      88.417707       0.594129       0.432238      -1.047352       0.010132      -0.022032       0.002080       0.024340       0.004607      -0.017359      -0.032455      -0.032025      -0.012026      -0.034527      -0.010128       0.044654             11.716443      14.230999       0.219075       3.664360       8.932063       4.720484      11.986268          -0.000000
          244              C      -0.085961      -0.192520      15.942509       0.087866      27.593792 0.33639881E+03  0.74632829E+04                                 8.084459                            6.168471       0.150465       2.063107                    0.999548      26.438927      75.334011       0.650877       0.424162      -1.052818      -0.009046      -0.045159       0.015273       0.048522      -0.004299      -0.031216       0.007392      -0.055001       0.010540      -0.048127       0.015350       0.032777              9.397246      10.979834       1.479385       4.781451       8.464445      -0.469689       8.747459          -0.000000
          245              C      -1.185672      -0.152165      15.086700      -0.141414      33.783057 0.42663020E+03  0.10013178E+05                                 9.231613                            6.970398       0.035553       1.994629                    0.999396      29.202468      84.715941       0.611070       0.427066      -1.054307      -0.005940       0.004147       0.000566       0.007267      -0.006898      -0.033197       0.002199      -0.025545      -0.004055      -0.040626       0.011310       0.029317             10.979239      13.630178       1.951659       6.162331       9.148296      -0.194732      10.159243          -0.000001
          246              C      12.863059      -1.277552      15.019458       0.066128      41.060448 0.44457650E+03  0.10548858E+05                                10.827239                            7.259710      -0.430615       1.877357                    0.998316      27.547622      80.512674       0.580663       0.444553      -1.043146       0.015669       0.004464       0.020928       0.026522      -0.008710      -0.025234       0.005178       0.008603       0.035399      -0.022346      -0.010914       0.033260             14.730645      19.753489       1.047627      10.294128      10.408071      -0.595590      14.030374           0.000001
          247              C      13.189119      -2.390390      15.777460      -0.147225      35.298691 0.45787361E+03  0.10978716E+05                                 9.600698                            7.279939      -0.147709       1.931016                    0.998830      30.121710      89.399260       0.588517       0.434051      -1.046149      -0.005185       0.009063       0.009340       0.014009       0.000782      -0.030145       0.001977      -0.034910       0.004666      -0.040122       0.016544       0.023579             11.558125      14.279139      -0.250329       6.732201       9.538597      -0.745577      10.856639           0.000001
          248              C      -0.508357      -2.337629      16.581310       0.087974      26.809726 0.32619847E+03  0.71960196E+04                                 7.958605                            6.094931       0.128770       2.059949                    0.999533      26.338392      75.330754       0.650143       0.427058      -1.048906       0.009521       0.041815      -0.007033       0.043458      -0.000541      -0.044301       0.002014      -0.023393       0.018632      -0.049837       0.008491       0.041346              9.298356      10.473818       0.434692       4.677483       8.977440      -0.051665       8.443810           0.000001
          249              C      11.631443      -1.295912      14.126971       0.372348      34.703077 0.33899028E+03  0.76261307E+04                                10.150123                            6.632444      -0.695245       1.808358                    0.997009      25.688669      76.651834       0.559497       0.486621      -1.005149      -0.026186      -0.002596      -0.014915       0.030248      -0.030591      -0.036692       0.053969      -0.013482       0.044233      -0.047528      -0.037138       0.084665             14.124110      18.428569       1.216279       8.920281       9.848968      -1.968846      14.094792           0.000001
          250              C      10.404272      -0.446562      12.467311       0.382577      36.533332 0.32845737E+03  0.73053620E+04                                10.419757                            6.473473      -0.581547       1.849163                    0.997739      24.991927      73.301858       0.575594       0.478439      -1.012975       0.012832      -0.020561       0.017522       0.029907      -0.042716      -0.047590       0.045678      -0.003367       0.077615      -0.055911      -0.037894       0.093806             15.514572       9.391218      -0.249235       3.219452      20.677020     -10.953615      16.475479           0.000000
          251              C       9.769937      -2.331620      13.451492       0.378211      34.760787 0.33091778E+03  0.73798845E+04                                10.081539                            6.507299      -0.524392       1.868057                    0.997954      25.095744      73.903161       0.572353       0.479858      -1.011395       0.018567       0.025194      -0.010111       0.032889      -0.032498      -0.046638       0.042605      -0.000492       0.036931      -0.044995      -0.037849       0.082844             14.191756      14.366951       8.687601       1.228483      19.473952      -2.380066       8.734365           0.000001
          252              C      10.196780       0.658669      11.480074       0.077305      41.146555 0.39768503E+03  0.91449859E+04                                10.744512                            6.789973      -0.244335       1.945677                    0.999049      26.347149      74.948491       0.612681       0.434738      -1.052646      -0.003329       0.017699      -0.014648       0.023214      -0.019998      -0.025161       0.015224       0.041239      -0.016700      -0.028414      -0.019074       0.047488             15.923769       7.780205      -0.638765       3.543873      21.746171     -11.240323      18.244932           0.000000
          253              I       8.658963       1.627650      14.910036      -0.458763     436.307507 0.19060857E+05  0.10564940E+07                                35.495377                           34.523595       1.358212       1.799682                    0.999936     170.560011     565.708112       0.471260       0.234488      -1.340847       0.017793       0.110824      -0.174275       0.207293      -0.052404      -0.059517      -0.207455      -0.136283       0.763550      -0.255040      -0.104361       0.359401             36.980073      27.088407      -0.339554     -10.014574      32.436708      -6.380233      51.415102          -0.000005
          254              I      10.959908      -0.399204      18.207960      -0.466059     460.613723 0.18982172E+05  0.10477153E+07                                36.490369                           34.195899       1.550833       1.847893                    0.999960     168.604477     552.292509       0.480369       0.231011      -1.350141       0.176911      -0.045055      -0.006222       0.182664      -0.181919       0.182529       0.026872       0.414900      -0.119753      -0.294054      -0.068642       0.362696             39.111208      56.951264      -3.566252       5.715857      25.709072       6.631994      34.673287           0.000009
          255              I      -2.411655       7.544442      24.657707      -0.438215     450.728869 0.19902115E+05  0.11097433E+07                                35.931193                           35.042467       1.567797       1.852375                    0.999898     168.040545     550.300644       0.474746       0.231378      -1.351822      -0.118463       0.074731       0.264525       0.299318      -0.073612      -0.066616       0.192442      -0.011063       0.825361      -0.233520      -0.133821       0.367341             37.686807      33.832336      -4.639191      -7.841094      29.641571       7.999369      49.586512           0.000006
          256              I      -3.482614       4.527738      21.589019      -0.431534     422.411614 0.17962004E+05  0.97628820E+06                                34.245437                           33.116251       1.763799       1.910366                    0.999848     164.750255     532.819162       0.492180       0.228960      -1.355264      -0.127053      -0.154341      -0.012079       0.200274       0.220703       0.119679       0.062347      -0.211568      -0.539266      -0.251080      -0.109116       0.360196             36.499567      40.888190      12.216831       2.795960      43.262850      -1.036653      25.347662          -0.000001
          257              I      -5.250006      10.561984      26.737630      -0.451810     409.904486 0.18690795E+05  0.10302072E+07                                33.915307                           34.127142       1.471875       1.829640                    0.999941     169.333029     558.812071       0.475561       0.233670      -1.342943       0.109816       0.172007      -0.119089       0.236280       0.115117      -0.050691      -0.138007      -0.484357      -0.276983      -0.225848      -0.135382       0.361230             34.375492      30.301349      11.090841      -0.133410      43.034463       2.639930      29.790664           0.000008
          258              I      -3.918941       6.747739      28.922084      -0.445623     431.482014 0.18053051E+05  0.98574265E+06                                34.971318                           33.383710       1.563063       1.853782                    0.999926     167.875886     550.101746       0.484555       0.231499      -1.347056       0.175497      -0.078726       0.045036       0.197548      -0.245889       0.119518      -0.111867       0.159626      -0.282061      -0.217141      -0.146180       0.363321             36.514149      50.367622      -8.757714       1.803612      30.068135       1.102314      29.106690           0.000001
          259              I       6.161938      -1.867950      30.192350      -0.458809     436.265502 0.19058556E+05  0.10563307E+07                                35.492280                           34.521033       1.358032       1.799645                    0.999938     170.555353     565.676352       0.471289       0.234482      -1.340861      -0.017760       0.110662      -0.174686       0.207549       0.051762       0.059169      -0.207665      -0.136923       0.762193      -0.254343      -0.104961       0.359304             36.975916      27.086964       0.338782      10.012217      32.434789      -6.377940      51.405995          -0.000005
          260              I       3.860993       3.096396       2.925646      -0.466094     460.481359 0.18975573E+05  0.10472481E+07                                36.480947                           34.188009       1.553506       1.848505                    0.999960     168.594069     552.210912       0.480471       0.230985      -1.350194      -0.177710      -0.045192      -0.005718       0.183456       0.181083      -0.181499       0.027580       0.413268      -0.118602      -0.293293      -0.067475       0.360767             39.101200      56.932519       3.566247      -5.710425      25.705982       6.633536      34.665099           0.000009
          261              I       2.411658      11.040042       9.375394      -0.437894     450.413495 0.19883973E+05  0.11084666E+07                                35.910977                           35.023364       1.573649       1.853746                    0.999894     168.008626     550.110402       0.474944       0.231336      -1.351897       0.118833       0.074249       0.264432       0.299263       0.074136       0.067043       0.192604      -0.011100       0.825026      -0.233859      -0.133715       0.367575             37.664152      33.814065       4.637018       7.839336      29.625311       7.992079      49.553079           0.000006
          262              I       3.482616       8.023338       6.306705      -0.431375     422.459595 0.17964462E+05  0.97646142E+06                                34.249508                           33.119624       1.763527       1.910339                    0.999841     164.749601     532.838958       0.492127       0.228975      -1.355233       0.126416      -0.154175      -0.011973       0.199735      -0.221021      -0.120019       0.061975      -0.210915      -0.540058      -0.251581      -0.108841       0.360422             36.505176      40.896536     -12.220246      -2.797245      43.267051      -1.038529      25.351941          -0.000001
          263              I       5.250009      14.057584      11.455317      -0.451426     409.776796 0.18682962E+05  0.10296675E+07                                33.908023                           34.119545       1.471331       1.829610                    0.999942     169.311768     558.712606       0.475623       0.233664      -1.342952      -0.109288       0.171156      -0.118597       0.235167      -0.115701       0.050882      -0.138523      -0.485303      -0.277338      -0.226449      -0.135762       0.362211             34.368010      30.292719     -11.088705       0.132818      43.028828       2.636735      29.782484           0.000005
          264              I       3.918944      10.243339      13.639770      -0.445356     431.667388 0.18061767E+05  0.98635275E+06                                34.985070                           33.394758       1.561360       1.853320                    0.999927     167.882957     550.190044       0.484403       0.231541      -1.346975      -0.174703      -0.078900       0.044583       0.196810       0.246463      -0.120038      -0.112628       0.160638      -0.282003      -0.218038      -0.146443       0.364481             36.529710      50.392898       8.766154      -1.803472      30.079966       1.100881      29.116266           0.000000
          265              I       1.248514      12.535697       0.372277      -0.458809     436.265499 0.19058556E+05  0.10563307E+07                                35.492280                           34.521034       1.358032       1.799645                    0.999938     170.555347     565.676336       0.471289       0.234482      -1.340861       0.017760      -0.110662       0.174686       0.207549       0.051762       0.059169      -0.207665      -0.136923       0.762193      -0.254343      -0.104961       0.359304             36.975917      27.086964       0.338782      10.012217      32.434789      -6.377940      51.405996          -0.000005
          266              I       3.549459       7.571351      27.638981      -0.466094     460.481403 0.18975575E+05  0.10472483E+07                                36.480949                           34.188011       1.553506       1.848505                    0.999960     168.594073     552.210936       0.480471       0.230985      -1.350194       0.177710       0.045192       0.005718       0.183456       0.181083      -0.181499       0.027580       0.413268      -0.118603      -0.293293      -0.067475       0.360767             39.101203      56.932524       3.566247      -5.710427      25.705983       6.633536      34.665101           0.000010
          267              I       4.998794      -0.372295      21.189233      -0.437894     450.413499 0.19883973E+05  0.11084666E+07                                35.910977                           35.023364       1.573649       1.853746                    0.999894     168.008626     550.110403       0.474944       0.231336      -1.351897      -0.118833      -0.074249      -0.264432       0.299263       0.074136       0.067043       0.192604      -0.011100       0.825026      -0.233859      -0.133715       0.367575             37.664152      33.814065       4.637018       7.839336      29.625311       7.992079      49.553079           0.000006
          268              I       3.927836       2.644409      24.257922      -0.431375     422.459572 0.17964461E+05  0.97646133E+06                                34.249506                           33.119623       1.763528       1.910339                    0.999841     164.749599     532.838943       0.492127       0.228975      -1.355233      -0.126416       0.154175       0.011973       0.199735      -0.221021      -0.120019       0.061975      -0.210915      -0.540057      -0.251581      -0.108841       0.360422             36.505174      40.896534     -12.220245      -2.797245      43.267050      -1.038530      25.351940          -0.000001
          269              I       2.160443      -3.389837      19.109310      -0.451427     409.776874 0.18682967E+05  0.10296678E+07                                33.908029                           34.119550       1.471331       1.829610                    0.999942     169.311778     558.712664       0.475623       0.233664      -1.342952       0.109288      -0.171157       0.118597       0.235168      -0.115701       0.050882      -0.138523      -0.485303      -0.277338      -0.226449      -0.135762       0.362211             34.368016      30.292723     -11.088707       0.132817      43.028836       2.636736      29.782488           0.000006
          270              I       3.491508       0.424408      16.924857      -0.445355     431.667381 0.18061766E+05  0.98635272E+06                                34.985070                           33.394758       1.561361       1.853320                    0.999927     167.882953     550.190032       0.484403       0.231541      -1.346975       0.174703       0.078900      -0.044583       0.196810       0.246463      -0.120038      -0.112628       0.160638      -0.282002      -0.218039      -0.146443       0.364482             36.529710      50.392898       8.766154      -1.803472      30.079966       1.100880      29.116267           0.000000
          271              I      -1.248511       9.040097      15.654591      -0.458763     436.307488 0.19060856E+05  0.10564939E+07                                35.495376                           34.523594       1.358212       1.799683                    0.999936     170.560010     565.708102       0.471260       0.234488      -1.340847      -0.017793      -0.110824       0.174275       0.207293      -0.052403      -0.059517      -0.207455      -0.136283       0.763550      -0.255040      -0.104362       0.359402             36.980071      27.088406      -0.339554     -10.014573      32.436707      -6.380233      51.415100          -0.000005
          272              I      -3.549456      11.066951      12.356667      -0.466059     460.613765 0.18982174E+05  0.10477154E+07                                36.490371                           34.195902       1.550833       1.847893                    0.999960     168.604479     552.292530       0.480369       0.231011      -1.350141      -0.176911       0.045055       0.006222       0.182664      -0.181919       0.182528       0.026872       0.414900      -0.119753      -0.294054      -0.068642       0.362696             39.111211      56.951269      -3.566253       5.715857      25.709074       6.631994      34.673290           0.000009
          273              I       9.822107       3.123305       5.906920      -0.438215     450.728865 0.19902115E+05  0.11097433E+07                                35.931193                           35.042467       1.567797       1.852375                    0.999898     168.040544     550.300641       0.474746       0.231378      -1.351822       0.118463      -0.074731      -0.264525       0.299318      -0.073612      -0.066616       0.192442      -0.011063       0.825361      -0.233520      -0.133821       0.367341             37.686806      33.832335      -4.639191      -7.841094      29.641571       7.999369      49.586513           0.000006
          274              I      10.893066       6.140009       8.975608      -0.431534     422.411633 0.17962005E+05  0.97628827E+06                                34.245438                           33.116252       1.763799       1.910366                    0.999848     164.750258     532.819177       0.492180       0.228960      -1.355264       0.127053       0.154341       0.012079       0.200274       0.220703       0.119679       0.062347      -0.211568      -0.539266      -0.251080      -0.109116       0.360196             36.499569      40.888191      12.216831       2.795960      43.262852      -1.036653      25.347663          -0.000001
          275              I      12.660458       0.105763       3.826997      -0.451811     409.904465 0.18690794E+05  0.10302071E+07                                33.915305                           34.127141       1.471875       1.829640                    0.999941     169.333027     558.812056       0.475561       0.233670      -1.342943      -0.109816      -0.172007       0.119089       0.236279       0.115117      -0.050691      -0.138007      -0.484357      -0.276982      -0.225848      -0.135381       0.361230             34.375490      30.301347      11.090840      -0.133410      43.034460       2.639930      29.790663           0.000007
          276              I      11.329393       3.920008       1.642543      -0.445623     431.481958 0.18053048E+05  0.98574244E+06                                34.971314                           33.383706       1.563063       1.853782                    0.999926     167.875886     550.101724       0.484555       0.231499      -1.347056      -0.175497       0.078726      -0.045035       0.197548      -0.245889       0.119518      -0.111867       0.159626      -0.282060      -0.217141      -0.146179       0.363321             36.514144      50.367615      -8.757713       1.803612      30.068131       1.102314      29.106687           0.000001
          277              N       7.566070      -1.224029      17.039780      -0.167425      33.329059 0.48172217E+03  0.11505256E+05                                 8.907829                            7.283142      -0.264399       1.964944                    0.996635      27.205799      76.327630       0.621061       0.412926      -1.077035      -0.063016      -0.087930       0.009388       0.108586      -0.037238      -0.003497      -0.004853       0.008584       0.102619      -0.054985       0.020355       0.034630             10.134286       8.676432       4.068666       1.809593      11.280401       0.335735      10.446026           0.000001
          278              N       7.875827       1.619775      18.534390      -0.163861      36.329905 0.48165254E+03  0.11497181E+05                                 9.422958                            7.250172      -0.241051       1.969003                    0.997358      27.241734      76.277139       0.626981       0.409255      -1.080005      -0.050069       0.075171       0.068334       0.113257       0.028731       0.029363      -0.023900       0.026118      -0.042932      -0.056333       0.013921       0.042412             11.257586      11.735527      -1.335972       0.508849       9.544247       5.432365      12.492985           0.000001
          279              N       6.681263       4.685001      22.257161      -0.379892      43.306207 0.55489638E+03  0.13613769E+05                                10.320397                            7.608746       0.285855       2.097673                    0.998292      29.330697      81.120886       0.638108       0.391242      -1.100965      -0.127113       0.040313      -0.021825       0.135127       0.062033      -0.032632      -0.001585      -0.219684       0.229745      -0.168408       0.073789       0.094618             12.807437       9.881009      -0.624874       0.752522      12.359832       8.111062      16.181471          -0.000000
          280              N       4.809383       5.947515      22.960148      -0.381297      44.038183 0.53328868E+03  0.12935104E+05                                10.374871                            7.403466       0.345042       2.115094                    0.999266      29.080226      79.582335       0.655178       0.385424      -1.106742       0.056809      -0.085405      -0.079005       0.129472       0.072901       0.047742      -0.108107       0.056474      -0.003146      -0.162346       0.063513       0.098833             13.416493      22.252848       0.534519       6.268463       7.567166       2.335940      10.429464          -0.000001
          281              N       4.613747       4.490100      21.086536      -0.383822      43.581366 0.54562813E+03  0.13297119E+05                                10.275588                            7.466312       0.378251       2.119527                    0.999405      29.318644      80.164797       0.655992       0.383131      -1.109494       0.081575       0.053014       0.101212       0.140388      -0.046223      -0.108810      -0.076507      -0.043121      -0.168290      -0.173514       0.078141       0.095373             13.224319      19.872524      -6.434234      -3.829318      10.331920       3.774449       9.468512          -0.000002
          282              N       8.235976       7.178283      26.365047      -0.167462      37.101150 0.48943352E+03  0.11707981E+05                                 9.510923                            7.282887      -0.212322       1.975963                    0.997844      27.241056      75.893702       0.630047       0.406392      -1.083920      -0.048511      -0.037125      -0.094733       0.112721      -0.014093      -0.039808      -0.013008       0.013203      -0.086894      -0.056164       0.011971       0.044193             11.362058      12.345486      -1.084881       0.610338       9.423336       5.590588      12.317352           0.000001
          283              N      -0.072621       6.118618      22.134903      -0.161611      33.130480 0.47585292E+03  0.11301447E+05                                 8.787862                            7.186133      -0.231930       1.973362                    0.997238      27.003488      74.921048       0.633718       0.406957      -1.083722       0.109081      -0.016968      -0.005193       0.110515       0.007423       0.006165       0.007390      -0.077495       0.087329      -0.054365       0.018937       0.035427             10.023772      13.274015      -2.074107       0.753317       8.956359       2.580103       7.840942           0.000000
          284              N      -2.355040       7.981906      20.906205      -0.165149      34.524945 0.46875054E+03  0.11085363E+05                                 9.047428                            7.121567      -0.152604       1.995337                    0.998208      26.949453      74.488177       0.638348       0.405733      -1.085089      -0.023144       0.083704      -0.070845       0.112076       0.009861      -0.001973       0.036633       0.048009      -0.014787      -0.051821       0.021064       0.030757             10.831620       7.671134       0.373298       3.262413      13.210345      -4.312753      11.613381          -0.000000
          285              N       7.162943      11.938558      13.891623      -0.176243      34.831878 0.49918283E+03  0.12013995E+05                                 9.157861                            7.397156      -0.292695       1.948911                    0.996851      27.520906      77.195349       0.619123       0.411056      -1.079593       0.091721       0.001646       0.067197       0.113714       0.002727      -0.030475      -0.001694      -0.078160       0.013177      -0.056552       0.019216       0.037336             10.527333      10.734525       1.564937       4.602462      10.789404       0.247386      10.058072           0.000001
          286              N      -4.080192      10.999374      17.287353      -0.388840      45.474981 0.57863815E+03  0.14400540E+05                                10.770556                            7.821974       0.096517       2.029136                    0.998197      30.093731      84.878887       0.620694       0.396513      -1.093111       0.098080       0.100432      -0.008694       0.140648      -0.123934       0.010783       0.034803       0.039267       0.255586      -0.172439       0.071555       0.100884             13.792689      12.756293      -2.898844       7.388811      11.927698      -6.386055      16.694077           0.000000
          287              N      -2.163850      12.093940      18.060638      -0.394585      46.204785 0.56317971E+03  0.13934624E+05                                10.870816                            7.719046       0.079034       2.022467                    0.998425      30.082724      84.867182       0.623945       0.396745      -1.091903      -0.114954       0.000300      -0.090559       0.146340      -0.022080      -0.135311      -0.002277      -0.148439      -0.026579      -0.179376       0.074279       0.105097             14.249294       9.212274       4.797099      -0.820138      22.278263      -7.507347      11.257346           0.000001
          288              N      -3.371753      12.988107      16.235930      -0.381223      45.659483 0.61597544E+03  0.15552320E+05                                10.807359                            8.077323       0.075490       2.022706                    0.997765      30.220169      85.511110       0.610761       0.397194      -1.093973       0.009206      -0.094947       0.095334       0.134864       0.015835      -0.026090       0.119316       0.109235      -0.139978      -0.162252       0.074858       0.087395             13.596190      18.925232       6.594957       4.970846      12.016947       1.433534       9.846390           0.000002
          289              N       7.254831       2.271571       1.757466      -0.163775      33.192163 0.47927503E+03  0.11431562E+05                                 8.883291                            7.264310      -0.256182       1.968367                    0.996674      27.132356      76.056042       0.621942       0.412891      -1.077122       0.062742      -0.088806       0.009130       0.109117       0.036462       0.002626      -0.003872       0.009523       0.104598      -0.054446       0.019317       0.035129             10.103540       8.648528      -4.049511      -1.805595      11.239465       0.331305      10.422628           0.000001
          290              N       6.945074       5.115375       3.252076      -0.163469      36.306293 0.48126741E+03  0.11485415E+05                                 9.419024                            7.247346      -0.238913       1.969586                    0.997352      27.229001      76.226960       0.627109       0.409263      -1.080025       0.050304       0.074898       0.069332       0.113785      -0.028663      -0.027964      -0.023440       0.024485      -0.043422      -0.054998       0.013664       0.041334             11.251996      11.735008       1.335126      -0.510803       9.537601       5.426273      12.483380           0.000001
          291              N       8.139639       8.180601       6.974848      -0.382765      43.382731 0.55612763E+03  0.13651111E+05                                10.329869                            7.615280       0.284605       2.096742                    0.998341      29.366768      81.233577       0.638093       0.391047      -1.101137       0.125931       0.038904      -0.021472       0.133541      -0.062067       0.032523      -0.002956      -0.218800       0.225503      -0.167258       0.071652       0.095606             12.819445       9.892538       0.624056      -0.755588      12.369976       8.118052      16.195822          -0.000000
          292              N      10.011519       9.443115       7.677834      -0.381033      44.037343 0.53333160E+03  0.12936151E+05                                10.373894                            7.402885       0.335680       2.112019                    0.999219      29.081382      79.580423       0.655334       0.385333      -1.106830      -0.056401      -0.085853      -0.079758       0.130051      -0.072486      -0.047473      -0.106801       0.056973      -0.003047      -0.160987       0.063493       0.097494             13.415099      22.250576      -0.534626      -6.268150       7.566433       2.335476      10.428288          -0.000001
          293              N      10.207155       7.985700       5.804223      -0.384837      43.629568 0.54633939E+03  0.13318945E+05                                10.282708                            7.471070       0.374470       2.118073                    0.999395      29.336057      80.229010       0.655789       0.383120      -1.109489      -0.080032       0.052367       0.102010       0.139833       0.047140       0.108817      -0.076880      -0.045776      -0.166184      -0.174082       0.078624       0.095458             13.234087      19.888385       6.439005       3.831858      10.338748       3.777438       9.475127          -0.000002
          294              N       6.584927      10.673883      11.082734      -0.167424      37.100592 0.48942594E+03  0.11708611E+05                                 9.514833                            7.286067      -0.218092       1.974345                    0.997782      27.236265      75.901134       0.629444       0.406753      -1.083600       0.048092      -0.037495      -0.093897       0.111961       0.014005       0.039548      -0.012607       0.013124      -0.088252      -0.056004       0.011913       0.044091             11.366580      12.349263       1.085423      -0.609903       9.427634       5.593804      12.322843           0.000001
          295              N       0.072624       9.614218       6.852589      -0.163197      33.240915 0.47780326E+03  0.11361569E+05                                 8.813984                            7.206122      -0.237526       1.970796                    0.997200      27.059880      75.170510       0.632021       0.407554      -1.083116      -0.109525      -0.017077      -0.004548       0.110941      -0.007043      -0.006389       0.006621      -0.077192       0.087826      -0.054272       0.019546       0.034726             10.056229      13.325277       2.085347      -0.754919       8.982052       2.586039       7.861360           0.000000
          296              N       2.355042      11.477506       5.623891      -0.162941      34.397506 0.46671298E+03  0.11023805E+05                                 9.021652                            7.103377      -0.152213       1.996350                    0.998208      26.890133      74.249265       0.639607       0.405426      -1.085429       0.023813       0.081698      -0.071790       0.111335      -0.009931       0.001640       0.036886       0.046237      -0.014369      -0.051494       0.020759       0.030735             10.796680       7.651973      -0.375031      -3.253466      13.163401      -4.289476      11.574665          -0.000000
          297              N       7.657961       8.442958      29.173936      -0.175718      34.836667 0.49926618E+03  0.12016556E+05                                 9.159265                            7.398080      -0.300207       1.946396                    0.996824      27.523137      77.204509       0.619043       0.411090      -1.079566      -0.092858       0.000995       0.068858       0.115607      -0.002552       0.029771      -0.002942      -0.076471       0.013068      -0.055287       0.018413       0.036874             10.529246      10.736740      -1.564866      -4.603914      10.791062       0.247338      10.059935           0.000001
          298              N       4.080195      14.494974       2.005040      -0.390721      45.573784 0.58004218E+03  0.14444611E+05                                10.786649                            7.831682       0.093419       2.027985                    0.998220      30.126029      85.004161       0.620266       0.396535      -1.093066      -0.096030       0.100375      -0.009867       0.139263       0.124444      -0.011313       0.034787       0.039447       0.256304      -0.173146       0.072321       0.100825             13.816758      12.778213       2.905384      -7.404091      11.947464      -6.399062      16.724597           0.000000
          299              N       2.163853      15.589540       2.778325      -0.394267      46.243361 0.56368799E+03  0.13950806E+05                                10.877911                            7.723527       0.081852       2.022759                    0.998462      30.093493      84.917682       0.623623       0.396848      -1.091796       0.115810       0.001163      -0.091106       0.147355       0.022680       0.134957      -0.003261      -0.148546      -0.024241      -0.179167       0.074477       0.104690             14.259260       9.218387      -4.801010       0.820964      22.294365      -7.513423      11.265027           0.000001
          300              N       3.371757      16.483707       0.953616      -0.382100      45.689845 0.61643354E+03  0.15566198E+05                                10.810402                            8.078999       0.074099       2.022278                    0.997802      30.230011      85.534887       0.610871       0.397064      -1.094104      -0.010076      -0.094863       0.095760       0.135169      -0.014279       0.025198       0.118444       0.108778      -0.138188      -0.160710       0.073539       0.087171             13.601026      18.933278      -6.596822      -4.974065      12.019740       1.433697       9.850059           0.000002
          301              N       0.155621       8.396176      28.807161      -0.163775      33.192163 0.47927503E+03  0.11431562E+05                                 8.883291                            7.264310      -0.256182       1.968367                    0.996674      27.132356      76.056042       0.621942       0.412891      -1.077122      -0.062742       0.088806      -0.009130       0.109117       0.036462       0.002626      -0.003872       0.009523       0.104598      -0.054446       0.019317       0.035129             10.103540       8.648528      -4.049511      -1.805595      11.239465       0.331305      10.422628           0.000001
          302              N       0.465378       5.552372      27.312551      -0.163469      36.306293 0.48126741E+03  0.11485415E+05                                 9.419024                            7.247347      -0.238913       1.969586                    0.997352      27.229001      76.226961       0.627109       0.409263      -1.080025      -0.050304      -0.074898      -0.069332       0.113785      -0.028663      -0.027964      -0.023441       0.024485      -0.043422      -0.054998       0.013664       0.041334             11.251996      11.735008       1.335126      -0.510803       9.537601       5.426273      12.483380           0.000001
          303              N      -0.729187       2.487146      23.589779      -0.382765      43.382731 0.55612761E+03  0.13651111E+05                                10.329870                            7.615281       0.284605       2.096742                    0.998341      29.366767      81.233576       0.638093       0.391047      -1.101137      -0.125931      -0.038904       0.021472       0.133541      -0.062067       0.032523      -0.002956      -0.218800       0.225503      -0.167258       0.071652       0.095606             12.819446       9.892538       0.624056      -0.755588      12.369976       8.118053      16.195823          -0.000000
          304              N      -2.601067       1.224632      22.886793      -0.381033      44.037344 0.53333160E+03  0.12936151E+05                                10.373895                            7.402885       0.335680       2.112019                    0.999219      29.081381      79.580423       0.655333       0.385333      -1.106830       0.056401       0.085853       0.079758       0.130051      -0.072486      -0.047473      -0.106801       0.056973      -0.003047      -0.160987       0.063493       0.097494             13.415100      22.250578      -0.534626      -6.268150       7.566433       2.335477      10.428289          -0.000001
          305              N      -2.796703       2.682047      24.760404      -0.384837      43.629568 0.54633937E+03  0.13318945E+05                                10.282708                            7.471070       0.374470       2.118073                    0.999395      29.336056      80.229008       0.655789       0.383120      -1.109489       0.080032      -0.052367      -0.102010       0.139833       0.047140       0.108817      -0.076880      -0.045776      -0.166184      -0.174082       0.078624       0.095458             13.234087      19.888386       6.439005       3.831858      10.338748       3.777438       9.475127          -0.000002
          306              N       0.825525      -0.006136      19.481893      -0.167424      37.100593 0.48942595E+03  0.11708612E+05                                 9.514834                            7.286068      -0.218092       1.974345                    0.997782      27.236265      75.901138       0.629444       0.406753      -1.083600      -0.048092       0.037495       0.093897       0.111961       0.014005       0.039548      -0.012607       0.013124      -0.088252      -0.056004       0.011913       0.044091             11.366581      12.349263       1.085423      -0.609903       9.427635       5.593805      12.322844           0.000001
          307              N       7.337828       1.053529      23.712038      -0.163197      33.240915 0.47780326E+03  0.11361569E+05                                 8.813984                            7.206122      -0.237526       1.970796                    0.997200      27.059880      75.170511       0.632021       0.407554      -1.083116       0.109525       0.017077       0.004548       0.110941      -0.007043      -0.006389       0.006621      -0.077192       0.087827      -0.054272       0.019546       0.034726             10.056230      13.325277       2.085347      -0.754918       8.982052       2.586039       7.861360           0.000000
          308              N       5.055410      -0.809759      24.940736      -0.162941      34.397506 0.46671298E+03  0.11023805E+05                                 9.021652                            7.103377      -0.152213       1.996350                    0.998208      26.890133      74.249266       0.639607       0.405426      -1.085429      -0.023813      -0.081698       0.071790       0.111335      -0.009931       0.001640       0.036886       0.046237      -0.014369      -0.051494       0.020759       0.030735             10.796680       7.651973      -0.375031      -3.253466      13.163402      -4.289476      11.574665          -0.000000
          309              N      -0.247509       2.224789       1.390691      -0.175718      34.836665 0.49926615E+03  0.12016555E+05                                 9.159265                            7.398080      -0.300207       1.946396                    0.996824      27.523136      77.204507       0.619043       0.411090      -1.079566       0.092858      -0.000995      -0.068858       0.115607      -0.002552       0.029771      -0.002942      -0.076471       0.013067      -0.055287       0.018413       0.036874             10.529246      10.736740      -1.564866      -4.603914      10.791062       0.247338      10.059935           0.000001
          310              N       3.330257      -3.827227      28.559587      -0.390721      45.573785 0.58004218E+03  0.14444611E+05                                10.786650                            7.831682       0.093419       2.027985                    0.998220      30.126029      85.004161       0.620266       0.396535      -1.093066       0.096030      -0.100375       0.009867       0.139263       0.124444      -0.011313       0.034787       0.039447       0.256304      -0.173146       0.072321       0.100825             13.816758      12.778213       2.905384      -7.404091      11.947464      -6.399062      16.724597           0.000000
          311              N       5.246599      -4.921793      27.786302      -0.394267      46.243362 0.56368800E+03  0.13950807E+05                                10.877912                            7.723527       0.081852       2.022759                    0.998462      30.093493      84.917684       0.623622       0.396848      -1.091796      -0.115810      -0.001163       0.091106       0.147355       0.022680       0.134957      -0.003261      -0.148546      -0.024241      -0.179167       0.074477       0.104690             14.259261       9.218387      -4.801011       0.820964      22.294367      -7.513424      11.265027           0.000001
          312              N       4.038695      -5.815960      29.611011      -0.382100      45.689846 0.61643357E+03  0.15566199E+05                                10.810402                            8.078999       0.074099       2.022278                    0.997802      30.230012      85.534888       0.610871       0.397064      -1.094104       0.010076       0.094863      -0.095760       0.135169      -0.014279       0.025198       0.118443       0.108778      -0.138188      -0.160710       0.073539       0.087171             13.601025      18.933278      -6.596821      -4.974065      12.019740       1.433697       9.850058           0.000002
          313              N      -0.155618      11.891776      13.524847      -0.167425      33.329059 0.48172217E+03  0.11505256E+05                                 8.907829                            7.283142      -0.264399       1.964944                    0.996635      27.205799      76.327629       0.621061       0.412926      -1.077035       0.063016       0.087930      -0.009388       0.108586      -0.037238      -0.003497      -0.004853       0.008584       0.102619      -0.054985       0.020355       0.034630             10.134286       8.676432       4.068665       1.809593      11.280401       0.335735      10.446026           0.000001
          314              N      -0.465375       9.047972      12.030237      -0.163861      36.329905 0.48165254E+03  0.11497181E+05                                 9.422958                            7.250172      -0.241051       1.969003                    0.997358      27.241734      76.277140       0.626981       0.409255      -1.080005       0.050069      -0.075171      -0.068334       0.113257       0.028731       0.029363      -0.023900       0.026118      -0.042932      -0.056333       0.013921       0.042412             11.257586      11.735527      -1.335972       0.508849       9.544247       5.432365      12.492985           0.000001
          315              N       0.729189       5.982746       8.307466      -0.379892      43.306206 0.55489637E+03  0.13613768E+05                                10.320397                            7.608746       0.285856       2.097673                    0.998292      29.330697      81.120885       0.638108       0.391242      -1.100965       0.127113      -0.040313       0.021825       0.135127       0.062033      -0.032632      -0.001585      -0.219684       0.229745      -0.168408       0.073789       0.094618             12.807437       9.881008      -0.624874       0.752522      12.359831       8.111061      16.181471          -0.000000
          316              N       2.601069       4.720232       7.604479      -0.381297      44.038181 0.53328867E+03  0.12935103E+05                                10.374870                            7.403466       0.345042       2.115094                    0.999266      29.080227      79.582334       0.655178       0.385424      -1.106742      -0.056809       0.085405       0.079005       0.129472       0.072901       0.047742      -0.108107       0.056474      -0.003146      -0.162346       0.063513       0.098833             13.416491      22.252845       0.534519       6.268462       7.567166       2.335940      10.429463          -0.000001
          317              N       2.796705       6.177647       9.478091      -0.383822      43.581363 0.54562809E+03  0.13297118E+05                                10.275587                            7.466311       0.378251       2.119527                    0.999405      29.318644      80.164794       0.655992       0.383130      -1.109494      -0.081575      -0.053014      -0.101212       0.140388      -0.046223      -0.108810      -0.076507      -0.043121      -0.168290      -0.173514       0.078141       0.095373             13.224317      19.872522      -6.434234      -3.829318      10.331919       3.774448       9.468511          -0.000002
          318              N      -0.825524       3.489464       4.199580      -0.167462      37.101148 0.48943349E+03  0.11707980E+05                                 9.510923                            7.282886      -0.212321       1.975963                    0.997844      27.241055      75.893698       0.630047       0.406392      -1.083920       0.048511       0.037125       0.094733       0.112721      -0.014093      -0.039808      -0.013008       0.013203      -0.086894      -0.056164       0.011971       0.044193             11.362058      12.345486      -1.084881       0.610338       9.423336       5.590588      12.317351           0.000001
          319              N       7.483073       4.549129       8.429724      -0.161611      33.130480 0.47585292E+03  0.11301447E+05                                 8.787861                            7.186133      -0.231929       1.973362                    0.997238      27.003488      74.921048       0.633718       0.406957      -1.083722      -0.109081       0.016968       0.005193       0.110515       0.007423       0.006165       0.007390      -0.077495       0.087329      -0.054365       0.018937       0.035427             10.023772      13.274014      -2.074107       0.753317       8.956359       2.580103       7.840942           0.000000
          320              N       9.765492       2.685841       9.658422      -0.165149      34.524945 0.46875053E+03  0.11085363E+05                                 9.047428                            7.121567      -0.152604       1.995337                    0.998208      26.949453      74.488177       0.638348       0.405733      -1.085089       0.023144      -0.083704       0.070845       0.112076       0.009861      -0.001973       0.036633       0.048009      -0.014787      -0.051821       0.021064       0.030757             10.831620       7.671134       0.373298       3.262413      13.210345      -4.312753      11.613381          -0.000000
          321              N       0.247509      -1.270811      16.673004      -0.176243      34.831878 0.49918283E+03  0.12013995E+05                                 9.157861                            7.397156      -0.292695       1.948911                    0.996851      27.520906      77.195350       0.619123       0.411056      -1.079593      -0.091721      -0.001646      -0.067197       0.113714       0.002727      -0.030475      -0.001694      -0.078160       0.013177      -0.056552       0.019216       0.037336             10.527334      10.734525       1.564937       4.602462      10.789404       0.247386      10.058072           0.000001
          322              N      11.490644      -0.331627      13.277274      -0.388840      45.474979 0.57863812E+03  0.14400539E+05                                10.770556                            7.821974       0.096517       2.029136                    0.998197      30.093730      84.878884       0.620694       0.396513      -1.093111      -0.098080      -0.100432       0.008694       0.140648      -0.123934       0.010783       0.034803       0.039267       0.255586      -0.172439       0.071555       0.100884             13.792689      12.756293      -2.898843       7.388811      11.927697      -6.386055      16.694076           0.000000
          323              N       9.574302      -1.426193      12.503989      -0.394585      46.204784 0.56317969E+03  0.13934624E+05                                10.870815                            7.719046       0.079034       2.022467                    0.998425      30.082724      84.867180       0.623945       0.396745      -1.091903       0.114954      -0.000300       0.090559       0.146340      -0.022080      -0.135311      -0.002277      -0.148439      -0.026579      -0.179376       0.074279       0.105097             14.249294       9.212274       4.797099      -0.820138      22.278261      -7.507346      11.257345           0.000001
          324              N      10.782205      -2.320360      14.328697      -0.381223      45.659483 0.61597545E+03  0.15552320E+05                                10.807359                            8.077323       0.075490       2.022706                    0.997765      30.220169      85.511112       0.610761       0.397194      -1.093973      -0.009206       0.094947      -0.095334       0.134864       0.015835      -0.026090       0.119316       0.109235      -0.139978      -0.162252       0.074858       0.087395             13.596190      18.925232       6.594957       4.970846      12.016947       1.433534       9.846391           0.000002

******************************************************
Auxiliary information for the entire system
The total spin magnetic moment of the unit cell is   0.000087
The total net atomic charge of the unit cell is   0.000004
Accuracy of reproducing the electrostatic potential in the unit cell:
  The inner radius (bohr) =    5.0000
  The outer radius (bohr) =   12.0000
  Valid grid points have density less than (e/(bohr^3)) =    0.0001
  The number of valid grid points were=       655270
  The rms potential error without charges in kcal/mol is=      5.50524
  The rms potential error with partial charges in kcal/mol is=      1.39618
  The RRMSE value at monopole order=      0.25361
  The rms potential error with partial charges and cloud penetration in kcal/mol is=      1.38347
  The RRMSE value at monopole order with cloud penetration is=      0.25130
  The rms potential error with partial charges and atomic dipoles in kcal/mol is=      0.64339
  The RRMSE value at dipole order=      0.11687
  The rms potential error with partial charges, atomic dipoles and cloud penetration in kcal/mol is=      0.62741
  The RRMSE value at dipole order with cloud penetration=      0.11397

******************************************************
The electron densities and ab initio electrostatic potential were computed in VASP using the PBE functional and
projector augmented wave method. See the main text of the journal article for a description of computational details.
The atomic charges, dipoles, and quadrupoles were computed with the DDEC6 method as described in
(a) T. A. Manz and N. Gabaldon Limas, RSC Adv. 6 (2016) 47771-47801 DOI: 10.1039/c6ra04656h
(b) N. Gabaldon Limas and T. A. Manz, RSC Adv. 8 (2018) 2678-2707 DOI: 10.1039/c7ra11829e.
For each atom in the material, the electron cloud parameters were fit to the spherically averaged atom-in-material
electron density using radial positions for which this density was between 10^-4 and 10^-2 electrons per cubic bohr.
The polarizabilities, dispersion coefficients, and quantum Drude oscillator (QDO) parameters were fit using the MCLF method.
The magnetic structure of the system was optimized in VASP from the default ferromagnetic initial guess using spin polarization.
The atomic spin moments (ASMs) were computed on this optimized magnetic structure using the DDEC6 partition as inputs
to the method of T. A. Manz and D. S. Sholl, J. Chem. Theory Comput. 7 (2011) 4146-4164 DOI: 10.1021/ct200539n.
The RMSE and RRMSE were computed using a uniform grid with Ewald summation.
