# Supplementary material for: A collection of forcefield precursors for metal–organic frameworks
Source: RSC Adv. 2019 Nov 13;9(63):36492–507. doi: 10.1039/c9ra07327b (PMC9075174; doi:10.1039/c9ra07327b)
Supplement: RA-009-C9RA07327B-s3991 [file RA-009-C9RA07327B-s3991.xyz]

  324
jmolscript: load "" {1 1 1} spacegroup "x,y,z" unitcell [{     15.101000     0.000000     0.000000 }, {     -7.550476    17.056297     0.000000 }, {      0.000000    -5.830663    29.672257 }]
Zn    -1.519596     9.999289    13.293171     0.462573
Zn     1.854255    -0.921912    17.787925     0.466575
Zn     9.724298     4.487276     8.365203     0.437972
Zn     1.519631     7.083957    28.129300     0.462783
Zn    13.246752     1.993420     2.951796     0.466468
Zn     5.376720     1.571945    23.201331     0.437822
Zn     6.030893     4.141677     1.542957     0.462783
Zn    -5.696228     9.232214    26.720461     0.466468
Zn     2.173804     9.653689     6.470926     0.437822
Zn     9.070120     1.226345    16.379086     0.462573
Zn     5.696269    12.147546    11.884332     0.466574
Zn    -2.173774     6.738358    21.307054     0.437972
H     14.811061    -3.003925    17.022974     0.090433
H     12.861522    -3.086431    15.758936     0.139757
H     -1.144651     0.440021    14.061683     0.140647
H      0.736934     0.440717    15.429574     0.088782
H      0.548190    14.210152    11.619656     0.137164
H     11.716872     2.210667    12.394102     0.136338
H     11.233643     3.997324    10.940161     0.091827
H      9.149699    -0.046868    10.272535     0.127547
H     -2.153395     4.342302     4.809873     0.087672
H     -1.048000     5.411894     6.518995     0.126011
H      2.218343     3.195025     5.613991     0.123920
H      0.995160     2.203717     3.940476     0.086228
H     -0.924168     7.280525     9.109383     0.120525
H     -2.017479     8.614735    10.652340     0.085259
H      1.286622     9.102584    12.735333     0.091959
H      2.472048     7.794236    11.251720     0.126243
H      5.366907     6.508983     9.928337     0.135983
H      7.653198     6.106864     9.960977     0.099374
H      7.281709     3.492239     7.035292     0.085843
H      4.996928     3.743768     6.987817     0.135103
H      0.501373    11.289394    15.251540     0.097437
H      2.041678    13.055696    15.168458     0.126630
H     -0.874327    12.354661    11.687902     0.089932
H      8.837110     1.735795     8.821562     0.090418
H      0.289940    -0.088594     2.186845     0.089866
H      2.239478    -0.171100     0.922807     0.139900
H      1.144660    -2.475310    28.897811     0.140470
H     -0.736924     3.356049     0.593445     0.088984
H     -0.548143    11.294820    26.455784     0.136685
H      3.384141    -0.704664    27.230230     0.135250
H      3.867375     1.081992    25.776290     0.093393
H      5.951307    -2.962199    25.108664     0.128435
H      2.153410     1.426970    19.646001     0.085820
H      1.048019     2.496563    21.355123     0.126011
H     12.882669     0.279694    20.450120     0.123930
H     -0.995152    -0.711614    18.776604     0.085900
H      0.924194     4.365194    23.945511     0.119780
H      2.017509     5.699404    25.488469     0.085467
H     -1.286589     6.187252    27.571461     0.092913
H     -2.472020     4.878905    26.087848     0.127561
H      9.734117     3.593652    24.764466     0.137073
H      7.447825     3.191532    24.797105     0.099573
H      7.819305     0.576908    21.871421     0.083896
H     10.104086     0.828436    21.823945     0.135014
H     -0.501333    14.204725     0.415412     0.097895
H     -2.041633    15.971027     0.332329     0.128700
H      0.874369     9.439329    26.524031     0.089791
H      6.263900    -1.179537    23.657691     0.090254
H      7.260584    11.314228    27.485412     0.089866
H     12.861522    -5.659563    28.749450     0.139900
H      6.405864    13.700944     0.774446     0.140470
H      8.287448     7.869585    29.078812     0.088983
H      8.098667    -0.069186     3.216473     0.136685
H      4.166383    11.930298     2.442027     0.135250
H      3.683149    10.143642     3.895967     0.093393
H      1.599217    14.187833     4.563593     0.128435
H      5.397114     9.798664    10.026256     0.085820
H      6.502505     8.729071     8.317134     0.126011
H     -5.332145    10.945940     9.222137     0.123930
H      8.545676    11.937248    10.895653     0.085900
H      6.626330     6.860440     5.726746     0.119781
H      5.533015     5.526230     4.183788     0.085467
H      8.837113     5.038382     2.100796     0.092913
H     10.022544     6.346729     3.584409     0.127561
H     -2.183593     7.631982     4.907791     0.137073
H      0.102699     8.034102     4.875152     0.099573
H     -0.268781    10.648726     7.800836     0.083896
H     -2.553562    10.397198     7.848312     0.135013
H      8.051857    -2.979091    29.256845     0.097896
H      9.592157    -4.745393    29.339928     0.128700
H      6.676155     1.786305     3.148226     0.089791
H      1.286624    12.405171     6.014566     0.090254
H     -7.260537    14.229559    12.649283     0.090433
H      2.239478    -2.744232    13.913321     0.139757
H      8.695175    10.785613    15.610574     0.140647
H      6.813590    10.784917    14.242683     0.088783
H      7.002334    -2.984518    18.052601     0.137164
H     -4.166348     9.014967    17.278155     0.136338
H     -3.683119     7.228310    18.732096     0.091827
H     -1.599175    11.272502    19.399722     0.127547
H      9.703919     6.883332    24.862384     0.087672
H      8.598524     5.813740    23.153262     0.126011
H      5.332181     8.030609    24.058266     0.123920
H      6.555364     9.021917    25.731781     0.086228
H      8.474692     3.945109    20.562874     0.120525
H      9.568003     2.610899    19.019917     0.085259
H      6.263902     2.123050    16.936924     0.091959
H      5.078476     3.431398    18.420537     0.126243
H      2.183617     4.716651    19.743920     0.135983
H     -0.102674     5.118770    19.711280     0.099374
H      0.268815     7.733395    22.636965     0.085843
H      2.553596     7.481866    22.684440     0.135103
H      7.049151    -0.063760    14.420717     0.097436
H      5.508846    -1.830062    14.503799     0.126630
H      8.424851    -1.129027    17.984355     0.089932
H     -1.286586     9.489839    20.850695     0.090418
C     14.608709    -2.284685    16.435463     0.071600
C     13.456502    -2.349251    15.687722    -0.148274
C     13.192236    -1.280085    14.812391     0.067542
C     -1.005723    -0.259508    14.687767    -0.140931
C      0.117792    -0.275996    15.500787     0.093748
C     11.932812    -1.245375    13.993436     0.367718
C      9.996863    -2.181414    13.340647     0.384165
C     10.683961    -0.234797    12.426741     0.386493
C      1.446699    13.788501    13.435598     0.062362
C      0.563290    13.611854    12.355528    -0.140012
C     10.452917     0.862008    11.480196     0.067534
C     11.103771     2.095342    11.679000    -0.130629
C     10.825914     3.152029    10.797734     0.091430
C      9.613301     0.768222    10.429798    -0.138934
C     -1.257906     4.089493     5.002743     0.090836
C     -0.607052     4.740654     6.011599    -0.148359
C      0.735427     4.397055     6.284584     0.061945
C      1.310773     3.441829     5.486400    -0.141027
C      0.566293     2.845161     4.495347     0.102216
C      1.495008     5.034805     7.361687     0.375537
C      1.603738     6.478383     9.094547     0.380964
C      3.461159     5.381520     8.426921     0.370393
C      0.884932     7.373258    10.026256     0.057416
C     -0.451506     7.639625     9.851189    -0.150448
C     -1.091787     8.440734    10.773997     0.091830
C      0.836611     8.727594    11.987592     0.091747
C      1.543336     7.946691    11.118195    -0.134919
C      4.918405     5.140138     8.492200     0.068512
C      5.741411     5.863720     9.340827    -0.141869
C      7.106541     5.651143     9.328958     0.091047
C      6.881534     4.115870     7.628737     0.083220
C      5.519424     4.244506     7.599065    -0.142503
C      0.522515    11.867311    14.497865     0.098655
C      1.427067    12.936959    14.453356    -0.144199
C     -0.286898    12.514829    12.417840     0.076466
C      9.413969     1.837884     9.569303     0.083780
C      0.492294     0.630646     1.599335     0.070425
C      1.644500     0.566081     0.851594    -0.146915
C      1.908769     1.635247    -0.023738     0.066828
C      1.005730    -3.174840    29.523896    -0.141564
C     -0.117784     2.639336     0.664659     0.095531
C      3.168192    -4.160707    28.829565     0.371500
C      5.104139    -5.096745    28.176775     0.382061
C      4.417046    -3.150128    27.262870     0.386053
C     -1.446653    10.873170    28.271726     0.063968
C     -0.563245    10.696522    27.191656    -0.138588
C      4.648092    -2.053324    26.316325     0.066445
C      3.997241    -0.819990    26.515129    -0.128061
C      4.275101     0.236697    25.633863     0.087429
C      5.487707    -2.147109    25.265927    -0.141812
C      1.257920     1.174161    19.838871     0.091013
C      0.607069     1.825322    20.847728    -0.147860
C     -0.735411     1.481723    21.120713     0.060080
C     -1.310760     0.526498    20.322529    -0.141682
C     -0.566282    -0.070170    19.331475     0.103305
C     -1.494990     2.119474    22.197815     0.381946
C     -1.603715     3.563052    23.930675     0.380286
C     11.639861     2.466188    23.263049     0.370300
C     -0.884905     4.457927    24.862384     0.057193
C      0.451533     4.724294    24.687318    -0.149724
C      1.091817     5.525403    25.610125     0.091614
C     -0.836580     5.812262    26.823720     0.090276
C     -1.543308     5.031359    25.954323    -0.136995
C     10.182614     2.224807    23.328328     0.068039
C      9.359611     2.948388    24.176955    -0.144568
C      7.994480     2.735811    24.165086     0.092805
C      8.219482     1.200538    22.464866     0.087755
C      9.581593     1.329174    22.435194    -0.142965
C     -0.522474     8.951980    29.333993     0.099051
C     -1.427022    10.021627    29.289485    -0.147191
C      0.286940     9.599497    27.253968     0.077055
C      5.687042    -1.077448    24.405431     0.084562
C      7.058230    10.594988    28.072922     0.070425
C      5.906024    10.659553    28.820663    -0.146915
C      5.641755    15.421050     0.023738     0.066828
C      6.544794    14.400474     0.148361    -0.141564
C      7.668308     8.586298    29.007598     0.095531
C      4.382332    15.386341     0.842692     0.371500
C      2.446385    16.322379     1.495482     0.382061
C      3.133478    14.375762     2.409387     0.386053
C      8.997177     0.352464     1.400531     0.063968
C      8.113769     0.529112     2.480601    -0.138588
C      2.902432    13.278958     3.355932     0.066445
C      3.553283    12.045624     3.157128    -0.128061
C      3.275423    10.988937     4.038394     0.087430
C      2.062817    13.372743     4.406330    -0.141812
C      6.292604    10.051473     9.833386     0.091013
C      6.943455     9.400312     8.824529    -0.147860
C      8.285935     9.743911     8.551544     0.060080
C      8.861284    10.699136     9.349728    -0.141681
C      8.116806    11.295804    10.340782     0.103305
C      9.045514     9.106160     7.474442     0.381947
C      9.154239     7.662582     5.741582     0.380286
C     -4.089337     8.759446     6.409208     0.370300
C      8.435429     6.767707     4.809873     0.057193
C      7.098991     6.501340     4.984939    -0.149724
C      6.458707     5.700231     4.062132     0.091614
C      8.387104     5.413372     2.848537     0.090276
C      9.093832     6.194275     3.717934    -0.136995
C     -2.632090     9.000827     6.343929     0.068039
C     -1.809087     8.277246     5.495302    -0.144568
C     -0.443956     8.489823     5.507171     0.092805
C     -0.668958    10.025096     7.207391     0.087756
C     -2.031069     9.896460     7.237063    -0.142965
C      8.072998     2.273654     0.338264     0.099051
C      8.977546     1.204007     0.382772    -0.147191
C      7.263584     1.626137     2.418289     0.077055
C      1.863482    12.303082     5.266826     0.084562
C     -7.058185    13.510319    13.236794     0.071600
C     -5.905978    13.574885    13.984535    -0.148274
C     -5.641712    12.505719    14.859866     0.067541
C      8.556247    11.485142    14.984490    -0.140931
C      7.432732    11.501630    14.171470     0.093748
C     -4.382288    12.471009    15.678821     0.367718
C     -2.446339    13.407048    16.331610     0.384165
C     -3.133437    11.460431    17.245516     0.386493
C      6.103825    -2.562867    16.236659     0.062362
C      6.987234    -2.386220    17.316729    -0.140013
C     -2.902393    10.363626    18.192061     0.067534
C     -3.553247     9.130292    17.993257    -0.130629
C     -3.275390     8.073605    18.874523     0.091430
C     -2.062777    10.457412    19.242459    -0.138934
C      8.808430     7.136141    24.669514     0.090836
C      8.157576     6.484980    23.660658    -0.148359
C      6.815097     6.828579    23.387673     0.061945
C      6.239751     7.783805    24.185857    -0.141027
C      6.984231     8.380473    25.176910     0.102216
C      6.055516     6.190829    22.310570     0.375536
C      5.946786     4.747251    20.577710     0.380963
C      4.089365     5.844114    21.245336     0.370393
C      6.665592     3.852376    19.646001     0.057416
C      8.002030     3.586009    19.821068    -0.150448
C      8.642311     2.784900    18.898260     0.091829
C      6.713913     2.498040    17.684665     0.091747
C      6.007188     3.278943    18.554062    -0.134919
C      2.632119     6.085496    21.180057     0.068512
C      1.809113     5.361914    20.331430    -0.141869
C      0.443983     5.574491    20.343299     0.091047
C      0.668990     7.109764    22.043520     0.083220
C      2.031100     6.981128    22.073192    -0.142503
C      7.028009    -0.641677    15.174392     0.098655
C      6.123457    -1.711325    15.218901    -0.144199
C      7.837422    -1.289195    17.254417     0.076466
C     -1.863445     9.387750    20.102954     0.083779
I      2.292635    -3.088951    19.026741    -0.445980
I      3.566560     0.615249    16.709635    -0.441794
I     10.217192     3.425081     6.085483    -0.451925
I     10.944612     6.514563     9.264569    -0.431675
I     -3.715885    10.745333    12.270665    -0.457507
I     -1.208215     8.617636    15.368152    -0.456487
I     12.808367    -0.173620     4.190613    -0.446000
I     11.534451     3.530580     1.873506    -0.440987
I      4.883821     0.509750    20.921612    -0.452001
I      4.156411     3.599232    24.100697    -0.431754
I      3.715922     7.830001    27.106794    -0.457080
I      1.208247    11.532968     0.532024    -0.456644
I     -5.257843    11.399254    25.481644    -0.446000
I     -3.983927     7.695054    27.798751    -0.440987
I      2.666703    10.715884     8.750645    -0.452001
I      3.394113     7.626402     5.571560    -0.431754
I      3.834602     3.395633     2.565463    -0.457080
I      6.342277    -0.307334    29.140233    -0.456643
I      5.257889    14.314585    10.645516    -0.445980
I      3.983964    10.610385    12.962622    -0.441793
I     -2.666668     7.800553    23.586774    -0.451924
I     -3.394088     4.711071    20.407688    -0.431674
I     11.266409     0.480301    17.401592    -0.457508
I      8.758739     2.607998    14.304105    -0.456488
N      0.368467    -1.242241    16.373151    -0.178191
N     11.058463    -2.243909    14.144765    -0.391864
N      9.774879    -1.217997    12.465315    -0.403188
N     11.772743    -0.212829    13.165580    -0.382446
N     -0.703701     3.108378     4.266871    -0.167832
N      2.790674     4.716365     7.489278    -0.387778
N      2.920545     6.259774     9.269613    -0.388020
N      0.871338     5.935129     8.109428    -0.383140
N     -0.480196     8.981978    11.821427    -0.168971
N      7.686418     4.806096     8.438790    -0.166801
N     10.008950     2.992176     9.771074    -0.164937
N     -0.312571    11.673929    13.468237    -0.175097
N     -0.368462     1.673091     1.537023    -0.178781
N      4.042538    -5.159241    28.980893    -0.393403
N      5.326124    -4.133328    27.301444    -0.402334
N      3.328264    -3.128160    28.001709    -0.383414
N      0.703712     0.193046    19.102999    -0.166521
N     12.310344     1.801034    22.325406    -0.390729
N     -2.920522     3.344443    24.105742    -0.386877
N     -0.871317     3.019798    22.945556    -0.384178
N      0.480228     6.066646    26.657556    -0.167980
N      7.414600     1.890765    23.274918    -0.168932
N      5.092064     0.076845    24.607203    -0.161960
N      0.312611     8.758598    28.304366    -0.177226
N      7.918986     9.552543    28.135234    -0.178781
N      3.507986    16.384875     0.691364    -0.393403
N      2.224400    15.358962     2.370813    -0.402334
N      4.222260    14.353794     1.670548    -0.383414
N      6.846812    11.032588    10.569258    -0.166521
N     -4.759820     9.424600     7.346851    -0.390729
N     10.471046     7.881191     5.566515    -0.386877
N      8.421841     8.205836     6.726701    -0.384178
N      7.070296     5.158988     3.014701    -0.167980
N      0.135924     9.334869     6.397339    -0.168932
N      2.458460    11.148789     5.065054    -0.161960
N      7.237913     2.467036     1.367891    -0.177226
N      7.182057    12.467875    13.299106    -0.178191
N     -3.507939    13.469543    15.527492    -0.391864
N     -2.224355    12.443631    17.206942    -0.403188
N     -4.222219    11.438463    16.506677    -0.382446
N      8.254225     8.117256    25.405386    -0.167832
N      4.759850     6.509269    22.182979    -0.387778
N      4.629979     4.965860    20.402644    -0.388020
N      6.679186     5.290505    21.562829    -0.383139
N      8.030720     2.243656    17.850830    -0.168971
N     -0.135894     6.419538    21.233467    -0.166801
N     -2.458426     8.233458    19.901183    -0.164937
N      7.863095    -0.448295    16.204020    -0.175097

The following XYZ coordinates are in angstroms. Other properties are in atomic units.
The sperically averaged electron density of each atom fit to a function of the form exp(a - br)
eigen_1, eigen_2 and eigen_3 are the three eigenvalues of traceless quadrupole moment tensor
  atom number  atomic symbol              X              Y              Z     net charge C6 coefficient C8 coefficient C10 coefficient fluctuating dipole atomic polarizability isotropic forcefield polarizability              a              b squared Pearson coefficient          <r^3>          <r^4>         wp_QDO          m_QDO          q_QDO       dipole_x       dipole_y       dipole_z         dipole            Qxy            Qxz            Qyz     Q(x^2-y^2)  Q(3z^2 - R^2)        eigen_1        eigen_2        eigen_3 static polarizability      alpha(xx)      alpha(xy)      alpha(xz)      alpha(yy)      alpha(yz)      alpha(zz) atomic spin moment
            1             Zn      -1.519596       9.999289      13.293171       0.462573     133.126331 0.32324354E+04  0.11856851E+06                                21.303310                           18.540478       0.337965       1.861625                    0.998584      59.558670     177.698595       0.418720       0.398789      -1.138559      -0.020702      -0.008634       0.001865       0.022507       0.005790       0.010011       0.012773       0.010407      -0.017721      -0.017649      -0.001969       0.019619             24.765855      23.767288       0.414649      -4.585649      25.711009       5.575910      24.819268           0.000000
            2             Zn       1.854255      -0.921912      17.787925       0.466575     132.525682 0.32524851E+04  0.11941872E+06                                21.324890                           18.698610       0.337503       1.861143                    0.998574      59.451791     177.126604       0.413823       0.403120      -1.136152       0.027742       0.003799       0.011080       0.030113       0.023219       0.020422       0.019266       0.012054       0.035805      -0.030246      -0.012885       0.043131             24.757274      27.101064      -3.187352       1.033499      21.687109       6.409492      25.483650           0.000001
            3             Zn       9.724298       4.487276       8.365203       0.437972     136.885479 0.33431341E+04  0.12359442E+06                                21.651837                           18.821097       0.330786       1.852748                    0.998597      60.343055     180.406021       0.416959       0.397345      -1.140249       0.004322       0.006592      -0.004872       0.009267       0.006171       0.009613       0.014110      -0.005911      -0.028035      -0.018930      -0.002156       0.021086             25.645817      26.063997      -2.997824       1.358442      26.769486      -7.267444      24.103967          -0.000001
            4             Zn       1.519631       7.083957      28.129300       0.462783     132.969810 0.32276042E+04  0.11833969E+06                                21.282073                           18.522950       0.339976       1.862507                    0.998574      59.521473     177.512909       0.419068       0.398631      -1.138742       0.019702      -0.008878       0.001865       0.021690      -0.005677      -0.010104       0.012926       0.007858      -0.018977      -0.017665      -0.001788       0.019453             24.740394      23.742886      -0.419779       4.580288      25.689462       5.567735      24.788833           0.000001
            5             Zn      13.246752       1.993420       2.951796       0.466468     132.473951 0.32503630E+04  0.11931443E+06                                21.313582                           18.687528       0.341065       1.862190                    0.998605      59.434576     177.022298       0.414135       0.402905      -1.136369      -0.026178       0.003653       0.011700       0.028906      -0.022043      -0.020414       0.020078       0.013221       0.037425      -0.029863      -0.013306       0.043169             24.746407      27.085998       3.189503      -1.026452      21.679257       6.412183      25.473965           0.000001
            6             Zn       5.376720       1.571945      23.201331       0.437822     136.876953 0.33425989E+04  0.12357086E+06                                21.651492                           18.819762       0.327384       1.851934                    0.998622      60.339317     180.397726       0.416964       0.397352      -1.140233      -0.005949       0.006340      -0.005312       0.010188      -0.005301      -0.009751       0.014558      -0.007013      -0.025942      -0.019048      -0.001938       0.020986             25.646897      26.075802       3.001915      -1.359886      26.764540      -7.266356      24.100349          -0.000000
            7             Zn       6.030893       4.141677       1.542957       0.462783     132.969804 0.32276042E+04  0.11833969E+06                                21.282073                           18.522950       0.339976       1.862507                    0.998574      59.521472     177.512904       0.419068       0.398631      -1.138742      -0.019702       0.008878      -0.001865       0.021690      -0.005677      -0.010104       0.012926       0.007858      -0.018977      -0.017665      -0.001788       0.019453             24.740394      23.742882      -0.419780       4.580288      25.689464       5.567737      24.788837           0.000000
            8             Zn      -5.696228       9.232214      26.720461       0.466468     132.473946 0.32503629E+04  0.11931443E+06                                21.313580                           18.687527       0.341065       1.862190                    0.998605      59.434578     177.022302       0.414135       0.402905      -1.136369       0.026178      -0.003653      -0.011700       0.028906      -0.022043      -0.020414       0.020078       0.013220       0.037425      -0.029863      -0.013306       0.043169             24.746405      27.085997       3.189504      -1.026451      21.679255       6.412183      25.473962           0.000001
            9             Zn       2.173804       9.653689       6.470926       0.437822     136.876948 0.33425987E+04  0.12357086E+06                                21.651491                           18.819762       0.327384       1.851934                    0.998622      60.339316     180.397721       0.416964       0.397352      -1.140233       0.005949      -0.006340       0.005312       0.010188      -0.005301      -0.009751       0.014558      -0.007013      -0.025942      -0.019048      -0.001939       0.020987             25.646896      26.075801       3.001914      -1.359886      26.764539      -7.266355      24.100348          -0.000001
           10             Zn       9.070120       1.226345      16.379086       0.462573     133.126326 0.32324351E+04  0.11856850E+06                                21.303309                           18.540478       0.337965       1.861625                    0.998584      59.558668     177.698587       0.418720       0.398789      -1.138559       0.020702       0.008634      -0.001865       0.022508       0.005790       0.010011       0.012773       0.010407      -0.017722      -0.017649      -0.001969       0.019619             24.765855      23.767289       0.414648      -4.585648      25.711008       5.575911      24.819268           0.000000
           11             Zn       5.696269      12.147546      11.884332       0.466574     132.525687 0.32524853E+04  0.11941873E+06                                21.324892                           18.698611       0.337503       1.861143                    0.998574      59.451790     177.126604       0.413823       0.403120      -1.136152      -0.027742      -0.003799      -0.011080       0.030113       0.023219       0.020422       0.019266       0.012054       0.035805      -0.030246      -0.012885       0.043131             24.757276      27.101066      -3.187352       1.033500      21.687111       6.409493      25.483652           0.000001
           12             Zn      -2.173774       6.738358      21.307054       0.437972     136.885485 0.33431342E+04  0.12359443E+06                                21.651839                           18.821098       0.330786       1.852748                    0.998597      60.343056     180.406029       0.416959       0.397345      -1.140249      -0.004322      -0.006592       0.004872       0.009267       0.006171       0.009613       0.014110      -0.005912      -0.028035      -0.018930      -0.002156       0.021086             25.645819      26.063999      -2.997826       1.358442      26.769489      -7.267445      24.103968          -0.000000
           13              H      14.811061      -3.003925      17.022974       0.090433       1.617131 0.13019538E+02  0.14425913E+03                                 2.279811                            2.113796      -1.305008       2.242883                    0.994130       4.000866      11.870841       0.429533       1.286950      -0.708450       0.001299      -0.040078       0.024350       0.046914       0.015236      -0.000875      -0.008246      -0.012239      -0.038961      -0.016611      -0.007754       0.024365              2.347154       2.045098      -0.413736       0.364137       2.580010      -0.527311       2.416353           0.000001
           14              H      12.861522      -3.086431      15.758936       0.139757       1.282172 0.10009413E+02  0.10390455E+03                                 1.968134                            1.871055      -1.102562       2.371314                    0.997031       3.519226      10.123918       0.449867       1.311583      -0.704734      -0.022965      -0.033020       0.006695       0.040775       0.008460      -0.002454      -0.014304      -0.019139      -0.009258      -0.013598      -0.008765       0.022363              1.999034       2.226632       0.418699       0.119325       2.127155       0.035190       1.643317           0.000001
           15              H      -1.144651       0.440021      14.061683       0.140647       1.127912 0.82468077E+01  0.80635482E+02                                 1.721626                            1.631213      -0.986521       2.420883                    0.998740       3.232669       8.695301       0.517725       1.209949      -0.727340      -0.001940       0.032349      -0.025079       0.040978       0.008967      -0.005329      -0.012346      -0.022852      -0.012669      -0.012819      -0.010382       0.023200              1.746411       1.598671      -0.106922       0.229952       1.832821      -0.409213       1.807740          -0.000001
           16              H       0.736934       0.440717      15.429574       0.088782       1.624354 0.12616602E+02  0.13852812E+03                                 2.275010                            2.070850      -1.276760       2.253353                    0.994842       3.957286      11.640949       0.437648       1.274636      -0.711036       0.021151       0.038774      -0.010288       0.045350      -0.001327       0.004971      -0.015332      -0.022189       0.008440      -0.014735      -0.007724       0.022459              2.365103       2.690990       0.820140       0.131076       2.565288       0.037325       1.839031          -0.000001
           17              H       0.548190      14.210152      11.619656       0.137164       1.184834 0.88841261E+01  0.88637005E+02                                 1.789277                            1.701638      -1.079578       2.374062                    0.998179       3.329694       9.093307       0.502291       1.222224      -0.724376      -0.003463       0.021689      -0.034536       0.040928      -0.003530       0.010667      -0.011231       0.008729       0.040147      -0.015470      -0.007307       0.022777              1.807493       1.518358       0.156450      -0.005566       1.942385      -0.382192       1.961735          -0.000000
           18              H      11.716872       2.210667      12.394102       0.136338       1.247116 0.94391608E+01  0.95855644E+02                                 1.871838                            1.769016      -1.179914       2.331973                    0.996365       3.415078       9.487837       0.485132       1.243259      -0.719460       0.027288       0.010711       0.030861       0.042565       0.014485       0.012846       0.005458       0.006167      -0.006259      -0.015646      -0.007467       0.023113              1.898706       1.851128       0.027339       0.471379       1.717779      -0.108084       2.127209          -0.000001
           19              H      11.233643       3.997324      10.940161       0.091827       1.530746 0.11460245E+02  0.12283307E+03                                 2.176182                            1.963445      -1.276278       2.254731                    0.994766       3.908812      11.357373       0.453012       1.261464      -0.712946       0.023400       0.036607       0.016397       0.046438       0.007882       0.018503       0.004404       0.007680       0.015469      -0.016440      -0.007775       0.024215              2.295301       1.941560       0.615295       0.061873       3.192070      -0.104294       1.752272          -0.000002
           20              H       9.149699      -0.046868      10.272535       0.127547       1.203515 0.89454376E+01  0.89097773E+02                                 1.783708                            1.686845      -1.049942       2.382759                    0.998093       3.329449       8.984254       0.515538       1.192834      -0.731288      -0.017582      -0.033289      -0.009531       0.038834       0.009141       0.014158       0.008359      -0.001672      -0.013501      -0.016044      -0.005271       0.021315              1.812142       1.573340       0.324410       0.096745       2.260713      -0.057593       1.602373          -0.000001
           21              H      -2.153395       4.342302       4.809873       0.087672       1.340864 0.99481278E+01  0.10468366E+03                                 2.103654                            1.909419      -1.511839       2.144031                    0.991411       4.240192      12.904193       0.423522       1.374334      -0.686077      -0.043215       0.015072      -0.003325       0.045888      -0.008735       0.003295       0.010630      -0.000180      -0.034832      -0.018595       0.002820       0.015775              2.210031       3.114633      -0.306670       0.296910       1.764752       0.072640       1.750707           0.000000
           22              H      -1.048000       5.411894       6.518995       0.126011       1.161433 0.86212637E+01  0.87526736E+02                                 1.916693                            1.785443      -1.476251       2.183054                    0.992060       3.921608      11.720431       0.435095       1.386603      -0.684594      -0.021492       0.022234       0.019280       0.036441      -0.011165      -0.000713       0.004931       0.007902      -0.016153      -0.011471      -0.003654       0.015124              1.986138       1.871347      -0.333872      -0.162369       2.186133       0.498151       1.900934          -0.000000
           23              H       2.218343       3.195025       5.613991       0.123920       1.468237 0.11374094E+02  0.12183050E+03                                 2.126918                            1.968529      -1.421570       2.201881                    0.993544       3.832039      11.175738       0.447578       1.277609      -0.709805       0.035026      -0.013010       0.002884       0.037475      -0.012957       0.000598       0.000205       0.001053      -0.022766      -0.009353      -0.007413       0.016766              2.190525       2.908902      -0.189078       0.254640       1.786155       0.163885       1.876518          -0.000000
           24              H       0.995160       2.203717       3.940476       0.086228       1.478713 0.10786155E+02  0.11456776E+03                                 2.184961                            1.945643      -1.213297       2.290883                    0.993917       3.919847      11.566863       0.438147       1.316105      -0.701127       0.025997      -0.028114      -0.025239       0.045861      -0.009476       0.001618       0.008555       0.009654      -0.012790      -0.014925       0.001507       0.013418              2.362494       1.972186      -0.358162      -0.356544       2.433021       0.964134       2.682273          -0.000000
           25              H      -0.924168       7.280525       9.109383       0.120525       1.203528 0.90995663E+01  0.93976480E+02                                 1.977365                            1.843377      -1.618766       2.104517                    0.991126       4.186513      12.769157       0.423515       1.400357      -0.680449      -0.018900      -0.011364      -0.026541       0.034508      -0.000490       0.009330       0.000904       0.013068       0.016489      -0.009486      -0.004530       0.014016              2.051343       2.005745       0.121401       0.364703       1.807391       0.405562       2.340893          -0.000000
           26              H      -2.017479       8.614735      10.652340       0.085259       1.258457 0.93156835E+01  0.96570393E+02                                 2.026043                            1.854593      -1.470974       2.160922                    0.991652       4.224949      12.821799       0.426740       1.384566      -0.683824      -0.044725       0.001681      -0.009170       0.045687       0.000763       0.009145       0.005731       0.020051       0.011145      -0.014011      -0.001977       0.015988              2.116509       2.965263      -0.243848       0.105597       1.667197       0.099765       1.717067          -0.000000
           27              H       1.286622       9.102584      12.735333       0.091959       1.335597 0.98298934E+01  0.10266157E+03                                 2.078269                            1.885343      -1.291004       2.256614                    0.992749       3.993938      11.929954       0.432498       1.356011      -0.691529       0.029210       0.016365       0.036450       0.049494      -0.005135       0.009760       0.011377       0.014869      -0.001890      -0.019474       0.005024       0.014450              2.201782       1.931388       0.240570       0.391492       2.060992       0.686193       2.612965          -0.000001
           28              H       2.472048       7.794236      11.251720       0.126243       1.463860 0.11412234E+02  0.12284883E+03                                 2.159366                            2.000116      -1.486069       2.179062                    0.992036       3.876944      11.489166       0.432847       1.314531      -0.701856       0.038102      -0.004688       0.008713       0.039366      -0.002477       0.009664      -0.002993       0.015541      -0.001539      -0.008785      -0.006152       0.014937              2.223807       2.979753      -0.245037       0.048327       1.823452       0.156656       1.868216          -0.000001
           29              H       5.366907       6.508983       9.928337       0.135983       1.183908 0.88255353E+01  0.88580275E+02                                 1.843215                            1.736678      -1.041163       2.395548                    0.998127       3.419971       9.604238       0.476191       1.281529      -0.710404      -0.012625       0.028724       0.024846       0.040022      -0.000765       0.002891       0.013219      -0.013150       0.016900      -0.011589      -0.006452       0.018041              1.878873       1.905436      -0.254660      -0.213636       1.954826       0.390692       1.776357          -0.000001
           30              H       7.653198       6.106864       9.960977       0.099374       1.539014 0.11972849E+02  0.12952122E+03                                 2.192687                            2.019499      -1.202460       2.303250                    0.995458       3.760394      10.916831       0.443243       1.277383      -0.711908       0.019715       0.023455       0.039353       0.049874      -0.007065       0.000120       0.016312      -0.003045       0.028330      -0.017557      -0.003632       0.021189              2.269503       2.470112       0.369437       0.601692       2.078746       0.383542       2.259652          -0.000002
           31              H       7.281709       3.492239       7.035292       0.085843       1.545902 0.11887691E+02  0.12838089E+03                                 2.171297                            1.984925      -1.404340       2.190742                    0.993906       3.975776      11.535260       0.456332       1.242859      -0.716744       0.008631      -0.032167      -0.030473       0.045142       0.006795       0.010762       0.014806      -0.005552      -0.001836      -0.015269      -0.007006       0.022275              2.276855       2.274295      -0.560566      -0.405114       2.299520       0.518431       2.256751          -0.000000
           32              H       4.996928       3.743768       6.987817       0.135103       1.262447 0.94663221E+01  0.96426974E+02                                 1.900232                            1.779796      -1.125736       2.351567                    0.997438       3.483319       9.767003       0.479180       1.254846      -0.716108      -0.017532      -0.021942      -0.027169       0.039077       0.002512       0.000261       0.012946      -0.015901       0.003826      -0.010238      -0.007522       0.017760              1.945282       2.167935       0.223558       0.351454       1.756059       0.329643       1.911854          -0.000001
           33              H       0.501373      11.289394      15.251540       0.097437       1.582979 0.12452979E+02  0.13665111E+03                                 2.261813                            2.079295      -1.270511       2.265966                    0.994498       3.934051      11.670725       0.428722       1.301937      -0.705390       0.006220      -0.022827       0.043062       0.049134       0.004427       0.015367      -0.002077       0.011386       0.045037      -0.017062      -0.007063       0.024125              2.339895       1.849422       0.206470      -0.223206       2.484301      -0.700294       2.685961           0.000000
           34              H       2.041678      13.055696      15.168458       0.126630       1.340230 0.10619867E+02  0.11163400E+03                                 2.005188                            1.909001      -1.148388       2.338441                    0.996376       3.611356      10.377884       0.452798       1.286840      -0.709691       0.024890       0.001519       0.031891       0.040483       0.000740       0.014172      -0.008486      -0.008071       0.051287      -0.019360      -0.005412       0.024772              2.036653       2.200584       0.250896       0.405009       1.769888       0.123889       2.139486           0.000000
           35              H      -0.874327      12.354661      11.687902       0.089932       1.656710 0.12876766E+02  0.14198540E+03                                 2.298834                            2.087996      -1.279786       2.256708                    0.994182       3.959293      11.638721       0.437507       1.269649      -0.712348      -0.022539      -0.001091      -0.042147       0.047808       0.004079       0.007797      -0.012009      -0.022626       0.049563      -0.022972      -0.001105       0.024077              2.420675       2.488234       0.414465       0.760259       2.071135       0.428659       2.702657          -0.000001
           36              H       8.837110       1.735795       8.821562       0.090418       1.541974 0.11462012E+02  0.12186742E+03                                 2.137274                            1.928633      -1.158178       2.317566                    0.995565       3.699354      10.426577       0.473380       1.216941      -0.725219      -0.029754      -0.011893      -0.034465       0.047059       0.012279       0.017800       0.001473      -0.011377      -0.028622      -0.024824       0.002009       0.022815              2.257236       2.158100      -0.122269       0.793836       1.834563      -0.209728       2.779046          -0.000001
           37              H       0.289940      -0.088594       2.186845       0.089866       1.614907 0.12999933E+02  0.14398812E+03                                 2.277730                            2.112245      -1.298180       2.245606                    0.994251       4.000258      11.866949       0.429677       1.287001      -0.708440      -0.000781      -0.040644       0.024700       0.047568      -0.014920       0.000649      -0.008020      -0.011902      -0.038985      -0.016511      -0.007396       0.023907              2.344860       2.043533       0.412906      -0.363448       2.577138      -0.526116       2.413908           0.000000
           38              H       2.239478      -0.171100       0.922807       0.139900       1.284519 0.10031761E+02  0.10420621E+03                                 1.971640                            1.874002      -1.108731       2.368774                    0.997028       3.521173      10.136591       0.449154       1.312787      -0.704494       0.022806      -0.032900       0.006983       0.040636      -0.008597       0.002379      -0.014113      -0.019091      -0.008802      -0.013603      -0.008611       0.022214              2.002716       2.231099      -0.420433      -0.119667       2.131417       0.035308       1.645632           0.000001
           39              H       1.144660      -2.475310      28.897811       0.140470       1.126871 0.82366017E+01  0.80491529E+02                                 1.718402                            1.628505      -0.981525       2.422424                    0.998771       3.232431       8.685496       0.519090       1.207428      -0.727894       0.001921       0.032420      -0.024770       0.040844      -0.009091       0.005386      -0.012372      -0.023314      -0.011598      -0.013199      -0.010168       0.023367              1.743013       1.595974       0.106518      -0.229211       1.829007      -0.407635       1.804058          -0.000000
           40              H      -0.736924       3.356049       0.593445       0.088984       1.633343 0.12700136E+02  0.13972188E+03                                 2.287043                            2.080478      -1.304237       2.242442                    0.994643       3.965198      11.688440       0.435613       1.278053      -0.710325      -0.020900       0.038271      -0.009644       0.044659       0.001277      -0.004969      -0.015429      -0.022373       0.008431      -0.014837      -0.007759       0.022595              2.378293       2.707251      -0.827631      -0.132385       2.580227       0.037682       1.847403          -0.000001
           41              H      -0.548143      11.294820      26.455784       0.136685       1.189617 0.89284893E+01  0.89199008E+02                                 1.794902                            1.706497      -1.085427       2.371394                    0.998095       3.335798       9.118882       0.501256       1.223107      -0.724177       0.003050       0.021445      -0.034793       0.040984       0.003723      -0.010781      -0.011243       0.008299       0.040011      -0.015267      -0.007607       0.022875              1.813294       1.522370      -0.157246       0.005658       1.949023      -0.384664       1.968489           0.000000
           42              H       3.384141      -0.704664      27.230230       0.135250       1.250098 0.94659435E+01  0.96193201E+02                                 1.874608                            1.771378      -1.187580       2.328577                    0.996298       3.419571       9.502740       0.484882       1.243053      -0.719509      -0.027852       0.010444       0.031446       0.043286      -0.014659      -0.012770       0.005768       0.005970      -0.007029      -0.015547      -0.007814       0.023361              1.901594       1.853904      -0.027403      -0.472713       1.720079      -0.108352       2.130799          -0.000001
           43              H       3.867375       1.081992      25.776290       0.093393       1.528164 0.11441847E+02  0.12264737E+03                                 2.178756                            1.965679      -1.293234       2.248894                    0.994661       3.905703      11.367250       0.451215       1.266369      -0.711902      -0.023367       0.036494       0.016399       0.046334      -0.007522      -0.018350       0.004261       0.008099       0.015673      -0.016091      -0.007896       0.023987              2.298132       1.943762      -0.616155      -0.061965       3.196275      -0.104707       1.754359          -0.000001
           44              H       5.951307      -2.962199      25.108664       0.128435       1.206630 0.89783511E+01  0.89553879E+02                                 1.791252                            1.693480      -1.070564       2.374503                    0.997903       3.332176       9.013219       0.512653       1.197829      -0.730148       0.017736      -0.032171      -0.009987       0.038069      -0.009168      -0.014009       0.008101      -0.001856      -0.014196      -0.016015      -0.005078       0.021093              1.819993       1.579474      -0.326609      -0.097442       2.271724      -0.058085       1.608781           0.000000
           45              H       2.153410       1.426970      19.646001       0.085820       1.346873 0.99988271E+01  0.10530925E+03                                 2.106237                            1.911462      -1.502306       2.146822                    0.991535       4.247204      12.914470       0.424400       1.370293      -0.686854       0.044488       0.015018      -0.003572       0.047090       0.008785      -0.003173       0.010856      -0.000873      -0.034332      -0.018586       0.002628       0.015959              2.212930       3.119449       0.307310      -0.297496       1.766713       0.072803       1.752630           0.000000
           46              H       1.048019       2.496563      21.355123       0.126011       1.161953 0.86258631E+01  0.87578689E+02                                 1.916621                            1.785415      -1.470373       2.185274                    0.992104       3.921748      11.718395       0.435314       1.385821      -0.684741       0.021838       0.022146       0.019597       0.036761       0.011064       0.000688       0.004852       0.007566      -0.016300      -0.011298      -0.003687       0.014985              1.986050       1.871316       0.333822       0.162325       2.185992       0.498040       1.900841           0.000000
           47              H      12.882669       0.279694      20.450120       0.123930       1.471236 0.11403723E+02  0.12225371E+03                                 2.132133                            1.972921      -1.423141       2.201492                    0.993442       3.834453      11.195510       0.446362       1.279982      -0.709322      -0.034987      -0.013335       0.003197       0.037579       0.012729      -0.000315       0.000039       0.001117      -0.022639      -0.009010      -0.007507       0.016516              2.196040       2.917499       0.189902      -0.255775       1.789943       0.164472       1.880680           0.000000
           48              H      -0.995152      -0.711614      18.776604       0.085900       1.487741 0.10864543E+02  0.11564907E+03                                 2.197023                            1.955099      -1.227909       2.284629                    0.993599       3.931681      11.627277       0.436132       1.319341      -0.700457      -0.026222      -0.027845      -0.025003       0.045695       0.009538      -0.001494       0.008805       0.009413      -0.012809      -0.015075       0.001528       0.013547              2.376548       1.982639       0.361285       0.359746       2.447606       0.972892       2.699399           0.000000
           49              H       0.924194       4.365194      23.945511       0.119780       1.203050 0.90937725E+01  0.93896295E+02                                 1.976645                            1.842668      -1.623297       2.103077                    0.991054       4.184348      12.758776       0.423663       1.400172      -0.680510       0.018982      -0.012075      -0.026848       0.035027       0.000699      -0.009175       0.000573       0.013316       0.015632      -0.009431      -0.004395       0.013826              2.050596       2.004868      -0.121510      -0.364787       1.806687       0.405538       2.340232          -0.000000
           50              H       2.017509       5.699404      25.488469       0.085467       1.260645 0.93374614E+01  0.96890135E+02                                 2.031531                            1.859108      -1.487852       2.154215                    0.991469       4.233621      12.870600       0.425249       1.388071      -0.683128       0.044626       0.001802      -0.009807       0.045726      -0.000866      -0.008798       0.005356       0.019441       0.011824      -0.013532      -0.001932       0.015464              2.122521       2.975120       0.244846      -0.106160       1.671152       0.100231       1.721291          -0.000000
           51              H      -1.286589       6.187252      27.571461       0.092913       1.339028 0.98607309E+01  0.10306779E+03                                 2.081650                            1.888105      -1.292510       2.255363                    0.992781       3.999139      11.951689       0.432233       1.355734      -0.691541      -0.028356       0.016263       0.035991       0.048620       0.005185      -0.009994       0.011251       0.015059      -0.002152      -0.019533       0.004837       0.014695              2.205588       1.934471      -0.241186      -0.392452       2.064493       0.688058       2.617800          -0.000000
           52              H      -2.472020       4.878905      26.087848       0.127561       1.465430 0.11429408E+02  0.12310436E+03                                 2.162770                            2.003042      -1.504920       2.171624                    0.991905       3.877492      11.501533       0.431985       1.316400      -0.701468      -0.037148      -0.004153       0.008577       0.038351       0.002584      -0.009746      -0.002998       0.015965      -0.001824      -0.008912      -0.006271       0.015183              2.227428       2.985173       0.245663      -0.048415       1.826121       0.157109       1.870989          -0.000001
           53              H       9.734117       3.593652      24.764466       0.137073       1.181431 0.88050787E+01  0.88343679E+02                                 1.842576                            1.736173      -1.052148       2.391511                    0.997958       3.416575       9.600093       0.475532       1.283760      -0.709935       0.012326       0.028394       0.024560       0.039513       0.000902      -0.002831       0.013083      -0.012976       0.016895      -0.011549      -0.006302       0.017851              1.878225       1.904856       0.254330       0.213355       1.954060       0.390286       1.775760          -0.000001
           54              H       7.447825       3.191532      24.797105       0.099573       1.534231 0.11922957E+02  0.12879652E+03                                 2.183958                            2.011996      -1.187673       2.308940                    0.995680       3.755337      10.880418       0.445333       1.273214      -0.712769      -0.019634       0.023037       0.039217       0.049539       0.006685      -0.000246       0.016491      -0.003011       0.028150      -0.017464      -0.003768       0.021232              2.260178       2.459302      -0.367392      -0.598235       2.070640       0.381396       2.250593          -0.000001
           55              H       7.819305       0.576908      21.871421       0.083896       1.555643 0.11974895E+02  0.12956589E+03                                 2.181049                            1.992680      -1.410227       2.187789                    0.993729       3.987799      11.582987       0.455253       1.243468      -0.716619      -0.009076      -0.032944      -0.030731       0.045958      -0.006946      -0.010995       0.014764      -0.005781      -0.001924      -0.015335      -0.007146       0.022481              2.287667       2.284967       0.565184       0.408662       2.310641       0.522888       2.267395           0.000000
           56              H      10.104086       0.828436      21.823945       0.135014       1.259428 0.94383311E+01  0.96053156E+02                                 1.895502                            1.775849      -1.113830       2.356666                    0.997622       3.480144       9.747782       0.480332       1.252992      -0.716504       0.017139      -0.022332      -0.027007       0.039011      -0.002499      -0.000489       0.012977      -0.015457       0.003427      -0.010049      -0.007618       0.017668              1.940248       2.162108      -0.222444      -0.349789       1.751795       0.328065       1.906840          -0.000000
           57              H      -0.501333      14.204725       0.415412       0.097895       1.579753 0.12420419E+02  0.13619718E+03                                 2.258081                            2.076032      -1.268645       2.266865                    0.994529       3.930468      11.653874       0.429251       1.301257      -0.705521      -0.006540      -0.022591       0.042892       0.048916      -0.004660      -0.015348      -0.002103       0.011560       0.045294      -0.017324      -0.006861       0.024185              2.335959       1.846534      -0.205939       0.222698       2.480044      -0.698799       2.681298           0.000000
           58              H      -2.041633      15.971027       0.332329       0.128700       1.337865 0.10602107E+02  0.11145068E+03                                 2.006803                            1.910546      -1.159174       2.334739                    0.996267       3.608427      10.384833       0.451296       1.291083      -0.708789      -0.024712       0.001412       0.031139       0.039778      -0.000533      -0.014172      -0.008385      -0.008252       0.050793      -0.019262      -0.005374       0.024637              2.038347       2.202415      -0.251233      -0.405089       1.771511       0.123889       2.141114           0.000000
           59              H       0.874369       9.439329      26.524031       0.089791       1.658293 0.12893176E+02  0.14220612E+03                                 2.299701                            2.088897      -1.281216       2.256237                    0.994059       3.961739      11.646069       0.437565       1.269128      -0.712449       0.022188      -0.001562      -0.041938       0.047471      -0.004056      -0.008044      -0.012114      -0.022246       0.050230      -0.023036      -0.001283       0.024319              2.421494       2.489036      -0.414633      -0.760363       2.071974       0.428804       2.703470           0.000000
           60              H       6.263900      -1.179537      23.657691       0.090254       1.544264 0.11482441E+02  0.12212969E+03                                 2.138271                            1.929489      -1.163788       2.314576                    0.995466       3.703394      10.437295       0.473628       1.215855      -0.725436       0.029439      -0.011937      -0.034714       0.047055      -0.012318      -0.017717       0.001469      -0.010976      -0.029135      -0.024735       0.001889       0.022846              2.258341       2.159054       0.122471      -0.794340       1.835507      -0.210124       2.780462           0.000000
           61              H       7.260584      11.314228      27.485412       0.089866       1.614908 0.12999947E+02  0.14398834E+03                                 2.277733                            2.112248      -1.298179       2.245607                    0.994251       4.000259      11.866960       0.429676       1.287002      -0.708440       0.000781       0.040644      -0.024700       0.047568      -0.014920       0.000649      -0.008020      -0.011901      -0.038985      -0.016511      -0.007396       0.023907              2.344863       2.043536       0.412907      -0.363449       2.577141      -0.526117       2.413911           0.000001
           62              H      12.861522      -5.659563      28.749450       0.139900       1.284519 0.10031759E+02  0.10420618E+03                                 1.971640                            1.874001      -1.108731       2.368774                    0.997028       3.521173      10.136588       0.449155       1.312786      -0.704495      -0.022806       0.032900      -0.006983       0.040636      -0.008597       0.002379      -0.014113      -0.019091      -0.008802      -0.013603      -0.008611       0.022214              2.002715       2.231098      -0.420433      -0.119667       2.131416       0.035308       1.645632           0.000001
           63              H       6.405864      13.700944       0.774446       0.140470       1.126871 0.82366034E+01  0.80491542E+02                                 1.718402                            1.628504      -0.981525       2.422424                    0.998771       3.232432       8.685496       0.519090       1.207427      -0.727894      -0.001921      -0.032420       0.024769       0.040844      -0.009091       0.005386      -0.012372      -0.023314      -0.011598      -0.013199      -0.010168       0.023367              1.743013       1.595974       0.106518      -0.229211       1.829007      -0.407634       1.804058          -0.000001
           64              H       8.287448       7.869585      29.078812       0.088983       1.633345 0.12700158E+02  0.13972220E+03                                 2.287047                            2.080481      -1.304237       2.242442                    0.994643       3.965201      11.688458       0.435612       1.278055      -0.710325       0.020900      -0.038271       0.009644       0.044659       0.001277      -0.004969      -0.015429      -0.022373       0.008431      -0.014837      -0.007759       0.022595              2.378298       2.707256      -0.827634      -0.132385       2.580231       0.037682       1.847406          -0.000001
           65              H       8.098667      -0.069186       3.216473       0.136685       1.189618 0.89285030E+01  0.89199186E+02                                 1.794904                            1.706499      -1.085428       2.371394                    0.998095       3.335800       9.118892       0.501256       1.223108      -0.724177      -0.003050      -0.021445       0.034793       0.040985       0.003723      -0.010781      -0.011243       0.008299       0.040011      -0.015267      -0.007607       0.022875              1.813296       1.522372      -0.157246       0.005658       1.949025      -0.384665       1.968492          -0.000000
           66              H       4.166383      11.930298       2.442027       0.135250       1.250098 0.94659444E+01  0.96193207E+02                                 1.874608                            1.771377      -1.187580       2.328577                    0.996298       3.419571       9.502738       0.484882       1.243053      -0.719509       0.027852      -0.010444      -0.031446       0.043286      -0.014659      -0.012770       0.005768       0.005970      -0.007029      -0.015547      -0.007814       0.023361              1.901593       1.853904      -0.027403      -0.472713       1.720079      -0.108352       2.130798          -0.000001
           67              H       3.683149      10.143642       3.895967       0.093393       1.528165 0.11441854E+02  0.12264745E+03                                 2.178755                            1.965678      -1.293235       2.248894                    0.994661       3.905704      11.367250       0.451216       1.266368      -0.711902       0.023367      -0.036494      -0.016399       0.046334      -0.007522      -0.018350       0.004261       0.008099       0.015673      -0.016091      -0.007896       0.023987              2.298132       1.943761      -0.616155      -0.061965       3.196275      -0.104707       1.754359          -0.000001
           68              H       1.599217      14.187833       4.563593       0.128435       1.206630 0.89783561E+01  0.89553945E+02                                 1.791253                            1.693481      -1.070564       2.374503                    0.997903       3.332177       9.013224       0.512653       1.197830      -0.730148      -0.017736       0.032171       0.009987       0.038069      -0.009168      -0.014009       0.008101      -0.001857      -0.014196      -0.016015      -0.005078       0.021093              1.819994       1.579475      -0.326609      -0.097442       2.271725      -0.058085       1.608782          -0.000001
           69              H       5.397114       9.798664      10.026256       0.085820       1.346873 0.99988271E+01  0.10530925E+03                                 2.106237                            1.911462      -1.502306       2.146822                    0.991535       4.247204      12.914470       0.424400       1.370293      -0.686854      -0.044488      -0.015018       0.003572       0.047090       0.008785      -0.003173       0.010856      -0.000873      -0.034332      -0.018586       0.002628       0.015959              2.212930       3.119449       0.307310      -0.297496       1.766713       0.072803       1.752630           0.000000
           70              H       6.502505       8.729071       8.317134       0.126011       1.161953 0.86258623E+01  0.87578682E+02                                 1.916621                            1.785415      -1.470374       2.185273                    0.992104       3.921748      11.718396       0.435314       1.385822      -0.684741      -0.021838      -0.022146      -0.019597       0.036761       0.011064       0.000688       0.004852       0.007566      -0.016300      -0.011298      -0.003687       0.014985              1.986050       1.871316       0.333822       0.162325       2.185992       0.498040       1.900841          -0.000000
           71              H      -5.332145      10.945940       9.222137       0.123930       1.471234 0.11403709E+02  0.12225350E+03                                 2.132131                            1.972919      -1.423140       2.201492                    0.993442       3.834452      11.195502       0.446362       1.279981      -0.709323       0.034987       0.013335      -0.003197       0.037579       0.012729      -0.000315       0.000039       0.001117      -0.022639      -0.009010      -0.007507       0.016516              2.196038       2.917496       0.189902      -0.255775       1.789941       0.164471       1.880678          -0.000000
           72              H       8.545676      11.937248      10.895653       0.085900       1.487740 0.10864536E+02  0.11564896E+03                                 2.197022                            1.955098      -1.227909       2.284629                    0.993599       3.931680      11.627272       0.436132       1.319341      -0.700457       0.026222       0.027845       0.025003       0.045695       0.009538      -0.001494       0.008805       0.009413      -0.012809      -0.015075       0.001528       0.013547              2.376547       1.982639       0.361285       0.359746       2.447605       0.972891       2.699397          -0.000000
           73              H       6.626330       6.860440       5.726746       0.119781       1.203050 0.90937716E+01  0.93896278E+02                                 1.976644                            1.842667      -1.623297       2.103077                    0.991054       4.184347      12.758770       0.423663       1.400171      -0.680510      -0.018982       0.012075       0.026848       0.035027       0.000699      -0.009175       0.000573       0.013316       0.015632      -0.009431      -0.004395       0.013826              2.050595       2.004867      -0.121510      -0.364787       1.806687       0.405538       2.340231          -0.000000
           74              H       5.533015       5.526230       4.183788       0.085467       1.260636 0.93373780E+01  0.96889147E+02                                 2.031530                            1.859107      -1.487852       2.154215                    0.991469       4.233608      12.870593       0.425246       1.388083      -0.683126      -0.044626      -0.001802       0.009807       0.045726      -0.000866      -0.008798       0.005356       0.019441       0.011824      -0.013532      -0.001932       0.015464              2.122520       2.975117       0.244846      -0.106159       1.671151       0.100231       1.721291          -0.000000
           75              H       8.837113       5.038382       2.100796       0.092913       1.339029 0.98607392E+01  0.10306788E+03                                 2.081650                            1.888105      -1.292510       2.255363                    0.992781       3.999140      11.951689       0.432233       1.355733      -0.691541       0.028356      -0.016263      -0.035991       0.048620       0.005185      -0.009994       0.011251       0.015059      -0.002152      -0.019533       0.004837       0.014695              2.205588       1.934471      -0.241186      -0.392452       2.064493       0.688058       2.617800          -0.000000
           76              H      10.022544       6.346729       3.584409       0.127561       1.465429 0.11429396E+02  0.12310419E+03                                 2.162768                            2.003040      -1.504920       2.171624                    0.991905       3.877490      11.501521       0.431985       1.316399      -0.701468       0.037148       0.004153      -0.008577       0.038351       0.002584      -0.009746      -0.002998       0.015965      -0.001824      -0.008912      -0.006271       0.015183              2.227426       2.985170       0.245663      -0.048414       1.826120       0.157109       1.870987          -0.000001
           77              H      -2.183593       7.631982       4.907791       0.137073       1.181431 0.88050746E+01  0.88343624E+02                                 1.842576                            1.736172      -1.052147       2.391511                    0.997958       3.416574       9.600088       0.475532       1.283760      -0.709935      -0.012326      -0.028394      -0.024560       0.039513       0.000902      -0.002831       0.013083      -0.012976       0.016895      -0.011549      -0.006302       0.017851              1.878224       1.904855       0.254330       0.213355       1.954059       0.390285       1.775759          -0.000001
           78              H       0.102699       8.034102       4.875152       0.099573       1.534230 0.11922946E+02  0.12879637E+03                                 2.183957                            2.011995      -1.187673       2.308940                    0.995680       3.755335      10.880411       0.445333       1.273214      -0.712769       0.019634      -0.023037      -0.039217       0.049539       0.006685      -0.000246       0.016491      -0.003011       0.028150      -0.017464      -0.003768       0.021232              2.260177       2.459301      -0.367392      -0.598234       2.070639       0.381396       2.250592          -0.000001
           79              H      -0.268781      10.648726       7.800836       0.083896       1.555644 0.11974898E+02  0.12956594E+03                                 2.181049                            1.992681      -1.410227       2.187789                    0.993729       3.987800      11.582992       0.455252       1.243469      -0.716619       0.009076       0.032944       0.030731       0.045958      -0.006946      -0.010995       0.014764      -0.005781      -0.001924      -0.015335      -0.007146       0.022481              2.287668       2.284967       0.565184       0.408662       2.310642       0.522888       2.267395          -0.000000
           80              H      -2.553562      10.397198       7.848312       0.135013       1.259431 0.94383523E+01  0.96053447E+02                                 1.895507                            1.775853      -1.113830       2.356666                    0.997622       3.480147       9.747801       0.480331       1.252994      -0.716503      -0.017139       0.022332       0.027007       0.039011      -0.002499      -0.000489       0.012977      -0.015457       0.003427      -0.010049      -0.007618       0.017667              1.940252       2.162113      -0.222444      -0.349791       1.751799       0.328066       1.906845          -0.000001
           81              H       8.051857      -2.979091      29.256845       0.097896       1.579752 0.12420410E+02  0.13619705E+03                                 2.258078                            2.076030      -1.268645       2.266865                    0.994529       3.930467      11.653865       0.429252       1.301255      -0.705521       0.006540       0.022591      -0.042892       0.048916      -0.004660      -0.015348      -0.002103       0.011560       0.045294      -0.017324      -0.006861       0.024185              2.335956       1.846532      -0.205939       0.222698       2.480041      -0.698798       2.681295           0.000000
           82              H       9.592157      -4.745393      29.339928       0.128700       1.337863 0.10602091E+02  0.11145045E+03                                 2.006800                            1.910543      -1.159174       2.334739                    0.996267       3.608425      10.384820       0.451297       1.291081      -0.708790       0.024712      -0.001412      -0.031139       0.039778      -0.000533      -0.014172      -0.008385      -0.008252       0.050793      -0.019263      -0.005374       0.024637              2.038344       2.202412      -0.251232      -0.405089       1.771508       0.123888       2.141111           0.000001
           83              H       6.676155       1.786305       3.148226       0.089791       1.658295 0.12893199E+02  0.14220644E+03                                 2.299704                            2.088900      -1.281216       2.256237                    0.994059       3.961742      11.646085       0.437564       1.269129      -0.712448      -0.022188       0.001562       0.041938       0.047471      -0.004056      -0.008044      -0.012114      -0.022246       0.050230      -0.023036      -0.001283       0.024319              2.421497       2.489040      -0.414634      -0.760364       2.071977       0.428805       2.703474          -0.000001
           84              H       1.286624      12.405171       6.014566       0.090254       1.544265 0.11482446E+02  0.12212977E+03                                 2.138271                            1.929490      -1.163788       2.314576                    0.995466       3.703395      10.437300       0.473628       1.215855      -0.725436      -0.029439       0.011937       0.034714       0.047055      -0.012318      -0.017717       0.001469      -0.010977      -0.029135      -0.024735       0.001889       0.022846              2.258342       2.159055       0.122471      -0.794340       1.835508      -0.210124       2.780463          -0.000001
           85              H      -7.260537      14.229559      12.649283       0.090433       1.617131 0.13019536E+02  0.14425910E+03                                 2.279810                            2.113795      -1.305009       2.242883                    0.994130       4.000866      11.870838       0.429533       1.286949      -0.708450      -0.001299       0.040078      -0.024350       0.046914       0.015236      -0.000875      -0.008246      -0.012239      -0.038961      -0.016611      -0.007754       0.024365              2.347153       2.045097      -0.413735       0.364137       2.580009      -0.527311       2.416352          -0.000000
           86              H       2.239478      -2.744232      13.913321       0.139757       1.282173 0.10009416E+02  0.10390461E+03                                 1.968135                            1.871056      -1.102562       2.371314                    0.997031       3.519226      10.123923       0.449867       1.311584      -0.704734       0.022965       0.033020      -0.006695       0.040775       0.008460      -0.002454      -0.014304      -0.019139      -0.009258      -0.013598      -0.008765       0.022363              1.999036       2.226634       0.418699       0.119325       2.127157       0.035190       1.643318           0.000000
           87              H       8.695175      10.785613      15.610574       0.140647       1.127912 0.82468045E+01  0.80635438E+02                                 1.721626                            1.631213      -0.986520       2.420883                    0.998740       3.232669       8.695299       0.517725       1.209948      -0.727340       0.001940      -0.032349       0.025079       0.040978       0.008967      -0.005329      -0.012346      -0.022852      -0.012669      -0.012819      -0.010382       0.023200              1.746410       1.598670      -0.106922       0.229952       1.832820      -0.409213       1.807739          -0.000000
           88              H       6.813590      10.784917      14.242683       0.088783       1.624353 0.12616585E+02  0.13852786E+03                                 2.275006                            2.070847      -1.276759       2.253354                    0.994842       3.957284      11.640935       0.437648       1.274634      -0.711037      -0.021151      -0.038774       0.010288       0.045350      -0.001327       0.004971      -0.015332      -0.022189       0.008440      -0.014735      -0.007724       0.022459              2.365099       2.690986       0.820138       0.131075       2.565283       0.037325       1.839028          -0.000001
           89              H       7.002334      -2.984518      18.052601       0.137164       1.184833 0.88841135E+01  0.88636838E+02                                 1.789275                            1.701636      -1.079578       2.374062                    0.998179       3.329692       9.093296       0.502291       1.222223      -0.724376       0.003463      -0.021689       0.034536       0.040928      -0.003530       0.010667      -0.011231       0.008729       0.040147      -0.015470      -0.007307       0.022777              1.807491       1.518357       0.156450      -0.005566       1.942383      -0.382192       1.961733           0.000000
           90              H      -4.166348       9.014967      17.278155       0.136338       1.247115 0.94391575E+01  0.95855601E+02                                 1.871838                            1.769016      -1.179914       2.331973                    0.996365       3.415078       9.487836       0.485133       1.243259      -0.719461      -0.027288      -0.010711      -0.030861       0.042565       0.014485       0.012846       0.005458       0.006167      -0.006259      -0.015646      -0.007467       0.023113              1.898705       1.851128       0.027339       0.471379       1.717779      -0.108084       2.127208          -0.000001
           91              H      -3.683119       7.228310      18.732096       0.091827       1.530745 0.11460242E+02  0.12283302E+03                                 2.176182                            1.963444      -1.276278       2.254731                    0.994766       3.908812      11.357372       0.453012       1.261463      -0.712946      -0.023400      -0.036607      -0.016397       0.046438       0.007882       0.018503       0.004404       0.007680       0.015469      -0.016440      -0.007775       0.024215              2.295300       1.941559       0.615295       0.061873       3.192069      -0.104294       1.752272          -0.000001
           92              H      -1.599175      11.272502      19.399722       0.127547       1.203514 0.89454273E+01  0.89097634E+02                                 1.783706                            1.686843      -1.049942       2.382759                    0.998093       3.329448       8.984246       0.515539       1.192833      -0.731288       0.017582       0.033289       0.009531       0.038834       0.009141       0.014158       0.008359      -0.001672      -0.013501      -0.016044      -0.005271       0.021315              1.812140       1.573338       0.324409       0.096745       2.260710      -0.057593       1.602372           0.000000
           93              H       9.703919       6.883332      24.862384       0.087672       1.340864 0.99481278E+01  0.10468366E+03                                 2.103654                            1.909419      -1.511839       2.144031                    0.991411       4.240192      12.904193       0.423522       1.374334      -0.686077       0.043215      -0.015072       0.003325       0.045888      -0.008735       0.003295       0.010630      -0.000180      -0.034832      -0.018595       0.002820       0.015775              2.210031       3.114633      -0.306670       0.296910       1.764752       0.072640       1.750707           0.000000
           94              H       8.598524       5.813740      23.153262       0.126011       1.161433 0.86212638E+01  0.87526734E+02                                 1.916693                            1.785442      -1.476251       2.183054                    0.992060       3.921608      11.720429       0.435095       1.386603      -0.684594       0.021492      -0.022234      -0.019280       0.036441      -0.011165      -0.000713       0.004931       0.007902      -0.016153      -0.011471      -0.003654       0.015124              1.986137       1.871346      -0.333872      -0.162369       2.186132       0.498151       1.900933           0.000000
           95              H       5.332181       8.030609      24.058266       0.123920       1.468238 0.11374107E+02  0.12183068E+03                                 2.126920                            1.968531      -1.421570       2.201881                    0.993544       3.832040      11.175747       0.447578       1.277610      -0.709804      -0.035026       0.013010      -0.002884       0.037475      -0.012957       0.000598       0.000205       0.001053      -0.022766      -0.009353      -0.007413       0.016766              2.190527       2.908905      -0.189078       0.254641       1.786156       0.163885       1.876520           0.000000
           96              H       6.555364       9.021917      25.731781       0.086228       1.478714 0.10786163E+02  0.11456787E+03                                 2.184964                            1.945644      -1.213297       2.290883                    0.993917       3.919848      11.566872       0.438146       1.316107      -0.701126      -0.025997       0.028114       0.025239       0.045861      -0.009476       0.001618       0.008555       0.009654      -0.012790      -0.014925       0.001507       0.013418              2.362496       1.972188      -0.358163      -0.356544       2.433024       0.964136       2.682276           0.000000
           97              H       8.474692       3.945109      20.562874       0.120525       1.203528 0.90995610E+01  0.93976416E+02                                 1.977365                            1.843377      -1.618766       2.104518                    0.991126       4.186512      12.769156       0.423515       1.400358      -0.680448       0.018900       0.011364       0.026541       0.034508      -0.000490       0.009330       0.000904       0.013068       0.016489      -0.009486      -0.004530       0.014016              2.051343       2.005745       0.121401       0.364703       1.807391       0.405562       2.340893          -0.000000
           98              H       9.568003       2.610899      19.019917       0.085259       1.258457 0.93156849E+01  0.96570410E+02                                 2.026043                            1.854593      -1.470974       2.160922                    0.991652       4.224949      12.821799       0.426740       1.384566      -0.683824       0.044725      -0.001681       0.009170       0.045687       0.000763       0.009145       0.005731       0.020051       0.011145      -0.014011      -0.001977       0.015988              2.116509       2.965263      -0.243849       0.105597       1.667197       0.099765       1.717068          -0.000000
           99              H       6.263902       2.123050      16.936924       0.091959       1.335596 0.98298866E+01  0.10266149E+03                                 2.078269                            1.885343      -1.291004       2.256614                    0.992749       3.993937      11.929954       0.432497       1.356012      -0.691529      -0.029210      -0.016365      -0.036450       0.049494      -0.005135       0.009760       0.011377       0.014869      -0.001890      -0.019474       0.005024       0.014450              2.201782       1.931388       0.240570       0.391492       2.060992       0.686193       2.612965          -0.000000
          100              H       5.078476       3.431398      18.420537       0.126243       1.463862 0.11412251E+02  0.12284907E+03                                 2.159368                            2.000118      -1.486069       2.179062                    0.992036       3.876947      11.489181       0.432847       1.314532      -0.701856      -0.038102       0.004688      -0.008713       0.039366      -0.002477       0.009664      -0.002993       0.015541      -0.001539      -0.008785      -0.006152       0.014937              2.223810       2.979757      -0.245037       0.048327       1.823454       0.156656       1.868218          -0.000001
          101              H       2.183617       4.716651      19.743920       0.135983       1.183908 0.88255393E+01  0.88580332E+02                                 1.843216                            1.736678      -1.041163       2.395548                    0.998127       3.419972       9.604244       0.476191       1.281530      -0.710404       0.012625      -0.028724      -0.024846       0.040022      -0.000765       0.002891       0.013219      -0.013150       0.016900      -0.011589      -0.006452       0.018041              1.878874       1.905437      -0.254660      -0.213636       1.954827       0.390692       1.776358          -0.000001
          102              H      -0.102674       5.118770      19.711280       0.099374       1.539014 0.11972856E+02  0.12952131E+03                                 2.192688                            2.019500      -1.202460       2.303249                    0.995458       3.760395      10.916836       0.443243       1.277383      -0.711908      -0.019715      -0.023455      -0.039353       0.049874      -0.007065       0.000120       0.016312      -0.003045       0.028330      -0.017557      -0.003632       0.021189              2.269504       2.470113       0.369438       0.601693       2.078746       0.383543       2.259653          -0.000001
          103              H       0.268815       7.733395      22.636965       0.085843       1.545903 0.11887693E+02  0.12838090E+03                                 2.171296                            1.984924      -1.404341       2.190742                    0.993906       3.975776      11.535255       0.456333       1.242858      -0.716745      -0.008631       0.032167       0.030473       0.045142       0.006795       0.010762       0.014806      -0.005552      -0.001836      -0.015269      -0.007006       0.022275              2.276854       2.274293      -0.560566      -0.405113       2.299520       0.518431       2.256750           0.000000
          104              H       2.553596       7.481866      22.684440       0.135103       1.262445 0.94663010E+01  0.96426687E+02                                 1.900228                            1.779793      -1.125736       2.351566                    0.997438       3.483316       9.766985       0.479181       1.254844      -0.716109       0.017532       0.021942       0.027169       0.039077       0.002512       0.000261       0.012946      -0.015901       0.003826      -0.010238      -0.007522       0.017760              1.945279       2.167930       0.223557       0.351453       1.756056       0.329642       1.911850          -0.000000
          105              H       7.049151      -0.063760      14.420717       0.097436       1.582980 0.12452987E+02  0.13665124E+03                                 2.261815                            2.079296      -1.270511       2.265966                    0.994498       3.934052      11.670734       0.428722       1.301939      -0.705389      -0.006220       0.022827      -0.043062       0.049134       0.004427       0.015367      -0.002077       0.011386       0.045037      -0.017062      -0.007063       0.024125              2.339897       1.849424       0.206471      -0.223207       2.484304      -0.700295       2.685964          -0.000000
          106              H       5.508846      -1.830062      14.503799       0.126630       1.340231 0.10619884E+02  0.11163423E+03                                 2.005191                            1.909004      -1.148389       2.338440                    0.996376       3.611358      10.377897       0.452797       1.286841      -0.709691      -0.024890      -0.001519      -0.031891       0.040483       0.000740       0.014172      -0.008486      -0.008071       0.051287      -0.019360      -0.005412       0.024772              2.036656       2.200587       0.250897       0.405010       1.769891       0.123890       2.139489           0.000000
          107              H       8.424851      -1.129027      17.984355       0.089932       1.656708 0.12876748E+02  0.14198512E+03                                 2.298830                            2.087993      -1.279787       2.256708                    0.994181       3.959291      11.638704       0.437508       1.269647      -0.712348       0.022539       0.001091       0.042147       0.047808       0.004079       0.007797      -0.012009      -0.022626       0.049563      -0.022972      -0.001105       0.024077              2.420671       2.488229       0.414464       0.760257       2.071131       0.428658       2.702652          -0.000000
          108              H      -1.286586       9.489839      20.850695       0.090418       1.541973 0.11462003E+02  0.12186728E+03                                 2.137272                            1.928632      -1.158178       2.317566                    0.995565       3.699353      10.426570       0.473380       1.216941      -0.725219       0.029754       0.011893       0.034465       0.047059       0.012279       0.017800       0.001473      -0.011377      -0.028622      -0.024824       0.002009       0.022815              2.257234       2.158098      -0.122269       0.793835       1.834561      -0.209728       2.779043           0.000000
          109              C      14.608709      -2.284685      16.435463       0.071600      26.944011 0.34896401E+03  0.78352363E+04                                 8.017462                            6.328891       0.021451       2.018145                    0.999020      27.042409      78.227175       0.633766       0.430433      -1.046033       0.017926       0.043177      -0.014593       0.048976       0.003490      -0.032804       0.002781      -0.044870      -0.003032      -0.046189       0.022866       0.023323              9.250702      10.934973       0.524533       4.418287       8.199504      -0.440835       8.617629           0.000002
          110              C      13.456502      -2.349251      15.687722      -0.148274      33.996105 0.45854364E+03  0.11001612E+05                                 9.372982                            7.285372      -0.152099       1.931199                    0.998313      30.170504      89.646653       0.588134       0.434064      -1.045874      -0.006902       0.006098       0.000732       0.009239      -0.004701      -0.027546       0.001430      -0.046006       0.019748      -0.042120       0.017316       0.024804             11.152518      14.449838      -0.081067       6.091401       8.629126      -1.024571      10.378590           0.000002
          111              C      13.192236      -1.280085      14.812391       0.067542      41.329175 0.45485916E+03  0.10861349E+05                                10.904972                            7.355008      -0.455004       1.868173                    0.998299      27.744763      81.508250       0.575147       0.445985      -1.041671       0.015715       0.000353       0.024618       0.029208      -0.006762      -0.015298       0.015765      -0.025887       0.040845      -0.025717      -0.005549       0.031266             15.002006      22.137488       0.327521      10.005770       9.544402      -1.362324      13.324128           0.000002
          112              C      -1.005723      -0.259508      14.687767      -0.140931      33.603477 0.43217904E+03  0.10180525E+05                                 9.222849                            7.033913       0.003441       1.984233                    0.999387      29.276124      85.202131       0.605673       0.429301      -1.052488      -0.001213       0.007996       0.009789       0.012698      -0.006939      -0.035054       0.007163      -0.033365       0.020621      -0.044235       0.008909       0.035326             10.999231      14.943131       1.752780       5.851958       8.169017      -0.630986       9.885546           0.000000
          113              C       0.117792      -0.275996      15.500787       0.093748      26.236382 0.32489780E+03  0.71534163E+04                                 7.833092                            6.078363       0.166658       2.075000                    0.999551      26.165809      74.534342       0.652352       0.426440      -1.050277      -0.015868      -0.029685       0.021284       0.039824      -0.014148      -0.039543       0.013053      -0.042768       0.035258      -0.052258       0.004988       0.047270              9.028717      11.222950       1.531429       4.182296       7.475821      -0.773073       8.387379           0.000000
          114              C      11.932812      -1.245375      13.993436       0.367718      36.009750 0.34792150E+03  0.78736749E+04                                10.388273                            6.705180      -0.640910       1.821743                    0.997673      25.855167      77.236033       0.558520       0.484586      -1.006769      -0.025370       0.002012      -0.015611       0.029856      -0.028556      -0.035322       0.043199      -0.003002       0.058958      -0.040540      -0.034398       0.074938             14.695170      21.261315       0.669146       9.173547       9.844222      -1.964150      12.979974           0.000002
          115              C       9.996863      -2.181414      13.340647       0.384165      33.403897 0.32306136E+03  0.71739035E+04                                 9.892508                            6.466346      -0.523524       1.873740                    0.997727      24.982148      73.826545       0.568292       0.485360      -1.006776       0.027312       0.013601      -0.007024       0.031310      -0.024043      -0.043224       0.053820      -0.023674       0.088943      -0.051415      -0.038788       0.090203             13.831682      16.299423       8.562996       1.040320      17.325625      -2.217661       7.869997           0.000001
          116              C      10.683961      -0.234797      12.426741       0.386493      36.269398 0.32788958E+03  0.73088825E+04                                10.417529                            6.504280      -0.650187       1.825672                    0.997621      25.251279      74.787734       0.567912       0.483840      -1.007468       0.005323      -0.022507       0.015196       0.027674      -0.028307      -0.045950       0.045915      -0.020015       0.092573      -0.051441      -0.036331       0.087773             15.197759      10.186364      -1.025095       3.549195      20.137954     -10.379189      15.268960           0.000001
          117              C       1.446699      13.788501      13.435598       0.062362      38.288777 0.42159240E+03  0.98798905E+04                                10.330532                            7.063851      -0.362299       1.905083                    0.998431      27.169609      79.132012       0.588878       0.443835      -1.042694      -0.010360      -0.024314      -0.009680       0.028146      -0.019641      -0.005086       0.016490       0.004245      -0.004418      -0.023606      -0.004682       0.028288             13.952317      15.160219       9.746058       0.647074      17.461007      -1.278201       9.235725           0.000002
          118              C       0.563290      13.611854      12.355528      -0.140012      33.539205 0.44579274E+03  0.10572338E+05                                 9.186152                            7.126179       0.087033       2.008970                    0.999372      29.435610      85.674635       0.604584       0.427181      -1.054850       0.015327      -0.005764      -0.001058       0.016409      -0.036357      -0.004944      -0.001300       0.029045       0.036244      -0.045449       0.011810       0.033639             10.873352      11.093640       6.142750       2.011300      12.909408       0.371463       8.617009           0.000001
          119              C      10.452917       0.862008      11.480196       0.067534      43.275115 0.42130301E+03  0.98500657E+04                                11.151529                            7.028310      -0.390161       1.894864                    0.998490      26.998045      77.987048       0.595831       0.439682      -1.047412      -0.004117       0.016790      -0.013849       0.022151      -0.013216      -0.024084       0.017549       0.022735      -0.031025      -0.028971      -0.010865       0.039836             16.336815       8.321077      -1.627222       4.187426      22.393677     -11.434510      18.295690           0.000000
          120              C      11.103771       2.095342      11.679000      -0.130629      35.853665 0.44711533E+03  0.10606209E+05                                 9.616787                            7.120472       0.010737       1.982209                    0.999391      29.417035      85.489690       0.607206       0.425235      -1.056587      -0.012187       0.000805       0.003220       0.012631      -0.000670      -0.018251       0.033625       0.055558      -0.010933      -0.051546       0.009866       0.041680             12.049862       6.989371       0.278978       2.204663      17.040450      -6.504666      12.119766          -0.000002
          121              C      10.825914       3.152029      10.797734       0.091430      28.267149 0.32737778E+03  0.72074675E+04                                 8.234329                            6.099099       0.200186       2.085715                    0.999693      26.027013      73.658790       0.652919       0.426102      -1.052565      -0.035019      -0.019057      -0.021575       0.045331       0.003070      -0.018934       0.034190       0.053939       0.016909      -0.052675       0.011950       0.040725              9.993720       6.473492       0.627168       2.452423      13.205026      -4.392947      10.302642          -0.000002
          122              C       9.613301       0.768222      10.429798      -0.138934      36.089454 0.41967227E+03  0.98127964E+04                                 9.674694                            6.917412       0.060071       2.002687                    0.999466      29.118270      84.406150       0.612654       0.427571      -1.053638       0.008788       0.010880      -0.001822       0.014104       0.003277      -0.018176       0.030959       0.016033      -0.032124      -0.042495       0.011476       0.031018             12.394135       7.304906      -1.164579       3.824783      15.168754      -7.181352      14.708745          -0.000001
          123              C      -1.257906       4.089493       5.002743       0.090836      29.692640 0.34671375E+03  0.77736289E+04                                 8.593291                            6.354992      -0.017602       2.011063                    0.999242      26.698510      77.225945       0.625408       0.436808      -1.041995       0.033781      -0.043372      -0.007769       0.055522       0.001765      -0.027296      -0.031401      -0.017879      -0.043058      -0.046002       0.003470       0.042532             10.171646      11.133352      -0.421227       1.934234       9.249141       4.885762      10.132445           0.000001
          124              C      -0.607052       4.740654       6.011599      -0.148359      36.092249 0.45522371E+03  0.10877185E+05                                 9.666896                            7.218475      -0.019449       1.974809                    0.998807      29.807993      87.728759       0.597196       0.429237      -1.051208       0.009334      -0.017370       0.008804       0.021595      -0.002428      -0.020409      -0.031509      -0.011388      -0.001579      -0.038117       0.000133       0.037984             11.515114      13.432953       0.622701       3.742825       9.815449       4.975314      11.296939          -0.000000
          125              C       0.735427       4.397055       6.284584       0.061945      40.440806 0.41030119E+03  0.94846103E+04                                10.449650                            6.835656      -0.162031       1.967187                    0.999155      26.471647      74.867771       0.620441       0.427060      -1.060071      -0.014549      -0.008834      -0.016169       0.023476       0.009902      -0.012430      -0.019807      -0.007496       0.006234      -0.017942      -0.011541       0.029483             14.122359      14.689563       2.328710       6.005106      11.695366       7.840856      15.982148          -0.000000
          126              C       1.310773       3.441829       5.486400      -0.141027      36.659878 0.43326716E+03  0.10254645E+05                                 9.835062                            7.078207      -0.120877       1.942579                    0.999042      29.801765      88.112977       0.596787       0.433633      -1.045543      -0.007984       0.002419      -0.004417       0.009440      -0.001094      -0.013933      -0.039709      -0.023625       0.001484      -0.038906      -0.008414       0.047320             12.054946      11.627416       0.946077       3.212585      10.714552       6.826076      13.822869          -0.000001
          127              C       0.566293       2.845161       4.495347       0.102216      28.395666 0.32430917E+03  0.71426947E+04                                 8.327862                            6.113352       0.114593       2.062329                    0.999379      26.027781      74.338753       0.643535       0.432146      -1.045990      -0.034746       0.025528       0.006697       0.043633      -0.004131      -0.030180      -0.033596      -0.025652      -0.004556      -0.048620       0.003098       0.045521             10.006225      10.470482       0.312125       2.067300       8.379927       5.175669      11.168267           0.000000
          128              C       1.495008       5.034805       7.361687       0.375537      34.140546 0.32073572E+03  0.70439454E+04                                 9.677643                            6.263934      -0.392919       1.907488                    0.998744      24.389608      69.544662       0.607938       0.458752      -1.030557       0.016829       0.008521       0.024227       0.030704       0.024288      -0.024981      -0.063366      -0.060236       0.037658      -0.047623      -0.043668       0.091292             13.215988      14.701567       2.082393       5.334821      10.538763       6.777596      14.407636          -0.000001
          129              C       1.603738       6.478383       9.094547       0.380964      34.222373 0.32845450E+03  0.72565304E+04                                 9.746833                            6.363917      -0.411102       1.905853                    0.998437      24.388100      69.749306       0.599580       0.462386      -1.028518       0.016804      -0.020212      -0.017864       0.031780       0.023237      -0.012122      -0.065000      -0.082691       0.002757      -0.050915      -0.042937       0.093851             13.387029      14.711891      -4.961507      -3.561848      12.015697       7.217652      13.433497          -0.000001
          130              C       3.461159       5.381520       8.426921       0.370393      35.031942 0.32583037E+03  0.71805813E+04                                 9.853812                            6.301689      -0.414475       1.897595                    0.998679      24.563622      70.050249       0.608113       0.457039      -1.032024      -0.029075       0.005362      -0.001835       0.029622       0.019323      -0.015436      -0.063709      -0.061089       0.036813      -0.046181      -0.041073       0.087253             14.013173      25.566937      -3.363458       1.171217       8.119024       2.355142       8.353557          -0.000002
          131              C       0.884932       7.373258      10.026256       0.057416      39.747123 0.41669046E+03  0.96841171E+04                                10.368405                            6.904992      -0.189667       1.956326                    0.999040      26.758565      76.255575       0.614208       0.429086      -1.057229      -0.010153       0.017944       0.016082       0.026148       0.014046      -0.004424      -0.021999      -0.030667      -0.001696      -0.021982      -0.012962       0.034945             13.933943      14.351160      -4.729719      -3.402793      12.411924       7.914722      15.038744          -0.000001
          132              C      -0.451506       7.639625       9.851189      -0.150448      36.443163 0.46655261E+03  0.11264163E+05                                 9.850377                            7.386442      -0.247164       1.897601                    0.998272      30.541932      91.614006       0.578504       0.438532      -1.041178       0.006875      -0.002157       0.015753       0.017322       0.016569      -0.003501      -0.036187      -0.037653       0.007375      -0.032910      -0.017352       0.050262             11.831387      13.862258      -3.185748      -1.793203       9.434856       5.025622      12.197047          -0.000001
          133              C      -1.091787       8.440734      10.773997       0.091830      29.411299 0.34775782E+03  0.78113164E+04                                 8.581604                            6.393167      -0.004864       2.017273                    0.999062      26.766645      77.767215       0.618689       0.440744      -1.038541       0.034031      -0.003567       0.033262       0.047720       0.021800       0.004302      -0.044645      -0.020965      -0.017884      -0.049246      -0.003742       0.052988             10.175921      10.921957      -1.510643      -0.336705       8.225921       4.866821      11.379886           0.000000
          134              C       0.836611       8.727594      11.987592       0.091747      29.441242 0.35594717E+03  0.80525756E+04                                 8.664296                            6.513360      -0.138348       1.973800                    0.998335      27.033582      79.165268       0.605761       0.446947      -1.033550      -0.040895       0.004007      -0.021282       0.046275       0.019896       0.015083      -0.030267      -0.019032      -0.039857      -0.045348       0.007839       0.037509             10.229418      10.707765      -1.870987      -1.059310       8.790638       5.102883      11.189851          -0.000000
          135              C       1.543336       7.946691      11.118195      -0.134919      36.332126 0.44940381E+03  0.10753160E+05                                 9.820014                            7.237073      -0.261185       1.895310                    0.998599      30.269693      90.504369       0.585715       0.437039      -1.041665      -0.005223       0.002303      -0.009315       0.010925       0.013275       0.010803      -0.044281      -0.036006      -0.023071      -0.047772      -0.006290       0.054062             11.813200      11.544407      -2.325312      -1.503799      10.328308       6.379825      13.566884          -0.000002
          136              C       4.918405       5.140138       8.492200       0.068512      40.637204 0.41546008E+03  0.96220628E+04                                10.488849                            6.872716      -0.197562       1.953119                    0.999075      26.513071      74.754834       0.620309       0.426343      -1.061823       0.023081      -0.003138       0.001077       0.023318       0.009817      -0.008793      -0.016842      -0.028803       0.038214      -0.024235      -0.006482       0.030717             14.722854      27.499808      -3.324030       1.347827       8.436868       2.218869       8.231887          -0.000001
          137              C       5.741411       5.863720       9.340827      -0.141869      33.506385 0.42459278E+03  0.99381429E+04                                 9.111257                            6.912326       0.134794       2.027389                    0.999552      29.000772      83.594833       0.620107       0.421995      -1.059088      -0.000673      -0.001796      -0.008984       0.009186      -0.001068      -0.005738      -0.012894      -0.048594       0.072150      -0.036973       0.004373       0.032600             10.900224      17.969409      -0.934126       1.684537       7.482791       2.033024       7.248471          -0.000003
          138              C       7.106541       5.651143       9.328958       0.091047      26.450751 0.33150972E+03  0.73096757E+04                                 7.792128                            6.097314       0.254140       2.100277                    0.999674      26.037633      73.361949       0.660529       0.420545      -1.057712       0.005494      -0.031363      -0.031799       0.045000      -0.000352       0.002884      -0.011956      -0.062884       0.080947      -0.045049       0.009720       0.035329              8.952515      13.215573      -1.282328       0.853503       6.902576       2.034570       6.739396          -0.000002
          139              C       6.881534       4.115870       7.628737       0.083220      27.050926 0.33107023E+03  0.73150612E+04                                 7.967828                            6.133302       0.150913       2.063333                    0.999700      26.340860      74.876332       0.650592       0.426089      -1.051733       0.009795       0.037140       0.027167       0.047047       0.006958       0.003997      -0.014255      -0.077158       0.058720      -0.049402       0.010113       0.039289              9.339072      14.259501      -1.800879       0.605447       6.754895       1.924295       7.002819          -0.000000
          140              C       5.519424       4.244506       7.599065      -0.142503      33.983596 0.42298725E+03  0.98974389E+04                                 9.216409                            6.902576       0.104899       2.017242                    0.999444      29.089854      84.011499       0.619704       0.422402      -1.058164      -0.000091       0.010827      -0.003844       0.011490       0.007346      -0.003261      -0.016466      -0.065496       0.047577      -0.041530       0.003351       0.038179             11.207342      18.529882      -2.791293      -0.158441       7.630199       2.151004       7.461944          -0.000002
          141              C       0.522515      11.867311      14.497865       0.098655      26.717641 0.34159342E+03  0.76251550E+04                                 7.995967                            6.283477       0.108045       2.056250                    0.999135      26.471081      76.228464       0.633060       0.433433      -1.044735      -0.008322      -0.000183      -0.036567       0.037503      -0.036280      -0.004944       0.013264       0.028920       0.046555      -0.047905       0.010345       0.037560              9.201379       8.576700       4.344944       0.543174      10.579164      -0.867126       8.448275           0.000001
          142              C       1.427067      12.936959      14.453356      -0.144199      33.195997 0.44200950E+03  0.10531744E+05                                 9.257047                            7.177136      -0.203600       1.913374                    0.998880      30.182982      90.035201       0.588214       0.437021      -1.041746       0.005468      -0.016584      -0.009949       0.020098      -0.023744      -0.000016       0.016698       0.001154       0.061750      -0.036657       0.005964       0.030693             10.958393      11.063162       6.104573       0.006570      13.430477      -1.486932       8.381538           0.000002
          143              C      -0.286898      12.514829      12.417840       0.076466      27.010340 0.34504503E+03  0.77142155E+04                                 7.995817                            6.277459       0.105597       2.046239                    0.999369      26.818731      77.049053       0.639686       0.428276      -1.048867       0.017879      -0.026335       0.040493       0.051506      -0.035206      -0.001791       0.003413      -0.000988       0.061445      -0.045469       0.018424       0.027046              9.213325       8.808035       4.537235       1.740811      10.664306       0.218333       8.167633           0.000001
          144              C       9.413969       1.837884       9.569303       0.083780      28.266917 0.32225648E+03  0.70585089E+04                                 8.191039                            6.017314       0.222514       2.088994                    0.999762      26.001076      73.116194       0.663682       0.421342      -1.056766       0.035080       0.023985       0.015587       0.045264      -0.000571      -0.006076       0.027565       0.044027      -0.020854      -0.041086       0.013337       0.027748             10.105935       6.448638      -0.439426       3.077421      12.606007      -4.889008      11.263161          -0.000001
          145              C       0.492294       0.630646       1.599335       0.070425      27.005551 0.34994891E+03  0.78637082E+04                                 8.033589                            6.341003       0.019224       2.016992                    0.999038      27.082707      78.402140       0.632617       0.430866      -1.045661      -0.019347       0.041981      -0.014104       0.048329      -0.003462       0.033866       0.001773      -0.045613      -0.003421      -0.047367       0.023053       0.024314              9.270612      10.962277      -0.527832      -4.430623       8.214175      -0.438372       8.635385           0.000001
          146              C       1.644500       0.566081       0.851594      -0.146915      33.913016 0.45712752E+03  0.10958502E+05                                 9.354313                            7.270916      -0.147880       1.933315                    0.998429      30.127571      89.464301       0.589142       0.433683      -1.046166       0.006758       0.006754      -0.000315       0.009560       0.004516       0.027131       0.001896      -0.045457       0.021796      -0.041618       0.016655       0.024962             11.128764      14.418166       0.075478      -6.074463       8.614669      -1.022117      10.353459           0.000002
          147              C       1.908769       1.635247      -0.023738       0.066828      41.387014 0.45553087E+03  0.10882012E+05                                10.916946                            7.361816      -0.454469       1.868059                    0.998370      27.767875      81.608434       0.574687       0.446152      -1.041515      -0.016540       0.000416       0.026149       0.030944       0.006254       0.014786       0.016985      -0.025051       0.041786      -0.025093      -0.006853       0.031946             15.020874      22.167694      -0.328185     -10.020694       9.554356      -1.363320      13.340572           0.000002
          148              C       1.005730      -3.174840      29.523896      -0.141564      33.641459 0.43274779E+03  0.10198142E+05                                 9.234811                            7.042701       0.003956       1.984622                    0.999327      29.291278      85.287529       0.604707       0.429808      -1.052088       0.002489       0.009088       0.007396       0.011978       0.006186       0.034479       0.008002      -0.034166       0.021811      -0.043943       0.008767       0.035176             11.015076      14.971060      -1.759396      -5.862622       8.177417      -0.626711       9.896752           0.000001
          149              C      -0.117784       2.639336       0.664659       0.095531      26.185346 0.32406054E+03  0.71297177E+04                                 7.817520                            6.065195       0.175199       2.077549                    0.999528      26.137498      74.403616       0.653981       0.425691      -1.050836       0.014976      -0.031182       0.021803       0.040890       0.014176       0.039572       0.011547      -0.043218       0.035127      -0.052577       0.006369       0.046208              9.010456      11.200237      -1.536178      -4.168049       7.466871      -0.770388       8.364261           0.000001
          150              C       3.168192      -4.160707      28.829565       0.371500      35.930471 0.34708664E+03  0.78494807E+04                                10.370490                            6.694863      -0.635809       1.823418                    0.997678      25.818342      77.081237       0.559276       0.484258      -1.007014       0.027341       0.002456      -0.015821       0.031684       0.027350       0.035093       0.042559      -0.003297       0.056353      -0.039305      -0.034195       0.073500             14.668231      21.219611      -0.669501      -9.152528       9.829846      -1.961539      12.955237           0.000002
          151              C       5.104139      -5.096745      28.176775       0.382061      33.440954 0.32354738E+03  0.71863889E+04                                 9.892497                            6.466617      -0.523657       1.873295                    0.997733      24.999529      73.852773       0.568965       0.484672      -1.007275      -0.025969       0.014338      -0.007739       0.030657       0.025599       0.042363       0.054274      -0.023602       0.087947      -0.050138      -0.040460       0.090598             13.831185      16.296252      -8.561968      -1.038207      17.327097      -2.220110       7.870208           0.000001
          152              C       4.417046      -3.150128      27.262870       0.386053      36.283630 0.32803768E+03  0.73132618E+04                                10.420670                            6.506362      -0.651851       1.825109                    0.997658      25.259939      74.827340       0.567721       0.483932      -1.007386      -0.004900      -0.021814       0.014645       0.026727       0.028414       0.044352       0.046070      -0.018402       0.091139      -0.049492      -0.037195       0.086687             15.202175      10.188271       1.025831      -3.549850      20.144516     -10.383191      15.273738           0.000001
          153              C      -1.446653      10.873170      28.271726       0.063968      38.255102 0.42109924E+03  0.98664076E+04                                10.329356                            7.063304      -0.366159       1.904058                    0.998461      27.154682      79.105992       0.588395       0.444286      -1.042327       0.007883      -0.024887      -0.007771       0.027238       0.019473       0.003658       0.016954       0.004137      -0.005520      -0.024360      -0.003370       0.027729             13.950557      15.159356      -9.744075      -0.648605      17.456575      -1.277325       9.235740           0.000002
          154              C      -0.563245      10.696522      27.191656      -0.138588      33.446117 0.44425331E+03  0.10525831E+05                                 9.165161                            7.110194       0.090844       2.010801                    0.999397      29.387907      85.471573       0.605783       0.426740      -1.055211      -0.014964      -0.003928       0.000556       0.015481       0.035848       0.004978      -0.001889       0.031155       0.036854      -0.045551       0.012138       0.033412             10.846562      11.062384      -6.122509      -2.005052      12.876434       0.363980       8.600868           0.000002
          155              C       4.648092      -2.053324      26.316325       0.066445      43.309650 0.42170343E+03  0.98612472E+04                                11.154338                            7.029791      -0.385288       1.896263                    0.998433      27.012589      78.022764       0.596036       0.439449      -1.047606       0.003682       0.017921      -0.015098       0.023720       0.014800       0.024115       0.016413       0.023516      -0.031734      -0.027865      -0.012709       0.040574             16.340615       8.324165       1.627316      -4.190340      22.397448     -11.435359      18.300232           0.000001
          156              C       3.997241      -0.819990      26.515129      -0.128061      35.786578 0.44600137E+03  0.10573694E+05                                 9.607376                            7.113045       0.012059       1.983092                    0.999441      29.381902      85.376367       0.607308       0.425409      -1.056429       0.012603       0.000138       0.003849       0.013179       0.000374       0.018458       0.033340       0.054709      -0.008443      -0.051081       0.009741       0.041341             12.037636       6.983730      -0.279053      -2.204162      17.021595      -6.495994      12.107584          -0.000001
          157              C       4.275101       0.236697      25.633863       0.087429      28.362679 0.32877187E+03  0.72453763E+04                                 8.247887                            6.107902       0.198818       2.084485                    0.999678      26.087295      73.850326       0.653159       0.425521      -1.052993       0.034143      -0.020449      -0.020092       0.044583      -0.001425       0.019943       0.033522       0.055865       0.018317      -0.052494       0.009972       0.042523             10.011596       6.483522      -0.627540      -2.457194      13.229574      -4.403520      10.321692          -0.000001
          158              C       5.487707      -2.147109      25.265927      -0.141812      36.119669 0.42010656E+03  0.98249946E+04                                 9.674135                            6.916093       0.059259       2.001952                    0.999472      29.147211      84.484875       0.613394       0.426966      -1.054064      -0.009931       0.008197      -0.000197       0.012878      -0.003106       0.019528       0.031129       0.013314      -0.031971      -0.042790       0.010611       0.032179             12.392934       7.304621       1.161224      -3.823785      15.170720      -7.177926      14.703462           0.000001
          159              C       1.257920       1.174161      19.838871       0.091013      29.693298 0.34663015E+03  0.77711527E+04                                 8.592934                            6.353946      -0.018883       2.010768                    0.999269      26.699926      77.222722       0.625511       0.436769      -1.042036      -0.031114      -0.043587      -0.008665       0.054249      -0.000798       0.026642      -0.033219      -0.016846      -0.045187      -0.047318       0.004273       0.043045             10.171590      11.135785       0.422514      -1.934140       9.248075       4.884658      10.130910           0.000001
          160              C       0.607069       1.825322      20.847728      -0.147860      36.100040 0.45530834E+03  0.10880252E+05                                 9.670232                            7.220718      -0.018964       1.974940                    0.998796      29.811696      87.758078       0.596879       0.429424      -1.051041      -0.008285      -0.016892       0.007823       0.020376       0.002356       0.019527      -0.031612      -0.011364      -0.000782      -0.037509      -0.000305       0.037815             11.519026      13.439441      -0.622944      -3.744704       9.817734       4.975993      11.299904           0.000001
          161              C      -0.735411       1.481723      21.120713       0.060080      40.516838 0.41117579E+03  0.95099967E+04                                10.462574                            6.843180      -0.164101       1.966215                    0.999173      26.500401      74.972247       0.620060       0.427090      -1.060040       0.016704      -0.009343      -0.017986       0.026264      -0.009424       0.013171      -0.021832      -0.006552       0.005376      -0.020467      -0.010691       0.031158             14.140709      14.709996      -2.330498      -6.012135      11.710245       7.851591      16.001887           0.000000
          162              C      -1.310760       0.526498      20.322529      -0.141682      36.617800 0.43273239E+03  0.10237219E+05                                 9.818998                            7.066810      -0.114478       1.944469                    0.999078      29.793342      88.022422       0.598253       0.432772      -1.046227       0.007359       0.003851      -0.003592       0.009049       0.001234       0.014120      -0.041102      -0.021163       0.000992      -0.040519      -0.007508       0.048027             12.034202      11.609394      -0.940533      -3.204677      10.696019       6.812545      13.797193           0.000001
          163              C      -0.566282      -0.070170      19.331475       0.103305      28.372380 0.32390578E+03  0.71313953E+04                                 8.321180                            6.107031       0.119691       2.063893                    0.999352      26.015331      74.283958       0.644284       0.431790      -1.046234       0.033624       0.024551       0.007195       0.042250       0.003877       0.029907      -0.032110      -0.024991      -0.004961      -0.047407       0.003377       0.044030              9.998784      10.459500      -0.306844      -2.060096       8.376252       5.174290      11.160598           0.000001
          164              C      -1.494990       2.119474      22.197815       0.381946      33.986684 0.31911459E+03  0.69998537E+04                                 9.653082                            6.250512      -0.388903       1.909692                    0.998785      24.321144      69.319853       0.608202       0.459109      -1.030300      -0.017913       0.008794       0.022430       0.030022      -0.023380       0.025021      -0.062202      -0.057051       0.034816      -0.047227      -0.041836       0.089063             13.179334      14.662419      -2.072072      -5.315488      10.510068       6.755268      14.365514          -0.000000
          165              C      -1.603715       3.563052      23.930675       0.380286      34.219527 0.32846045E+03  0.72566682E+04                                 9.745732                            6.363750      -0.409684       1.906352                    0.998396      24.389758      69.753250       0.599622       0.462354      -1.028540      -0.015845      -0.017566      -0.018088       0.029779      -0.024383       0.012686      -0.064430      -0.081954      -0.000240      -0.050872      -0.042717       0.093589             13.384632      14.709169       4.959991       3.560476      12.013522       7.215918      13.431206          -0.000000
          166              C      11.639861       2.466188      23.263049       0.370300      35.011416 0.32562512E+03  0.71746894E+04                                 9.848754                            6.298893      -0.416163       1.897170                    0.998696      24.557252      70.017802       0.608386       0.456922      -1.032125       0.027575       0.004861      -0.001049       0.028020      -0.019417       0.016204      -0.064472      -0.062192       0.032948      -0.046729      -0.041566       0.088295             14.005371      25.551110       3.362382      -1.169046       8.115575       2.354235       8.349427          -0.000001
          167              C      -0.884905       4.457927      24.862384       0.057193      39.758054 0.41679685E+03  0.96872836E+04                                10.371244                            6.906615      -0.189759       1.956279                    0.999074      26.760764      76.266518       0.614032       0.429178      -1.057164       0.010818       0.017842       0.016939       0.026876      -0.014005       0.003351      -0.022905      -0.031856      -0.001666      -0.023133      -0.012612       0.035744             13.937853      14.353416       4.729407       3.401932      12.415743       7.918088      15.044401          -0.000000
          168              C       0.451533       4.724294      24.687318      -0.149724      36.379600 0.46560469E+03  0.11234027E+05                                 9.834300                            7.375222      -0.237886       1.900752                    0.998359      30.507474      91.440283       0.579461       0.438091      -1.041582      -0.006067      -0.002491       0.014594       0.015999      -0.016530       0.002783      -0.035799      -0.036743       0.008333      -0.033117      -0.016355       0.049472             11.810929      13.839218       3.179700       1.788096       9.418649       5.015528      12.174921           0.000000
          169              C       1.091817       5.525403      25.610125       0.091614      29.408192 0.34773823E+03  0.78101741E+04                                 8.576994                            6.389512       0.003891       2.019805                    0.999129      26.767133      77.745875       0.619418       0.440265      -1.038902      -0.035153      -0.004097       0.033941       0.049036      -0.021449      -0.003360      -0.044304      -0.019867      -0.018042      -0.048435      -0.004077       0.052512             10.170030      10.921146       1.509709       0.334348       8.219478       4.861210      11.369468           0.000001
          170              C      -0.836580       5.812262      26.823720       0.090276      29.452704 0.35604789E+03  0.80552786E+04                                 8.665308                            6.513105      -0.132920       1.975463                    0.998195      27.042920      79.190036       0.605947       0.446785      -1.033662       0.039534       0.003020      -0.021808       0.045251      -0.020772      -0.013546      -0.030617      -0.019348      -0.039152      -0.044917       0.006318       0.038599             10.231305      10.709694       1.871196       1.058822       8.792267       5.104494      11.191953           0.000000
          171              C      -1.543308       5.031359      25.954323      -0.136995      36.356192 0.44973516E+03  0.10762716E+05                                 9.821328                            7.237132      -0.262097       1.895058                    0.998633      30.287685      90.555236       0.586049       0.436724      -1.041887       0.006177       0.001572      -0.009987       0.011848      -0.012874      -0.011535      -0.045225      -0.036797      -0.018574      -0.048349      -0.006779       0.055128             11.815428      11.546817       2.326046       1.504045      10.330307       6.381560      13.569160          -0.000001
          172              C      10.182614       2.224807      23.328328       0.068039      40.648450 0.41564482E+03  0.96265996E+04                                10.485383                            6.870591      -0.188706       1.955397                    0.999047      26.525887      74.771377       0.620953       0.425890      -1.062195      -0.024266      -0.003171       0.001003       0.024493      -0.009356       0.008975      -0.016771      -0.028217       0.037232      -0.023676      -0.006696       0.030372             14.718006      27.491255       3.322407      -1.348073       8.433651       2.217447       8.229112          -0.000000
          173              C       9.359611       2.948388      24.176955      -0.144568      33.597868 0.42601577E+03  0.99800214E+04                                 9.127527                            6.924005       0.133567       2.026651                    0.999572      29.048769      83.775405       0.619555       0.422008      -1.059056       0.001826      -0.002199      -0.008789       0.009242       0.000511       0.005119      -0.013493      -0.050242       0.072868      -0.037743       0.004255       0.033488             10.920825      18.005842       0.938512      -1.686339       7.496168       2.036112       7.260466          -0.000002
          174              C       7.994480       2.735811      24.165086       0.092805      26.384789 0.33047018E+03  0.72809064E+04                                 7.780629                            6.089352       0.246656       2.098863                    0.999689      25.991708      73.198946       0.660711       0.420767      -1.057591      -0.004203      -0.030857      -0.032870       0.045280       0.000704      -0.003405      -0.012604      -0.061864       0.080990      -0.044592       0.008768       0.035824              8.938988      13.195986       1.282942      -0.849102       6.892699       2.029901       6.728278          -0.000001
          175              C       8.219482       1.200538      22.464866       0.087755      26.907127 0.32889033E+03  0.72542035E+04                                 7.934855                            6.108561       0.150742       2.064257                    0.999713      26.257171      74.549709       0.652694       0.425459      -1.052223      -0.011011       0.037435       0.025867       0.046816      -0.006647      -0.005269      -0.012574      -0.075743       0.058520      -0.048809       0.011639       0.037170              9.298736      14.187811       1.796713      -0.594283       6.732131       1.920443       6.976266           0.000001
          176              C       9.581593       1.329174      22.435194      -0.142965      34.012748 0.42343635E+03  0.99109361E+04                                 9.226340                            6.910154       0.098034       2.015324                    0.999457      29.093419      84.044430       0.618815       0.422881      -1.057826       0.001267       0.010652      -0.003886       0.011409      -0.007324       0.001929      -0.017880      -0.062729       0.045799      -0.039842       0.001345       0.038496             11.221379      18.558197       2.800681       0.163204       7.638264       2.151792       7.467676          -0.000000
          177              C      -0.522474       8.951980      29.333993       0.099051      26.688892 0.34111713E+03  0.76112962E+04                                 7.988265                            6.277554       0.112251       2.057986                    0.999135      26.450645      76.134810       0.633640       0.433220      -1.044941       0.010318       0.000883      -0.037835       0.039227       0.038063       0.004605       0.011544       0.030742       0.042519      -0.048927       0.010508       0.038420              9.192614       8.569460      -4.340743      -0.543522      10.568568      -0.865195       8.439813           0.000001
          178              C      -1.427022      10.021627      29.289485      -0.147191      33.288206 0.44352054E+03  0.10577453E+05                                 9.274571                            7.189596      -0.209014       1.911162                    0.998812      30.238552      90.261483       0.587641       0.437045      -1.041664      -0.001622      -0.018343      -0.010517       0.021206       0.023928       0.000781       0.016341      -0.000845       0.061209      -0.036341       0.005439       0.030902             10.981228      11.088452      -6.120801      -0.006188      13.459682      -1.487897       8.395549           0.000002
          179              C       0.286940       9.599497      27.253968       0.077055      27.017505 0.34517791E+03  0.77185794E+04                                 8.000267                            6.281163       0.106061       2.046303                    0.999392      26.824943      77.095067       0.639062       0.428616      -1.048570      -0.016860      -0.026937       0.039075       0.050366       0.034281       0.003195       0.001835       0.002366       0.059826      -0.044285       0.017953       0.026331              9.218500       8.812821      -4.540790      -1.740478      10.672007       0.217907       8.170673           0.000001
          180              C       5.687042      -1.077448      24.405431       0.084562      28.272419 0.32225659E+03  0.70589174E+04                                 8.194731                            6.019263       0.225372       2.089664                    0.999749      25.999978      73.128939       0.663214       0.421615      -1.056534      -0.033877       0.021406       0.016771       0.043441       0.000617       0.006051       0.026861       0.046109      -0.022671      -0.041072       0.012310       0.028761             10.111243       6.450838       0.439252      -3.078373      12.615488      -4.892703      11.267404           0.000000
          181              C       7.058230      10.594988      28.072922       0.070425      27.005555 0.34994897E+03  0.78637101E+04                                 8.033590                            6.341003       0.019224       2.016992                    0.999038      27.082712      78.402165       0.632617       0.430866      -1.045661       0.019347      -0.041981       0.014104       0.048329      -0.003462       0.033866       0.001773      -0.045613      -0.003421      -0.047367       0.023053       0.024314              9.270614      10.962278      -0.527831      -4.430624       8.214177      -0.438373       8.635386           0.000002
          182              C       5.906024      10.659553      28.820663      -0.146915      33.913023 0.45712761E+03  0.10958505E+05                                 9.354315                            7.270917      -0.147880       1.933315                    0.998429      30.127574      89.464315       0.589142       0.433683      -1.046166      -0.006758      -0.006754       0.000315       0.009560       0.004516       0.027131       0.001896      -0.045457       0.021796      -0.041618       0.016655       0.024962             11.128767      14.418170       0.075480      -6.074466       8.614670      -1.022118      10.353462           0.000002
          183              C       5.641755      15.421050       0.023738       0.066828      41.387011 0.45553080E+03  0.10882010E+05                                10.916946                            7.361815      -0.454469       1.868059                    0.998370      27.767873      81.608428       0.574687       0.446153      -1.041515       0.016540      -0.000416      -0.026149       0.030944       0.006254       0.014786       0.016985      -0.025051       0.041786      -0.025093      -0.006853       0.031946             15.020875      22.167696      -0.328185     -10.020696       9.554356      -1.363320      13.340573           0.000002
          184              C       6.544794      14.400474       0.148361      -0.141564      33.641457 0.43274775E+03  0.10198140E+05                                 9.234811                            7.042701       0.003957       1.984622                    0.999327      29.291276      85.287520       0.604707       0.429808      -1.052088      -0.002489      -0.009088      -0.007396       0.011978       0.006186       0.034479       0.008002      -0.034166       0.021811      -0.043943       0.008767       0.035176             11.015077      14.971062      -1.759397      -5.862623       8.177417      -0.626710       9.896751           0.000001
          185              C       7.668308       8.586298      29.007598       0.095531      26.185340 0.32406043E+03  0.71297148E+04                                 7.817519                            6.065194       0.175199       2.077549                    0.999528      26.137495      74.403612       0.653981       0.425691      -1.050836      -0.014976       0.031182      -0.021803       0.040890       0.014176       0.039572       0.011547      -0.043218       0.035127      -0.052576       0.006368       0.046208              9.010456      11.200236      -1.536180      -4.168048       7.466872      -0.770387       8.364259           0.000001
          186              C       4.382332      15.386341       0.842692       0.371500      35.930471 0.34708664E+03  0.78494807E+04                                10.370490                            6.694863      -0.635809       1.823418                    0.997678      25.818342      77.081237       0.559276       0.484258      -1.007014      -0.027341      -0.002456       0.015821       0.031684       0.027350       0.035093       0.042559      -0.003297       0.056353      -0.039305      -0.034195       0.073500             14.668233      21.219613      -0.669501      -9.152530       9.829846      -1.961538      12.955239           0.000002
          187              C       2.446385      16.322379       1.495482       0.382061      33.440950 0.32354733E+03  0.71863877E+04                                 9.892497                            6.466617      -0.523657       1.873295                    0.997733      24.999527      73.852768       0.568965       0.484672      -1.007275       0.025969      -0.014338       0.007739       0.030657       0.025599       0.042363       0.054274      -0.023602       0.087947      -0.050138      -0.040460       0.090598             13.831185      16.296253      -8.561968      -1.038208      17.327096      -2.220109       7.870207           0.000001
          188              C       3.133478      14.375762       2.409387       0.386053      36.283628 0.32803766E+03  0.73132613E+04                                10.420669                            6.506362      -0.651851       1.825109                    0.997658      25.259938      74.827337       0.567721       0.483932      -1.007386       0.004900       0.021814      -0.014645       0.026727       0.028414       0.044351       0.046070      -0.018402       0.091139      -0.049492      -0.037195       0.086687             15.202174      10.188271       1.025831      -3.549850      20.144514     -10.383190      15.273737           0.000001
          189              C       8.997177       0.352464       1.400531       0.063968      38.255101 0.42109922E+03  0.98664070E+04                                10.329355                            7.063304      -0.366159       1.904058                    0.998461      27.154681      79.105987       0.588395       0.444286      -1.042327      -0.007883       0.024887       0.007771       0.027238       0.019473       0.003658       0.016954       0.004137      -0.005520      -0.024360      -0.003370       0.027729             13.950557      15.159357      -9.744075      -0.648606      17.456573      -1.277324       9.235740           0.000002
          190              C       8.113769       0.529112       2.480601      -0.138588      33.446105 0.44425310E+03  0.10525825E+05                                 9.165159                            7.110193       0.090844       2.010801                    0.999397      29.387901      85.471555       0.605783       0.426740      -1.055211       0.014964       0.003928      -0.000556       0.015481       0.035848       0.004978      -0.001889       0.031155       0.036854      -0.045551       0.012138       0.033412             10.846560      11.062381      -6.122508      -2.005051      12.876432       0.363979       8.600867           0.000001
          191              C       2.902432      13.278958       3.355932       0.066445      43.309655 0.42170349E+03  0.98612489E+04                                11.154338                            7.029791      -0.385288       1.896262                    0.998433      27.012591      78.022768       0.596036       0.439449      -1.047606      -0.003682      -0.017921       0.015098       0.023720       0.014800       0.024115       0.016413       0.023516      -0.031734      -0.027865      -0.012709       0.040574             16.340615       8.324165       1.627316      -4.190341      22.397447     -11.435359      18.300232           0.000001
          192              C       3.553283      12.045624       3.157128      -0.128061      35.786570 0.44600126E+03  0.10573691E+05                                 9.607374                            7.113044       0.012058       1.983092                    0.999441      29.381899      85.376347       0.607309       0.425408      -1.056429      -0.012603      -0.000138      -0.003849       0.013179       0.000374       0.018458       0.033340       0.054710      -0.008443      -0.051081       0.009741       0.041341             12.037633       6.983729      -0.279054      -2.204162      17.021589      -6.495991      12.107580          -0.000001
          193              C       3.275423      10.988937       4.038394       0.087430      28.362675 0.32877180E+03  0.72453744E+04                                 8.247885                            6.107901       0.198818       2.084485                    0.999678      26.087293      73.850312       0.653159       0.425521      -1.052993      -0.034143       0.020449       0.020092       0.044583      -0.001425       0.019943       0.033522       0.055865       0.018317      -0.052494       0.009972       0.042523             10.011593       6.483521      -0.627540      -2.457194      13.229571      -4.403517      10.321689          -0.000002
          194              C       2.062817      13.372743       4.406330      -0.141812      36.119670 0.42010657E+03  0.98249949E+04                                 9.674135                            6.916094       0.059259       2.001952                    0.999472      29.147212      84.484881       0.613394       0.426966      -1.054064       0.009931      -0.008197       0.000197       0.012878      -0.003106       0.019528       0.031129       0.013314      -0.031971      -0.042790       0.010611       0.032179             12.392935       7.304621       1.161224      -3.823785      15.170721      -7.177926      14.703462          -0.000001
          195              C       6.292604      10.051473       9.833386       0.091013      29.693303 0.34663022E+03  0.77711545E+04                                 8.592935                            6.353946      -0.018883       2.010768                    0.999269      26.699929      77.222733       0.625511       0.436769      -1.042036       0.031114       0.043587       0.008665       0.054249      -0.000798       0.026642      -0.033219      -0.016846      -0.045187      -0.047318       0.004273       0.043045             10.171591      11.135785       0.422514      -1.934140       9.248077       4.884659      10.130911           0.000001
          196              C       6.943455       9.400312       8.824529      -0.147860      36.100043 0.45530839E+03  0.10880254E+05                                 9.670232                            7.220718      -0.018965       1.974940                    0.998796      29.811698      87.758084       0.596879       0.429424      -1.051041       0.008285       0.016892      -0.007823       0.020376       0.002356       0.019527      -0.031612      -0.011364      -0.000782      -0.037509      -0.000305       0.037815             11.519027      13.439440      -0.622945      -3.744704       9.817735       4.975994      11.299905          -0.000000
          197              C       8.285935       9.743911       8.551544       0.060080      40.516833 0.41117580E+03  0.95099964E+04                                10.462571                            6.843179      -0.164101       1.966214                    0.999173      26.500401      74.972231       0.620060       0.427090      -1.060041      -0.016704       0.009343       0.017986       0.026264      -0.009424       0.013171      -0.021832      -0.006552       0.005376      -0.020467      -0.010691       0.031158             14.140704      14.709991      -2.330497      -6.012132      11.710240       7.851587      16.001880          -0.000000
          198              C       8.861284      10.699136       9.349728      -0.141681      36.617773 0.43273206E+03  0.10237209E+05                                 9.818991                            7.066805      -0.114477       1.944469                    0.999078      29.793329      88.022352       0.598253       0.432771      -1.046227      -0.007359      -0.003851       0.003592       0.009049       0.001234       0.014120      -0.041103      -0.021164       0.000992      -0.040519      -0.007508       0.048027             12.034192      11.609386      -0.940531      -3.204674      10.696010       6.812538      13.797181          -0.000001
          199              C       8.116806      11.295804      10.340782       0.103305      28.372383 0.32390585E+03  0.71313973E+04                                 8.321180                            6.107031       0.119691       2.063893                    0.999352      26.015333      74.283960       0.644284       0.431790      -1.046234      -0.033624      -0.024551      -0.007195       0.042250       0.003877       0.029907      -0.032111      -0.024991      -0.004961      -0.047407       0.003377       0.044030              9.998783      10.459500      -0.306844      -2.060096       8.376252       5.174290      11.160597           0.000000
          200              C       9.045514       9.106160       7.474442       0.381947      33.986672 0.31911451E+03  0.69998514E+04                                 9.653078                            6.250510      -0.388903       1.909692                    0.998785      24.321140      69.319827       0.608203       0.459109      -1.030300       0.017913      -0.008794      -0.022430       0.030022      -0.023380       0.025021      -0.062202      -0.057051       0.034816      -0.047227      -0.041836       0.089063             13.179327      14.662414      -2.072070      -5.315484      10.510063       6.755264      14.365505          -0.000001
          201              C       9.154239       7.662582       5.741582       0.380286      34.219522 0.32846044E+03  0.72566678E+04                                 9.745731                            6.363749      -0.409684       1.906352                    0.998396      24.389757      69.753243       0.599622       0.462354      -1.028540       0.015845       0.017566       0.018088       0.029779      -0.024383       0.012686      -0.064430      -0.081954      -0.000240      -0.050872      -0.042717       0.093589             13.384631      14.709168       4.959991       3.560476      12.013521       7.215917      13.431204          -0.000001
          202              C      -4.089337       8.759446       6.409208       0.370300      35.011410 0.32562509E+03  0.71746884E+04                                 9.848752                            6.298893      -0.416162       1.897170                    0.998696      24.557250      70.017792       0.608386       0.456922      -1.032125      -0.027575      -0.004861       0.001049       0.028020      -0.019417       0.016204      -0.064472      -0.062192       0.032948      -0.046728      -0.041566       0.088295             14.005368      25.551103       3.362383      -1.169044       8.115574       2.354235       8.349426          -0.000001
          203              C       8.435429       6.767707       4.809873       0.057193      39.758047 0.41679683E+03  0.96872826E+04                                10.371243                            6.906614      -0.189760       1.956279                    0.999074      26.760762      76.266504       0.614032       0.429178      -1.057164      -0.010818      -0.017842      -0.016939       0.026876      -0.014005       0.003351      -0.022905      -0.031856      -0.001666      -0.023133      -0.012612       0.035745             13.937851      14.353415       4.729408       3.401934      12.415741       7.918086      15.044397          -0.000000
          204              C       7.098991       6.501340       4.984939      -0.149724      36.379557 0.46560417E+03  0.11234011E+05                                 9.834295                            7.375217      -0.237886       1.900752                    0.998359      30.507449      91.440206       0.579461       0.438091      -1.041582       0.006067       0.002491      -0.014594       0.015999      -0.016530       0.002783      -0.035799      -0.036743       0.008333      -0.033117      -0.016355       0.049472             11.810923      13.839209       3.179699       1.788096       9.418645       5.015526      12.174915          -0.000000
          205              C       6.458707       5.700231       4.062132       0.091614      29.407975 0.34773490E+03  0.78100918E+04                                 8.577020                            6.389530       0.003891       2.019805                    0.999129      26.766967      77.745722       0.619409       0.440272      -1.038896       0.035153       0.004097      -0.033941       0.049036      -0.021449      -0.003360      -0.044304      -0.019867      -0.018042      -0.048435      -0.004077       0.052512             10.170064      10.921176       1.509714       0.334352       8.219506       4.861230      11.369509           0.000000
          206              C       8.387104       5.413372       2.848537       0.090276      29.452702 0.35604787E+03  0.80552778E+04                                 8.665306                            6.513104      -0.132921       1.975462                    0.998195      27.042919      79.190025       0.605948       0.446785      -1.033662      -0.039534      -0.003020       0.021808       0.045251      -0.020772      -0.013546      -0.030617      -0.019348      -0.039152      -0.044917       0.006318       0.038599             10.231302      10.709693       1.871194       1.058820       8.792265       5.104492      11.191950          -0.000000
          207              C       9.093832       6.194275       3.717934      -0.136995      36.356192 0.44973518E+03  0.10762716E+05                                 9.821327                            7.237132      -0.262097       1.895058                    0.998633      30.287684      90.555224       0.586049       0.436724      -1.041887      -0.006177      -0.001572       0.009987       0.011848      -0.012874      -0.011535      -0.045225      -0.036797      -0.018574      -0.048349      -0.006779       0.055128             11.815425      11.546814       2.326045       1.504044      10.330305       6.381558      13.569156          -0.000002
          208              C      -2.632090       9.000827       6.343929       0.068039      40.648446 0.41564480E+03  0.96265991E+04                                10.485383                            6.870591      -0.188706       1.955397                    0.999047      26.525886      74.771376       0.620953       0.425890      -1.062194       0.024266       0.003171      -0.001003       0.024493      -0.009356       0.008975      -0.016771      -0.028217       0.037232      -0.023676      -0.006696       0.030372             14.718005      27.491251       3.322407      -1.348072       8.433651       2.217448       8.229113          -0.000001
          209              C      -1.809087       8.277246       5.495302      -0.144568      33.597866 0.42601576E+03  0.99800210E+04                                 9.127526                            6.924004       0.133567       2.026651                    0.999572      29.048769      83.775398       0.619555       0.422008      -1.059056      -0.001826       0.002199       0.008789       0.009242       0.000511       0.005119      -0.013493      -0.050242       0.072868      -0.037743       0.004255       0.033489             10.920823      18.005838       0.938512      -1.686339       7.496168       2.036112       7.260465          -0.000003
          210              C      -0.443956       8.489823       5.507171       0.092805      26.384787 0.33047016E+03  0.72809057E+04                                 7.780628                            6.089352       0.246656       2.098863                    0.999689      25.991706      73.198936       0.660711       0.420767      -1.057591       0.004203       0.030857       0.032870       0.045280       0.000704      -0.003405      -0.012605      -0.061864       0.080990      -0.044592       0.008768       0.035824              8.938986      13.195984       1.282942      -0.849102       6.892698       2.029901       6.728278          -0.000002
          211              C      -0.668958      10.025096       7.207391       0.087756      26.907123 0.32889026E+03  0.72542018E+04                                 7.934855                            6.108560       0.150743       2.064257                    0.999713      26.257168      74.549700       0.652694       0.425459      -1.052223       0.011011      -0.037435      -0.025867       0.046816      -0.006647      -0.005269      -0.012574      -0.075742       0.058520      -0.048809       0.011639       0.037170              9.298735      14.187810       1.796712      -0.594283       6.732130       1.920443       6.976266          -0.000000
          212              C      -2.031069       9.896460       7.237063      -0.142965      34.012747 0.42343633E+03  0.99109358E+04                                 9.226340                            6.910154       0.098034       2.015324                    0.999457      29.093420      84.044446       0.618815       0.422881      -1.057826      -0.001267      -0.010652       0.003886       0.011409      -0.007324       0.001929      -0.017880      -0.062728       0.045799      -0.039841       0.001345       0.038496             11.221380      18.558196       2.800680       0.163202       7.638265       2.151793       7.467677          -0.000002
          213              C       8.072998       2.273654       0.338264       0.099051      26.688905 0.34111732E+03  0.76113017E+04                                 7.988267                            6.277556       0.112251       2.057986                    0.999135      26.450653      76.134837       0.633639       0.433220      -1.044941      -0.010318      -0.000883       0.037835       0.039227       0.038063       0.004605       0.011544       0.030742       0.042520      -0.048927       0.010508       0.038420              9.192616       8.569463      -4.340744      -0.543522      10.568571      -0.865194       8.439815           0.000001
          214              C       8.977546       1.204007       0.382772      -0.147191      33.288215 0.44352068E+03  0.10577457E+05                                 9.274573                            7.189598      -0.209015       1.911162                    0.998812      30.238555      90.261492       0.587641       0.437045      -1.041664       0.001622       0.018343       0.010517       0.021206       0.023928       0.000781       0.016341      -0.000845       0.061209      -0.036341       0.005439       0.030902             10.981230      11.088454      -6.120802      -0.006187      13.459685      -1.487897       8.395550           0.000002
          215              C       7.263584       1.626137       2.418289       0.077055      27.017497 0.34517777E+03  0.77185755E+04                                 8.000265                            6.281161       0.106062       2.046303                    0.999392      26.824939      77.095052       0.639063       0.428616      -1.048570       0.016860       0.026937      -0.039075       0.050366       0.034281       0.003195       0.001835       0.002366       0.059826      -0.044285       0.017953       0.026331              9.218498       8.812818      -4.540788      -1.740478      10.672003       0.217908       8.170672           0.000001
          216              C       1.863482      12.303082       5.266826       0.084562      28.272420 0.32225659E+03  0.70589176E+04                                 8.194731                            6.019263       0.225372       2.089664                    0.999749      25.999979      73.128943       0.663214       0.421615      -1.056534       0.033877      -0.021406      -0.016771       0.043441       0.000617       0.006051       0.026861       0.046109      -0.022671      -0.041072       0.012310       0.028761             10.111244       6.450839       0.439251      -3.078373      12.615488      -4.892703      11.267405          -0.000001
          217              C      -7.058185      13.510319      13.236794       0.071600      26.944003 0.34896389E+03  0.78352329E+04                                 8.017461                            6.328890       0.021451       2.018145                    0.999020      27.042403      78.227149       0.633766       0.430433      -1.046033      -0.017926      -0.043177       0.014593       0.048975       0.003490      -0.032804       0.002781      -0.044870      -0.003032      -0.046189       0.022866       0.023323              9.250700      10.934971       0.524533       4.418286       8.199502      -0.440835       8.617627           0.000001
          218              C      -5.905978      13.574885      13.984535      -0.148274      33.996095 0.45854349E+03  0.11001608E+05                                 9.372980                            7.285371      -0.152099       1.931200                    0.998313      30.170499      89.646638       0.588134       0.434064      -1.045874       0.006902      -0.006098      -0.000732       0.009239      -0.004701      -0.027546       0.001430      -0.046006       0.019748      -0.042120       0.017316       0.024804             11.152516      14.449835      -0.081066       6.091399       8.629126      -1.024571      10.378587           0.000002
          219              C      -5.641712      12.505719      14.859866       0.067541      41.329178 0.45485921E+03  0.10861350E+05                                10.904972                            7.355008      -0.455004       1.868173                    0.998299      27.744765      81.508257       0.575147       0.445985      -1.041671      -0.015715      -0.000353      -0.024618       0.029208      -0.006762      -0.015298       0.015765      -0.025887       0.040845      -0.025717      -0.005549       0.031266             15.002006      22.137488       0.327520      10.005770       9.544402      -1.362325      13.324129           0.000002
          220              C       8.556247      11.485142      14.984490      -0.140931      33.603483 0.43217913E+03  0.10180528E+05                                 9.222851                            7.033914       0.003441       1.984233                    0.999387      29.276127      85.202144       0.605673       0.429301      -1.052488       0.001213      -0.007996      -0.009789       0.012698      -0.006939      -0.035054       0.007163      -0.033365       0.020621      -0.044235       0.008909       0.035326             10.999233      14.943133       1.752780       5.851959       8.169018      -0.630986       9.885547           0.000001
          221              C       7.432732      11.501630      14.171470       0.093748      26.236388 0.32489790E+03  0.71534189E+04                                 7.833093                            6.078364       0.166658       2.075000                    0.999551      26.165812      74.534348       0.652351       0.426440      -1.050277       0.015868       0.029685      -0.021284       0.039824      -0.014148      -0.039543       0.013053      -0.042768       0.035258      -0.052258       0.004988       0.047270              9.028718      11.222951       1.531428       4.182297       7.475821      -0.773073       8.387381           0.000001
          222              C      -4.382288      12.471009      15.678821       0.367718      36.009749 0.34792149E+03  0.78736748E+04                                10.388273                            6.705180      -0.640910       1.821743                    0.997673      25.855167      77.236034       0.558520       0.484586      -1.006769       0.025370      -0.002012       0.015611       0.029856      -0.028556      -0.035322       0.043199      -0.003002       0.058958      -0.040540      -0.034398       0.074938             14.695170      21.261314       0.669146       9.173546       9.844222      -1.964150      12.979973           0.000002
          223              C      -2.446339      13.407048      16.331610       0.384165      33.403896 0.32306135E+03  0.71739034E+04                                 9.892508                            6.466346      -0.523524       1.873740                    0.997727      24.982148      73.826546       0.568292       0.485360      -1.006776      -0.027312      -0.013601       0.007024       0.031310      -0.024043      -0.043224       0.053820      -0.023674       0.088943      -0.051415      -0.038788       0.090203             13.831682      16.299422       8.562996       1.040319      17.325626      -2.217662       7.869997           0.000001
          224              C      -3.133437      11.460431      17.245516       0.386493      36.269400 0.32788960E+03  0.73088830E+04                                10.417529                            6.504280      -0.650188       1.825672                    0.997621      25.251280      74.787737       0.567912       0.483840      -1.007468      -0.005323       0.022508      -0.015196       0.027674      -0.028307      -0.045950       0.045915      -0.020015       0.092574      -0.051441      -0.036331       0.087773             15.197760      10.186364      -1.025095       3.549194      20.137956     -10.379190      15.268961           0.000001
          225              C       6.103825      -2.562867      16.236659       0.062362      38.288779 0.42159243E+03  0.98798913E+04                                10.330532                            7.063851      -0.362299       1.905083                    0.998431      27.169610      79.132016       0.588878       0.443835      -1.042694       0.010360       0.024314       0.009680       0.028146      -0.019641      -0.005086       0.016490       0.004245      -0.004418      -0.023606      -0.004682       0.028288             13.952317      15.160218       9.746058       0.647073      17.461008      -1.278202       9.235726           0.000002
          226              C       6.987234      -2.386220      17.316729      -0.140013      33.539215 0.44579291E+03  0.10572343E+05                                 9.186153                            7.126180       0.087032       2.008970                    0.999372      29.435615      85.674648       0.604583       0.427181      -1.054850      -0.015327       0.005764       0.001058       0.016409      -0.036357      -0.004944      -0.001300       0.029045       0.036245      -0.045450       0.011810       0.033639             10.873354      11.093642       6.142751       2.011301      12.909409       0.371464       8.617010           0.000002
          227              C      -2.902393      10.363626      18.192061       0.067534      43.275110 0.42130295E+03  0.98500640E+04                                11.151529                            7.028310      -0.390161       1.894864                    0.998490      26.998043      77.987041       0.595831       0.439682      -1.047412       0.004117      -0.016790       0.013849       0.022151      -0.013216      -0.024084       0.017549       0.022735      -0.031025      -0.028971      -0.010865       0.039836             16.336814       8.321077      -1.627222       4.187425      22.393677     -11.434511      18.295689           0.000001
          228              C      -3.553247       9.130292      17.993257      -0.130629      35.853670 0.44711539E+03  0.10606211E+05                                 9.616789                            7.120473       0.010737       1.982209                    0.999391      29.417036      85.489700       0.607206       0.425235      -1.056587       0.012187      -0.000805      -0.003220       0.012631      -0.000670      -0.018251       0.033625       0.055558      -0.010933      -0.051546       0.009867       0.041680             12.049865       6.989372       0.278977       2.204663      17.040455      -6.504668      12.119769          -0.000001
          229              C      -3.275390       8.073605      18.874523       0.091430      28.267153 0.32737782E+03  0.72074688E+04                                 8.234330                            6.099100       0.200185       2.085714                    0.999693      26.027014      73.658801       0.652919       0.426102      -1.052564       0.035019       0.019057       0.021575       0.045331       0.003070      -0.018934       0.034190       0.053939       0.016909      -0.052675       0.011950       0.040725              9.993722       6.473493       0.627168       2.452423      13.205029      -4.392949      10.302645          -0.000002
          230              C      -2.062777      10.457412      19.242459      -0.138934      36.089455 0.41967231E+03  0.98127973E+04                                 9.674694                            6.917413       0.060071       2.002687                    0.999466      29.118270      84.406145       0.612654       0.427571      -1.053638      -0.008788      -0.010880       0.001822       0.014104       0.003277      -0.018176       0.030959       0.016033      -0.032125      -0.042495       0.011476       0.031018             12.394135       7.304906      -1.164580       3.824783      15.168754      -7.181352      14.708745           0.000000
          231              C       8.808430       7.136141      24.669514       0.090836      29.692639 0.34671373E+03  0.77736282E+04                                 8.593291                            6.354992      -0.017601       2.011063                    0.999242      26.698509      77.225941       0.625408       0.436808      -1.041995      -0.033781       0.043372       0.007769       0.055522       0.001765      -0.027296      -0.031401      -0.017879      -0.043058      -0.046003       0.003470       0.042532             10.171646      11.133352      -0.421227       1.934234       9.249140       4.885761      10.132444           0.000001
          232              C       8.157576       6.484980      23.660658      -0.148359      36.092250 0.45522371E+03  0.10877186E+05                                 9.666896                            7.218475      -0.019448       1.974809                    0.998807      29.807993      87.728760       0.597196       0.429237      -1.051208      -0.009334       0.017370      -0.008804       0.021595      -0.002428      -0.020409      -0.031509      -0.011388      -0.001579      -0.038117       0.000133       0.037984             11.515114      13.432955       0.622701       3.742826       9.815449       4.975314      11.296939           0.000001
          233              C       6.815097       6.828579      23.387673       0.061945      40.440811 0.41030119E+03  0.94846107E+04                                10.449654                            6.835658      -0.162031       1.967187                    0.999155      26.471647      74.867787       0.620441       0.427060      -1.060071       0.014549       0.008834       0.016169       0.023476       0.009902      -0.012430      -0.019807      -0.007496       0.006234      -0.017942      -0.011541       0.029483             14.122365      14.689568       2.328712       6.005109      11.695371       7.840860      15.982156           0.000000
          234              C       6.239751       7.783805      24.185857      -0.141027      36.659901 0.43326743E+03  0.10254654E+05                                 9.835069                            7.078210      -0.120878       1.942578                    0.999042      29.801775      88.113039       0.596786       0.433633      -1.045543       0.007984      -0.002419       0.004417       0.009440      -0.001094      -0.013933      -0.039708      -0.023624       0.001484      -0.038906      -0.008414       0.047320             12.054955      11.627424       0.946079       3.212589      10.714561       6.826083      13.822882           0.000001
          235              C       6.984231       8.380473      25.176910       0.102216      28.395661 0.32430907E+03  0.71426922E+04                                 8.327862                            6.113351       0.114594       2.062329                    0.999379      26.027778      74.338748       0.643535       0.432146      -1.045990       0.034746      -0.025528      -0.006697       0.043633      -0.004131      -0.030180      -0.033596      -0.025652      -0.004556      -0.048619       0.003098       0.045521             10.006225      10.470481       0.312125       2.067301       8.379927       5.175670      11.168268           0.000001
          236              C       6.055516       6.190829      22.310570       0.375536      34.140557 0.32073579E+03  0.70439478E+04                                 9.677647                            6.263936      -0.392919       1.907488                    0.998744      24.389612      69.544689       0.607938       0.458753      -1.030557      -0.016829      -0.008521      -0.024227       0.030704       0.024288      -0.024981      -0.063366      -0.060236       0.037658      -0.047623      -0.043668       0.091291             13.215996      14.701573       2.082395       5.334825      10.538769       6.777601      14.407645          -0.000000
          237              C       5.946786       4.747251      20.577710       0.380963      34.222374 0.32845449E+03  0.72565302E+04                                 9.746834                            6.363918      -0.411102       1.905853                    0.998437      24.388100      69.749313       0.599580       0.462387      -1.028518      -0.016804       0.020212       0.017864       0.031780       0.023237      -0.012122      -0.065000      -0.082691       0.002757      -0.050915      -0.042937       0.093851             13.387031      14.711893      -4.961508      -3.561848      12.015700       7.217654      13.433501          -0.000001
          238              C       4.089365       5.844114      21.245336       0.370393      35.031949 0.32583042E+03  0.71805828E+04                                 9.853814                            6.301690      -0.414475       1.897595                    0.998679      24.563625      70.050264       0.608113       0.457039      -1.032024       0.029075      -0.005362       0.001835       0.029622       0.019323      -0.015436      -0.063709      -0.061089       0.036813      -0.046181      -0.041073       0.087253             14.013176      25.566945      -3.363457       1.171219       8.119025       2.355142       8.353559          -0.000001
          239              C       6.665592       3.852376      19.646001       0.057416      39.747126 0.41669046E+03  0.96841173E+04                                10.368406                            6.904993      -0.189667       1.956326                    0.999040      26.758565      76.255581       0.614208       0.429086      -1.057229       0.010153      -0.017944      -0.016082       0.026148       0.014046      -0.004424      -0.021999      -0.030667      -0.001696      -0.021982      -0.012962       0.034945             13.933945      14.351162      -4.729719      -3.402793      12.411926       7.914724      15.038747          -0.000000
          240              C       8.002030       3.586009      19.821068      -0.150448      36.443163 0.46655260E+03  0.11264163E+05                                 9.850376                            7.386441      -0.247164       1.897602                    0.998272      30.541931      91.614002       0.578504       0.438532      -1.041178      -0.006875       0.002157      -0.015753       0.017322       0.016569      -0.003501      -0.036186      -0.037653       0.007375      -0.032910      -0.017352       0.050262             11.831387      13.862258      -3.185748      -1.793203       9.434855       5.025622      12.197046          -0.000000
          241              C       8.642311       2.784900      18.898260       0.091829      29.411300 0.34775784E+03  0.78113169E+04                                 8.581604                            6.393167      -0.004864       2.017273                    0.999062      26.766646      77.767219       0.618689       0.440744      -1.038541      -0.034031       0.003567      -0.033262       0.047720       0.021800       0.004302      -0.044645      -0.020965      -0.017884      -0.049246      -0.003742       0.052988             10.175922      10.921958      -1.510643      -0.336706       8.225922       4.866821      11.379887           0.000000
          242              C       6.713913       2.498040      17.684665       0.091747      29.441244 0.35594719E+03  0.80525762E+04                                 8.664297                            6.513360      -0.138348       1.973800                    0.998335      27.033582      79.165271       0.605761       0.446947      -1.033550       0.040895      -0.004007       0.021282       0.046275       0.019896       0.015083      -0.030267      -0.019032      -0.039857      -0.045348       0.007839       0.037509             10.229419      10.707767      -1.870988      -1.059311       8.790638       5.102884      11.189852          -0.000000
          243              C       6.007188       3.278943      18.554062      -0.134919      36.332128 0.44940382E+03  0.10753161E+05                                 9.820015                            7.237073      -0.261185       1.895310                    0.998599      30.269695      90.504386       0.585715       0.437039      -1.041665       0.005223      -0.002303       0.009315       0.010925       0.013275       0.010803      -0.044281      -0.036005      -0.023071      -0.047772      -0.006290       0.054061             11.813201      11.544410      -2.325312      -1.503799      10.328309       6.379826      13.566885          -0.000002
          244              C       2.632119       6.085496      21.180057       0.068512      40.637207 0.41546008E+03  0.96220630E+04                                10.488850                            6.872717      -0.197562       1.953119                    0.999075      26.513071      74.754836       0.620309       0.426343      -1.061823      -0.023081       0.003138      -0.001077       0.023318       0.009817      -0.008793      -0.016842      -0.028803       0.038214      -0.024235      -0.006482       0.030717             14.722857      27.499816      -3.324030       1.347829       8.436868       2.218868       8.231887          -0.000001
          245              C       1.809113       5.361914      20.331430      -0.141869      33.506387 0.42459281E+03  0.99381438E+04                                 9.111258                            6.912326       0.134794       2.027389                    0.999552      29.000773      83.594842       0.620107       0.421995      -1.059088       0.000673       0.001796       0.008984       0.009186      -0.001068      -0.005738      -0.012894      -0.048594       0.072149      -0.036973       0.004374       0.032600             10.900226      17.969414      -0.934127       1.684537       7.482792       2.033024       7.248472          -0.000002
          246              C       0.443983       5.574491      20.343299       0.091047      26.450754 0.33150975E+03  0.73096766E+04                                 7.792129                            6.097314       0.254140       2.100277                    0.999674      26.037635      73.361959       0.660529       0.420545      -1.057712      -0.005494       0.031363       0.031799       0.045000      -0.000352       0.002884      -0.011956      -0.062884       0.080947      -0.045049       0.009720       0.035329              8.952516      13.215576      -1.282328       0.853504       6.902576       2.034570       6.739397          -0.000001
          247              C       0.668990       7.109764      22.043520       0.083220      27.050928 0.33107027E+03  0.73150622E+04                                 7.967828                            6.133303       0.150913       2.063333                    0.999700      26.340862      74.876337       0.650591       0.426089      -1.051733      -0.009795      -0.037140      -0.027167       0.047047       0.006958       0.003997      -0.014255      -0.077158       0.058720      -0.049402       0.010113       0.039289              9.339072      14.259501      -1.800880       0.605447       6.754896       1.924295       7.002819           0.000001
          248              C       2.031100       6.981128      22.073192      -0.142503      33.983592 0.42298721E+03  0.98974375E+04                                 9.216408                            6.902575       0.104899       2.017242                    0.999444      29.089851      84.011475       0.619704       0.422402      -1.058164       0.000091      -0.010827       0.003844       0.011490       0.007346      -0.003261      -0.016466      -0.065496       0.047577      -0.041530       0.003351       0.038179             11.207340      18.529880      -2.791294      -0.158442       7.630198       2.151003       7.461942          -0.000000
          249              C       7.028009      -0.641677      15.174392       0.098655      26.717631 0.34159327E+03  0.76251508E+04                                 7.995965                            6.283476       0.108046       2.056250                    0.999135      26.471075      76.228442       0.633060       0.433433      -1.044735       0.008322       0.000183       0.036567       0.037503      -0.036280      -0.004944       0.013265       0.028920       0.046555      -0.047905       0.010345       0.037560              9.201377       8.576697       4.344943       0.543173      10.579161      -0.867126       8.448273           0.000001
          250              C       6.123457      -1.711325      15.218901      -0.144199      33.195988 0.44200935E+03  0.10531740E+05                                 9.257046                            7.177134      -0.203600       1.913374                    0.998880      30.182979      90.035193       0.588214       0.437021      -1.041746      -0.005468       0.016584       0.009949       0.020098      -0.023744      -0.000016       0.016698       0.001154       0.061749      -0.036657       0.005964       0.030693             10.958391      11.063160       6.104572       0.006571      13.430474      -1.486931       8.381537           0.000001
          251              C       7.837422      -1.289195      17.254417       0.076466      27.010345 0.34504512E+03  0.77142178E+04                                 7.995818                            6.277461       0.105596       2.046239                    0.999369      26.818733      77.049058       0.639686       0.428276      -1.048867      -0.017879       0.026335      -0.040493       0.051506      -0.035206      -0.001791       0.003413      -0.000988       0.061445      -0.045469       0.018424       0.027046              9.213326       8.808036       4.537235       1.740810      10.664309       0.218332       8.167634           0.000001
          252              C      -1.863445       9.387750      20.102954       0.083779      28.266918 0.32225651E+03  0.70585095E+04                                 8.191039                            6.017315       0.222514       2.088994                    0.999762      26.001076      73.116194       0.663681       0.421342      -1.056765      -0.035080      -0.023984      -0.015587       0.045264      -0.000571      -0.006076       0.027565       0.044027      -0.020854      -0.041086       0.013337       0.027748             10.105936       6.448638      -0.439426       3.077421      12.606008      -4.889008      11.263162           0.000000
          253              I       2.292635      -3.088951      19.026741      -0.445980     407.941330 0.18710203E+05  0.10317870E+07                                33.801909                           34.155406       1.432872       1.820271                    0.999966     169.370009     559.501762       0.475032       0.233815      -1.342420       0.119543      -0.168767       0.154155       0.257947      -0.140110       0.047529      -0.175396      -0.482569      -0.078120      -0.265995      -0.108488       0.374483             33.886919      28.650520     -10.409798       0.322552      40.950087      -0.381785      32.060152           0.000003
          254              I       3.566560       0.615249      16.709635      -0.441794     429.039566 0.18002028E+05  0.98143776E+06                                34.781910                           33.295483       1.628176       1.871287                    0.999884     167.108780     545.667647       0.486502       0.230930      -1.349016       0.191343       0.059966      -0.000548       0.200521       0.246571      -0.127448      -0.062335       0.134991      -0.246181      -0.222111      -0.120314       0.342425             36.353478      49.065124       9.150684      -2.675759      31.679251       3.069822      28.316058          -0.000002
          255              I      10.217192       3.425081       6.085483      -0.451925     458.976489 0.20325605E+05  0.11400615E+07                                36.463483                           35.485938       1.467017       1.824942                    0.999964     169.488429     557.835947       0.470025       0.232327      -1.349582       0.127708      -0.083440      -0.239174       0.283682      -0.100992      -0.103979       0.170623      -0.030379       0.759696      -0.232285      -0.124651       0.356936             38.064295      35.205696      -5.940876      -9.951651      29.847039       6.528465      49.140150           0.000010
          256              I      10.944612       6.514563       9.264569      -0.431675     430.930178 0.18518263E+05  0.10141790E+07                                34.769592                           33.688132       1.657608       1.883315                    0.999893     165.387267     536.828111       0.486639       0.229818      -1.354060       0.105766       0.169188       0.051680       0.206111       0.209594       0.137456       0.069147      -0.270719      -0.456893      -0.264084      -0.093830       0.357914             36.686536      39.053830      11.982743       4.049136      43.933236      -0.551053      27.072543           0.000002
          257              I      -3.715885      10.745333      12.270665      -0.457507     456.986397 0.19121626E+05  0.10569174E+07                                36.266496                           34.317759       1.545042       1.846979                    0.999958     168.321477     551.029116       0.479784       0.230964      -1.350757      -0.190852      -0.006811      -0.004957       0.191038      -0.173711       0.173703       0.049321       0.385012      -0.160352      -0.290913      -0.050781       0.341694             38.363663      53.411878      -5.433549       5.707277      27.458440       7.493233      34.220672           0.000007
          258              I      -1.208215       8.617636      15.368152      -0.456487     433.891786 0.18911874E+05  0.10460147E+07                                35.307212                           34.341549       1.394176       1.808210                    0.999980     170.248639     563.782245       0.473551       0.233850      -1.341976      -0.024926      -0.151054       0.161652       0.222643      -0.046881      -0.025106      -0.248377      -0.205436       0.675728      -0.249512      -0.132982       0.382493             36.597881      25.502697       0.333687      -8.411360      33.986741      -9.019042      50.304204          -0.000008
          259              I      12.808367      -0.173620       4.190613      -0.446000     407.967646 0.18711887E+05  0.10319004E+07                                33.803167                           34.156869       1.435873       1.820849                    0.999962     169.377508     559.527368       0.475025       0.233814      -1.342425      -0.119458      -0.168984       0.154178       0.258063       0.139334      -0.047913      -0.175455      -0.482425      -0.076496      -0.265818      -0.108277       0.374095             33.888895      28.652810      10.412238      -0.321053      40.953883      -0.377781      32.059992          -0.000001
          260              I      11.534451       3.530580       1.873506      -0.440987     429.033825 0.18001150E+05  0.98138201E+06                                34.784336                           33.297120       1.627562       1.871226                    0.999890     167.082941     545.588394       0.486434       0.230964      -1.348961      -0.190292       0.058693       0.000391       0.199139      -0.249087       0.129209      -0.063915       0.134389      -0.248859      -0.224044      -0.122187       0.346230             36.357685      49.072676      -9.151373       2.674434      31.681594       3.071684      28.318785          -0.000001
          261              I       4.883821       0.509750      20.921612      -0.452001     458.768271 0.20312232E+05  0.11391112E+07                                36.449820                           35.471782       1.468799       1.825370                    0.999964     169.465039     557.689495       0.470173       0.232295      -1.349644      -0.127759      -0.083721      -0.240011       0.284494       0.100701       0.104768       0.169911      -0.029153       0.757503      -0.231456      -0.124768       0.356223             38.051384      35.196860       5.940848       9.952643      29.835629       6.526821      49.121663           0.000012
          262              I       4.156411       3.599232      24.100697      -0.431754     430.922084 0.18517644E+05  0.10141370E+07                                34.769105                           33.687197       1.658675       1.883566                    0.999898     165.391432     536.840193       0.486654       0.229813      -1.354066      -0.106208       0.169349       0.051611       0.206453      -0.209959      -0.137292       0.069845      -0.269850      -0.457547      -0.263703      -0.094657       0.358360             36.686784      39.054076     -11.983135      -4.050461      43.932813      -0.551995      27.073463           0.000004
          263              I       3.715922       7.830001      27.106794      -0.457080     456.829093 0.19113724E+05  0.10563663E+07                                36.257977                           34.310779       1.546000       1.847186                    0.999959     168.296431     550.908671       0.479833       0.230966      -1.350761       0.190181      -0.006716      -0.004375       0.190349       0.174214      -0.174850       0.048907       0.387272      -0.160624      -0.291857      -0.051743       0.343601             38.354272      53.394708       5.427680      -5.703718      27.452647       7.493916      34.215461           0.000010
          264              I       1.208247      11.532968       0.532024      -0.456644     433.941579 0.18915365E+05  0.10462569E+07                                35.310553                           34.345760       1.392676       1.807849                    0.999978     170.255354     563.819276       0.473500       0.233864      -1.341954       0.025840      -0.151213       0.161845       0.222995       0.047238       0.024751      -0.248624      -0.205449       0.675023      -0.249597      -0.132995       0.382592             36.600975      25.506820      -0.333771       8.414798      33.991780      -9.018835      50.304327          -0.000008
          265              I      -5.257843      11.399254      25.481644      -0.446000     407.967955 0.18711907E+05  0.10319018E+07                                33.803191                           34.156893       1.435873       1.820849                    0.999962     169.377521     559.527534       0.475024       0.233814      -1.342425       0.119458       0.168984      -0.154179       0.258064       0.139336      -0.047914      -0.175454      -0.482426      -0.076494      -0.265819      -0.108276       0.374096             33.888920      28.652830      10.412246      -0.321053      40.953915      -0.377781      32.060015           0.000003
          266              I      -3.983927       7.695054      27.798751      -0.440987     429.034226 0.18001172E+05  0.98138352E+06                                34.784364                           33.297147       1.627561       1.871226                    0.999890     167.082967     545.588613       0.486434       0.230964      -1.348961       0.190292      -0.058694      -0.000390       0.199139      -0.249087       0.129209      -0.063914       0.134390      -0.248860      -0.224044      -0.122187       0.346231             36.357716      49.072719      -9.151383       2.674437      31.681620       3.071687      28.318808          -0.000001
          267              I       2.666703      10.715884       8.750645      -0.452001     458.768322 0.20312235E+05  0.11391114E+07                                36.449823                           35.471785       1.468799       1.825370                    0.999964     169.465047     557.689534       0.470173       0.232295      -1.349644       0.127759       0.083721       0.240011       0.284494       0.100701       0.104768       0.169911      -0.029153       0.757504      -0.231455      -0.124768       0.356223             38.051387      35.196863       5.940848       9.952643      29.835631       6.526822      49.121668           0.000010
          268              I       3.394113       7.626402       5.571560      -0.431754     430.922149 0.18517648E+05  0.10141373E+07                                34.769110                           33.687201       1.658674       1.883566                    0.999898     165.391443     536.840249       0.486654       0.229813      -1.354066       0.106208      -0.169349      -0.051611       0.206453      -0.209959      -0.137292       0.069845      -0.269850      -0.457547      -0.263703      -0.094657       0.358360             36.686791      39.054084     -11.983141      -4.050463      43.932821      -0.551993      27.073468           0.000002
          269              I       3.834602       3.395633       2.565463      -0.457080     456.829044 0.19113722E+05  0.10563662E+07                                36.257975                           34.310777       1.546001       1.847186                    0.999959     168.296423     550.908636       0.479833       0.230966      -1.350761      -0.190180       0.006715       0.004375       0.190349       0.174214      -0.174850       0.048907       0.387272      -0.160625      -0.291857      -0.051744       0.343601             38.354270      53.394702       5.427682      -5.703712      27.452647       7.493917      34.215459           0.000008
          270              I       6.342277      -0.307334      29.140233      -0.456643     433.941393 0.18915354E+05  0.10462562E+07                                35.310540                           34.345748       1.392677       1.807849                    0.999978     170.255340     563.819168       0.473500       0.233864      -1.341954      -0.025840       0.151213      -0.161845       0.222995       0.047238       0.024751      -0.248624      -0.205449       0.675022      -0.249597      -0.132995       0.382592             36.600962      25.506810      -0.333771       8.414794      33.991767      -9.018831      50.304309          -0.000007
          271              I       5.257889      14.314585      10.645516      -0.445980     407.941083 0.18710187E+05  0.10317859E+07                                33.801890                           34.155387       1.432872       1.820271                    0.999966     169.369999     559.501631       0.475032       0.233815      -1.342420      -0.119543       0.168767      -0.154154       0.257946      -0.140109       0.047528      -0.175396      -0.482568      -0.078121      -0.265994      -0.108489       0.374482             33.886900      28.650504     -10.409791       0.322553      40.950062      -0.381785      32.060134          -0.000002
          272              I       3.983964      10.610385      12.962622      -0.441793     429.039288 0.18002012E+05  0.98143671E+06                                34.781890                           33.295464       1.628177       1.871287                    0.999884     167.108762     545.667495       0.486502       0.230930      -1.349016      -0.191343      -0.059966       0.000547       0.200521       0.246570      -0.127448      -0.062335       0.134990      -0.246180      -0.222111      -0.120314       0.342425             36.353456      49.065094       9.150677      -2.675757      31.679233       3.069820      28.316042          -0.000002
          273              I      -2.666668       7.800553      23.586774      -0.451924     458.976379 0.20325599E+05  0.11400611E+07                                36.463477                           35.485932       1.467018       1.824942                    0.999964     169.488416     557.835875       0.470025       0.232327      -1.349582      -0.127708       0.083440       0.239173       0.283682      -0.100992      -0.103979       0.170623      -0.030379       0.759696      -0.232286      -0.124650       0.356936             38.064289      35.205690      -5.940875      -9.951650      29.847035       6.528465      49.140142           0.000013
          274              I      -3.394088       4.711071      20.407688      -0.431674     430.930091 0.18518258E+05  0.10141787E+07                                34.769587                           33.688127       1.657609       1.883315                    0.999893     165.387255     536.828051       0.486639       0.229818      -1.354060      -0.105766      -0.169188      -0.051680       0.206111       0.209594       0.137456       0.069147      -0.270719      -0.456894      -0.264084      -0.093830       0.357914             36.686530      39.053825      11.982739       4.049135      43.933229      -0.551054      27.072538           0.000004
          275              I      11.266409       0.480301      17.401592      -0.457508     456.986322 0.19121622E+05  0.10569171E+07                                36.266491                           34.317754       1.545042       1.846979                    0.999958     168.321475     551.029084       0.479784       0.230964      -1.350757       0.190852       0.006812       0.004957       0.191038      -0.173710       0.173703       0.049321       0.385012      -0.160353      -0.290913      -0.050781       0.341694             38.363658      53.411872      -5.433548       5.707279      27.458435       7.493231      34.220667           0.000009
          276              I       8.758739       2.607998      14.304105      -0.456488     433.891910 0.18911882E+05  0.10460152E+07                                35.307221                           34.341557       1.394175       1.808210                    0.999980     170.248646     563.782312       0.473551       0.233850      -1.341975       0.024925       0.151054      -0.161652       0.222643      -0.046881      -0.025106      -0.248376      -0.205436       0.675729      -0.249512      -0.132982       0.382494             36.597890      25.502704       0.333688      -8.411363      33.986749      -9.019044      50.304217          -0.000009
          277              N       0.368467      -1.242241      16.373151      -0.178191      34.351948 0.52299740E+03  0.12735008E+05                                 9.079623                            7.580001      -0.368237       1.922131                    0.996135      27.820810      78.500601       0.610571       0.411974      -1.078961      -0.098830      -0.000130      -0.060332       0.115790       0.011488      -0.029512      -0.009704      -0.078739       0.000639      -0.055533       0.009486       0.046046             10.266529      10.625321       1.614258       4.116197       9.723771      -0.021443      10.450495           0.000001
          278              N      11.058463      -2.243909      14.144765      -0.391864      46.248936 0.61079569E+03  0.15396319E+05                                10.892938                            8.036873       0.084270       2.023974                    0.997715      30.324696      85.869645       0.612739       0.396561      -1.093891      -0.021266       0.104609      -0.094379       0.142487       0.019459      -0.029052       0.122569       0.138111      -0.077254      -0.169038       0.075495       0.093544             13.902960      21.446292       6.323592       4.953455      11.317561       1.149657       8.945027           0.000002
          279              N       9.774879      -1.217997      12.465315      -0.403188      46.346523 0.59637281E+03  0.14928252E+05                                10.843145                            7.896877       0.170416       2.049334                    0.998289      30.229508      85.023216       0.624009       0.392125      -1.098071       0.128362      -0.005222       0.077414       0.149990       0.003867      -0.125158       0.013594      -0.176749       0.029582      -0.177538       0.078410       0.099128             13.919144      10.028984       5.075876      -1.126365      21.338857      -6.808082      10.389589           0.000001
          280              N      11.772743      -0.212829      13.165580      -0.382446      46.607855 0.59002902E+03  0.14765633E+05                                10.984257                            7.921221       0.021004       2.006600                    0.997660      30.160901      85.490929       0.613741       0.398788      -1.090818      -0.090079      -0.103357       0.011748       0.137604      -0.121013       0.002334       0.021243       0.018815       0.246198      -0.163615       0.069041       0.094574             14.120298      14.294853      -3.966859       7.708145      12.522474      -6.432939      15.543566           0.000001
          281              N      -0.703701       3.108378       4.266871      -0.167832      36.878525 0.48878681E+03  0.11691043E+05                                 9.488933                            7.292699      -0.189203       1.984023                    0.998020      27.208350      75.848610       0.627601       0.408027      -1.082611       0.050024       0.046438       0.092831       0.115224      -0.019232      -0.037772      -0.016396       0.014761      -0.077018      -0.056170       0.012339       0.043831             11.277478      12.278795      -0.614553       1.166645      10.390392       5.665054      11.163248           0.000001
          282              N       2.790674       4.716365       7.489278      -0.387778      44.711700 0.54905566E+03  0.13423666E+05                                10.496777                            7.524771       0.311859       2.098570                    0.999205      29.448387      81.083188       0.647813       0.386724      -1.105089      -0.064549       0.103100       0.073210       0.141971       0.080416       0.047593      -0.111315       0.066893       0.037268      -0.171250       0.066586       0.104664             13.480098      22.143323       1.496827       6.373134       7.847950       2.605584      10.449022          -0.000002
          283              N       2.920545       6.259774       9.269613      -0.388020      44.780719 0.55345430E+03  0.13553882E+05                                10.500185                            7.551525       0.274056       2.086211                    0.998918      29.502643      81.215536       0.647300       0.386384      -1.105687      -0.078222      -0.059285      -0.105242       0.143907      -0.049315      -0.102343      -0.089940      -0.027061      -0.145167      -0.174200       0.073865       0.100335             13.509853      20.929459      -6.490031      -3.674704      10.395627       3.629188       9.204473          -0.000003
          284              N       0.871338       5.935129       8.109428      -0.383140      43.106886 0.55236629E+03  0.13527250E+05                                10.264912                            7.569040       0.370916       2.123950                    0.998916      29.282846      80.740407       0.643040       0.388943      -1.103319       0.130522      -0.028379       0.018994       0.134915       0.055765      -0.036490      -0.008670      -0.224240       0.229303      -0.168062       0.067133       0.100929             12.736491       9.617949      -0.687549       0.528966      12.951433       8.262961      15.640091          -0.000001
          285              N      -0.480196       8.981978      11.821427      -0.168971      36.978897 0.49621192E+03  0.11911899E+05                                 9.501018                            7.333155      -0.189909       1.983575                    0.997742      27.290478      76.183464       0.627836       0.406393      -1.083839       0.057613      -0.074727      -0.066186       0.115256       0.028064       0.029957      -0.019508       0.029846      -0.033513      -0.052776       0.009273       0.043503             11.327743      11.798475      -1.167892      -0.020417       9.357294       5.570675      12.827459           0.000000
          286              N       7.686418       4.806096       8.438790      -0.166801      34.077586 0.50139590E+03  0.12043371E+05                                 8.934240                            7.362937      -0.204659       1.980029                    0.997041      27.180266      75.400143       0.628907       0.405464      -1.086646      -0.110879       0.017738      -0.002650       0.112320       0.004153       0.005353       0.015704      -0.066091       0.094542      -0.049309       0.007167       0.042142             10.133562      13.796054      -1.853137       0.948584       8.372989       2.349552       8.231642          -0.000000
          287              N      10.008950       2.992176       9.771074      -0.164937      35.042475 0.47928482E+03  0.11408356E+05                                 9.165093                            7.218282      -0.199358       1.978229                    0.998254      27.169655      75.572843       0.631206       0.407667      -1.082782       0.028424      -0.088533       0.069479       0.116075       0.013140      -0.005572       0.039458       0.037969       0.001047      -0.052712       0.020256       0.032456             10.917799       7.785785       0.301345       3.433509      13.253554      -4.134444      11.714058          -0.000000
          288              N      -0.312571      11.673929      13.468237      -0.175097      33.684386 0.51806220E+03  0.12580333E+05                                 8.941465                            7.535011      -0.258451       1.959100                    0.996726      27.667645      77.867800       0.613732       0.410977      -1.080014       0.075966       0.088313      -0.008288       0.116785      -0.036206       0.008518      -0.001510      -0.002830       0.114108      -0.055531       0.015116       0.040415              9.990617       8.700208       3.738282       1.734732      11.182264       0.347782      10.089380           0.000001
          289              N      -0.368462       1.673091       1.537023      -0.178781      34.343322 0.52280011E+03  0.12728460E+05                                 9.077099                            7.577722      -0.363765       1.923595                    0.996194      27.814468      78.466400       0.610791       0.411882      -1.079068       0.100315      -0.002391      -0.058930       0.116368      -0.011344       0.029785      -0.009809      -0.077721      -0.000651      -0.055263       0.009417       0.045845             10.263376      10.620063      -1.615385      -4.113105       9.724152      -0.022411      10.445912           0.000001
          290              N       4.042538      -5.159241      28.980893      -0.393403      46.362203 0.61246074E+03  0.15450382E+05                                10.914906                            8.051300       0.074655       2.020714                    0.997672      30.363492      86.041932       0.611730       0.396904      -1.093542       0.023983       0.102542      -0.095255       0.141999      -0.017282       0.028001       0.122256       0.140739      -0.073057      -0.168631       0.074392       0.094240             13.933844      21.495126      -6.340917      -4.963974      11.344069       1.152318       8.962336           0.000002
          291              N       5.326124      -4.133328      27.301444      -0.402334      46.275210 0.59531466E+03  0.14894765E+05                                10.831830                            7.889779       0.174913       2.051013                    0.998249      30.202649      84.920544       0.624316       0.392116      -1.098106      -0.130587      -0.004795       0.077224       0.151788      -0.002796       0.124614       0.014172      -0.175657       0.026216      -0.176579       0.077187       0.099392             13.902909      10.016536      -5.067803       1.124781      21.312697      -6.801197      10.379495           0.000002
          292              N       3.328264      -3.128160      28.001709      -0.383414      46.657144 0.59067339E+03  0.14786935E+05                                10.996058                            7.928633       0.009414       2.003191                    0.997573      30.171958      85.558830       0.613049       0.399099      -1.090522       0.090797      -0.102539       0.010310       0.137349       0.120815      -0.002065       0.022084       0.020064       0.244156      -0.163201       0.068157       0.095044             14.137116      14.310678       3.972433      -7.717813      12.538366      -6.442579      15.562305           0.000001
          293              N       0.703712       0.193046      19.102999      -0.166521      36.812495 0.48774527E+03  0.11658904E+05                                 9.475997                            7.283588      -0.184705       1.985800                    0.997958      27.174893      75.710508       0.628221       0.407877      -1.082804      -0.049795       0.047377       0.092575       0.115301       0.019036       0.037304      -0.016723       0.014234      -0.075464      -0.055724       0.012699       0.043025             11.260284      12.264257       0.621352      -1.158372      10.374703       5.653049      11.141892           0.000001
          294              N      12.310344       1.801034      22.325406      -0.390729      44.867015 0.55124994E+03  0.13491219E+05                                10.520710                            7.540038       0.304443       2.095562                    0.999245      29.505581      81.291634       0.647103       0.386750      -1.105033       0.061627       0.102012       0.074052       0.140314      -0.081821      -0.046042      -0.110607       0.063751       0.037603      -0.170309       0.064451       0.105858             13.513317      22.200936      -1.500062      -6.389651       7.865804       2.612649      10.473213          -0.000001
          295              N      -2.920522       3.344443      24.105742      -0.386877      44.743407 0.55293707E+03  0.13537447E+05                                10.492574                            7.546722       0.279291       2.087829                    0.998872      29.490676      81.159477       0.647698       0.386253      -1.105829       0.078403      -0.061144      -0.104964       0.144579       0.048425       0.103469      -0.089405      -0.026755      -0.144374      -0.174229       0.073216       0.101013             13.499299      20.911481       6.484761       3.671955      10.388359       3.626673       9.198058          -0.000002
          296              N      -0.871317       3.019798      22.945556      -0.384178      43.180887 0.55346303E+03  0.13561637E+05                                10.279113                            7.578521       0.364015       2.121660                    0.998865      29.305884      80.842047       0.642349       0.389145      -1.103111      -0.131344      -0.027751       0.020719       0.135833      -0.056342       0.035209      -0.009057      -0.223634       0.228450      -0.167549       0.066630       0.100918             12.755472       9.632930       0.688784      -0.529758      12.970204       8.276363      15.663283          -0.000001
          297              N       0.480228       6.066646      26.657556      -0.167980      36.968204 0.49604627E+03  0.11906493E+05                                 9.498404                            7.331340      -0.190019       1.983589                    0.997748      27.284955      76.154366       0.628013       0.406327      -1.083922      -0.058450      -0.074503      -0.067434       0.116252      -0.028790      -0.029345      -0.019683       0.031081      -0.033468      -0.053040       0.009131       0.043908             11.323854      11.798377       1.165764       0.016597       9.352701       5.566501      12.820484           0.000001
          298              N       7.414600       1.890765      23.274918      -0.168932      34.234767 0.50427197E+03  0.12133387E+05                                 8.972264                            7.392419      -0.220996       1.973826                    0.997063      27.255447      75.747420       0.626396       0.406387      -1.085706       0.108980       0.017922      -0.001573       0.110455      -0.003466      -0.004761       0.015699      -0.064280       0.094531      -0.048283       0.006525       0.041758             10.180883      13.875193       1.869371      -0.952674       8.406174       2.355283       8.261281           0.000000
          299              N       5.092064       0.076845      24.607203      -0.161960      34.980689 0.47823465E+03  0.11377180E+05                                 9.155530                            7.211078      -0.194132       1.979875                    0.998352      27.138079      75.465857       0.631425       0.407747      -1.082723      -0.028570      -0.089237       0.070760       0.117416      -0.013347       0.005285       0.040048       0.037993       0.001921      -0.053255       0.019987       0.033268             10.904811       7.779446      -0.303206      -3.430554      13.236565      -4.124401      11.698421           0.000000
          300              N       0.312611       8.758598      28.304366      -0.177226      33.751254 0.51932563E+03  0.12619117E+05                                 8.953529                            7.544285      -0.253563       1.960097                    0.996769      27.704969      78.006398       0.613323       0.410987      -1.079971      -0.076725       0.085974      -0.008490       0.115543       0.037036      -0.006981      -0.002131      -0.002381       0.109182      -0.055389       0.016795       0.038594             10.005734       8.714753      -3.747816      -1.736916      11.202202       0.350365      10.100246           0.000001
          301              N       7.918986       9.552543      28.135234      -0.178781      34.343322 0.52280010E+03  0.12728460E+05                                 9.077099                            7.577722      -0.363765       1.923595                    0.996194      27.814468      78.466402       0.610791       0.411882      -1.079068      -0.100315       0.002391       0.058930       0.116368      -0.011344       0.029785      -0.009809      -0.077721      -0.000651      -0.055263       0.009417       0.045845             10.263376      10.620062      -1.615386      -4.113104       9.724154      -0.022411      10.445911           0.000001
          302              N       3.507986      16.384875       0.691364      -0.393403      46.362209 0.61246081E+03  0.15450385E+05                                10.914907                            8.051300       0.074655       2.020714                    0.997672      30.363494      86.041939       0.611730       0.396904      -1.093542      -0.023983      -0.102542       0.095255       0.141999      -0.017282       0.028001       0.122256       0.140739      -0.073057      -0.168631       0.074392       0.094240             13.933846      21.495129      -6.340918      -4.963975      11.344070       1.152319       8.962338           0.000002
          303              N       2.224400      15.358962       2.370813      -0.402334      46.275198 0.59531450E+03  0.14894760E+05                                10.831829                            7.889778       0.174914       2.051013                    0.998249      30.202644      84.920528       0.624316       0.392116      -1.098106       0.130587       0.004795      -0.077224       0.151788      -0.002796       0.124614       0.014172      -0.175657       0.026216      -0.176579       0.077187       0.099392             13.902907      10.016534      -5.067802       1.124781      21.312693      -6.801195      10.379494           0.000002
          304              N       4.222260      14.353794       1.670548      -0.383414      46.657143 0.59067337E+03  0.14786934E+05                                10.996058                            7.928632       0.009413       2.003191                    0.997573      30.171958      85.558827       0.613049       0.399099      -1.090522      -0.090797       0.102539      -0.010310       0.137349       0.120815      -0.002065       0.022084       0.020064       0.244156      -0.163201       0.068157       0.095044             14.137116      14.310678       3.972433      -7.717813      12.538365      -6.442578      15.562305           0.000001
          305              N       6.846812      11.032588      10.569258      -0.166521      36.812496 0.48774529E+03  0.11658905E+05                                 9.475997                            7.283588      -0.184705       1.985800                    0.997958      27.174894      75.710511       0.628221       0.407877      -1.082804       0.049795      -0.047378      -0.092575       0.115301       0.019036       0.037304      -0.016723       0.014234      -0.075464      -0.055724       0.012699       0.043025             11.260284      12.264256       0.621353      -1.158371      10.374704       5.653049      11.141892           0.000001
          306              N      -4.759820       9.424600       7.346851      -0.390729      44.867002 0.55124980E+03  0.13491215E+05                                10.520707                            7.540037       0.304443       2.095562                    0.999245      29.505579      81.291619       0.647103       0.386749      -1.105033      -0.061627      -0.102012      -0.074052       0.140314      -0.081821      -0.046042      -0.110607       0.063750       0.037603      -0.170309       0.064451       0.105858             13.513313      22.200929      -1.500060      -6.389647       7.865801       2.612647      10.473208          -0.000002
          307              N      10.471046       7.881191       5.566515      -0.386877      44.743401 0.55293703E+03  0.13537445E+05                                10.492573                            7.546721       0.279291       2.087829                    0.998872      29.490677      81.159473       0.647699       0.386253      -1.105829      -0.078403       0.061144       0.104964       0.144579       0.048425       0.103469      -0.089405      -0.026755      -0.144374      -0.174229       0.073216       0.101013             13.499297      20.911478       6.484761       3.671955      10.388357       3.626672       9.198056          -0.000003
          308              N       8.421841       8.205836       6.726701      -0.384178      43.180884 0.55346303E+03  0.13561637E+05                                10.279112                            7.578520       0.364015       2.121660                    0.998865      29.305885      80.842046       0.642349       0.389145      -1.103111       0.131344       0.027751      -0.020719       0.135833      -0.056342       0.035209      -0.009057      -0.223634       0.228450      -0.167549       0.066630       0.100918             12.755471       9.632929       0.688785      -0.529758      12.970202       8.276361      15.663281          -0.000001
          309              N       7.070296       5.158988       3.014701      -0.167980      36.968160 0.49604574E+03  0.11906477E+05                                 9.498397                            7.331334      -0.190019       1.983589                    0.997748      27.284933      76.154299       0.628013       0.406327      -1.083923       0.058450       0.074503       0.067434       0.116252      -0.028790      -0.029345      -0.019682       0.031081      -0.033468      -0.053040       0.009131       0.043908             11.323845      11.798368       1.165761       0.016594       9.352694       5.566496      12.820475           0.000000
          310              N       0.135924       9.334869       6.397339      -0.168932      34.234764 0.50427191E+03  0.12133386E+05                                 8.972264                            7.392419      -0.220996       1.973826                    0.997063      27.255445      75.747414       0.626396       0.406387      -1.085706      -0.108980      -0.017922       0.001573       0.110455      -0.003466      -0.004761       0.015699      -0.064280       0.094531      -0.048283       0.006525       0.041758             10.180882      13.875192       1.869370      -0.952674       8.406174       2.355283       8.261281          -0.000000
          311              N       2.458460      11.148789       5.065054      -0.161960      34.980693 0.47823472E+03  0.11377182E+05                                 9.155530                            7.211078      -0.194132       1.979875                    0.998352      27.138081      75.465861       0.631425       0.407747      -1.082723       0.028570       0.089237      -0.070760       0.117416      -0.013347       0.005285       0.040048       0.037993       0.001922      -0.053255       0.019987       0.033268             10.904811       7.779447      -0.303206      -3.430554      13.236565      -4.124401      11.698421          -0.000000
          312              N       7.237913       2.467036       1.367891      -0.177226      33.751253 0.51932563E+03  0.12619117E+05                                 8.953530                            7.544285      -0.253563       1.960097                    0.996769      27.704969      78.006399       0.613323       0.410987      -1.079971       0.076725      -0.085974       0.008490       0.115544       0.037036      -0.006981      -0.002131      -0.002381       0.109182      -0.055389       0.016795       0.038594             10.005734       8.714753      -3.747816      -1.736916      11.202202       0.350365      10.100247           0.000001
          313              N       7.182057      12.467875      13.299106      -0.178191      34.351948 0.52299740E+03  0.12735008E+05                                 9.079623                            7.580002      -0.368237       1.922131                    0.996135      27.820810      78.500601       0.610571       0.411974      -1.078961       0.098830       0.000130       0.060332       0.115790       0.011488      -0.029512      -0.009704      -0.078739       0.000639      -0.055533       0.009487       0.046046             10.266529      10.625322       1.614258       4.116198       9.723770      -0.021442      10.450495           0.000001
          314              N      -3.507939      13.469543      15.527492      -0.391864      46.248931 0.61079562E+03  0.15396317E+05                                10.892937                            8.036873       0.084270       2.023975                    0.997715      30.324694      85.869638       0.612739       0.396561      -1.093891       0.021266      -0.104609       0.094379       0.142487       0.019459      -0.029052       0.122569       0.138111      -0.077254      -0.169038       0.075495       0.093544             13.902958      21.446289       6.323591       4.953454      11.317560       1.149656       8.945026           0.000002
          315              N      -2.224355      12.443631      17.206942      -0.403188      46.346529 0.59637290E+03  0.14928255E+05                                10.843145                            7.896878       0.170416       2.049334                    0.998289      30.229511      85.023225       0.624009       0.392125      -1.098071      -0.128362       0.005222      -0.077414       0.149990       0.003867      -0.125158       0.013594      -0.176749       0.029582      -0.177538       0.078410       0.099128             13.919145      10.028985       5.075876      -1.126366      21.338859      -6.808083      10.389590           0.000002
          316              N      -4.222219      11.438463      16.506677      -0.382446      46.607859 0.59002907E+03  0.14765635E+05                                10.984259                            7.921221       0.021004       2.006600                    0.997660      30.160902      85.490936       0.613741       0.398788      -1.090818       0.090079       0.103357      -0.011748       0.137604      -0.121013       0.002334       0.021243       0.018815       0.246198      -0.163615       0.069041       0.094574             14.120299      14.294854      -3.966860       7.708146      12.522476      -6.432940      15.543567           0.000001
          317              N       8.254225       8.117256      25.405386      -0.167832      36.878526 0.48878681E+03  0.11691043E+05                                 9.488933                            7.292699      -0.189203       1.984023                    0.998020      27.208350      75.848609       0.627601       0.408027      -1.082611      -0.050024      -0.046438      -0.092831       0.115224      -0.019232      -0.037772      -0.016396       0.014760      -0.077018      -0.056170       0.012339       0.043831             11.277479      12.278796      -0.614553       1.166646      10.390392       5.665054      11.163248           0.000001
          318              N       4.759850       6.509269      22.182979      -0.387778      44.711717 0.54905585E+03  0.13423673E+05                                10.496781                            7.524773       0.311859       2.098570                    0.999205      29.448389      81.083208       0.647813       0.386724      -1.105089       0.064549      -0.103100      -0.073210       0.141971       0.080416       0.047594      -0.111315       0.066894       0.037269      -0.171249       0.066586       0.104663             13.480105      22.143333       1.496830       6.373140       7.847954       2.605586      10.449028          -0.000001
          319              N       4.629979       4.965860      20.402644      -0.388020      44.780732 0.55345445E+03  0.13553887E+05                                10.500188                            7.551527       0.274056       2.086211                    0.998918      29.502644      81.215550       0.647299       0.386384      -1.105687       0.078222       0.059285       0.105242       0.143907      -0.049315      -0.102343      -0.089940      -0.027061      -0.145167      -0.174200       0.073865       0.100335             13.509857      20.929465      -6.490033      -3.674705      10.395630       3.629189       9.204476          -0.000002
          320              N       6.679186       5.290505      21.562829      -0.383139      43.106884 0.55236624E+03  0.13527248E+05                                10.264912                            7.569040       0.370916       2.123950                    0.998916      29.282844      80.740402       0.643040       0.388943      -1.103319      -0.130522       0.028379      -0.018994       0.134915       0.055765      -0.036490      -0.008670      -0.224240       0.229303      -0.168062       0.067133       0.100929             12.736491       9.617949      -0.687549       0.528966      12.951434       8.262962      15.640092          -0.000001
          321              N       8.030720       2.243656      17.850830      -0.168971      36.978895 0.49621188E+03  0.11911898E+05                                 9.501018                            7.333154      -0.189909       1.983575                    0.997742      27.290477      76.183460       0.627836       0.406393      -1.083839      -0.057613       0.074727       0.066186       0.115256       0.028064       0.029957      -0.019508       0.029846      -0.033513      -0.052776       0.009273       0.043503             11.327743      11.798475      -1.167892      -0.020417       9.357294       5.570675      12.827459           0.000001
          322              N      -0.135894       6.419538      21.233467      -0.166801      34.077589 0.50139596E+03  0.12043373E+05                                 8.934241                            7.362938      -0.204660       1.980028                    0.997041      27.180268      75.400149       0.628907       0.405464      -1.086646       0.110879      -0.017738       0.002650       0.112320       0.004153       0.005353       0.015704      -0.066090       0.094542      -0.049309       0.007167       0.042142             10.133562      13.796055      -1.853137       0.948584       8.372990       2.349552       8.231642           0.000000
          323              N      -2.458426       8.233458      19.901183      -0.164937      35.042470 0.47928476E+03  0.11408354E+05                                 9.165093                            7.218281      -0.199358       1.978229                    0.998254      27.169653      75.572838       0.631206       0.407667      -1.082782      -0.028424       0.088533      -0.069479       0.116075       0.013140      -0.005572       0.039458       0.037969       0.001046      -0.052712       0.020256       0.032456             10.917798       7.785784       0.301344       3.433509      13.253553      -4.134445      11.714057           0.000000
          324              N       7.863095      -0.448295      16.204020      -0.175097      33.684387 0.51806221E+03  0.12580333E+05                                 8.941465                            7.535011      -0.258451       1.959100                    0.996726      27.667645      77.867799       0.613732       0.410977      -1.080014      -0.075966      -0.088313       0.008288       0.116785      -0.036206       0.008518      -0.001510      -0.002830       0.114108      -0.055531       0.015116       0.040415              9.990618       8.700209       3.738282       1.734732      11.182264       0.347782      10.089380           0.000001

******************************************************
Auxiliary information for the entire system
The total spin magnetic moment of the unit cell is   0.000073
The total net atomic charge of the unit cell is   -0.000002
Accuracy of reproducing the electrostatic potential in the unit cell:
  The inner radius (bohr) =    5.0000
  The outer radius (bohr) =   12.0000
  Valid grid points have density less than (e/(bohr^3)) =    0.0001
  The number of valid grid points were=       550606
  The rms potential error without charges in kcal/mol is=      7.02276
  The rms potential error with partial charges in kcal/mol is=      1.55184
  The RRMSE value at monopole order=      0.22097
  The rms potential error with partial charges and cloud penetration in kcal/mol is=      1.53076
  The RRMSE value at monopole order with cloud penetration is=      0.21797
  The rms potential error with partial charges and atomic dipoles in kcal/mol is=      0.62439
  The RRMSE value at dipole order=      0.08891
  The rms potential error with partial charges, atomic dipoles and cloud penetration in kcal/mol is=      0.60610
  The RRMSE value at dipole order with cloud penetration=      0.08631

******************************************************
The electron densities and ab initio electrostatic potential were computed in VASP using the PBE functional and
projector augmented wave method. See the main text of the journal article for a description of computational details.
The atomic charges, dipoles, and quadrupoles were computed with the DDEC6 method as described in
(a) T. A. Manz and N. Gabaldon Limas, RSC Adv. 6 (2016) 47771-47801 DOI: 10.1039/c6ra04656h
(b) N. Gabaldon Limas and T. A. Manz, RSC Adv. 8 (2018) 2678-2707 DOI: 10.1039/c7ra11829e.
For each atom in the material, the electron cloud parameters were fit to the spherically averaged atom-in-material
electron density using radial positions for which this density was between 10^-4 and 10^-2 electrons per cubic bohr.
The polarizabilities, dispersion coefficients, and quantum Drude oscillator (QDO) parameters were fit using the MCLF method.
The magnetic structure of the system was optimized in VASP from the default ferromagnetic initial guess using spin polarization.
The atomic spin moments (ASMs) were computed on this optimized magnetic structure using the DDEC6 partition as inputs
to the method of T. A. Manz and D. S. Sholl, J. Chem. Theory Comput. 7 (2011) 4146-4164 DOI: 10.1021/ct200539n.
The RMSE and RRMSE were computed using a uniform grid with Ewald summation.
