# Supplementary material for: A collection of forcefield precursors for metal–organic frameworks
Source: RSC Adv. 2019 Nov 13;9(63):36492–507. doi: 10.1039/c9ra07327b (PMC9075174; doi:10.1039/c9ra07327b)
Supplement: RA-009-C9RA07327B-s3992 [file RA-009-C9RA07327B-s3992.xyz]

  100
jmolscript: load "" {1 1 1} spacegroup "x,y,z" unitcell [{     14.002200     0.000000     0.000000 }, {     -6.920097    12.172668     0.000000 }, {     -3.541112    -6.086439    12.102784 }]
Pr     6.036252     6.855285     6.641403     2.132907
Pr    -0.564680     2.549214     5.461381     2.132899
Pr     2.225796     4.998943     7.821424     2.140772
Pr    -0.295276    -1.680778     4.281360     2.132923
H      3.080181     6.533637     4.924623     0.106285
H     -0.264848     6.651731     2.700131     0.153808
H      2.484588     9.560393     2.350361     0.153093
H      3.462308    -2.376151     5.303440     0.138395
H      0.616616    -0.179609     7.178161     0.106375
H      2.372421    -3.029250     9.402653     0.153806
H      3.542221     0.798442     9.752423     0.153100
H     -0.235763     7.921913     6.799344     0.138369
H      2.822335     2.610382     5.428099     0.106302
H      3.950497     0.125966     2.477440     0.153804
H      6.212437     3.318240     3.391200     0.153093
H     -1.281301    -3.689625    10.238955     0.138389
H     11.335611    -2.342688     6.674685     0.106382
H      8.618225    -2.589819     9.625344     0.153818
H     -3.726679     0.954262     8.711584     0.153101
H      0.966795     3.149053     1.863829     0.138383
H     -3.596055     5.852566     6.051392     0.127454
H      6.946127    11.938953     0.000000     0.127439
C      2.983754     8.139222     3.699821    -0.011939
C      2.554396     6.953599     4.283175    -0.083586
C      1.335651     6.396703     3.909199    -0.024466
C      0.550111     7.024821     2.950659    -0.131263
C      0.979470     8.210444     2.367305     0.328459
C      2.197169     8.767949     2.740070    -0.129721
C      4.271612     8.771589     4.064115     0.646878
C      0.843150     5.138653     4.505866     0.619778
C     -3.742902     7.819856     5.603226    -0.024402
C     -3.044606     9.020081     5.603226    -0.158063
C     -5.161733     7.816026     5.112216     0.689951
C      2.060059     0.530047     8.402963    -0.011928
C      1.241551    -0.429154     7.819609    -0.083490
C      1.359737    -1.763891     8.193585    -0.024433
C      2.294001    -2.136383     9.152125    -0.131277
C      3.112509    -1.177181     9.735479     0.328448
C      2.995369     0.156946     9.362714    -0.129717
C      1.973325     1.962164     8.038669     0.646662
C      0.509471    -2.813778     7.596918     0.619810
C     -1.813243     6.697163     6.499558    -0.024402
C     -1.114947     7.897388     6.499558    -0.158066
C     -1.115370     5.461815     6.990568     0.689864
C      4.554515     3.152073     4.537334    -0.011948
C      3.426354     2.373020     4.762446    -0.083530
C      3.199328     1.239143     3.989078    -0.024436
C      4.102218     0.884927     2.994229    -0.131280
C      5.230379     1.663980     2.769117     0.328511
C      5.458451     2.797248     3.541275    -0.129745
C      4.840193     4.367507     5.332487     0.646855
C      2.012209     0.385229     4.196035     0.619801
C     -2.471724    -5.139578    10.986544    -0.024423
C     -1.773428    -3.939353    10.986544    -0.158027
C      4.674315     6.166589     9.762106     0.689842
C     -3.051754    -0.569138     7.565450    -0.011952
C     -3.171458    -1.934909     7.340338    -0.083522
C      9.957209    -2.692665     8.113706    -0.024386
C      9.203043    -2.082823     9.108555    -0.131299
C     -4.679452    -0.717051     9.333667     0.328483
C     -3.806966     0.041313     8.561509    -0.129733
C     -2.136307     0.279913     6.770297     0.646859
C      2.881464     8.025980     7.906749     0.619646
C      0.294625     1.397595     1.116240    -0.024414
C      0.992920     2.597820     1.116240    -0.158053
C     -0.490269     1.024918     2.340678     0.689964
C     -1.728505     9.062499     6.051392     0.341628
C     -3.128636     6.655962     6.051392    -0.071749
C      1.731574     2.976217     0.000000     0.341610
C      0.331442     0.569681     0.000000    -0.071753
O      5.130127     8.167819     4.717665    -0.730985
O      4.471302     9.952341     3.686508    -0.627852
O      1.430909     4.615828     5.487402    -0.738179
O     -0.194339     4.570802     4.020545    -0.621231
O      0.243598     8.832475     1.445072    -0.339600
O     -5.902281     6.894552     5.378477    -0.671409
O     -5.491672     8.786802     4.450194    -0.687735
O      1.024160     2.410124     7.385119    -0.731649
O      2.901107     2.719301     8.416276    -0.628747
O     -0.235510    -2.561187     6.615382    -0.737284
O      0.528554    -3.996357     8.082239    -0.621262
O      4.016935    -1.509503    10.657712    -0.339585
O     -1.550450     4.362626     6.724307    -0.671415
O     -0.108381     5.654747     7.652590    -0.688882
O      4.229960     4.618255     6.378167    -0.731939
O      5.730318     5.146561     4.911310    -0.627842
O      1.085194     0.743707     4.966983    -0.737290
O      1.922500    -0.734043     3.584845    -0.621239
O      6.111801     1.345064     1.820259    -0.339608
O      3.856356     5.290158     9.585405    -0.672536
O     -8.417131     6.415527     8.988738    -0.687789
O     -1.616725    -0.126645     5.724617    -0.730979
O     -1.898961     1.438747     7.191474    -0.627832
O      3.651256     7.397268     7.135801    -0.737862
O      1.952766     7.394822     8.517939    -0.622108
O     -5.392319    -0.108426    10.282525    -0.339592
O     -0.847940    -0.119314     2.517379    -0.671413
O     -0.723974     1.939688     3.114046    -0.687727
O      5.858018    -1.964721     6.051392    -0.377683
O      2.398000     4.121665     0.000000    -0.377689

The following XYZ coordinates are in angstroms. Other properties are in atomic units.
The sperically averaged electron density of each atom fit to a function of the form exp(a - br)
eigen_1, eigen_2 and eigen_3 are the three eigenvalues of traceless quadrupole moment tensor
  atom number  atomic symbol              X              Y              Z     net charge C6 coefficient C8 coefficient C10 coefficient fluctuating dipole atomic polarizability isotropic forcefield polarizability              a              b squared Pearson coefficient          <r^3>          <r^4>         wp_QDO          m_QDO          q_QDO       dipole_x       dipole_y       dipole_z         dipole            Qxy            Qxz            Qyz     Q(x^2-y^2)  Q(3z^2 - R^2)        eigen_1        eigen_2        eigen_3 static polarizability      alpha(xx)      alpha(xy)      alpha(xz)      alpha(yy)      alpha(yz)      alpha(zz) atomic spin moment
            1             Pr       6.036252       6.855285       6.641403       2.132907     149.461633 0.36159237E+04  0.12863613E+06                                18.247410                           15.920891       2.630524       2.465108                    0.999483      86.429632     209.682792       0.654961       0.262873      -1.339901       0.011168      -0.005736      -0.013023       0.018090      -0.130435       0.052207      -0.053817      -0.047770      -0.109953      -0.114836      -0.062259       0.177095             21.138815      24.765820       5.758467      -0.951878      20.003762       2.459649      18.646863          -0.000655
            2             Pr      -0.564680       2.549214       5.461381       2.132899     149.467014 0.36160331E+04  0.12864125E+06                                18.248033                           15.921211       2.630398       2.465070                    0.999483      86.430338     209.686840       0.654949       0.262876      -1.339895      -0.010524       0.006789       0.012975       0.018033      -0.046275       0.072549      -0.018784       0.248327      -0.110050      -0.114718      -0.062280       0.176997             21.139887      16.212428       0.891344      -2.610139      28.563980      -0.392058      18.643252          -0.000656
            3             Pr       2.225796       4.998943       7.821424       2.140772     144.291286 0.34620217E+04  0.12173184E+06                                17.747941                           15.507851       2.854135       2.532806                    0.998901      85.677077     206.108976       0.668693       0.260498      -1.344018       0.012124      -0.005914       0.011582       0.017779      -0.009532      -0.103206      -0.036310       0.059395       0.354431      -0.112485      -0.061746       0.174231             20.533091      18.596373       2.369641       4.114217      24.960236       3.101248      18.042665          -0.000653
            4             Pr      -0.295276      -1.680778       4.281360       2.132923     149.450049 0.36156225E+04  0.12862283E+06                                18.246540                           15.920260       2.630833       2.465214                    0.999483      86.428314     209.677975       0.654972       0.262875      -1.339899      -0.010940       0.007064      -0.012497       0.018049      -0.030254      -0.019552       0.109862      -0.012499       0.359645      -0.114655      -0.062363       0.177018             21.138446      21.986647       4.106055      -0.696249      22.874159      -5.291733      18.554531          -0.000651
            5              H       3.080181       6.533637       4.924623       0.106285       0.971049 0.71737207E+01  0.70195744E+02                                 1.749512                            1.664577      -1.520196       2.149407                    0.992064       4.103426      12.403294       0.432160       1.448421      -0.671034       0.023576      -0.015735       0.020911       0.035224      -0.003051       0.004938      -0.000464      -0.003580      -0.013191      -0.007623       0.000979       0.006644              1.784539       1.768831      -0.136803       0.382969       1.739690      -0.233597       1.845096           0.003123
            6              H      -0.264848       6.651731       2.700131       0.153808       1.124613 0.85081418E+01  0.84559911E+02                                 1.791312                            1.714618      -1.017792       2.430310                    0.998318       3.245310       9.049356       0.475603       1.295781      -0.708915      -0.034967      -0.016371      -0.013592       0.040932       0.006853       0.006282       0.005623       0.019729      -0.015432      -0.012038      -0.005229       0.017267              1.805516       2.129993       0.284681       0.231453       1.694081       0.056326       1.592473          -0.000295
            7              H       2.484588       9.560393       2.350361       0.153093       1.100637 0.80097859E+01  0.77770604E+02                                 1.702648                            1.613387      -1.030100       2.422266                    0.998258       3.146937       8.442715       0.517635       1.218674      -0.725834       0.010918       0.035957      -0.016716       0.041128       0.003471      -0.006938      -0.008474      -0.018498      -0.007726      -0.012914      -0.003414       0.016328              1.725660       1.584764       0.276282      -0.035697       2.008595      -0.335630       1.583620          -0.000364
            8              H       3.462308      -2.376151       5.303440       0.138395       0.998360 0.71905804E+01  0.69744278E+02                                 1.738146                            1.633724      -1.349121       2.259012                    0.994043       3.648294      10.647643       0.453666       1.391954      -0.684130      -0.013131       0.029149      -0.016408       0.035935      -0.005496      -0.000446      -0.003126      -0.014425      -0.008393      -0.008086      -0.002960       0.011046              1.804196       1.789712      -0.435322       0.173098       2.181586      -0.285337       1.441291           0.000009
            9              H       0.616616      -0.179609       7.178161       0.106375       0.970261 0.71666003E+01  0.70110529E+02                                 1.748828                            1.663968      -1.520176       2.149615                    0.992044       4.101802      12.398089       0.432143       1.448799      -0.670972      -0.025358       0.012650      -0.021035       0.035292      -0.000023       0.002888      -0.003931       0.007044      -0.012894      -0.007463       0.000855       0.006608              1.783830       1.863677      -0.082495       0.392184       1.643457      -0.217345       1.844356           0.003123
           10              H       2.372421      -3.029250       9.402653       0.153806       1.124363 0.85059378E+01  0.84533447E+02                                 1.791108                            1.714442      -1.017720       2.430344                    0.998319       3.245269       9.049318       0.475603       1.295850      -0.708898       0.003045      -0.038494       0.013604       0.040940      -0.004970      -0.001775      -0.008224      -0.021869      -0.015417      -0.012024      -0.005232       0.017256              1.805295       1.555777      -0.041667       0.065412       2.267795      -0.228997       1.592312          -0.000296
           11              H       3.542221       0.798442       9.752423       0.153100       1.100581 0.80094781E+01  0.77768709E+02                                 1.702765                            1.613493      -1.030202       2.422223                    0.998255       3.147029       8.443674       0.517541       1.218880      -0.725786       0.025864       0.027274       0.016704       0.041132       0.009727       0.003946       0.010224       0.003490      -0.007711      -0.012916      -0.003422       0.016338              1.725782       1.667802       0.323435       0.274196       1.925794       0.196935       1.583751          -0.000364
           12              H      -0.235763       7.921913       6.799344       0.138369       0.998757 0.71939327E+01  0.69783066E+02                                 1.738354                            1.633901      -1.349727       2.258699                    0.994029       3.649023      10.649323       0.453739       1.391607      -0.684191       0.031804       0.003014       0.016411       0.035915       0.003452       0.002502       0.001957       0.016813      -0.008261      -0.008128      -0.002923       0.011051              1.804428       2.460276      -0.054272       0.333680       1.511567      -0.009449       1.441441           0.000010
           13              H       2.822335       2.610382       5.428099       0.106302       0.970900 0.71724581E+01  0.70180857E+02                                 1.749402                            1.664488      -1.520223       2.149429                    0.992061       4.103169      12.402615       0.432146       1.448520      -0.671017      -0.019080       0.008938       0.028196       0.035199       0.001097      -0.005375      -0.000471      -0.005662       0.011640      -0.007420       0.000823       0.006597              1.784415       1.798280      -0.089649      -0.415297       1.674682       0.177953       1.880282           0.003123
           14              H       3.950497       0.125966       2.477440       0.153804       1.124155 0.85041663E+01  0.84513413E+02                                 1.791055                            1.714397      -1.017715       2.430353                    0.998320       3.245288       9.049931       0.475543       1.296051      -0.708854      -0.004202      -0.034277      -0.021990       0.040940      -0.000133       0.003768       0.011657      -0.018283       0.004502      -0.012038      -0.005235       0.017274              1.805245       1.564926       0.118032       0.017586       2.078800       0.371634       1.772009          -0.000295
           15              H       6.212437       3.318240       3.391200       0.153093       1.100457 0.80081160E+01  0.77749754E+02                                 1.702379                            1.613149      -1.030140       2.422239                    0.998256       3.146876       8.442093       0.517711       1.218568      -0.725855       0.032839       0.023209      -0.008646       0.041132       0.010325      -0.001682      -0.006331       0.013144      -0.018892      -0.012907      -0.003421       0.016328              1.725383       1.992194       0.394684      -0.143157       1.732401       0.028141       1.451556          -0.000364
           16              H      -1.281301      -3.689625      10.238955       0.138389       0.998491 0.71914643E+01  0.69752390E+02                                 1.738003                            1.633592      -1.349148       2.259000                    0.994038       3.648207      10.646055       0.453799       1.391558      -0.684204       0.023535       0.007816      -0.026012       0.035939       0.002753      -0.005538      -0.007163       0.003626       0.007880      -0.008078      -0.002966       0.011044              1.804045       1.646340       0.193050      -0.447155       1.498740      -0.185782       2.267057           0.000009
           17              H      11.335611      -2.342688       6.674685       0.106382       0.970244 0.71664657E+01  0.70108967E+02                                 1.748816                            1.663959      -1.520212       2.149604                    0.992045       4.101781      12.398053       0.432141       1.448811      -0.670970       0.017265      -0.012151      -0.028280       0.035292       0.003013      -0.002324       0.004898       0.001072       0.011777      -0.007483       0.000857       0.006625              1.783817       1.781344      -0.098917      -0.359830       1.690418       0.272933       1.879688           0.003124
           18              H       8.618225      -2.589819       9.625344       0.153818       1.123844 0.85010826E+01  0.84473258E+02                                 1.790517                            1.713914      -1.017639       2.430401                    0.998320       3.245018       9.048021       0.475692       1.295792      -0.708905      -0.027722      -0.020604       0.021990       0.040946       0.007788      -0.008262      -0.009022       0.009573       0.004494      -0.012025      -0.005233       0.017258              1.804693       1.851310       0.281019      -0.314246       1.791279      -0.198875       1.771491          -0.000295
           19              H      -3.726679       0.954262       8.711584       0.153101       1.100001 0.80041680E+01  0.77702603E+02                                 1.701937                            1.612769      -1.030276       2.422184                    0.998257       3.146704       8.441422       0.517758       1.218596      -0.725844       0.003946       0.040016       0.008637       0.041127      -0.000372       0.004678       0.004603      -0.024468      -0.018889      -0.012916      -0.003417       0.016333              1.724906       1.456372       0.090197      -0.095172       2.267120       0.110506       1.451227          -0.000364
           20              H       0.966795       3.149053       1.863829       0.138383       0.998436 0.71912423E+01  0.69751541E+02                                 1.738138                            1.633726      -1.349161       2.258995                    0.994038       3.648400      10.647637       0.453702       1.391829      -0.684152      -0.004834       0.024323       0.026010       0.035937      -0.000149       0.003499       0.008374      -0.006584       0.007875      -0.008097      -0.002968       0.011065              1.804174       1.369006       0.035331      -0.059515       1.776312       0.480557       2.267204           0.000009
           21              H      -3.596055       5.852566       6.051392       0.127454       1.142552 0.85746107E+01  0.84674999E+02                                 1.730042                            1.656313      -1.105145       2.367461                    0.996953       3.344228       9.044670       0.516968       1.199780      -0.728762      -0.020413      -0.035091       0.000004       0.040596       0.011641       0.004799      -0.002786      -0.013242      -0.001304      -0.015253       0.001643       0.013610              1.742579       1.822792       0.218895       0.043619       2.071711      -0.025379       1.333233           0.003151
           22              H       6.946127      11.938953       0.000000       0.127439       1.143260 0.85817903E+01  0.84768510E+02                                 1.731185                            1.657344      -1.105293       2.367388                    0.996952       3.345521       9.051075       0.516619       1.200269      -0.728646      -0.020398      -0.035088       0.000020       0.040586       0.006079      -0.004851       0.002778      -0.006977      -0.039601      -0.015299       0.001690       0.013609              1.743751       1.553156       0.376743      -0.043701       1.981488       0.025384       1.696610           0.003151
           23              C       2.983754       8.139222       3.699821      -0.011939      35.727466 0.40706274E+03  0.93251891E+04                                 9.331623                            6.657182       0.207614       2.087650                    0.999385      26.164439      71.989563       0.654876       0.408273      -1.079642      -0.034030      -0.020491      -0.010492       0.041086      -0.022458      -0.004713      -0.004365      -0.030558       0.006467      -0.029461       0.003259       0.026202             11.549724      14.745984       5.025568       3.726884      11.417956      -1.290604       8.485230          -0.041965
           24              C       2.554396       6.953599       4.283175      -0.083586      34.105117 0.45495666E+03  0.10903249E+05                                 9.427697                            7.341978      -0.236775       1.905060                    0.999011      29.750890      88.591513       0.575218       0.444311      -1.038922      -0.001880       0.006568      -0.020186       0.021311      -0.040340      -0.024870       0.044266      -0.009539       0.044217      -0.051173      -0.023678       0.074851             10.871313      12.245611       4.777220       2.105772      12.566499      -1.702521       7.801829           0.202970
           25              C       1.335651       6.396703       3.909199      -0.024466      35.312152 0.43083096E+03  0.10043336E+05                                 9.313912                            6.899860       0.158319       2.064353                    0.999392      26.914169      75.499364       0.634060       0.414386      -1.072143       0.019570       0.030609      -0.026888       0.045198      -0.008507       0.015818       0.009564       0.015698       0.008530      -0.023117       0.002563       0.020554             11.020574      10.729012       3.461288       1.768753      13.870155      -3.508914       8.462556          -0.038810
           26              C       0.550111       7.024821       2.950659      -0.131263      30.964646 0.42657229E+03  0.10015956E+05                                 8.681969                            6.998550       0.006881       1.991472                    0.999439      28.958370      84.147983       0.605831       0.430581      -1.051678       0.003370      -0.021773      -0.000650       0.022042      -0.022689      -0.030384       0.067991       0.026162       0.054413      -0.072918      -0.013449       0.086367              9.410662       8.590983       0.954989       1.868279      10.965286      -3.593017       8.675718           0.187388
           27              C       0.979470       8.210444       2.367305       0.328459      27.742366 0.32428735E+03  0.70907052E+04                                 8.186708                            6.218138      -0.022253       2.034826                    0.999436      23.840298      66.263441       0.626505       0.447118      -1.044638      -0.022663       0.016557      -0.029924       0.041027      -0.019723      -0.023661       0.034847      -0.013908       0.040039      -0.028643      -0.027269       0.055912              9.225228       9.781966       0.947370       2.948568       9.339646      -2.922443       8.554073          -0.009158
           28              C       2.197169       8.767949       2.740070      -0.129721      31.238482 0.41167923E+03  0.95548761E+04                                 8.672976                            6.833048       0.047540       2.003697                    0.999578      28.556281      81.774040       0.620496       0.425306      -1.057783       0.014243       0.010637       0.008500       0.019704      -0.035238      -0.059866       0.042817      -0.052805       0.062097      -0.075147      -0.021097       0.096243              9.607372      12.001083       1.922862       3.781850       8.338666      -1.602360       8.482368           0.181889
           29              C       4.271612       8.771589       4.064115       0.646878      22.299294 0.23013973E+03  0.46802047E+04                                 7.370200                            5.421093      -0.095993       2.036805                    0.999508      21.721412      60.797303       0.628955       0.478865      -1.013374       0.047653       0.016166       0.015338       0.052606      -0.056290      -0.065783       0.040837      -0.043813       0.219177      -0.104015      -0.022372       0.126387              8.900679      11.498983       3.306039       2.802233       9.034205      -0.482836       6.168849          -0.001864
           30              C       0.843150       5.138653       4.505866       0.619778      21.543537 0.25046695E+03  0.52226389E+04                                 7.278877                            5.710139      -0.105314       2.022633                    0.999605      22.716366      65.199598       0.601717       0.488173      -1.004622      -0.004606      -0.058777       0.017111       0.061390      -0.069970      -0.034761       0.062021       0.061898       0.041658      -0.096111      -0.016172       0.112283              8.281180       6.966331       2.125899       0.959753      10.751961      -2.348559       7.125248          -0.001368
           31              C      -3.742902       7.819856       5.603226      -0.024402      36.739981 0.42475599E+03  0.98315544E+04                                 9.514383                            6.798436       0.147700       2.060334                    0.999437      26.615801      73.536997       0.648505       0.408047      -1.080123       0.050211      -0.002316       0.004246       0.050443       0.005022      -0.006646      -0.010730      -0.044694       0.079519      -0.036644       0.004049       0.032596             12.099787      19.237167      -2.705933       3.256314      11.393052      -1.408694       5.669141          -0.040355
           32              C      -3.044606       9.020081       5.603226      -0.158063      33.003066 0.45445362E+03  0.10842508E+05                                 9.081493                            7.228852      -0.051251       1.963031                    0.999435      29.710794      87.070319       0.595368       0.431202      -1.051140      -0.008104      -0.008891      -0.026698       0.029283      -0.013610      -0.032420       0.002142      -0.031077       0.240300      -0.066824      -0.020858       0.087682             10.258858      14.909282      -0.531293       2.175995      10.606524      -0.962338       5.260769           0.183741
           33              C      -5.161733       7.816026       5.112216       0.689951      21.015539 0.21518910E+03  0.43143038E+04                                 7.147029                            5.294215      -0.350174       1.962211                    0.998619      21.313394      59.728744       0.625463       0.488443      -1.005795      -0.050288      -0.016006      -0.062756       0.081997      -0.010704      -0.036808       0.082680      -0.084518       0.221638      -0.088761      -0.046592       0.135352              8.604706      12.832309       0.389938       1.337279       7.862841      -1.590416       5.118969          -0.001658
           34              C       2.060059       0.530047       8.402963      -0.011928      35.725706 0.40706832E+03  0.93254339E+04                                 9.331381                            6.657348       0.207489       2.087616                    0.999385      26.165014      71.993740       0.654844       0.408288      -1.079622      -0.000988      -0.039685       0.010481       0.041057       0.001654       0.001529       0.006360       0.054272       0.006521      -0.029531       0.003305       0.026226             11.548049       7.912878       1.139924       2.964956      18.245633      -2.601065       8.485635          -0.041965
           35              C       1.241551      -0.429154       7.819609      -0.083490      34.094906 0.45485989E+03  0.10900273E+05                                 9.425661                            7.341203      -0.236175       1.905333                    0.999011      29.745836      88.571723       0.575252       0.444312      -1.038929       0.006612       0.001566       0.020005       0.021127      -0.016522      -0.050535       0.000113       0.074131       0.045171      -0.051036      -0.023647       0.074683             10.867408       8.381496       2.579466       2.521599      16.419707      -0.987401       7.801020           0.202969
           36              C       1.359737      -1.763891       8.193585      -0.024433      35.305740 0.43078674E+03  0.10042012E+05                                 9.312643                            6.899535       0.158878       2.064554                    0.999393      26.912350      75.492304       0.634073       0.414389      -1.072144       0.016927       0.032135       0.026829       0.045155      -0.011122      -0.000371      -0.018407       0.006589       0.009071      -0.023033       0.002435       0.020598             11.017861      10.126780       3.117326       3.925303      14.463647       0.196789       8.463156          -0.038811
           37              C       2.294001      -2.136383       9.152125      -0.131277      30.966114 0.42659239E+03  0.10016534E+05                                 8.682254                            6.998724       0.006924       1.991478                    0.999439      28.958661      84.148949       0.605823       0.430582      -1.051679      -0.020581      -0.007838       0.000663       0.022033      -0.022833      -0.074005      -0.007019       0.025628       0.054409      -0.072730      -0.013545       0.086275              9.410973       9.565258       1.508278       4.047855       9.990517       0.151723       8.677143           0.187379
           38              C       3.112509      -1.177181       9.735479       0.328448      27.741776 0.32428104E+03  0.70905326E+04                                 8.186556                            6.218052      -0.022210       2.034838                    0.999436      23.840253      66.263146       0.626513       0.447114      -1.044640       0.025561      -0.011518       0.029918       0.041001      -0.004121      -0.041982       0.003409       0.040960       0.040147      -0.028614      -0.027295       0.055909              9.224955       8.633635       0.294454       3.998169      10.486818      -1.118690       8.554413          -0.009160
           39              C       2.995369       0.156946       9.362714      -0.129717      31.238567 0.41168955E+03  0.95552118E+04                                 8.673079                            6.833173       0.047480       2.003681                    0.999578      28.556633      81.776479       0.620482       0.425311      -1.057776       0.002202       0.017648      -0.008512       0.019717       0.004687      -0.066753       0.031015       0.087577       0.062160      -0.075250      -0.020962       0.096212              9.607286       7.581484      -0.589996       3.262770      12.757268      -2.495347       8.483106           0.181898
           40              C       1.973325       1.962164       8.038669       0.646662      22.306796 0.23023872E+03  0.46829809E+04                                 7.372423                            5.422794      -0.097552       2.036176                    0.999506      21.731132      60.840494       0.628728       0.478960      -1.013267      -0.009431       0.049064      -0.015389       0.052279      -0.009804      -0.067781       0.036870       0.119702       0.219300      -0.104247      -0.021965       0.126212              8.901956       6.799338       0.631067       1.807028      13.734507      -2.197636       6.172023          -0.001863
           41              C       0.509471      -2.813778       7.596918       0.619810      21.543775 0.25044047E+03  0.52218575E+04                                 7.278776                            5.709750      -0.104441       2.022967                    0.999604      22.712947      65.184628       0.601762       0.488159      -1.004647      -0.048763      -0.033013      -0.017219       0.061353      -0.062333      -0.071072      -0.000496       0.088479       0.042279      -0.096143      -0.016041       0.112184              8.280785       7.998865       2.711344       2.517044       9.715261       0.324571       7.128229          -0.001368
           42              C      -1.813243       6.697163       6.499558      -0.024402      36.741242 0.42476525E+03  0.98318860E+04                                 9.514797                            6.798599       0.147587       2.060304                    0.999437      26.616223      73.540157       0.648481       0.408057      -1.080109      -0.026827       0.042496      -0.004241       0.050434       0.021784       0.006087       0.011183       0.014194       0.079709      -0.036692       0.003967       0.032725             12.100531      15.632773      -4.754339       2.833655      14.999513      -2.134741       5.669307          -0.040355
           43              C      -1.114947       7.897388       6.499558      -0.158066      33.004849 0.45447233E+03  0.10843111E+05                                 9.081941                            7.229090      -0.051654       1.962899                    0.999433      29.712144      87.076094       0.595345       0.431212      -1.051129      -0.003750      -0.011442       0.026704       0.029293       0.006472      -0.017838       0.027257       0.039220       0.240524      -0.066908      -0.020869       0.087778             10.259500      12.114103      -2.119419       1.912002      13.403375      -1.415766       5.261022           0.183746
           44              C      -1.115370       5.461815       6.990568       0.689864      21.017646 0.21522708E+03  0.43154082E+04                                 7.147880                            5.294894      -0.351052       1.961842                    0.998619      21.319044      59.753848       0.625363       0.488482      -1.005739       0.010788      -0.051533       0.062765       0.081924       0.030944      -0.090155      -0.008713       0.061444       0.221940      -0.088970      -0.046473       0.135442              8.605903       8.739348      -1.936116       2.042458      11.958838      -0.376227       5.119522          -0.001658
           45              C       4.554515       3.152073       4.537334      -0.011948      35.729281 0.40707604E+03  0.93255773E+04                                 9.331936                            6.657269       0.207407       2.087581                    0.999385      26.164998      71.991615       0.654874       0.408270      -1.079643      -0.008448      -0.035384      -0.019120       0.041097      -0.003491      -0.010561      -0.021992       0.018254       0.032817      -0.029407       0.003220       0.026187             11.550147       9.886808       3.166759      -1.368106      15.228742       5.342857       9.534891          -0.041965
           46              C       3.426354       2.373020       4.762446      -0.083530      34.099243 0.45489518E+03  0.10901372E+05                                 9.426491                            7.341454      -0.236617       1.905150                    0.999011      29.748324      88.581294       0.575244       0.444308      -1.038927       0.019645      -0.006083      -0.005011       0.021167      -0.036490       0.025818      -0.042884      -0.016815       0.075565      -0.051007      -0.023816       0.074823             10.869201      10.397097       4.045251      -1.196482      14.038870       3.263226       8.171638           0.202967
           47              C       3.199328       1.239143       3.989078      -0.024436      35.305312 0.43077298E+03  0.10041596E+05                                 9.312538                            6.899370       0.159029       2.064604                    0.999393      26.911994      75.490568       0.634089       0.414383      -1.072150       0.041425       0.017874       0.001538       0.045143      -0.014845      -0.006368       0.006810      -0.020309       0.029603      -0.023115       0.002464       0.020651             11.018211      12.253355       4.370261      -2.673562      12.288231       1.953754       8.513048          -0.038810
           48              C       4.102218       0.884927       2.994229      -0.131280      30.967447 0.42661877E+03  0.10017318E+05                                 8.682546                            6.998971       0.006964       1.991490                    0.999439      28.959064      84.151066       0.605808       0.430586      -1.051676      -0.008054      -0.015143       0.013851       0.022046      -0.044606       0.052377      -0.030178      -0.049113       0.051723      -0.072914      -0.013367       0.086281              9.411338      11.197800       2.165453      -3.239983       8.674612       1.236468       8.361601           0.187391
           49              C       5.230379       1.663980       2.769117       0.328511      27.740711 0.32426636E+03  0.70901139E+04                                 8.186295                            6.217879      -0.022240       2.034835                    0.999436      23.839503      66.260072       0.626529       0.447110      -1.044646       0.027341      -0.012515      -0.027914       0.041028      -0.023667       0.024902      -0.032705      -0.014983       0.021155      -0.028660      -0.027230       0.055890              9.224688       9.896162       1.263587      -3.140947       8.932027       2.591237       8.845875          -0.009160
           50              C       5.458451       2.797248       3.541275      -0.129745      31.238748 0.41170013E+03  0.95554612E+04                                 8.672971                            6.833231       0.047356       2.003635                    0.999578      28.556717      81.775127       0.620487       0.425307      -1.057785       0.000893       0.018435       0.007007       0.019742      -0.024501       0.043065      -0.071712       0.012132       0.021864      -0.075146      -0.021069       0.096216              9.607174       8.653915       0.811585      -2.243216      10.764724       4.246145       9.402884           0.181888
           51              C       4.840193       4.367507       5.332487       0.646855      22.298550 0.23015861E+03  0.46807502E+04                                 7.370166                            5.421412      -0.096747       2.036525                    0.999507      21.723835      60.807918       0.628911       0.478882      -1.013350       0.005895       0.040485       0.033015       0.052572      -0.065245       0.043458      -0.079407       0.069117       0.004894      -0.103947      -0.022482       0.126429              8.900714       6.915257       2.277132      -0.941147      11.786256       3.678378       8.000628          -0.001864
           52              C       2.012209       0.385229       4.196035       0.619801      21.544206 0.25044350E+03  0.52219385E+04                                 7.278879                            5.709764      -0.104577       2.022929                    0.999604      22.713143      65.185397       0.601764       0.488155      -1.004649      -0.041582      -0.037186       0.025575       0.061367      -0.060103       0.049077      -0.037356      -0.014970       0.207235      -0.096180      -0.016045       0.112225              8.281153       9.613787       2.725279      -2.038147       9.153906       0.498300       6.075767          -0.001368
           53              C      -2.471724      -5.139578      10.986544      -0.024423      36.744843 0.42481404E+03  0.98333657E+04                                 9.515539                            6.799136       0.147243       2.060177                    0.999436      26.617838      73.547591       0.648430       0.408075      -1.080089       0.008008       0.022204       0.044535       0.050404      -0.004364      -0.008243      -0.014804       0.034003      -0.085848      -0.036607       0.004011       0.032597             12.100952       6.659077       2.119765      -2.005263      10.035924       3.562271      19.607856          -0.040354
           54              C      -1.773428      -3.939353      10.986544      -0.158027      33.001111 0.45442698E+03  0.10841718E+05                                 9.081130                            7.228689      -0.051297       1.963024                    0.999434      29.710402      87.068683       0.595369       0.431207      -1.051136       0.017152      -0.023599      -0.002531       0.029283      -0.046801       0.015008      -0.032068       0.086588      -0.107307      -0.066726      -0.020845       0.087572             10.258041       6.542341       2.465511      -1.236177       9.949731       2.577864      14.282050           0.183736
           55              C       4.674315       6.166589       9.762106       0.689842      21.015928 0.21521882E+03  0.43151776E+04                                 7.147177                            5.294670      -0.350709       1.961953                    0.998619      21.318716      59.751423       0.625401       0.488460      -1.005756       0.034730      -0.065364      -0.035255       0.081985      -0.069329       0.042196      -0.073311      -0.043300      -0.145575      -0.088783      -0.046627       0.135410              8.604119       6.825349       2.231517      -0.509979       7.750222       3.015532      11.236786          -0.001658
           56              C      -3.051754      -0.569138       7.565450      -0.011952      35.725136 0.40706383E+03  0.93252000E+04                                 9.331009                            6.657141       0.207668       2.087663                    0.999384      26.164562      71.989344       0.654887       0.408267      -1.079648      -0.026581      -0.024823       0.019096       0.041077      -0.009637       0.013915       0.020181      -0.003325       0.032857      -0.029508       0.003202       0.026306             11.547804      11.202020       3.912412      -5.321297      13.906452      -1.450181       9.534939          -0.041965
           57              C      -3.171458      -1.934909       7.340338      -0.083522      34.094755 0.45487505E+03  0.10900688E+05                                 9.425449                            7.341239      -0.236195       1.905317                    0.999011      29.746198      88.571979       0.575263       0.444302      -1.038939      -0.014931       0.014066       0.004949       0.021102      -0.011402       0.049979      -0.001095       0.071414       0.075788      -0.051107      -0.023679       0.074786             10.866897       9.673096       3.632154      -3.429301      14.755577      -0.572853       8.172017           0.202971
           58              C       9.957209      -2.692665       8.113706      -0.024386      35.299362 0.43074430E+03  0.10040746E+05                                 9.311210                            6.899080       0.159086       2.064634                    0.999392      26.911180      75.487264       0.634111       0.414375      -1.072157      -0.004910       0.044859      -0.001544       0.045153       0.001143      -0.009017       0.002258       0.035876       0.029583      -0.023115       0.002520       0.020595             11.015021       8.523867       2.248866      -3.020506      16.008555       1.357441       8.512642          -0.038810
           59              C       9.203043      -2.082823       9.108555      -0.131299      30.967042 0.42664117E+03  0.10017921E+05                                 8.682347                            6.999164       0.006919       1.991476                    0.999439      28.959282      84.150540       0.605802       0.430587      -1.051681      -0.009196      -0.014504      -0.013863       0.022071      -0.001718       0.052219      -0.030461       0.101711       0.051655      -0.072779      -0.013546       0.086326              9.410535       7.430429       0.023193      -2.676536      12.439381       2.205018       8.361793           0.187382
           60              C      -4.679452      -0.717051       9.333667       0.328483      27.740150 0.32426871E+03  0.70901690E+04                                 8.186091                            6.217862      -0.022209       2.034841                    0.999436      23.839571      66.260005       0.626536       0.447104      -1.044650      -0.024408       0.017534       0.027886       0.040998      -0.005673       0.040797      -0.005453       0.048324       0.021144      -0.028639      -0.027302       0.055940              9.224179       8.081906       0.231738      -3.805307      10.744516       1.449754       8.846116          -0.009159
           61              C      -3.806966       0.041313       8.561509      -0.129733      31.240063 0.41172452E+03  0.95561293E+04                                 8.673205                            6.833455       0.047576       2.003707                    0.999578      28.556308      81.773283       0.620477       0.425310      -1.057787       0.015568       0.009851      -0.006968       0.019697      -0.017757       0.083690      -0.001895       0.035869       0.021924      -0.075242      -0.021018       0.096260              9.607316       9.552603       1.321391      -4.800895       9.865308      -0.148216       9.404035           0.181896
           62              C      -2.136307       0.279913       6.770297       0.646859      22.298446 0.23013944E+03  0.46801975E+04                                 7.369941                            5.421089      -0.096020       2.036799                    0.999508      21.721486      60.797519       0.628955       0.478865      -1.013374       0.032320       0.025075      -0.033042       0.052584      -0.063111       0.090478       0.001622       0.076728       0.004894      -0.104057      -0.022300       0.126357              8.899797       8.639069       3.254867      -3.663544      10.058963      -0.997733       8.001359          -0.001864
           63              C       2.881464       8.025980       7.906749       0.619646      21.545389 0.25049088E+03  0.52232715E+04                                 7.278925                            5.710328      -0.105166       2.022647                    0.999605      22.718563      65.207096       0.601719       0.488159      -1.004628      -0.011741      -0.054275      -0.025501       0.061106      -0.024413       0.056649      -0.024176       0.111246       0.207531      -0.096399      -0.015856       0.112254              8.279538       6.925881       1.194229      -1.441905      11.835780       1.524536       6.076954          -0.001368
           64              C       0.294625       1.397595       1.116240      -0.024414      36.741298 0.42476736E+03  0.98319237E+04                                 9.514702                            6.798576       0.147663       2.060319                    0.999437      26.616298      73.539756       0.648489       0.408052      -1.080114       0.015378       0.017946      -0.044550       0.050431      -0.016828       0.008844       0.014521      -0.010047      -0.085800      -0.036639       0.004032       0.032607             12.100232       7.389077       2.535498      -4.088335       9.305480      -0.020310      19.606140          -0.040355
           65              C       0.992920       2.597820       1.116240      -0.158053      33.004473 0.45447468E+03  0.10843229E+05                                 9.082095                            7.229296      -0.051262       1.963021                    0.999434      29.711588      87.075972       0.595311       0.431235      -1.051111      -0.028995       0.003247       0.002527       0.029286      -0.061161       0.035373       0.002945       0.036126      -0.107259      -0.066890      -0.020684       0.087574             10.259472       6.999748       2.725774      -2.853171       9.495024      -0.201068      14.283644           0.183749
           66              C      -0.490269       1.024918       2.340678       0.689964      21.015545 0.21518598E+03  0.43142383E+04                                 7.147101                            5.294214      -0.350159       1.962212                    0.998619      21.313486      59.729551       0.625454       0.488450      -1.005788      -0.073935      -0.002256       0.035399       0.082004      -0.016975       0.084597      -0.000554       0.141008      -0.145398      -0.088760      -0.046554       0.135314              8.604925       5.606274       1.539366      -2.874021       8.971749      -1.050660      11.236753          -0.001658
           67              C      -1.728505       9.062499       6.051392       0.341628      27.050363 0.32110034E+03  0.70044869E+04                                 8.040960                            6.173770      -0.050254       2.023953                    0.999376      23.781536      66.046311       0.630782       0.445135      -1.045683       0.020251       0.034797      -0.000010       0.040261       0.001687      -0.016610       0.009710      -0.001913       0.167209      -0.033936      -0.025929       0.059865              9.134890      11.885282      -0.866620       1.802386      10.899816      -1.048530       4.619570           0.006827
           68              C      -3.128636       6.655962       6.051392      -0.071749      33.503670 0.40457268E+03  0.93584330E+04                                 9.129067                            6.783771      -0.040147       1.972162                    0.999484      28.465662      81.641967       0.620758       0.426557      -1.055958       0.007199       0.012366       0.000005       0.014309       0.015804      -0.026231       0.015346      -0.017983       0.205824      -0.059686      -0.016121       0.075807             11.207123      16.599072      -4.419383       2.861200      11.576039      -1.664787       5.446257           0.226086
           69              C       1.731574       2.976217       0.000000       0.341610      27.050843 0.32110902E+03  0.70047668E+04                                 8.041199                            6.173975      -0.050325       2.023932                    0.999376      23.782042      66.049468       0.630749       0.445152      -1.045666       0.020251       0.034807      -0.000005       0.040269      -0.035453       0.016651      -0.009635       0.040309      -0.089109      -0.033839      -0.025930       0.059769              9.134941       6.080351       2.510522      -1.802776       8.934779       1.048195      12.389692           0.006824
           70              C       0.331442       0.569681       0.000000      -0.071753      33.505927 0.40458972E+03  0.93590862E+04                                 9.129743                            6.784042      -0.040159       1.972162                    0.999484      28.467317      81.652418       0.620718       0.426573      -1.055930       0.007226       0.012372       0.000019       0.014328      -0.036874       0.026199      -0.015253       0.041772      -0.157438      -0.059645      -0.016139       0.075783             11.207898       6.346980       1.546880      -2.862891       8.105393       1.663931      19.171322           0.226080
           71              O       5.130127       8.167819       4.717665      -0.730985      45.035527 0.72984038E+03  0.19018673E+05                                10.141483                            8.497353      -0.007536       1.988235                    0.996884      31.531256      87.496202       0.633553       0.370997      -1.124891      -0.068648      -0.008445      -0.069270       0.097888      -0.069074      -0.030614       0.045606       0.001077       0.160669      -0.096757      -0.005643       0.102400             11.312125      14.150537      -0.769694       4.703270       9.296572      -1.749970      10.489267          -0.001678
           72              O       4.471302       9.952341       3.686508      -0.627852      34.755780 0.50500300E+03  0.11921193E+05                                 8.357282                            6.860065       0.574720       2.223322                    0.998325      27.889974      72.047565       0.742483       0.349457      -1.149602      -0.081324       0.005542      -0.009040       0.082013      -0.009996      -0.045189      -0.000970      -0.132777       0.049975      -0.093899       0.034878       0.059020              9.638902       9.143395       4.589814       0.078638      13.198869      -1.671623       6.574443          -0.004725
           73              O       1.430909       4.615828       5.487402      -0.738179      48.684642 0.87506609E+03  0.23810344E+05                                10.677886                            9.320302      -0.176120       1.940255                    0.996367      32.054771      90.258187       0.604687       0.372263      -1.126344       0.015940       0.018104      -0.092428       0.095523      -0.080969      -0.016856       0.006868       0.040602       0.063169      -0.094220       0.015902       0.078317             11.686027       9.998187      -1.868717       2.982847      12.121212      -3.369846      12.938683           0.002094
           74              O      -0.194339       4.570802       4.020545      -0.621231      32.847725 0.53746032E+03  0.12919874E+05                                 8.101109                            7.153250       0.487633       2.191966                    0.997369      28.405650      74.677072       0.713678       0.357019      -1.140513       0.006206       0.047297      -0.058452       0.075447       0.008943       0.011230       0.074757       0.084276      -0.045968      -0.100272       0.035794       0.064478              8.767679       8.806668       2.883288       1.291076      10.368053       1.267688       7.128316          -0.006419
           75              O       0.243598       8.832475       1.445072      -0.339600      25.235460 0.35527325E+03  0.76817336E+04                                 6.767934                            5.735993       0.724347       2.294854                    0.999546      25.164640      62.240523       0.815687       0.347285      -1.151253       0.047649      -0.038286       0.057235       0.083738      -0.180936      -0.008570       0.071335      -0.035950       0.356542      -0.246100       0.064806       0.181295              7.441384       7.077431      -2.147151       3.001574       6.469218      -2.455770       8.777504           0.529440
           76              O      -5.902281       6.894552       5.378477      -0.671409      38.826170 0.54846039E+03  0.13267797E+05                                 9.076199                            7.221090       0.247742       2.098855                    0.997280      29.094274      77.042637       0.710168       0.356526      -1.139484       0.067202      -0.006334      -0.110656       0.129619       0.027450      -0.041047       0.064228      -0.037874       0.111639      -0.090389       0.002378       0.088011             10.689978      15.693867       4.998544      -1.466996      10.416466      -0.625081       5.959603           0.000080
           77              O      -5.491672       8.786802       4.450194      -0.687735      36.553058 0.55823761E+03  0.13581378E+05                                 8.699836                            7.306729       0.308356       2.112228                    0.998188      29.455630      78.547615       0.701977       0.358640      -1.136354       0.085694      -0.070498      -0.021141       0.112962      -0.013879      -0.040251       0.022137      -0.117953       0.176958      -0.099250       0.017960       0.081290              9.702317       9.243625      -3.125121       1.722198      12.274444      -3.450870       7.588881          -0.004716
           78              O       1.024160       2.410124       7.385119      -0.731649      45.081411 0.73073367E+03  0.19048355E+05                                10.149168                            8.503331      -0.007677       1.987934                    0.996889      31.550273      87.572421       0.633224       0.371065      -1.124805       0.026541      -0.064769       0.069072       0.098338      -0.035583      -0.054428       0.003659       0.119262       0.160303      -0.097077      -0.005045       0.102122             11.319762      11.154926      -2.487474       3.852290      12.303341      -3.229718      10.501019          -0.001678
           79              O       2.901107       2.719301       8.416276      -0.628747      34.817309 0.50606601E+03  0.11952934E+05                                 8.368691                            6.868731       0.573518       2.222541                    0.998330      27.912299      72.132515       0.741757       0.349605      -1.149446       0.045131      -0.068703       0.008827       0.082673       0.051950      -0.020706       0.039230       0.084700       0.048902      -0.093128       0.034129       0.058999              9.651832       8.278564       4.098830       1.496714      14.092319       0.761903       6.584614          -0.004726
           80              O      -0.235510      -2.561187       6.615382      -0.737284      48.651819 0.87401311E+03  0.23775017E+05                                10.673130                            9.314235      -0.082299       1.964168                    0.995708      32.039364      90.208116       0.604917       0.372227      -1.126349       0.007901       0.023045       0.091868       0.095043      -0.058686      -0.014253       0.011557       0.118456       0.061986      -0.093955       0.015542       0.078414             11.681510      13.193331      -0.048642       4.401830       8.905630      -0.936425      12.945570           0.002094
           81              O       0.528554      -3.996357       8.082239      -0.621262      32.847591 0.53742208E+03  0.12918546E+05                                 8.100729                            7.152649       0.487846       2.192030                    0.997372      28.404977      74.670728       0.713770       0.356985      -1.140556       0.038057       0.028740       0.058457       0.075442      -0.031627      -0.059378      -0.046641      -0.058460      -0.045894      -0.100175       0.035770       0.064405              8.767315       7.507684       2.144448      -0.464047      11.664738      -1.750676       7.129524          -0.006419
           82              O       4.016935      -1.509503      10.657712      -0.339585      25.238363 0.35531546E+03  0.76828333E+04                                 6.768441                            5.736327       0.724366       2.294860                    0.999546      25.164402      62.239606       0.815669       0.347284      -1.151260      -0.056820       0.022510      -0.057253       0.083745      -0.077140      -0.066224      -0.027792       0.329276       0.356607      -0.246095       0.064829       0.181266              7.442073       8.463571      -1.359641       3.618939       5.084099      -1.395758       8.778548           0.529439
           83              O      -1.550450       4.362626       6.724307      -0.671415      38.841201 0.54863448E+03  0.13273218E+05                                 9.079128                            7.222529       0.247209       2.098650                    0.997278      29.096926      77.056132       0.710046       0.356555      -1.139447      -0.038860       0.055337       0.110614       0.129644       0.030351      -0.076244       0.004042      -0.028213       0.111824      -0.090661       0.002585       0.088076             10.694516       7.410994       0.287629      -0.182145      18.711130       1.585388       5.961423           0.000080
           84              O      -0.108381       5.654747       7.652590      -0.688882      36.607710 0.55943161E+03  0.13618319E+05                                 8.710173                            7.316176       0.306330       2.111091                    0.998195      29.486226      78.663706       0.701257       0.358800      -1.136175      -0.104413       0.040063       0.020570       0.113712       0.043496      -0.039631       0.025051       0.085487       0.173734      -0.099648       0.018439       0.081209              9.713533      14.230550      -0.294805       3.854818       7.311328       0.210050       7.598720          -0.004717
           85              O       4.229960       4.618255       6.378167      -0.731939      45.065104 0.73060433E+03  0.19043120E+05                                10.145567                            8.501740      -0.005742       1.988489                    0.996904      31.547699      87.545646       0.633411       0.370992      -1.124920       0.039345      -0.071072      -0.055579       0.098429      -0.073064       0.025455      -0.053750       0.028423       0.100315      -0.096884      -0.005188       0.102072             11.317170       9.587353      -0.693008      -3.399319      10.767061       3.984659      13.597095          -0.001680
           86              O       5.730318       5.146561       4.911310      -0.627842      34.758147 0.50503884E+03  0.11922297E+05                                 8.357803                            6.860385       0.574544       2.223264                    0.998324      27.890550      72.050755       0.742450       0.349465      -1.149591      -0.010354      -0.035760      -0.073082       0.082018       0.011320       0.001878      -0.073530       0.041471      -0.097140      -0.093875       0.034881       0.058993              9.639860      10.221207       4.863323      -0.530279      12.519185       0.894716       6.179188          -0.004725
           87              O       1.085194       0.743707       4.966983      -0.737290      48.653900 0.87406631E+03  0.23776935E+05                                10.673663                            9.314694      -0.177916       1.939965                    0.996354      32.040024      90.212219       0.604882       0.372241      -1.126333       0.091411      -0.025525       0.004785       0.095028      -0.046958       0.004406      -0.028463       0.059667       0.210238      -0.093903       0.015413       0.078490             11.682102      13.409771      -0.608630      -4.621240       9.485176       0.558615      12.151358           0.002095
           88              O       1.922500      -0.734043       3.584845      -0.621239      32.846152 0.53739983E+03  0.12918034E+05                                 8.100856                            7.152792       0.487942       2.192065                    0.997373      28.405187      74.674306       0.713711       0.357014      -1.140519       0.072663       0.008654      -0.018439       0.075464      -0.030349       0.044765       0.021504      -0.127042       0.062317      -0.100270       0.035804       0.064466              8.767555       6.963962       1.462049      -0.038728      12.643961       0.886404       6.694743          -0.006419
           89              O       6.111801       1.345064       1.820259      -0.339608      25.235853 0.35527787E+03  0.76817911E+04                                 6.767842                            5.735916       0.724325       2.294849                    0.999546      25.163993      62.236974       0.815724       0.347271      -1.151274      -0.054050       0.020889       0.060416       0.083713      -0.170325      -0.015380      -0.112503       0.061826       0.267085      -0.246073       0.064812       0.181261              7.441275       8.293764      -1.444748      -3.710576       5.240116       1.236969       8.789944           0.529441
           90              O       3.856356       5.290158       9.585405      -0.672536      38.890601 0.54971843E+03  0.13306426E+05                                 9.087860                            7.231150       0.246100       2.097827                    0.997287      29.124402      77.157095       0.709381       0.356702      -1.139294       0.110882      -0.030877       0.061499       0.130500      -0.027284       0.058367      -0.036581      -0.050755      -0.152819      -0.091048       0.002372       0.088676             10.702848       9.642313       5.043535       3.220244      12.441917       3.642109      10.024315           0.000079
           91              O      -8.417131       6.415527       8.988738      -0.687789      36.566509 0.55844330E+03  0.13587546E+05                                 8.701822                            7.307904       0.307909       2.112027                    0.998192      29.458284      78.556423       0.701950       0.358623      -1.136375       0.009448      -0.025999       0.109623       0.113059      -0.030602       0.010334      -0.073421       0.037100      -0.139328      -0.099270       0.017935       0.081335              9.704766       9.733416       1.568103      -4.228439       6.648376      -0.853323      12.732504          -0.004716
           92              O      -1.616725      -0.126645       5.724617      -0.730979      45.032169 0.72980411E+03  0.19017478E+05                                10.140822                            8.497080      -0.007397       1.988276                    0.996886      31.531124      87.495061       0.633571       0.370992      -1.124895      -0.080925      -0.001281       0.055108       0.097915      -0.049264       0.059661       0.004335       0.111099       0.100897      -0.096778      -0.005599       0.102377             11.310960      11.068306       0.144912      -5.143595       9.273613       0.992259      13.590960          -0.001678
           93              O      -1.898961       1.438747       7.191474      -0.627832      34.756239 0.50502040E+03  0.11921716E+05                                 8.357363                            6.860247       0.574700       2.223322                    0.998326      27.889721      72.047430       0.742462       0.349463      -1.149596      -0.025957      -0.026665       0.073071       0.082001      -0.012038       0.064882       0.034796      -0.040664      -0.097179      -0.093945       0.034874       0.059072              9.638448       7.777056       3.472314      -1.039596      14.959249       0.020094       6.179039          -0.004724
           94              O       3.651256       7.397268       7.135801      -0.737862      48.683850 0.87464084E+03  0.23796373E+05                                10.677837                            9.317640      -0.176998       1.940056                    0.996361      32.051397      90.250236       0.604800       0.372232      -1.126345      -0.067096       0.067541      -0.004755       0.095322      -0.049840       0.026752       0.010343       0.050526       0.210934      -0.094248       0.015648       0.078600             11.686151      10.971798      -2.004415      -2.772569      11.925301       3.744837      12.161353           0.002095
           95              O       1.952766       7.394822       8.517939      -0.622108      32.887656 0.53830635E+03  0.12945496E+05                                 8.108445                            7.159773       0.486953       2.191390                    0.997376      28.425309      74.747681       0.713209       0.357109      -1.140424      -0.028229       0.068223       0.018308       0.076068       0.038623       0.003415      -0.048656       0.117416       0.061214      -0.099482       0.035343       0.064139              8.774721      10.013935       3.191312      -0.790953       9.608438      -0.407149       6.701790          -0.006419
           96              O      -5.392319      -0.108426      10.282525      -0.339592      25.235152 0.35526413E+03  0.76815080E+04                                 6.767949                            5.735955       0.724260       2.294827                    0.999546      25.164742      62.241213       0.815680       0.347289      -1.151246       0.044895      -0.036674      -0.060430       0.083740      -0.113623       0.090222       0.069029       0.261165       0.266939      -0.246071       0.064795       0.181275              7.441413       7.227764      -2.050956      -2.909440       6.306196       2.614333       8.790281           0.529437
           97              O      -0.847940      -0.119314       2.517379      -0.671413      38.828371 0.54848179E+03  0.13268471E+05                                 9.076684                            7.221313       0.247645       2.098826                    0.997278      29.094356      77.043817       0.710143       0.356534      -1.139475      -0.081402       0.080126      -0.061271       0.129617       0.007420       0.060056      -0.031546       0.071703      -0.155270      -0.090334       0.002374       0.087960             10.690943       7.412554       3.775082      -1.572241      14.645522      -4.598790      10.014753           0.000080
           98              O      -0.723974       1.939688       3.114046      -0.687727      36.554987 0.55828151E+03  0.13582647E+05                                 8.700010                            7.306957       0.308186       2.112184                    0.998190      29.455338      78.546183       0.701979       0.358634      -1.136364      -0.027238      -0.004807      -0.109511       0.112949      -0.031593       0.068952       0.027194       0.033226      -0.139491      -0.099268       0.018029       0.081239              9.702256       6.053008      -0.523821      -1.348069      10.327219       4.094311      12.726541          -0.004716
           99              O       5.858018      -1.964721       6.051392      -0.377683      23.242105 0.35657433E+03  0.76974233E+04                                 6.244646                            5.679389       0.839807       2.319927                    0.999761      25.376163      62.197100       0.836424       0.339222      -1.160966      -0.044611      -0.076675       0.000008       0.088709       0.110741      -0.096780       0.056322      -0.125922       0.394211      -0.227979       0.061686       0.166293              6.379996       6.382218       2.074747       0.065771       8.740905      -0.038163       4.016865           0.490650
          100              O       2.398000       4.121665       0.000000      -0.377689      23.242620 0.35659113E+03  0.76979257E+04                                 6.244858                            5.679630       0.839645       2.319869                    0.999761      25.376811      62.200542       0.836377       0.339235      -1.160947      -0.044611      -0.076683       0.000012       0.088716      -0.030292       0.096799      -0.056309       0.034451      -0.579190      -0.227963       0.061685       0.166278              6.380056       5.516850       2.578025      -0.065807       8.448126       0.038080       5.175194           0.490661

******************************************************
Auxiliary information for the entire system
The total spin magnetic moment of the unit cell is   6.000253
The total net atomic charge of the unit cell is   -0.000000
Accuracy of reproducing the electrostatic potential in the unit cell:
  The inner radius (bohr) =    5.0000
  The outer radius (bohr) =   12.0000
  Valid grid points have density less than (e/(bohr^3)) =    0.0001
  The number of valid grid points were=       157154
  The rms potential error without charges in kcal/mol is=      9.17497
  The rms potential error with partial charges in kcal/mol is=      1.21271
  The RRMSE value at monopole order=      0.13218
  The rms potential error with partial charges and cloud penetration in kcal/mol is=      1.20316
  The RRMSE value at monopole order with cloud penetration is=      0.13114
  The rms potential error with partial charges and atomic dipoles in kcal/mol is=      0.82051
  The RRMSE value at dipole order=      0.08943
  The rms potential error with partial charges, atomic dipoles and cloud penetration in kcal/mol is=      0.80280
  The RRMSE value at dipole order with cloud penetration=      0.08750

******************************************************
The electron densities and ab initio electrostatic potential were computed in VASP using the PBE functional and
projector augmented wave method. See the main text of the journal article for a description of computational details.
The atomic charges, dipoles, and quadrupoles were computed with the DDEC6 method as described in
(a) T. A. Manz and N. Gabaldon Limas, RSC Adv. 6 (2016) 47771-47801 DOI: 10.1039/c6ra04656h
(b) N. Gabaldon Limas and T. A. Manz, RSC Adv. 8 (2018) 2678-2707 DOI: 10.1039/c7ra11829e.
For each atom in the material, the electron cloud parameters were fit to the spherically averaged atom-in-material
electron density using radial positions for which this density was between 10^-4 and 10^-2 electrons per cubic bohr.
The polarizabilities, dispersion coefficients, and quantum Drude oscillator (QDO) parameters were fit using the MCLF method.
The magnetic structure of the system was optimized in VASP from the default ferromagnetic initial guess using spin polarization.
The atomic spin moments (ASMs) were computed on this optimized magnetic structure using the DDEC6 partition as inputs
to the method of T. A. Manz and D. S. Sholl, J. Chem. Theory Comput. 7 (2011) 4146-4164 DOI: 10.1021/ct200539n.
The RMSE and RRMSE were computed using a uniform grid with Ewald summation.
