# Supplementary material for: A collection of forcefield precursors for metal–organic frameworks
Source: RSC Adv. 2019 Nov 13;9(63):36492–507. doi: 10.1039/c9ra07327b (PMC9075174; doi:10.1039/c9ra07327b)
Supplement: RA-009-C9RA07327B-s3993 [file RA-009-C9RA07327B-s3993.xyz]

  222
jmolscript: load "" {1 1 1} spacegroup "x,y,z" unitcell [{      7.542000     0.000000     0.000000 }, {      0.000000    17.899000     0.000000 }, {      0.000000    -1.098300    23.633894 }]
Zn     3.569779     6.467177    22.915187     0.996716
Zn     5.958859     7.773841    21.570182     0.941392
Zn     3.569779     0.834873    12.535654     0.996715
Zn     5.958859    -0.471791    13.880659     0.941391
Zn     3.972221    10.333523     0.718707     0.996715
Zn     1.583141     9.026859     2.063712     0.941394
Zn     3.972221    15.965827    11.098240     0.996714
Zn     1.583141    17.272491     9.753235     0.941393
H      0.375592    10.039676    18.562060     0.112692
H      1.738431    11.325363    17.240926     0.118169
H      4.241621    11.802910    20.329876     0.115125
H      4.204665    17.027444    17.522169     0.117447
H      3.215155    16.883345    19.583045     0.109474
H      7.503536     0.789444    18.139014     0.119915
H      0.935962     0.898294    16.066321     0.117369
H      1.722593     2.207773    20.280244     0.116061
H      0.916353     4.272127    20.845095     0.119821
H      4.998838     2.587536    21.929890     0.116974
H      5.839016     0.522556    21.417035     0.111902
H      2.836546    10.548201    21.639193     0.104626
H      0.375592    15.161374    16.888781     0.112692
H      1.738431    13.875687    18.209915     0.118169
H      4.241621    13.398140    15.120965     0.115125
H      4.204665     8.173606    17.928672     0.117447
H      3.215155     8.317705    15.867796     0.109474
H      7.503536     6.512606    17.311827     0.119914
H      0.935962     6.403756    19.384520     0.117369
H      1.722593     5.094277    15.170597     0.116061
H      0.916353     3.029923    14.605746     0.119821
H      4.998838     4.714514    13.520951     0.116974
H      5.839016     6.779494    14.033806     0.111902
H      2.836546    14.652849    13.811648     0.104626
H      7.166408     6.761024     5.071834     0.112692
H      5.803569     5.475337     6.392968     0.118169
H      3.300379     4.997790     3.304018     0.115125
H      3.337335    -0.226744     6.111725     0.117447
H      4.326845    -0.082645     4.050849     0.109474
H      0.038464    16.011256     5.494880     0.119914
H      6.606038    15.902406     7.567573     0.117369
H      5.819407    14.592927     3.353650     0.116060
H      6.625647    12.528573     2.788799     0.119821
H      2.543162    14.213164     1.704004     0.116974
H      1.702984    16.278144     2.216859     0.111902
H      4.705454     6.252499     1.994701     0.104626
H      7.166408     1.639326     6.745113     0.112692
H      5.803569     2.925013     5.423979     0.118169
H      3.300379     3.402560     8.512929     0.115124
H      3.337335     8.627094     5.705222     0.117447
H      4.326845     8.482995     7.766098     0.109474
H      0.038464    10.288094     6.322067     0.119915
H      6.606038    10.396944     4.249374     0.117369
H      5.819407    11.706423     8.463297     0.116061
H      6.625647    13.770777     9.028148     0.119822
H      2.543162    12.086186    10.112943     0.116974
H      1.702984    10.021206     9.600088     0.111903
H      4.705454     2.147851     9.822246     0.104626
C      6.050192     4.989089    21.747909     0.623109
C      0.506068     9.403669    21.116884     0.556440
C      1.435243    10.191935    20.254247    -0.024569
C      1.143367    10.414641    18.928386    -0.084492
C      1.962428    11.180143    18.131923    -0.137929
C      3.117863    11.737917    18.647142     0.103941
C      3.450465    11.470464    19.973004    -0.140952
C      4.901546    13.579154    18.505339     0.699896
C      3.327530     0.097271    15.239135     0.610151
C      2.673639     0.035657    16.564996    -0.032797
C      3.345631    -0.537077    17.642702    -0.080306
C      2.756601    -0.619576    18.878755    -0.157226
C      1.486528    -0.113640    19.084369     0.103757
C      0.819061     0.449704    18.016117    -0.137940
C      1.405075     0.519894    16.775338    -0.083733
C      0.748166    -0.212591    20.443318    -0.313833
C      7.246354    16.554623    20.301515     0.697818
C      1.684883    -0.579860    21.606106     0.704388
C      0.110113     1.136958    20.790737     0.103369
C      0.861296     2.281342    20.622936    -0.142863
C      0.379363     3.519226    20.946720    -0.088864
C      6.618859     3.647172    21.428852    -0.029707
C      5.864659     2.515207    21.599016    -0.080490
C      6.366956     1.276665    21.289412    -0.148131
C      2.608024    10.712890    20.752922    -0.087685
C      6.050192     2.312961    13.702932     0.623110
C      0.506068    15.797381    14.333957     0.556434
C      1.435243    15.009115    15.196594    -0.024569
C      1.143367    14.786409    16.522455    -0.084492
C      1.962428    14.020907    17.318918    -0.137930
C      3.117863    13.463133    16.803699     0.103941
C      3.450465    13.730586    15.477837    -0.140953
C      4.901546    11.621896    16.945502     0.699896
C      3.327530     7.204779    20.211706     0.610151
C      2.673639     7.266393    18.885845    -0.032798
C      3.345631     7.839127    17.808139    -0.080307
C      2.756601     7.921626    16.572086    -0.157226
C      1.486528     7.415690    16.366472     0.103757
C      0.819061     6.852346    17.434724    -0.137940
C      1.405075     6.782156    18.675503    -0.083733
C      0.748166     7.514641    15.007523    -0.313832
C      7.246354     8.646427    15.149326     0.697818
C      1.684883     7.881910    13.844735     0.704388
C      0.110113     6.165092    14.660104     0.103369
C      0.861296     5.020708    14.827905    -0.142863
C      0.379363     3.782824    14.504121    -0.088864
C      6.618859     3.654878    14.021989    -0.029707
C      5.864659     4.786843    13.851825    -0.080490
C      6.366956     6.025385    14.161429    -0.148131
C      2.608024    14.488160    14.697919    -0.087685
C      1.491808    11.811611     1.885985     0.623109
C      7.035932     7.397031     2.517010     0.556442
C      6.106757     6.608765     3.379647    -0.024569
C      6.398633     6.386059     4.705508    -0.084492
C      5.579572     5.620557     5.501971    -0.137929
C      4.424137     5.062783     4.986752     0.103941
C      4.091535     5.330236     3.660890    -0.140952
C      2.640454     3.221546     5.128555     0.699896
C      4.214470    16.703429     8.394759     0.610151
C      4.868361    16.765043     7.068898    -0.032797
C      4.196369    17.337777     5.991192    -0.080307
C      4.785399    17.420276     4.755139    -0.157226
C      6.055472    16.914340     4.549525     0.103757
C      6.722939    16.350996     5.617777    -0.137940
C      6.136925    16.280806     6.858556    -0.083733
C      6.793834    17.013291     3.190576    -0.313833
C      0.295646     0.246077     3.332379     0.697818
C      5.857117    17.380560     2.027788     0.704388
C      7.431887    15.663742     2.843157     0.103369
C      6.680704    14.519358     3.010958    -0.142863
C      7.162637    13.281474     2.687174    -0.088864
C      0.923141    13.153528     2.205042    -0.029707
C      1.677341    14.285493     2.034878    -0.080490
C      1.175044    15.524035     2.344482    -0.148131
C      4.933976     6.087810     2.880972    -0.087685
C      1.491808    14.487739     9.930962     0.623110
C      7.035932     1.003319     9.299937     0.556437
C      6.106757     1.791585     8.437300    -0.024569
C      6.398633     2.014291     7.111439    -0.084492
C      5.579572     2.779793     6.314976    -0.137929
C      4.424137     3.337567     6.830195     0.103941
C      4.091535     3.070114     8.156057    -0.140952
C      2.640454     5.178804     6.688392     0.699896
C      4.214470     9.595921     3.422188     0.610152
C      4.868361     9.534307     4.748049    -0.032797
C      4.196369     8.961573     5.825755    -0.080306
C      4.785399     8.879074     7.061808    -0.157227
C      6.055472     9.385010     7.267422     0.103757
C      6.722939     9.948354     6.199170    -0.137940
C      6.136925    10.018544     4.958391    -0.083733
C      6.793834     9.286059     8.626371    -0.313832
C      0.295646     8.154273     8.484568     0.697818
C      5.857117     8.918790     9.789159     0.704388
C      7.431887    10.635608     8.973790     0.103370
C      6.680704    11.779992     8.805989    -0.142863
C      7.162637    13.017876     9.129773    -0.088864
C      0.923141    13.145822     9.611905    -0.029706
C      1.677341    12.013857     9.782069    -0.080490
C      1.175044    10.775315     9.472465    -0.148131
C      4.933976     2.312540     8.935975    -0.087685
C      3.989718    12.600525    17.725421    -0.312669
C      3.552282     4.200175     5.908474    -0.312669
O      4.939256     5.028381    22.296688    -0.570364
O      6.749336     5.992510    21.439723    -0.524465
O      6.965791     9.048805    20.579922    -0.497785
O      0.791910     9.169647    22.293380    -0.401028
O      4.453551    -0.419248    15.149562    -0.544092
O      2.712857     0.633872    14.291888    -0.534370
O      5.075766     7.800092    23.327835    -0.690100
O      4.939256     2.273669    13.154153    -0.570366
O      6.749336     1.309540    14.011118    -0.524466
O      6.965791    16.152245    14.870919    -0.497784
O      0.791910    16.031403    13.157461    -0.401017
O      4.453551     7.721298    20.301279    -0.544091
O      2.712857     6.668178    21.158953    -0.534369
O      5.075766    -0.498042    12.123006    -0.690100
O      2.602744    11.772319     1.337206    -0.570364
O      0.792664    10.808190     2.194171    -0.524465
O      0.576209     7.751895     3.053972    -0.497786
O      6.750090     7.631053     1.340514    -0.401031
O      3.088449    17.219948     8.484332    -0.544090
O      4.829143    16.166828     9.342006    -0.534369
O      2.466234     9.000608     0.306059    -0.690109
O      2.602744    14.527031    10.479741    -0.570365
O      0.792664    15.491160     9.622776    -0.524466
O      0.576209     0.648455     8.762975    -0.497786
O      6.750090     0.769297    10.476433    -0.401023
O      3.088449     9.079402     3.332615    -0.544093
O      4.829143    10.132522     2.474941    -0.534370
O      2.466234    17.298742    11.510888    -0.690103
F      4.206173    14.255899    19.406972    -0.197838
F      5.897090    12.974897    19.155980    -0.213506
F      5.458145    14.469949    17.708877    -0.196977
F      6.260614    16.898412    19.478346    -0.192738
F      0.260199    15.453404    19.802367    -0.204784
F      6.689754    16.207204    21.456976    -0.206247
F      2.748305     0.215522    21.664954    -0.199546
F      2.145699    16.065880    21.547730    -0.212259
F      1.077752    -0.465413    22.779292    -0.206594
F      4.206173    10.945151    16.043869    -0.197838
F      5.897090    12.226153    16.294861    -0.213506
F      5.458145    10.731101    17.741964    -0.196977
F      6.260614     8.302638    15.972495    -0.192739
F      0.260199     9.747646    15.648474    -0.204785
F      6.689754     8.993846    13.993865    -0.206249
F      2.748305     7.086528    13.785887    -0.199547
F      2.145699     9.135170    13.903111    -0.212261
F      1.077752     7.767463    12.671549    -0.206595
F      3.335827     2.544801     4.226922    -0.197838
F      1.644910     3.825803     4.477914    -0.213507
F      2.083855     2.330751     5.925017    -0.196977
F      1.281386    -0.097712     4.155548    -0.192739
F      7.281801     1.347296     3.831527    -0.204785
F      0.852246     0.593496     2.176918    -0.206250
F      4.793695    16.585178     1.968940    -0.199546
F      5.396301     0.734820     2.086164    -0.212261
F      6.464248    17.266113     0.854602    -0.206596
F      3.335827     5.855549     7.590025    -0.197838
F      1.644910     4.574547     7.339033    -0.213506
F      2.083855     6.069599     5.891930    -0.196977
F      1.281386     8.498062     7.661399    -0.192738
F      7.281801     7.053054     7.985420    -0.204785
F      0.852246     7.806854     9.640029    -0.206248
F      4.793695     9.714172     9.848007    -0.199546
F      5.396301     7.665530     9.730783    -0.212260
F      6.464248     9.033237    10.962345    -0.206595

The following XYZ coordinates are in angstroms. Other properties are in atomic units.
The sperically averaged electron density of each atom fit to a function of the form exp(a - br)
eigen_1, eigen_2 and eigen_3 are the three eigenvalues of traceless quadrupole moment tensor
  atom number  atomic symbol              X              Y              Z     net charge C6 coefficient C8 coefficient C10 coefficient fluctuating dipole atomic polarizability isotropic forcefield polarizability              a              b squared Pearson coefficient          <r^3>          <r^4>         wp_QDO          m_QDO          q_QDO       dipole_x       dipole_y       dipole_z         dipole            Qxy            Qxz            Qyz     Q(x^2-y^2)  Q(3z^2 - R^2)        eigen_1        eigen_2        eigen_3 static polarizability      alpha(xx)      alpha(xy)      alpha(xz)      alpha(yy)      alpha(yz)      alpha(zz) atomic spin moment
            1             Zn       3.569779       6.467177      22.915187       0.996716      79.207662 0.16240783E+04  0.50152443E+05                                15.606704                           13.560941       0.147563       1.925360                    0.998868      44.592927     122.053584       0.467108       0.424623      -1.120892      -0.050134      -0.074217       0.040623       0.098345       0.069997       0.031305      -0.060826      -0.093857      -0.227305      -0.123161      -0.007053       0.130215             17.883609      17.272625      -4.336285      -1.016807      15.126546       3.520851      21.251656           0.028859
            2             Zn       5.958859       7.773841      21.570182       0.941392      90.555510 0.17932675E+04  0.56728816E+05                                16.834547                           14.117910       0.029402       1.878610                    0.998709      46.020497     127.215002       0.464537       0.416799      -1.126858       0.024909      -0.004182      -0.008845       0.026762      -0.040911       0.020316      -0.016308       0.007833       0.272675      -0.086559      -0.010982       0.097542             19.588625      22.841263       3.313482      -2.597994      18.176859      -2.489485      17.747753           0.055957
            3             Zn       3.569779       0.834873      12.535654       0.996715      79.207129 0.16240652E+04  0.50151925E+05                                15.606617                           13.560872       0.147578       1.925366                    0.998868      44.592815     122.053021       0.467110       0.424623      -1.120893      -0.050136       0.074216      -0.040624       0.098346      -0.069998      -0.031303      -0.060825      -0.093854      -0.227300      -0.123159      -0.007055       0.130214             17.883501      17.272514       4.336251       1.016781      15.126460       3.520818      21.251530           0.028865
            4             Zn       5.958859      -0.471791      13.880659       0.941391      90.554874 0.17932526E+04  0.56728229E+05                                16.834481                           14.117861       0.029402       1.878612                    0.998709      46.020290     127.214303       0.464537       0.416800      -1.126858       0.024909       0.004181       0.008843       0.026761       0.040911      -0.020319      -0.016305       0.007838       0.272677      -0.086559      -0.010983       0.097542             19.588542      22.841146      -3.313458       2.597966      18.176799      -2.489470      17.747683           0.055956
            5             Zn       3.972221      10.333523       0.718707       0.996715      79.207579 0.16240771E+04  0.50152394E+05                                15.606686                           13.560931       0.147568       1.925361                    0.998868      44.592934     122.053561       0.467108       0.424623      -1.120893       0.050134       0.074218      -0.040624       0.098347       0.069997       0.031306      -0.060825      -0.093853      -0.227301      -0.123161      -0.007053       0.130213             17.883583      17.272602      -4.336268      -1.016792      15.126527       3.520838      21.251620           0.028855
            6             Zn       1.583141       9.026859       2.063712       0.941394      90.555546 0.17932675E+04  0.56728817E+05                                16.834554                           14.117911       0.029398       1.878609                    0.998709      46.020500     127.215036       0.464537       0.416799      -1.126858      -0.024908       0.004182       0.008845       0.026761      -0.040912       0.020313      -0.016307       0.007833       0.272674      -0.086560      -0.010980       0.097540             19.588638      22.841280       3.313489      -2.598006      18.176865      -2.489486      17.747769           0.055961
            7             Zn       3.972221      15.965827      11.098240       0.996714      79.207354 0.16240710E+04  0.50152148E+05                                15.606644                           13.560894       0.147583       1.925366                    0.998868      44.592892     122.053290       0.467109       0.424622      -1.120893       0.050132      -0.074216       0.040622       0.098344      -0.069995      -0.031307      -0.060824      -0.093853      -0.227297      -0.123160      -0.007050       0.130210             17.883534      17.272547       4.336261       1.016786      15.126486       3.520826      21.251570           0.028863
            8             Zn       1.583141      17.272491       9.753235       0.941393      90.554859 0.17932523E+04  0.56728208E+05                                16.834469                           14.117852       0.029405       1.878613                    0.998709      46.020300     127.214265       0.464538       0.416799      -1.126858      -0.024908      -0.004181      -0.008842       0.026759       0.040912      -0.020316      -0.016305       0.007835       0.272675      -0.086560      -0.010981       0.097541             19.588527      22.841124      -3.313457       2.597967      18.176788      -2.489470      17.747667           0.055966
            9              H       0.375592      10.039676      18.562060       0.112692       0.999369 0.73120947E+01  0.71391029E+02                                 1.748585                            1.655396      -1.293170       2.267527                    0.993450       3.828316      11.297693       0.446387       1.405378      -0.680861      -0.030994      -0.015154      -0.015726       0.037915       0.010260       0.005764       0.000443       0.009179       0.006110      -0.012814       0.000106       0.012708              1.795506       2.154047       0.308830       0.262674       1.621637       0.091559       1.610834           0.000354
           10              H       1.738431      11.325363      17.240926       0.118169       0.989251 0.75323665E+01  0.73761633E+02                                 1.713472                            1.664108      -1.196891       2.316749                    0.995250       3.689924      10.748789       0.453674       1.378679      -0.687173      -0.013689       0.003654      -0.037712       0.040286       0.004374       0.007491      -0.004289       0.013625       0.041046      -0.016322      -0.000819       0.017141              1.724027       1.526961       0.064710       0.151211       1.614372      -0.149401       2.030747           0.000163
           11              H       4.241621      11.802910      20.329876       0.115125       1.163786 0.87887565E+01  0.87786444E+02                                 1.787812                            1.705082      -1.069899       2.371336                    0.997515       3.466352       9.591795       0.494324       1.240493      -0.718922       0.032454       0.008790       0.021868       0.040109       0.005583       0.011699      -0.000999       0.013655       0.032079      -0.015354      -0.003486       0.018840              1.814184       2.154264       0.391688       0.206114       1.671746       0.003195       1.616541          -0.000028
           12              H       4.204665      17.027444      17.522169       0.117447       1.021375 0.74181145E+01  0.72283779E+02                                 1.742103                            1.643703      -1.192574       2.318522                    0.995083       3.669520      10.623496       0.460229       1.365792      -0.689570       0.036743      -0.014702      -0.004478       0.039828      -0.006312      -0.001530      -0.001587       0.020928      -0.008056      -0.011316      -0.002315       0.013631              1.789069       2.284243      -0.313590      -0.137350       1.534079       0.021371       1.548884           0.000130
           13              H       3.215155      16.883345      19.583045       0.109474       1.088489 0.83226324E+01  0.83920605E+02                                 1.845704                            1.762304      -1.469420       2.179193                    0.992023       3.996627      11.981733       0.434076       1.399369      -0.681667       0.022275      -0.017731       0.023369       0.036833      -0.006576       0.003564      -0.006350       0.014516       0.009630      -0.012876       0.000752       0.012124              1.862436       1.837815      -0.221497       0.233753       1.611630      -0.210844       2.137862           0.000028
           14              H       7.503536       0.789444      18.139014       0.119915       1.063786 0.79566279E+01  0.77459565E+02                                 1.680912                            1.620536      -0.920461       2.443929                    0.998941       3.329172       9.070448       0.508324       1.237712      -0.719912      -0.036816       0.015806      -0.002209       0.040126      -0.013711       0.003876      -0.004932       0.019651       0.002030      -0.017602      -0.000784       0.018385              1.697326       2.064706      -0.266845      -0.195493       1.473497       0.061986       1.553774           0.000078
           15              H       0.935962       0.898294      16.066321       0.117369       0.980066 0.68985841E+01  0.65826319E+02                                 1.671177                            1.564985      -1.207356       2.306968                    0.995519       3.620645      10.277585       0.482142       1.331348      -0.695946      -0.021235       0.013254      -0.027238       0.036994      -0.007069      -0.001060      -0.002853       0.011441       0.002696      -0.010359       0.001705       0.008654              1.710840       1.606302      -0.225384       0.308274       1.549985      -0.340514       1.976234           0.000066
           16              H       1.722593       2.207773      20.280244       0.116061       1.091624 0.82209110E+01  0.80767542E+02                                 1.715061                            1.650318      -0.993018       2.407759                    0.998373       3.395732       9.323816       0.501814       1.242357      -0.718538       0.035751       0.004245      -0.015157       0.039063       0.006884      -0.012052      -0.001292       0.007892      -0.040087      -0.018477      -0.000129       0.018606              1.725117       2.090991      -0.141269      -0.292736       1.603822       0.112536       1.480539          -0.000015
           17              H       0.916353       4.272127      20.845095       0.119821       0.997432 0.68810189E+01  0.65093877E+02                                 1.643125                            1.526654      -1.090861       2.364635                    0.997090       3.448745       9.495936       0.509752       1.270164      -0.709838       0.025000       0.029351      -0.004251       0.038788       0.004337      -0.007855       0.001174       0.007258      -0.025427      -0.012236       0.000064       0.012172              1.693946       1.612023       0.389785      -0.082648       2.177346      -0.077960       1.292469           0.000071
           18              H       4.998838       2.587536      21.929890       0.116974       1.108167 0.80090135E+01  0.77768184E+02                                 1.696175                            1.599454      -0.896732       2.453473                    0.998930       3.318409       8.905638       0.526608       1.197832      -0.728905      -0.036085      -0.000218       0.015384       0.039228       0.004250      -0.008573      -0.002440       0.010824      -0.027695      -0.012549      -0.002246       0.014795              1.720907       2.164899      -0.098458      -0.300231       1.553843       0.082622       1.443980           0.000009
           19              H       5.839016       0.522556      21.417035       0.111902       1.110372 0.82521109E+01  0.82340752E+02                                 1.821529                            1.717627      -1.234186       2.292400                    0.995448       3.739968      10.852851       0.457859       1.340677      -0.694798      -0.025872      -0.025522       0.010318       0.037779       0.005044      -0.008090      -0.000454       0.005290      -0.027520      -0.012656      -0.000081       0.012737              1.859842       1.849201       0.376814      -0.094824       2.270202      -0.000474       1.460124           0.000013
           20              H       2.836546      10.548201      21.639193       0.104626       1.069204 0.76648647E+01  0.74641332E+02                                 1.736894                            1.623581      -1.007056       2.392178                    0.997506       3.597295      10.115870       0.487705       1.289658      -0.705718       0.010050      -0.003705       0.033396       0.035072       0.008167       0.007484      -0.000341       0.010728       0.019167      -0.013784       0.000590       0.013194              1.798000       1.480473       0.009018       0.174267       1.479505      -0.259948       2.434021          -0.000010
           21              H       0.375592      15.161374      16.888781       0.112692       0.999368 0.73120863E+01  0.71390924E+02                                 1.748584                            1.655395      -1.293166       2.267529                    0.993450       3.828313      11.297681       0.446387       1.405378      -0.680861      -0.030994       0.015154       0.015726       0.037915      -0.010260      -0.005763       0.000443       0.009179       0.006110      -0.012814       0.000106       0.012708              1.795505       2.154045      -0.308830      -0.262674       1.621636       0.091559       1.610833           0.000354
           22              H       1.738431      13.875687      18.209915       0.118169       0.989253 0.75323854E+01  0.73761867E+02                                 1.713474                            1.664110      -1.196892       2.316748                    0.995250       3.689929      10.748808       0.453674       1.378679      -0.687173      -0.013689      -0.003655       0.037712       0.040286      -0.004374      -0.007491      -0.004289       0.013625       0.041046      -0.016322      -0.000819       0.017141              1.724029       1.526963      -0.064710      -0.151212       1.614374      -0.149401       2.030749           0.000162
           23              H       4.241621      13.398140      15.120965       0.115125       1.163788 0.87887853E+01  0.87786826E+02                                 1.787817                            1.705086      -1.069901       2.371335                    0.997515       3.466357       9.591822       0.494323       1.240495      -0.718921       0.032454      -0.008791      -0.021868       0.040109      -0.005583      -0.011699      -0.000999       0.013655       0.032079      -0.015354      -0.003486       0.018840              1.814189       2.154271      -0.391689      -0.206115       1.671751       0.003195       1.616545          -0.000024
           24              H       4.204665       8.173606      17.928672       0.117447       1.021375 0.74181145E+01  0.72283779E+02                                 1.742103                            1.643703      -1.192574       2.318522                    0.995083       3.669520      10.623496       0.460229       1.365792      -0.689570       0.036743       0.014702       0.004478       0.039828       0.006312       0.001530      -0.001587       0.020928      -0.008056      -0.011316      -0.002315       0.013631              1.789069       2.284243       0.313590       0.137350       1.534079       0.021371       1.548884           0.000130
           25              H       3.215155       8.317705      15.867796       0.109474       1.088487 0.83226119E+01  0.83920343E+02                                 1.845702                            1.762302      -1.469419       2.179194                    0.992023       3.996622      11.981713       0.434076       1.399369      -0.681667       0.022275       0.017731      -0.023369       0.036833       0.006576      -0.003564      -0.006350       0.014516       0.009630      -0.012876       0.000752       0.012124              1.862433       1.837813       0.221496      -0.233753       1.611628      -0.210844       2.137859           0.000030
           26              H       7.503536       6.512606      17.311827       0.119914       1.063786 0.79566317E+01  0.77459609E+02                                 1.680912                            1.620536      -0.920463       2.443928                    0.998941       3.329173       9.070450       0.508324       1.237712      -0.719912      -0.036816      -0.015806       0.002209       0.040126       0.013711      -0.003876      -0.004932       0.019651       0.002030      -0.017602      -0.000784       0.018385              1.697326       2.064707       0.266845       0.195493       1.473498       0.061986       1.553775           0.000078
           27              H       0.935962       6.403756      19.384520       0.117369       0.980066 0.68985864E+01  0.65826340E+02                                 1.671176                            1.564985      -1.207353       2.306969                    0.995519       3.620645      10.277582       0.482142       1.331347      -0.695947      -0.021235      -0.013254       0.027238       0.036994       0.007069       0.001060      -0.002853       0.011441       0.002696      -0.010359       0.001705       0.008654              1.710840       1.606302       0.225384      -0.308274       1.549985      -0.340514       1.976233           0.000066
           28              H       1.722593       5.094277      15.170597       0.116061       1.091624 0.82209161E+01  0.80767613E+02                                 1.715062                            1.650319      -0.993019       2.407758                    0.998373       3.395733       9.323823       0.501814       1.242358      -0.718538       0.035751      -0.004245       0.015157       0.039063      -0.006884       0.012052      -0.001292       0.007892      -0.040087      -0.018477      -0.000129       0.018606              1.725118       2.090993       0.141269       0.292737       1.603823       0.112536       1.480540          -0.000012
           29              H       0.916353       3.029923      14.605746       0.119821       0.997431 0.68810172E+01  0.65093860E+02                                 1.643125                            1.526654      -1.090861       2.364635                    0.997090       3.448745       9.495937       0.509752       1.270165      -0.709838       0.025000      -0.029351       0.004251       0.038789      -0.004337       0.007855       0.001174       0.007258      -0.025427      -0.012236       0.000064       0.012172              1.693946       1.612023      -0.389784       0.082648       2.177346      -0.077960       1.292469           0.000073
           30              H       4.998838       4.714514      13.520951       0.116974       1.108168 0.80090244E+01  0.77768323E+02                                 1.696177                            1.599456      -0.896733       2.453473                    0.998930       3.318411       8.905648       0.526607       1.197833      -0.728905      -0.036085       0.000218      -0.015384       0.039228      -0.004250       0.008573      -0.002440       0.010824      -0.027695      -0.012549      -0.002246       0.014795              1.720909       2.164901       0.098458       0.300232       1.553845       0.082622       1.443981           0.000014
           31              H       5.839016       6.779494      14.033806       0.111902       1.110372 0.82521065E+01  0.82340698E+02                                 1.821528                            1.717627      -1.234186       2.292400                    0.995448       3.739967      10.852848       0.457859       1.340677      -0.694798      -0.025873       0.025522      -0.010318       0.037779      -0.005044       0.008090      -0.000454       0.005290      -0.027521      -0.012656      -0.000081       0.012737              1.859842       1.849201      -0.376814       0.094824       2.270201      -0.000474       1.460124           0.000015
           32              H       2.836546      14.652849      13.811648       0.104626       1.069196 0.76647916E+01  0.74640474E+02                                 1.736889                            1.623576      -1.007039       2.392188                    0.997506       3.597280      10.115832       0.487703       1.289663      -0.705716       0.010049       0.003706      -0.033396       0.035072      -0.008167      -0.007483      -0.000342       0.010728       0.019167      -0.013784       0.000591       0.013193              1.797995       1.480469      -0.009018      -0.174267       1.479501      -0.259947       2.434013          -0.000008
           33              H       7.166408       6.761024       5.071834       0.112692       0.999370 0.73121059E+01  0.71391171E+02                                 1.748587                            1.655397      -1.293173       2.267526                    0.993450       3.828320      11.297710       0.446386       1.405379      -0.680861       0.030994       0.015154       0.015726       0.037915       0.010260       0.005764       0.000443       0.009179       0.006111      -0.012814       0.000106       0.012708              1.795508       2.154049       0.308830       0.262674       1.621638       0.091559       1.610836           0.000355
           34              H       5.803569       5.475337       6.392968       0.118169       0.989251 0.75323700E+01  0.73761680E+02                                 1.713473                            1.664109      -1.196891       2.316749                    0.995250       3.689925      10.748795       0.453674       1.378679      -0.687173       0.013689      -0.003654       0.037712       0.040286       0.004374       0.007491      -0.004289       0.013625       0.041046      -0.016322      -0.000819       0.017141              1.724028       1.526962       0.064710       0.151212       1.614373      -0.149401       2.030748           0.000164
           35              H       3.300379       4.997790       3.304018       0.115125       1.163786 0.87887580E+01  0.87786472E+02                                 1.787813                            1.705083      -1.069898       2.371336                    0.997515       3.466352       9.591799       0.494324       1.240494      -0.718921      -0.032454      -0.008791      -0.021868       0.040109       0.005583       0.011699      -0.000999       0.013655       0.032079      -0.015354      -0.003486       0.018840              1.814185       2.154266       0.391688       0.206114       1.671747       0.003195       1.616542          -0.000026
           36              H       3.337335      -0.226744       6.111725       0.117447       1.021375 0.74181128E+01  0.72283756E+02                                 1.742103                            1.643703      -1.192573       2.318522                    0.995083       3.669519      10.623491       0.460229       1.365792      -0.689570      -0.036743       0.014702       0.004478       0.039828      -0.006312      -0.001530      -0.001587       0.020928      -0.008056      -0.011316      -0.002315       0.013631              1.789068       2.284242      -0.313590      -0.137350       1.534079       0.021371       1.548884           0.000132
           37              H       4.326845      -0.082645       4.050849       0.109474       1.088488 0.83226212E+01  0.83920457E+02                                 1.845703                            1.762303      -1.469419       2.179194                    0.992023       3.996624      11.981719       0.434076       1.399369      -0.681667      -0.022275       0.017731      -0.023369       0.036833      -0.006576       0.003564      -0.006350       0.014516       0.009630      -0.012876       0.000752       0.012124              1.862434       1.837814      -0.221496       0.233753       1.611629      -0.210844       2.137860           0.000030
           38              H       0.038464      16.011256       5.494880       0.119914       1.063786 0.79566318E+01  0.77459605E+02                                 1.680912                            1.620536      -0.920462       2.443929                    0.998941       3.329173       9.070448       0.508324       1.237711      -0.719913       0.036816      -0.015806       0.002209       0.040126      -0.013711       0.003876      -0.004932       0.019651       0.002030      -0.017602      -0.000784       0.018385              1.697326       2.064706      -0.266845      -0.195493       1.473497       0.061986       1.553774           0.000080
           39              H       6.606038      15.902406       7.567573       0.117369       0.980066 0.68985891E+01  0.65826376E+02                                 1.671177                            1.564985      -1.207355       2.306969                    0.995519       3.620646      10.277587       0.482142       1.331348      -0.695946       0.021235      -0.013254       0.027238       0.036994      -0.007069      -0.001060      -0.002853       0.011441       0.002696      -0.010359       0.001705       0.008654              1.710841       1.606303      -0.225384       0.308275       1.549986      -0.340514       1.976234           0.000067
           40              H       5.819407      14.592927       3.353650       0.116060       1.091624 0.82209161E+01  0.80767606E+02                                 1.715062                            1.650318      -0.993019       2.407758                    0.998373       3.395733       9.323820       0.501814       1.242357      -0.718538      -0.035751      -0.004245       0.015157       0.039063       0.006884      -0.012052      -0.001292       0.007892      -0.040087      -0.018477      -0.000129       0.018606              1.725118       2.090992      -0.141269      -0.292736       1.603822       0.112536       1.480539          -0.000012
           41              H       6.625647      12.528573       2.788799       0.119821       0.997431 0.68810154E+01  0.65093834E+02                                 1.643124                            1.526654      -1.090861       2.364635                    0.997090       3.448744       9.495932       0.509752       1.270164      -0.709838      -0.025000      -0.029351       0.004251       0.038789       0.004337      -0.007855       0.001174       0.007258      -0.025427      -0.012236       0.000064       0.012172              1.693946       1.612022       0.389784      -0.082647       2.177345      -0.077960       1.292469           0.000072
           42              H       2.543162      14.213164       1.704004       0.116974       1.108168 0.80090201E+01  0.77768268E+02                                 1.696176                            1.599455      -0.896732       2.453473                    0.998930       3.318410       8.905643       0.526607       1.197832      -0.728905       0.036085       0.000218      -0.015384       0.039228       0.004250      -0.008573      -0.002440       0.010824      -0.027695      -0.012549      -0.002246       0.014795              1.720908       2.164900      -0.098458      -0.300232       1.553844       0.082622       1.443981           0.000010
           43              H       1.702984      16.278144       2.216859       0.111902       1.110372 0.82521059E+01  0.82340693E+02                                 1.821528                            1.717627      -1.234186       2.292400                    0.995448       3.739967      10.852849       0.457859       1.340677      -0.694798       0.025873       0.025522      -0.010318       0.037779       0.005044      -0.008090      -0.000454       0.005290      -0.027521      -0.012656      -0.000081       0.012737              1.859842       1.849201       0.376814      -0.094824       2.270201      -0.000474       1.460124           0.000014
           44              H       4.705454       6.252499       1.994701       0.104626       1.069208 0.76649040E+01  0.74641807E+02                                 1.736898                            1.623584      -1.007065       2.392173                    0.997506       3.597304      10.115900       0.487704       1.289656      -0.705718      -0.010050       0.003705      -0.033396       0.035072       0.008166       0.007485      -0.000341       0.010728       0.019167      -0.013784       0.000589       0.013194              1.798004       1.480476       0.009018       0.174268       1.479508      -0.259949       2.434027          -0.000009
           45              H       7.166408       1.639326       6.745113       0.112692       0.999367 0.73120777E+01  0.71390824E+02                                 1.748584                            1.655394      -1.293167       2.267529                    0.993450       3.828311      11.297676       0.446387       1.405379      -0.680861       0.030994      -0.015154      -0.015726       0.037916      -0.010260      -0.005763       0.000443       0.009179       0.006110      -0.012814       0.000106       0.012708              1.795504       2.154044      -0.308829      -0.262674       1.621635       0.091559       1.610833           0.000355
           46              H       5.803569       2.925013       5.423979       0.118169       0.989251 0.75323736E+01  0.73761726E+02                                 1.713473                            1.664110      -1.196892       2.316748                    0.995250       3.689926      10.748799       0.453674       1.378679      -0.687173       0.013689       0.003654      -0.037712       0.040286      -0.004374      -0.007491      -0.004289       0.013625       0.041046      -0.016322      -0.000819       0.017141              1.724028       1.526962      -0.064710      -0.151212       1.614373      -0.149401       2.030748           0.000164
           47              H       3.300379       3.402560       8.512929       0.115124       1.163787 0.87887755E+01  0.87786694E+02                                 1.787815                            1.705085      -1.069900       2.371335                    0.997515       3.466355       9.591811       0.494323       1.240495      -0.718921      -0.032454       0.008791       0.021868       0.040109      -0.005583      -0.011699      -0.000999       0.013655       0.032079      -0.015354      -0.003486       0.018840              1.814187       2.154268      -0.391689      -0.206114       1.671749       0.003195       1.616544          -0.000023
           48              H       3.337335       8.627094       5.705222       0.117447       1.021376 0.74181183E+01  0.72283822E+02                                 1.742104                            1.643704      -1.192574       2.318522                    0.995083       3.669521      10.623498       0.460229       1.365792      -0.689570      -0.036743      -0.014702      -0.004478       0.039828       0.006312       0.001530      -0.001587       0.020928      -0.008056      -0.011316      -0.002315       0.013631              1.789069       2.284243       0.313590       0.137350       1.534080       0.021371       1.548884           0.000132
           49              H       4.326845       8.482995       7.766098       0.109474       1.088489 0.83226286E+01  0.83920555E+02                                 1.845704                            1.762304      -1.469420       2.179193                    0.992023       3.996626      11.981729       0.434076       1.399369      -0.681667      -0.022275      -0.017731       0.023369       0.036833       0.006576      -0.003564      -0.006350       0.014516       0.009630      -0.012876       0.000752       0.012124              1.862435       1.837815       0.221497      -0.233753       1.611630      -0.210844       2.137861           0.000030
           50              H       0.038464      10.288094       6.322067       0.119915       1.063786 0.79566332E+01  0.77459628E+02                                 1.680913                            1.620536      -0.920462       2.443928                    0.998941       3.329173       9.070451       0.508324       1.237712      -0.719912       0.036816       0.015806      -0.002209       0.040126       0.013711      -0.003876      -0.004932       0.019651       0.002030      -0.017602      -0.000784       0.018385              1.697326       2.064707       0.266845       0.195493       1.473498       0.061986       1.553775           0.000080
           51              H       6.606038      10.396944       4.249374       0.117369       0.980066 0.68985829E+01  0.65826297E+02                                 1.671176                            1.564984      -1.207353       2.306970                    0.995519       3.620644      10.277578       0.482142       1.331347      -0.695947       0.021235       0.013254      -0.027238       0.036994       0.007069       0.001060      -0.002853       0.011441       0.002696      -0.010359       0.001705       0.008654              1.710840       1.606302       0.225384      -0.308274       1.549985      -0.340514       1.976233           0.000067
           52              H       5.819407      11.706423       8.463297       0.116061       1.091624 0.82209150E+01  0.80767592E+02                                 1.715061                            1.650318      -0.993019       2.407758                    0.998373       3.395733       9.323820       0.501814       1.242357      -0.718538      -0.035751       0.004245      -0.015157       0.039063      -0.006884       0.012052      -0.001292       0.007892      -0.040087      -0.018477      -0.000129       0.018606              1.725118       2.090992       0.141269       0.292736       1.603822       0.112536       1.480539          -0.000011
           53              H       6.625647      13.770777       9.028148       0.119822       0.997431 0.68810168E+01  0.65093862E+02                                 1.643125                            1.526655      -1.090861       2.364635                    0.997090       3.448745       9.495941       0.509751       1.270166      -0.709837      -0.025000       0.029351      -0.004251       0.038788      -0.004337       0.007855       0.001174       0.007258      -0.025427      -0.012236       0.000064       0.012172              1.693947       1.612024      -0.389785       0.082648       2.177347      -0.077960       1.292469           0.000074
           54              H       2.543162      12.086186      10.112943       0.116974       1.108169 0.80090295E+01  0.77768382E+02                                 1.696177                            1.599456      -0.896734       2.453472                    0.998930       3.318412       8.905650       0.526607       1.197832      -0.728905       0.036085      -0.000218       0.015384       0.039228      -0.004250       0.008573      -0.002440       0.010824      -0.027695      -0.012549      -0.002246       0.014795              1.720909       2.164902       0.098458       0.300232       1.553845       0.082622       1.443981           0.000014
           55              H       1.702984      10.021206       9.600088       0.111903       1.110372 0.82521124E+01  0.82340768E+02                                 1.821528                            1.717627      -1.234186       2.292399                    0.995448       3.739968      10.852850       0.457860       1.340676      -0.694798       0.025872      -0.025522       0.010318       0.037779      -0.005044       0.008090      -0.000454       0.005290      -0.027520      -0.012656      -0.000081       0.012737              1.859842       1.849201      -0.376814       0.094824       2.270201      -0.000474       1.460124           0.000016
           56              H       4.705454       2.147851       9.822246       0.104626       1.069198 0.76648072E+01  0.74640648E+02                                 1.736889                            1.623576      -1.007044       2.392185                    0.997506       3.597282      10.115832       0.487704       1.289661      -0.705717      -0.010049      -0.003706       0.033396       0.035072      -0.008167      -0.007484      -0.000341       0.010729       0.019167      -0.013784       0.000591       0.013194              1.797995       1.480470      -0.009018      -0.174267       1.479502      -0.259947       2.434014          -0.000007
           57              C       6.050192       4.989089      21.747909       0.623109      23.480183 0.24301273E+03  0.49932110E+04                                 7.612442                            5.548705      -0.075052       2.039674                    0.999560      21.885393      60.913401       0.627436       0.475101      -1.018728      -0.022910       0.058963       0.025004       0.068020       0.019556       0.061102      -0.005344       0.058121       0.216199      -0.076073      -0.029372       0.105444              9.149143       8.445049      -2.131434      -2.296561      13.554330       1.278694       5.448051          -0.000601
           58              C       0.506068       9.403669      21.116884       0.556440      23.950682 0.25423016E+03  0.52752374E+04                                 7.610196                            5.623972      -0.034608       2.041347                    0.999627      22.461445      62.524822       0.632704       0.466542      -1.024867      -0.047233      -0.029091       0.008769       0.056162      -0.063544       0.003824       0.041817      -0.077273      -0.118131      -0.074751      -0.027940       0.102691              9.053210      10.104509       3.237716      -0.636409       6.856418      -2.490054      10.198702          -0.004801
           59              C       1.435243      10.191935      20.254247      -0.024569      34.095072 0.42904589E+03  0.10000506E+05                                 9.156317                            6.909777       0.018035       2.017187                    0.999393      27.063588      76.141459       0.629698       0.417307      -1.069282       0.024187       0.024422      -0.023203       0.041471      -0.007338       0.003672       0.000912       0.002883      -0.025009      -0.009959      -0.001947       0.011906             10.860552      11.491039       4.570291      -1.857562       8.953085      -3.713076      12.137532           0.010470
           60              C       1.143367      10.414641      18.928386      -0.084492      32.173681 0.43959090E+03  0.10462800E+05                                 9.090226                            7.213716      -0.268480       1.899057                    0.998175      29.686595      88.590732       0.579704       0.443916      -1.037376       0.026667       0.020020      -0.000603       0.033351      -0.013298       0.001792       0.017753      -0.003989      -0.050482      -0.027385       0.001482       0.025903             10.270316      10.129074       3.682760      -1.003438       9.033900      -3.294604      11.647972           0.002634
           61              C       1.962428      11.180143      18.131923      -0.137929      32.360360 0.44988405E+03  0.10753814E+05                                 9.047984                            7.226978      -0.149556       1.933685                    0.998177      30.044130      89.411783       0.588573       0.435356      -1.044000      -0.019993      -0.015025       0.018276       0.030976      -0.023153       0.006437       0.007032      -0.016721       0.032536      -0.032062       0.012281       0.019781             10.258318      10.931986       4.894508      -1.173401      10.356467      -3.043454       9.486501           0.002395
           62              C       3.117863      11.737917      18.647142       0.103941      33.721843 0.44274654E+03  0.10494160E+05                                 9.454759                            7.253256      -0.443310       1.864590                    0.998730      27.556648      80.484551       0.579925       0.445597      -1.042579       0.023147       0.030922      -0.030294       0.049088       0.014055      -0.033959      -0.033883      -0.013937      -0.013043      -0.043742      -0.011693       0.055435             11.239395      10.896118       4.612722      -1.260731      10.984738      -4.512435      11.837329           0.001802
           63              C       3.450465      11.470464      19.973004      -0.140952      32.442130 0.43247050E+03  0.10198057E+05                                 8.931023                            7.002183       0.040705       1.989087                    0.999341      29.670830      86.644141       0.610947       0.425149      -1.054122      -0.014064      -0.028196       0.021015       0.037874      -0.012472       0.022622       0.020614       0.019481      -0.037207      -0.040579       0.012074       0.028505             10.108763       9.591088       3.710871      -1.188219       9.078065      -4.040866      11.657138           0.000160
           64              C       4.901546      13.579154      18.505339       0.699896      19.730753 0.27475264E+03  0.58309669E+04                                 6.941385                            6.047048      -0.324059       1.949925                    0.999563      22.237906      63.245085       0.578271       0.499087      -1.004595       0.036045       0.048057       0.039828       0.072076      -0.017187      -0.013036      -0.024385       0.015290       0.003665      -0.038551       0.017078       0.021473              7.507727       8.187341       1.231268       0.462482       8.297344       0.203132       6.038497           0.000191
           65              C       3.327530       0.097271      15.239135       0.610151      22.317416 0.24207963E+03  0.49825259E+04                                 7.369325                            5.555272      -0.071846       2.036818                    0.999637      22.176015      62.315360       0.622488       0.478061      -1.014438       0.024370      -0.000997      -0.054512       0.059720       0.045105       0.040504       0.028482      -0.077490      -0.174729      -0.081227      -0.019246       0.100473              8.637541       9.216724      -1.212156      -2.682164       5.074990      -1.282980      11.620907           0.000132
           66              C       2.673639       0.035657      16.564996      -0.032797      34.852697 0.42868180E+03  0.99742965E+04                                 9.232906                            6.857494      -0.001978       2.008274                    0.999280      27.054962      75.662356       0.639929       0.411365      -1.074801      -0.019518      -0.007037       0.037747       0.043074      -0.002871       0.003348      -0.006038       0.003885      -0.014285      -0.008861       0.000212       0.008649             11.018508      11.389268      -1.742469      -4.248983       5.960925      -1.143842      15.705331           0.006315
           67              C       3.345631      -0.537077      17.642702      -0.080306      31.808904 0.43306018E+03  0.10253801E+05                                 8.972578                            7.131312      -0.202298       1.919625                    0.998584      29.462082      87.272544       0.587419       0.440374      -1.040982      -0.027943       0.000083       0.011478       0.030209       0.006533       0.002500       0.013933      -0.006062      -0.076952      -0.029900       0.006278       0.023622              9.961837      10.062156      -1.701998      -2.271528       5.941735      -1.074815      13.881619          -0.000157
           68              C       2.756601      -0.619576      18.878755      -0.157226      34.042672 0.46037244E+03  0.11084491E+05                                 9.344375                            7.308238      -0.244353       1.894321                    0.998086      30.786157      92.397670       0.584726       0.435058      -1.042635       0.010409      -0.004080      -0.034899       0.036646       0.006910       0.019929      -0.004966      -0.024237      -0.040597      -0.031140       0.010418       0.020722             10.524222      11.858866      -2.528372      -3.644164       6.184635       0.130095      13.529165           0.000876
           69              C       1.486528      -0.113640      19.084369       0.103757      34.059612 0.44516378E+03  0.10564986E+05                                 9.485085                            7.253114      -0.460701       1.858797                    0.998729      27.603137      80.651030       0.582367       0.443160      -1.044093      -0.023715       0.001814       0.043681       0.049737       0.004695      -0.038254       0.010260      -0.002720       0.116958      -0.042661      -0.015649       0.058310             11.158265      11.744584      -2.612645      -4.242433       6.547003       0.348315      15.183210          -0.000129
           70              C       0.819061       0.449704      18.016117      -0.137940      31.314678 0.42796962E+03  0.10064159E+05                                 8.719118                            6.974897       0.038591       1.992630                    0.999334      29.422493      85.761641       0.611009       0.426279      -1.053570       0.011252      -0.001112      -0.034079       0.035905      -0.006016       0.013190       0.010160       0.015807      -0.073089      -0.031614       0.007356       0.024258              9.650125       8.921605      -1.530950      -2.638667       5.612754      -0.605389      14.416016           0.000813
           71              C       1.405075       0.519894      16.775338      -0.083733      32.039964 0.41974149E+03  0.98308779E+04                                 8.929826                            6.964493      -0.079510       1.960773                    0.999148      28.927549      84.372945       0.603486       0.433340      -1.048398      -0.001733      -0.017724       0.028453       0.033566       0.006770       0.017510       0.002863      -0.015475      -0.042256      -0.026192       0.005694       0.020498             10.064095      10.629083      -2.084637      -2.966634       6.021111      -0.722785      13.542089           0.001423
           72              C       0.748166      -0.212591      20.443318      -0.313833      38.067278 0.51400967E+03  0.12654040E+05                                11.043730                            8.520547      -0.445996       1.835719                    0.994818      32.087972      95.700640       0.469735       0.529657      -0.997894       0.005491       0.077139      -0.052211       0.093309      -0.020259      -0.032485       0.002229       0.000897      -0.000987      -0.037153      -0.002297       0.039450             13.192564      10.859994      -0.871630      -1.593700      13.985080       2.113796      14.732618           0.000010
           73              C       7.246354      16.554623      20.301515       0.697818      20.481749 0.28190820E+03  0.60197680E+04                                 7.078995                            6.094277      -0.363687       1.935658                    0.999465      22.349029      63.700442       0.580585       0.494047      -1.007421      -0.050855      -0.050727      -0.010269       0.072560      -0.026358      -0.008387      -0.004411      -0.008024       0.045452      -0.035911       0.015581       0.020330              7.654213       7.573463       1.031985      -0.025286       8.237861       0.713188       7.151316           0.000007
           74              C       1.684883      -0.579860      21.606106       0.704388      20.696179 0.28484919E+03  0.60867387E+04                                 7.096404                            6.113187      -0.400777       1.924898                    0.999488      22.187365      62.868022       0.582619       0.491985      -1.010403       0.048180      -0.011349       0.050602       0.070786       0.004065      -0.027106       0.002630      -0.021537      -0.025602      -0.035087       0.015205       0.019882              7.622952       7.209966      -0.214950       0.435938       6.617269      -0.501907       9.041620           0.000043
           75              C       0.110113       1.136958      20.790737       0.103369      35.034343 0.44254646E+03  0.10477608E+05                                 9.625308                            7.201244      -0.485327       1.850829                    0.998695      27.521971      80.072468       0.588729       0.439428      -1.047280       0.023514      -0.042980      -0.014238       0.051018      -0.035829      -0.008522       0.023906      -0.059338      -0.015704      -0.044091      -0.014977       0.059068             11.469682      11.025581      -2.692115      -3.094793      16.368647       3.091612       7.014818           0.000747
           76              C       0.861296       2.281342      20.622936      -0.142863      33.593621 0.42767157E+03  0.10052480E+05                                 9.125728                            6.952754      -0.004805       1.973204                    0.999447      29.596450      86.166901       0.614764       0.423872      -1.055369      -0.014018       0.026989       0.007137       0.031239       0.010053      -0.008586      -0.007202       0.052362       0.020003      -0.032197       0.003139       0.029058             10.520014       8.787126      -1.611688      -1.921200      16.908805       2.642084       5.864111          -0.000037
           77              C       0.379363       3.519226      20.946720      -0.088864      33.252186 0.40843775E+03  0.94565855E+04                                 9.014409                            6.762528       0.113965       2.016867                    0.999744      28.535190      81.491927       0.630049       0.419878      -1.061672      -0.005494      -0.028363       0.001093       0.028911       0.019075       0.001208      -0.008610       0.012135       0.021548      -0.025431       0.007247       0.018183             10.425832       9.940122      -2.110448      -2.325782      15.639238       2.223996       5.698135           0.000438
           78              C       6.618859       3.647172      21.428852      -0.029707      37.002230 0.42020762E+03  0.96919616E+04                                 9.540009                            6.729183       0.062093       2.026954                    0.999305      26.739067      73.544392       0.657153       0.404103      -1.083661       0.021828      -0.042605      -0.005551       0.048192       0.002075      -0.003646       0.000303       0.004626       0.015381      -0.005939      -0.001069       0.007007             11.825438      10.484877      -3.225028      -2.586909      18.991783       2.765753       5.999652           0.001504
           79              C       5.864659       2.515207      21.599016      -0.080490      32.125876 0.39184261E+03  0.89905125E+04                                 8.819665                            6.629156       0.059919       2.001280                    0.999703      28.387749      81.049780       0.634742       0.420568      -1.059850       0.024886      -0.020244      -0.001168       0.032102       0.004352      -0.002441      -0.007919       0.040002       0.041861      -0.028809       0.011057       0.017752             10.128736       9.064116      -1.329332      -1.893916      15.816170       2.086334       5.505922           0.000478
           80              C       6.366956       1.276665      21.289412      -0.148131      34.943710 0.44416182E+03  0.10559488E+05                                 9.425947                            7.123523      -0.024573       1.966281                    0.999276      30.037525      88.501193       0.601347       0.428430      -1.050539      -0.010988       0.033829       0.019857       0.040736       0.024087       0.003269      -0.017508       0.013100       0.047638      -0.037721       0.010970       0.026751             10.800165      10.996641      -2.355850      -2.791934      15.079936       2.574965       6.323917           0.000253
           81              C       2.608024      10.712890      20.752922      -0.087685      31.492464 0.41466576E+03  0.96738083E+04                                 8.775406                            6.873763       0.049284       1.996371                    0.999699      28.963256      84.063783       0.614447       0.427289      -1.053035       0.005474       0.011288      -0.028155       0.030823      -0.021007       0.009311       0.014851      -0.014490       0.022184      -0.032625       0.009698       0.022927              9.941880      10.270237       3.905520      -0.865410       8.573018      -3.109880      10.982386           0.001017
           82              C       6.050192       2.312961      13.702932       0.623110      23.480173 0.24301260E+03  0.49932080E+04                                 7.612441                            5.548705      -0.075057       2.039672                    0.999560      21.885388      60.913390       0.627436       0.475101      -1.018728      -0.022909      -0.058963      -0.025004       0.068020      -0.019556      -0.061102      -0.005344       0.058121       0.216197      -0.076072      -0.029371       0.105444              9.149141       8.445047       2.131432       2.296560      13.554327       1.278692       5.448050          -0.000597
           83              C       0.506068      15.797381      14.333957       0.556434      23.950472 0.25422769E+03  0.52751734E+04                                 7.610158                            5.623948      -0.034629       2.041344                    0.999627      22.461302      62.524346       0.632705       0.466542      -1.024867      -0.047233       0.029090      -0.008765       0.056161       0.063537      -0.003824       0.041813      -0.077261      -0.118121      -0.074743      -0.027936       0.102679              9.053161      10.104450      -3.237692       0.636399       6.856380      -2.490036      10.198652          -0.004798
           84              C       1.435243      15.009115      15.196594      -0.024569      34.094981 0.42904478E+03  0.10000475E+05                                 9.156310                            6.909774       0.018042       2.017190                    0.999393      27.063537      76.141321       0.629697       0.417308      -1.069281       0.024186      -0.024419       0.023201       0.041468       0.007336      -0.003673       0.000909       0.002883      -0.025005      -0.009958      -0.001946       0.011904             10.860542      11.491026      -4.570284       1.857558       8.953077      -3.713071      12.137524           0.010470
           85              C       1.143367      14.786409      16.522455      -0.084492      32.173681 0.43959104E+03  0.10462804E+05                                 9.090227                            7.213718      -0.268478       1.899057                    0.998175      29.686598      88.590748       0.579704       0.443916      -1.037376       0.026666      -0.020020       0.000603       0.033351       0.013296      -0.001791       0.017752      -0.003988      -0.050483      -0.027384       0.001483       0.025902             10.270316      10.129075      -3.682761       1.003438       9.033902      -3.294604      11.647971           0.002634
           86              C       1.962428      14.020907      17.318918      -0.137930      32.360401 0.44988483E+03  0.10753838E+05                                 9.047990                            7.226983      -0.149555       1.933685                    0.998177      30.044166      89.411916       0.588572       0.435356      -1.044000      -0.019994       0.015025      -0.018276       0.030976       0.023152      -0.006437       0.007031      -0.016721       0.032538      -0.032062       0.012282       0.019780             10.258325      10.931993      -4.894511       1.173400      10.356473      -3.043455       9.486507           0.002395
           87              C       3.117863      13.463133      16.803699       0.103941      33.721859 0.44274699E+03  0.10494173E+05                                 9.454760                            7.253258      -0.443309       1.864590                    0.998730      27.556662      80.484590       0.579925       0.445597      -1.042579       0.023147      -0.030922       0.030294       0.049088      -0.014055       0.033960      -0.033883      -0.013936      -0.013042      -0.043741      -0.011694       0.055435             11.239394      10.896117      -4.612718       1.260725      10.984733      -4.512431      11.837332           0.001802
           88              C       3.450465      13.730586      15.477837      -0.140953      32.442158 0.43247110E+03  0.10198075E+05                                 8.931027                            7.002187       0.040703       1.989086                    0.999341      29.670857      86.644247       0.610947       0.425149      -1.054122      -0.014065       0.028196      -0.021015       0.037874       0.012471      -0.022622       0.020614       0.019481      -0.037207      -0.040579       0.012073       0.028505             10.108768       9.591094      -3.710872       1.188214       9.078066      -4.040864      11.657142           0.000166
           89              C       4.901546      11.621896      16.945502       0.699896      19.730743 0.27475253E+03  0.58309637E+04                                 6.941382                            6.047046      -0.324058       1.949926                    0.999563      22.237896      63.245047       0.578271       0.499087      -1.004595       0.036045      -0.048057      -0.039828       0.072076       0.017186       0.013036      -0.024385       0.015290       0.003665      -0.038551       0.017078       0.021473              7.507724       8.187336      -1.231266      -0.462483       8.297338       0.203131       6.038497           0.000192
           90              C       3.327530       7.204779      20.211706       0.610151      22.317433 0.24207983E+03  0.49825307E+04                                 7.369327                            5.555273      -0.071840       2.036820                    0.999637      22.176025      62.315382       0.622488       0.478061      -1.014438       0.024371       0.000997       0.054512       0.059720      -0.045105      -0.040504       0.028482      -0.077490      -0.174730      -0.081228      -0.019246       0.100474              8.637543       9.216727       1.212156       2.682165       5.074991      -1.282980      11.620912           0.000130
           91              C       2.673639       7.266393      18.885845      -0.032798      34.852713 0.42868203E+03  0.99743024E+04                                 9.232905                            6.857493      -0.001975       2.008275                    0.999281      27.054973      75.662366       0.639930       0.411364      -1.074801      -0.019518       0.007037      -0.037748       0.043074       0.002871      -0.003348      -0.006038       0.003886      -0.014284      -0.008861       0.000212       0.008649             11.018507      11.389267       1.742469       4.248983       5.960923      -1.143841      15.705330           0.006314
           92              C       3.345631       7.839127      17.808139      -0.080307      31.808904 0.43306018E+03  0.10253800E+05                                 8.972578                            7.131311      -0.202298       1.919625                    0.998584      29.462081      87.272534       0.587419       0.440374      -1.040982      -0.027943      -0.000083      -0.011478       0.030209      -0.006533      -0.002500       0.013933      -0.006062      -0.076953      -0.029900       0.006278       0.023622              9.961836      10.062156       1.701998       2.271528       5.941734      -1.074815      13.881619          -0.000157
           93              C       2.756601       7.921626      16.572086      -0.157226      34.042636 0.46037182E+03  0.11084472E+05                                 9.344369                            7.308234      -0.244353       1.894321                    0.998086      30.786128      92.397560       0.584726       0.435058      -1.042635       0.010409       0.004080       0.034899       0.036646      -0.006911      -0.019929      -0.004966      -0.024238      -0.040598      -0.031140       0.010418       0.020722             10.524215      11.858858       2.528370       3.644162       6.184631       0.130095      13.529157           0.000878
           94              C       1.486528       7.415690      16.366472       0.103757      34.059595 0.44516351E+03  0.10564978E+05                                 9.485084                            7.253113      -0.460702       1.858796                    0.998729      27.603126      80.650999       0.582367       0.443160      -1.044093      -0.023715      -0.001814      -0.043681       0.049737      -0.004695       0.038254       0.010260      -0.002720       0.116957      -0.042661      -0.015648       0.058310             11.158264      11.744581       2.612644       4.242433       6.547001       0.348315      15.183210          -0.000128
           95              C       0.819061       6.852346      17.434724      -0.137940      31.314684 0.42796968E+03  0.10064161E+05                                 8.719119                            6.974898       0.038590       1.992630                    0.999334      29.422495      85.761652       0.611009       0.426279      -1.053570       0.011252       0.001112       0.034079       0.035905       0.006016      -0.013190       0.010160       0.015807      -0.073089      -0.031614       0.007356       0.024258              9.650127       8.921606       1.530950       2.638669       5.612755      -0.605388      14.416021           0.000814
           96              C       1.405075       6.782156      18.675503      -0.083733      32.039973 0.41974163E+03  0.98308811E+04                                 8.929825                            6.964491      -0.079504       1.960774                    0.999148      28.927557      84.372947       0.603487       0.433339      -1.048398      -0.001733       0.017724      -0.028453       0.033566      -0.006770      -0.017511       0.002863      -0.015474      -0.042255      -0.026192       0.005695       0.020497             10.064093      10.629082       2.084636       2.966634       6.021109      -0.722784      13.542088           0.001422
           97              C       0.748166       7.514641      15.007523      -0.313832      38.067280 0.51400969E+03  0.12654040E+05                                11.043729                            8.520546      -0.445996       1.835719                    0.994818      32.087967      95.700618       0.469735       0.529657      -0.997894       0.005491      -0.077139       0.052211       0.093309       0.020259       0.032485       0.002229       0.000897      -0.000986      -0.037153      -0.002297       0.039450             13.192563      10.859992       0.871630       1.593699      13.985078       2.113795      14.732620           0.000010
           98              C       7.246354       8.646427      15.149326       0.697818      20.481733 0.28190791E+03  0.60197604E+04                                 7.078991                            6.094274      -0.363687       1.935658                    0.999465      22.349017      63.700398       0.580585       0.494047      -1.007421      -0.050855       0.050727       0.010268       0.072560       0.026358       0.008387      -0.004411      -0.008024       0.045452      -0.035911       0.015581       0.020330              7.654210       7.573459      -1.031984       0.025287       8.237856       0.713187       7.151314           0.000009
           99              C       1.684883       7.881910      13.844735       0.704388      20.696172 0.28484903E+03  0.60867345E+04                                 7.096402                            6.113185      -0.400777       1.924899                    0.999488      22.187359      62.867998       0.582619       0.491985      -1.010403       0.048180       0.011349      -0.050602       0.070786      -0.004065       0.027106       0.002630      -0.021537      -0.025603      -0.035087       0.015205       0.019882              7.622950       7.209964       0.214950      -0.435938       6.617268      -0.501907       9.041618           0.000045
          100              C       0.110113       6.165092      14.660104       0.103369      35.034353 0.44254663E+03  0.10477612E+05                                 9.625309                            7.201245      -0.485326       1.850829                    0.998695      27.521977      80.072486       0.588729       0.439428      -1.047280       0.023514       0.042980       0.014238       0.051018       0.035829       0.008522       0.023906      -0.059338      -0.015704      -0.044091      -0.014977       0.059068             11.469683      11.025583       2.692115       3.094793      16.368648       3.091612       7.014820           0.000749
          101              C       0.861296       5.020708      14.827905      -0.142863      33.593625 0.42767167E+03  0.10052482E+05                                 9.125728                            6.952754      -0.004805       1.973204                    0.999447      29.596456      86.166921       0.614764       0.423872      -1.055369      -0.014018      -0.026989      -0.007138       0.031239      -0.010053       0.008586      -0.007202       0.052362       0.020002      -0.032197       0.003138       0.029058             10.520014       8.787128       1.611688       1.921200      16.908803       2.642083       5.864111          -0.000031
          102              C       0.379363       3.782824      14.504121      -0.088864      33.252196 0.40843791E+03  0.94565904E+04                                 9.014411                            6.762530       0.113964       2.016867                    0.999744      28.535196      81.491955       0.630048       0.419878      -1.061672      -0.005493       0.028363      -0.001094       0.028910      -0.019075      -0.001208      -0.008610       0.012135       0.021548      -0.025431       0.007247       0.018183             10.425834       9.940125       2.110449       2.325783      15.639241       2.223996       5.698136           0.000444
          103              C       6.618859       3.654878      14.021989      -0.029707      37.002237 0.42020768E+03  0.96919641E+04                                 9.540014                            6.729186       0.062089       2.026953                    0.999305      26.739067      73.544417       0.657152       0.404103      -1.083661       0.021828       0.042604       0.005550       0.048191      -0.002075       0.003646       0.000303       0.004626       0.015382      -0.005939      -0.001068       0.007007             11.825443      10.484882       3.225029       2.586910      18.991793       2.765753       5.999655           0.001508
          104              C       5.864659       4.786843      13.851825      -0.080490      32.125896 0.39184291E+03  0.89905215E+04                                 8.819670                            6.629160       0.059917       2.001279                    0.999703      28.387762      81.049843       0.634742       0.420568      -1.059850       0.024886       0.020244       0.001168       0.032101      -0.004352       0.002441      -0.007918       0.040002       0.041860      -0.028808       0.011057       0.017751             10.128742       9.064122       1.329333       1.893918      15.816178       2.086335       5.505925           0.000486
          105              C       6.366956       6.025385      14.161429      -0.148131      34.943720 0.44416198E+03  0.10559492E+05                                 9.425948                            7.123523      -0.024572       1.966281                    0.999276      30.037532      88.501213       0.601347       0.428430      -1.050539      -0.010988      -0.033829      -0.019857       0.040736      -0.024088      -0.003269      -0.017507       0.013100       0.047637      -0.037721       0.010970       0.026751             10.800166      10.996642       2.355851       2.791935      15.079937       2.574965       6.323918           0.000259
          106              C       2.608024      14.488160      14.697919      -0.087685      31.492365 0.41466435E+03  0.96737663E+04                                 8.775388                            6.873751       0.049293       1.996375                    0.999699      28.963185      84.063517       0.614448       0.427289      -1.053035       0.005474      -0.011287       0.028154       0.030822       0.021005      -0.009309       0.014849      -0.014492       0.022188      -0.032622       0.009696       0.022925              9.941858      10.270214      -3.905510       0.865407       8.572998      -3.109870      10.982361           0.001022
          107              C       1.491808      11.811611       1.885985       0.623109      23.480177 0.24301265E+03  0.49932090E+04                                 7.612441                            5.548704      -0.075053       2.039674                    0.999560      21.885388      60.913381       0.627436       0.475101      -1.018728       0.022910      -0.058963      -0.025004       0.068020       0.019555       0.061102      -0.005344       0.058121       0.216198      -0.076072      -0.029372       0.105444              9.149142       8.445046      -2.131434      -2.296560      13.554329       1.278693       5.448050          -0.000598
          108              C       7.035932       7.397031       2.517010       0.556442      23.950779 0.25423129E+03  0.52752673E+04                                 7.610215                            5.623984      -0.034607       2.041345                    0.999627      22.461516      62.525075       0.632703       0.466542      -1.024867       0.047233       0.029091      -0.008770       0.056162      -0.063546       0.003824       0.041818      -0.077278      -0.118134      -0.074753      -0.027942       0.102695              9.053234      10.104540       3.237729      -0.636415       6.856436      -2.490063      10.198727          -0.004799
          109              C       6.106757       6.608765       3.379647      -0.024569      34.095114 0.42904631E+03  0.10000519E+05                                 9.156324                            6.909780       0.018031       2.017186                    0.999393      27.063607      76.141534       0.629698       0.417307      -1.069282      -0.024187      -0.024422       0.023203       0.041471      -0.007339       0.003672       0.000912       0.002883      -0.025011      -0.009960      -0.001947       0.011907             10.860563      11.491054       4.570298      -1.857565       8.953093      -3.713080      12.137542           0.010471
          110              C       6.398633       6.386059       4.705508      -0.084492      32.173689 0.43959095E+03  0.10462802E+05                                 9.090227                            7.213717      -0.268482       1.899056                    0.998175      29.686601      88.590761       0.579704       0.443916      -1.037376      -0.026667      -0.020020       0.000603       0.033351      -0.013298       0.001792       0.017753      -0.003989      -0.050483      -0.027385       0.001482       0.025903             10.270318      10.129076       3.682762      -1.003439       9.033902      -3.294606      11.647977           0.002636
          111              C       5.579572       5.620557       5.501971      -0.137929      32.360358 0.44988401E+03  0.10753812E+05                                 9.047982                            7.226977      -0.149556       1.933686                    0.998177      30.044129      89.411771       0.588573       0.435355      -1.044000       0.019993       0.015025      -0.018276       0.030976      -0.023153       0.006437       0.007032      -0.016721       0.032536      -0.032062       0.012281       0.019781             10.258316      10.931983       4.894506      -1.173402      10.356463      -3.043454       9.486502           0.002398
          112              C       4.424137       5.062783       4.986752       0.103941      33.721845 0.44274670E+03  0.10494164E+05                                 9.454758                            7.253256      -0.443309       1.864590                    0.998730      27.556646      80.484533       0.579925       0.445597      -1.042579      -0.023147      -0.030922       0.030294       0.049088       0.014055      -0.033960      -0.033883      -0.013937      -0.013043      -0.043742      -0.011693       0.055435             11.239393      10.896115       4.612719      -1.260730      10.984734      -4.512434      11.837331           0.001803
          113              C       4.091535       5.330236       3.660890      -0.140952      32.442110 0.43247009E+03  0.10198045E+05                                 8.931020                            7.002180       0.040706       1.989088                    0.999341      29.670815      86.644092       0.610947       0.425150      -1.054122       0.014065       0.028196      -0.021016       0.037874      -0.012472       0.022622       0.020614       0.019481      -0.037207      -0.040579       0.012074       0.028505             10.108760       9.591087       3.710871      -1.188219       9.078061      -4.040864      11.657133           0.000164
          114              C       2.640454       3.221546       5.128555       0.699896      19.730747 0.27475261E+03  0.58309660E+04                                 6.941383                            6.047047      -0.324058       1.949926                    0.999563      22.237900      63.245061       0.578271       0.499087      -1.004595      -0.036045      -0.048057      -0.039828       0.072076      -0.017186      -0.013035      -0.024385       0.015290       0.003665      -0.038551       0.017078       0.021473              7.507725       8.187337       1.231266       0.462483       8.297340       0.203132       6.038498           0.000192
          115              C       4.214470      16.703429       8.394759       0.610151      22.317426 0.24207977E+03  0.49825293E+04                                 7.369328                            5.555274      -0.071844       2.036819                    0.999637      22.176019      62.315374       0.622488       0.478061      -1.014438      -0.024371       0.000997       0.054512       0.059720       0.045105       0.040504       0.028482      -0.077490      -0.174730      -0.081228      -0.019246       0.100473              8.637543       9.216727      -1.212157      -2.682165       5.074992      -1.282981      11.620911           0.000135
          116              C       4.868361      16.765043       7.068898      -0.032797      34.852697 0.42868186E+03  0.99742977E+04                                 9.232902                            6.857492      -0.001976       2.008275                    0.999280      27.054966      75.662347       0.639929       0.411364      -1.074801       0.019518       0.007037      -0.037748       0.043074      -0.002871       0.003348      -0.006038       0.003886      -0.014284      -0.008861       0.000212       0.008649             11.018503      11.389263      -1.742468      -4.248979       5.960923      -1.143842      15.705324           0.006318
          117              C       4.196369      17.337777       5.991192      -0.080307      31.808900 0.43306016E+03  0.10253800E+05                                 8.972577                            7.131311      -0.202297       1.919625                    0.998584      29.462080      87.272527       0.587419       0.440374      -1.040982       0.027943      -0.000083      -0.011478       0.030208       0.006533       0.002500       0.013933      -0.006062      -0.076953      -0.029900       0.006278       0.023622              9.961835      10.062154      -1.701997      -2.271526       5.941734      -1.074815      13.881615          -0.000153
          118              C       4.785399      17.420276       4.755139      -0.157226      34.042645 0.46037201E+03  0.11084478E+05                                 9.344370                            7.308235      -0.244352       1.894321                    0.998086      30.786137      92.397590       0.584726       0.435058      -1.042635      -0.010409       0.004080       0.034899       0.036646       0.006911       0.019929      -0.004966      -0.024237      -0.040597      -0.031140       0.010418       0.020722             10.524216      11.858859      -2.528370      -3.644161       6.184632       0.130095      13.529156           0.000878
          119              C       6.055472      16.914340       4.549525       0.103757      34.059595 0.44516354E+03  0.10564979E+05                                 9.485083                            7.253112      -0.460701       1.858797                    0.998729      27.603126      80.650993       0.582367       0.443160      -1.044093       0.023715      -0.001814      -0.043681       0.049737       0.004695      -0.038254       0.010260      -0.002720       0.116957      -0.042661      -0.015648       0.058310             11.158262      11.744580      -2.612644      -4.242431       6.547001       0.348314      15.183205          -0.000127
          120              C       6.722939      16.350996       5.617777      -0.137940      31.314670 0.42796947E+03  0.10064155E+05                                 8.719117                            6.974896       0.038590       1.992630                    0.999334      29.422487      85.761621       0.611009       0.426279      -1.053570      -0.011252       0.001112       0.034079       0.035905      -0.006016       0.013190       0.010160       0.015807      -0.073089      -0.031614       0.007356       0.024258              9.650124       8.921603      -1.530950      -2.638667       5.612754      -0.605389      14.416015           0.000817
          121              C       6.136925      16.280806       6.858556      -0.083733      32.039969 0.41974159E+03  0.98308804E+04                                 8.929826                            6.964493      -0.079508       1.960773                    0.999148      28.927554      84.372954       0.603486       0.433339      -1.048398       0.001733       0.017724      -0.028453       0.033566       0.006770       0.017511       0.002863      -0.015475      -0.042256      -0.026192       0.005694       0.020498             10.064094      10.629082      -2.084637      -2.966634       6.021111      -0.722785      13.542089           0.001426
          122              C       6.793834      17.013291       3.190576      -0.313833      38.067278 0.51400969E+03  0.12654040E+05                                11.043728                            8.520546      -0.445996       1.835719                    0.994818      32.087967      95.700617       0.469735       0.529657      -0.997894      -0.005491      -0.077139       0.052211       0.093309      -0.020259      -0.032485       0.002229       0.000897      -0.000987      -0.037153      -0.002297       0.039450             13.192562      10.859992      -0.871630      -1.593699      13.985079       2.113794      14.732616           0.000010
          123              C       0.295646       0.246077       3.332379       0.697818      20.481730 0.28190786E+03  0.60197590E+04                                 7.078991                            6.094274      -0.363686       1.935659                    0.999465      22.349016      63.700394       0.580585       0.494047      -1.007421       0.050855       0.050727       0.010269       0.072560      -0.026358      -0.008387      -0.004411      -0.008024       0.045452      -0.035911       0.015581       0.020330              7.654209       7.573458       1.031983      -0.025287       8.237856       0.713187       7.151313           0.000009
          124              C       5.857117      17.380560       2.027788       0.704388      20.696168 0.28484897E+03  0.60867332E+04                                 7.096401                            6.113185      -0.400777       1.924898                    0.999488      22.187359      62.868003       0.582619       0.491985      -1.010402      -0.048180       0.011349      -0.050602       0.070786       0.004065      -0.027106       0.002630      -0.021537      -0.025603      -0.035087       0.015205       0.019882              7.622949       7.209964      -0.214950       0.435937       6.617268      -0.501907       9.041616           0.000043
          125              C       7.431887      15.663742       2.843157       0.103369      35.034343 0.44254648E+03  0.10477608E+05                                 9.625308                            7.201244      -0.485326       1.850829                    0.998695      27.521971      80.072468       0.588729       0.439428      -1.047280      -0.023514       0.042980       0.014238       0.051018      -0.035829      -0.008522       0.023906      -0.059338      -0.015704      -0.044091      -0.014977       0.059068             11.469682      11.025581      -2.692115      -3.094792      16.368648       3.091611       7.014818           0.000748
          126              C       6.680704      14.519358       3.010958      -0.142863      33.593612 0.42767146E+03  0.10052476E+05                                 9.125725                            6.952752      -0.004805       1.973204                    0.999447      29.596447      86.166885       0.614765       0.423872      -1.055369       0.014018      -0.026989      -0.007137       0.031239       0.010053      -0.008586      -0.007202       0.052362       0.020002      -0.032197       0.003138       0.029058             10.520011       8.787125      -1.611687      -1.921199      16.908799       2.642082       5.864109          -0.000033
          127              C       7.162637      13.281474       2.687174      -0.088864      33.252188 0.40843779E+03  0.94565866E+04                                 9.014409                            6.762529       0.113964       2.016867                    0.999744      28.535191      81.491928       0.630049       0.419878      -1.061672       0.005494       0.028363      -0.001093       0.028910       0.019075       0.001208      -0.008610       0.012135       0.021548      -0.025431       0.007247       0.018183             10.425831       9.940122      -2.110449      -2.325782      15.639238       2.223995       5.698134           0.000441
          128              C       0.923141      13.153528       2.205042      -0.029707      37.002228 0.42020757E+03  0.96919605E+04                                 9.540010                            6.729183       0.062092       2.026954                    0.999305      26.739065      73.544392       0.657153       0.404103      -1.083661      -0.021828       0.042604       0.005551       0.048191       0.002075      -0.003646       0.000303       0.004626       0.015381      -0.005939      -0.001069       0.007007             11.825438      10.484877      -3.225027      -2.586908      18.991786       2.765752       5.999652           0.001506
          129              C       1.677341      14.285493       2.034878      -0.080490      32.125898 0.39184292E+03  0.89905216E+04                                 8.819670                            6.629160       0.059917       2.001279                    0.999703      28.387762      81.049836       0.634742       0.420568      -1.059850      -0.024886       0.020244       0.001168       0.032101       0.004352      -0.002441      -0.007918       0.040002       0.041860      -0.028809       0.011057       0.017751             10.128742       9.064120      -1.329333      -1.893917      15.816180       2.086335       5.505925           0.000481
          130              C       1.175044      15.524035       2.344482      -0.148131      34.943714 0.44416187E+03  0.10559489E+05                                 9.425948                            7.123523      -0.024573       1.966281                    0.999276      30.037527      88.501199       0.601347       0.428430      -1.050539       0.010989      -0.033829      -0.019857       0.040736       0.024087       0.003269      -0.017508       0.013100       0.047637      -0.037721       0.010970       0.026751             10.800165      10.996641      -2.355851      -2.791934      15.079938       2.574965       6.323917           0.000255
          131              C       4.933976       6.087810       2.880972      -0.087685      31.492490 0.41466608E+03  0.96738179E+04                                 8.775411                            6.873766       0.049281       1.996369                    0.999699      28.963276      84.063862       0.614447       0.427289      -1.053035      -0.005474      -0.011288       0.028155       0.030824      -0.021007       0.009311       0.014852      -0.014490       0.022182      -0.032625       0.009698       0.022928              9.941886      10.270245       3.905524      -0.865410       8.573022      -3.109882      10.982392           0.001020
          132              C       1.491808      14.487739       9.930962       0.623110      23.480170 0.24301256E+03  0.49932070E+04                                 7.612441                            5.548704      -0.075056       2.039673                    0.999560      21.885387      60.913389       0.627436       0.475101      -1.018728       0.022909       0.058963       0.025004       0.068020      -0.019555      -0.061102      -0.005344       0.058121       0.216198      -0.076072      -0.029372       0.105444              9.149141       8.445047       2.131432       2.296560      13.554325       1.278693       5.448050          -0.000597
          133              C       7.035932       1.003319       9.299937       0.556437      23.950519 0.25422826E+03  0.52751876E+04                                 7.610162                            5.623951      -0.034618       2.041346                    0.999627      22.461337      62.524434       0.632705       0.466542      -1.024867       0.047233      -0.029090       0.008766       0.056161       0.063539      -0.003824       0.041815      -0.077265      -0.118123      -0.074746      -0.027937       0.102683              9.053166      10.104456      -3.237695       0.636400       6.856384      -2.490038      10.198658          -0.004796
          134              C       6.106757       1.791585       8.437300      -0.024569      34.095014 0.42904522E+03  0.10000487E+05                                 9.156312                            6.909776       0.018040       2.017189                    0.999393      27.063556      76.141369       0.629697       0.417307      -1.069281      -0.024186       0.024420      -0.023202       0.041468       0.007337      -0.003673       0.000910       0.002883      -0.025006      -0.009958      -0.001946       0.011905             10.860545      11.491029      -4.570285       1.857559       8.953079      -3.713072      12.137526           0.010473
          135              C       6.398633       2.014291       7.111439      -0.084492      32.173679 0.43959098E+03  0.10462802E+05                                 9.090226                            7.213717      -0.268479       1.899057                    0.998175      29.686594      88.590732       0.579704       0.443916      -1.037376      -0.026667       0.020020      -0.000603       0.033351       0.013296      -0.001791       0.017752      -0.003988      -0.050483      -0.027384       0.001483       0.025902             10.270316      10.129074      -3.682761       1.003438       9.033902      -3.294604      11.647971           0.002637
          136              C       5.579572       2.779793       6.314976      -0.137929      32.360388 0.44988457E+03  0.10753829E+05                                 9.047987                            7.226981      -0.149555       1.933686                    0.998177      30.044152      89.411857       0.588573       0.435355      -1.044000       0.019993      -0.015025       0.018276       0.030976       0.023152      -0.006437       0.007031      -0.016721       0.032537      -0.032062       0.012282       0.019780             10.258321      10.931990      -4.894510       1.173400      10.356471      -3.043454       9.486504           0.002397
          137              C       4.424137       3.337567       6.830195       0.103941      33.721868 0.44274697E+03  0.10494173E+05                                 9.454761                            7.253258      -0.443309       1.864590                    0.998730      27.556664      80.484595       0.579925       0.445597      -1.042579      -0.023147       0.030922      -0.030294       0.049088      -0.014055       0.033959      -0.033883      -0.013937      -0.013043      -0.043741      -0.011694       0.055435             11.239397      10.896120      -4.612722       1.260728      10.984739      -4.512433      11.837330           0.001804
          138              C       4.091535       3.070114       8.156057      -0.140952      32.442140 0.43247077E+03  0.10198065E+05                                 8.931024                            7.002184       0.040703       1.989086                    0.999341      29.670843      86.644190       0.610947       0.425149      -1.054122       0.014064      -0.028196       0.021015       0.037874       0.012471      -0.022622       0.020614       0.019481      -0.037207      -0.040579       0.012073       0.028505             10.108764       9.591090      -3.710871       1.188215       9.078064      -4.040864      11.657138           0.000169
          139              C       2.640454       5.178804       6.688392       0.699896      19.730750 0.27475258E+03  0.58309653E+04                                 6.941384                            6.047047      -0.324059       1.949926                    0.999563      22.237903      63.245073       0.578271       0.499087      -1.004595      -0.036045       0.048057       0.039828       0.072076       0.017186       0.013036      -0.024385       0.015290       0.003665      -0.038551       0.017078       0.021473              7.507726       8.187339      -1.231268      -0.462482       8.297342       0.203131       6.038497           0.000193
          140              C       4.214470       9.595921       3.422188       0.610152      22.317400 0.24207943E+03  0.49825208E+04                                 7.369324                            5.555271      -0.071844       2.036819                    0.999637      22.176005      62.315337       0.622488       0.478062      -1.014438      -0.024371      -0.000996      -0.054512       0.059720      -0.045105      -0.040504       0.028482      -0.077490      -0.174730      -0.081228      -0.019246       0.100474              8.637539       9.216724       1.212156       2.682164       5.074989      -1.282979      11.620904           0.000132
          141              C       4.868361       9.534307       4.748049      -0.032797      34.852681 0.42868159E+03  0.99742898E+04                                 9.232900                            6.857490      -0.001975       2.008276                    0.999281      27.054955      75.662308       0.639930       0.411364      -1.074801       0.019518      -0.007037       0.037748       0.043074       0.002871      -0.003348      -0.006038       0.003886      -0.014285      -0.008861       0.000212       0.008649             11.018502      11.389264       1.742468       4.248982       5.960921      -1.143839      15.705321           0.006316
          142              C       4.196369       8.961573       5.825755      -0.080306      31.808895 0.43306002E+03  0.10253795E+05                                 8.972576                            7.131309      -0.202297       1.919625                    0.998584      29.462076      87.272509       0.587419       0.440374      -1.040982       0.027943       0.000083       0.011478       0.030208      -0.006533      -0.002500       0.013933      -0.006062      -0.076953      -0.029900       0.006278       0.023622              9.961834      10.062154       1.701997       2.271529       5.941732      -1.074813      13.881615          -0.000153
          143              C       4.785399       8.879074       7.061808      -0.157227      34.042665 0.46037229E+03  0.11084486E+05                                 9.344374                            7.308237      -0.244353       1.894321                    0.998086      30.786150      92.397642       0.584726       0.435058      -1.042635      -0.010409      -0.004080      -0.034899       0.036646      -0.006910      -0.019929      -0.004966      -0.024237      -0.040597      -0.031140       0.010418       0.020722             10.524221      11.858865       2.528372       3.644164       6.184634       0.130096      13.529164           0.000880
          144              C       6.055472       9.385010       7.267422       0.103757      34.059606 0.44516367E+03  0.10564983E+05                                 9.485086                            7.253114      -0.460701       1.858796                    0.998729      27.603134      80.651028       0.582367       0.443160      -1.044093       0.023715       0.001814       0.043681       0.049737      -0.004695       0.038254       0.010260      -0.002720       0.116957      -0.042661      -0.015648       0.058310             11.158266      11.744585       2.612645       4.242434       6.547002       0.348316      15.183212          -0.000127
          145              C       6.722939       9.948354       6.199170      -0.137940      31.314689 0.42796979E+03  0.10064164E+05                                 8.719120                            6.974899       0.038590       1.992630                    0.999334      29.422500      85.761671       0.611009       0.426279      -1.053570      -0.011252      -0.001112      -0.034079       0.035905       0.006016      -0.013190       0.010159       0.015807      -0.073089      -0.031614       0.007356       0.024258              9.650128       8.921608       1.530951       2.638669       5.612755      -0.605388      14.416022           0.000818
          146              C       6.136925      10.018544       4.958391      -0.083733      32.039965 0.41974153E+03  0.98308782E+04                                 8.929823                            6.964490      -0.079504       1.960775                    0.999148      28.927552      84.372924       0.603487       0.433339      -1.048399       0.001733      -0.017723       0.028453       0.033566      -0.006770      -0.017511       0.002863      -0.015475      -0.042255      -0.026192       0.005695       0.020498             10.064091      10.629080       2.084636       2.966634       6.021108      -0.722783      13.542085           0.001426
          147              C       6.793834       9.286059       8.626371      -0.313832      38.067279 0.51400966E+03  0.12654039E+05                                11.043729                            8.520547      -0.445996       1.835719                    0.994818      32.087970      95.700632       0.469735       0.529657      -0.997894      -0.005491       0.077139      -0.052211       0.093309       0.020259       0.032485       0.002229       0.000897      -0.000987      -0.037153      -0.002297       0.039450             13.192564      10.859994       0.871630       1.593700      13.985079       2.113796      14.732621           0.000011
          148              C       0.295646       8.154273       8.484568       0.697818      20.481742 0.28190806E+03  0.60197644E+04                                 7.078993                            6.094276      -0.363687       1.935658                    0.999465      22.349024      63.700422       0.580585       0.494047      -1.007421       0.050855      -0.050727      -0.010269       0.072560       0.026359       0.008387      -0.004411      -0.008024       0.045452      -0.035911       0.015581       0.020330              7.654212       7.573461      -1.031984       0.025286       8.237858       0.713188       7.151316           0.000010
          149              C       5.857117       8.918790       9.789159       0.704388      20.696175 0.28484909E+03  0.60867360E+04                                 7.096402                            6.113186      -0.400776       1.924899                    0.999488      22.187360      62.868000       0.582619       0.491985      -1.010403      -0.048180      -0.011349       0.050602       0.070786      -0.004065       0.027106       0.002630      -0.021537      -0.025603      -0.035087       0.015205       0.019882              7.622950       7.209964       0.214950      -0.435938       6.617267      -0.501907       9.041619           0.000046
          150              C       7.431887      10.635608       8.973790       0.103370      35.034352 0.44254661E+03  0.10477612E+05                                 9.625308                            7.201244      -0.485326       1.850829                    0.998695      27.521976      80.072481       0.588729       0.439428      -1.047280      -0.023514      -0.042980      -0.014238       0.051018       0.035829       0.008522       0.023906      -0.059338      -0.015704      -0.044091      -0.014977       0.059068             11.469683      11.025582       2.692115       3.094793      16.368647       3.091613       7.014819           0.000750
          151              C       6.680704      11.779992       8.805989      -0.142863      33.593633 0.42767178E+03  0.10052486E+05                                 9.125729                            6.952755      -0.004804       1.973204                    0.999447      29.596460      86.166933       0.614764       0.423872      -1.055369       0.014018       0.026989       0.007138       0.031239      -0.010053       0.008586      -0.007202       0.052362       0.020003      -0.032197       0.003138       0.029058             10.520016       8.787128       1.611688       1.921200      16.908807       2.642084       5.864112          -0.000029
          152              C       7.162637      13.017876       9.129773      -0.088864      33.252191 0.40843782E+03  0.94565877E+04                                 9.014410                            6.762529       0.113965       2.016867                    0.999744      28.535192      81.491942       0.630048       0.419878      -1.061672       0.005493      -0.028363       0.001094       0.028910      -0.019075      -0.001208      -0.008610       0.012134       0.021548      -0.025431       0.007247       0.018183             10.425833       9.940124       2.110448       2.325782      15.639240       2.223995       5.698135           0.000446
          153              C       0.923141      13.145822       9.611905      -0.029706      37.002229 0.42020756E+03  0.96919608E+04                                 9.540013                            6.729185       0.062090       2.026953                    0.999305      26.739062      73.544402       0.657152       0.404103      -1.083661      -0.021828      -0.042604      -0.005550       0.048191      -0.002075       0.003646       0.000303       0.004626       0.015382      -0.005939      -0.001069       0.007008             11.825442      10.484881       3.225028       2.586910      18.991791       2.765753       5.999654           0.001509
          154              C       1.677341      12.013857       9.782069      -0.080490      32.125889 0.39184279E+03  0.89905181E+04                                 8.819668                            6.629158       0.059918       2.001280                    0.999703      28.387759      81.049824       0.634742       0.420568      -1.059850      -0.024886      -0.020244      -0.001168       0.032102      -0.004352       0.002441      -0.007918       0.040001       0.041861      -0.028809       0.011057       0.017751             10.128739       9.064120       1.329332       1.893918      15.816173       2.086334       5.505924           0.000488
          155              C       1.175044      10.775315       9.472465      -0.148131      34.943721 0.44416199E+03  0.10559492E+05                                 9.425948                            7.123523      -0.024572       1.966281                    0.999276      30.037533      88.501213       0.601347       0.428430      -1.050539       0.010988       0.033829       0.019858       0.040737      -0.024088      -0.003269      -0.017508       0.013100       0.047637      -0.037721       0.010970       0.026751             10.800165      10.996642       2.355851       2.791935      15.079936       2.574965       6.323918           0.000260
          156              C       4.933976       2.312540       8.935975      -0.087685      31.492387 0.41466467E+03  0.96737756E+04                                 8.775391                            6.873753       0.049292       1.996374                    0.999699      28.963202      84.063568       0.614448       0.427289      -1.053036      -0.005474       0.011288      -0.028154       0.030822       0.021006      -0.009309       0.014849      -0.014491       0.022186      -0.032623       0.009697       0.022926              9.941861      10.270217      -3.905512       0.865408       8.573001      -3.109872      10.982365           0.001025
          157              C       3.989718      12.600525      17.725421      -0.312669      36.723055 0.49036153E+03  0.11944675E+05                                11.039120                            8.501912      -0.445993       1.837330                    0.994775      31.976541      95.231877       0.454883       0.552775      -0.986126      -0.097797       0.000000      -0.000000       0.097797       0.000000      -0.000000      -0.034859       0.023795       0.054909      -0.041402       0.002746       0.038656             13.422640      13.403540       0.000009      -0.000002      16.373424      -2.977858      10.490954           0.000099
          158              C       3.552282       4.200175       5.908474      -0.312669      36.723057 0.49036156E+03  0.11944676E+05                                11.039121                            8.501912      -0.445993       1.837330                    0.994775      31.976542      95.231882       0.454883       0.552775      -0.986126       0.097797      -0.000000       0.000000       0.097797       0.000000      -0.000000      -0.034859       0.023795       0.054909      -0.041402       0.002746       0.038656             13.422641      13.403541      -0.000008       0.000001      16.373426      -2.977858      10.490955           0.000100
          159              O       4.939256       5.028381      22.296688      -0.570364      34.772753 0.50812223E+03  0.12019818E+05                                 8.391067                            6.896881       0.481504       2.203438                    0.998233      27.349609      70.850536       0.737578       0.351050      -1.147674       0.039147       0.003473      -0.009520       0.040437      -0.011724       0.006520       0.013876       0.108348       0.113995      -0.076269       0.032884       0.043385              9.465452      11.987187      -3.657823      -3.297033       9.067643       1.755692       7.341528           0.003640
          160              O       6.749336       5.992510      21.439723      -0.524465      34.054192 0.51036842E+03  0.12088634E+05                                 8.289456                            6.958146       0.451782       2.222534                    0.995650      26.518567      68.786171       0.726906       0.355742      -1.143647      -0.000741      -0.014297       0.022886       0.026995       0.035426       0.019554      -0.021324      -0.049243       0.036491      -0.059674       0.018069       0.041606              9.222177       7.446572       1.109511      -1.151133      14.430710      -1.023492       5.789249           0.019402
          161              O       6.965791       9.048805      20.579922      -0.497785      34.930467 0.48068501E+03  0.11222478E+05                                 8.476180                            6.737199       0.517705       2.244856                    0.997221      26.185343      67.555757       0.740881       0.354103      -1.144334       0.024967       0.013708      -0.009827       0.030130       0.023517       0.027333       0.024298       0.025577      -0.111045      -0.051455      -0.007378       0.058833              9.894649      14.572271       4.551744       0.384256       8.195429      -0.911819       6.916248           0.067784
          162              O       0.791910       9.169647      22.293380      -0.401028      30.655262 0.44638011E+03  0.10231096E+05                                 7.798355                            6.588655       0.774817       2.337154                    0.997098      25.429833      65.018041       0.732772       0.364687      -1.135866       0.033832      -0.009156      -0.010533       0.036597      -0.045954       0.031239      -0.010755      -0.008574       0.065415      -0.060474       0.001332       0.059142              8.739719       6.621030       0.003696       1.830132       5.774608      -1.916727      13.823518           0.220951
          163              O       4.453551      -0.419248      15.149562      -0.544092      37.538816 0.54471642E+03  0.13144099E+05                                 8.905952                            7.230064       0.249164       2.139902                    0.996403      27.285795      71.973399       0.705343       0.359870      -1.137743      -0.019798       0.000051       0.019418       0.027731      -0.005264       0.001957       0.025663       0.017567      -0.189774      -0.070424       0.028227       0.042197             10.270838      15.845816      -2.099355      -4.425125       6.356099       0.141036       8.610598           0.032079
          164              O       2.712857       0.633872      14.291888      -0.534370      34.052313 0.52814123E+03  0.12629620E+05                                 8.314115                            7.100644       0.402434       2.198794                    0.995950      26.882778      70.291650       0.715466       0.357995      -1.140713      -0.004687      -0.024797       0.014514       0.029112       0.023309       0.045797      -0.014078      -0.056037       0.075931      -0.072523       0.023627       0.048896              9.166299       7.534259      -0.752269       0.022146       6.587526      -2.556205      13.377112           0.008243
          165              O       5.075766       7.800092      23.327835      -0.690100      50.641925 0.99610334E+03  0.27703364E+05                                10.757170                            9.638209       0.212572       2.044047                    0.997918      32.383626      89.077401       0.629736       0.349719      -1.156156       0.097813      -0.038563       0.071254       0.127011      -0.047843       0.067850      -0.014932       0.189432      -0.102068      -0.089147      -0.060281       0.149428             12.070229      11.636679      -1.555683      -2.728253       9.086217       2.367262      15.487791           0.528566
          166              O       4.939256       2.273669      13.154153      -0.570366      34.772766 0.50812256E+03  0.12019827E+05                                 8.391067                            6.896882       0.481512       2.203440                    0.998234      27.349627      70.850580       0.737578       0.351050      -1.147674       0.039148      -0.003473       0.009520       0.040438       0.011724      -0.006521       0.013876       0.108346       0.113995      -0.076268       0.032883       0.043385              9.465451      11.987186       3.657821       3.297032       9.067641       1.755690       7.341527           0.003647
          167              O       6.749336       1.309540      14.011118      -0.524466      34.054228 0.51036902E+03  0.12088652E+05                                 8.289462                            6.958151       0.451785       2.222534                    0.995650      26.518583      68.786223       0.726905       0.355742      -1.143647      -0.000741       0.014297      -0.022887       0.026996      -0.035426      -0.019554      -0.021324      -0.049242       0.036490      -0.059673       0.018068       0.041605              9.222184       7.446576      -1.109512       1.151134      14.430724      -1.023493       5.789253           0.019402
          168              O       6.965791      16.152245      14.870919      -0.497784      34.930354 0.48068329E+03  0.11222431E+05                                 8.476183                            6.737202       0.517705       2.244857                    0.997221      26.185248      67.555568       0.740878       0.354104      -1.144333       0.024968      -0.013709       0.009832       0.030133      -0.023519      -0.027338       0.024295       0.025582      -0.110998      -0.051443      -0.007390       0.058832              9.894652      14.572271      -4.551744      -0.384258       8.195433      -0.911819       6.916252           0.067797
          169              O       0.791910      16.031403      13.157461      -0.401017      30.654757 0.44637082E+03  0.10230849E+05                                 7.798371                            6.588669       0.774762       2.337141                    0.997098      25.429287      65.016939       0.732756       0.364696      -1.135857       0.033836       0.009151       0.010541       0.036602       0.045914      -0.031233      -0.010759      -0.008506       0.065324      -0.060413       0.001297       0.059116              8.739738       6.621044      -0.003697      -1.830136       5.774620      -1.916728      13.823551           0.220971
          170              O       4.453551       7.721298      20.301279      -0.544091      37.538849 0.54471696E+03  0.13144114E+05                                 8.905951                            7.230063       0.249163       2.139901                    0.996403      27.285820      71.973447       0.705344       0.359869      -1.137744      -0.019798      -0.000050      -0.019418       0.027731       0.005263      -0.001957       0.025664       0.017566      -0.189785      -0.070428       0.028229       0.042199             10.270836      15.845814       2.099355       4.425124       6.356098       0.141036       8.610597           0.032077
          171              O       2.712857       6.668178      21.158953      -0.534369      34.052288 0.52814076E+03  0.12629605E+05                                 8.314110                            7.100639       0.402436       2.198795                    0.995950      26.882768      70.291613       0.715467       0.357995      -1.140713      -0.004687       0.024797      -0.014514       0.029113      -0.023310      -0.045797      -0.014078      -0.056037       0.075931      -0.072523       0.023628       0.048896              9.166294       7.534255       0.752269      -0.022146       6.587522      -2.556202      13.377106           0.008243
          172              O       5.075766      -0.498042      12.123006      -0.690100      50.641402 0.99609078E+03  0.27702945E+05                                10.757144                            9.638189       0.212575       2.044049                    0.997918      32.383359      89.076736       0.629732       0.349722      -1.156153       0.097813       0.038562      -0.071257       0.127012       0.047841      -0.067856      -0.014941       0.189438      -0.102036      -0.089153      -0.060279       0.149432             12.070197      11.636638       1.555678       2.728239       9.086199       2.367258      15.487753           0.528542
          173              O       2.602744      11.772319       1.337206      -0.570364      34.772718 0.50812170E+03  0.12019802E+05                                 8.391059                            6.896876       0.481509       2.203440                    0.998234      27.349601      70.850495       0.737578       0.351050      -1.147674      -0.039147      -0.003473       0.009520       0.040438      -0.011724       0.006520       0.013876       0.108348       0.113996      -0.076269       0.032883       0.043385              9.465443      11.987173      -3.657817      -3.297028       9.067634       1.755689       7.341520           0.003643
          174              O       0.792664      10.808190       2.194171      -0.524465      34.054207 0.51036865E+03  0.12088641E+05                                 8.289459                            6.958148       0.451784       2.222534                    0.995650      26.518574      68.786193       0.726906       0.355742      -1.143647       0.000741       0.014297      -0.022886       0.026995       0.035426       0.019554      -0.021324      -0.049242       0.036492      -0.059674       0.018069       0.041605              9.222180       7.446574       1.109510      -1.151134      14.430717      -1.023491       5.789250           0.019405
          175              O       0.576209       7.751895       3.053972      -0.497786      34.930608 0.48068719E+03  0.11222541E+05                                 8.476197                            6.737209       0.517710       2.244857                    0.997221      26.185415      67.555966       0.740881       0.354102      -1.144335      -0.024967      -0.013708       0.009825       0.030130       0.023516       0.027331       0.024299       0.025576      -0.111062      -0.051459      -0.007373       0.058832              9.894671      14.572307       4.551758       0.384254       8.195446      -0.911822       6.916260           0.067787
          176              O       6.750090       7.631053       1.340514      -0.401031      30.655497 0.44638438E+03  0.10231212E+05                                 7.798362                            6.588660       0.774837       2.337157                    0.997098      25.430043      65.018513       0.732777       0.364684      -1.135869      -0.033829       0.009159       0.010530       0.036594      -0.045963       0.031242      -0.010754      -0.008602       0.065446      -0.060491       0.001342       0.059149              8.739726       6.621036       0.003697       1.830133       5.774612      -1.916728      13.823529           0.220946
          177              O       3.088449      17.219948       8.484332      -0.544090      37.538747 0.54471526E+03  0.13144062E+05                                 8.905937                            7.230053       0.249167       2.139903                    0.996403      27.285777      71.973301       0.705345       0.359869      -1.137744       0.019799      -0.000051      -0.019418       0.027732      -0.005264       0.001957       0.025664       0.017566      -0.189776      -0.070425       0.028227       0.042198             10.270818      15.845785      -2.099352      -4.425113       6.356089       0.141036       8.610580           0.032086
          178              O       4.829143      16.166828       9.342006      -0.534369      34.052299 0.52814098E+03  0.12629612E+05                                 8.314113                            7.100643       0.402431       2.198794                    0.995950      26.882769      70.291628       0.715466       0.357995      -1.140713       0.004687       0.024797      -0.014514       0.029112       0.023310       0.045797      -0.014078      -0.056036       0.075931      -0.072523       0.023627       0.048896              9.166298       7.534257      -0.752268       0.022145       6.587525      -2.556204      13.377111           0.008248
          179              O       2.466234       9.000608       0.306059      -0.690109      50.642236 0.99611077E+03  0.27703635E+05                                10.757237                            9.638264       0.212557       2.044041                    0.997918      32.383691      89.077810       0.629732       0.349721      -1.156154      -0.097810       0.038565      -0.071258       0.127011      -0.047843       0.067845      -0.014941       0.189415      -0.102034      -0.089144      -0.060272       0.149416             12.070310      11.636755      -1.555697      -2.728280       9.086271       2.367285      15.487905           0.528532
          180              O       2.602744      14.527031      10.479741      -0.570365      34.772781 0.50812280E+03  0.12019835E+05                                 8.391071                            6.896884       0.481511       2.203440                    0.998234      27.349627      70.850592       0.737578       0.351050      -1.147674      -0.039148       0.003474      -0.009519       0.040438       0.011725      -0.006521       0.013876       0.108347       0.113996      -0.076268       0.032883       0.043385              9.465456      11.987192       3.657823       3.297034       9.067646       1.755692       7.341530           0.003645
          181              O       0.792664      15.491160       9.622776      -0.524466      34.054243 0.51036930E+03  0.12088661E+05                                 8.289465                            6.958152       0.451784       2.222534                    0.995650      26.518590      68.786247       0.726905       0.355742      -1.143647       0.000741      -0.014297       0.022887       0.026996      -0.035426      -0.019554      -0.021324      -0.049242       0.036490      -0.059673       0.018068       0.041605              9.222187       7.446578      -1.109513       1.151135      14.430728      -1.023493       5.789254           0.019405
          182              O       0.576209       0.648455       8.762975      -0.497786      34.930406 0.48068416E+03  0.11222455E+05                                 8.476183                            6.737203       0.517710       2.244858                    0.997221      26.185293      67.555664       0.740879       0.354104      -1.144333      -0.024968       0.013709      -0.009831       0.030133      -0.023518      -0.027336       0.024296       0.025581      -0.111014      -0.051447      -0.007385       0.058832              9.894652      14.572270      -4.551744      -0.384258       8.195433      -0.911820       6.916252           0.067794
          183              O       6.750090       0.769297      10.476433      -0.401023      30.654926 0.44637394E+03  0.10230932E+05                                 7.798366                            6.588665       0.774780       2.337145                    0.997098      25.429472      65.017312       0.732761       0.364693      -1.135860      -0.033834      -0.009154      -0.010537       0.036600       0.045927      -0.031236      -0.010758      -0.008533       0.065356      -0.060434       0.001309       0.059125              8.739732       6.621039      -0.003697      -1.830134       5.774616      -1.916727      13.823542           0.220958
          184              O       3.088449       9.079402       3.332615      -0.544093      37.538894 0.54471768E+03  0.13144137E+05                                 8.905964                            7.230073       0.249162       2.139900                    0.996403      27.285823      71.973505       0.705343       0.359870      -1.137743       0.019798       0.000051       0.019418       0.027731       0.005263      -0.001957       0.025664       0.017565      -0.189777      -0.070425       0.028228       0.042197             10.270854      15.845843       2.099359       4.425135       6.356106       0.141038       8.610613           0.032079
          185              O       4.829143      10.132522       2.474941      -0.534370      34.052284 0.52814081E+03  0.12629607E+05                                 8.314108                            7.100639       0.402436       2.198795                    0.995950      26.882770      70.291614       0.715467       0.357995      -1.140713       0.004687      -0.024797       0.014515       0.029112      -0.023310      -0.045797      -0.014078      -0.056036       0.075931      -0.072523       0.023627       0.048896              9.166291       7.534255       0.752269      -0.022146       6.587521      -2.556201      13.377098           0.008242
          186              O       2.466234      17.298742      11.510888      -0.690103      50.641493 0.99609307E+03  0.27703017E+05                                10.757140                            9.638186       0.212574       2.044049                    0.997918      32.383424      89.076847       0.629734       0.349721      -1.156154      -0.097809      -0.038563       0.071256       0.127008       0.047845      -0.067845      -0.014944       0.189416      -0.102036      -0.089145      -0.060273       0.149418             12.070191      11.636634       1.555676       2.728236       9.086195       2.367256      15.487745           0.528550
          187              F       4.206173      14.255899      19.406972      -0.197838      14.386139 0.20754471E+03  0.38825187E+04                                 4.500703                            4.343214       0.854770       2.525035                    0.997760      18.831764      41.871839       0.960643       0.340833      -1.168796      -0.001091      -0.003195      -0.012227       0.012685      -0.041180      -0.048803       0.043151       0.000012       0.039829      -0.049155      -0.040687       0.089842              4.541100       4.218208      -0.622845      -0.634729       5.113592       1.147154       4.291502           0.000039
          188              F       5.897090      12.974897      19.155980      -0.213506      14.237152 0.20156114E+03  0.37432899E+04                                 4.474144                            4.258971       0.900989       2.527509                    0.998990      18.994253      42.086628       0.977295       0.337469      -1.171642       0.000131      -0.000610       0.000490       0.000793      -0.045026       0.045525      -0.040164       0.056962      -0.049135      -0.058579      -0.035144       0.093723              4.587302       5.781200      -0.659087       1.107037       4.250529      -0.450673       3.730175           0.000029
          189              F       5.458145      14.469949      17.708877      -0.196977      16.965309 0.24822566E+03  0.48388814E+04                                 5.064976                            4.755455       0.781895       2.496494                    0.997231      18.970143      42.562605       0.919685       0.341640      -1.172248      -0.000601      -0.000997      -0.001902       0.002230       0.035049      -0.036884      -0.061957      -0.037992       0.007784      -0.053734      -0.041163       0.094896              5.307852       5.538155       1.737467      -0.779105       6.064883      -1.088935       4.320518           0.000078
          190              F       6.260614      16.898412      19.478346      -0.192738      16.205762 0.23260775E+03  0.44566158E+04                                 4.869943                            4.577829       0.884091       2.540302                    0.997567      18.709071      41.470871       0.946235       0.337852      -1.176770       0.008207      -0.000067       0.004138       0.009191      -0.026616       0.063669      -0.023292       0.078925       0.021277      -0.052281      -0.043500       0.095780              5.024706       6.405153       0.099865       1.660636       4.015795       0.149878       4.653170           0.000003
          191              F       0.260199      15.453404      19.802367      -0.204784      15.360665 0.21763567E+03  0.41197840E+04                                 4.758303                            4.456039       0.764608       2.485790                    0.997478      19.026372      42.551867       0.945720       0.342136      -1.167714       0.003374       0.002254      -0.001772       0.004427      -0.056113      -0.026328       0.048820      -0.070512      -0.064356      -0.055574      -0.046355       0.101929              4.945813       4.123402      -0.653167      -0.559260       6.445317       1.624435       4.268720          -0.000008
          192              F       6.689754      16.207204      21.456976      -0.206247      14.660868 0.20452581E+03  0.38204343E+04                                 4.608541                            4.320054       0.673602       2.448445                    0.998138      19.120182      42.787741       0.958252       0.342185      -1.165079       0.002700       0.001756       0.003264       0.004586       0.008762      -0.050268      -0.032509       0.003729       0.177043      -0.052991      -0.038079       0.091070              4.748817       4.101491       0.609532      -1.096648       3.954186      -0.759438       6.190773          -0.000001
          193              F       2.748305       0.215522      21.664954      -0.199546      13.640650 0.18753729E+03  0.34147365E+04                                 4.305973                            4.076542       1.112402       2.612340                    0.999411      18.583395      40.543140       1.012300       0.332298      -1.178199      -0.010817      -0.006751      -0.003404       0.013197       0.065677       0.003410       0.002083       0.044450      -0.144086      -0.048171      -0.045290       0.093462              4.388826       5.616505       1.293910       0.354185       3.953311       0.147040       3.596663           0.000007
          194              F       2.145699      16.065880      21.547730      -0.212259      13.550224 0.19169826E+03  0.35187805E+04                                 4.310401                            4.145151       0.835364       2.501220                    0.998962      18.980557      41.929323       0.992746       0.336120      -1.171805       0.000329       0.000080      -0.001323       0.001366      -0.046808      -0.011383       0.005604      -0.114589      -0.129553      -0.057903      -0.038270       0.096173              4.316189       3.692409      -0.894351       0.023955       5.464549      -0.084833       3.791610           0.000010
          195              F       1.077752      -0.465413      22.779292      -0.206594      15.961010 0.21701022E+03  0.41045921E+04                                 4.888105                            4.436900       0.716011       2.457805                    0.998603      19.141035      42.777299       0.951932       0.340181      -1.169502      -0.001159      -0.003041       0.000869       0.003369      -0.006467      -0.058077       0.012555       0.026598       0.187718      -0.048389      -0.046017       0.094406              5.231705       4.063582       0.028696      -1.339789       3.469537      -0.363612       8.161997           0.000006
          196              F       4.206173      10.945151      16.043869      -0.197838      14.386128 0.20754450E+03  0.38825138E+04                                 4.500701                            4.343212       0.854772       2.525037                    0.997760      18.831755      41.871811       0.960643       0.340833      -1.168796      -0.001091       0.003195       0.012226       0.012684       0.041180       0.048803       0.043151       0.000012       0.039829      -0.049155      -0.040687       0.089842              4.541098       4.218206       0.622845       0.634728       5.113588       1.147153       4.291500           0.000043
          197              F       5.897090      12.226153      16.294861      -0.213506      14.237157 0.20156122E+03  0.37432918E+04                                 4.474145                            4.258972       0.900988       2.527509                    0.998990      18.994252      42.086630       0.977295       0.337469      -1.171642       0.000131       0.000610      -0.000490       0.000793       0.045026      -0.045525      -0.040163       0.056962      -0.049135      -0.058579      -0.035144       0.093723              4.587303       5.781202       0.659087      -1.107037       4.250531      -0.450674       3.730176           0.000033
          198              F       5.458145      10.731101      17.741964      -0.196977      16.965309 0.24822567E+03  0.48388816E+04                                 5.064976                            4.755455       0.781896       2.496495                    0.997231      18.970143      42.562604       0.919685       0.341640      -1.172248      -0.000601       0.000996       0.001902       0.002229      -0.035049       0.036884      -0.061957      -0.037992       0.007783      -0.053733      -0.041163       0.094896              5.307852       5.538154      -1.737466       0.779105       6.064883      -1.088935       4.320518           0.000078
          199              F       6.260614       8.302638      15.972495      -0.192739      16.205762 0.23260776E+03  0.44566160E+04                                 4.869943                            4.577829       0.884094       2.540303                    0.997567      18.709072      41.470873       0.946235       0.337852      -1.176770       0.008206       0.000068      -0.004138       0.009191       0.026616      -0.063669      -0.023292       0.078925       0.021277      -0.052281      -0.043499       0.095780              5.024706       6.405153      -0.099865      -1.660636       4.015795       0.149878       4.653170           0.000005
          200              F       0.260199       9.747646      15.648474      -0.204785      15.360667 0.21763571E+03  0.41197849E+04                                 4.758304                            4.456040       0.764611       2.485791                    0.997478      19.026371      42.551866       0.945720       0.342136      -1.167714       0.003374      -0.002254       0.001771       0.004427       0.056113       0.026328       0.048820      -0.070512      -0.064356      -0.055574      -0.046355       0.101929              4.945814       4.123403       0.653167       0.559260       6.445318       1.624435       4.268721          -0.000005
          201              F       6.689754       8.993846      13.993865      -0.206249      14.660883 0.20452607E+03  0.38204404E+04                                 4.608546                            4.320058       0.673601       2.448445                    0.998138      19.120184      42.787758       0.958251       0.342186      -1.165079       0.002700      -0.001756      -0.003264       0.004586      -0.008762       0.050268      -0.032509       0.003729       0.177043      -0.052991      -0.038079       0.091070              4.748822       4.101495      -0.609533       1.096650       3.954190      -0.759439       6.190781           0.000008
          202              F       2.748305       7.086528      13.785887      -0.199547      13.640653 0.18753734E+03  0.34147376E+04                                 4.305974                            4.076543       1.112402       2.612340                    0.999411      18.583396      40.543144       1.012299       0.332298      -1.178199      -0.010817       0.006751       0.003404       0.013197      -0.065677      -0.003410       0.002083       0.044450      -0.144086      -0.048171      -0.045290       0.093462              4.388827       5.616506      -1.293910      -0.354185       3.953312       0.147040       3.596664           0.000013
          203              F       2.145699       9.135170      13.903111      -0.212261      13.550231 0.19169839E+03  0.35187834E+04                                 4.310403                            4.145153       0.835363       2.501220                    0.998962      18.980559      41.929332       0.992746       0.336120      -1.171805       0.000329      -0.000080       0.001323       0.001366       0.046808       0.011383       0.005604      -0.114589      -0.129553      -0.057903      -0.038270       0.096173              4.316191       3.692410       0.894352      -0.023955       5.464551      -0.084833       3.791612           0.000019
          204              F       1.077752       7.767463      12.671549      -0.206595      15.961020 0.21701038E+03  0.41045960E+04                                 4.888108                            4.436901       0.716011       2.457805                    0.998603      19.141041      42.777318       0.951932       0.340181      -1.169502      -0.001159       0.003041      -0.000869       0.003369       0.006467       0.058077       0.012555       0.026598       0.187718      -0.048389      -0.046017       0.094406              5.231708       4.063584      -0.028696       1.339790       3.469538      -0.363612       8.162002           0.000013
          205              F       3.335827       2.544801       4.226922      -0.197838      14.386133 0.20754460E+03  0.38825160E+04                                 4.500702                            4.343213       0.854772       2.525036                    0.997760      18.831758      41.871821       0.960643       0.340833      -1.168796       0.001091       0.003195       0.012227       0.012684      -0.041180      -0.048803       0.043151       0.000012       0.039829      -0.049155      -0.040688       0.089842              4.541099       4.218207      -0.622845      -0.634729       5.113590       1.147154       4.291500           0.000042
          206              F       1.644910       3.825803       4.477914      -0.213507      14.237158 0.20156124E+03  0.37432923E+04                                 4.474145                            4.258972       0.900989       2.527509                    0.998990      18.994254      42.086634       0.977295       0.337469      -1.171642      -0.000131       0.000610      -0.000490       0.000793      -0.045026       0.045525      -0.040163       0.056962      -0.049135      -0.058579      -0.035144       0.093723              4.587303       5.781202      -0.659087       1.107037       4.250531      -0.450674       3.730176           0.000033
          207              F       2.083855       2.330751       5.925017      -0.196977      16.965300 0.24822550E+03  0.48388775E+04                                 5.064974                            4.755453       0.781896       2.496495                    0.997231      18.970140      42.562592       0.919685       0.341640      -1.172248       0.000601       0.000996       0.001902       0.002229       0.035049      -0.036884      -0.061957      -0.037992       0.007784      -0.053733      -0.041163       0.094896              5.307849       5.538152       1.737465      -0.779104       6.064880      -1.088934       4.320517           0.000080
          208              F       1.281386      -0.097712       4.155548      -0.192739      16.205758 0.23260767E+03  0.44566140E+04                                 4.869943                            4.577828       0.884094       2.540303                    0.997567      18.709069      41.470865       0.946235       0.337852      -1.176770      -0.008206       0.000067      -0.004138       0.009191      -0.026616       0.063669      -0.023292       0.078925       0.021277      -0.052281      -0.043499       0.095780              5.024705       6.405152       0.099865       1.660636       4.015795       0.149878       4.653169           0.000006
          209              F       7.281801       1.347296       3.831527      -0.204785      15.360672 0.21763580E+03  0.41197870E+04                                 4.758305                            4.456041       0.764609       2.485790                    0.997478      19.026374      42.551875       0.945720       0.342136      -1.167714      -0.003374      -0.002254       0.001772       0.004427      -0.056113      -0.026328       0.048820      -0.070512      -0.064356      -0.055574      -0.046355       0.101929              4.945815       4.123404      -0.653167      -0.559261       6.445320       1.624436       4.268722          -0.000005
          210              F       0.852246       0.593496       2.176918      -0.206250      14.660898 0.20452635E+03  0.38204470E+04                                 4.608549                            4.320062       0.673599       2.448444                    0.998138      19.120192      42.787786       0.958251       0.342186      -1.165079      -0.002700      -0.001756      -0.003264       0.004585       0.008762      -0.050268      -0.032509       0.003729       0.177043      -0.052991      -0.038079       0.091070              4.748825       4.101498       0.609534      -1.096651       3.954193      -0.759439       6.190785           0.000002
          211              F       4.793695      16.585178       1.968940      -0.199546      13.640651 0.18753731E+03  0.34147370E+04                                 4.305973                            4.076542       1.112402       2.612340                    0.999411      18.583396      40.543143       1.012300       0.332298      -1.178199       0.010817       0.006751       0.003404       0.013197       0.065677       0.003409       0.002083       0.044450      -0.144086      -0.048171      -0.045290       0.093462              4.388827       5.616505       1.293910       0.354185       3.953312       0.147040       3.596663           0.000008
          212              F       5.396301       0.734820       2.086164      -0.212261      13.550237 0.19169851E+03  0.35187861E+04                                 4.310405                            4.145154       0.835362       2.501219                    0.998962      18.980561      41.929342       0.992746       0.336120      -1.171805      -0.000329      -0.000080       0.001324       0.001366      -0.046808      -0.011383       0.005604      -0.114589      -0.129553      -0.057903      -0.038270       0.096173              4.316193       3.692412      -0.894352       0.023955       5.464554      -0.084833       3.791613           0.000013
          213              F       6.464248      17.266113       0.854602      -0.206596      15.961035 0.21701065E+03  0.41046023E+04                                 4.888111                            4.436904       0.716008       2.457804                    0.998603      19.141049      42.777346       0.951931       0.340181      -1.169502       0.001159       0.003041      -0.000869       0.003369      -0.006467      -0.058077       0.012555       0.026598       0.187718      -0.048389      -0.046017       0.094406              5.231711       4.063586       0.028696      -1.339791       3.469540      -0.363612       8.162007           0.000006
          214              F       3.335827       5.855549       7.590025      -0.197838      14.386135 0.20754463E+03  0.38825169E+04                                 4.500702                            4.343214       0.854771       2.525036                    0.997760      18.831759      41.871826       0.960643       0.340833      -1.168796       0.001091      -0.003195      -0.012227       0.012684       0.041180       0.048803       0.043151       0.000012       0.039829      -0.049155      -0.040687       0.089842              4.541100       4.218207       0.622845       0.634729       5.113591       1.147154       4.291502           0.000045
          215              F       1.644910       4.574547       7.339033      -0.213506      14.237151 0.20156112E+03  0.37432893E+04                                 4.474144                            4.258971       0.900988       2.527509                    0.998990      18.994250      42.086622       0.977295       0.337469      -1.171642      -0.000131      -0.000610       0.000490       0.000793       0.045026      -0.045525      -0.040164       0.056962      -0.049135      -0.058579      -0.035144       0.093723              4.587302       5.781200       0.659086      -1.107037       4.250529      -0.450673       3.730175           0.000036
          216              F       2.083855       6.069599       5.891930      -0.196977      16.965321 0.24822586E+03  0.48388863E+04                                 5.064979                            4.755457       0.781893       2.496494                    0.997231      18.970147      42.562619       0.919685       0.341640      -1.172248       0.000601      -0.000996      -0.001902       0.002229      -0.035048       0.036884      -0.061957      -0.037992       0.007783      -0.053733      -0.041162       0.094896              5.307855       5.538158      -1.737468       0.779106       6.064886      -1.088936       4.320521           0.000080
          217              F       1.281386       8.498062       7.661399      -0.192738      16.205771 0.23260790E+03  0.44566196E+04                                 4.869945                            4.577831       0.884092       2.540302                    0.997567      18.709075      41.470885       0.946234       0.337852      -1.176770      -0.008206      -0.000067       0.004138       0.009191       0.026616      -0.063669      -0.023292       0.078925       0.021277      -0.052281      -0.043499       0.095780              5.024708       6.405156      -0.099865      -1.660637       4.015797       0.149878       4.653172           0.000007
          218              F       7.281801       7.053054       7.985420      -0.204785      15.360665 0.21763569E+03  0.41197843E+04                                 4.758304                            4.456040       0.764610       2.485790                    0.997478      19.026372      42.551867       0.945720       0.342136      -1.167714      -0.003374       0.002254      -0.001772       0.004427       0.056113       0.026328       0.048820      -0.070512      -0.064356      -0.055574      -0.046355       0.101929              4.945813       4.123403       0.653167       0.559260       6.445317       1.624435       4.268721          -0.000003
          219              F       0.852246       7.806854       9.640029      -0.206248      14.660879 0.20452599E+03  0.38204386E+04                                 4.608544                            4.320057       0.673600       2.448445                    0.998138      19.120184      42.787754       0.958252       0.342186      -1.165079      -0.002700       0.001756       0.003264       0.004586      -0.008762       0.050268      -0.032509       0.003729       0.177043      -0.052991      -0.038079       0.091070              4.748820       4.101494      -0.609533       1.096649       3.954188      -0.759438       6.190779           0.000009
          220              F       4.793695       9.714172       9.848007      -0.199546      13.640648 0.18753727E+03  0.34147358E+04                                 4.305973                            4.076542       1.112403       2.612341                    0.999411      18.583395      40.543138       1.012300       0.332298      -1.178199       0.010817      -0.006751      -0.003404       0.013197      -0.065677      -0.003410       0.002083       0.044450      -0.144086      -0.048171      -0.045290       0.093462              4.388826       5.616504      -1.293909      -0.354185       3.953311       0.147040       3.596663           0.000014
          221              F       5.396301       7.665530       9.730783      -0.212260      13.550225 0.19169828E+03  0.35187807E+04                                 4.310401                            4.145151       0.835364       2.501220                    0.998962      18.980557      41.929323       0.992746       0.336120      -1.171805      -0.000329       0.000080      -0.001323       0.001366       0.046808       0.011383       0.005604      -0.114589      -0.129553      -0.057903      -0.038270       0.096173              4.316189       3.692409       0.894351      -0.023955       5.464549      -0.084833       3.791610           0.000021
          222              F       6.464248       9.033237      10.962345      -0.206595      15.961015 0.21701029E+03  0.41045938E+04                                 4.888107                            4.436901       0.716010       2.457805                    0.998603      19.141037      42.777307       0.951932       0.340181      -1.169502       0.001159      -0.003041       0.000869       0.003369       0.006467       0.058077       0.012555       0.026598       0.187718      -0.048389      -0.046017       0.094406              5.231707       4.063583      -0.028696       1.339789       3.469538      -0.363612       8.162000           0.000013

******************************************************
Auxiliary information for the entire system
The total spin magnetic moment of the unit cell is   3.970575
The total net atomic charge of the unit cell is   -0.000003
Accuracy of reproducing the electrostatic potential in the unit cell:
  The inner radius (bohr) =    5.0000
  The outer radius (bohr) =   12.0000
  Valid grid points have density less than (e/(bohr^3)) =    0.0001
  The number of valid grid points were=        47904
  The rms potential error without charges in kcal/mol is=      4.14461
  The rms potential error with partial charges in kcal/mol is=      1.13002
  The RRMSE value at monopole order=      0.27265
  The rms potential error with partial charges and cloud penetration in kcal/mol is=      1.13505
  The RRMSE value at monopole order with cloud penetration is=      0.27386
  The rms potential error with partial charges and atomic dipoles in kcal/mol is=      0.65621
  The RRMSE value at dipole order=      0.15833
  The rms potential error with partial charges, atomic dipoles and cloud penetration in kcal/mol is=      0.63720
  The RRMSE value at dipole order with cloud penetration=      0.15374

******************************************************
The electron densities and ab initio electrostatic potential were computed in VASP using the PBE functional and
projector augmented wave method. See the main text of the journal article for a description of computational details.
The atomic charges, dipoles, and quadrupoles were computed with the DDEC6 method as described in
(a) T. A. Manz and N. Gabaldon Limas, RSC Adv. 6 (2016) 47771-47801 DOI: 10.1039/c6ra04656h
(b) N. Gabaldon Limas and T. A. Manz, RSC Adv. 8 (2018) 2678-2707 DOI: 10.1039/c7ra11829e.
For each atom in the material, the electron cloud parameters were fit to the spherically averaged atom-in-material
electron density using radial positions for which this density was between 10^-4 and 10^-2 electrons per cubic bohr.
The polarizabilities, dispersion coefficients, and quantum Drude oscillator (QDO) parameters were fit using the MCLF method.
The magnetic structure of the system was optimized in VASP from the default ferromagnetic initial guess using spin polarization.
The atomic spin moments (ASMs) were computed on this optimized magnetic structure using the DDEC6 partition as inputs
to the method of T. A. Manz and D. S. Sholl, J. Chem. Theory Comput. 7 (2011) 4146-4164 DOI: 10.1021/ct200539n.
The RMSE and RRMSE were computed using a uniform grid with Ewald summation.
