# Supplementary material for: A collection of forcefield precursors for metal–organic frameworks
Source: RSC Adv. 2019 Nov 13;9(63):36492–507. doi: 10.1039/c9ra07327b (PMC9075174; doi:10.1039/c9ra07327b)
Supplement: RA-009-C9RA07327B-s3994 [file RA-009-C9RA07327B-s3994.xyz]

  568
jmolscript: load "" {1 1 1} spacegroup "x,y,z" unitcell [{     22.477900     0.000000     0.000000 }, {     -8.818914    20.675656     0.000000 }, {      4.839941    11.652125    18.602660 }]
Cu    14.636308    14.729554    10.214907     0.285425
Cu    14.906461    10.302303    13.244164     0.285404
Cu     1.443334    18.902766     5.748222     0.285424
Cu     5.621599    20.978684     8.409518     0.285395
Cu     3.862619    17.598227     8.387753     0.285427
Cu     3.592466    22.025478     5.358496     0.285413
Cu    17.055593    13.425015    12.854438     0.285420
Cu    12.877327    11.349097    10.193142     0.285402
Cu    19.475595    26.382149    17.689083     0.285417
Cu    15.297332    24.893681    14.659826     0.285431
Cu     1.172443     4.232128     3.553108     0.285431
Cu     1.442636     8.889858     0.891812     0.285418
Cu    -0.976668     5.945632     0.913577     0.285420
Cu     3.201595     7.434100     3.942834     0.285434
Cu    17.326484    28.095653    15.049552     0.285432
Cu    17.056291    23.437923    17.710848     0.285418
Cu    10.121387    17.851266     3.743041     0.289146
Cu     5.957602    16.075249     0.907624     0.289163
Cu    19.278422    11.801836     5.558289     0.289142
Cu    19.278402     7.275086     8.393706     0.289138
Cu     8.039505    19.218911     0.912460     0.292903
Cu     8.039485    14.707604     3.738205     0.292914
Cu    17.203622     8.653482     5.563125     0.292907
Cu    21.353202    10.423440     8.388870     0.292902
Cu     8.377540    14.476515    14.859619     0.289143
Cu    12.541325    16.252532    17.695036     0.289162
Cu    -0.779495    20.525945    13.044371     0.289143
Cu    -0.779475    25.052695    10.208954     0.289136
Cu    10.459422    13.108870    17.690200     0.292904
Cu    10.459442    17.620177    14.864455     0.292913
Cu     1.295305    23.674299    13.039535     0.292904
Cu    -2.854275    21.904341    10.213790     0.292899
H     13.101459    16.894965     9.026011     0.074858
H     10.945807    17.410264     8.227957     0.129774
H      9.680179    14.899266    11.111369     0.121006
H     11.917158    14.374791    11.472260     0.077982
H      6.279441    29.699740    15.849466     0.074856
H      7.136940    30.042038    18.016676     0.129772
H     15.143730    13.250000    17.324657     0.121005
H     14.635271    12.632567    15.140705     0.077968
H     -1.150640    17.587702     5.735200     0.074855
H     -2.470377    16.092530     6.989019     0.129805
H     -0.657271    17.748819    10.181236     0.121008
H      0.702814    18.881735     8.672560     0.077977
H      6.872620    23.180941     9.838947     0.074855
H      6.894203    25.533709     9.954283     0.129809
H      3.003346    25.250041     8.953460     0.121006
H      3.371780    22.975217     8.639075     0.077977
H      5.397468    15.432816     9.576649     0.074858
H      7.553120    14.917517    10.374703     0.129774
H      8.818748    17.428515     7.491291     0.121007
H      6.581769    17.952990     7.130400     0.077982
H     12.219486     2.628041     2.753194     0.074855
H     11.361987     2.285743     0.585984     0.129772
H      3.355197    19.077781     1.278003     0.121005
H      3.863656    19.695214     3.461955     0.077968
H     19.649567    14.740079    12.867460     0.074855
H     20.969304    16.235251    11.613641     0.129805
H     19.156198    14.578962     8.421424     0.121008
H     17.796113    13.446046     9.930100     0.077978
H     11.626307     9.146840     8.763713     0.074855
H     11.604724     6.794072     8.648377     0.129809
H     15.495581     7.077740     9.649200     0.121006
H     15.127147     9.352564     9.963585     0.077977
H     -5.248280    14.167803     0.275319     0.074861
H     -3.928558    12.387154     1.073373     0.129807
H     21.576175    21.889984    16.792621     0.121007
H     20.216103    23.741836    16.431730     0.077985
H     14.046320    24.568709    12.054524     0.074859
H     14.024751    25.491762     9.887314     0.129775
H     -4.562289    26.268437    10.579333     0.121012
H     17.547163    25.558493    12.763285     0.077974
H     14.639516    22.005842     3.566130     0.074855
H     13.782011    20.205314     2.312311     0.129778
H      5.775117    13.499356    17.722754     0.121007
H      1.443640     3.542744     0.628770     0.077972
H      7.817444    22.556733    18.065043     0.074851
H      9.973103    23.499664    17.949707     0.129804
H      6.398762     8.157347     0.347870     0.121007
H      4.161778     7.603741     0.662255     0.077974
H     23.747207    18.159978    18.327341     0.074860
H     22.427485    19.940627    17.529287     0.129807
H     -3.077248    10.437797     1.810039     0.121008
H     -1.717176     8.585945     2.170930     0.077985
H      4.452607     7.759072     6.548136     0.074859
H      4.474176     6.836019     8.715346     0.129775
H     23.061216     6.059344     8.023327     0.121012
H      0.951764     6.769288     5.839375     0.077974
H      3.859411    10.321939    15.036530     0.074855
H      4.716916    12.122467    16.290349     0.129778
H     12.723810    18.828425     0.879906     0.121006
H     17.055287    28.785037    17.973890     0.077972
H     10.681483     9.771048     0.537617     0.074852
H      8.525824     8.828117     0.652953     0.129804
H     12.100165    24.170434    18.254790     0.121007
H     14.337149    24.724040    17.940405     0.077974
H     12.174001    19.889565     4.442315     0.088552
H     12.336499    21.959163     5.392911     0.119657
H      8.396342    21.814975     6.176083     0.133706
H      8.384704    19.711052     5.266413     0.093067
H      6.339919    20.975783     2.565307     0.091638
H     15.201209     2.416411     3.547527     0.121741
H     18.911596     2.854951     2.204415     0.118846
H     18.792516     0.756670     1.257540     0.100094
H      3.880295    14.053263     0.234394     0.088553
H      1.985750    13.127904     1.110579     0.119649
H      2.260739    15.693404     4.193040     0.133707
H      4.106724    16.585505     3.168033     0.093068
H      6.126816    15.337088     5.895183     0.091637
H      4.207761    14.460589     6.892286     0.121743
H      4.293063    11.514512     4.232105     0.118850
H      6.190049    12.438259     3.303832     0.100090
H     18.208885    13.604017     3.445213     0.088555
H     16.368985    14.878912     2.995028     0.119660
H     14.955720    13.977136     6.648591     0.133708
H     16.886381    12.793747     7.003901     0.093075
H     14.920799     9.759157     7.070871     0.091638
H     12.990827    11.022279     6.717421     0.121736
H     14.043193    11.378418     2.905735     0.118845
H     15.926510    10.119388     3.331736     0.100089
H     11.504332    26.164874    10.532826     0.088548
H     11.612184    26.034217    12.809792     0.119662
H     18.179195     8.681649    13.021862     0.133709
H     18.082882     8.653217    10.731875     0.093076
H     20.023771    11.704120    10.690949     0.091634
H     20.077064    11.680784    13.023722     0.121753
H     22.820387     8.817108    12.832115     0.118850
H     22.714976     8.901604    10.530966     0.100097
H     -2.129921    14.489578     4.859015     0.088554
H     -0.290011    15.451032     3.908419     0.119662
H      1.123234    11.770223     3.125247     0.133691
H     -0.807437    10.934068     4.034917     0.093070
H      1.158126     9.549419     6.736023     0.091637
H      3.088107    10.418698     5.753803     0.121738
H      2.035759    14.003641     7.096915     0.118855
H      0.152432    13.070871     8.043790     0.100086
H      9.414624    25.246687     9.066936     0.088555
H      9.306762    23.140995     8.190751     0.119660
H     20.377599     3.724835     5.108290     0.133705
H     20.473921     5.772812     6.133297     0.093078
H     18.533052     7.141148     3.406147     0.091640
H     18.479749     5.032082     2.409044     0.121741
H     15.736409     3.954676     5.069225     0.118853
H     15.841830     6.061981     5.997498     0.100088
H     12.198684    17.574535     5.856117     0.088554
H     14.093220    16.382342     6.306302     0.119655
H     13.818235    14.728608     2.652739     0.133700
H     11.972259    16.040186     2.297429     0.093066
H      9.952149    13.041619     2.230459     0.091634
H     11.871194    11.761957     2.583909     0.121740
H     11.785884    12.869654     6.395595     0.118840
H      9.888908    14.108008     5.969594     0.100093
H      8.744939    27.987792    17.371164     0.088556
H      8.582451    28.035746    15.094198     0.119648
H     12.522604    27.268169    14.882128     0.133706
H     12.534232    27.168412    17.172115     0.093066
H     14.579035    30.150666    17.213041     0.091635
H     23.355583     9.514886    14.880268     0.121752
H     19.645204    10.914726    15.071875     0.118846
H     19.764274    10.850906    17.373024     0.100089
H      6.324926    12.438216    14.160345     0.088552
H      6.162428    10.368618    13.209749     0.119658
H     10.102585    10.512806    12.426577     0.133707
H     10.114223    12.616729    13.336247     0.093067
H     12.159008    11.351998    16.037353     0.091638
H      3.297718    29.911370    15.055133     0.121741
H     -0.412669    29.472830    16.398245     0.118846
H      8.525325    10.895455    17.345120     0.100094
H     14.618632    18.274518    18.368266     0.088553
H     16.513177    19.199877    17.492081     0.119649
H     16.238188    16.634377    14.409620     0.133708
H     14.392203    15.742276    15.434627     0.093069
H     12.372111    16.990693    12.707477     0.091637
H     14.291166    17.867192    11.710374     0.121743
H     14.205864    20.813269    14.370555     0.118850
H     12.308878    19.889522    15.298828     0.100090
H      0.290042    18.723764    15.157447     0.088554
H      2.129942    17.448869    15.607632     0.119660
H      3.543207    18.350645    11.954069     0.133707
H      1.612546    19.534034    11.598759     0.093074
H      3.578128    22.568624    11.531789     0.091638
H      5.508100    21.305502    11.885239     0.121736
H      4.455734    20.949363    15.696925     0.118844
H      2.572417    22.208393    15.270924     0.100089
H      6.994595     6.162907     8.069834     0.088548
H      6.886743     6.293564     5.792868     0.119662
H      0.319732    23.646132     5.580798     0.133708
H      0.416045    23.674564     7.870785     0.093076
H     -1.524844    20.623661     7.911711     0.091633
H     -1.578137    20.646997     5.578938     0.121753
H     -4.321460    23.510673     5.770545     0.118850
H     -4.216049    23.426177     8.071694     0.100097
H     20.628848    17.838203    13.743645     0.088554
H     18.788938    16.876749    14.694241     0.119662
H     17.375693    20.557558    15.477413     0.133691
H     19.306364    21.393713    14.567743     0.093070
H     17.340801    22.778362    11.866637     0.091637
H     15.410820    21.909083    12.848857     0.121738
H     16.463168    18.324140    11.505745     0.118855
H     18.346495    19.256910    10.558870     0.100086
H      9.084303     7.081094     9.535724     0.088555
H      9.192165     9.186786    10.411909     0.119660
H     -1.878672    28.602946    13.494370     0.133705
H     -1.974994    26.554969    12.469363     0.093078
H     -0.034125    25.186633    15.196513     0.091640
H      0.019178    27.295699    16.193616     0.121741
H      2.762518    28.373105    13.533435     0.118853
H      2.657097    26.265800    12.605162     0.100089
H      6.300243    14.753246    12.746543     0.088554
H      4.405707    15.945439    12.296358     0.119655
H      4.680692    17.599173    15.949921     0.133699
H      6.526668    16.287595    16.305231     0.093066
H      8.546778    19.286162    16.372201     0.091634
H      6.627733    20.565824    16.018751     0.121739
H      6.713043    19.458127    12.207065     0.118839
H      8.610019    18.219773    12.633066     0.100093
H      9.753988     4.339989     1.231496     0.088556
H      9.916476     4.292035     3.508462     0.119648
H      5.976323     5.059612     3.720532     0.133706
H      5.964695     5.159369     1.430545     0.093066
H      3.919892     2.177115     1.389619     0.091635
H     -4.856656    22.812895     3.722392     0.121752
H     -1.146277    21.413055     3.530785     0.118846
H      7.553567     0.801219     1.229636     0.100089
W     14.868922    12.451492    11.626662     0.789308
W      3.630005    19.876289     6.975998     0.789299
W     17.288925    25.702351    16.277328     0.789299
W      1.210002     6.625430     2.325333     0.789290
W      8.039495    16.963258     2.325333     0.748592
W     19.278412     9.538461     6.975998     0.748615
W     10.459432    15.364523    16.277328     0.748596
W     -0.779485    22.789320    11.626662     0.748615
C     12.390692    16.357716     9.293889     0.080473
C     11.069541    16.737505     8.860447    -0.212484
C      9.911572    16.017533     9.453872     0.102696
C     10.321186    15.233129    10.525385    -0.180146
C     11.702640    14.920420    10.752337     0.093677
C      6.489290    30.567910    16.109904     0.080482
C      6.935599    30.766067    17.466037    -0.212492
C     15.885952    11.488536    17.955287     0.102705
C     15.317597    12.377809    17.051198    -0.180150
C     14.994420    11.991390    15.708086     0.093693
C     -0.935332    17.451399     6.629988     0.080496
C     -1.803014    16.596082     7.400138    -0.212537
C     -1.595090    16.541874     8.871609     0.102711
C     -0.712871    17.536079     9.277147    -0.180150
C      0.116768    18.241304     8.343293     0.093700
C      6.156394    23.648164     9.472474     0.080488
C      6.149232    25.081426     9.625016    -0.212532
C      4.914780    25.813788     9.236221     0.102711
C      3.873819    24.924452     8.998107    -0.180153
C      4.102457    23.520101     8.815801     0.093690
C      6.108235    15.970065     9.308771     0.080473
C      7.429386    15.590276     9.742213    -0.212484
C      8.587355    16.310248     9.148788     0.102698
C      8.177741    17.094652     8.077275    -0.180146
C      6.796287    17.407361     7.850323     0.093678
C     12.009637     1.759871     2.492756     0.080483
C     11.563328     1.561714     1.136623    -0.212492
C      2.612975    20.839245     0.647373     0.102708
C      3.181330    19.949972     1.551462    -0.180151
C      3.504507    20.336391     2.894574     0.093694
C     19.434259    14.876382    11.972672     0.080496
C     20.301941    15.731699    11.202522    -0.212538
C     20.094017    15.785907     9.731051     0.102711
C     19.211798    14.791702     9.325513    -0.180150
C     18.382159    14.086477    10.259367     0.093700
C     12.342533     8.679617     9.130186     0.080489
C     12.349695     7.246355     8.977644    -0.212532
C     13.584147     6.513993     9.366439     0.102712
C     14.625108     7.403329     9.604553    -0.180153
C     14.396470     8.807680     9.786859     0.093692
C     -5.463593    13.303243     0.007441     0.080477
C     -4.595920    12.237022     0.440883    -0.212526
C     22.513992    22.541554    18.450118     0.102704
C     21.631777    22.610580    17.378605    -0.180144
C     20.802146    23.758585    17.151653     0.093678
C     14.762551    25.102349    11.794086     0.080480
C     14.769720    25.590624    10.437953    -0.212491
C     16.004179    26.260064     9.948703     0.102699
C     -5.432765    26.086169    10.852792    -0.180148
C     16.816489    25.637292    12.195904     0.093704
C     -8.048228    22.150415     2.671342     0.080479
C     13.983359    21.016734     1.901192    -0.212488
C      0.192940     0.511069     0.429721     0.102703
C      0.761305     1.712619     0.024183    -0.180150
C      1.084484     2.752420     0.958037     0.093692
C      8.528206    22.081240    18.431516     0.080505
C      9.849362    22.636975    18.278974    -0.212540
C      6.167383    10.136705     0.065109     0.102709
C      5.757760     8.830286     0.303223    -0.180147
C      4.376303     8.489613     0.485529     0.093692
C     19.122579     7.372413    -0.007441     0.080477
C     23.094847    20.090759    18.161777    -0.212526
C     -4.015065     9.786227     0.152542     0.102706
C     -3.132850     9.717201     1.224055    -0.180145
C     -2.303219     8.569196     1.451007     0.093677
C      3.736376     7.225432     6.808574     0.080480
C      3.729207     6.737157     8.164707    -0.212491
C      2.494748     6.067717     8.653957     0.102701
C      1.453792     6.241612     7.749868    -0.180147
C      1.682438     6.690489     6.406756     0.093705
C      4.069255    10.177366    15.931318     0.080479
C      4.515568    11.311047    16.701468    -0.212488
C     18.305987    31.816712    18.172939     0.102704
C     12.897681    18.963037    -0.024183    -0.180151
C     17.414443    29.575361    17.644623     0.093692
C      9.970721    10.246541     0.171144     0.080505
C      8.649565     9.690806     0.323686    -0.212541
C     12.331544    22.191076    18.537551     0.102709
C     12.741167    23.497495    18.299437    -0.180146
C     14.122624    23.838168    18.117131     0.093693
C     11.409650    20.278691     4.799486     0.075379
C     11.515654    21.524335     5.398492    -0.171404
C     10.458620    22.127605     5.991917     0.115482
C      9.183859    21.431334     5.867279    -0.169667
C      9.183190    20.187381     5.277575     0.079209
C      7.091051    21.513095     2.459272     0.085283
C     15.940458     2.106237     3.078740    -0.171998
C     17.129502     2.909626     2.978286     0.111511
C     18.124673     2.370984     2.289987    -0.166501
C     18.050934     1.109965     1.692842     0.084575
C      3.547565    14.388899     1.034308     0.075382
C      2.383283    13.842383     1.551462    -0.171398
C      1.807042    14.318100     2.680643     0.115499
C      2.545609    15.368596     3.370802    -0.169677
C      3.678636    15.864482     2.766216     0.079218
C      5.774302    14.536438     5.580798     0.085282
C      4.597342    14.025027     6.170502    -0.171997
C      4.007989    12.825466     5.638466     0.111521
C      4.642565    12.287452     4.607879    -0.166515
C      5.806330    12.828370     4.055380     0.084581
C     17.551072    13.685166     4.096306     0.075355
C     16.446896    14.479958     3.830288    -0.171391
C     15.477277    14.692847     4.751119     0.115486
C     15.617577    13.949744     5.997498    -0.169667
C     16.761525    13.205895     6.179804     0.079215
C     14.721270    10.057290     6.213288     0.085271
C     13.566169    10.844146     6.010519    -0.171997
C     13.293710    11.368657     4.699032     0.111509
C     14.179611    11.056639     3.765178    -0.166483
C     15.310589    10.273839     4.010733     0.084576
C     11.065064    26.808487    11.038818     0.075366
C     11.110962    26.712822    12.420996    -0.171403
C     10.447306    27.578920    13.222771     0.115500
C     18.589726     8.000592    12.541913    -0.169665
C     18.578135     7.996375    11.165317     0.079209
C     20.621917    11.142649    11.128111     0.085277
C     20.630551    11.113181    12.540053    -0.172022
C     21.502701    10.192498    13.219050     0.111529
C     22.246547     9.427860    12.434018    -0.166534
C     22.205595     9.490558    11.038818     0.084583
C     -1.472110    13.939182     4.501844     0.075343
C     -0.367928    14.525402     3.902838    -0.171391
C      0.601688    13.789807     3.309413     0.115497
C      0.461379    12.344081     3.434051    -0.169655
C     -0.682575    11.855413     4.023755     0.079220
C      1.357660    10.451132     6.842058     0.085269
C      2.512767    10.976980     6.222590    -0.172009
C      2.785234    12.385887     6.323044     0.111535
C      1.899335    13.089934     7.011343    -0.166551
C      0.768351    12.527360     7.608488     0.084615
C      9.853894    25.072321     8.267022     0.075371
C      9.807989    23.786973     7.749868    -0.171403
C     10.471648    23.443581     6.620687     0.115508
C     19.967066     3.859427     5.930528    -0.169662
C     19.978662     5.096161     6.535114     0.079191
C     17.934900     6.502772     3.720532     0.085268
C     17.926261     5.219536     3.130828    -0.172011
C     17.054102     4.206802     3.662864     0.111523
C     16.310254     4.579411     4.693451    -0.166528
C     16.351212     5.862086     5.245950     0.084603
C     12.531413    17.001306     5.205024     0.075370
C     13.695689    16.297486     5.471042    -0.171395
C     14.271929    15.489138     4.550211     0.115512
C     13.533366    15.326648     3.303832    -0.169669
C     12.400345    16.087037     3.121526     0.079202
C     10.304659    12.975053     3.088042     0.085285
C     11.481614    12.221278     3.290811    -0.171997
C     12.070961    12.176443     4.602298     0.111508
C     11.436386    12.868893     5.536152    -0.166460
C     10.272627    13.602071     5.290597     0.084543
C      9.509291    27.836260    16.865172     0.075369
C      9.403293    27.840952    15.482994    -0.171385
C     10.460328    27.570313    14.681219     0.115506
C     11.735085    27.378578    15.362077    -0.169681
C     11.735749    27.366255    16.738673     0.079216
C     13.827908    30.480570    16.775879     0.085285
C     22.616334     9.801301    15.363937    -0.172009
C     21.427296    10.242308    14.684940     0.111518
C     20.432124    10.626514    15.469972    -0.166480
C     20.505857    10.613438    16.865172     0.084553
C      7.089277    12.049090    13.803174     0.075379
C      6.983273    10.803446    13.204168    -0.171404
C      8.040307    10.200176    12.610743     0.115482
C      9.315068    10.896447    12.735381    -0.169666
C      9.315737    12.140400    13.325085     0.079209
C     11.407876    10.814686    16.143388     0.085283
C      2.558469    30.221544    15.523920    -0.171997
C      1.369425    29.418155    15.624374     0.111511
C      0.374254    29.956797    16.312673    -0.166500
C      0.447993    31.217816    16.909818     0.084575
C     14.951362    17.938882    17.568352     0.075382
C     16.115644    18.485398    17.051198    -0.171399
C     16.691885    18.009681    15.922017     0.115499
C     15.953318    16.959185    15.231858    -0.169677
C     14.820291    16.463299    15.836444     0.079217
C     12.724625    17.791343    13.021862     0.085282
C     13.901585    18.302754    12.432158    -0.171997
C     14.490938    19.502315    12.964194     0.111520
C     13.856362    20.040329    13.994781    -0.166515
C     12.692597    19.499411    14.547280     0.084581
C      0.947855    18.642615    14.506354     0.075356
C      2.052031    17.847823    14.772372    -0.171390
C      3.021650    17.634934    13.851541     0.115487
C      2.881350    18.378037    12.605162    -0.169668
C      1.737402    19.121886    12.422856     0.079215
C      3.777657    22.270491    12.389372     0.085270
C      4.932758    21.483635    12.592141    -0.171998
C      5.205217    20.959124    13.903628     0.111509
C      4.319316    21.271142    14.837482    -0.166484
C      3.188338    22.053942    14.591927     0.084576
C      7.433863     5.519294     7.563842     0.075366
C      7.387965     5.614959     6.181664    -0.171403
C      8.051621     4.748861     5.379889     0.115501
C     -0.090799    24.327189     6.060747    -0.169665
C     -0.079208    24.331406     7.437343     0.079208
C     -2.122990    21.185132     7.474549     0.085277
C     -2.131624    21.214600     6.062607    -0.172023
C     -3.003774    22.135283     5.383610     0.111529
C     -3.747620    22.899921     6.168642    -0.166535
C     -3.706668    22.837223     7.563842     0.084583
C     19.971037    18.388599    14.100816     0.075343
C     18.866855    17.802379    14.699822    -0.171391
C     17.897239    18.537974    15.293247     0.115497
C     18.037548    19.983700    15.168609    -0.169655
C     19.181502    20.472368    14.578905     0.079220
C     17.141267    21.876649    11.760602     0.085269
C     15.986160    21.350801    12.380070    -0.172009
C     15.713693    19.941894    12.279616     0.111535
C     16.599592    19.237847    11.591317    -0.166551
C     17.730576    19.800421    10.994172     0.084615
C      8.645033     7.255460    10.335638     0.075371
C      8.690938     8.540808    10.852792    -0.171403
C      8.027279     8.884200    11.981973     0.115508
C     -1.468139    28.468354    12.672132    -0.169662
C     -1.479735    27.231620    12.067546     0.079191
C      0.564027    25.825009    14.882128     0.085268
C      0.572666    27.108245    15.471832    -0.172011
C      1.444825    28.120979    14.939796     0.111523
C      2.188673    27.748370    13.909209    -0.166529
C      2.147715    26.465695    13.356710     0.084603
C      5.967514    15.326475    13.397636     0.075370
C      4.803238    16.030295    13.131618    -0.171395
C      4.226998    16.838643    14.052449     0.115512
C      4.965561    17.001133    15.298828    -0.169670
C      6.098582    16.240744    15.481134     0.079202
C      8.194268    19.352728    15.514618     0.085285
C      7.017313    20.106503    15.311849    -0.171997
C      6.427966    20.151338    14.000362     0.111508
C      7.062541    19.458888    13.066508    -0.166460
C      8.226300    18.725710    13.312063     0.084543
C      8.989636     4.491521     1.737488     0.075369
C      9.095634     4.486829     3.119666    -0.171385
C      8.038599     4.757468     3.921441     0.115506
C      6.763842     4.949203     3.240583    -0.169681
C      6.763178     4.961526     1.863987     0.079217
C      4.671019     1.847211     1.826781     0.085285
C     -4.117407    22.526480     3.238723    -0.172009
C     -2.928369    22.085473     3.917720     0.111518
C     -1.933197    21.701267     3.132688    -0.166480
C     -2.006930    21.714343     1.737488     0.084553
S     14.662615    12.561955     9.396018    -0.466582
S     16.702155    11.266238    12.141398    -0.466574
S      3.447454    17.805386     6.134227    -0.466565
S      5.439481    20.872400     6.101859    -0.466557
S      3.836312    19.765826     9.206642    -0.466574
S      1.796772    21.061543     6.461262    -0.466569
S     15.051473    14.522395    12.468433    -0.466570
S     13.059446    11.455381    12.500801    -0.466562
S     17.471466    25.555913    18.507972    -0.466557
S     15.479459    26.923582    15.762592    -0.466559
S     -0.623241     5.645019     3.167103    -0.466552
S      1.416319     8.680632     3.199471    -0.466554
S      1.027461     6.771868     0.094688    -0.466551
S      3.019468     5.404199     2.840068    -0.466553
S     19.122168    26.682762    15.435557    -0.466559
S     17.082608    23.647149    15.403189    -0.466558
S      9.854524    17.965501     1.489701    -0.460450
S      7.820701    14.906497     1.477423    -0.460443
S     19.068643     9.686849     4.755398    -0.460460
S     21.084416     8.335555     7.513056    -0.460453
S     19.488191    11.601177     7.811629    -0.460452
S     17.472398     8.530262     7.823907    -0.460451
S      8.258279    16.828515     4.545932    -0.460449
S      6.224475    18.152517     1.788274    -0.460435
S      8.644403    14.362280    17.112959    -0.460452
S     10.678226    17.421284    17.125237    -0.460444
S     -0.569716    22.640932    13.847262    -0.460458
S     -2.585489    23.992226    11.089604    -0.460446
S     -0.989264    20.726604    10.791031    -0.460451
S      1.026529    23.797519    10.778753    -0.460446
S     10.240648    15.499266    14.056728    -0.460447
S     12.274452    14.175264    16.814386    -0.460437
I     15.945057    16.508781     8.937276    -0.522777
I      5.940786    28.431090    13.296251    -0.522771
I      0.320245    18.583272     3.479442    -0.522768
I      7.906677    20.530536     9.452756    -0.522767
I      2.553870    15.819000     9.665384    -0.522775
I     12.558141     3.896691     5.306409    -0.522770
I     18.178682    13.744509    15.123218    -0.522771
I     10.592250    11.797245     9.149904    -0.522769
I     -6.719150    16.631891     0.364054    -0.522772
I     13.012247    23.759456    14.607739    -0.522766
I     14.978174    23.749383     5.821888    -0.522772
I      4.973844    22.468027    18.451234    -0.522764
I     25.218077    15.695890    18.238606    -0.522770
I      5.486680     8.568325     3.994921    -0.522764
I      3.520753     8.578398    12.780772    -0.522772
I     13.525083     9.859754     0.151426    -0.522764
N     12.654400    15.354892    10.010091    -0.160076
N     15.178544    10.806522    15.252321    -0.160085
N      0.090549    18.029945     7.078312    -0.160110
N      5.264561    22.981062     8.882770    -0.160079
N      5.844527    16.972889     8.592569    -0.160078
N      3.320383    21.521259     3.350339    -0.160089
N     18.408378    14.297836    11.524348    -0.160109
N     13.234366     9.346719     9.719890    -0.160081
N     20.828369    24.804490    17.893899    -0.160078
N     15.654382    25.341783    12.651669    -0.160106
N      0.900355     2.645374     2.223018    -0.160087
N      3.424548     9.347056     0.418560    -0.160097
N     -2.329442     7.523291     0.708761    -0.160078
N      2.844545     6.985998     5.950991    -0.160108
N     17.598572    29.682407    16.379642    -0.160086
N     15.074379    22.980725    18.184100    -0.160097
N     10.262992    19.616588     4.719495    -0.192171
N      8.083211    21.083359     1.746790    -0.185913
N      4.203888    15.374932     1.631453    -0.192200
N      6.373086    13.915152     4.615320    -0.185908
N     17.710204    13.039509     5.244090    -0.192174
N     15.505816     9.740953     5.232928    -0.185915
N     19.234510     7.102417    10.408188    -0.192171
N     21.428316    10.407964    10.430511    -0.185896
N     -1.631251    12.624693     4.581835    -0.192150
N      0.573116    11.195138     7.554540    -0.185911
N     19.322284     5.387225     7.669877    -0.192163
N     17.128500     6.809788     4.686010    -0.185912
N     11.875094    16.894369     4.057240    -0.192169
N      9.705875    13.572580     4.068402    -0.185906
N     10.655945    27.619267    17.495802    -0.192195
N     12.835748    30.934065    17.473479    -0.185898
N      8.235935    12.711193    13.883165    -0.192171
N     10.415716    11.244422    16.855870    -0.185914
N     14.295039    16.952849    16.971207    -0.192200
N     12.125841    18.412629    13.987340    -0.185908
N      0.788723    19.288272    13.358570    -0.192176
N      2.993111    22.586828    13.369732    -0.185913
N     -0.735583    25.225364     8.194472    -0.192171
N     -2.929389    21.919817     8.172149    -0.185894
N     20.130178    19.703088    14.020825    -0.192153
N     17.925811    21.132643    11.048120    -0.185910
N     -0.823357    26.940556    10.932783    -0.192163
N      1.370427    25.517993    13.916650    -0.185911
N      6.623833    15.433412    14.545420    -0.192168
N      8.793052    18.755201    14.534258    -0.185905
N      7.842982     4.708514     1.106858    -0.192195
N      5.663179     1.393716     1.129181    -0.185899

The following XYZ coordinates are in angstroms. Other properties are in atomic units.
The sperically averaged electron density of each atom fit to a function of the form exp(a - br)
eigen_1, eigen_2 and eigen_3 are the three eigenvalues of traceless quadrupole moment tensor
  atom number  atomic symbol              X              Y              Z     net charge C6 coefficient C8 coefficient C10 coefficient fluctuating dipole atomic polarizability isotropic forcefield polarizability              a              b squared Pearson coefficient          <r^3>          <r^4>         wp_QDO          m_QDO          q_QDO       dipole_x       dipole_y       dipole_z         dipole            Qxy            Qxz            Qyz     Q(x^2-y^2)  Q(3z^2 - R^2)        eigen_1        eigen_2        eigen_3 static polarizability      alpha(xx)      alpha(xy)      alpha(xz)      alpha(yy)      alpha(yz)      alpha(zz) atomic spin moment
            1             Cu      14.636308      14.729554      10.214907       0.285425      90.079650 0.21087825E+04  0.69784273E+05                                18.518138                           16.835650       0.571739       1.947802                    0.998605      57.486650     164.958225       0.367216       0.504033      -1.069709       0.020659       0.015833      -0.016640       0.030893       0.019139       0.000263       0.029389      -0.074531       0.179126      -0.072110      -0.001265       0.073375             20.042581      21.198482      -2.883827       2.177835      21.548199      -2.471579      17.381061           0.000036
            2             Cu      14.906461      10.302303      13.244164       0.285404      90.081613 0.21088415E+04  0.69786611E+05                                18.518132                           16.835650       0.571732       1.947796                    0.998605      57.487129     164.959292       0.367224       0.504019      -1.069718       0.001119      -0.030193      -0.006321       0.030868      -0.016280      -0.013065      -0.019552       0.074773      -0.191918      -0.072027      -0.001326       0.073353             20.042568      16.689532       0.696701       1.108201      18.785191      -2.399726      24.652980           0.000031
            3             Cu       1.443334      18.902766       5.748222       0.285424      90.088356 0.21090315E+04  0.69795073E+05                                18.519230                           16.836479       0.571694       1.947788                    0.998604      57.487947     164.968851       0.367209       0.504023      -1.069707      -0.006469      -0.003970      -0.029920       0.030867      -0.041864       0.023947       0.032078      -0.068061      -0.095193      -0.071601      -0.001925       0.073526             20.043879      23.577469       3.630570      -0.317107      18.534656      -1.342609      18.019514           0.000039
            4             Cu       5.621599      20.978684       8.409518       0.285395      90.090303 0.21090916E+04  0.69797609E+05                                18.519511                           16.836732       0.571737       1.947794                    0.998605      57.488687     164.972007       0.367206       0.504024      -1.069705       0.028209      -0.010408       0.006976       0.030867       0.028132      -0.029161      -0.031532       0.075682       0.121820      -0.071852      -0.001924       0.073776             20.044176      17.961373       1.836830       2.267770      23.356177       2.754992      18.814978           0.000031
            5             Cu       3.862619      17.598227       8.387753       0.285427      90.079808 0.21087869E+04  0.69784428E+05                                18.518107                           16.835623       0.571753       1.947807                    0.998605      57.486654     164.958037       0.367217       0.504031      -1.069711      -0.020658      -0.015834       0.016641       0.030893       0.019139       0.000263       0.029388      -0.074532       0.179126      -0.072110      -0.001264       0.073374             20.042546      21.198452      -2.883821       2.177827      21.548158      -2.471573      17.381027           0.000041
            6             Cu       3.592466      22.025478       5.358496       0.285413      90.081667 0.21088424E+04  0.69786604E+05                                18.518050                           16.835579       0.571756       1.947803                    0.998605      57.487059     164.958676       0.367227       0.504015      -1.069721      -0.001119       0.030193       0.006321       0.030868      -0.016280      -0.013064      -0.019553       0.074772      -0.191916      -0.072027      -0.001325       0.073352             20.042479      16.689457       0.696695       1.108198      18.785095      -2.399701      24.652884           0.000037
            7             Cu      17.055593      13.425015      12.854438       0.285420      90.088931 0.21090475E+04  0.69795714E+05                                18.519272                           16.836513       0.571725       1.947794                    0.998604      57.488283     164.969770       0.367210       0.504022      -1.069708       0.006471       0.003972       0.029921       0.030869      -0.041864       0.023948       0.032078      -0.068061      -0.095195      -0.071602      -0.001924       0.073526             20.043927      23.577530       3.630583      -0.317104      18.534699      -1.342610      18.019553           0.000038
            8             Cu      12.877327      11.349097      10.193142       0.285402      90.090614 0.21090997E+04  0.69797889E+05                                18.519458                           16.836685       0.571779       1.947805                    0.998605      57.488837     164.972015       0.367209       0.504020      -1.069709      -0.028210       0.010408      -0.006977       0.030868       0.028132      -0.029160      -0.031532       0.075683       0.121818      -0.071853      -0.001922       0.073775             20.044119      17.961318       1.836814       2.267761      23.356116       2.754984      18.814921           0.000036
            9             Cu      19.475595      26.382149      17.689083       0.285417      90.090218 0.21090880E+04  0.69797459E+05                                18.519512                           16.836728       0.571668       1.947778                    0.998605      57.488650     164.971848       0.367206       0.504025      -1.069705       0.006460       0.025195       0.016635       0.030875       0.039966      -0.027284      -0.012280       0.023365       0.179191      -0.071856      -0.001918       0.073774             20.044184      23.577768      -1.869878       3.128213      19.172386      -1.033453      17.382397           0.000037
           10             Cu      15.297332      24.893681      14.659826       0.285431      90.089041 0.21090519E+04  0.69795835E+05                                18.519188                           16.836450       0.571769       1.947808                    0.998605      57.488294     164.969320       0.367214       0.504017      -1.069711      -0.028218      -0.010817       0.006289       0.030868      -0.038397       0.012482       0.019174      -0.028818      -0.191765      -0.071610      -0.001930       0.073539             20.043819      17.961040       1.238683       2.642292      17.515978      -0.077780      24.654440           0.000044
           11             Cu       1.172443       4.232128       3.553108       0.285431      90.079676 0.21087852E+04  0.69784341E+05                                18.518079                           16.835611       0.571754       1.947807                    0.998605      57.486646     164.957866       0.367218       0.504030      -1.069711      -0.001117      -0.007506       0.029939       0.030886      -0.004530      -0.020420      -0.035183       0.106992      -0.095256      -0.072101      -0.001290       0.073391             20.042497      16.689515       0.693009       1.110492      25.419773       0.818535      18.018203           0.000039
           12             Cu       1.442636       8.889858       0.891812       0.285418      90.081268 0.21088303E+04  0.69786088E+05                                18.517951                           16.835489       0.571730       1.947798                    0.998605      57.486747     164.957522       0.367230       0.504012      -1.069723      -0.020636       0.021864      -0.006978       0.030864      -0.007976       0.017248       0.038681      -0.093620       0.121828      -0.072022      -0.001338       0.073360             20.042360      21.198235       3.218086      -1.644228      20.115583      -3.166378      18.813261           0.000035
           13             Cu      -0.976668       5.945632       0.913577       0.285420      90.089767 0.21090757E+04  0.69796962E+05                                18.519467                           16.836692       0.571644       1.947773                    0.998605      57.488342     164.970954       0.367205       0.504026      -1.069704      -0.006458      -0.025194      -0.016634       0.030873       0.039965      -0.027284      -0.012279       0.023365       0.179187      -0.071854      -0.001919       0.073772             20.044131      23.577702      -1.869875       3.128198      19.172337      -1.033447      17.382355           0.000034
           14             Cu       3.201595       7.434100       3.942834       0.285434      90.088833 0.21090461E+04  0.69795589E+05                                18.519143                           16.836412       0.571762       1.947807                    0.998605      57.488117     164.968697       0.367215       0.504016      -1.069712       0.028217       0.010817      -0.006289       0.030866      -0.038396       0.012481       0.019173      -0.028817      -0.191763      -0.071609      -0.001929       0.073538             20.043768      17.960996       1.238678       2.642278      17.515931      -0.077779      24.654377           0.000042
           15             Cu      17.326484      28.095653      15.049552       0.285432      90.079936 0.21087921E+04  0.69784606E+05                                18.518085                           16.835614       0.571776       1.947813                    0.998605      57.486837     164.958299       0.367219       0.504029      -1.069712       0.001117       0.007507      -0.029940       0.030887      -0.004530      -0.020420      -0.035183       0.106994      -0.095257      -0.072102      -0.001290       0.073392             20.042505      16.689523       0.693009       1.110497      25.419780       0.818535      18.018211           0.000044
           16             Cu      17.056291      23.437923      17.710848       0.285418      90.081389 0.21088335E+04  0.69786217E+05                                18.517970                           16.835504       0.571739       1.947800                    0.998605      57.486867     164.957889       0.367229       0.504012      -1.069723       0.020637      -0.021864       0.006978       0.030865      -0.007975       0.017249       0.038682      -0.093620       0.121828      -0.072023      -0.001338       0.073361             20.042382      21.198253       3.218092      -1.644227      20.115613      -3.166386      18.813280           0.000039
           17             Cu      10.121387      17.851266       3.743041       0.289146      93.647316 0.19978818E+04  0.64882781E+05                                18.007731                           15.593042       0.667405       1.997542                    0.997318      55.419315     154.835394       0.413260       0.456376      -1.102428      -0.003138      -0.001341      -0.002137       0.004026       0.026508      -0.049654      -0.021479       0.050370       0.178118      -0.066251      -0.027006       0.093257             20.785171      22.233672      -1.136374       3.907911      23.035092       2.529916      17.086749          -0.000014
           18             Cu       5.957602      16.075249       0.907624       0.289163      93.645739 0.19978408E+04  0.64881100E+05                                18.007494                           15.592839       0.667342       1.997528                    0.997318      55.418394     154.832263       0.413264       0.456374      -1.102430       0.003125       0.001333       0.002131       0.004010      -0.056128       0.002117       0.031482      -0.058818      -0.149473      -0.066038      -0.026997       0.093036             20.784890      22.233345       4.011926       0.683208      16.232641      -0.769594      23.888684          -0.000009
           19             Cu      19.278422      11.801836       5.558289       0.289142      93.642592 0.19977486E+04  0.64877734E+05                                18.008198                           15.593528       0.667268       1.997499                    0.997318      55.419698     154.838410       0.413211       0.456435      -1.102386      -0.000000      -0.003430       0.002150       0.004048       0.000083       0.000023       0.053718      -0.073554       0.178100      -0.066460      -0.026508       0.092969             20.785583      23.732194      -0.497411      -0.793687      21.537405      -4.587101      17.087148          -0.000008
           20             Cu      19.278402       7.275086       8.393706       0.289138      93.642929 0.19977568E+04  0.64878076E+05                                18.008244                           15.593561       0.667313       1.997510                    0.997318      55.419826     154.838933       0.413211       0.456435      -1.102386      -0.000000       0.003433      -0.002143       0.004047      -0.017719      -0.028385      -0.014692       0.121355      -0.149542      -0.066458      -0.026507       0.092965             20.785639      14.261390       0.611301       0.975925      24.206189      -0.326485      23.889338          -0.000007
           21             Cu       8.039505      19.218911       0.912460       0.292903      91.552511 0.20123794E+04  0.65375637E+05                                17.606219                           15.508652       0.715461       2.015515                    0.996987      54.993688     152.935789       0.420659       0.448198      -1.109053       0.000004       0.006970      -0.004369       0.008227      -0.019302      -0.030946      -0.027140       0.187081      -0.239449      -0.102495      -0.036592       0.139086             20.154198      12.964647       0.935360       1.493341      23.379944       0.760803      24.118004          -0.000044
           22             Cu       8.039485      14.707604       3.738205       0.292914      91.552063 0.20123661E+04  0.65375111E+05                                17.606190                           15.508624       0.715450       2.015514                    0.996987      54.993479     152.935204       0.420659       0.448199      -1.109052      -0.000004      -0.006968       0.004375       0.008228       0.008201       0.012963       0.078566      -0.114085       0.266824      -0.102491      -0.036597       0.139088             20.154169      24.796363      -0.449540      -0.717517      20.045920      -4.561927      15.620225          -0.000044
           23             Cu      17.203622       8.653482       5.563125       0.292907      91.566611 0.20127549E+04  0.65391110E+05                                17.607508                           15.509396       0.715453       2.015509                    0.996986      54.995185     152.945487       0.420676       0.448157      -1.109074      -0.006431      -0.002752      -0.004379       0.008253       0.046717      -0.067505      -0.043181       0.066597       0.266859      -0.102256      -0.037218       0.139474             20.156151      21.103672      -2.026127       3.915126      23.743435       2.450434      15.621347          -0.000058
           24             Cu      21.353202      10.423440       8.388870       0.292902      91.566776 0.20127705E+04  0.65391806E+05                                17.607589                           15.509506       0.715480       2.015516                    0.996987      54.995252     152.946398       0.420672       0.448160      -1.109071       0.006437       0.002750       0.004373       0.008254      -0.081013       0.012505       0.038680      -0.102162      -0.239442      -0.102074      -0.037214       0.139288             20.156189      21.103752       4.406760      -0.114186      15.243975      -1.672331      24.120839          -0.000051
           25             Cu       8.377540      14.476515      14.859619       0.289143      93.647226 0.19978800E+04  0.64882721E+05                                18.007742                           15.593054       0.667390       1.997538                    0.997318      55.419248     154.835310       0.413259       0.456378      -1.102427       0.003139       0.001341       0.002138       0.004027       0.026507      -0.049654      -0.021478       0.050370       0.178116      -0.066250      -0.027006       0.093256             20.785182      22.233687      -1.136372       3.907913      23.035099       2.529915      17.086759          -0.000012
           26             Cu      12.541325      16.252532      17.695036       0.289162      93.645848 0.19978435E+04  0.64881209E+05                                18.007508                           15.592850       0.667346       1.997529                    0.997318      55.418438     154.832424       0.413264       0.456374      -1.102430      -0.003125      -0.001333      -0.002131       0.004010      -0.056129       0.002117       0.031482      -0.058818      -0.149472      -0.066038      -0.026997       0.093036             20.784908      22.233370       4.011935       0.683207      16.232657      -0.769593      23.888698          -0.000008
           27             Cu      -0.779495      20.525945      13.044371       0.289143      93.643216 0.19977636E+04  0.64878300E+05                                18.008202                           15.593524       0.667324       1.997514                    0.997318      55.420002     154.839018       0.413214       0.456432      -1.102389       0.000000       0.003427      -0.002148       0.004045       0.000082       0.000022       0.053718      -0.073557       0.178103      -0.066463      -0.026508       0.092970             20.785595      23.732224      -0.497413      -0.793699      21.537416      -4.587105      17.087146          -0.000015
           28             Cu      -0.779475      25.052695      10.208954       0.289136      93.643012 0.19977591E+04  0.64878166E+05                                18.008246                           15.593563       0.667318       1.997512                    0.997318      55.419822     154.838900       0.413211       0.456435      -1.102387       0.000001      -0.003432       0.002143       0.004046      -0.017720      -0.028385      -0.014692       0.121353      -0.149540      -0.066458      -0.026506       0.092964             20.785641      14.261387       0.611300       0.975919      24.206193      -0.326486      23.889344          -0.000008
           29             Cu      10.459422      13.108870      17.690200       0.292904      91.552522 0.20123796E+04  0.65375641E+05                                17.606214                           15.508648       0.715464       2.015516                    0.996987      54.993698     152.935784       0.420660       0.448197      -1.109053      -0.000004      -0.006970       0.004369       0.008226      -0.019302      -0.030945      -0.027139       0.187080      -0.239446      -0.102494      -0.036592       0.139086             20.154192      12.964645       0.935365       1.493340      23.379942       0.760806      24.117990          -0.000057
           30             Cu      10.459442      17.620177      14.864455       0.292913      91.551753 0.20123586E+04  0.65374818E+05                                17.606178                           15.508618       0.715427       2.015509                    0.996987      54.993319     152.934813       0.420658       0.448200      -1.109051       0.000004       0.006967      -0.004374       0.008226       0.008201       0.012963       0.078565      -0.114084       0.266821      -0.102490      -0.036596       0.139086             20.154150      24.796337      -0.449538      -0.717515      20.045900      -4.561919      15.620214          -0.000054
           31             Cu       1.295305      23.674299      13.039535       0.292904      91.565940 0.20127385E+04  0.65390476E+05                                17.607485                           15.509385       0.715399       2.015496                    0.996986      54.994840     152.944668       0.420674       0.448160      -1.109072       0.006428       0.002751       0.004378       0.008249       0.046717      -0.067503      -0.043179       0.066597       0.266854      -0.102255      -0.037216       0.139471             20.156114      21.103631      -2.026112       3.915110      23.743388       2.450425      15.621324          -0.000059
           32             Cu      -2.854275      21.904341      10.213790       0.292899      91.565962 0.20127505E+04  0.65391036E+05                                17.607561                           15.509492       0.715417       2.015500                    0.996987      54.994834     152.945407       0.420670       0.448163      -1.109068      -0.006434      -0.002749      -0.004371       0.008250      -0.081011       0.012506       0.038679      -0.102158      -0.239437      -0.102073      -0.037211       0.139285             20.156144      21.103704       4.406740      -0.114180      15.243954      -1.672324      24.120773          -0.000052
           33              H      13.101459      16.894965       9.026011       0.074858       1.473125 0.11414909E+02  0.12301028E+03                                 2.154959                            1.985844      -1.396539       2.187107                    0.994393       4.144065      12.328419       0.438721       1.295534      -0.703696       0.029274       0.027952      -0.005729       0.040879      -0.001919       0.003805      -0.012917      -0.013318      -0.010443      -0.012426      -0.004862       0.017287              2.203020       2.620911       0.544138      -0.271872       2.042587      -0.222367       1.945561          -0.000002
           34              H      10.945807      17.410264       8.227957       0.129774       1.056793 0.77376194E+01  0.75540258E+02                                 1.735860                            1.646358      -0.965666       2.431123                    0.998323       3.427322       9.655182       0.477598       1.313629      -0.702362      -0.005831       0.029462      -0.024968       0.039057       0.005199       0.002398      -0.016643       0.008741      -0.016891      -0.021329       0.007279       0.014050              1.763643       1.603121      -0.130280       0.101741       1.782260      -0.439652       1.905549          -0.000003
           35              H       9.680179      14.899266      11.111369       0.121006       0.947991 0.68575640E+01  0.65789813E+02                                 1.684563                            1.601835      -1.110180       2.360765                    0.995556       3.657715      10.648250       0.455009       1.403127      -0.682147      -0.025392      -0.012263       0.023935       0.036987       0.000074      -0.003515      -0.009797       0.015359       0.007796      -0.014706       0.004161       0.010544              1.717356       1.877514       0.126672      -0.287235       1.490428      -0.231370       1.784127          -0.000002
           36              H      11.917158      14.374791      11.472260       0.077982       1.139284 0.81690304E+01  0.81971846E+02                                 1.896908                            1.738671      -1.421058       2.186050                    0.992467       4.107212      12.274918       0.439862       1.387700      -0.683239       0.008797      -0.023232       0.038354       0.045696       0.001857      -0.002690      -0.013858       0.013007       0.019388      -0.017691       0.002393       0.015298              1.990418       1.722106      -0.200517       0.224945       2.029512      -0.563114       2.219637          -0.000002
           37              H       6.279441      29.699740      15.849466       0.074856       1.473155 0.11415278E+02  0.12301630E+03                                 2.155072                            1.985941      -1.396533       2.187116                    0.994392       4.144153      12.329128       0.438685       1.295619      -0.703679      -0.016056      -0.036687      -0.008218       0.040881       0.000931       0.003474      -0.011808      -0.017594       0.010289      -0.012427      -0.004865       0.017292              2.203137       1.836815       0.189113       0.154553       2.854094       0.416811       1.918502          -0.000002
           38              H       7.136940      30.042038      18.016676       0.129772       1.057006 0.77394994E+01  0.75562824E+02                                 1.736072                            1.646544      -0.965653       2.431127                    0.998323       3.427385       9.655471       0.477579       1.313606      -0.702368       0.006646      -0.029998       0.024109       0.039055       0.001365       0.010883      -0.001911      -0.029918       0.007474      -0.021322       0.007283       0.014039              1.763864       1.488504      -0.212255       0.182960       1.940861      -0.326973       1.862227          -0.000002
           39              H      15.143730      13.250000      17.324657       0.121005       0.947979 0.68574410E+01  0.65788299E+02                                 1.684546                            1.601819      -1.110156       2.360775                    0.995556       3.657672      10.648077       0.455013       1.403124      -0.682147      -0.007985       0.034312       0.011265       0.036987      -0.007135       0.005258       0.003410      -0.017661       0.006890      -0.014697       0.004170       0.010528              1.717340       1.436906      -0.187454       0.024158       2.097741       0.201214       1.617372          -0.000001
           40              H      14.635271      12.632567      15.140705       0.077968       1.139362 0.81697031E+01  0.81980161E+02                                 1.896975                            1.738728      -1.421154       2.185997                    0.992467       4.107376      12.275465       0.439861       1.387676      -0.683243      -0.021592       0.031690      -0.024856       0.045698      -0.009556       0.008035       0.000668      -0.021810      -0.002615      -0.017675       0.002395       0.015280              1.990492       1.697776      -0.279442       0.280730       2.144499      -0.499769       2.129200          -0.000002
           41              H      -1.150640      17.587702       5.735200       0.074855       1.472464 0.11408561E+02  0.12292168E+03                                 2.154039                            1.985075      -1.396501       2.187129                    0.994392       4.143500      12.324711       0.438889       1.295251      -0.703752      -0.014224       0.011385      -0.036600       0.040884       0.010508       0.008957       0.001237       0.012556      -0.008595      -0.012437      -0.004815       0.017252              2.202051       1.738218       0.014754       0.193659       1.866414      -0.175513       3.001519          -0.000002
           42              H      -2.470377      16.092530       6.989019       0.129805       1.056697 0.77367203E+01  0.75529135E+02                                 1.735753                            1.646262      -0.965424       2.431252                    0.998326       3.427037       9.654166       0.477613       1.313628      -0.702363      -0.029384      -0.019756      -0.016474       0.039052       0.014418       0.007469      -0.003336       0.002141       0.030265      -0.021324       0.007313       0.014011              1.763533       1.848600       0.410861       0.170932       1.773200       0.193678       1.668799          -0.000002
           43              H      -0.657271      17.748819      10.181236       0.121008       0.947943 0.68571384E+01  0.65784785E+02                                 1.684518                            1.601796      -1.110115       2.360798                    0.995557       3.657617      10.647928       0.455010       1.403145      -0.682144       0.001317       0.009242       0.035790       0.036988       0.009256      -0.001633       0.003767      -0.004027       0.028038      -0.014699       0.004181       0.010518              1.717308       1.458552       0.112783      -0.003100       1.529159       0.170574       2.164213          -0.000001
           44              H       0.702814      18.881735       8.672560       0.077977       1.139197 0.81682232E+01  0.81960896E+02                                 1.896742                            1.738534      -1.420833       2.186159                    0.992470       4.106889      12.273336       0.439903       1.387618      -0.683256       0.024823       0.034064       0.017665       0.045701       0.011997       0.002010       0.006369      -0.008634       0.028662      -0.017686       0.002437       0.015249              1.990234       2.126717       0.557512       0.239484       2.095113       0.242262       1.748873          -0.000002
           45              H       6.872620      23.180941       9.838947       0.074855       1.472544 0.11409326E+02  0.12293264E+03                                 2.154178                            1.985190      -1.396491       2.187132                    0.994392       4.143542      12.325191       0.438858       1.295315      -0.703740       0.027451      -0.020121       0.022651       0.040884       0.007938       0.011613       0.004996       0.003385      -0.011994      -0.012425      -0.004828       0.017254              2.202197       2.559828      -0.507397       0.307008       2.197892      -0.272079       1.848871          -0.000002
           46              H       6.894203      25.533709       9.954283       0.129809       1.056458 0.77345578E+01  0.75502938E+02                                 1.735499                            1.646036      -0.965417       2.431257                    0.998326       3.426877       9.653470       0.477643       1.313634      -0.702361       0.030201       0.019213       0.015612       0.039051       0.000287       0.013183      -0.000619       0.000814      -0.046156      -0.021314       0.007302       0.014012              1.763269       2.023682       0.327871       0.177190       1.805926       0.154714       1.460199          -0.000003
           47              H       3.003346      25.250041       8.953460       0.121006       0.947937 0.68570926E+01  0.65784221E+02                                 1.684509                            1.601789      -1.110112       2.360798                    0.995557       3.657618      10.647913       0.455012       1.403143      -0.682144      -0.034695       0.012806      -0.000588       0.036988      -0.001602       0.000803       0.001917       0.005730      -0.043364      -0.014685       0.004172       0.010513              1.717298       2.131257      -0.205436       0.021199       1.656007       0.021421       1.364631          -0.000001
           48              H       3.371780      22.975217       8.639075       0.077977       1.139195 0.81682096E+01  0.81960903E+02                                 1.896758                            1.738546      -1.420843       2.186155                    0.992470       4.106909      12.273493       0.439895       1.387640      -0.683252      -0.037622      -0.025609      -0.004165       0.045701       0.001724       0.002213       0.000381       0.012198      -0.052548      -0.017670       0.002420       0.015250              1.990252       2.277130       0.526671       0.219683       2.070257       0.183099       1.623368          -0.000002
           49              H       5.397468      15.432816       9.576649       0.074858       1.473123 0.11414897E+02  0.12301011E+03                                 2.154959                            1.985843      -1.396538       2.187108                    0.994393       4.144063      12.328413       0.438721       1.295535      -0.703696      -0.029274      -0.027952       0.005729       0.040880      -0.001919       0.003805      -0.012917      -0.013318      -0.010443      -0.012426      -0.004862       0.017287              2.203019       2.620910       0.544138      -0.271872       2.042587      -0.222367       1.945561          -0.000002
           50              H       7.553120      14.917517      10.374703       0.129774       1.056791 0.77376001E+01  0.75540030E+02                                 1.735859                            1.646357      -0.965665       2.431123                    0.998323       3.427318       9.655171       0.477598       1.313630      -0.702362       0.005831      -0.029462       0.024968       0.039057       0.005199       0.002398      -0.016643       0.008741      -0.016891      -0.021329       0.007279       0.014050              1.763642       1.603119      -0.130280       0.101741       1.782258      -0.439651       1.905548          -0.000002
           51              H       8.818748      17.428515       7.491291       0.121007       0.947989 0.68575422E+01  0.65789550E+02                                 1.684560                            1.601832      -1.110177       2.360766                    0.995556       3.657709      10.648227       0.455010       1.403126      -0.682147       0.025392       0.012263      -0.023935       0.036987       0.000074      -0.003515      -0.009797       0.015359       0.007796      -0.014705       0.004161       0.010544              1.717353       1.877510       0.126671      -0.287234       1.490426      -0.231369       1.784124          -0.000002
           52              H       6.581769      17.952990       7.130400       0.077982       1.139283 0.81690215E+01  0.81971732E+02                                 1.896907                            1.738670      -1.421055       2.186051                    0.992467       4.107209      12.274906       0.439862       1.387700      -0.683239      -0.008797       0.023232      -0.038354       0.045696       0.001857      -0.002690      -0.013858       0.013007       0.019388      -0.017691       0.002393       0.015298              1.990417       1.722105      -0.200516       0.224944       2.029511      -0.563114       2.219636          -0.000002
           53              H      12.219486       2.628041       2.753194       0.074855       1.473153 0.11415260E+02  0.12301606E+03                                 2.155071                            1.985940      -1.396531       2.187117                    0.994392       4.144150      12.329119       0.438685       1.295620      -0.703678       0.016056       0.036687       0.008218       0.040881       0.000931       0.003474      -0.011808      -0.017594       0.010288      -0.012428      -0.004865       0.017292              2.203136       1.836814       0.189113       0.154553       2.854093       0.416811       1.918501          -0.000002
           54              H      11.361987       2.285743       0.585984       0.129772       1.057005 0.77394880E+01  0.75562683E+02                                 1.736071                            1.646543      -0.965652       2.431128                    0.998323       3.427383       9.655463       0.477580       1.313606      -0.702368      -0.006646       0.029998      -0.024110       0.039055       0.001365       0.010883      -0.001911      -0.029918       0.007474      -0.021322       0.007283       0.014039              1.763862       1.488503      -0.212255       0.182959       1.940859      -0.326973       1.862225          -0.000002
           55              H       3.355197      19.077781       1.278003       0.121005       0.947978 0.68574379E+01  0.65788263E+02                                 1.684546                            1.601819      -1.110157       2.360775                    0.995556       3.657671      10.648074       0.455013       1.403124      -0.682147       0.007985      -0.034312      -0.011265       0.036987      -0.007136       0.005258       0.003410      -0.017661       0.006890      -0.014697       0.004170       0.010528              1.717339       1.436906      -0.187453       0.024158       2.097741       0.201214       1.617371          -0.000001
           56              H       3.863656      19.695214       3.461955       0.077968       1.139363 0.81697150E+01  0.81980304E+02                                 1.896976                            1.738729      -1.421154       2.185997                    0.992467       4.107378      12.275470       0.439861       1.387676      -0.683243       0.021592      -0.031690       0.024856       0.045698      -0.009556       0.008035       0.000667      -0.021810      -0.002615      -0.017675       0.002395       0.015280              1.990493       1.697776      -0.279442       0.280730       2.144501      -0.499770       2.129201          -0.000002
           57              H      19.649567      14.740079      12.867460       0.074855       1.472465 0.11408572E+02  0.12292183E+03                                 2.154040                            1.985076      -1.396503       2.187128                    0.994392       4.143504      12.324728       0.438888       1.295252      -0.703752       0.014224      -0.011385       0.036600       0.040884       0.010508       0.008957       0.001236       0.012556      -0.008595      -0.012437      -0.004815       0.017252              2.202052       1.738219       0.014754       0.193659       1.866416      -0.175513       3.001521          -0.000002
           58              H      20.969304      16.235251      11.613641       0.129805       1.056698 0.77367312E+01  0.75529274E+02                                 1.735755                            1.646264      -0.965425       2.431251                    0.998326       3.427040       9.654179       0.477612       1.313629      -0.702363       0.029384       0.019756       0.016474       0.039052       0.014417       0.007469      -0.003336       0.002141       0.030265      -0.021324       0.007313       0.014011              1.763535       1.848602       0.410862       0.170933       1.773201       0.193679       1.668800          -0.000002
           59              H      19.156198      14.578962       8.421424       0.121008       0.947941 0.68571238E+01  0.65784603E+02                                 1.684516                            1.601794      -1.110111       2.360800                    0.995557       3.657612      10.647906       0.455010       1.403145      -0.682144      -0.001317      -0.009243      -0.035790       0.036988       0.009255      -0.001633       0.003767      -0.004028       0.028038      -0.014699       0.004180       0.010518              1.717306       1.458550       0.112782      -0.003100       1.529157       0.170574       2.164210          -0.000001
           60              H      17.796113      13.446046       9.930100       0.077978       1.139195 0.81682057E+01  0.81960685E+02                                 1.896741                            1.738532      -1.420833       2.186160                    0.992470       4.106886      12.273328       0.439903       1.387619      -0.683256      -0.024823      -0.034064      -0.017665       0.045701       0.011997       0.002010       0.006369      -0.008634       0.028661      -0.017685       0.002437       0.015249              1.990233       2.126715       0.557511       0.239484       2.095111       0.242262       1.748872          -0.000002
           61              H      11.626307       9.146840       8.763713       0.074855       1.472544 0.11409331E+02  0.12293272E+03                                 2.154178                            1.985190      -1.396492       2.187132                    0.994392       4.143544      12.325200       0.438857       1.295315      -0.703740      -0.027451       0.020121      -0.022651       0.040884       0.007938       0.011613       0.004996       0.003385      -0.011994      -0.012425      -0.004828       0.017254              2.202198       2.559829      -0.507397       0.307008       2.197893      -0.272079       1.848872          -0.000002
           62              H      11.604724       6.794072       8.648377       0.129809       1.056458 0.77345541E+01  0.75502891E+02                                 1.735499                            1.646035      -0.965417       2.431257                    0.998326       3.426876       9.653466       0.477643       1.313634      -0.702361      -0.030201      -0.019213      -0.015612       0.039051       0.000287       0.013183      -0.000619       0.000814      -0.046156      -0.021313       0.007302       0.014012              1.763269       2.023681       0.327871       0.177190       1.805926       0.154714       1.460199          -0.000002
           63              H      15.495581       7.077740       9.649200       0.121006       0.947935 0.68570697E+01  0.65783950E+02                                 1.684507                            1.601787      -1.110109       2.360799                    0.995557       3.657612      10.647893       0.455012       1.403144      -0.682144       0.034695      -0.012806       0.000588       0.036988      -0.001602       0.000803       0.001917       0.005730      -0.043364      -0.014685       0.004172       0.010513              1.717296       2.131254      -0.205435       0.021199       1.656004       0.021421       1.364630          -0.000001
           64              H      15.127147       9.352564       9.963585       0.077977       1.139192 0.81681877E+01  0.81960632E+02                                 1.896756                            1.738544      -1.420842       2.186155                    0.992470       4.106905      12.273479       0.439895       1.387641      -0.683252       0.037622       0.025609       0.004165       0.045701       0.001724       0.002213       0.000381       0.012198      -0.052548      -0.017670       0.002420       0.015250              1.990249       2.277127       0.526670       0.219682       2.070254       0.183098       1.623367          -0.000002
           65              H      -5.248280      14.167803       0.275319       0.074861       1.472548 0.11409355E+02  0.12293311E+03                                 2.154190                            1.985198      -1.396481       2.187140                    0.994393       4.143529      12.325185       0.438855       1.295322      -0.703739       0.014228       0.037898       0.005730       0.040885       0.003480       0.013358       0.001536       0.011943      -0.010454      -0.012424      -0.004829       0.017253              2.202211       1.738327       0.167832       0.097808       2.923394       0.337119       1.944912          -0.000002
           66              H      -3.928558      12.387154       1.073373       0.129807       1.056403 0.77340227E+01  0.75496028E+02                                 1.735402                            1.645951      -0.965399       2.431265                    0.998326       3.426759       9.652871       0.477670       1.313589      -0.702370       0.029384       0.006205       0.024964       0.039053       0.000440       0.016227       0.004291      -0.013586      -0.016919      -0.021313       0.007302       0.014011              1.763168       1.848208      -0.025512       0.444120       1.536290       0.078872       1.905007          -0.000003
           67              H      21.576175      21.889984      16.792621       0.121007       0.947940 0.68571119E+01  0.65784462E+02                                 1.684515                            1.601792      -1.110127       2.360791                    0.995557       3.657618      10.647923       0.455011       1.403145      -0.682144      -0.001320      -0.028168      -0.023935       0.036987      -0.005500       0.007610       0.007040      -0.010775       0.007791      -0.014685       0.004173       0.010512              1.717305       1.458549      -0.052009       0.100121       1.909289       0.354964       1.784077          -0.000002
           68              H      20.216103      23.741836      16.431730       0.077985       1.139136 0.81677081E+01  0.81954532E+02                                 1.896689                            1.738491      -1.420762       2.186196                    0.992471       4.106765      12.272923       0.439903       1.387638      -0.683253      -0.024823      -0.001021      -0.038355       0.045698      -0.003418       0.011664       0.007870      -0.011731       0.019385      -0.017673       0.002423       0.015250              1.990175       2.126647      -0.027845       0.606098       1.624527       0.014012       2.219352          -0.000002
           69              H      14.046320      24.568709      12.054524       0.074859       1.472508 0.11409004E+02  0.12292794E+03                                 2.154103                            1.985130      -1.396504       2.187131                    0.994393       4.143564      12.325071       0.438876       1.295273      -0.703748      -0.027450      -0.029163       0.008221       0.040885       0.006995       0.012202       0.001398       0.010804       0.010262      -0.012436      -0.004816       0.017251              2.202118       2.559730       0.497640      -0.322520       2.128951      -0.305466       1.917674          -0.000002
           70              H      14.024751      25.491762       9.887314       0.129775       1.056766 0.77373139E+01  0.75536140E+02                                 1.735805                            1.646307      -0.965500       2.431205                    0.998325       3.427146       9.654451       0.477616       1.313598      -0.702369      -0.030202      -0.005656      -0.024111       0.039058       0.011739       0.006008      -0.009288       0.018699       0.007476      -0.021323       0.007309       0.014014              1.763587       2.024078       0.016335       0.372440       1.404758      -0.039994       1.861924          -0.000003
           71              H      -4.562289      26.268437      10.579333       0.121012       0.947932 0.68570342E+01  0.65783521E+02                                 1.684505                            1.601784      -1.110110       2.360803                    0.995557       3.657580      10.647791       0.455012       1.403145      -0.682144       0.034694       0.006119      -0.011267       0.036987       0.001428      -0.001096      -0.006208       0.022482       0.006891      -0.014699       0.004182       0.010518              1.717295       2.131256       0.108732      -0.175587       1.403303      -0.101156       1.617325          -0.000002
           72              H      17.547163      25.558493      12.763285       0.077974       1.139205 0.81682864E+01  0.81961635E+02                                 1.896746                            1.738536      -1.420821       2.186163                    0.992471       4.106895      12.273335       0.439905       1.387611      -0.683257       0.037623      -0.007428       0.024858       0.045701       0.001248       0.002512      -0.007695       0.028845      -0.002610      -0.017687       0.002438       0.015249              1.990239       2.277111      -0.032200       0.569735       1.564684      -0.062134       2.128921          -0.000002
           73              H      14.639516      22.005842       3.566130       0.074855       1.473162 0.11415265E+02  0.12301509E+03                                 2.154995                            1.985875      -1.396636       2.187064                    0.994389       4.144108      12.328598       0.438717       1.295535      -0.703696       0.016054      -0.008617       0.036595       0.040880       0.002736       0.002345      -0.008750      -0.023898      -0.008625      -0.012427      -0.004864       0.017291              2.203057       1.836753       0.056519       0.237587       1.769308      -0.109351       3.003109          -0.000002
           74              H      13.782011      20.205314       2.312311       0.129778       1.056812 0.77378138E+01  0.75542917E+02                                 1.735911                            1.646402      -0.965651       2.431135                    0.998323       3.427358       9.655452       0.477579       1.313666      -0.702354      -0.006647      -0.034783       0.016470       0.039055       0.009204       0.005976      -0.005596      -0.022323       0.030264      -0.021329       0.007279       0.014050              1.763696       1.488384       0.257213      -0.111107       2.133763      -0.233251       1.668943          -0.000003
           75              H       5.775117      13.499356      17.722754       0.121007       0.947977 0.68574441E+01  0.65788392E+02                                 1.684548                            1.601823      -1.110187       2.360764                    0.995556       3.657692      10.648170       0.455010       1.403130      -0.682146       0.007988       0.004840      -0.035788       0.036987       0.007853      -0.004129      -0.000010      -0.010614       0.028042      -0.014708       0.004164       0.010544              1.717341       1.436912       0.103547      -0.158118       1.550850      -0.064068       2.164260          -0.000002
           76              H       1.443640       3.542744       0.628770       0.077972       1.139343 0.81695395E+01  0.81978283E+02                                 1.896974                            1.738725      -1.421127       2.186013                    0.992467       4.107354      12.275467       0.439855       1.387700      -0.683239       0.021594       0.036194      -0.017666       0.045699       0.011409      -0.005098      -0.004390      -0.011387       0.028662      -0.017688       0.002390       0.015298              1.990492       1.697780       0.374550      -0.128908       2.524609      -0.315394       1.749086          -0.000002
           77              H       7.817444      22.556733      18.065043       0.074851       1.473136 0.11415065E+02  0.12301313E+03                                 2.155035                            1.985909      -1.396495       2.187130                    0.994392       4.144086      12.328789       0.438694       1.295602      -0.703683      -0.029276       0.017354      -0.022651       0.040882       0.004269      -0.000069      -0.012672      -0.013835      -0.011981      -0.012430      -0.004864       0.017293              2.203097       2.621003      -0.482117       0.370948       2.138759      -0.175769       1.849530          -0.000002
           78              H       9.973103      23.499664      17.949707       0.129804       1.056918 0.77387205E+01  0.75553478E+02                                 1.735995                            1.646477      -0.965598       2.431167                    0.998324       3.427218       9.654956       0.477582       1.313631      -0.702364       0.005824       0.035316      -0.015610       0.039049      -0.000100       0.005719      -0.011905      -0.001013      -0.046182      -0.021325       0.007289       0.014035              1.763783       1.603238       0.148421      -0.072825       2.227551      -0.223784       1.460561          -0.000003
           79              H       6.398762       8.157347       0.347870       0.121007       0.947969 0.68573599E+01  0.65787374E+02                                 1.684541                            1.601814      -1.110191       2.360763                    0.995556       3.657656      10.648043       0.455011       1.403132      -0.682146       0.025391      -0.026888       0.000588       0.036987      -0.003184      -0.001473      -0.001524      -0.001693      -0.043372      -0.014697       0.004170       0.010527              1.717334       1.877489      -0.313714      -0.011386       1.909866      -0.027902       1.364647          -0.000002
           80              H       4.161778       7.603741       0.662255       0.077974       1.139267 0.81688533E+01  0.81969144E+02                                 1.896846                            1.738621      -1.420956       2.186097                    0.992469       4.107089      12.274246       0.439883       1.387650      -0.683249      -0.008794      -0.044651       0.004164       0.045699      -0.003218       0.000490      -0.002223      -0.010977      -0.052549      -0.017674       0.002396       0.015278              1.990350       1.722052       0.289887      -0.082234       2.625558      -0.273925       1.623438          -0.000002
           81              H      23.747207      18.159978      18.327341       0.074860       1.472546 0.11409331E+02  0.12293278E+03                                 2.154188                            1.985196      -1.396479       2.187142                    0.994393       4.143524      12.325164       0.438855       1.295322      -0.703739      -0.014229      -0.037898      -0.005730       0.040885       0.003480       0.013358       0.001536       0.011943      -0.010454      -0.012424      -0.004829       0.017254              2.202209       1.738325       0.167831       0.097808       2.923391       0.337118       1.944910          -0.000002
           82              H      22.427485      19.940627      17.529287       0.129807       1.056403 0.77340203E+01  0.75496006E+02                                 1.735403                            1.645951      -0.965400       2.431265                    0.998326       3.426759       9.652874       0.477670       1.313590      -0.702370      -0.029384      -0.006205      -0.024964       0.039053       0.000440       0.016227       0.004291      -0.013586      -0.016919      -0.021313       0.007302       0.014011              1.763169       1.848208      -0.025512       0.444120       1.536291       0.078872       1.905007          -0.000003
           83              H      -3.077248      10.437797       1.810039       0.121008       0.947938 0.68570855E+01  0.65784147E+02                                 1.684512                            1.601789      -1.110123       2.360794                    0.995557       3.657610      10.647895       0.455011       1.403145      -0.682144       0.001320       0.028168       0.023935       0.036988      -0.005500       0.007609       0.007040      -0.010775       0.007791      -0.014685       0.004173       0.010512              1.717302       1.458546      -0.052009       0.100120       1.909285       0.354963       1.784073          -0.000002
           84              H      -1.717176       8.585945       2.170930       0.077985       1.139135 0.81676968E+01  0.81954389E+02                                 1.896688                            1.738490      -1.420760       2.186197                    0.992471       4.106761      12.272908       0.439903       1.387638      -0.683253       0.024823       0.001021       0.038355       0.045698      -0.003418       0.011664       0.007870      -0.011731       0.019385      -0.017673       0.002423       0.015250              1.990174       2.126645      -0.027845       0.606097       1.624526       0.014012       2.219351          -0.000002
           85              H       4.452607       7.759072       6.548136       0.074859       1.472507 0.11408993E+02  0.12292778E+03                                 2.154102                            1.985128      -1.396502       2.187132                    0.994393       4.143561      12.325059       0.438876       1.295273      -0.703748       0.027450       0.029163      -0.008221       0.040885       0.006995       0.012202       0.001398       0.010804       0.010262      -0.012436      -0.004816       0.017251              2.202117       2.559728       0.497640      -0.322520       2.128950      -0.305466       1.917673          -0.000002
           86              H       4.474176       6.836019       8.715346       0.129775       1.056765 0.77373020E+01  0.75536005E+02                                 1.735805                            1.646306      -0.965501       2.431205                    0.998325       3.427144       9.654448       0.477616       1.313599      -0.702369       0.030203       0.005656       0.024112       0.039058       0.011739       0.006008      -0.009288       0.018700       0.007477      -0.021323       0.007309       0.014014              1.763586       2.024078       0.016335       0.372439       1.404758      -0.039994       1.861924          -0.000003
           87              H      23.061216       6.059344       8.023327       0.121012       0.947929 0.68570118E+01  0.65783245E+02                                 1.684502                            1.601781      -1.110106       2.360805                    0.995557       3.657573      10.647762       0.455012       1.403145      -0.682144      -0.034694      -0.006119       0.011267       0.036988       0.001428      -0.001096      -0.006208       0.022482       0.006890      -0.014699       0.004182       0.010518              1.717291       2.131252       0.108732      -0.175587       1.403300      -0.101156       1.617322          -0.000002
           88              H       0.951764       6.769288       5.839375       0.077974       1.139203 0.81682666E+01  0.81961386E+02                                 1.896744                            1.738535      -1.420818       2.186164                    0.992471       4.106889      12.273313       0.439905       1.387612      -0.683257      -0.037623       0.007428      -0.024857       0.045701       0.001248       0.002512      -0.007695       0.028844      -0.002609      -0.017687       0.002438       0.015249              1.990236       2.277109      -0.032200       0.569734       1.564682      -0.062134       2.128918          -0.000002
           89              H       3.859411      10.321939      15.036530       0.074855       1.473163 0.11415277E+02  0.12301525E+03                                 2.154996                            1.985876      -1.396637       2.187064                    0.994389       4.144111      12.328609       0.438717       1.295535      -0.703696      -0.016054       0.008617      -0.036595       0.040880       0.002736       0.002345      -0.008750      -0.023898      -0.008626      -0.012427      -0.004864       0.017291              2.203058       1.836754       0.056519       0.237587       1.769309      -0.109351       3.003111          -0.000002
           90              H       4.716916      12.122467      16.290349       0.129778       1.056812 0.77378076E+01  0.75542839E+02                                 1.735910                            1.646402      -0.965650       2.431135                    0.998323       3.427356       9.655444       0.477580       1.313666      -0.702354       0.006647       0.034783      -0.016470       0.039055       0.009204       0.005976      -0.005596      -0.022323       0.030263      -0.021329       0.007279       0.014050              1.763695       1.488383       0.257213      -0.111107       2.133762      -0.233251       1.668942          -0.000003
           91              H      12.723810      18.828425       0.879906       0.121006       0.947978 0.68574561E+01  0.65788541E+02                                 1.684550                            1.601825      -1.110189       2.360763                    0.995556       3.657696      10.648187       0.455010       1.403131      -0.682146      -0.007988      -0.004840       0.035788       0.036987       0.007853      -0.004129      -0.000010      -0.010614       0.028041      -0.014708       0.004164       0.010544              1.717343       1.436914       0.103548      -0.158118       1.550852      -0.064068       2.164263          -0.000002
           92              H      17.055287      28.785037      17.973890       0.077972       1.139344 0.81695473E+01  0.81978386E+02                                 1.896976                            1.738726      -1.421130       2.186011                    0.992467       4.107358      12.275483       0.439855       1.387700      -0.683239      -0.021594      -0.036194       0.017666       0.045699       0.011409      -0.005098      -0.004390      -0.011387       0.028662      -0.017688       0.002390       0.015298              1.990493       1.697781       0.374551      -0.128908       2.524611      -0.315395       1.749087          -0.000002
           93              H      10.681483       9.771048       0.537617       0.074852       1.473138 0.11415086E+02  0.12301340E+03                                 2.155035                            1.985909      -1.396497       2.187130                    0.994392       4.144090      12.328799       0.438694       1.295600      -0.703683       0.029276      -0.017354       0.022651       0.040882       0.004269      -0.000069      -0.012672      -0.013835      -0.011981      -0.012430      -0.004864       0.017293              2.203098       2.621004      -0.482117       0.370948       2.138759      -0.175769       1.849531          -0.000002
           94              H       8.525824       8.828117       0.652953       0.129804       1.056918 0.77387252E+01  0.75553530E+02                                 1.735995                            1.646477      -0.965598       2.431167                    0.998324       3.427219       9.654957       0.477582       1.313630      -0.702364      -0.005824      -0.035316       0.015610       0.039049      -0.000100       0.005719      -0.011905      -0.001013      -0.046182      -0.021325       0.007289       0.014035              1.763783       1.603238       0.148421      -0.072825       2.227551      -0.223784       1.460561          -0.000003
           95              H      12.100165      24.170434      18.254790       0.121007       0.947969 0.68573588E+01  0.65787354E+02                                 1.684540                            1.601813      -1.110189       2.360764                    0.995556       3.657655      10.648036       0.455011       1.403131      -0.682146      -0.025391       0.026888      -0.000588       0.036987      -0.003184      -0.001473      -0.001524      -0.001693      -0.043372      -0.014697       0.004170       0.010527              1.717333       1.877488      -0.313714      -0.011386       1.909865      -0.027902       1.364646          -0.000002
           96              H      14.337149      24.724040      17.940405       0.077974       1.139266 0.81688487E+01  0.81969089E+02                                 1.896846                            1.738621      -1.420956       2.186097                    0.992469       4.107089      12.274247       0.439883       1.387651      -0.683249       0.008794       0.044651      -0.004164       0.045699      -0.003218       0.000490      -0.002223      -0.010977      -0.052549      -0.017674       0.002396       0.015278              1.990349       1.722052       0.289887      -0.082234       2.625558      -0.273925       1.623438          -0.000002
           97              H      12.174001      19.889565       4.442315       0.088552       1.172952 0.84253357E+01  0.83933713E+02                                 1.849679                            1.705483      -0.981903       2.405221                    0.997367       3.624594      10.278484       0.474918       1.294609      -0.705685       0.040940      -0.015422      -0.014256       0.046012       0.000312      -0.005914       0.009995       0.021703      -0.041978      -0.020837       0.001819       0.019017              1.922207       2.186832      -0.431631      -0.427117       1.930678       0.218722       1.649111          -0.000001
           98              H      12.336499      21.959163       5.392911       0.119657       1.121750 0.84015469E+01  0.84815921E+02                                 1.872972                            1.761867      -1.489856       2.170598                    0.992129       3.968306      11.857852       0.437895       1.385538      -0.684172       0.026475       0.016062      -0.001354       0.030995      -0.001272      -0.006485       0.005878      -0.003877      -0.020587      -0.011684       0.001978       0.009705              1.901623       2.335567       0.411035      -0.091974       1.877784       0.074822       1.491519          -0.000002
           99              H       8.396342      21.814975       6.176083       0.133706       0.933405 0.68522452E+01  0.65933809E+02                                 1.685576                            1.616294      -1.304241       2.278066                    0.993777       3.686787      10.860182       0.445237       1.429681      -0.676817      -0.035038       0.016370       0.011202       0.040263      -0.005184      -0.001311       0.008090       0.003009      -0.045175      -0.017812       0.003575       0.014237              1.707273       1.956503      -0.238730      -0.233262       1.656649       0.171388       1.508668          -0.000002
          100              H       8.384704      19.711052       5.266413       0.093067       1.005175 0.71712753E+01  0.69484662E+02                                 1.738707                            1.625828      -1.165750       2.320761                    0.994988       3.787082      11.033646       0.457330       1.382241      -0.685581      -0.041186      -0.022329       0.005432       0.047163       0.004552      -0.006226       0.002880       0.009138      -0.033794      -0.014018       0.000972       0.013046              1.797244       2.082247       0.460998      -0.022781       1.882803       0.008444       1.426681          -0.000000
          101              H       6.339919      20.975783       2.565307       0.091638       1.029161 0.72128071E+01  0.70035397E+02                                 1.770645                            1.632980      -1.208314       2.300843                    0.994394       3.817762      11.159457       0.454992       1.386400      -0.684603      -0.035529      -0.025038       0.008924       0.044371       0.004390      -0.008595       0.003915       0.004531      -0.017495      -0.012839       0.002484       0.010355              1.846461       2.290715       0.560448      -0.051678       1.847691       0.038220       1.400975          -0.000000
          102              H      15.201209       2.416411       3.547527       0.121741       1.032215 0.77154846E+01  0.76421294E+02                                 1.790064                            1.703519      -1.380764       2.226842                    0.993290       3.886833      11.589672       0.438423       1.410464      -0.679591      -0.028205       0.011714       0.017279       0.035090       0.003535      -0.002009       0.004734      -0.000081      -0.016265      -0.008592       0.001925       0.006667              1.810214       2.121080      -0.116780      -0.303195       1.669946       0.250279       1.639615          -0.000001
          103              H      18.911596       2.854951       2.204415       0.118846       1.031861 0.76566264E+01  0.75563105E+02                                 1.782057                            1.691114      -1.293526       2.265995                    0.994528       3.826108      11.324048       0.443093       1.400681      -0.681947       0.029033       0.019406      -0.001836       0.034970       0.003340       0.000760       0.009033       0.007373      -0.031258      -0.015311       0.004119       0.011192              1.808163       2.074616       0.399924      -0.133331       1.894588       0.023661       1.455287          -0.000002
          104              H      18.792516       0.756670       1.257540       0.100094       1.113988 0.80860176E+01  0.80081373E+02                                 1.815462                            1.694314      -1.018878       2.396409                    0.997144       3.625862      10.400307       0.464542       1.331326      -0.697692       0.040571      -0.015412      -0.021092       0.048253      -0.001449      -0.007906       0.010588       0.013799      -0.028061      -0.018062       0.002305       0.015758              1.859966       2.126639      -0.337257      -0.436223       1.727394       0.303745       1.725866          -0.000001
          105              H       3.880295      14.053263       0.234394       0.088553       1.173002 0.84258117E+01  0.83939848E+02                                 1.849754                            1.705550      -0.981830       2.405256                    0.997369       3.624637      10.278774       0.474899       1.294638      -0.705680       0.010978      -0.018873      -0.040501       0.046011       0.007913      -0.005184       0.016201       0.001430       0.023811      -0.020845       0.001830       0.019015              1.922287       1.688860      -0.097031      -0.507154       1.706010       0.265700       2.371989          -0.000001
          106              H       1.985750      13.127904       1.110579       0.119649       1.121884 0.84027998E+01  0.84832175E+02                                 1.873167                            1.762035      -1.489900       2.170581                    0.992131       3.968490      11.858856       0.437858       1.385594      -0.684162      -0.012901      -0.025029      -0.012958       0.030996       0.004110      -0.009273       0.003606       0.000011       0.004512      -0.011696       0.001976       0.009720              1.901827       1.757804       0.385469       0.074463       2.164137       0.394674       1.783539          -0.000003
          107              H       2.260739      15.693404       4.193040       0.133707       0.933408 0.68522644E+01  0.65934027E+02                                 1.685578                            1.616296      -1.304215       2.278078                    0.993777       3.686785      10.860172       0.445238       1.429680      -0.676818      -0.010213       0.013524       0.036521       0.040262       0.009460      -0.007363       0.005000       0.005127       0.033143      -0.017826       0.003575       0.014251              1.707276       1.579826      -0.025445      -0.268856       1.539241       0.232407       2.002762          -0.000001
          108              H       4.106724      16.585505       3.168033       0.093068       1.005135 0.71709044E+01  0.69479986E+02                                 1.738645                            1.625775      -1.165685       2.320800                    0.994989       3.786955      11.033095       0.457343       1.382222      -0.685585       0.015948       0.039001       0.021188       0.047163       0.007287      -0.003805       0.009466      -0.010071       0.003924      -0.014025       0.000988       0.013037              1.797177       1.681620       0.412877       0.111553       2.121078       0.249500       1.588832          -0.000000
          109              H       6.126816      15.337088       5.895183       0.091637       1.029140 0.72126290E+01  0.70033250E+02                                 1.770624                            1.632963      -1.208287       2.300855                    0.994395       3.817723      11.159317       0.454994       1.386405      -0.684602       0.013245       0.039760       0.014580       0.044372       0.003596      -0.006151       0.008354      -0.007271      -0.007996      -0.012842       0.002497       0.010345              1.846437       1.701737       0.475399       0.154816       2.217054       0.401845       1.620519          -0.000000
          110              H       4.207761      14.460589       6.892286       0.121743       1.032220 0.77155499E+01  0.76422344E+02                                 1.790101                            1.703551      -1.380756       2.226851                    0.993290       3.886809      11.589751       0.438408       1.410505      -0.679584      -0.014301       0.016367       0.027549       0.035090       0.005759      -0.003041       0.004036       0.000865      -0.005109      -0.008598       0.001929       0.006669              1.810252       1.750740      -0.012956      -0.271877       1.694442       0.378154       1.985573          -0.000001
          111              H       4.293063      11.514512       4.232105       0.118850       1.031785 0.76559584E+01  0.75555116E+02                                 1.782004                            1.691069      -1.293424       2.266045                    0.994530       3.825962      11.323635       0.443086       1.400729      -0.681939      -0.014786      -0.028819      -0.013182       0.034971       0.010200      -0.001857       0.008017       0.007181       0.006827      -0.015322       0.004130       0.011192              1.808108       1.664063       0.347601       0.006229       2.142771       0.272631       1.617489          -0.000002
          112              H       6.190049      12.438259       3.303832       0.100090       1.113997 0.80860900E+01  0.80082113E+02                                 1.815456                            1.694309      -1.018836       2.396427                    0.997144       3.625867      10.400256       0.464549       1.331306      -0.697696       0.016712      -0.022428      -0.039324       0.048256       0.004480      -0.008472       0.013139       0.004254       0.015895      -0.018069       0.002310       0.015759              1.859960       1.774713      -0.149707      -0.462132       1.633178       0.368259       2.171988          -0.000001
          113              H      18.208885      13.604017       3.445213       0.088555       1.172689 0.84229548E+01  0.83902436E+02                                 1.849224                            1.705100      -0.982116       2.405120                    0.997364       3.624342      10.276654       0.475039       1.294394      -0.705729       0.030246       0.000973      -0.034659       0.046011      -0.007039      -0.011903      -0.010383       0.008919       0.031363      -0.020871       0.001823       0.019048              1.921714       2.281013      -0.160989      -0.512709       1.443231       0.116706       2.040898          -0.000001
          114              H      16.368985      14.878912       2.995028       0.119660       1.121874 0.84025103E+01  0.84826620E+02                                 1.872970                            1.761857      -1.489898       2.170589                    0.992131       3.968242      11.857063       0.437945       1.385363      -0.684205      -0.004379       0.012157      -0.028175       0.030997      -0.007382      -0.003028      -0.000934       0.013882       0.007550      -0.011696       0.001991       0.009705              1.901622       1.651564      -0.146443       0.061538       1.651984      -0.386076       2.401319          -0.000003
          115              H      14.955720      13.977136       6.648591       0.133708       0.933419 0.68524039E+01  0.65935886E+02                                 1.685608                            1.616325      -1.304283       2.278044                    0.993776       3.686854      10.860515       0.445227       1.429703      -0.676813      -0.028804      -0.001184       0.028108       0.040263      -0.005129      -0.007700      -0.009064       0.019918      -0.001508      -0.017845       0.003605       0.014240              1.707305       1.875147      -0.104847      -0.354779       1.436691       0.001127       1.810079          -0.000001
          116              H      16.886381      12.793747       7.003901       0.093075       1.005061 0.71702514E+01  0.69471955E+02                                 1.738555                            1.625699      -1.165517       2.320884                    0.994990       3.786743      11.032279       0.457356       1.382219      -0.685587       0.004377      -0.015470       0.044338       0.047163      -0.004527      -0.002378      -0.006356       0.009578       0.033728      -0.014033       0.000967       0.013065              1.797079       1.580644      -0.122856       0.215005       1.595095      -0.365049       2.215499          -0.000000
          117              H      14.920799       9.759157       7.070871       0.091638       1.029185 0.72130932E+01  0.70039477E+02                                 1.770737                            1.633063      -1.208404       2.300803                    0.994393       3.817889      11.160248       0.454956       1.386487      -0.684587       0.009088      -0.010520       0.042133       0.044367      -0.006898      -0.001808      -0.001392       0.006406       0.030268      -0.012852       0.002485       0.010367              1.846557       1.511455      -0.149406       0.180982       1.609036      -0.461323       2.419180          -0.000000
          118              H      12.990827      11.022279       6.717421       0.121736       1.032319 0.77164895E+01  0.76434296E+02                                 1.790246                            1.703679      -1.380767       2.226835                    0.993289       3.887001      11.590682       0.438380       1.410545      -0.679576      -0.021842       0.006231       0.026749       0.035091      -0.005722      -0.000045      -0.004234       0.003537       0.009601      -0.008628       0.001937       0.006691              1.810402       1.823871      -0.207869      -0.371656       1.560280      -0.016830       2.047055          -0.000002
          119              H      14.043193      11.378418       2.905735       0.118845       1.031907 0.76570734E+01  0.75568967E+02                                 1.782153                            1.691198      -1.293537       2.265984                    0.994529       3.826145      11.324437       0.443066       1.400740      -0.681937      -0.006461       0.013319      -0.031684       0.034971      -0.007065      -0.003834      -0.010755       0.003373       0.008747      -0.015355       0.004117       0.011237              1.808265       1.633734      -0.159114       0.158283       1.534010      -0.275508       2.257052          -0.000002
          120              H      15.926510      10.119388       3.331736       0.100089       1.113910 0.80853848E+01  0.80073936E+02                                 1.815422                            1.694285      -1.018650       2.396509                    0.997146       3.625780      10.400164       0.464528       1.331384      -0.697681       0.030101      -0.005324      -0.037344       0.048260      -0.008949      -0.011012      -0.005083       0.009325       0.022409      -0.018095       0.002326       0.015769              1.859921       2.032215      -0.240597      -0.536251       1.522581       0.136954       2.024966          -0.000001
          121              H      11.504332      26.164874      10.532826       0.088548       1.172794 0.84238570E+01  0.83913837E+02                                 1.849351                            1.705204      -0.981981       2.405179                    0.997367       3.624475      10.277246       0.475019       1.294413      -0.705725       0.021668      -0.035267      -0.020095       0.046012      -0.017408      -0.002953       0.001214      -0.018325       0.006215      -0.020867       0.001840       0.019027              1.921853       1.773021      -0.372190      -0.248286       1.944117       0.518795       2.048422          -0.000001
          122              H      11.612184      26.034217      12.809792       0.119662       1.121860 0.84023728E+01  0.84824627E+02                                 1.872933                            1.761827      -1.489830       2.170613                    0.992130       3.968153      11.856637       0.437956       1.385338      -0.684211       0.017952      -0.021127       0.013859       0.030995      -0.007504      -0.000505       0.004090       0.000191       0.022996      -0.011687       0.001979       0.009708              1.901582       1.823136      -0.480688       0.226253       2.018691      -0.261914       1.862920          -0.000003
          123              H      18.179195       8.681649      13.021862       0.133709       0.933386 0.68520519E+01  0.65931307E+02                                 1.685534                            1.616257      -1.304195       2.278090                    0.993778       3.686715      10.859822       0.445250       1.429656      -0.676822      -0.016446       0.031077       0.019618       0.040264      -0.008798       0.000933       0.006072      -0.019914       0.025127      -0.017838       0.003604       0.014234              1.707229       1.563811      -0.273155      -0.168351       1.794858       0.272369       1.763019          -0.000002
          124              H      18.082882       8.653217      10.731875       0.093076       1.005038 0.71700562E+01  0.69469692E+02                                 1.738541                            1.625686      -1.165508       2.320889                    0.994991       3.786712      11.032211       0.457353       1.382236      -0.685584      -0.029619       0.032141      -0.017716       0.047162      -0.012973       0.003330      -0.000097      -0.003902       0.002974      -0.014023       0.000973       0.013050              1.797064       1.755317      -0.360998       0.318717       1.833493      -0.304107       1.802383          -0.000000
          125              H      20.023771      11.704120      10.690949       0.091634       1.029202 0.72132184E+01  0.70040887E+02                                 1.770743                            1.633068      -1.208405       2.300799                    0.994393       3.817903      11.160247       0.454960       1.386470      -0.684590      -0.031372       0.025242      -0.018631       0.044367      -0.011329       0.000166      -0.000166       0.004969       0.007518      -0.012851       0.002499       0.010352              1.846564       1.794722      -0.502726       0.328594       1.952243      -0.383566       1.792727          -0.000000
          126              H      20.077064      11.680784      13.023722       0.121753       1.032243 0.77158103E+01  0.76426176E+02                                 1.790186                            1.703625      -1.380911       2.226786                    0.993288       3.886939      11.590535       0.438377       1.410579      -0.679569      -0.020662       0.021851       0.018079       0.035089      -0.006031       0.001137      -0.002040      -0.002330       0.014782      -0.008620       0.001928       0.006691              1.810340       1.712543      -0.396181      -0.224729       1.857614       0.162269       1.860862          -0.000002
          127              H      22.820387       8.817108      12.832115       0.118850       1.031927 0.76572240E+01  0.75570485E+02                                 1.782138                            1.691184      -1.293552       2.265977                    0.994529       3.826134      11.324240       0.443081       1.400689      -0.681946       0.020704      -0.022730       0.016657       0.034968      -0.009254       0.000459      -0.003456      -0.015650       0.019073      -0.015349       0.004117       0.011231              1.808249       1.818340      -0.403879       0.263563       1.776823      -0.215539       1.829586          -0.000002
          128              H      22.714976       8.901604      10.530966       0.100097       1.113913 0.80853995E+01  0.80074124E+02                                 1.815425                            1.694286      -1.018653       2.396506                    0.997146       3.625773      10.400149       0.464528       1.331383      -0.697681       0.027186      -0.032512      -0.023079       0.048257      -0.014550      -0.005339       0.002867      -0.010023       0.014228      -0.018089       0.002336       0.015753              1.859925       1.762988      -0.400374      -0.366133       1.851185       0.380669       1.965601          -0.000001
          129              H      -2.129921      14.489578       4.859015       0.088554       1.172777 0.84237402E+01  0.83912532E+02                                 1.849349                            1.705204      -0.981980       2.405184                    0.997367       3.624457      10.277246       0.475013       1.294431      -0.705721      -0.030245       0.031607       0.014253       0.046010      -0.007625      -0.011534       0.001476      -0.015522      -0.041968      -0.020866       0.001839       0.019026              1.921850       2.281181      -0.391089      -0.368654       1.835534       0.306974       1.648833          -0.000001
          130              H      -0.290011      15.451032       3.908419       0.119662       1.121845 0.84022111E+01  0.84822408E+02                                 1.872901                            1.761798      -1.489820       2.170619                    0.992130       3.968091      11.856329       0.437965       1.385320      -0.684214       0.004385       0.030655       0.001353       0.030997       0.000507      -0.007972       0.003627       0.004483      -0.020608      -0.011687       0.001979       0.009708              1.901549       1.651508       0.119279      -0.104897       2.561679       0.055239       1.491460          -0.000002
          131              H       1.123234      11.770223       3.125247       0.133691       0.933394 0.68518913E+01  0.65927124E+02                                 1.685306                            1.616051      -1.303018       2.278557                    0.993793       3.686278      10.857106       0.445370       1.429326      -0.676884       0.028804      -0.025829      -0.011201       0.040277      -0.004677      -0.007988      -0.002005       0.005367      -0.045183      -0.017843       0.003608       0.014235              1.706993       1.874785      -0.273367      -0.249098       1.737749       0.147273       1.508446          -0.000002
          132              H      -0.807437      10.934068       4.034917       0.093070       1.005072 0.71703454E+01  0.69473088E+02                                 1.738567                            1.625708      -1.165512       2.320883                    0.994991       3.786772      11.032378       0.457355       1.382217      -0.685587      -0.004379      -0.046644      -0.005430       0.047163      -0.000156      -0.005119       0.004562      -0.012932      -0.033800      -0.014028       0.000975       0.013053              1.797093       1.580654       0.247067      -0.016702       2.384043       0.017637       1.426583          -0.000001
          133              H       1.158126       9.549419       6.736023       0.091637       1.029198 0.72131927E+01  0.70040583E+02                                 1.770740                            1.633066      -1.208401       2.300802                    0.994393       3.817891      11.160212       0.454959       1.386472      -0.684589      -0.009091      -0.042500      -0.008921       0.044368       0.001394      -0.007004       0.006333      -0.009516      -0.017504      -0.012852       0.002500       0.010351              1.846561       1.511458       0.228044      -0.055439       2.627175       0.032541       1.401050          -0.000001
          134              H       3.088107      10.418698       5.753803       0.121738       1.032243 0.77157758E+01  0.76425358E+02                                 1.790148                            1.703593      -1.380748       2.226849                    0.993290       3.886890      11.590159       0.438394       1.410533      -0.679578       0.021843      -0.021348      -0.017279       0.035091       0.002465      -0.005172      -0.000050      -0.005092      -0.016280      -0.008620       0.001928       0.006692              1.810301       1.823770      -0.243648      -0.349198       1.967439       0.180708       1.639695          -0.000002
          135              H       2.035759      14.003641       7.096915       0.118855       1.031928 0.76572534E+01  0.75570947E+02                                 1.782149                            1.691194      -1.293580       2.265967                    0.994528       3.826152      11.324355       0.443077       1.400701      -0.681943       0.006462       0.034317       0.001840       0.034969      -0.000354      -0.008038      -0.004280      -0.009968      -0.031256      -0.015348       0.004118       0.011230              1.808260       1.633731       0.211858      -0.074080       2.335694       0.113367       1.455356          -0.000001
          136              H       0.152432      13.070871       8.043790       0.100086       1.113956 0.80857785E+01  0.80078854E+02                                 1.815473                            1.694327      -1.018799       2.396448                    0.997146       3.625861      10.400481       0.464522       1.331385      -0.697681      -0.030105       0.031274       0.021085       0.048259      -0.005996      -0.012865       0.003076      -0.007505      -0.028067      -0.018096       0.002335       0.015760              1.859976       2.032277      -0.377506      -0.450536       1.821776       0.282076       1.725875          -0.000001
          137              H       9.414624      25.246687       9.066936       0.088555       1.172680 0.84229132E+01  0.83902455E+02                                 1.849268                            1.705137      -0.981881       2.405229                    0.997369       3.624373      10.276984       0.475014       1.294456      -0.705715      -0.021667       0.002687       0.040500       0.046010       0.004951      -0.016958      -0.001634      -0.012460       0.023830      -0.020872       0.001825       0.019047              1.921761       1.772940      -0.060949      -0.443191       1.621055       0.362092       2.371289          -0.000001
          138              H       9.306762      23.140995       8.190751       0.119660       1.121884 0.84026031E+01  0.84827666E+02                                 1.872968                            1.761857      -1.489923       2.170577                    0.992131       3.968245      11.857022       0.437949       1.385347      -0.684208      -0.017960      -0.021686       0.012961       0.030998       0.002835      -0.006976       0.007079      -0.005978       0.004537      -0.011695       0.001990       0.009705              1.901620       1.823177       0.413372      -0.333760       2.098323      -0.223312       1.783359          -0.000003
          139              H      20.377599       3.724835       5.108290       0.133705       0.933429 0.68524881E+01  0.65936835E+02                                 1.685613                            1.616330      -1.304259       2.278054                    0.993777       3.686861      10.860513       0.445229       1.429693      -0.676815       0.016447      -0.004087      -0.036522       0.040262       0.004689      -0.007513       0.004776      -0.017248       0.033142      -0.017846       0.003605       0.014241              1.707310       1.563885      -0.032259      -0.319264       1.555248       0.156120       2.002798          -0.000002
          140              H      20.473921       5.772812       6.133297       0.093078       1.005071 0.71703415E+01  0.69473034E+02                                 1.738564                            1.625706      -1.165493       2.320892                    0.994990       3.786761      11.032341       0.457356       1.382215      -0.685588       0.029617       0.029970      -0.021190       0.047164       0.008672      -0.010223      -0.000248      -0.003591       0.003918      -0.014033       0.000967       0.013066              1.797089       1.755346       0.444327      -0.185708       2.047168      -0.200478       1.588754          -0.000001
          141              H      18.533052       7.141148       3.406147       0.091640       1.029186 0.72130987E+01  0.70039495E+02                                 1.770732                            1.633060      -1.208371       2.300817                    0.994394       3.817873      11.160173       0.454958       1.386481      -0.684588       0.031372       0.027779      -0.014580       0.044367       0.005103      -0.010126       0.002342      -0.000204      -0.007983      -0.012850       0.002485       0.010366              1.846552       1.794715       0.515047      -0.308907       2.124325      -0.300078       1.620615          -0.000001
          142              H      18.479749       5.032082       2.409044       0.121741       1.032280 0.77161327E+01  0.76429890E+02                                 1.790205                            1.703644      -1.380765       2.226844                    0.993290       3.886914      11.590362       0.438383       1.410552      -0.679575       0.020665      -0.006731      -0.027550       0.035090       0.003667      -0.004935       0.001176      -0.008963      -0.005102      -0.008624       0.001934       0.006690              1.810360       1.712561      -0.029289      -0.454541       1.732828       0.101730       1.985691          -0.000002
          143              H      15.736409       3.954676       5.069225       0.118853       1.031901 0.76570261E+01  0.75568416E+02                                 1.782149                            1.691195      -1.293539       2.265989                    0.994530       3.826131      11.324405       0.443065       1.400743      -0.681936      -0.020706      -0.024908       0.013183       0.034971       0.004461      -0.008131      -0.001473      -0.019741       0.006815      -0.015354       0.004117       0.011237              1.808260       1.818355       0.413406      -0.248358       1.988819      -0.112710       1.617607          -0.000001
          144              H      15.841830       6.061981       5.997498       0.100088       1.113935 0.80856166E+01  0.80076866E+02                                 1.815453                            1.694312      -1.018782       2.396457                    0.997146       3.625829      10.400371       0.464523       1.331389      -0.697680      -0.027180       0.006567       0.039332       0.048259       0.001555      -0.015434       0.002598      -0.009460       0.015913      -0.018098       0.002327       0.015772              1.859954       1.763015      -0.154691      -0.520030       1.644879       0.280591       2.171969          -0.000001
          145              H      12.198684      17.574535       5.856117       0.088554       1.172928 0.84251085E+01  0.83930591E+02                                 1.849626                            1.705438      -0.982050       2.405152                    0.997365       3.624532      10.278138       0.474934       1.294577      -0.705692      -0.010977       0.028202       0.034659       0.046012      -0.008108       0.004850       0.014982       0.003945       0.031362      -0.020837       0.001819       0.019017              1.922150       1.688746      -0.413914      -0.308610       2.036325       0.425954       2.041377          -0.000001
          146              H      14.093220      16.382342       6.306302       0.119655       1.121765 0.84016880E+01  0.84817826E+02                                 1.873000                            1.761890      -1.489835       2.170605                    0.992129       3.968354      11.858086       0.437888       1.385551      -0.684170       0.012906       0.000737       0.028171       0.030995      -0.010124      -0.000360       0.003111       0.001035       0.007547      -0.011684       0.001979       0.009705              1.901652       1.757650      -0.101222       0.379260       1.545960       0.094858       2.401346          -0.000002
          147              H      13.818235      14.728608       2.652739       0.133700       0.933418 0.68523543E+01  0.65935054E+02                                 1.685585                            1.616302      -1.304227       2.278069                    0.993777       3.686803      10.860209       0.445239       1.429671      -0.676819       0.010213      -0.026961      -0.028109       0.040266      -0.010744       0.005293       0.010604      -0.006423      -0.001510      -0.017814       0.003577       0.014237              1.707283       1.579831      -0.230797      -0.140232       1.731960       0.325888       1.810057          -0.000002
          148              H      11.972259      16.040186       2.297429       0.093066       1.005169 0.71712235E+01  0.69484023E+02                                 1.738699                            1.625821      -1.165772       2.320756                    0.994987       3.787070      11.033594       0.457331       1.382240      -0.685581      -0.015946      -0.002041      -0.044337       0.047162      -0.006597       0.004891       0.004646      -0.000132       0.033729      -0.014019       0.000974       0.013045              1.797235       1.681674      -0.079832       0.420190       1.494307      -0.054551       2.215724          -0.000001
          149              H       9.952149      13.041619       2.230459       0.091634       1.029171 0.72128817E+01  0.70036299E+02                                 1.770655                            1.632987      -1.208313       2.300840                    0.994395       3.817788      11.159545       0.454992       1.386398      -0.684603      -0.013244       0.004233      -0.042136       0.044371      -0.007092       0.000544       0.002168       0.005483       0.030265      -0.012840       0.002483       0.010357              1.846471       1.701764      -0.068190       0.495317       1.418575       0.014517       2.419075          -0.000001
          150              H      11.871194      11.761957       2.583909       0.121740       1.032227 0.77155908E+01  0.76422600E+02                                 1.790077                            1.703529      -1.380766       2.226839                    0.993290       3.886854      11.589750       0.438422       1.410462      -0.679591       0.014300      -0.017645      -0.026748       0.035090      -0.005239       0.003848       0.001659       0.005767       0.009590      -0.008591       0.001924       0.006667              1.810227       1.750716      -0.238958      -0.130309       1.633116       0.348409       2.046848          -0.000002
          151              H      11.785884      12.869654       6.395595       0.118840       1.031855 0.76565645E+01  0.75562297E+02                                 1.782046                            1.691104      -1.293480       2.266014                    0.994528       3.826099      11.323985       0.443095       1.400677      -0.681948       0.014793      -0.000713       0.031683       0.034973      -0.006115       0.008360       0.007708       0.007818       0.008753      -0.015312       0.004119       0.011194              1.808152       1.664099      -0.146107       0.315483       1.503461      -0.037496       2.256896          -0.000001
          152              H       9.888908      14.108008       5.969594       0.100093       1.114005 0.80861683E+01  0.80083226E+02                                 1.815478                            1.694327      -1.018832       2.396419                    0.997143       3.625897      10.400425       0.464541       1.331321      -0.697693      -0.016707       0.025597       0.037343       0.048257      -0.009570       0.000330       0.012085       0.006436       0.022423      -0.018066       0.002309       0.015757              1.859984       1.774736      -0.350471      -0.336396       1.780169       0.439559       2.025046          -0.000001
          153              H       8.744939      27.987792      17.371164       0.088556       1.173000 0.84257879E+01  0.83939531E+02                                 1.849749                            1.705545      -0.981928       2.405213                    0.997367       3.624632      10.278747       0.474901       1.294635      -0.705680      -0.040936       0.006094       0.020098       0.046009      -0.005451      -0.002304       0.002201       0.037774       0.006222      -0.020847       0.001828       0.019019              1.922282       2.186919      -0.195927      -0.574790       1.531025       0.024835       2.048901          -0.000001
          154              H       8.582451      28.035746      15.094198       0.119648       1.121892 0.84028812E+01  0.84833271E+02                                 1.873181                            1.762047      -1.489902       2.170578                    0.992131       3.968528      11.859020       0.437855       1.385600      -0.684160      -0.026478       0.008232      -0.013856       0.030997      -0.005271      -0.003980      -0.001177       0.010667       0.023007      -0.011695       0.001977       0.009718              1.901842       2.335867      -0.262194       0.329749       1.506475      -0.105378       1.863183          -0.000002
          155              H      12.522604      27.268169      14.882128       0.133706       0.933423 0.68524088E+01  0.65935848E+02                                 1.685604                            1.616318      -1.304253       2.278058                    0.993777       3.686839      10.860412       0.445232       1.429690      -0.676816       0.035037      -0.002934      -0.019617       0.040262       0.001089      -0.005242      -0.003277       0.026444       0.025125      -0.017827       0.003576       0.014250              1.707303       1.956541      -0.105688      -0.316607       1.402275       0.047991       1.763092          -0.000002
          156              H      12.534232      27.168412      17.172115       0.093066       1.005136 0.71709199E+01  0.69480144E+02                                 1.738644                            1.625774      -1.165696       2.320795                    0.994989       3.786956      11.033083       0.457345       1.382219      -0.685586       0.041188      -0.014631       0.017716       0.047163      -0.007578       0.001372      -0.003064       0.021392       0.002970      -0.014026       0.000989       0.013037              1.797175       2.082157      -0.221676       0.404806       1.506880      -0.173870       1.802488          -0.000001
          157              H      14.579035      30.150666      17.213041       0.091635       1.029140 0.72126297E+01  0.70033293E+02                                 1.770627                            1.632965      -1.208304       2.300849                    0.994394       3.817736      11.159376       0.454992       1.386409      -0.684602       0.035527      -0.018953       0.018631       0.044368      -0.009641       0.000194      -0.000128       0.012869       0.007509      -0.012843       0.002496       0.010346              1.846440       2.290682      -0.291091       0.481693       1.456034      -0.151752       1.792603          -0.000001
          158              H      23.355583       9.514886      14.880268       0.121752       1.032255 0.77159025E+01  0.76427097E+02                                 1.790175                            1.703615      -1.380957       2.226764                    0.993288       3.886936      11.590417       0.438387       1.410547      -0.679575       0.028203      -0.010434      -0.018079       0.035087      -0.003343       0.002299      -0.000285       0.010271       0.014776      -0.008601       0.001930       0.006671              1.810328       2.121231      -0.221858      -0.237425       1.448913       0.143041       1.860841          -0.000002
          159              H      19.645204      10.914726      15.071875       0.118846       1.031772 0.76558281E+01  0.75553482E+02                                 1.781987                            1.691053      -1.293399       2.266053                    0.994530       3.825938      11.323525       0.443088       1.400728      -0.681939      -0.029033       0.010130      -0.016657       0.034971      -0.000758       0.003333       0.000894       0.024152       0.019057      -0.015323       0.004128       0.011195              1.808090       2.074518      -0.294480       0.301609       1.520328      -0.157843       1.829424          -0.000001
          160              H      19.764274      10.850906      17.373024       0.100089       1.113991 0.80860284E+01  0.80081238E+02                                 1.815439                            1.694294      -1.018754       2.396455                    0.997145       3.625853      10.400151       0.464555       1.331292      -0.697699      -0.040579       0.012246       0.023079       0.048262      -0.006471      -0.004759       0.003749       0.027897       0.014235      -0.018067       0.002309       0.015758              1.859942       2.126612      -0.245291      -0.493813       1.487595       0.187430       1.965619          -0.000001
          161              H       6.324926      12.438216      14.160345       0.088552       1.172952 0.84253352E+01  0.83933709E+02                                 1.849679                            1.705483      -0.981902       2.405221                    0.997367       3.624594      10.278485       0.474917       1.294609      -0.705685      -0.040940       0.015422       0.014256       0.046012       0.000312      -0.005914       0.009995       0.021702      -0.041978      -0.020837       0.001820       0.019017              1.922207       2.186832      -0.431631      -0.427117       1.930678       0.218722       1.649111          -0.000001
          162              H       6.162428      10.368618      13.209749       0.119658       1.121751 0.84015531E+01  0.84816021E+02                                 1.872974                            1.761869      -1.489855       2.170599                    0.992129       3.968310      11.857876       0.437894       1.385540      -0.684172      -0.026475      -0.016062       0.001354       0.030995      -0.001272      -0.006486       0.005878      -0.003877      -0.020587      -0.011684       0.001979       0.009705              1.901626       2.335570       0.411035      -0.091975       1.877786       0.074822       1.491521          -0.000003
          163              H      10.102585      10.512806      12.426577       0.133707       0.933402 0.68522171E+01  0.65933472E+02                                 1.685573                            1.616291      -1.304238       2.278067                    0.993777       3.686780      10.860157       0.445238       1.429682      -0.676817       0.035038      -0.016370      -0.011202       0.040263      -0.005184      -0.001311       0.008090       0.003009      -0.045175      -0.017812       0.003575       0.014237              1.707270       1.956499      -0.238729      -0.233261       1.656646       0.171388       1.508665          -0.000002
          164              H      10.114223      12.616729      13.336247       0.093067       1.005174 0.71712584E+01  0.69484449E+02                                 1.738705                            1.625825      -1.165747       2.320763                    0.994988       3.787076      11.033621       0.457331       1.382241      -0.685581       0.041186       0.022329      -0.005432       0.047163       0.004552      -0.006226       0.002880       0.009138      -0.033794      -0.014018       0.000972       0.013046              1.797241       2.082244       0.460997      -0.022781       1.882800       0.008444       1.426679          -0.000000
          165              H      12.159008      11.351998      16.037353       0.091638       1.029162 0.72128091E+01  0.70035420E+02                                 1.770645                            1.632980      -1.208313       2.300843                    0.994394       3.817762      11.159456       0.454993       1.386400      -0.684603       0.035529       0.025038      -0.008924       0.044371       0.004390      -0.008595       0.003915       0.004531      -0.017495      -0.012839       0.002484       0.010355              1.846461       2.290715       0.560448      -0.051678       1.847691       0.038220       1.400975          -0.000000
          166              H       3.297718      29.911370      15.055133       0.121741       1.032214 0.77154760E+01  0.76421179E+02                                 1.790063                            1.703517      -1.380762       2.226843                    0.993290       3.886830      11.589657       0.438423       1.410463      -0.679591       0.028205      -0.011714      -0.017279       0.035090       0.003535      -0.002009       0.004734      -0.000081      -0.016265      -0.008592       0.001925       0.006667              1.810212       2.121078      -0.116780      -0.303195       1.669944       0.250279       1.639614          -0.000002
          167              H      -0.412669      29.472830      16.398245       0.118846       1.031860 0.76566178E+01  0.75563005E+02                                 1.782056                            1.691113      -1.293526       2.265995                    0.994528       3.826107      11.324047       0.443092       1.400682      -0.681947      -0.029033      -0.019407       0.001836       0.034970       0.003340       0.000760       0.009033       0.007373      -0.031258      -0.015311       0.004119       0.011192              1.808163       2.074615       0.399924      -0.133331       1.894587       0.023661       1.455286          -0.000002
          168              H       8.525325      10.895455      17.345120       0.100094       1.113989 0.80860278E+01  0.80081508E+02                                 1.815463                            1.694315      -1.018879       2.396408                    0.997144       3.625865      10.400321       0.464542       1.331326      -0.697692      -0.040571       0.015411       0.021092       0.048253      -0.001449      -0.007906       0.010588       0.013799      -0.028061      -0.018063       0.002305       0.015758              1.859968       2.126641      -0.337257      -0.436224       1.727395       0.303745       1.725867          -0.000001
          169              H      14.618632      18.274518      18.368266       0.088553       1.173005 0.84258329E+01  0.83940108E+02                                 1.849756                            1.705551      -0.981831       2.405255                    0.997369       3.624642      10.278790       0.474899       1.294637      -0.705680      -0.010978       0.018873       0.040500       0.046011       0.007913      -0.005184       0.016201       0.001430       0.023811      -0.020845       0.001830       0.019015              1.922289       1.688862      -0.097031      -0.507155       1.706012       0.265700       2.371992          -0.000001
          170              H      16.513177      19.199877      17.492081       0.119649       1.121884 0.84028074E+01  0.84832285E+02                                 1.873169                            1.762036      -1.489900       2.170581                    0.992131       3.968494      11.858877       0.437857       1.385596      -0.684161       0.012901       0.025029       0.012958       0.030996       0.004110      -0.009273       0.003606       0.000011       0.004511      -0.011696       0.001976       0.009720              1.901829       1.757805       0.385469       0.074463       2.164140       0.394674       1.783541          -0.000003
          171              H      16.238188      16.634377      14.409620       0.133708       0.933407 0.68522589E+01  0.65933963E+02                                 1.685578                            1.616295      -1.304216       2.278078                    0.993777       3.686784      10.860169       0.445238       1.429680      -0.676818       0.010213      -0.013524      -0.036521       0.040262       0.009460      -0.007363       0.005000       0.005127       0.033143      -0.017826       0.003576       0.014251              1.707276       1.579826      -0.025445      -0.268855       1.539240       0.232407       2.002761          -0.000001
          172              H      14.392203      15.742276      15.434627       0.093069       1.005133 0.71708944E+01  0.69479868E+02                                 1.738644                            1.625773      -1.165685       2.320800                    0.994989       3.786953      11.033089       0.457343       1.382223      -0.685585      -0.015948      -0.039001      -0.021188       0.047163       0.007287      -0.003805       0.009466      -0.010071       0.003924      -0.014025       0.000988       0.013037              1.797175       1.681619       0.412876       0.111553       2.121076       0.249500       1.588831          -0.000000
          173              H      12.372111      16.990693      12.707477       0.091637       1.029141 0.72126326E+01  0.70033294E+02                                 1.770624                            1.632963      -1.208287       2.300855                    0.994395       3.817724      11.159321       0.454994       1.386405      -0.684602      -0.013245      -0.039760      -0.014580       0.044372       0.003596      -0.006151       0.008354      -0.007271      -0.007996      -0.012842       0.002497       0.010345              1.846437       1.701737       0.475400       0.154816       2.217055       0.401845       1.620520          -0.000000
          174              H      14.291166      17.867192      11.710374       0.121743       1.032219 0.77155351E+01  0.76422166E+02                                 1.790099                            1.703550      -1.380754       2.226852                    0.993290       3.886806      11.589742       0.438408       1.410506      -0.679583       0.014301      -0.016367      -0.027549       0.035090       0.005759      -0.003041       0.004036       0.000865      -0.005109      -0.008598       0.001929       0.006669              1.810250       1.750739      -0.012956      -0.271876       1.694441       0.378153       1.985571          -0.000002
          175              H      14.205864      20.813269      14.370555       0.118850       1.031785 0.76559526E+01  0.75555047E+02                                 1.782003                            1.691068      -1.293423       2.266045                    0.994530       3.825961      11.323632       0.443086       1.400729      -0.681939       0.014786       0.028819       0.013182       0.034971       0.010200      -0.001857       0.008017       0.007181       0.006827      -0.015322       0.004130       0.011192              1.808107       1.664062       0.347600       0.006229       2.142771       0.272631       1.617489          -0.000002
          176              H      12.308878      19.889522      15.298828       0.100090       1.113995 0.80860743E+01  0.80081916E+02                                 1.815454                            1.694307      -1.018833       2.396429                    0.997144       3.625863      10.400241       0.464549       1.331306      -0.697696      -0.016712       0.022427       0.039324       0.048256       0.004480      -0.008473       0.013139       0.004254       0.015895      -0.018069       0.002310       0.015759              1.859958       1.774711      -0.149707      -0.462132       1.633176       0.368259       2.171986          -0.000001
          177              H       0.290042      18.723764      15.157447       0.088554       1.172691 0.84229787E+01  0.83902742E+02                                 1.849228                            1.705103      -0.982121       2.405117                    0.997364       3.624348      10.276679       0.475039       1.294395      -0.705728      -0.030246      -0.000973       0.034659       0.046011      -0.007039      -0.011903      -0.010383       0.008920       0.031363      -0.020872       0.001823       0.019048              1.921718       2.281018      -0.160990      -0.512710       1.443234       0.116706       2.040902          -0.000001
          178              H       2.129942      17.448869      15.607632       0.119660       1.121872 0.84024952E+01  0.84826413E+02                                 1.872967                            1.761855      -1.489897       2.170590                    0.992131       3.968236      11.857034       0.437946       1.385362      -0.684206       0.004379      -0.012157       0.028175       0.030997      -0.007382      -0.003028      -0.000934       0.013882       0.007549      -0.011696       0.001990       0.009705              1.901619       1.651562      -0.146443       0.061538       1.651981      -0.386075       2.401314          -0.000003
          179              H       3.543207      18.350645      11.954069       0.133707       0.933421 0.68524207E+01  0.65936092E+02                                 1.685611                            1.616328      -1.304285       2.278043                    0.993776       3.686859      10.860536       0.445226       1.429704      -0.676813       0.028804       0.001184      -0.028108       0.040263      -0.005129      -0.007700      -0.009064       0.019917      -0.001508      -0.017845       0.003605       0.014240              1.707308       1.875150      -0.104847      -0.354780       1.436693       0.001127       1.810082          -0.000001
          180              H       1.612546      19.534034      11.598759       0.093074       1.005064 0.71702789E+01  0.69472294E+02                                 1.738559                            1.625702      -1.165521       2.320882                    0.994990       3.786751      11.032311       0.457355       1.382220      -0.685587      -0.004377       0.015470      -0.044338       0.047163      -0.004527      -0.002378      -0.006356       0.009578       0.033728      -0.014033       0.000967       0.013065              1.797083       1.580648      -0.122856       0.215005       1.595098      -0.365050       2.215505          -0.000000
          181              H       3.578128      22.568624      11.531789       0.091638       1.029188 0.72131118E+01  0.70039694E+02                                 1.770738                            1.633065      -1.208403       2.300803                    0.994393       3.817892      11.160255       0.454956       1.386485      -0.684587      -0.009088       0.010520      -0.042132       0.044367      -0.006898      -0.001809      -0.001392       0.006406       0.030268      -0.012851       0.002485       0.010367              1.846559       1.511456      -0.149406       0.180983       1.609037      -0.461323       2.419183          -0.000000
          182              H       5.508100      21.305502      11.885239       0.121736       1.032318 0.77164792E+01  0.76434170E+02                                 1.790245                            1.703678      -1.380765       2.226837                    0.993289       3.886998      11.590672       0.438380       1.410546      -0.679576       0.021842      -0.006230      -0.026749       0.035091      -0.005722      -0.000045      -0.004234       0.003537       0.009601      -0.008628       0.001937       0.006691              1.810401       1.823870      -0.207868      -0.371656       1.560279      -0.016830       2.047054          -0.000002
          183              H       4.455734      20.949363      15.696925       0.118844       1.031909 0.76570888E+01  0.75569151E+02                                 1.782155                            1.691199      -1.293537       2.265984                    0.994529       3.826148      11.324445       0.443066       1.400739      -0.681937       0.006461      -0.013318       0.031684       0.034971      -0.007065      -0.003834      -0.010755       0.003373       0.008747      -0.015355       0.004117       0.011237              1.808267       1.633735      -0.159114       0.158283       1.534011      -0.275508       2.257054          -0.000002
          184              H       2.572417      22.208393      15.270924       0.100089       1.113905 0.80853422E+01  0.80073389E+02                                 1.815415                            1.694279      -1.018640       2.396513                    0.997146       3.625768      10.400113       0.464530       1.331383      -0.697682      -0.030101       0.005324       0.037344       0.048260      -0.008949      -0.011012      -0.005083       0.009325       0.022409      -0.018095       0.002326       0.015769              1.859914       2.032208      -0.240596      -0.536249       1.522576       0.136953       2.024959          -0.000001
          185              H       6.994595       6.162907       8.069834       0.088548       1.172793 0.84238522E+01  0.83913781E+02                                 1.849351                            1.705204      -0.981981       2.405180                    0.997367       3.624474      10.277244       0.475019       1.294413      -0.705724      -0.021668       0.035267       0.020095       0.046012      -0.017408      -0.002953       0.001214      -0.018325       0.006216      -0.020867       0.001840       0.019027              1.921853       1.773021      -0.372190      -0.248286       1.944117       0.518795       2.048422          -0.000001
          186              H       6.886743       6.293564       5.792868       0.119662       1.121859 0.84023645E+01  0.84824510E+02                                 1.872931                            1.761825      -1.489829       2.170613                    0.992130       3.968149      11.856617       0.437956       1.385337      -0.684211      -0.017952       0.021127      -0.013859       0.030995      -0.007504      -0.000505       0.004090       0.000190       0.022996      -0.011687       0.001979       0.009708              1.901580       1.823134      -0.480687       0.226252       2.018689      -0.261914       1.862918          -0.000003
          187              H       0.319732      23.646132       5.580798       0.133708       0.933388 0.68520706E+01  0.65931530E+02                                 1.685536                            1.616259      -1.304197       2.278089                    0.993777       3.686720      10.859839       0.445250       1.429655      -0.676822       0.016446      -0.031077      -0.019618       0.040263      -0.008798       0.000933       0.006072      -0.019914       0.025128      -0.017838       0.003604       0.014234              1.707232       1.563813      -0.273155      -0.168351       1.794860       0.272370       1.763022          -0.000001
          188              H       0.416045      23.674564       7.870785       0.093076       1.005040 0.71700758E+01  0.69469927E+02                                 1.738543                            1.625688      -1.165509       2.320888                    0.994991       3.786716      11.032225       0.457352       1.382235      -0.685584       0.029619      -0.032141       0.017716       0.047161      -0.012973       0.003330      -0.000098      -0.003902       0.002973      -0.014023       0.000973       0.013050              1.797067       1.755319      -0.360999       0.318718       1.833496      -0.304108       1.802385          -0.000000
          189              H      -1.524844      20.623661       7.911711       0.091633       1.029203 0.72132257E+01  0.70040967E+02                                 1.770743                            1.633068      -1.208403       2.300800                    0.994393       3.817903      11.160244       0.454960       1.386469      -0.684590       0.031372      -0.025242       0.018631       0.044367      -0.011329       0.000166      -0.000166       0.004969       0.007518      -0.012851       0.002499       0.010352              1.846565       1.794723      -0.502727       0.328594       1.952244      -0.383567       1.792727          -0.000000
          190              H      -1.578137      20.646997       5.578938       0.121753       1.032243 0.77158066E+01  0.76426128E+02                                 1.790185                            1.703624      -1.380909       2.226787                    0.993288       3.886937      11.590527       0.438377       1.410579      -0.679569       0.020662      -0.021851      -0.018079       0.035089      -0.006031       0.001138      -0.002040      -0.002330       0.014782      -0.008620       0.001928       0.006692              1.810339       1.712543      -0.396180      -0.224729       1.857613       0.162269       1.860861          -0.000002
          191              H      -4.321460      23.510673       5.770545       0.118850       1.031929 0.76572452E+01  0.75570737E+02                                 1.782140                            1.691186      -1.293552       2.265976                    0.994529       3.826138      11.324251       0.443082       1.400688      -0.681946      -0.020704       0.022730      -0.016657       0.034968      -0.009254       0.000458      -0.003456      -0.015650       0.019073      -0.015348       0.004117       0.011231              1.808251       1.818341      -0.403880       0.263563       1.776824      -0.215539       1.829587          -0.000002
          192              H      -4.216049      23.426177       8.071694       0.100097       1.113908 0.80853547E+01  0.80073552E+02                                 1.815419                            1.694280      -1.018644       2.396511                    0.997147       3.625760      10.400096       0.464530       1.331382      -0.697682      -0.027186       0.032512       0.023079       0.048257      -0.014550      -0.005339       0.002867      -0.010023       0.014229      -0.018090       0.002336       0.015753              1.859918       1.762982      -0.400372      -0.366132       1.851179       0.380667       1.965594          -0.000001
          193              H      20.628848      17.838203      13.743645       0.088554       1.172782 0.84237784E+01  0.83913017E+02                                 1.849354                            1.705208      -0.981985       2.405181                    0.997367       3.624467      10.277285       0.475012       1.294431      -0.705721       0.030245      -0.031607      -0.014253       0.046010      -0.007625      -0.011534       0.001476      -0.015522      -0.041969      -0.020866       0.001839       0.019026              1.921855       2.281188      -0.391090      -0.368655       1.835539       0.306975       1.648837          -0.000001
          194              H      18.788938      16.876749      14.694241       0.119662       1.121843 0.84022020E+01  0.84822315E+02                                 1.872901                            1.761799      -1.489819       2.170620                    0.992130       3.968093      11.856345       0.437964       1.385323      -0.684214      -0.004385      -0.030655      -0.001353       0.030997       0.000507      -0.007972       0.003627       0.004483      -0.020608      -0.011688       0.001979       0.009708              1.901550       1.651509       0.119280      -0.104897       2.561680       0.055239       1.491461          -0.000002
          195              H      17.375693      20.557558      15.477413       0.133691       0.933392 0.68518716E+01  0.65926889E+02                                 1.685304                            1.616050      -1.303016       2.278558                    0.993793       3.686273      10.857089       0.445370       1.429326      -0.676884      -0.028804       0.025829       0.011201       0.040277      -0.004677      -0.007988      -0.002005       0.005367      -0.045183      -0.017843       0.003608       0.014235              1.706991       1.874783      -0.273367      -0.249098       1.737746       0.147273       1.508444          -0.000002
          196              H      19.306364      21.393713      14.567743       0.093070       1.005072 0.71703511E+01  0.69473158E+02                                 1.738568                            1.625709      -1.165512       2.320883                    0.994991       3.786774      11.032385       0.457355       1.382217      -0.685587       0.004379       0.046644       0.005430       0.047163      -0.000156      -0.005119       0.004562      -0.012933      -0.033800      -0.014028       0.000975       0.013053              1.797094       1.580655       0.247067      -0.016702       2.384044       0.017637       1.426584          -0.000001
          197              H      17.340801      22.778362      11.866637       0.091637       1.029199 0.72132027E+01  0.70040699E+02                                 1.770741                            1.633067      -1.208400       2.300802                    0.994393       3.817892      11.160214       0.454960       1.386471      -0.684590       0.009091       0.042500       0.008922       0.044368       0.001394      -0.007004       0.006333      -0.009516      -0.017504      -0.012851       0.002500       0.010351              1.846562       1.511459       0.228044      -0.055439       2.627177       0.032542       1.401050          -0.000001
          198              H      15.410820      21.909083      12.848857       0.121738       1.032243 0.77157789E+01  0.76425396E+02                                 1.790149                            1.703593      -1.380749       2.226849                    0.993290       3.886891      11.590162       0.438394       1.410533      -0.679578      -0.021843       0.021348       0.017279       0.035091       0.002465      -0.005172      -0.000050      -0.005092      -0.016280      -0.008620       0.001928       0.006692              1.810302       1.823770      -0.243648      -0.349198       1.967440       0.180708       1.639695          -0.000002
          199              H      16.463168      18.324140      11.505745       0.118855       1.031928 0.76572532E+01  0.75570939E+02                                 1.782148                            1.691194      -1.293580       2.265967                    0.994528       3.826152      11.324352       0.443077       1.400700      -0.681944      -0.006462      -0.034317      -0.001840       0.034969      -0.000354      -0.008038      -0.004280      -0.009968      -0.031256      -0.015348       0.004118       0.011230              1.808260       1.633730       0.211858      -0.074080       2.335692       0.113367       1.455356          -0.000001
          200              H      18.346495      19.256910      10.558870       0.100086       1.113952 0.80857420E+01  0.80078385E+02                                 1.815468                            1.694322      -1.018790       2.396452                    0.997147       3.625851      10.400438       0.464523       1.331384      -0.697681       0.030105      -0.031274      -0.021085       0.048259      -0.005996      -0.012865       0.003076      -0.007504      -0.028066      -0.018096       0.002336       0.015760              1.859970       2.032270      -0.377505      -0.450534       1.821771       0.282074       1.725870          -0.000001
          201              H       9.084303       7.081094       9.535724       0.088555       1.172681 0.84229214E+01  0.83902558E+02                                 1.849269                            1.705138      -0.981881       2.405229                    0.997369       3.624375      10.276991       0.475014       1.294456      -0.705716       0.021667      -0.002687      -0.040500       0.046010       0.004951      -0.016958      -0.001634      -0.012460       0.023830      -0.020872       0.001825       0.019047              1.921762       1.772941      -0.060949      -0.443192       1.621056       0.362093       2.371290          -0.000001
          202              H       9.192165       9.186786      10.411909       0.119660       1.121882 0.84025853E+01  0.84827455E+02                                 1.872968                            1.761856      -1.489921       2.170578                    0.992131       3.968243      11.857020       0.437949       1.385349      -0.684208       0.017960       0.021686      -0.012961       0.030998       0.002835      -0.006976       0.007079      -0.005978       0.004537      -0.011695       0.001990       0.009705              1.901619       1.823177       0.413372      -0.333760       2.098322      -0.223311       1.783358          -0.000002
          203              H      -1.878672      28.602946      13.494370       0.133705       0.933429 0.68524842E+01  0.65936791E+02                                 1.685613                            1.616330      -1.304258       2.278054                    0.993777       3.686860      10.860511       0.445229       1.429694      -0.676815      -0.016447       0.004087       0.036522       0.040262       0.004689      -0.007513       0.004776      -0.017248       0.033142      -0.017846       0.003605       0.014241              1.707310       1.563884      -0.032259      -0.319264       1.555248       0.156120       2.002798          -0.000002
          204              H      -1.974994      26.554969      12.469363       0.093078       1.005072 0.71703503E+01  0.69473138E+02                                 1.738565                            1.625707      -1.165493       2.320892                    0.994990       3.786763      11.032347       0.457356       1.382215      -0.685588      -0.029617      -0.029970       0.021190       0.047164       0.008672      -0.010224      -0.000248      -0.003591       0.003918      -0.014033       0.000967       0.013066              1.797090       1.755347       0.444327      -0.185708       2.047169      -0.200478       1.588755          -0.000001
          205              H      -0.034125      25.186633      15.196513       0.091640       1.029186 0.72130975E+01  0.70039478E+02                                 1.770732                            1.633060      -1.208370       2.300818                    0.994394       3.817872      11.160169       0.454958       1.386481      -0.684588      -0.031372      -0.027779       0.014580       0.044367       0.005103      -0.010126       0.002342      -0.000203      -0.007983      -0.012850       0.002485       0.010366              1.846552       1.794715       0.515047      -0.308907       2.124325      -0.300078       1.620615          -0.000001
          206              H       0.019178      27.295699      16.193616       0.121741       1.032281 0.77161449E+01  0.76430044E+02                                 1.790207                            1.703645      -1.380768       2.226843                    0.993290       3.886918      11.590378       0.438382       1.410552      -0.679575      -0.020665       0.006731       0.027550       0.035090       0.003667      -0.004935       0.001176      -0.008963      -0.005102      -0.008624       0.001934       0.006690              1.810361       1.712563      -0.029289      -0.454542       1.732829       0.101730       1.985693          -0.000002
          207              H       2.762518      28.373105      13.533435       0.118853       1.031901 0.76570240E+01  0.75568393E+02                                 1.782149                            1.691195      -1.293540       2.265989                    0.994530       3.826131      11.324406       0.443065       1.400743      -0.681936       0.020706       0.024908      -0.013183       0.034971       0.004461      -0.008131      -0.001473      -0.019741       0.006815      -0.015354       0.004117       0.011237              1.808260       1.818355       0.413406      -0.248358       1.988819      -0.112710       1.617607          -0.000001
          208              H       2.657097      26.265800      12.605162       0.100089       1.113932 0.80855918E+01  0.80076546E+02                                 1.815449                            1.694309      -1.018776       2.396460                    0.997147       3.625822      10.400341       0.464524       1.331388      -0.697680       0.027180      -0.006567      -0.039332       0.048259       0.001555      -0.015434       0.002598      -0.009461       0.015912      -0.018098       0.002327       0.015771              1.859950       1.763011      -0.154691      -0.520029       1.644875       0.280590       2.171963          -0.000001
          209              H       6.300243      14.753246      12.746543       0.088554       1.172927 0.84250960E+01  0.83930435E+02                                 1.849625                            1.705437      -0.982048       2.405153                    0.997365       3.624529      10.278128       0.474934       1.294577      -0.705692       0.010977      -0.028202      -0.034659       0.046012      -0.008108       0.004850       0.014982       0.003946       0.031362      -0.020837       0.001819       0.019017              1.922148       1.688745      -0.413914      -0.308610       2.036324       0.425954       2.041376          -0.000001
          210              H       4.405707      15.945439      12.296358       0.119655       1.121765 0.84016845E+01  0.84817776E+02                                 1.872999                            1.761889      -1.489834       2.170605                    0.992129       3.968352      11.858076       0.437888       1.385550      -0.684170      -0.012906      -0.000737      -0.028171       0.030995      -0.010124      -0.000360       0.003111       0.001035       0.007547      -0.011684       0.001979       0.009705              1.901651       1.757649      -0.101222       0.379260       1.545960       0.094858       2.401345          -0.000002
          211              H       4.680692      17.599173      15.949921       0.133699       0.933422 0.68523855E+01  0.65935431E+02                                 1.685589                            1.616305      -1.304230       2.278067                    0.993777       3.686811      10.860240       0.445239       1.429672      -0.676819      -0.010214       0.026961       0.028109       0.040266      -0.010744       0.005293       0.010604      -0.006423      -0.001509      -0.017814       0.003577       0.014237              1.707287       1.579835      -0.230798      -0.140232       1.731964       0.325889       1.810061          -0.000002
          212              H       6.526668      16.287595      16.305231       0.093066       1.005171 0.71712408E+01  0.69484238E+02                                 1.738702                            1.625824      -1.165776       2.320754                    0.994987       3.787075      11.033616       0.457331       1.382241      -0.685581       0.015947       0.002041       0.044337       0.047162      -0.006597       0.004890       0.004646      -0.000132       0.033729      -0.014019       0.000974       0.013045              1.797238       1.681677      -0.079832       0.420191       1.494310      -0.054552       2.215728          -0.000001
          213              H       8.546778      19.286162      16.372201       0.091634       1.029173 0.72128959E+01  0.70036465E+02                                 1.770656                            1.632988      -1.208313       2.300839                    0.994395       3.817791      11.159553       0.454992       1.386397      -0.684604       0.013244      -0.004233       0.042136       0.044371      -0.007092       0.000544       0.002168       0.005483       0.030265      -0.012840       0.002483       0.010357              1.846473       1.701765      -0.068190       0.495318       1.418576       0.014517       2.419077          -0.000001
          214              H       6.627733      20.565824      16.018751       0.121739       1.032228 0.77155998E+01  0.76422716E+02                                 1.790078                            1.703531      -1.380767       2.226838                    0.993290       3.886857      11.589763       0.438421       1.410463      -0.679591      -0.014299       0.017645       0.026748       0.035090      -0.005239       0.003848       0.001659       0.005767       0.009590      -0.008591       0.001924       0.006667              1.810228       1.750718      -0.238958      -0.130309       1.633117       0.348410       2.046850          -0.000002
          215              H       6.713043      19.458127      12.207065       0.118839       1.031858 0.76565888E+01  0.75562597E+02                                 1.782049                            1.691107      -1.293482       2.266012                    0.994528       3.826105      11.324008       0.443095       1.400677      -0.681948      -0.014793       0.000713      -0.031682       0.034973      -0.006115       0.008360       0.007708       0.007818       0.008752      -0.015312       0.004119       0.011193              1.808155       1.664101      -0.146107       0.315484       1.503463      -0.037496       2.256901          -0.000001
          216              H       8.610019      18.219773      12.633066       0.100093       1.114004 0.80861612E+01  0.80083127E+02                                 1.815476                            1.694326      -1.018829       2.396421                    0.997143       3.625894      10.400410       0.464542       1.331320      -0.697693       0.016707      -0.025597      -0.037343       0.048257      -0.009570       0.000330       0.012085       0.006436       0.022423      -0.018066       0.002309       0.015757              1.859982       1.774734      -0.350470      -0.336395       1.780168       0.439558       2.025044          -0.000001
          217              H       9.753988       4.339989       1.231496       0.088556       1.173000 0.84257875E+01  0.83939528E+02                                 1.849749                            1.705545      -0.981929       2.405212                    0.997367       3.624632      10.278748       0.474901       1.294635      -0.705680       0.040936      -0.006094      -0.020098       0.046009      -0.005451      -0.002304       0.002201       0.037774       0.006222      -0.020847       0.001828       0.019019              1.922282       2.186919      -0.195927      -0.574790       1.531025       0.024835       2.048902          -0.000001
          218              H       9.916476       4.292035       3.508462       0.119648       1.121891 0.84028711E+01  0.84833129E+02                                 1.873179                            1.762045      -1.489900       2.170578                    0.992131       3.968524      11.858999       0.437856       1.385598      -0.684161       0.026478      -0.008232       0.013856       0.030997      -0.005271      -0.003980      -0.001177       0.010667       0.023007      -0.011695       0.001977       0.009718              1.901839       2.335864      -0.262194       0.329749       1.506473      -0.105378       1.863180          -0.000002
          219              H       5.976323       5.059612       3.720532       0.133706       0.933425 0.68524294E+01  0.65936096E+02                                 1.685606                            1.616321      -1.304254       2.278057                    0.993777       3.686844      10.860431       0.445231       1.429689      -0.676816      -0.035037       0.002934       0.019617       0.040262       0.001089      -0.005242      -0.003277       0.026444       0.025125      -0.017827       0.003576       0.014250              1.707305       1.956545      -0.105689      -0.316607       1.402277       0.047991       1.763094          -0.000002
          220              H       5.964695       5.159369       1.430545       0.093066       1.005137 0.71709230E+01  0.69480184E+02                                 1.738644                            1.625775      -1.165695       2.320795                    0.994989       3.786956      11.033085       0.457344       1.382219      -0.685586      -0.041187       0.014631      -0.017716       0.047163      -0.007577       0.001372      -0.003064       0.021392       0.002970      -0.014026       0.000989       0.013037              1.797176       2.082158      -0.221676       0.404806       1.506881      -0.173870       1.802489          -0.000001
          221              H       3.919892       2.177115       1.389619       0.091635       1.029142 0.72126452E+01  0.70033474E+02                                 1.770628                            1.632966      -1.208304       2.300849                    0.994394       3.817739      11.159384       0.454992       1.386408      -0.684602      -0.035527       0.018953      -0.018631       0.044368      -0.009641       0.000194      -0.000128       0.012869       0.007509      -0.012843       0.002496       0.010346              1.846441       2.290684      -0.291091       0.481693       1.456035      -0.151752       1.792604          -0.000001
          222              H      -4.856656      22.812895       3.722392       0.121752       1.032256 0.77159107E+01  0.76427191E+02                                 1.790175                            1.703615      -1.380956       2.226764                    0.993288       3.886937      11.590417       0.438388       1.410546      -0.679575      -0.028203       0.010434       0.018079       0.035087      -0.003343       0.002299      -0.000285       0.010271       0.014776      -0.008601       0.001930       0.006671              1.810329       2.121231      -0.221858      -0.237425       1.448913       0.143041       1.860841          -0.000002
          223              H      -1.146277      21.413055       3.530785       0.118846       1.031774 0.76558490E+01  0.75553735E+02                                 1.781989                            1.691055      -1.293399       2.266052                    0.994530       3.825942      11.323538       0.443088       1.400727      -0.681939       0.029033      -0.010130       0.016657       0.034971      -0.000758       0.003333       0.000894       0.024151       0.019057      -0.015323       0.004128       0.011194              1.808092       2.074520      -0.294480       0.301610       1.520330      -0.157843       1.829426          -0.000001
          224              H       7.553567       0.801219       1.229636       0.100089       1.113992 0.80860362E+01  0.80081335E+02                                 1.815439                            1.694295      -1.018754       2.396455                    0.997145       3.625854      10.400155       0.464555       1.331292      -0.697699       0.040579      -0.012246      -0.023079       0.048262      -0.006471      -0.004759       0.003749       0.027897       0.014235      -0.018067       0.002309       0.015758              1.859943       2.126613      -0.245291      -0.493813       1.487596       0.187430       1.965620          -0.000001
          225              W      14.868922      12.451492      11.626662       0.789308     138.312605 0.31087959E+04  0.11292351E+06                                24.699043                           20.555465       1.767356       2.019315                    0.999723     124.696290     370.191564       0.330842       0.509675      -1.070855       0.000014       0.000006      -0.000009       0.000018      -0.039557      -0.063323       0.041318       0.033192       0.047551      -0.051303      -0.050321       0.101623             28.247252      27.443554       3.531812       5.638630      30.455667      -3.724558      26.842535          -0.000041
          226              W       3.630005      19.876289       6.975998       0.789299     138.312290 0.31087887E+04  0.11292325E+06                                24.699078                           20.555496       1.767334       2.019309                    0.999723     124.696367     370.192585       0.330840       0.509678      -1.070853      -0.000006      -0.000002       0.000004       0.000007      -0.039555      -0.063319       0.041322       0.033198       0.047540      -0.051294      -0.050326       0.101621             28.247288      27.443593       3.531820       5.638641      30.455701      -3.724556      26.842568          -0.000043
          227              W      17.288925      25.702351      16.277328       0.789299     138.312889 0.31088069E+04  0.11292408E+06                                24.699122                           20.555538       1.767333       2.019307                    0.999723     124.697214     370.195358       0.330840       0.509677      -1.070854      -0.000006       0.000011       0.000011       0.000016      -0.039539      -0.063338       0.041321       0.033218       0.047533      -0.051297      -0.050332       0.101629             28.247326      27.443665       3.531894       5.638613      30.455798      -3.724502      26.842516          -0.000045
          228              W       1.210002       6.625430       2.325333       0.789290     138.312634 0.31088020E+04  0.11292393E+06                                24.699179                           20.555589       1.767303       2.019299                    0.999723     124.697044     370.195768       0.330838       0.509681      -1.070851       0.000014      -0.000007      -0.000027       0.000032      -0.039536      -0.063336       0.041318       0.033219       0.047529      -0.051294      -0.050330       0.101624             28.247386      27.443723       3.531903       5.638620      30.455874      -3.724506      26.842560          -0.000044
          229              W       8.039495      16.963258       2.325333       0.748592     152.447637 0.36424353E+04  0.13701933E+06                                25.794251                           21.868042       1.775835       2.011234                    0.999758     126.242892     375.698227       0.330717       0.492333      -1.085154      -0.000001      -0.000002      -0.000014       0.000014      -0.058327      -0.093350       0.063256       0.052638       0.070698      -0.077639      -0.073901       0.151540             29.483036      28.324998       4.500743       7.185443      32.451969      -4.926992      27.672141           0.000073
          230              W      19.278412       9.538461       6.975998       0.748615     152.446292 0.36423909E+04  0.13701775E+06                                25.794548                           21.868236       1.775931       2.011258                    0.999757     126.243847     375.705753       0.330707       0.492348      -1.085142      -0.000010      -0.000002      -0.000003       0.000011      -0.059581      -0.095327       0.060241       0.046825       0.070742      -0.078697      -0.072840       0.151537             29.483453      28.569292       4.604881       7.351817      32.208588      -4.675677      27.672478           0.000073
          231              W      10.459432      15.364523      16.277328       0.748596     152.447236 0.36424239E+04  0.13701880E+06                                25.794227                           21.868024       1.775831       2.011234                    0.999758     126.242527     375.697124       0.330717       0.492334      -1.085154       0.000010       0.000008      -0.000006       0.000014      -0.058324      -0.093350       0.063255       0.052634       0.070703      -0.077636      -0.073901       0.151538             29.483007      28.324987       4.500747       7.185433      32.451945      -4.926976      27.672091           0.000074
          232              W      -0.779485      22.789320      11.626662       0.748615     152.445629 0.36423734E+04  0.13701701E+06                                25.794567                           21.868258       1.775901       2.011251                    0.999757     126.243294     375.704784       0.330705       0.492351      -1.085140       0.000009       0.000004       0.000001       0.000010      -0.059576      -0.095318       0.060252       0.046852       0.070729      -0.078677      -0.072859       0.151536             29.483469      28.569283       4.604881       7.351803      32.208632      -4.675694      27.672493           0.000074
          233              C      12.390692      16.357716       9.293889       0.080473      26.342037 0.33192559E+03  0.73758202E+04                                 7.901836                            6.209654       0.024204       2.018350                    0.999469      26.953747      78.113923       0.632719       0.435638      -1.040657      -0.015292      -0.034865       0.035735       0.052215       0.017349      -0.017790       0.025520      -0.037892       0.049092      -0.045545       0.006257       0.039288              8.721192      11.291378      -0.623295       1.273408       7.545528      -2.832434       7.326671          -0.000003
          234              C      11.069541      16.737505       8.860447      -0.212484      35.803796 0.51793260E+03  0.12675253E+05                                 9.382694                            7.543450       0.268936       2.043607                    0.999861      30.828535      89.357741       0.607470       0.412001      -1.070924      -0.009143      -0.005543       0.008166       0.013454       0.000516       0.008982      -0.036416      -0.020568      -0.036069      -0.038675      -0.003011       0.041686             10.415882      15.238777      -1.239385       1.354305       7.395311      -2.756756       8.613558          -0.000007
          235              C       9.911572      16.017533       9.453872       0.102696      38.039665 0.41459420E+03  0.96271110E+04                                10.029803                            6.911174      -0.118312       1.976289                    0.999395      26.636068      75.973117       0.610551       0.432028      -1.055002       0.007027      -0.008441      -0.009512       0.014529       0.001846      -0.006776      -0.006796      -0.011951      -0.014645      -0.011828      -0.000732       0.012560             12.627619      20.705754      -3.232926       4.410939       7.515089      -3.188677       9.662014          -0.000003
          236              C      10.321186      15.233129      10.525385      -0.180146      37.990557 0.50947026E+03  0.12524001E+05                                10.057181                            7.686121      -0.104384       1.935650                    0.998584      30.954460      92.481579       0.573000       0.434837      -1.047543       0.009855      -0.012440      -0.009537       0.018515       0.014025      -0.023801       0.016186      -0.002010       0.000337      -0.036472       0.012894       0.023578             11.767839      16.346863      -3.113644       2.631960       8.139374      -3.502387      10.817278          -0.000005
          237              C      11.702640      14.920420      10.752337       0.093677      28.121729 0.35769710E+03  0.81213198E+04                                 8.435015                            6.585061      -0.277254       1.926472                    0.998186      27.354669      80.873501       0.593416       0.454606      -1.026732       0.006296       0.013519      -0.041544       0.044139       0.011767       0.007172       0.021170      -0.059317       0.079521      -0.045308       0.000180       0.045128              9.538393      12.847025      -1.150926       0.213457       7.253678      -2.734836       8.514476          -0.000004
          238              C       6.489290      30.567910      16.109904       0.080482      26.341601 0.33191845E+03  0.73756376E+04                                 7.901823                            6.209629       0.024177       2.018343                    0.999469      26.953465      78.113523       0.632713       0.435644      -1.040651      -0.008207       0.050391      -0.010955       0.052217       0.001529      -0.023332       0.004477       0.026511      -0.114055      -0.045495       0.006189       0.039306              8.721182       5.453679      -0.080810       2.452424       9.376518      -0.116061      11.333349          -0.000003
          239              C       6.935599      30.766067      17.466037      -0.212492      35.802463 0.51790578E+03  0.12674417E+05                                 9.382340                            7.543145       0.268811       2.043567                    0.999861      30.828405      89.356370       0.607496       0.411989      -1.070933      -0.001913       0.012832       0.003497       0.013437       0.004091       0.013948      -0.024165      -0.055611       0.024992      -0.038656      -0.003027       0.041683             10.415485       6.433731      -0.481600       3.170287      10.236415       1.378796      14.576308          -0.000007
          240              C      15.885952      11.488536      17.955287       0.102705      38.039101 0.41459032E+03  0.96269759E+04                                10.029633                            6.911097      -0.118348       1.976280                    0.999395      26.635851      75.971741       0.610561       0.432022      -1.055008       0.010729      -0.003295      -0.009224       0.014527       0.001605      -0.005175      -0.003725      -0.020240      -0.006237      -0.011833      -0.000708       0.012541             12.627358       7.711322      -0.283996       5.944422       9.289824       1.741816      20.880928          -0.000003
          241              C      15.317597      12.377809      17.051198      -0.180150      37.990052 0.50946207E+03  0.12523738E+05                                10.057065                            7.686038      -0.104282       1.935680                    0.998585      30.954159      92.480171       0.573006       0.434835      -1.047546       0.012223      -0.002141      -0.013743       0.018516       0.002793      -0.019338       0.018202      -0.002668      -0.060889      -0.036438       0.012930       0.023508             11.767688       7.591742      -1.667073       4.003659      10.048975       0.165908      17.662348          -0.000005
          242              C      14.994420      11.991390      15.708086       0.093693      28.121498 0.35769222E+03  0.81212151E+04                                 8.435118                            6.585126      -0.277354       1.926443                    0.998185      27.354772      80.874936       0.593396       0.454621      -1.026719       0.026011      -0.034858       0.007452       0.044127       0.001448      -0.008949      -0.017797       0.051795      -0.108138      -0.045279       0.000135       0.045144              9.538511       5.849193      -1.065112       1.980384      10.194508       0.883195      12.571830          -0.000004
          243              C      -0.935332      17.451399       6.629988       0.080496      26.343131 0.33194750E+03  0.73764558E+04                                 7.902393                            6.210192       0.024079       2.018317                    0.999468      26.954047      78.116507       0.632639       0.435684      -1.040625       0.026078       0.020051       0.040549       0.052214      -0.038631       0.009672       0.013595      -0.014440       0.003052      -0.045433       0.006119       0.039315              8.721800       8.572911       3.572398      -0.249668       7.934328      -1.191045       9.658161          -0.000003
          244              C      -1.803014      16.596082       7.400138      -0.212537      35.805703 0.51797036E+03  0.12676444E+05                                 9.383103                            7.543797       0.268794       2.043550                    0.999861      30.829793      89.363168       0.607445       0.412009      -1.070916       0.001539       0.002713       0.013101       0.013467       0.029854       0.022970      -0.000954       0.027078       0.005493      -0.038643      -0.002715       0.041359             10.416319       9.497743       4.369526      -1.980121       9.604491      -1.877833      12.146724          -0.000007
          245              C      -1.595090      16.541874       8.871609       0.102711      38.039674 0.41459380E+03  0.96271300E+04                                10.029906                            6.911250      -0.118340       1.976281                    0.999395      26.636158      75.974277       0.610535       0.432038      -1.054993       0.010519      -0.007171      -0.006990       0.014524       0.000750       0.006489       0.003567       0.016040       0.017320      -0.011660      -0.000709       0.012368             12.627742      11.879114       7.250229      -4.261049      13.138387      -4.360310      12.865726          -0.000003
          246              C      -0.712871      17.536079       9.277147      -0.180150      37.990312 0.50947004E+03  0.12523958E+05                                10.057014                            7.686040      -0.104381       1.935650                    0.998585      30.954287      92.480039       0.573014       0.434828      -1.047552       0.015319      -0.006752      -0.007924       0.018522      -0.026424      -0.001383       0.005691       0.000500       0.059513      -0.036512       0.012978       0.023535             11.767608      11.649853       6.060749      -2.747201      12.023762      -1.440734      11.629209          -0.000005
          247              C       0.116768      18.241304       8.343293       0.093700      28.121365 0.35769548E+03  0.81212153E+04                                 8.434706                            6.584900      -0.277221       1.926482                    0.998186      27.354110      80.869606       0.593448       0.454586      -1.026751      -0.009957      -0.032521      -0.028133       0.044138      -0.027924       0.019152       0.010839      -0.029853      -0.081314      -0.045064      -0.000156       0.045221              9.537987       8.945008       3.567115      -1.398468       8.328721      -0.494326      11.340232          -0.000004
          248              C       6.156394      23.648164       9.472474       0.080488      26.342773 0.33194165E+03  0.73763129E+04                                 7.902401                            6.210192       0.024136       2.018334                    0.999469      26.953866      78.116591       0.632629       0.435692      -1.040618      -0.049566      -0.004529      -0.015772       0.052211      -0.008277      -0.013596      -0.014445       0.049163       0.095729      -0.045493       0.006081       0.039412              8.721800       8.831263       0.368636       1.689838      12.054366       0.726533       5.279772          -0.000003
          249              C       6.149232      25.081426       9.625016      -0.212532      35.805004 0.51796142E+03  0.12676114E+05                                 9.382880                            7.543663       0.268916       2.043591                    0.999862      30.829032      89.359248       0.607462       0.412001      -1.070926      -0.012579       0.004581      -0.001448       0.013466       0.014863       0.032530       0.008980       0.006363      -0.052775      -0.038545      -0.002810       0.041355             10.416053       9.998903      -0.475592       0.924064      15.786752       0.963956       5.462504          -0.000007
          250              C       4.914780      25.813788       9.236221       0.102711      38.039114 0.41458573E+03  0.96268700E+04                                10.029720                            6.911117      -0.118304       1.976296                    0.999395      26.635853      75.972456       0.610551       0.432030      -1.055001       0.007236      -0.004561      -0.011740       0.014526      -0.002464       0.008061       0.004747       0.014200       0.001792      -0.011628      -0.000733       0.012361             12.627515       9.251657       0.494234       0.654252      23.211119       1.348547       5.419770          -0.000003
          251              C       3.873819      24.924452       8.998107      -0.180153      37.990806 0.50947739E+03  0.12524211E+05                                10.057196                            7.686173      -0.104428       1.935635                    0.998584      30.954577      92.481816       0.572999       0.434837      -1.047544       0.006759      -0.007827      -0.015363       0.018520      -0.023236      -0.008209      -0.006099       0.031386       0.040760      -0.036546       0.013027       0.023519             11.767824      10.874031       1.392697       0.378625      18.530559       1.958339       5.898882          -0.000006
          252              C       4.102457      23.520101       8.815801       0.093690      28.121416 0.35769565E+03  0.81212210E+04                                 8.434708                            6.584890      -0.277235       1.926477                    0.998186      27.354168      80.869814       0.593449       0.454585      -1.026752       0.042273       0.011178      -0.005969       0.044131       0.019228      -0.010452      -0.019516       0.032864       0.105064      -0.045201      -0.000145       0.045346              9.537991      10.293709      -0.394495       0.732070      12.974405       1.336737       5.345858          -0.000004
          253              C       6.108235      15.970065       9.308771       0.080473      26.342031 0.33192551E+03  0.73758182E+04                                 7.901835                            6.209654       0.024204       2.018350                    0.999469      26.953745      78.113919       0.632719       0.435638      -1.040657       0.015292       0.034865      -0.035735       0.052215       0.017349      -0.017790       0.025520      -0.037892       0.049091      -0.045545       0.006257       0.039288              8.721191      11.291377      -0.623295       1.273407       7.545527      -2.832432       7.326670          -0.000003
          254              C       7.429386      15.590276       9.742213      -0.212484      35.803787 0.51793245E+03  0.12675248E+05                                 9.382693                            7.543450       0.268935       2.043608                    0.999861      30.828525      89.357706       0.607470       0.412001      -1.070924       0.009143       0.005543      -0.008165       0.013454       0.000516       0.008982      -0.036416      -0.020568      -0.036069      -0.038675      -0.003011       0.041686             10.415881      15.238778      -1.239386       1.354305       7.395310      -2.756755       8.613556          -0.000007
          255              C       8.587355      16.310248       9.148788       0.102698      38.039633 0.41459380E+03  0.96270995E+04                                10.029799                            6.911172      -0.118309       1.976290                    0.999395      26.636053      75.973069       0.610551       0.432028      -1.055002      -0.007026       0.008441       0.009512       0.014529       0.001847      -0.006776      -0.006796      -0.011951      -0.014644      -0.011828      -0.000732       0.012560             12.627613      20.705746      -3.232925       4.410937       7.515085      -3.188675       9.662009          -0.000003
          256              C       8.177741      17.094652       8.077275      -0.180146      37.990550 0.50947018E+03  0.12523999E+05                                10.057181                            7.686122      -0.104385       1.935649                    0.998584      30.954447      92.481532       0.573000       0.434838      -1.047543      -0.009855       0.012439       0.009536       0.018515       0.014025      -0.023801       0.016186      -0.002009       0.000339      -0.036472       0.012893       0.023579             11.767838      16.346863      -3.113645       2.631961       8.139374      -3.502386      10.817278          -0.000006
          257              C       6.796287      17.407361       7.850323       0.093678      28.121703 0.35769670E+03  0.81213081E+04                                 8.435009                            6.585057      -0.277251       1.926473                    0.998186      27.354651      80.873424       0.593417       0.454606      -1.026732      -0.006296      -0.013519       0.041544       0.044139       0.011766       0.007172       0.021170      -0.059317       0.079521      -0.045308       0.000181       0.045127              9.538385      12.847012      -1.150924       0.213456       7.253672      -2.734834       8.514470          -0.000004
          258              C      12.009637       1.759871       2.492756       0.080483      26.341580 0.33191814E+03  0.73756293E+04                                 7.901819                            6.209627       0.024177       2.018343                    0.999469      26.953454      78.113488       0.632713       0.435644      -1.040651       0.008207      -0.050391       0.010955       0.052217       0.001529      -0.023332       0.004477       0.026510      -0.114057      -0.045495       0.006190       0.039306              8.721177       5.453677      -0.080809       2.452423       9.376514      -0.116060      11.333342          -0.000003
          259              C      11.563328       1.561714       1.136623      -0.212492      35.802437 0.51790529E+03  0.12674402E+05                                 9.382338                            7.543143       0.268810       2.043567                    0.999861      30.828383      89.356299       0.607496       0.411989      -1.070933       0.001913      -0.012832      -0.003497       0.013437       0.004091       0.013948      -0.024165      -0.055611       0.024992      -0.038656      -0.003027       0.041682             10.415482       6.433729      -0.481600       3.170286      10.236412       1.378795      14.576305          -0.000007
          260              C       2.612975      20.839245       0.647373       0.102708      38.039060 0.41458979E+03  0.96269604E+04                                10.029626                            6.911093      -0.118348       1.976280                    0.999395      26.635831      75.971674       0.610561       0.432022      -1.055008      -0.010729       0.003295       0.009224       0.014527       0.001605      -0.005175      -0.003725      -0.020240      -0.006239      -0.011833      -0.000708       0.012541             12.627350       7.711318      -0.283996       5.944418       9.289818       1.741815      20.880915          -0.000003
          261              C       3.181330      19.949972       1.551462      -0.180151      37.990074 0.50946236E+03  0.12523747E+05                                10.057068                            7.686040      -0.104282       1.935680                    0.998585      30.954167      92.480194       0.573006       0.434835      -1.047546      -0.012223       0.002140       0.013743       0.018516       0.002793      -0.019338       0.018202      -0.002668      -0.060888      -0.036438       0.012930       0.023508             11.767692       7.591744      -1.667073       4.003661      10.048977       0.165910      17.662356          -0.000005
          262              C       3.504507      20.336391       2.894574       0.093694      28.121491 0.35769206E+03  0.81212111E+04                                 8.435116                            6.585125      -0.277354       1.926443                    0.998185      27.354776      80.874959       0.593396       0.454621      -1.026719      -0.026011       0.034859      -0.007452       0.044128       0.001447      -0.008950      -0.017797       0.051795      -0.108138      -0.045279       0.000136       0.045144              9.538509       5.849193      -1.065112       1.980384      10.194507       0.883195      12.571828          -0.000004
          263              C      19.434259      14.876382      11.972672       0.080496      26.343147 0.33194773E+03  0.73764630E+04                                 7.902399                            6.210197       0.024073       2.018315                    0.999468      26.954064      78.116600       0.632638       0.435685      -1.040625      -0.026078      -0.020051      -0.040549       0.052214      -0.038631       0.009671       0.013595      -0.014441       0.003052      -0.045433       0.006118       0.039315              8.721808       8.572920       3.572403      -0.249669       7.934336      -1.191046       9.658167          -0.000003
          264              C      20.301941      15.731699      11.202522      -0.212538      35.805726 0.51797071E+03  0.12676456E+05                                 9.383107                            7.543799       0.268794       2.043549                    0.999861      30.829807      89.363224       0.607445       0.412009      -1.070916      -0.001539      -0.002713      -0.013101       0.013467       0.029854       0.022970      -0.000954       0.027078       0.005493      -0.038643      -0.002716       0.041359             10.416324       9.497749       4.369530      -1.980122       9.604497      -1.877834      12.146728          -0.000007
          265              C      20.094017      15.785907       9.731051       0.102711      38.039673 0.41459381E+03  0.96271301E+04                                10.029904                            6.911249      -0.118341       1.976281                    0.999395      26.636159      75.974272       0.610535       0.432038      -1.054993      -0.010519       0.007171       0.006990       0.014524       0.000751       0.006489       0.003567       0.016040       0.017321      -0.011660      -0.000709       0.012368             12.627740      11.879112       7.250228      -4.261049      13.138384      -4.360310      12.865724          -0.000003
          266              C      19.211798      14.791702       9.325513      -0.180150      37.990324 0.50947026E+03  0.12523965E+05                                10.057015                            7.686041      -0.104378       1.935651                    0.998585      30.954291      92.480047       0.573014       0.434828      -1.047552      -0.015319       0.006752       0.007924       0.018522      -0.026424      -0.001383       0.005692       0.000500       0.059514      -0.036513       0.012977       0.023536             11.767609      11.649855       6.060749      -2.747202      12.023764      -1.440735      11.629209          -0.000006
          267              C      18.382159      14.086477      10.259367       0.093700      28.121369 0.35769559E+03  0.81212186E+04                                 8.434706                            6.584901      -0.277222       1.926481                    0.998186      27.354116      80.869630       0.593448       0.454586      -1.026751       0.009956       0.032521       0.028133       0.044139      -0.027924       0.019152       0.010839      -0.029853      -0.081315      -0.045064      -0.000156       0.045221              9.537987       8.945008       3.567115      -1.398468       8.328721      -0.494325      11.340232          -0.000004
          268              C      12.342533       8.679617       9.130186       0.080489      26.342781 0.33194177E+03  0.73763170E+04                                 7.902406                            6.210195       0.024130       2.018332                    0.999469      26.953881      78.116675       0.632628       0.435692      -1.040617       0.049566       0.004528       0.015772       0.052211      -0.008277      -0.013596      -0.014445       0.049164       0.095730      -0.045493       0.006081       0.039412              8.721805       8.831266       0.368637       1.689838      12.054375       0.726534       5.279774          -0.000003
          269              C      12.349695       7.246355       8.977644      -0.212532      35.805008 0.51796141E+03  0.12676113E+05                                 9.382880                            7.543662       0.268917       2.043591                    0.999862      30.829032      89.359245       0.607462       0.412001      -1.070926       0.012579      -0.004581       0.001449       0.013466       0.014863       0.032530       0.008981       0.006363      -0.052775      -0.038545      -0.002811       0.041356             10.416054       9.998901      -0.475591       0.924063      15.786758       0.963958       5.462504          -0.000007
          270              C      13.584147       6.513993       9.366439       0.102712      38.039104 0.41458565E+03  0.96268671E+04                                10.029717                            6.911115      -0.118305       1.976296                    0.999395      26.635849      75.972430       0.610551       0.432029      -1.055001      -0.007236       0.004561       0.011740       0.014526      -0.002464       0.008061       0.004747       0.014200       0.001790      -0.011628      -0.000733       0.012361             12.627511       9.251652       0.494233       0.654251      23.211112       1.348546       5.419769          -0.000003
          271              C      14.625108       7.403329       9.604553      -0.180153      37.990794 0.50947726E+03  0.12524206E+05                                10.057193                            7.686172      -0.104426       1.935636                    0.998584      30.954564      92.481759       0.572999       0.434837      -1.047544      -0.006759       0.007827       0.015363       0.018520      -0.023236      -0.008210      -0.006099       0.031387       0.040759      -0.036546       0.013026       0.023520             11.767820      10.874028       1.392695       0.378624      18.530552       1.958338       5.898881          -0.000005
          272              C      14.396470       8.807680       9.786859       0.093692      28.121362 0.35769485E+03  0.81211982E+04                                 8.434697                            6.584883      -0.277236       1.926477                    0.998186      27.354136      80.869695       0.593450       0.454585      -1.026752      -0.042273      -0.011178       0.005970       0.044131       0.019228      -0.010452      -0.019515       0.032865       0.105064      -0.045201      -0.000145       0.045346              9.537978      10.293697      -0.394494       0.732070      12.974383       1.336734       5.345852          -0.000004
          273              C      -5.463593      13.303243       0.007441       0.080477      26.342605 0.33193937E+03  0.73762387E+04                                 7.902301                            6.210119       0.024203       2.018353                    0.999468      26.953784      78.115857       0.632641       0.435685      -1.040624      -0.026076      -0.027746      -0.035725       0.052212       0.025626      -0.030588       0.006139       0.000931       0.049119      -0.045505       0.006073       0.039433              8.721679       8.572656      -1.783579       3.105132      10.265222      -0.060293       7.327161          -0.000003
          274              C      -4.595920      12.237022       0.440883      -0.212526      35.805154 0.51796540E+03  0.12676241E+05                                 9.382960                            7.543748       0.268865       2.043576                    0.999862      30.829025      89.359467       0.607451       0.412007      -1.070921      -0.001527      -0.010596      -0.008163       0.013463       0.007711       0.036842       0.005753       0.013230      -0.036064      -0.038547      -0.002809       0.041356             10.416138       9.497436      -3.688602       3.066996      13.137291      -0.164258       8.613687          -0.000007
          275              C      22.513992      22.541554      18.450118       0.102704      38.039192 0.41458636E+03  0.96268839E+04                                10.029715                            6.911105      -0.118297       1.976299                    0.999395      26.635896      75.972462       0.610554       0.432027      -1.055003      -0.010523       0.003158       0.009510       0.014531       0.005547       0.003478       0.008736       0.005396      -0.014625      -0.011631      -0.000729       0.012360             12.627523      11.878875      -6.997974       4.663574      16.341763      -2.806427       9.661930          -0.000003
          276              C      21.631777      22.610580      17.378605      -0.180144      37.990200 0.50946613E+03  0.12523870E+05                                10.057107                            7.686095      -0.104435       1.935637                    0.998584      30.954281      92.480829       0.573001       0.434838      -1.047543      -0.015308       0.004178       0.009538       0.018514       0.010364      -0.024422       0.015252      -0.019196       0.000327      -0.036536       0.013028       0.023508             11.767725      11.649900      -5.116955       4.254107      12.836067      -1.046864      10.817207          -0.000006
          277              C      20.802146      23.758585      17.151653       0.093678      28.122380 0.35771104E+03  0.81216811E+04                                 8.435000                            6.585113      -0.277403       1.926416                    0.998185      27.354900      80.873283       0.593427       0.454596      -1.026742       0.009966       0.011094       0.041544       0.044139       0.029499      -0.016810      -0.015151       0.023782       0.079508      -0.045213      -0.000140       0.045353              9.538334       8.945275      -2.815213       2.599158      11.155376       0.876572       8.514352          -0.000005
          278              C      14.762551      25.102349      11.794086       0.080480      26.343392 0.33195148E+03  0.73765620E+04                                 7.902409                            6.210200       0.024105       2.018322                    0.999468      26.954237      78.117006       0.632643       0.435680      -1.040628       0.049565       0.012226       0.010959       0.052213      -0.008572      -0.013416       0.019471      -0.020756      -0.114064      -0.045444       0.006120       0.039324              8.721816       8.831218       1.359475       1.069233       5.999544      -2.210453      11.334686          -0.000004
          279              C      14.769720      25.590624      10.437953      -0.212491      35.803879 0.51793591E+03  0.12675386E+05                                 9.382782                            7.543541       0.268765       2.043552                    0.999861      30.828823      89.359485       0.607457       0.412008      -1.070917       0.012548       0.003294      -0.003502       0.013438       0.022849       0.027551      -0.003608       0.032364       0.024987      -0.038669      -0.002724       0.041393             10.415953       9.998973       1.038964      -0.024432       6.671816      -3.457201      14.577071          -0.000007
          280              C      16.004179      26.260064       9.948703       0.102699      38.040096 0.41459940E+03  0.96272877E+04                                10.029954                            6.911281      -0.118355       1.976275                    0.999395      26.636344      75.974792       0.610536       0.432036      -1.054995      -0.007240       0.008575       0.009223       0.014526       0.008369       0.001286       0.006049       0.011524      -0.006243      -0.011662      -0.000705       0.012367             12.627801       9.251943       0.373017       0.730142       7.749623      -6.151507      20.881836          -0.000003
          281              C      -5.432765      26.086169      10.852792      -0.180148      37.990226 0.50946735E+03  0.12523881E+05                                10.057019                            7.686036      -0.104375       1.935654                    0.998584      30.954224      92.479936       0.573012       0.434830      -1.047550      -0.006765       0.010399       0.013746       0.018516       0.002822      -0.024527       0.010348      -0.002523      -0.060892      -0.036504       0.012978       0.023526             11.767617      10.873874      -0.267134       1.418240       6.766780      -3.747749      17.662197          -0.000006
          282              C      16.816489      25.637292      12.195904       0.093704      28.121395 0.35769492E+03  0.81212010E+04                                 8.434716                            6.584897      -0.277240       1.926474                    0.998186      27.354131      80.869709       0.593447       0.454586      -1.026750      -0.042284       0.010239      -0.007441       0.044137      -0.017725       0.012695       0.014942      -0.038204      -0.108132      -0.045068      -0.000149       0.045217              9.538004      10.293714       0.830840      -0.035458       5.749093      -2.168026      12.571205          -0.000004
          283              C      -8.048228      22.150415       2.671342       0.080479      26.341926 0.33192363E+03  0.73757682E+04                                 7.901832                            6.209648       0.024162       2.018340                    0.999469      26.953669      78.113737       0.632718       0.435639      -1.040655       0.008220       0.031845      -0.040553       0.052213      -0.021597      -0.008848      -0.014439       0.065538       0.003003      -0.045534       0.006252       0.039282              8.721188       5.453708       2.241827       0.997608      11.051757       0.696591       9.658100          -0.000003
          284              C      13.983359      21.016734       1.901192      -0.212488      35.803287 0.51792339E+03  0.12674951E+05                                 9.382525                            7.543312       0.268985       2.043622                    0.999861      30.828329      89.356420       0.607485       0.411993      -1.070931       0.001914       0.002459      -0.013086       0.013452       0.010824       0.009735      -0.021024      -0.062096       0.005572      -0.038668      -0.003005       0.041673             10.415690       6.433886       3.062668       0.950358      12.667001       2.557904      12.146183          -0.000007
          285              C       0.192940       0.511069       0.429721       0.102703      38.039449 0.41459190E+03  0.96270455E+04                                10.029780                            6.911169      -0.118304       1.976293                    0.999395      26.635949      75.972763       0.610549       0.432030      -1.055001      -0.010728       0.006859       0.006987       0.014524      -0.005319      -0.000842      -0.007535      -0.012376       0.017286      -0.011820      -0.000736       0.012557             12.627574       7.711486       5.472516       2.338877      17.305532       5.629961      12.865703          -0.000003
          286              C       0.761305       1.712619       0.024183      -0.180150      37.990941 0.50947780E+03  0.12524229E+05                                10.057248                            7.686182      -0.104413       1.935640                    0.998584      30.954604      92.482080       0.572998       0.434838      -1.047543      -0.012221       0.011437       0.007924       0.018519      -0.018543      -0.005965      -0.001257       0.037472       0.059494      -0.036487       0.012902       0.023585             11.767911       7.591938       4.329947       0.247403      16.082246       3.092333      11.629548          -0.000006
          287              C       1.084484       2.752420       0.958037       0.093692      28.121007 0.35768540E+03  0.81209712E+04                                 8.434795                            6.584890      -0.277115       1.926519                    0.998187      27.354141      80.870980       0.593434       0.454598      -1.026739      -0.026009      -0.021917       0.028117       0.044129      -0.008628      -0.002636      -0.022122       0.060698      -0.081384      -0.045297       0.000178       0.045119              9.538131       5.849010       2.246621      -0.094029      11.424931       1.480154      11.340453          -0.000004
          288              C       8.528206      22.081240      18.431516       0.080505      26.341014 0.33190986E+03  0.73754053E+04                                 7.901752                            6.209589       0.024209       2.018358                    0.999469      26.953085      78.112419       0.632708       0.435649      -1.040647       0.015286      -0.047374       0.015772       0.052218      -0.023518       0.007820       0.017955      -0.022309       0.095798      -0.045486       0.006188       0.039299              8.721092      11.291199       1.417732      -0.005027       9.592742      -1.839359       5.279336          -0.000003
          289              C       9.849362      22.636975      18.278974      -0.212540      35.803658 0.51793002E+03  0.12675142E+05                                 9.382491                            7.543281       0.268871       2.043575                    0.999862      30.829072      89.358382       0.607496       0.411984      -1.070937       0.009143      -0.009782       0.001435       0.013466       0.007940       0.004337      -0.033676      -0.026106      -0.052743      -0.038635      -0.003013       0.041648             10.415644      15.238280       1.759386      -0.524031      10.546437      -1.228213       5.462216          -0.000007
          290              C       6.167383      10.136705       0.065109       0.102709      38.038495 0.41458347E+03  0.96267752E+04                                10.029530                            6.911043      -0.118311       1.976296                    0.999395      26.635590      75.970784       0.610563       0.432023      -1.055008      -0.007027       0.004877       0.011747       0.014531      -0.006869      -0.001317      -0.009461      -0.006457       0.001809      -0.011843      -0.000706       0.012550             12.627202      20.705038       5.379304      -0.983614      11.756917      -1.130868       5.419652          -0.000003
          291              C       5.757760       8.830286       0.303223      -0.180147      37.990110 0.50946503E+03  0.12523834E+05                                10.057092                            7.686078      -0.104312       1.935672                    0.998584      30.954203      92.480494       0.573003       0.434837      -1.047544      -0.009858       0.003170       0.015345       0.018512      -0.027471       0.002186       0.009627       0.011453       0.040792      -0.036436       0.012935       0.023501             11.767694      16.346676       3.726834      -1.652738      13.057617      -1.116584       5.898790          -0.000006
          292              C       4.376303       8.489613       0.485529       0.093692      28.121612 0.35769615E+03  0.81213143E+04                                 8.435110                            6.585151      -0.277300       1.926459                    0.998186      27.354721      80.874434       0.593397       0.454620      -1.026721      -0.006300       0.043264       0.005966       0.044126       0.001385       0.013675       0.017034      -0.050773       0.105086      -0.045276       0.000135       0.045141              9.538479      12.847161       0.694316      -0.942372      10.422187      -1.197920       5.346089          -0.000004
          293              C      19.122579       7.372413      -0.007441       0.080477      26.342584 0.33193909E+03  0.73762302E+04                                 7.902294                            6.210115       0.024209       2.018355                    0.999468      26.953764      78.115758       0.632642       0.435685      -1.040624       0.026075       0.027746       0.035725       0.052212       0.025626      -0.030588       0.006140       0.000931       0.049119      -0.045505       0.006073       0.039432              8.721671       8.572648      -1.783577       3.105128      10.265211      -0.060293       7.327155          -0.000003
          294              C      23.094847      20.090759      18.161777      -0.212526      35.805152 0.51796543E+03  0.12676243E+05                                 9.382961                            7.543749       0.268863       2.043576                    0.999862      30.829022      89.359469       0.607451       0.412007      -1.070921       0.001526       0.010596       0.008163       0.013462       0.007711       0.036842       0.005753       0.013230      -0.036065      -0.038547      -0.002808       0.041356             10.416139       9.497436      -3.688601       3.066995      13.137292      -0.164257       8.613689          -0.000007
          295              C      -4.015065       9.786227       0.152542       0.102706      38.039169 0.41458606E+03  0.96268754E+04                                10.029712                            6.911104      -0.118298       1.976298                    0.999395      26.635885      75.972431       0.610554       0.432027      -1.055002       0.010523      -0.003157      -0.009510       0.014531       0.005547       0.003478       0.008737       0.005396      -0.014625      -0.011631      -0.000729       0.012360             12.627519      11.878872      -6.997971       4.663573      16.341758      -2.806426       9.661928          -0.000003
          296              C      -3.132850       9.717201       1.224055      -0.180145      37.990195 0.50946611E+03  0.12523869E+05                                10.057105                            7.686095      -0.104434       1.935637                    0.998584      30.954272      92.480787       0.573001       0.434838      -1.047543       0.015308      -0.004178      -0.009538       0.018514       0.010364      -0.024422       0.015252      -0.019196       0.000328      -0.036536       0.013028       0.023508             11.767723      11.649900      -5.116954       4.254109      12.836062      -1.046867      10.817207          -0.000006
          297              C      -2.303219       8.569196       1.451007       0.093677      28.122371 0.35771094E+03  0.81216776E+04                                 8.434998                            6.585111      -0.277400       1.926418                    0.998185      27.354888      80.873227       0.593427       0.454596      -1.026742      -0.009967      -0.011094      -0.041543       0.044139       0.029499      -0.016811      -0.015151       0.023783       0.079508      -0.045213      -0.000140       0.045353              9.538331       8.945273      -2.815212       2.599157      11.155370       0.876572       8.514351          -0.000004
          298              C       3.736376       7.225432       6.808574       0.080480      26.343384 0.33195137E+03  0.73765588E+04                                 7.902407                            6.210198       0.024108       2.018323                    0.999468      26.954230      78.116971       0.632643       0.435680      -1.040628      -0.049565      -0.012226      -0.010958       0.052213      -0.008572      -0.013416       0.019471      -0.020755      -0.114064      -0.045444       0.006120       0.039324              8.721813       8.831215       1.359474       1.069232       5.999542      -2.210452      11.334684          -0.000004
          299              C       3.729207       6.737157       8.164707      -0.212491      35.803883 0.51793600E+03  0.12675389E+05                                 9.382784                            7.543542       0.268764       2.043552                    0.999861      30.828821      89.359488       0.607456       0.412008      -1.070917      -0.012548      -0.003294       0.003502       0.013438       0.022849       0.027551      -0.003608       0.032364       0.024988      -0.038669      -0.002724       0.041393             10.415956       9.998974       1.038965      -0.024435       6.671817      -3.457202      14.577076          -0.000007
          300              C       2.494748       6.067717       8.653957       0.102701      38.040076 0.41459916E+03  0.96272807E+04                                10.029951                            6.911279      -0.118355       1.976274                    0.999395      26.636334      75.974760       0.610536       0.432036      -1.054995       0.007240      -0.008575      -0.009223       0.014526       0.008369       0.001286       0.006049       0.011524      -0.006244      -0.011662      -0.000705       0.012368             12.627797       9.251940       0.373017       0.730141       7.749621      -6.151506      20.881830          -0.000003
          301              C       1.453792       6.241612       7.749868      -0.180147      37.990183 0.50946674E+03  0.12523861E+05                                10.057012                            7.686032      -0.104373       1.935655                    0.998584      30.954193      92.479810       0.573012       0.434830      -1.047550       0.006764      -0.010399      -0.013746       0.018516       0.002821      -0.024527       0.010348      -0.002523      -0.060892      -0.036503       0.012977       0.023526             11.767608      10.873866      -0.267135       1.418241       6.766776      -3.747745      17.662181          -0.000006
          302              C       1.682438       6.690489       6.406756       0.093705      28.121342 0.35769414E+03  0.81211781E+04                                 8.434704                            6.584889      -0.277235       1.926476                    0.998186      27.354088      80.869534       0.593448       0.454586      -1.026751       0.042283      -0.010238       0.007442       0.044137      -0.017725       0.012694       0.014942      -0.038203      -0.108132      -0.045068      -0.000149       0.045217              9.537990      10.293701       0.830838      -0.035457       5.749086      -2.168022      12.571183          -0.000005
          303              C       4.069255      10.177366      15.931318       0.080479      26.341942 0.33192386E+03  0.73757752E+04                                 7.901837                            6.209652       0.024158       2.018338                    0.999469      26.953685      78.113814       0.632717       0.435640      -1.040655      -0.008219      -0.031845       0.040553       0.052213      -0.021597      -0.008847      -0.014439       0.065538       0.003003      -0.045534       0.006252       0.039282              8.721194       5.453711       2.241828       0.997608      11.051765       0.696591       9.658106          -0.000003
          304              C       4.515568      11.311047      16.701468      -0.212488      35.803279 0.51792324E+03  0.12674946E+05                                 9.382522                            7.543309       0.268987       2.043623                    0.999861      30.828326      89.356393       0.607485       0.411993      -1.070931      -0.001913      -0.002460       0.013086       0.013452       0.010824       0.009734      -0.021024      -0.062096       0.005572      -0.038668      -0.003005       0.041674             10.415687       6.433884       3.062667       0.950358      12.666998       2.557903      12.146178          -0.000007
          305              C      18.305987      31.816712      18.172939       0.102704      38.039436 0.41459175E+03  0.96270407E+04                                10.029777                            6.911167      -0.118306       1.976292                    0.999395      26.635943      75.972735       0.610549       0.432029      -1.055001       0.010728      -0.006859      -0.006987       0.014524      -0.005319      -0.000842      -0.007535      -0.012377       0.017287      -0.011821      -0.000736       0.012557             12.627570       7.711483       5.472514       2.338876      17.305527       5.629959      12.865699          -0.000003
          306              C      12.897681      18.963037      -0.024183      -0.180151      37.990960 0.50947808E+03  0.12524238E+05                                10.057249                            7.686182      -0.104410       1.935640                    0.998584      30.954620      92.482131       0.572998       0.434838      -1.047543       0.012222      -0.011438      -0.007924       0.018520      -0.018543      -0.005965      -0.001257       0.037472       0.059495      -0.036487       0.012902       0.023585             11.767913       7.591938       4.329947       0.247403      16.082247       3.092336      11.629553          -0.000006
          307              C      17.414443      29.575361      17.644623       0.093692      28.121029 0.35768573E+03  0.81209809E+04                                 8.434800                            6.584894      -0.277119       1.926517                    0.998187      27.354163      80.871075       0.593433       0.454598      -1.026739       0.026009       0.021917      -0.028118       0.044130      -0.008628      -0.002636      -0.022122       0.060699      -0.081383      -0.045297       0.000178       0.045119              9.538138       5.849013       2.246622      -0.094029      11.424938       1.480157      11.340462          -0.000004
          308              C       9.970721      10.246541       0.171144       0.080505      26.341033 0.33191010E+03  0.73754126E+04                                 7.901758                            6.209593       0.024206       2.018357                    0.999469      26.953101      78.112495       0.632708       0.435649      -1.040647      -0.015286       0.047374      -0.015773       0.052218      -0.023518       0.007820       0.017956      -0.022309       0.095798      -0.045486       0.006188       0.039299              8.721099      11.291208       1.417735      -0.005029       9.592750      -1.839361       5.279339          -0.000003
          309              C       8.649565       9.690806       0.323686      -0.212541      35.803679 0.51793034E+03  0.12675151E+05                                 9.382494                            7.543283       0.268872       2.043575                    0.999862      30.829085      89.358426       0.607496       0.411984      -1.070938      -0.009143       0.009782      -0.001435       0.013466       0.007940       0.004337      -0.033676      -0.026106      -0.052743      -0.038634      -0.003014       0.041648             10.415648      15.238288       1.759388      -0.524032      10.546440      -1.228213       5.462217          -0.000007
          310              C      12.331544      22.191076      18.537551       0.102709      38.038492 0.41458345E+03  0.96267743E+04                                10.029529                            6.911042      -0.118311       1.976296                    0.999395      26.635589      75.970776       0.610564       0.432023      -1.055008       0.007027      -0.004877      -0.011747       0.014531      -0.006869      -0.001317      -0.009461      -0.006457       0.001807      -0.011843      -0.000706       0.012550             12.627201      20.705036       5.379303      -0.983614      11.756915      -1.130868       5.419652          -0.000003
          311              C      12.741167      23.497495      18.299437      -0.180146      37.990094 0.50946481E+03  0.12523827E+05                                10.057089                            7.686077      -0.104311       1.935673                    0.998584      30.954193      92.480452       0.573003       0.434837      -1.047544       0.009858      -0.003170      -0.015346       0.018513      -0.027471       0.002186       0.009627       0.011452       0.040791      -0.036436       0.012935       0.023501             11.767690      16.346669       3.726832      -1.652737      13.057614      -1.116584       5.898788          -0.000006
          312              C      14.122624      23.838168      18.117131       0.093693      28.121582 0.35769569E+03  0.81213014E+04                                 8.435105                            6.585147      -0.277301       1.926459                    0.998186      27.354700      80.874357       0.593397       0.454620      -1.026721       0.006300      -0.043264      -0.005967       0.044126       0.001385       0.013675       0.017035      -0.050773       0.105085      -0.045276       0.000135       0.045141              9.538472      12.847150       0.694315      -0.942371      10.422181      -1.197920       5.346086          -0.000004
          313              C      11.409650      20.278691       4.799486       0.075379      27.195032 0.33763244E+03  0.74887149E+04                                 7.994012                            6.205294       0.200762       2.077827                    0.999674      26.384978      74.882921       0.645700       0.427673      -1.051885      -0.038713       0.001054       0.010575       0.040145      -0.011540      -0.001818      -0.017855       0.042586       0.037739      -0.036896       0.015926       0.020970              9.117646       9.006317       0.330144      -1.086035      12.451535       3.215841       5.895085          -0.000004
          314              C      11.515654      21.524335       5.398492      -0.171404      34.032449 0.43917110E+03  0.10421336E+05                                 9.304452                            7.107333      -0.055058       1.963221                    0.998562      29.943743      88.417932       0.598419       0.431331      -1.047766      -0.006101      -0.012473      -0.003735       0.014379       0.009156       0.008227      -0.021431      -0.009494       0.019305      -0.025993       0.000439       0.025553             10.753955       9.960520      -0.362296      -1.739962      14.926818       4.658073       7.374528          -0.000006
          315              C      10.458620      22.127605       5.991917       0.115482      35.426462 0.40154612E+03  0.92523737E+04                                 9.631650                            6.837092      -0.051237       2.010660                    0.999320      26.067048      74.128654       0.608905       0.436555      -1.051973       0.004088      -0.000972       0.010055       0.010898       0.011603      -0.004810      -0.012212      -0.010752       0.043809      -0.020312      -0.003493       0.023805             12.159490       9.414070       0.130751      -1.107074      18.753663       6.528100       8.310737          -0.000005
          316              C       9.183859      21.431334       5.867279      -0.169667      34.996068 0.50698524E+03  0.12442606E+05                                 9.518899                            7.669987      -0.133472       1.930760                    0.997865      30.710519      91.555768       0.573541       0.435136      -1.047791       0.001547      -0.001114       0.004235       0.004645      -0.008820      -0.008507      -0.006427       0.020455       0.002853      -0.018395       0.002644       0.015751             10.835955      10.243503       1.544169      -0.506812      15.214177       3.910851       7.050184          -0.000005
          317              C       9.183190      20.187381       5.277575       0.079209      27.740913 0.36110086E+03  0.81904271E+04                                 8.290049                            6.573761      -0.086352       1.988779                    0.998180      27.110638      79.236292       0.601724       0.448777      -1.033522       0.045699      -0.008798      -0.007085       0.047075       0.002952       0.003499      -0.032490       0.038713       0.027384      -0.044167       0.014966       0.029201              9.418871       9.190893       0.083946      -1.351803      12.714744       3.181030       6.350977          -0.000002
          318              C       7.091051      21.513095       2.459272       0.085283      26.420589 0.34114540E+03  0.76076811E+04                                 7.933831                            6.321658       0.089173       2.048426                    0.999052      26.470174      76.025924       0.625230       0.439292      -1.041914       0.037021      -0.000569      -0.016371       0.040483       0.006212       0.008599      -0.029053       0.020468       0.050055      -0.037313       0.003625       0.033688              8.844248       9.277206       1.224703      -1.389668      10.748481       3.083643       6.507058          -0.000001
          319              C      15.940458       2.106237       3.078740      -0.171998      34.189259 0.48296811E+03  0.11688188E+05                                 9.305683                            7.426152       0.015537       1.982180                    0.998139      30.161797      88.744175       0.591067       0.428194      -1.053996       0.002134      -0.000307      -0.005141       0.005574      -0.013108      -0.008765      -0.010955       0.000737       0.071151      -0.028696       0.001193       0.027503             10.565991      10.374095       2.670257      -0.744447      14.190612       3.844424       7.133266          -0.000004
          320              C      17.129502       2.909626       2.978286       0.111511      33.492943 0.38424077E+03  0.87438083E+04                                 9.186045                            6.635158       0.002015       2.026948                    0.999407      25.767165      72.471640       0.626439       0.429665      -1.057717       0.004498       0.010954      -0.009958       0.015472       0.014786      -0.001101      -0.011903      -0.008563       0.019247      -0.020274       0.000017       0.020257             11.302534       8.852755       0.803741      -1.405159      17.024361       5.667985       8.030484          -0.000003
          321              C      18.124673       2.370984       2.289987      -0.166501      33.365485 0.44583464E+03  0.10634822E+05                                 9.232697                            7.210277      -0.131267       1.937500                    0.998683      30.158968      89.711428       0.587203       0.437282      -1.042665      -0.011929      -0.007544      -0.014432       0.020187       0.011993       0.027049      -0.015319       0.013067      -0.018732      -0.037566       0.007660       0.029906             10.469705       9.181242       0.382754      -1.908270      14.351487       4.463339       7.876385          -0.000003
          322              C      18.050934       1.109965       1.692842       0.084575      27.321144 0.35265968E+03  0.79240877E+04                                 8.123629                            6.431377       0.092270       2.048118                    0.999038      26.593420      76.482683       0.619768       0.439828      -1.042372      -0.040589      -0.002904       0.007591       0.041395      -0.012193       0.005734      -0.017823       0.037823       0.041234      -0.034570       0.007174       0.027396              9.109908       8.919326       1.170364      -1.194334      11.862546       3.400172       6.547852          -0.000004
          323              C       3.547565      14.388899       1.034308       0.075382      27.195409 0.33763782E+03  0.74888937E+04                                 7.994216                            6.205437       0.200692       2.077806                    0.999673      26.385299      74.885097       0.645676       0.427686      -1.051873      -0.000953       0.025161       0.031273       0.040149      -0.023317       0.013797       0.006316      -0.018453       0.044512      -0.036837       0.015872       0.020965              9.117886      10.247362       3.218171      -3.217821       8.094602       0.713759       9.011694          -0.000004
          324              C       2.383283      13.842383       1.551462      -0.171398      34.031420 0.43915389E+03  0.10420836E+05                                 9.304243                            7.107151      -0.054985       1.963245                    0.998563      29.943598      88.417405       0.598432       0.431326      -1.047768       0.010866       0.009321      -0.001297       0.014374      -0.002460       0.015770      -0.013435      -0.026296      -0.025123      -0.025928       0.000454       0.025474             10.753705      12.819227       3.387213      -4.832208       8.724784       0.754392      10.717105          -0.000005
          325              C       1.807042      14.318100       2.680643       0.115499      35.425593 0.40153610E+03  0.92520727E+04                                 9.631496                            6.837004      -0.051155       2.010691                    0.999321      26.066510      74.126518       0.608910       0.436554      -1.051975      -0.008704       0.004017      -0.005192       0.010902      -0.008556       0.004704      -0.005573      -0.020187      -0.056306      -0.020245      -0.003483       0.023727             12.159263      16.403606       5.093809      -6.034409       9.145096      -0.321639      10.929087          -0.000005
          326              C       2.545609      15.368596       3.370802      -0.169677      34.996720 0.50699819E+03  0.12442993E+05                                 9.518968                            7.670050      -0.133439       1.930768                    0.997866      30.710883      91.556869       0.573544       0.435132      -1.047794      -0.003259       0.002246      -0.002424       0.004642      -0.010855      -0.001497       0.006455      -0.013891       0.032011      -0.018338       0.002600       0.015738             10.836017      12.911786       4.634769      -3.136938       9.966176       0.529589       9.630090          -0.000004
          327              C       3.678636      15.864482       2.766216       0.079218      27.741049 0.36110382E+03  0.81905267E+04                                 8.290166                            6.573864      -0.086404       1.988764                    0.998179      27.110735      79.237228       0.601708       0.448787      -1.033514       0.000587      -0.021780      -0.041732       0.047077      -0.016747       0.026308       0.001267      -0.045129       0.017360      -0.044092       0.014951       0.029141              9.418996      10.459195       2.929247      -3.464050       8.401948       0.691843       9.395844          -0.000001
          328              C       5.774302      14.536438       5.580798       0.085282      26.420498 0.34114483E+03  0.76076707E+04                                 7.933859                            6.321692       0.089286       2.048463                    0.999052      26.470046      76.025742       0.625222       0.439298      -1.041910       0.005871      -0.027773      -0.028866       0.040485      -0.015966       0.026615      -0.006522      -0.031609      -0.011080      -0.037244       0.003605       0.033639              8.844271      10.199231       2.628914      -2.509132       8.490752       1.699745       7.842830          -0.000001
          329              C       4.597342      14.025027       6.170502      -0.171997      34.188867 0.48296273E+03  0.11688032E+05                                 9.305630                            7.426121       0.015638       1.982216                    0.998139      30.161632      88.743758       0.591067       0.428195      -1.053995       0.003958      -0.003711      -0.001284       0.005575      -0.027066      -0.002226      -0.006448      -0.005556       0.001477      -0.028685       0.001309       0.027376             10.565909      12.809200       4.633539      -2.607833      10.533568       1.307906       8.354959          -0.000004
          330              C       4.007989      12.825466       5.638466       0.111521      33.492372 0.38423463E+03  0.87436201E+04                                 9.185888                            6.635067       0.002023       2.026956                    0.999407      25.766839      72.470150       0.626449       0.429660      -1.057721       0.001590      -0.014980       0.003532       0.015473      -0.000699       0.007433      -0.004344      -0.022546      -0.049740      -0.020200       0.000009       0.020191             11.302309      15.026984       4.527644      -5.344132       9.408996       0.040363       9.470946          -0.000003
          331              C       4.642565      12.287452       4.607879      -0.166515      33.366553 0.44585385E+03  0.10635422E+05                                 9.233010                            7.210526      -0.131298       1.937485                    0.998683      30.159483      89.714304       0.587180       0.437293      -1.042656       0.018421       0.003260       0.007589       0.020189       0.012179       0.030914      -0.007429      -0.008578       0.007736      -0.037563       0.007630       0.029933             10.470061      12.912317       3.079719      -4.568327       9.160339       0.776787       9.337526          -0.000003
          332              C       5.806330      12.828370       4.055380       0.084581      27.321324 0.35266305E+03  0.79241852E+04                                 8.123666                            6.431410       0.092236       2.048110                    0.999038      26.593625      76.483469       0.619766       0.439829      -1.042372       0.003961       0.027092       0.031036       0.041387      -0.021471       0.018039       0.001240      -0.010291       0.046663      -0.034508       0.007115       0.027392              9.109943      10.839030       3.071318      -2.884483       8.513130       1.174270       7.977668          -0.000004
          333              C      17.551072      13.685166       4.096306       0.075355      27.195530 0.33764462E+03  0.74889638E+04                                 7.993793                            6.205227       0.200789       2.077825                    0.999674      26.385094      74.880243       0.645740       0.427648      -1.051913      -0.016139      -0.005842       0.036282       0.040137       0.024304      -0.014299       0.010054      -0.016363       0.027936      -0.036910       0.015916       0.020994              9.117329      11.682383      -3.687014      -0.152438       6.840358      -1.686231       8.829245          -0.000004
          334              C      16.446896      14.479958       3.830288      -0.171391      34.030062 0.43913504E+03  0.10420186E+05                                 9.303682                            7.106814      -0.055061       1.963222                    0.998562      29.943105      88.412551       0.598475       0.431304      -1.047791       0.009093      -0.007934       0.007830       0.014385       0.016332       0.018617       0.002711      -0.011390       0.005928      -0.026003       0.000798       0.025205             10.752974      14.422249      -5.141328      -0.780867       8.140556      -1.353507       9.696117          -0.000005
          335              C      15.477277      14.692847       4.751119       0.115486      35.425912 0.40153926E+03  0.92521345E+04                                 9.631403                            6.836931      -0.051170       2.010681                    0.999321      26.066630      74.126050       0.608929       0.436542      -1.051986       0.002494       0.010540       0.001345       0.010914       0.003180       0.014679       0.012279      -0.016253       0.023624      -0.020266      -0.003316       0.023582             12.159170      17.221085      -7.303744       0.303790      10.024276      -1.989976       9.232149          -0.000005
          336              C      15.617577      13.949744       5.997498      -0.169667      34.996685 0.50699565E+03  0.12442925E+05                                 9.518994                            7.670050      -0.133562       1.930730                    0.997865      30.710832      91.556914       0.573541       0.435134      -1.047792       0.001629       0.004241       0.000961       0.004644       0.008139      -0.011190       0.006391       0.005803       0.025494      -0.018247       0.002403       0.015844             10.836093      13.334672      -4.664999       0.918925       8.855599      -2.653387      10.318008          -0.000004
          337              C      16.761525      13.205895       6.179804       0.079215      27.741204 0.36110713E+03  0.81906112E+04                                 8.290196                            6.573905      -0.086428       1.988760                    0.998178      27.110664      79.236770       0.601705       0.448789      -1.033514       0.026028       0.010467      -0.037809       0.047080       0.033267       0.002759       0.004942      -0.022346       0.054287      -0.044148       0.015190       0.028958              9.419043      12.112099      -3.690346      -0.311968       7.010613      -1.354782       9.134418          -0.000001
          338              C      14.721270      10.057290       6.213288       0.085271      26.422073 0.34116733E+03  0.76084038E+04                                 7.934569                            6.322177       0.089053       2.048384                    0.999051      26.471364      76.034148       0.625148       0.439336      -1.041873       0.015048       0.000043      -0.037584       0.040484       0.028351       0.010207       0.007226      -0.031536       0.025610      -0.037310       0.003843       0.033467              8.845127       9.639118      -3.644758      -0.235494       7.193220      -1.481558       9.703042          -0.000001
          339              C      13.566169      10.844146       6.010519      -0.171997      34.189276 0.48296305E+03  0.11688109E+05                                 9.305850                            7.426201       0.015668       1.982221                    0.998140      30.162180      88.747295       0.591051       0.428204      -1.053983       0.001116      -0.003820      -0.003897       0.005570       0.009954      -0.005699       0.024940      -0.008381      -0.008429      -0.028472       0.001233       0.027239             10.566226      11.676202      -4.852356       1.231190       8.876519      -2.769830      11.145957          -0.000004
          340              C      13.293710      11.368657       4.699032       0.111509      33.493234 0.38424311E+03  0.87439038E+04                                 9.186186                            6.635235       0.002038       2.026958                    0.999407      25.767510      72.473565       0.626425       0.429673      -1.057709      -0.008311      -0.005270      -0.011936       0.015470       0.003608       0.016471       0.004081      -0.012637       0.027970      -0.020240       0.000178       0.020062             11.302736      15.186616      -6.716825       0.637937       9.268781      -1.621183       9.452812          -0.000003
          341              C      14.179611      11.056639       3.765178      -0.166483      33.366353 0.44584626E+03  0.10635253E+05                                 9.233081                            7.210509      -0.131416       1.937446                    0.998682      30.160172      89.717989       0.587172       0.437298      -1.042647       0.002273      -0.019062       0.006233       0.020184       0.020562       0.013810      -0.020841      -0.023173      -0.008451      -0.037548       0.007345       0.030203             10.470196      13.279901      -5.297728      -0.201194       8.326347      -0.931019       9.804341          -0.000003
          342              C      15.310589      10.273839       4.010733       0.084576      27.322172 0.35267500E+03  0.79246229E+04                                 8.124269                            6.431833       0.092221       2.048112                    0.999038      26.594194      76.489134       0.619692       0.439872      -1.042333      -0.013213      -0.009996       0.037957       0.041416       0.026373      -0.011937       0.007267      -0.020707       0.005730      -0.034621       0.007220       0.027401              9.110677      10.565645      -4.053126       0.115236       7.432352      -1.586830       9.334033          -0.000004
          343              C      11.065064      26.808487      11.038818       0.075366      27.194667 0.33763142E+03  0.74885766E+04                                 7.993509                            6.205009       0.200746       2.077814                    0.999674      26.384638      74.877776       0.645768       0.427635      -1.051924      -0.023522       0.032042       0.005562       0.040136       0.003748      -0.008849       0.008253      -0.002544      -0.101760      -0.036850       0.015866       0.020984              9.116986       6.102662      -2.359379       0.467523       7.521130       0.391594      13.727166          -0.000004
          344              C      11.110962      26.712822      12.420996      -0.171403      34.029910 0.43913402E+03  0.10420138E+05                                 9.303627                            7.106794      -0.055030       1.963231                    0.998563      29.942903      88.411361       0.598478       0.431302      -1.047794      -0.004330       0.004780      -0.012859       0.014386       0.013248       0.014933      -0.006646       0.015597      -0.042879      -0.025997       0.000757       0.025240             10.752900       6.909804      -2.708186      -0.350429       8.204360       1.030292      17.144537          -0.000005
          345              C      10.447306      27.578920      13.222771       0.115500      35.424671 0.40152558E+03  0.92517119E+04                                 9.631095                            6.836758      -0.051098       2.010708                    0.999321      26.066015      74.123126       0.608946       0.436534      -1.051994      -0.007114      -0.007489       0.003532       0.010917       0.005647       0.004154      -0.007413       0.036556      -0.024956      -0.020327      -0.003260       0.023587             12.158724       6.585565      -2.259298      -0.088871       8.000700       0.359415      21.889907          -0.000005
          346              C      18.589726       8.000592      12.541913      -0.169665      34.996267 0.50698863E+03  0.12442673E+05                                 9.518836                            7.669943      -0.133523       1.930746                    0.997865      30.710437      91.554579       0.573553       0.435128      -1.047799      -0.003345      -0.003109       0.000846       0.004645      -0.004845      -0.005271       0.010255       0.000855      -0.040314      -0.018169       0.002415       0.015753             10.835894       7.074197      -2.481607       1.180094       8.702898      -0.766721      16.730585          -0.000004
          347              C      18.578135       7.996375      11.165317       0.079209      27.741278 0.36110854E+03  0.81906455E+04                                 8.290200                            6.573913      -0.086395       1.988769                    0.998178      27.110633      79.236509       0.601706       0.448788      -1.033516       0.020263      -0.041046      -0.011009       0.047081       0.006135       0.008076      -0.001235       0.006287      -0.129166      -0.044066       0.015089       0.028978              9.419042       6.604333      -2.356109       0.285253       7.651498       0.681057      14.001296          -0.000002
          348              C      20.621917      11.142649      11.128111       0.085277      26.421893 0.34116467E+03  0.76083232E+04                                 7.934508                            6.322135       0.089033       2.048377                    0.999051      26.471280      76.033588       0.625153       0.439334      -1.041875       0.027843      -0.028381      -0.007648       0.040487       0.014562       0.007343      -0.007142       0.013755      -0.103778      -0.037255       0.003767       0.033488              8.845050       6.856808      -2.817706      -0.029640       7.314716      -0.551249      12.363627          -0.000001
          349              C      20.630551      11.113181      12.540053      -0.172022      34.189495 0.48296881E+03  0.11688245E+05                                 9.305763                            7.426148       0.015697       1.982231                    0.998140      30.162265      88.746590       0.591067       0.428193      -1.053994       0.004974      -0.000208      -0.002524       0.005582       0.011789      -0.013025       0.011272       0.028245      -0.041597      -0.028472       0.001146       0.027326             10.566116       7.539607      -3.044264       1.174904       8.292845      -1.757418      15.865896          -0.000004
          350              C      21.502701      10.192498      13.219050       0.111529      33.492471 0.38423396E+03  0.87436298E+04                                 9.186013                            6.635138       0.002138       2.026989                    0.999408      25.767098      72.471769       0.626433       0.429670      -1.057712       0.014416       0.001255       0.005499       0.015480       0.002848       0.009779      -0.009865       0.025846      -0.021519      -0.020287       0.000245       0.020042             11.302488       7.005978      -2.402773       0.064109       7.138970      -0.092194      19.762517          -0.000002
          351              C      22.246547       9.427860      12.434018      -0.166534      33.366373 0.44584723E+03  0.10635250E+05                                 9.232969                            7.210438      -0.131381       1.937452                    0.998682      30.160297      89.717364       0.587186       0.437289      -1.042656       0.004230       0.014763      -0.013076       0.020169       0.011953       0.018452      -0.016853      -0.030371      -0.047587      -0.037528       0.007343       0.030185             10.470052       7.515038      -2.594892      -0.394302       7.271083       0.362591      16.624035          -0.000003
          352              C      22.205595       9.490558      11.038818       0.084583      27.321776 0.35266897E+03  0.79244275E+04                                 8.124066                            6.431682       0.092258       2.048120                    0.999037      26.594016      76.487512       0.619715       0.439859      -1.042344      -0.023378       0.034143       0.000701       0.041386       0.010146      -0.007589       0.005851      -0.009857      -0.096521      -0.034502       0.007120       0.027382              9.110435       6.654695      -2.551606       0.192229       7.155160      -0.496374      13.521450          -0.000004
          353              C      -1.472110      13.939182       4.501844       0.075343      27.195206 0.33764036E+03  0.74888266E+04                                 7.993627                            6.205105       0.200676       2.077790                    0.999673      26.384936      74.878958       0.645761       0.427637      -1.051922       0.016151      -0.035176      -0.010577       0.040126      -0.023401       0.015602       0.008457      -0.013065       0.037760      -0.036832       0.015844       0.020988              9.117121      11.682099       1.471819      -3.383796       9.774471      -0.262791       5.894794          -0.000004
          354              C      -0.367928      14.525402       3.902838      -0.171391      34.029468 0.43912814E+03  0.10419954E+05                                 9.303519                            7.106732      -0.055034       1.963232                    0.998562      29.942657      88.410186       0.598483       0.431300      -1.047796      -0.009097      -0.010505       0.003712       0.014384       0.009698       0.022776       0.000576      -0.006945       0.019298      -0.025984       0.000751       0.025233             10.752761      14.422009       1.541203      -4.966558      10.462502      -0.227035       7.373772          -0.000005
          355              C       0.601688      13.789807       3.309413       0.115497      35.424644 0.40152697E+03  0.92517432E+04                                 9.631055                            6.836742      -0.051080       2.010715                    0.999320      26.066031      74.122934       0.608951       0.436531      -1.051997      -0.002487       0.003389      -0.010075       0.010917       0.011858       0.009239       0.008997      -0.009547       0.043849      -0.020329      -0.003250       0.023580             12.158668      17.220386       3.460715      -6.438585      10.945336      -1.542847       8.310283          -0.000005
          356              C       0.461379      12.344081       3.434051      -0.169655      34.996055 0.50698521E+03  0.12442570E+05                                 9.518923                            7.670061      -0.133643       1.930715                    0.997865      30.710168      91.553751       0.573532       0.435145      -1.047789      -0.001596       0.000999      -0.004259       0.004656      -0.013562       0.002381       0.010051      -0.001693       0.002868      -0.018171       0.002424       0.015747             10.835981      13.334495       2.862910      -3.796127      12.123181      -1.068398       7.050267          -0.000005
          357              C      -0.682575      11.855413       4.023755       0.079220      27.741198 0.36110809E+03  0.81906324E+04                                 8.290175                            6.573909      -0.086391       1.988771                    0.998178      27.110574      79.236321       0.601706       0.448788      -1.033516      -0.026016       0.038585       0.007075       0.047071      -0.011987       0.031089       0.009296      -0.031300       0.027352      -0.044057       0.015088       0.028969              9.418995      12.111943       1.329875      -3.456412       9.793921      -0.004681       6.351122          -0.000002
          358              C       1.357660      10.451132       6.842058       0.085269      26.422187 0.34116974E+03  0.76084658E+04                                 7.934562                            6.322176       0.089045       2.048379                    0.999051      26.471505      76.034426       0.625152       0.439333      -1.041875      -0.015048       0.033838       0.016366       0.040488      -0.003143       0.029930       0.003279      -0.023386       0.050028      -0.037252       0.003761       0.033491              8.845114       9.639109       1.378800      -3.382072      10.388526       0.068399       6.507707          -0.000002
          359              C       2.512767      10.976980       6.222590      -0.172009      34.190131 0.48297998E+03  0.11688603E+05                                 9.305969                            7.426310       0.015603       1.982198                    0.998139      30.162532      88.748200       0.591050       0.428202      -1.053986      -0.001116       0.001837       0.005143       0.005574      -0.009401       0.006433       0.012096       0.018116       0.071086      -0.028477       0.001160       0.027317             10.566362      11.676385       3.225592      -3.828538      12.889130      -0.823557       7.133570          -0.000004
          360              C       2.785234      12.385887       6.323044       0.111535      33.492244 0.38423159E+03  0.87435638E+04                                 9.185991                            6.635126       0.002064       2.026970                    0.999407      25.766977      72.471410       0.626432       0.429671      -1.057711       0.008302       0.008437       0.009972       0.015478       0.013286       0.010396       0.005509      -0.015587       0.019255      -0.020281       0.000238       0.020044             11.302462      15.186241       3.505283      -5.764786      10.690692      -0.931272       8.030453          -0.000003
          361              C       1.899335      13.089934       7.011343      -0.166551      33.366664 0.44585346E+03  0.10635425E+05                                 9.232981                            7.210455      -0.131403       1.937445                    0.998682      30.160454      89.717650       0.587190       0.437285      -1.042659      -0.002257      -0.013922       0.014420       0.020171       0.003525       0.024495      -0.019151      -0.026661      -0.018804      -0.037524       0.007344       0.030180             10.470062      13.279733       2.131025      -4.854277      10.253871       0.004061       7.876582          -0.000003
          362              C       0.768351      12.527360       7.608488       0.084615      27.320934 0.35265562E+03  0.79240559E+04                                 8.123926                            6.431577       0.092348       2.048154                    0.999038      26.593480      76.485736       0.619718       0.439861      -1.042342       0.013252      -0.038465      -0.007590       0.041386      -0.022145       0.018463       0.001512      -0.008844       0.041245      -0.034499       0.007136       0.027362              9.110268      10.565157       1.872401      -3.596262      10.217581      -0.235494       6.548066          -0.000004
          363              C       9.853894      25.072321       8.267022       0.075371      27.195092 0.33763889E+03  0.74888096E+04                                 7.993740                            6.205189       0.200678       2.077797                    0.999673      26.384768      74.879330       0.645739       0.427650      -1.051911       0.023520       0.008981      -0.031263       0.040140      -0.009531      -0.000518      -0.015390       0.046186       0.044541      -0.036880       0.015902       0.020979              9.117263       6.102829       1.450481      -1.918751      12.238028       2.679480       9.010932          -0.000004
          364              C       9.807989      23.786973       7.749868      -0.171403      34.030225 0.43913909E+03  0.10420298E+05                                 9.303688                            7.106828      -0.055091       1.963211                    0.998562      29.943229      88.412764       0.598477       0.431301      -1.047793       0.004323       0.013649       0.001314       0.014377       0.007733       0.018383      -0.009509       0.021464      -0.025055      -0.025993       0.000794       0.025199             10.752976       6.909876       0.866728      -2.589590      14.632635       4.148392      10.716416          -0.000006
          365              C      10.471648      23.443581       6.620687       0.115508      35.425192 0.40153123E+03  0.92519001E+04                                 9.631282                            6.836869      -0.051203       2.010673                    0.999321      26.066298      74.124826       0.608931       0.436542      -1.051986       0.007118      -0.006450       0.005197       0.010922       0.001310       0.006858      -0.002340       0.026084      -0.056316      -0.020266      -0.003305       0.023571             12.158986       6.585709       0.906166      -2.071578      18.962540       5.676576      10.928708          -0.000005
          366              C      19.967066       3.859427       5.930528      -0.169662      34.996398 0.50699126E+03  0.12442779E+05                                 9.518921                            7.670007      -0.133555       1.930736                    0.997865      30.710602      91.555821       0.573544       0.435133      -1.047794       0.003342      -0.002115       0.002431       0.004643      -0.002562      -0.006703      -0.001443       0.024975       0.032040      -0.018251       0.002401       0.015851             10.835993       7.074304       2.144894      -1.717785      15.803755       2.677648       9.629921          -0.000005
          367              C      19.978662       5.096161       6.535114       0.079191      27.741300 0.36110951E+03  0.81906486E+04                                 8.290081                            6.573826      -0.086311       1.988794                    0.998180      27.110640      79.235673       0.601725       0.448775      -1.033526      -0.020259      -0.008018       0.041729       0.047075       0.004642       0.009011      -0.024937       0.055171       0.017379      -0.044170       0.015197       0.028973              9.418899       6.604266       1.284959      -1.995333      12.256761       2.914951       9.395672          -0.000002
          368              C      17.934900       6.502772       3.720532       0.085268      26.422426 0.34117346E+03  0.76085825E+04                                 7.934675                            6.322262       0.089096       2.048396                    0.999051      26.471602      76.035293       0.625139       0.439340      -1.041869      -0.027841      -0.005499       0.028872       0.040484       0.000294       0.016272      -0.022131       0.044647      -0.011083      -0.037308       0.003845       0.033463              8.845245       6.856961       1.203095      -2.548176      11.835139       1.641410       7.843635          -0.000001
          369              C      17.926261       5.219536       3.130828      -0.172011      34.190097 0.48297883E+03  0.11688586E+05                                 9.305999                            7.426325       0.015639       1.982209                    0.998140      30.162607      88.748908       0.591046       0.428204      -1.053983      -0.004970       0.002180       0.001281       0.005577      -0.016780       0.004848       0.004316       0.042570       0.001521      -0.028472       0.001238       0.027234             10.566398       7.539819       2.385824      -2.226316      15.804046       1.885894       8.355329          -0.000004
          370              C      17.054102       4.206802       3.662864       0.111523      33.492699 0.38423702E+03  0.87437271E+04                                 9.186086                            6.635179       0.002030       2.026957                    0.999407      25.767262      72.472615       0.626428       0.429672      -1.057709      -0.014399      -0.004410      -0.003528       0.015467       0.007623       0.006799      -0.005291       0.016417      -0.049748      -0.020238       0.000181       0.020057             11.302598       7.006046       1.106380      -2.133876      17.430653       4.899953       9.471094          -0.000002
          371              C      16.310254       4.579411       4.693451      -0.166528      33.366772 0.44585436E+03  0.10635483E+05                                 9.233112                            7.210541      -0.131402       1.937448                    0.998682      30.160418      89.718539       0.587176       0.437294      -1.042651      -0.004233       0.018209      -0.007589       0.020176       0.011463       0.018759      -0.025777      -0.011974       0.007721      -0.037556       0.007344       0.030212             10.470226       7.515165       0.777764      -2.506826      14.558043       3.897225       9.337472          -0.000003
          372              C      16.351212       5.862086       5.245950       0.084603      27.321829 0.35266970E+03  0.79244801E+04                                 8.124236                            6.431810       0.092339       2.048153                    0.999038      26.593947      76.488501       0.619689       0.439875      -1.042330       0.023370       0.014283      -0.031032       0.041390      -0.011209       0.005767      -0.017299       0.037867       0.046627      -0.034563       0.007189       0.027374              9.110635       6.654841       1.286603      -2.211910      12.698964       2.192683       7.978099          -0.000003
          373              C      12.531413      17.001306       5.205024       0.075370      27.195319 0.33763620E+03  0.74888220E+04                                 7.994088                            6.205350       0.200728       2.077816                    0.999674      26.385134      74.883573       0.645694       0.427676      -1.051883       0.000948      -0.017149      -0.036288       0.040147       0.022659      -0.015007       0.008996      -0.023990       0.027953      -0.036918       0.015939       0.020980              9.117741      10.247200      -4.299651       1.491123       8.276362       0.801935       8.829660          -0.000004
          374              C      13.695689      16.297486       5.471042      -0.171395      34.032352 0.43916803E+03  0.10421251E+05                                 9.304447                            7.107314      -0.055056       1.963224                    0.998563      29.943665      88.417828       0.598419       0.431332      -1.047765      -0.010875       0.005240      -0.007818       0.014383       0.015343       0.004613      -0.018479      -0.015954       0.005951      -0.026000       0.000440       0.025560             10.753961      12.819596      -5.826258       0.938646       9.745487       1.249334       9.696801          -0.000005
          375              C      14.271929      15.489138       4.550211       0.115512      35.425918 0.40153650E+03  0.92521100E+04                                 9.631623                            6.837059      -0.051235       2.010664                    0.999321      26.066711      74.127874       0.608899       0.436561      -1.051968       0.008710       0.006418      -0.001354       0.010903       0.008021      -0.005667      -0.018499       0.006497       0.023671      -0.020325      -0.003478       0.023804             12.159476      16.403952      -7.652703       1.949624      10.842094       0.501295       9.232382          -0.000005
          376              C      13.533366      15.326648       3.303832      -0.169669      34.995969 0.50698186E+03  0.12442501E+05                                 9.518868                            7.669948      -0.133461       1.930762                    0.997866      30.710469      91.555502       0.573544       0.435135      -1.047792       0.003246       0.003162      -0.000973       0.004635       0.003464      -0.010471       0.007508      -0.016085       0.025511      -0.018399       0.002641       0.015759             10.835933      12.911706      -4.845189       2.801057       9.278121       0.195805      10.317973          -0.000004
          377              C      12.400345      16.087037       3.121526       0.079202      27.741186 0.36110468E+03  0.81905482E+04                                 8.290157                            6.573839      -0.086401       1.988764                    0.998178      27.110859      79.237509       0.601714       0.448783      -1.033517      -0.000589       0.028049       0.037805       0.047077       0.031040      -0.003617      -0.004709      -0.032817       0.054298      -0.044167       0.014968       0.029199              9.419006      10.459228      -4.395189       1.123791       8.663195       0.818511       9.134594          -0.000002
          378              C      10.304659      12.975053       3.088042       0.085285      26.420439 0.34114243E+03  0.76075958E+04                                 7.933786                            6.321619       0.089177       2.048427                    0.999052      26.470082      76.025484       0.625234       0.439291      -1.041915      -0.005871       0.013854       0.037583       0.040484       0.030967      -0.002782      -0.012453      -0.019383       0.025592      -0.037316       0.003626       0.033689              8.844200      10.199129      -3.404888       1.270290       6.631300       0.797770       9.702172          -0.000001
          379              C      11.481614      12.221278       3.290811      -0.171997      34.189014 0.48296262E+03  0.11688018E+05                                 9.305621                            7.426095       0.015559       1.982188                    0.998140      30.161691      88.743640       0.591071       0.428192      -1.053998      -0.003954      -0.000470       0.003898       0.005573       0.009884      -0.025370      -0.004846      -0.008873      -0.008483      -0.028691       0.001189       0.027503             10.565923      12.809231      -4.368635       3.030883       7.742779      -0.045880      11.145760          -0.000004
          380              C      12.070961      12.176443       4.602298       0.111508      33.492911 0.38423916E+03  0.87437643E+04                                 9.186036                            6.635141       0.001959       2.026930                    0.999407      25.767173      72.471682       0.626440       0.429665      -1.057717      -0.001590      -0.009718       0.011936       0.015474       0.007037       0.002586      -0.016927       0.003399       0.027980      -0.020282       0.000025       0.020257             11.302528      15.027285      -6.784511       1.741403       9.427649       0.049275       9.452651          -0.000003
          381              C      11.436386      12.868893       5.536152      -0.166460      33.365588 0.44583499E+03  0.10634850E+05                                 9.232781                            7.210330      -0.131254       1.937502                    0.998683      30.159003      89.712087       0.587194       0.437288      -1.042660      -0.018434      -0.005382      -0.006232       0.020189       0.022563       0.024380      -0.004835      -0.013968      -0.008450      -0.037561       0.007670       0.029891             10.469812      12.911985      -5.454258       0.777168       8.693529       0.550428       9.803923          -0.000003
          382              C      10.272627      13.602071       5.290597       0.084543      27.321385 0.35266265E+03  0.79241651E+04                                 8.123630                            6.431366       0.092268       2.048115                    0.999038      26.593641      76.483178       0.619775       0.439823      -1.042376      -0.004008      -0.016083      -0.037933       0.041396       0.025697      -0.011512       0.007864      -0.024034       0.005691      -0.034632       0.007204       0.027429              9.109916      10.838990      -3.935722       1.504481       7.157443       0.516659       9.333314          -0.000004
          383              C       9.509291      27.836260      16.865172       0.075369      27.195733 0.33764208E+03  0.74890127E+04                                 7.994272                            6.205472       0.200694       2.077805                    0.999673      26.385523      74.885874       0.645675       0.427685      -1.051873       0.038718      -0.009054      -0.005542       0.040147       0.003443      -0.011206       0.004680      -0.003881      -0.101716      -0.036856       0.015880       0.020976              9.117959       9.006623      -1.121289      -0.176906       4.618492      -0.583818      13.728760          -0.000004
          384              C       9.403293      27.840952      15.482994      -0.171385      34.031252 0.43915002E+03  0.10420726E+05                                 9.304221                            7.107125      -0.054997       1.963242                    0.998563      29.943490      88.417128       0.598432       0.431327      -1.047767       0.006095      -0.002085       0.012851       0.014375       0.003462       0.011796      -0.011386      -0.030166      -0.042788      -0.025931       0.000454       0.025477             10.753688       9.960421      -1.407405      -1.085224       5.154698      -0.082024      17.145946          -0.000005
          385              C      10.460328      27.570313      14.681219       0.115506      35.425365 0.40153139E+03  0.92519445E+04                                 9.631481                            6.836988      -0.051202       2.010679                    0.999321      26.066363      74.126218       0.608907       0.436557      -1.051972      -0.004094      -0.009477      -0.003523       0.010908      -0.009340       0.008322      -0.001091      -0.033653      -0.024927      -0.020258      -0.003466       0.023724             12.159251       9.413997      -1.053145      -0.365638       5.172912      -0.059409      21.890842          -0.000005
          386              C      11.735085      27.378578      15.362077      -0.169681      34.996724 0.50699660E+03  0.12442952E+05                                 9.518977                            7.670039      -0.133438       1.930766                    0.997866      30.710939      91.557210       0.573543       0.435132      -1.047794      -0.001540      -0.004293      -0.000847       0.004639      -0.003744      -0.011682       0.000552       0.006071      -0.040284      -0.018334       0.002600       0.015735             10.836038      10.243612      -1.129940       1.168063       5.533864      -0.784758      16.730639          -0.000005
          387              C      11.735749      27.366255      16.738673       0.079216      27.741311 0.36110698E+03  0.81906266E+04                                 8.290259                            6.573924      -0.086460       1.988745                    0.998179      27.110929      79.238264       0.601700       0.448792      -1.033510      -0.045707       0.002537       0.011014       0.047083       0.001918       0.004152      -0.007170      -0.013478      -0.129174      -0.044089       0.014948       0.029141              9.419113       9.191111      -1.252929      -0.514557       5.065008      -0.529659      14.001219          -0.000002
          388              C      13.827908      30.480570      16.775879       0.085285      26.420362 0.34114205E+03  0.76075919E+04                                 7.933830                            6.321666       0.089259       2.048456                    0.999052      26.469943      76.025321       0.625223       0.439298      -1.041910      -0.037024       0.014482       0.007653       0.040486       0.005072       0.009318      -0.004182      -0.030828      -0.103830      -0.037247       0.003607       0.033640              8.844239       9.277186      -1.784843       0.495361       4.893200       0.243449      12.362332          -0.000001
          389              C      22.616334       9.801301      15.363937      -0.172009      34.188253 0.48295130E+03  0.11687665E+05                                 9.305406                            7.425937       0.015764       1.982254                    0.998141      30.161453      88.742362       0.591087       0.428184      -1.054004      -0.002145       0.004495       0.002529       0.005586      -0.002091      -0.015655       0.007282      -0.036886      -0.041639      -0.028683       0.001300       0.027383             10.565643      10.373853      -1.835182       2.077408       5.458142      -0.391291      15.864934          -0.000004
          390              C      21.427296      10.242308      14.684940       0.111518      33.492524 0.38423560E+03  0.87436529E+04                                 9.185930                            6.635091       0.001878       2.026910                    0.999407      25.766906      72.470527       0.626446       0.429662      -1.057720      -0.004501       0.013741      -0.005515       0.015475      -0.007386       0.012795      -0.005312      -0.022149      -0.021588      -0.020204       0.000012       0.020192             11.302360       8.852677      -1.615044       0.109844       5.292173      -0.022892      19.762231          -0.000003
          391              C      20.432124      10.626514      15.469972      -0.166480      33.366540 0.44585254E+03  0.10635402E+05                                 9.233079                            7.210572      -0.131367       1.937467                    0.998682      30.159457      89.714785       0.587170       0.437300      -1.042650       0.011924       0.009678       0.013105       0.020189       0.019188       0.022546      -0.010658       0.003474      -0.047604      -0.037555       0.007635       0.029921             10.470147       9.181568      -1.884053      -0.488557       5.604665       0.220455      16.624210          -0.000003
          392              C      20.505857      10.613438      16.865172       0.084553      27.321801 0.35267014E+03  0.79243803E+04                                 8.123729                            6.431452       0.092187       2.048088                    0.999037      26.593965      76.484486       0.619768       0.439826      -1.042374       0.040591      -0.008077      -0.000660       0.041393       0.010528      -0.008513       0.004451      -0.008101      -0.096642      -0.034545       0.007134       0.027411              9.110022       8.919431      -1.585391       0.531773       4.889896       0.017935      13.520738          -0.000004
          393              C       7.089277      12.049090      13.803174       0.075379      27.195039 0.33763254E+03  0.74887179E+04                                 7.994014                            6.205295       0.200764       2.077828                    0.999674      26.384981      74.882931       0.645700       0.427673      -1.051885       0.038713      -0.001054      -0.010575       0.040145      -0.011540      -0.001818      -0.017855       0.042585       0.037740      -0.036896       0.015926       0.020970              9.117648       9.006318       0.330145      -1.086034      12.451539       3.215842       5.895086          -0.000004
          394              C       6.983273      10.803446      13.204168      -0.171404      34.032476 0.43917155E+03  0.10421350E+05                                 9.304458                            7.107337      -0.055059       1.963221                    0.998562      29.943760      88.418013       0.598419       0.431331      -1.047766       0.006101       0.012473       0.003735       0.014379       0.009156       0.008227      -0.021431      -0.009494       0.019305      -0.025992       0.000439       0.025553             10.753963       9.960527      -0.362296      -1.739964      14.926828       4.658075       7.374533          -0.000006
          395              C       8.040307      10.200176      12.610743       0.115482      35.426459 0.40154610E+03  0.92523734E+04                                 9.631650                            6.837093      -0.051237       2.010660                    0.999320      26.067047      74.128656       0.608905       0.436555      -1.051973      -0.004088       0.000972      -0.010055       0.010898       0.011603      -0.004810      -0.012212      -0.010752       0.043809      -0.020312      -0.003493       0.023805             12.159489       9.414071       0.130750      -1.107076      18.753658       6.528098       8.310737          -0.000005
          396              C       9.315068      10.896447      12.735381      -0.169666      34.996032 0.50698473E+03  0.12442590E+05                                 9.518891                            7.669982      -0.133469       1.930761                    0.997865      30.710492      91.555650       0.573542       0.435136      -1.047791      -0.001547       0.001114      -0.004235       0.004644      -0.008819      -0.008506      -0.006427       0.020455       0.002853      -0.018395       0.002644       0.015751             10.835944      10.243496       1.544170      -0.506811      15.214158       3.910844       7.050178          -0.000004
          397              C       9.315737      12.140400      13.325085       0.079209      27.740882 0.36110045E+03  0.81904146E+04                                 8.290042                            6.573757      -0.086347       1.988780                    0.998180      27.110611      79.236176       0.601724       0.448777      -1.033522      -0.045699       0.008798       0.007085       0.047074       0.002952       0.003499      -0.032490       0.038713       0.027385      -0.044167       0.014966       0.029201              9.418862       9.190886       0.083947      -1.351801      12.714728       3.181025       6.350971          -0.000001
          398              C      11.407876      10.814686      16.143388       0.085283      26.420582 0.34114529E+03  0.76076780E+04                                 7.933830                            6.321657       0.089172       2.048425                    0.999052      26.470169      76.025908       0.625230       0.439293      -1.041914      -0.037021       0.000569       0.016371       0.040483       0.006212       0.008599      -0.029053       0.020468       0.050057      -0.037313       0.003625       0.033688              8.844247       9.277206       1.224704      -1.389668      10.748477       3.083641       6.507056          -0.000001
          399              C       2.558469      30.221544      15.523920      -0.171997      34.189213 0.48296733E+03  0.11688164E+05                                 9.305675                            7.426146       0.015539       1.982181                    0.998139      30.161768      88.744060       0.591067       0.428194      -1.053996      -0.002134       0.000308       0.005140       0.005574      -0.013107      -0.008765      -0.010955       0.000736       0.071152      -0.028696       0.001193       0.027504             10.565981      10.374087       2.670255      -0.744447      14.190595       3.844419       7.133260          -0.000004
          400              C       1.369425      29.418155      15.624374       0.111511      33.492939 0.38424077E+03  0.87438082E+04                                 9.186044                            6.635157       0.002014       2.026948                    0.999407      25.767164      72.471631       0.626439       0.429665      -1.057717      -0.004498      -0.010954       0.009958       0.015472       0.014786      -0.001101      -0.011902      -0.008563       0.019246      -0.020274       0.000017       0.020257             11.302531       8.852754       0.803742      -1.405159      17.024355       5.667982       8.030482          -0.000003
          401              C       0.374254      29.956797      16.312673      -0.166500      33.365490 0.44583472E+03  0.10634825E+05                                 9.232698                            7.210277      -0.131268       1.937500                    0.998683      30.158970      89.711438       0.587203       0.437282      -1.042665       0.011929       0.007544       0.014432       0.020187       0.011993       0.027049      -0.015319       0.013067      -0.018732      -0.037566       0.007660       0.029906             10.469706       9.181243       0.382755      -1.908269      14.351489       4.463339       7.876385          -0.000003
          402              C       0.447993      31.217816      16.909818       0.084575      27.321167 0.35266002E+03  0.79240978E+04                                 8.123635                            6.431380       0.092266       2.048117                    0.999038      26.593437      76.482759       0.619768       0.439829      -1.042372       0.040589       0.002904      -0.007591       0.041395      -0.012193       0.005734      -0.017823       0.037823       0.041234      -0.034570       0.007174       0.027396              9.109915       8.919333       1.170366      -1.194335      11.862555       3.400174       6.547856          -0.000004
          403              C      14.951362      17.938882      17.568352       0.075382      27.195440 0.33763823E+03  0.74889056E+04                                 7.994223                            6.205441       0.200690       2.077805                    0.999673      26.385322      74.885192       0.645676       0.427686      -1.051873       0.000952      -0.025161      -0.031273       0.040149      -0.023317       0.013797       0.006316      -0.018453       0.044511      -0.036836       0.015872       0.020965              9.117896      10.247374       3.218176      -3.217826       8.094610       0.713759       9.011703          -0.000005
          404              C      16.115644      18.485398      17.051198      -0.171399      34.031461 0.43915445E+03  0.10420854E+05                                 9.304252                            7.107156      -0.054988       1.963244                    0.998563      29.943622      88.417514       0.598431       0.431326      -1.047768      -0.010866      -0.009321       0.001297       0.014374      -0.002460       0.015770      -0.013435      -0.026296      -0.025123      -0.025928       0.000454       0.025474             10.753718      12.819243       3.387218      -4.832216       8.724793       0.754392      10.717117          -0.000005
          405              C      16.691885      18.009681      15.922017       0.115499      35.425622 0.40153636E+03  0.92520803E+04                                 9.631501                            6.837006      -0.051155       2.010691                    0.999321      26.066521      74.126562       0.608910       0.436554      -1.051975       0.008704      -0.004017       0.005192       0.010902      -0.008556       0.004704      -0.005573      -0.020187      -0.056306      -0.020245      -0.003483       0.023727             12.159272      16.403621       5.093813      -6.034416       9.145101      -0.321640      10.929095          -0.000005
          406              C      15.953318      16.959185      15.231858      -0.169677      34.996724 0.50699824E+03  0.12442995E+05                                 9.518970                            7.670051      -0.133440       1.930767                    0.997866      30.710885      91.556882       0.573543       0.435132      -1.047794       0.003259      -0.002247       0.002424       0.004642      -0.010855      -0.001497       0.006455      -0.013892       0.032011      -0.018338       0.002601       0.015738             10.836020      12.911789       4.634771      -3.136939       9.966178       0.529590       9.630092          -0.000004
          407              C      14.820291      16.463299      15.836444       0.079217      27.741069 0.36110414E+03  0.81905359E+04                                 8.290171                            6.573867      -0.086404       1.988763                    0.998179      27.110748      79.237281       0.601708       0.448787      -1.033514      -0.000587       0.021780       0.041732       0.047077      -0.016747       0.026308       0.001267      -0.045129       0.017359      -0.044092       0.014951       0.029141              9.419002      10.459202       2.929249      -3.464053       8.401953       0.691844       9.395850          -0.000001
          408              C      12.724625      17.791343      13.021862       0.085282      26.420502 0.34114493E+03  0.76076732E+04                                 7.933859                            6.321692       0.089287       2.048463                    0.999052      26.470048      76.025745       0.625222       0.439298      -1.041910      -0.005871       0.027773       0.028865       0.040485      -0.015966       0.026615      -0.006522      -0.031609      -0.011079      -0.037243       0.003605       0.033639              8.844271      10.199229       2.628914      -2.509130       8.490754       1.699746       7.842829          -0.000001
          409              C      13.901585      18.302754      12.432158      -0.171997      34.188867 0.48296284E+03  0.11688036E+05                                 9.305632                            7.426123       0.015636       1.982216                    0.998139      30.161631      88.743769       0.591067       0.428195      -1.053995      -0.003958       0.003710       0.001284       0.005575      -0.027066      -0.002225      -0.006448      -0.005556       0.001476      -0.028685       0.001309       0.027376             10.565910      12.809199       4.633541      -2.607830      10.533573       1.307908       8.354959          -0.000004
          410              C      14.490938      19.502315      12.964194       0.111520      33.492357 0.38423453E+03  0.87436175E+04                                 9.185887                            6.635067       0.002021       2.026955                    0.999407      25.766835      72.470148       0.626449       0.429661      -1.057721      -0.001590       0.014981      -0.003532       0.015473      -0.000699       0.007433      -0.004345      -0.022546      -0.049739      -0.020200       0.000009       0.020191             11.302305      15.026976       4.527641      -5.344127       9.408996       0.040365       9.470943          -0.000003
          411              C      13.856362      20.040329      13.994781      -0.166515      33.366551 0.44585393E+03  0.10635425E+05                                 9.233011                            7.210528      -0.131300       1.937484                    0.998683      30.159484      89.714320       0.587180       0.437293      -1.042656      -0.018421      -0.003260      -0.007589       0.020189       0.012179       0.030914      -0.007429      -0.008577       0.007736      -0.037563       0.007630       0.029933             10.470060      12.912313       3.079717      -4.568325       9.160340       0.776789       9.337526          -0.000003
          412              C      12.692597      19.499411      14.547280       0.084581      27.321320 0.35266304E+03  0.79241848E+04                                 8.123665                            6.431410       0.092238       2.048111                    0.999038      26.593619      76.483442       0.619766       0.439829      -1.042372      -0.003961      -0.027092      -0.031036       0.041387      -0.021471       0.018039       0.001240      -0.010291       0.046662      -0.034508       0.007115       0.027392              9.109941      10.839026       3.071317      -2.884481       8.513130       1.174270       7.977666          -0.000004
          413              C       0.947855      18.642615      14.506354       0.075356      27.195549 0.33764484E+03  0.74889710E+04                                 7.993800                            6.205230       0.200780       2.077822                    0.999674      26.385115      74.880351       0.645739       0.427649      -1.051912       0.016139       0.005842      -0.036282       0.040137       0.024304      -0.014299       0.010053      -0.016363       0.027937      -0.036910       0.015916       0.020994              9.117336      11.682396      -3.687017      -0.152441       6.840362      -1.686231       8.829251          -0.000004
          414              C       2.052031      17.847823      14.772372      -0.171390      34.030050 0.43913476E+03  0.10420177E+05                                 9.303678                            7.106810      -0.055058       1.963223                    0.998562      29.943095      88.412491       0.598475       0.431303      -1.047791      -0.009093       0.007934      -0.007830       0.014385       0.016333       0.018617       0.002710      -0.011390       0.005929      -0.026004       0.000798       0.025205             10.752971      14.422249      -5.141329      -0.780864       8.140554      -1.353506       9.696109          -0.000006
          415              C       3.021650      17.634934      13.851541       0.115487      35.425918 0.40153931E+03  0.92521350E+04                                 9.631400                            6.836928      -0.051168       2.010682                    0.999321      26.066632      74.126027       0.608929       0.436541      -1.051986      -0.002494      -0.010539      -0.001345       0.010913       0.003179       0.014679       0.012278      -0.016253       0.023624      -0.020265      -0.003316       0.023581             12.159168      17.221085      -7.303744       0.303793      10.024274      -1.989976       9.232144          -0.000005
          416              C       2.881350      18.378037      12.605162      -0.169668      34.996709 0.50699592E+03  0.12442933E+05                                 9.518998                            7.670052      -0.133562       1.930730                    0.997865      30.710848      91.556977       0.573541       0.435134      -1.047792      -0.001629      -0.004241      -0.000960       0.004644       0.008139      -0.011190       0.006392       0.005803       0.025493      -0.018247       0.002403       0.015844             10.836100      13.334689      -4.665005       0.918922       8.855602      -2.653386      10.318008          -0.000004
          417              C       1.737402      19.121886      12.422856       0.079215      27.741237 0.36110753E+03  0.81906238E+04                                 8.290205                            6.573910      -0.086435       1.988757                    0.998178      27.110700      79.236937       0.601705       0.448789      -1.033514      -0.026028      -0.010467       0.037809       0.047081       0.033267       0.002759       0.004942      -0.022346       0.054288      -0.044148       0.015190       0.028958              9.419055      12.112118      -3.690352      -0.311970       7.010620      -1.354783       9.134428          -0.000001
          418              C       3.777657      22.270491      12.389372       0.085270      26.422035 0.34116674E+03  0.76083863E+04                                 7.934557                            6.322168       0.089063       2.048388                    0.999051      26.471334      76.033998       0.625149       0.439336      -1.041873      -0.015048      -0.000043       0.037583       0.040484       0.028351       0.010207       0.007225      -0.031536       0.025608      -0.037310       0.003843       0.033467              8.845113       9.639100      -3.644750      -0.235493       7.193208      -1.481557       9.703030          -0.000001
          419              C       4.932758      21.483635      12.592141      -0.171998      34.189271 0.48296310E+03  0.11688110E+05                                 9.305850                            7.426202       0.015668       1.982221                    0.998140      30.162176      88.747283       0.591051       0.428204      -1.053983      -0.001116       0.003820       0.003897       0.005570       0.009954      -0.005699       0.024940      -0.008381      -0.008429      -0.028471       0.001233       0.027238             10.566225      11.676197      -4.852352       1.231193       8.876518      -2.769833      11.145959          -0.000004
          420              C       5.205217      20.959124      13.903628       0.111509      33.493194 0.38424268E+03  0.87438923E+04                                 9.186183                            6.635234       0.002036       2.026958                    0.999407      25.767492      72.473526       0.626425       0.429673      -1.057708       0.008312       0.005270       0.011936       0.015470       0.003609       0.016471       0.004081      -0.012637       0.027969      -0.020240       0.000179       0.020062             11.302729      15.186603      -6.716817       0.637935       9.268774      -1.621182       9.452811          -0.000002
          421              C       4.319316      21.271142      14.837482      -0.166484      33.366329 0.44584603E+03  0.10635246E+05                                 9.233077                            7.210507      -0.131417       1.937446                    0.998682      30.160162      89.717952       0.587172       0.437299      -1.042647      -0.002273       0.019062      -0.006233       0.020184       0.020562       0.013810      -0.020840      -0.023173      -0.008453      -0.037548       0.007345       0.030203             10.470189      13.279889      -5.297720      -0.201197       8.326340      -0.931017       9.804338          -0.000003
          422              C       3.188338      22.053942      14.591927       0.084576      27.322115 0.35267423E+03  0.79245996E+04                                 8.124254                            6.431824       0.092232       2.048117                    0.999038      26.594146      76.488918       0.619693       0.439871      -1.042333       0.013213       0.009997      -0.037957       0.041415       0.026373      -0.011937       0.007267      -0.020707       0.005729      -0.034621       0.007220       0.027401              9.110659      10.565623      -4.053115       0.115236       7.432338      -1.586827       9.334015          -0.000004
          423              C       7.433863       5.519294       7.563842       0.075366      27.194665 0.33763140E+03  0.74885759E+04                                 7.993508                            6.205009       0.200746       2.077814                    0.999674      26.384636      74.877769       0.645768       0.427635      -1.051924       0.023522      -0.032042      -0.005562       0.040136       0.003748      -0.008849       0.008253      -0.002544      -0.101760      -0.036850       0.015866       0.020984              9.116985       6.102662      -2.359379       0.467522       7.521130       0.391596      13.727164          -0.000004
          424              C       7.387965       5.614959       6.181664      -0.171403      34.029907 0.43913398E+03  0.10420136E+05                                 9.303625                            7.106793      -0.055029       1.963232                    0.998563      29.942901      88.411341       0.598478       0.431302      -1.047794       0.004330      -0.004780       0.012859       0.014386       0.013248       0.014933      -0.006646       0.015596      -0.042879      -0.025997       0.000757       0.025240             10.752899       6.909802      -2.708185      -0.350430       8.204358       1.030294      17.144535          -0.000006
          425              C       8.051621       4.748861       5.379889       0.115501      35.424668 0.40152554E+03  0.92517105E+04                                 9.631093                            6.836757      -0.051099       2.010708                    0.999321      26.066014      74.123114       0.608946       0.436534      -1.051994       0.007114       0.007489      -0.003532       0.010916       0.005648       0.004154      -0.007413       0.036556      -0.024956      -0.020327      -0.003260       0.023587             12.158722       6.585564      -2.259298      -0.088870       8.000699       0.359415      21.889902          -0.000005
          426              C      -0.090799      24.327189       6.060747      -0.169665      34.996287 0.50698892E+03  0.12442682E+05                                 9.518839                            7.669945      -0.133524       1.930745                    0.997865      30.710452      91.554639       0.573553       0.435128      -1.047799       0.003345       0.003110      -0.000846       0.004645      -0.004845      -0.005271       0.010255       0.000855      -0.040314      -0.018169       0.002415       0.015753             10.835898       7.074200      -2.481608       1.180094       8.702901      -0.766720      16.730593          -0.000004
          427              C      -0.079208      24.331406       7.437343       0.079208      27.741296 0.36110875E+03  0.81906515E+04                                 8.290204                            6.573915      -0.086396       1.988769                    0.998178      27.110647      79.236563       0.601706       0.448788      -1.033515      -0.020263       0.041047       0.011009       0.047081       0.006135       0.008076      -0.001236       0.006287      -0.129166      -0.044066       0.015089       0.028978              9.419047       6.604336      -2.356110       0.285252       7.651502       0.681058      14.001303          -0.000002
          428              C      -2.122990      21.185132       7.474549       0.085277      26.421848 0.34116397E+03  0.76083019E+04                                 7.934493                            6.322124       0.089047       2.048382                    0.999051      26.471241      76.033390       0.625155       0.439333      -1.041876      -0.027843       0.028380       0.007648       0.040486       0.014562       0.007343      -0.007142       0.013754      -0.103777      -0.037254       0.003766       0.033488              8.845033       6.856796      -2.817701      -0.029637       7.314704      -0.551251      12.363598          -0.000001
          429              C      -2.131624      21.214600       6.062607      -0.172023      34.189497 0.48296898E+03  0.11688250E+05                                 9.305764                            7.426151       0.015697       1.982231                    0.998140      30.162266      88.746597       0.591066       0.428193      -1.053994      -0.004974       0.000207       0.002524       0.005582       0.011789      -0.013025       0.011272       0.028244      -0.041596      -0.028471       0.001146       0.027326             10.566116       7.539608      -3.044265       1.174908       8.292848      -1.757423      15.865892          -0.000004
          430              C      -3.003774      22.135283       5.383610       0.111529      33.492441 0.38423363E+03  0.87436216E+04                                 9.186013                            6.635139       0.002135       2.026988                    0.999408      25.767085      72.471753       0.626432       0.429671      -1.057711      -0.014416      -0.001255      -0.005499       0.015481       0.002849       0.009779      -0.009865       0.025846      -0.021521      -0.020287       0.000245       0.020042             11.302485       7.005979      -2.402775       0.064109       7.138971      -0.092194      19.762503          -0.000003
          431              C      -3.747620      22.899921       6.168642      -0.166535      33.366360 0.44584715E+03  0.10635248E+05                                 9.232968                            7.210439      -0.131383       1.937452                    0.998682      30.160294      89.717362       0.587186       0.437289      -1.042656      -0.004230      -0.014763       0.013076       0.020170       0.011954       0.018452      -0.016853      -0.030370      -0.047586      -0.037528       0.007343       0.030184             10.470049       7.515040      -2.594893      -0.394305       7.271085       0.362594      16.624022          -0.000003
          432              C      -3.706668      22.837223       7.563842       0.084583      27.321716 0.35266813E+03  0.79244020E+04                                 8.124051                            6.431673       0.092271       2.048125                    0.999037      26.593963      76.487275       0.619716       0.439858      -1.042345       0.023378      -0.034143      -0.000701       0.041385       0.010146      -0.007589       0.005851      -0.009856      -0.096521      -0.034501       0.007120       0.027382              9.110417       6.654683      -2.551600       0.192228       7.155147      -0.496373      13.521420          -0.000004
          433              C      19.971037      18.388599      14.100816       0.075343      27.195252 0.33764092E+03  0.74888438E+04                                 7.993640                            6.205113       0.200667       2.077787                    0.999673      26.384976      74.879149       0.645760       0.427637      -1.051922      -0.016151       0.035176       0.010578       0.040126      -0.023402       0.015602       0.008458      -0.013065       0.037758      -0.036832       0.015844       0.020988              9.117138      11.682124       1.471823      -3.383805       9.774487      -0.262791       5.894803          -0.000004
          434              C      18.866855      17.802379      14.699822      -0.171391      34.029495 0.43912840E+03  0.10419962E+05                                 9.303525                            7.106734      -0.055034       1.963231                    0.998562      29.942667      88.410239       0.598483       0.431300      -1.047796       0.009097       0.010506      -0.003712       0.014384       0.009698       0.022776       0.000576      -0.006946       0.019297      -0.025984       0.000751       0.025233             10.752771      14.422026       1.541209      -4.966565      10.462510      -0.227037       7.373778          -0.000005
          435              C      17.897239      18.537974      15.293247       0.115497      35.424666 0.40152715E+03  0.92517480E+04                                 9.631058                            6.836742      -0.051078       2.010715                    0.999320      26.066038      74.122949       0.608951       0.436531      -1.051997       0.002487      -0.003389       0.010075       0.010917       0.011858       0.009238       0.008997      -0.009548       0.043848      -0.020329      -0.003250       0.023579             12.158675      17.220400       3.460719      -6.438592      10.945337      -1.542849       8.310288          -0.000005
          436              C      18.037548      19.983700      15.168609      -0.169655      34.996041 0.50698486E+03  0.12442559E+05                                 9.518920                            7.670057      -0.133641       1.930716                    0.997865      30.710153      91.553686       0.573532       0.435144      -1.047789       0.001596      -0.000999       0.004258       0.004656      -0.013562       0.002381       0.010052      -0.001693       0.002867      -0.018172       0.002424       0.015747             10.835978      13.334496       2.862908      -3.796128      12.123174      -1.068396       7.050265          -0.000005
          437              C      19.181502      20.472368      14.578905       0.079220      27.741217 0.36110831E+03  0.81906396E+04                                 8.290181                            6.573912      -0.086396       1.988769                    0.998178      27.110596      79.236425       0.601706       0.448788      -1.033515       0.026016      -0.038585      -0.007075       0.047071      -0.011987       0.031089       0.009296      -0.031301       0.027351      -0.044057       0.015089       0.028968              9.419003      12.111953       1.329874      -3.456415       9.793928      -0.004680       6.351126          -0.000002
          438              C      17.141267      21.876649      11.760602       0.085269      26.422143 0.34116909E+03  0.76084464E+04                                 7.934549                            6.322167       0.089055       2.048382                    0.999051      26.471469      76.034252       0.625153       0.439333      -1.041876       0.015047      -0.033838      -0.016366       0.040488      -0.003143       0.029930       0.003279      -0.023386       0.050029      -0.037251       0.003761       0.033490              8.845099       9.639088       1.378797      -3.382062      10.388514       0.068400       6.507694          -0.000002
          439              C      15.986160      21.350801      12.380070      -0.172009      34.190119 0.48297991E+03  0.11688601E+05                                 9.305968                            7.426310       0.015601       1.982198                    0.998139      30.162526      88.748184       0.591050       0.428202      -1.053986       0.001117      -0.001837      -0.005143       0.005574      -0.009401       0.006434       0.012096       0.018116       0.071086      -0.028477       0.001160       0.027317             10.566359      11.676375       3.225591      -3.828532      12.889135      -0.823555       7.133565          -0.000004
          440              C      15.713693      19.941894      12.279616       0.111535      33.492214 0.38423127E+03  0.87435553E+04                                 9.185990                            6.635126       0.002061       2.026969                    0.999407      25.766964      72.471390       0.626432       0.429672      -1.057711      -0.008302      -0.008438      -0.009972       0.015478       0.013285       0.010397       0.005508      -0.015587       0.019257      -0.020282       0.000238       0.020044             11.302457      15.186230       3.505278      -5.764780      10.690692      -0.931268       8.030448          -0.000003
          441              C      16.599592      19.237847      11.591317      -0.166551      33.366657 0.44585351E+03  0.10635427E+05                                 9.232982                            7.210457      -0.131407       1.937444                    0.998682      30.160452      89.717660       0.587190       0.437285      -1.042659       0.002257       0.013922      -0.014420       0.020170       0.003525       0.024495      -0.019151      -0.026660      -0.018803      -0.037523       0.007344       0.030180             10.470060      13.279729       2.131019      -4.854274      10.253871       0.004065       7.876581          -0.000003
          442              C      17.730576      19.800421      10.994172       0.084615      27.320895 0.35265513E+03  0.79240411E+04                                 8.123917                            6.431572       0.092358       2.048158                    0.999038      26.593444      76.485579       0.619718       0.439861      -1.042343      -0.013252       0.038465       0.007590       0.041386      -0.022145       0.018463       0.001512      -0.008844       0.041247      -0.034499       0.007136       0.027362              9.110256      10.565143       1.872398      -3.596255      10.217569      -0.235493       6.548058          -0.000004
          443              C       8.645033       7.255460      10.335638       0.075371      27.195104 0.33763905E+03  0.74888144E+04                                 7.993743                            6.205191       0.200677       2.077797                    0.999673      26.384777      74.879370       0.645739       0.427650      -1.051911      -0.023520      -0.008981       0.031263       0.040140      -0.009531      -0.000518      -0.015390       0.046186       0.044541      -0.036880       0.015902       0.020978              9.117266       6.102832       1.450482      -1.918753      12.238031       2.679481       9.010937          -0.000004
          444              C       8.690938       8.540808      10.852792      -0.171403      34.030230 0.43913921E+03  0.10420301E+05                                 9.303689                            7.106829      -0.055091       1.963211                    0.998562      29.943230      88.412771       0.598477       0.431301      -1.047793      -0.004323      -0.013649      -0.001314       0.014377       0.007733       0.018383      -0.009509       0.021464      -0.025055      -0.025993       0.000794       0.025199             10.752977       6.909878       0.866728      -2.589592      14.632635       4.148392      10.716418          -0.000006
          445              C       8.027279       8.884200      11.981973       0.115508      35.425180 0.40153108E+03  0.92518960E+04                                 9.631281                            6.836869      -0.051203       2.010673                    0.999321      26.066292      74.124810       0.608931       0.436543      -1.051986      -0.007118       0.006450      -0.005197       0.010922       0.001310       0.006858      -0.002340       0.026084      -0.056316      -0.020266      -0.003305       0.023571             12.158983       6.585709       0.906164      -2.071579      18.962534       5.676574      10.928707          -0.000005
          446              C      -1.468139      28.468354      12.672132      -0.169662      34.996380 0.50699096E+03  0.12442770E+05                                 9.518918                            7.670005      -0.133555       1.930737                    0.997865      30.710591      91.555779       0.573544       0.435133      -1.047794      -0.003343       0.002115      -0.002431       0.004643      -0.002562      -0.006703      -0.001443       0.024976       0.032039      -0.018252       0.002401       0.015851             10.835989       7.074302       2.144893      -1.717785      15.803747       2.677646       9.629919          -0.000005
          447              C      -1.479735      27.231620      12.067546       0.079191      27.741308 0.36110962E+03  0.81906517E+04                                 8.290082                            6.573827      -0.086310       1.988794                    0.998180      27.110646      79.235695       0.601725       0.448775      -1.033526       0.020259       0.008018      -0.041729       0.047075       0.004642       0.009010      -0.024937       0.055171       0.017379      -0.044170       0.015197       0.028973              9.418901       6.604268       1.284959      -1.995335      12.256760       2.914950       9.395674          -0.000002
          448              C       0.564027      25.825009      14.882128       0.085268      26.422398 0.34117305E+03  0.76085698E+04                                 7.934665                            6.322255       0.089106       2.048399                    0.999051      26.471577      76.035159       0.625140       0.439340      -1.041870       0.027841       0.005499      -0.028872       0.040484       0.000294       0.016272      -0.022131       0.044646      -0.011082      -0.037308       0.003845       0.033463              8.845233       6.856954       1.203095      -2.548173      11.835122       1.641404       7.843624          -0.000001
          449              C       0.572666      27.108245      15.471832      -0.172011      34.190117 0.48297926E+03  0.11688599E+05                                 9.306004                            7.426330       0.015635       1.982208                    0.998140      30.162621      88.748973       0.591045       0.428204      -1.053983       0.004970      -0.002180      -0.001281       0.005576      -0.016780       0.004848       0.004316       0.042569       0.001521      -0.028472       0.001238       0.027234             10.566402       7.539825       2.385830      -2.226319      15.804051       1.885889       8.355331          -0.000004
          450              C       1.444825      28.120979      14.939796       0.111523      33.492683 0.38423684E+03  0.87437227E+04                                 9.186087                            6.635180       0.002027       2.026956                    0.999407      25.767256      72.472618       0.626428       0.429673      -1.057709       0.014399       0.004410       0.003528       0.015467       0.007622       0.006800      -0.005291       0.016417      -0.049747      -0.020238       0.000181       0.020057             11.302596       7.006048       1.106381      -2.133878      17.430647       4.899949       9.471094          -0.000003
          451              C       2.188673      27.748370      13.909209      -0.166529      33.366785 0.44585468E+03  0.10635493E+05                                 9.233117                            7.210546      -0.131406       1.937446                    0.998682      30.160428      89.718598       0.587175       0.437295      -1.042651       0.004233      -0.018209       0.007589       0.020176       0.011463       0.018759      -0.025777      -0.011974       0.007721      -0.037556       0.007344       0.030212             10.470230       7.515171       0.777764      -2.506830      14.558042       3.897224       9.337479          -0.000003
          452              C       2.147715      26.465695      13.356710       0.084603      27.321811 0.35266948E+03  0.79244732E+04                                 8.124232                            6.431808       0.092345       2.048155                    0.999038      26.593926      76.488407       0.619689       0.439875      -1.042330      -0.023370      -0.014282       0.031032       0.041390      -0.011210       0.005767      -0.017298       0.037867       0.046626      -0.034562       0.007188       0.027374              9.110629       6.654838       1.286602      -2.211909      12.698955       2.192681       7.978094          -0.000004
          453              C       5.967514      15.326475      13.397636       0.075370      27.195313 0.33763612E+03  0.74888197E+04                                 7.994087                            6.205349       0.200729       2.077817                    0.999674      26.385126      74.883539       0.645694       0.427676      -1.051883      -0.000948       0.017148       0.036288       0.040147       0.022659      -0.015007       0.008996      -0.023990       0.027952      -0.036918       0.015939       0.020980              9.117739      10.247198      -4.299649       1.491122       8.276360       0.801936       8.829658          -0.000004
          454              C       4.803238      16.030295      13.131618      -0.171395      34.032357 0.43916815E+03  0.10421255E+05                                 9.304446                            7.107314      -0.055055       1.963225                    0.998563      29.943670      88.417835       0.598419       0.431332      -1.047765       0.010876      -0.005240       0.007818       0.014383       0.015343       0.004613      -0.018479      -0.015954       0.005951      -0.026000       0.000441       0.025559             10.753961      12.819594      -5.826257       0.938645       9.745487       1.249335       9.696800          -0.000005
          455              C       4.226998      16.838643      14.052449       0.115512      35.425932 0.40153665E+03  0.92521140E+04                                 9.631624                            6.837059      -0.051235       2.010664                    0.999321      26.066718      74.127891       0.608899       0.436561      -1.051968      -0.008709      -0.006418       0.001353       0.010903       0.008021      -0.005667      -0.018499       0.006497       0.023671      -0.020325      -0.003479       0.023804             12.159478      16.403956      -7.652704       1.949627      10.842095       0.501294       9.232384          -0.000005
          456              C       4.965561      17.001133      15.298828      -0.169670      34.996011 0.50698254E+03  0.12442522E+05                                 9.518877                            7.669954      -0.133464       1.930761                    0.997866      30.710502      91.555640       0.573544       0.435135      -1.047792      -0.003246      -0.003162       0.000972       0.004635       0.003464      -0.010471       0.007508      -0.016085       0.025510      -0.018399       0.002641       0.015759             10.835944      12.911720      -4.845195       2.801061       9.278130       0.195805      10.317982          -0.000005
          457              C       6.098582      16.240744      15.481134       0.079202      27.741208 0.36110497E+03  0.81905568E+04                                 8.290162                            6.573841      -0.086402       1.988763                    0.998178      27.110874      79.237572       0.601714       0.448783      -1.033517       0.000589      -0.028049      -0.037805       0.047077       0.031040      -0.003617      -0.004710      -0.032817       0.054297      -0.044167       0.014968       0.029199              9.419012      10.459237      -4.395193       1.123793       8.663200       0.818511       9.134599          -0.000002
          458              C       8.194268      19.352728      15.514618       0.085285      26.420434 0.34114233E+03  0.76075926E+04                                 7.933784                            6.321617       0.089180       2.048428                    0.999052      26.470077      76.025455       0.625234       0.439291      -1.041916       0.005872      -0.013853      -0.037583       0.040483       0.030967      -0.002781      -0.012453      -0.019383       0.025591      -0.037316       0.003626       0.033689              8.844197      10.199125      -3.404886       1.270291       6.631298       0.797770       9.702170          -0.000001
          459              C       7.017313      20.106503      15.311849      -0.171997      34.189037 0.48296308E+03  0.11688033E+05                                 9.305626                            7.426099       0.015557       1.982187                    0.998140      30.161706      88.743711       0.591071       0.428192      -1.053997       0.003955       0.000470      -0.003899       0.005573       0.009884      -0.025370      -0.004845      -0.008874      -0.008484      -0.028691       0.001189       0.027502             10.565929      12.809237      -4.368636       3.030886       7.742782      -0.045880      11.145767          -0.000004
          460              C       6.427966      20.151338      14.000362       0.111508      33.492877 0.38423878E+03  0.87437542E+04                                 9.186034                            6.635141       0.001959       2.026931                    0.999407      25.767158      72.471650       0.626439       0.429665      -1.057716       0.001590       0.009718      -0.011937       0.015474       0.007037       0.002586      -0.016927       0.003399       0.027979      -0.020282       0.000025       0.020257             11.302522      15.027272      -6.784503       1.741401       9.427642       0.049277       9.452651          -0.000003
          461              C       7.062541      19.458888      13.066508      -0.166460      33.365580 0.44583493E+03  0.10634849E+05                                 9.232780                            7.210330      -0.131255       1.937501                    0.998683      30.159004      89.712099       0.587194       0.437288      -1.042660       0.018434       0.005382       0.006232       0.020189       0.022563       0.024380      -0.004835      -0.013968      -0.008451      -0.037561       0.007670       0.029891             10.469810      12.911979      -5.454254       0.777168       8.693525       0.550429       9.803925          -0.000003
          462              C       8.226300      18.725710      13.312063       0.084543      27.321363 0.35266234E+03  0.79241558E+04                                 8.123624                            6.431362       0.092272       2.048116                    0.999038      26.593623      76.483096       0.619775       0.439823      -1.042376       0.004008       0.016084       0.037932       0.041396       0.025697      -0.011513       0.007864      -0.024034       0.005691      -0.034633       0.007204       0.027429              9.109908      10.838981      -3.935718       1.504480       7.157437       0.516659       9.333307          -0.000004
          463              C       8.989636       4.491521       1.737488       0.075369      27.195734 0.33764211E+03  0.74890134E+04                                 7.994273                            6.205472       0.200692       2.077805                    0.999673      26.385524      74.885881       0.645675       0.427685      -1.051873      -0.038718       0.009054       0.005542       0.040147       0.003443      -0.011206       0.004680      -0.003881      -0.101715      -0.036856       0.015880       0.020976              9.117959       9.006624      -1.121289      -0.176907       4.618493      -0.583817      13.728761          -0.000004
          464              C       9.095634       4.486829       3.119666      -0.171385      34.031250 0.43915000E+03  0.10420724E+05                                 9.304218                            7.107124      -0.054995       1.963243                    0.998563      29.943490      88.417105       0.598432       0.431326      -1.047768      -0.006095       0.002085      -0.012851       0.014375       0.003462       0.011796      -0.011386      -0.030166      -0.042788      -0.025931       0.000454       0.025477             10.753685       9.960417      -1.407404      -1.085225       5.154696      -0.082024      17.145942          -0.000006
          465              C       8.038599       4.757468       3.921441       0.115506      35.425375 0.40153154E+03  0.92519485E+04                                 9.631481                            6.836988      -0.051202       2.010679                    0.999321      26.066369      74.126228       0.608907       0.436557      -1.051972       0.004094       0.009477       0.003523       0.010908      -0.009340       0.008322      -0.001091      -0.033653      -0.024926      -0.020257      -0.003466       0.023724             12.159251       9.413997      -1.053145      -0.365637       5.172912      -0.059409      21.890843          -0.000005
          466              C       6.763842       4.949203       3.240583      -0.169681      34.996735 0.50699680E+03  0.12442958E+05                                 9.518978                            7.670040      -0.133437       1.930766                    0.997866      30.710950      91.557251       0.573543       0.435132      -1.047794       0.001541       0.004293       0.000847       0.004639      -0.003744      -0.011682       0.000552       0.006071      -0.040283      -0.018334       0.002600       0.015735             10.836040      10.243614      -1.129940       1.168061       5.533865      -0.784757      16.730642          -0.000005
          467              C       6.763178       4.961526       1.863987       0.079217      27.741296 0.36110673E+03  0.81906194E+04                                 8.290256                            6.573921      -0.086461       1.988745                    0.998179      27.110919      79.238225       0.601700       0.448792      -1.033510       0.045706      -0.002538      -0.011014       0.047083       0.001918       0.004152      -0.007171      -0.013479      -0.129174      -0.044089       0.014948       0.029141              9.419109       9.191107      -1.252928      -0.514558       5.065006      -0.529659      14.001213          -0.000002
          468              C       4.671019       1.847211       1.826781       0.085285      26.420338 0.34114165E+03  0.76075808E+04                                 7.933826                            6.321662       0.089260       2.048457                    0.999052      26.469928      76.025267       0.625223       0.439298      -1.041910       0.037025      -0.014482      -0.007653       0.040486       0.005072       0.009318      -0.004182      -0.030829      -0.103830      -0.037248       0.003607       0.033640              8.844234       9.277182      -1.784842       0.495362       4.893197       0.243449      12.362322          -0.000001
          469              C      -4.117407      22.526480       3.238723      -0.172009      34.188232 0.48295098E+03  0.11687655E+05                                 9.305403                            7.425934       0.015766       1.982255                    0.998141      30.161442      88.742319       0.591087       0.428184      -1.054004       0.002144      -0.004496      -0.002529       0.005586      -0.002091      -0.015655       0.007281      -0.036886      -0.041639      -0.028683       0.001300       0.027383             10.565638      10.373850      -1.835180       2.077406       5.458140      -0.391290      15.864925          -0.000004
          470              C      -2.928369      22.085473       3.917720       0.111518      33.492502 0.38423540E+03  0.87436472E+04                                 9.185927                            6.635089       0.001879       2.026910                    0.999407      25.766897      72.470497       0.626446       0.429662      -1.057719       0.004501      -0.013741       0.005515       0.015475      -0.007386       0.012795      -0.005312      -0.022149      -0.021587      -0.020204       0.000012       0.020192             11.302354       8.852675      -1.615043       0.109843       5.292171      -0.022891      19.762215          -0.000003
          471              C      -1.933197      21.701267       3.132688      -0.166480      33.366528 0.44585235E+03  0.10635396E+05                                 9.233076                            7.210570      -0.131365       1.937468                    0.998682      30.159453      89.714766       0.587170       0.437300      -1.042650      -0.011924      -0.009678      -0.013105       0.020189       0.019188       0.022546      -0.010658       0.003473      -0.047605      -0.037555       0.007635       0.029920             10.470144       9.181566      -1.884053      -0.488556       5.604663       0.220454      16.624202          -0.000003
          472              C      -2.006930      21.714343       1.737488       0.084553      27.321786 0.35266991E+03  0.79243736E+04                                 8.123726                            6.431450       0.092188       2.048088                    0.999037      26.593957      76.484453       0.619768       0.439826      -1.042374      -0.040591       0.008077       0.000660       0.041393       0.010528      -0.008513       0.004451      -0.008102      -0.096642      -0.034546       0.007134       0.027412              9.110017       8.919428      -1.585390       0.531772       4.889894       0.017935      13.520730          -0.000004
          473              S      14.662615      12.561955       9.396018      -0.466582     191.319559 0.60463912E+04  0.25891657E+06                                22.611192                           20.995399       0.846371       1.876402                    0.998941      84.730544     271.571375       0.523190       0.273390      -1.253467       0.025476      -0.010560      -0.284460       0.285794      -0.004125      -0.006490      -0.013693       0.002954       0.014417      -0.017119       0.001751       0.015368             24.121427      18.028798       3.340642      -1.297496      24.625240       0.826502      29.710242          -0.000014
          474              S      16.702155      11.266238      12.141398      -0.466574     191.320841 0.60464449E+04  0.25891963E+06                                22.611397                           20.995587       0.846389       1.876411                    0.998941      84.730386     271.571923       0.523183       0.273393      -1.253463       0.235397      -0.161775       0.009311       0.285779      -0.010669       0.000701      -0.003273      -0.022740       0.008539      -0.017030       0.001969       0.015061             24.121642      28.794943      -1.854807      -0.844213      26.791460      -1.494604      16.778522          -0.000014
          475              S       3.447454      17.805386       6.134227      -0.466565     191.316955 0.60462591E+04  0.25890946E+06                                22.611034                           20.995196       0.846392       1.876413                    0.998941      84.729468     271.567048       0.523191       0.273391      -1.253466       0.019705      -0.247519      -0.141494       0.285788       0.010560       0.000279       0.009730       0.004394       0.018826      -0.016500       0.002212       0.014287             24.121313      21.198877      -3.190060       3.668541      27.454848       3.779563      23.710212          -0.000015
          476              S       5.439481      20.872400       6.101859      -0.466557     191.316037 0.60462244E+04  0.25890754E+06                                22.610921                           20.995103       0.846459       1.876432                    0.998941      84.729428     271.566472       0.523194       0.273390      -1.253468       0.241163       0.075173      -0.133641       0.285780       0.002431       0.001586       0.007299       0.014571      -0.038163      -0.016212       0.001859       0.014353             24.121185      28.438131       1.814711      -1.349799      17.682603      -3.227835      26.242822          -0.000013
          477              S       3.836312      19.765826       9.206642      -0.466574     191.318221 0.60463367E+04  0.25891363E+06                                22.611086                           20.995304       0.846375       1.876405                    0.998941      84.730191     271.569877       0.523191       0.273390      -1.253467      -0.025473       0.010563       0.284460       0.285793      -0.004123      -0.006491      -0.013693       0.002954       0.014412      -0.017117       0.001750       0.015367             24.121311      18.028721       3.340629      -1.297498      24.625126       0.826487      29.710087          -0.000013
          478              S       1.796772      21.061543       6.461262      -0.466569     191.319934 0.60464087E+04  0.25891769E+06                                22.611335                           20.995533       0.846386       1.876411                    0.998941      84.730112     271.570834       0.523184       0.273393      -1.253463      -0.235399       0.161773      -0.009310       0.285779      -0.010668       0.000701      -0.003271      -0.022742       0.008532      -0.017029       0.001968       0.015061             24.121572      28.794854      -1.854805      -0.844208      26.791379      -1.494601      16.778481          -0.000014
          479              S      15.051473      14.522395      12.468433      -0.466570     191.318012 0.60463010E+04  0.25891171E+06                                22.611112                           20.995264       0.846392       1.876412                    0.998941      84.729766     271.568279       0.523191       0.273391      -1.253467      -0.019706       0.247520       0.141493       0.285788       0.010562       0.000277       0.009729       0.004390       0.018830      -0.016501       0.002214       0.014287             24.121400      21.198953      -3.190076       3.668560      27.454949       3.779582      23.710298          -0.000014
          480              S      13.059446      11.455381      12.500801      -0.466562     191.316992 0.60462625E+04  0.25890959E+06                                22.610993                           20.995166       0.846461       1.876431                    0.998941      84.729696     271.567579       0.523193       0.273390      -1.253468      -0.241161      -0.075173       0.133645       0.285781       0.002432       0.001585       0.007299       0.014570      -0.038169      -0.016214       0.001860       0.014353             24.121264      28.438235       1.814718      -1.349801      17.682657      -3.227847      26.242900          -0.000014
          481              S      17.471466      25.555913      18.507972      -0.466557     191.316751 0.60462554E+04  0.25890924E+06                                22.610999                           20.995177       0.846422       1.876423                    0.998941      84.729560     271.567244       0.523192       0.273391      -1.253467      -0.019706       0.019272       0.284469       0.285801      -0.004135       0.009494       0.010460       0.002906       0.014483      -0.016214       0.001857       0.014357             24.121263      21.198818       4.692943      -1.269133      21.455096       0.869314      29.709874          -0.000015
          482              S      15.479459      26.923582      15.762592      -0.466559     191.318262 0.60463172E+04  0.25891261E+06                                22.611143                           20.995305       0.846412       1.876418                    0.998941      84.729829     271.568664       0.523190       0.273391      -1.253466      -0.241172       0.153070      -0.009309       0.285799       0.000588       0.002726      -0.000237       0.030124       0.008566      -0.016506       0.002212       0.014293             24.121417      28.438465      -2.006604       1.043726      27.147497       1.363144      16.778288          -0.000017
          483              S      -0.623241       5.645019       3.167103      -0.466552     191.313513 0.60461460E+04  0.25890329E+06                                22.610682                           20.994944       0.846497       1.876441                    0.998941      84.729118     271.564841       0.523197       0.273390      -1.253469      -0.235403      -0.078982       0.141507       0.285792       0.005506      -0.009438      -0.004948      -0.019252       0.018863      -0.017121       0.001754       0.015367             24.120868      28.794010       0.049817      -2.037206      19.858876      -4.856882      23.709717          -0.000015
          484              S       1.416319       8.680632       3.199471      -0.466554     191.318604 0.60463542E+04  0.25891483E+06                                22.611249                           20.995461       0.846446       1.876429                    0.998941      84.729765     271.569618       0.523184       0.273394      -1.253462      -0.025479       0.251331       0.133636       0.285788      -0.003822      -0.006682      -0.005200      -0.014548      -0.038124      -0.017027       0.001966       0.015062             24.121466      18.028849      -2.625335       2.439417      28.092530       2.508351      26.243021          -0.000016
          485              S       1.027461       6.771868       0.094688      -0.466551     191.315314 0.60461986E+04  0.25890618E+06                                22.610890                           20.995083       0.846424       1.876425                    0.998941      84.729148     271.565525       0.523193       0.273391      -1.253467       0.019705      -0.019272      -0.284467       0.285800      -0.004132       0.009492       0.010460       0.002908       0.014473      -0.016211       0.001855       0.014356             24.121141      21.198717       4.692915      -1.269125      21.454993       0.869314      29.709714          -0.000015
          486              S       3.019468       5.404199       2.840068      -0.466553     191.316772 0.60462575E+04  0.25890939E+06                                22.611029                           20.995205       0.846415       1.876421                    0.998941      84.729417     271.566940       0.523191       0.273391      -1.253466       0.241170      -0.153071       0.009310       0.285798       0.000591       0.002724      -0.000236       0.030120       0.008559      -0.016503       0.002211       0.014292             24.121291      28.438312      -2.006591       1.043712      27.147352       1.363139      16.778208          -0.000016
          487              S      19.122168      26.682762      15.435557      -0.466559     191.315374 0.60462206E+04  0.25890731E+06                                22.610825                           20.995070       0.846492       1.876437                    0.998941      84.729626     271.566988       0.523195       0.273390      -1.253469       0.235405       0.078981      -0.141509       0.285795       0.005509      -0.009441      -0.004946      -0.019255       0.018856      -0.017125       0.001757       0.015368             24.121026      28.794201       0.049819      -2.037221      19.859000      -4.856926      23.709879          -0.000016
          488              S      17.082608      23.647149      15.403189      -0.466558     191.319659 0.60463964E+04  0.25891710E+06                                22.611331                           20.995533       0.846444       1.876427                    0.998941      84.730052     271.570836       0.523183       0.273394      -1.253462       0.025479      -0.251331      -0.133636       0.285788      -0.003820      -0.006682      -0.005198      -0.014551      -0.038132      -0.017029       0.001966       0.015063             24.121558      18.028913      -2.625349       2.439436      28.092641       2.508363      26.243120          -0.000016
          489              S       9.854524      17.965501       1.489701      -0.460450     186.916245 0.59559714E+04  0.25401435E+06                                22.239586                           20.862380       0.790395       1.866549                    0.998667      83.931505     268.220166       0.524076       0.274035      -1.253081       0.237517       0.048431      -0.151127       0.285656      -0.009412       0.008763      -0.009460       0.003242      -0.017047      -0.012648      -0.006394       0.019042             23.751341      26.417283       0.203881       0.569659      19.171134      -4.977655      25.665606          -0.000006
          490              S       7.820701      14.906497       1.477423      -0.460443     186.914343 0.59558892E+04  0.25400999E+06                                22.239479                           20.862273       0.790404       1.866555                    0.998667      83.930784     268.217458       0.524076       0.274036      -1.253080       0.048811      -0.237603      -0.150876       0.285659       0.000095       0.006705      -0.007741      -0.005565       0.045907      -0.012705      -0.006577       0.019282             23.751235      19.932811      -3.166775       4.368064      26.454576       0.586162      24.866319          -0.000006
          491              S      19.068643       9.686849       4.755398      -0.460460     186.917626 0.59560342E+04  0.25401797E+06                                22.239751                           20.862515       0.790388       1.866548                    0.998667      83.931976     268.223109       0.524073       0.274036      -1.253079       0.048649      -0.032323      -0.279637       0.285672       0.014093      -0.002187      -0.004667       0.009309      -0.020436      -0.012645      -0.006395       0.019040             23.751547      20.139757       5.400426      -0.129938      24.502311       0.969903      26.612573          -0.000004
          492              S      21.084416       8.335555       7.513056      -0.460453     186.917534 0.59560247E+04  0.25401758E+06                                22.239793                           20.862538       0.790453       1.866565                    0.998667      83.931760     268.222786       0.524071       0.274037      -1.253077       0.237701      -0.156842      -0.022371       0.285660       0.007660       0.005569       0.006976      -0.019791      -0.021682      -0.012343      -0.006524       0.018867             23.751609      27.736944       0.986422       0.658344      27.018791      -0.188831      16.499092          -0.000005
          493              S      19.488191      11.601177       7.811629      -0.460452     186.915613 0.59559382E+04  0.25401285E+06                                22.239590                           20.862343       0.790438       1.866563                    0.998667      83.931426     268.220770       0.524075       0.274036      -1.253079      -0.048636       0.237487       0.151128       0.285666      -0.007897       0.011580      -0.005212       0.010440      -0.017052      -0.012336      -0.006520       0.018856             23.751399      20.139642      -2.473872       4.802340      25.448831       1.428992      25.665722          -0.000004
          494              S      17.472398       8.530262       7.823907      -0.460451     186.913659 0.59558648E+04  0.25400877E+06                                22.239360                           20.862154       0.790446       1.866563                    0.998667      83.931265     268.219172       0.524080       0.274034      -1.253082      -0.237709      -0.048317       0.150890       0.285671       0.001882       0.009181      -0.003970       0.002774       0.045940      -0.012637      -0.006395       0.019032             23.751128      27.736294       0.161638       1.174932      18.650776      -4.247600      24.866313          -0.000004
          495              S       8.258279      16.828515       4.545932      -0.460449     186.913983 0.59558821E+04  0.25400949E+06                                22.239376                           20.862198       0.790443       1.866565                    0.998667      83.931056     268.217815       0.524079       0.274035      -1.253082      -0.048825       0.032064       0.279635       0.285671       0.006186       0.002872       0.002984      -0.027705      -0.020402      -0.012648      -0.006405       0.019053             23.751103      19.932673       5.312068      -0.942928      24.708310      -0.260795      26.612326          -0.000005
          496              S       6.224475      18.152517       1.788274      -0.460435     186.914070 0.59558821E+04  0.25400965E+06                                22.239489                           20.862289       0.790372       1.866549                    0.998666      83.930600     268.217004       0.524074       0.274037      -1.253079      -0.237527       0.157120       0.022374       0.285668       0.012257      -0.004783      -0.008704       0.001657      -0.021712      -0.012713      -0.006590       0.019303             23.751240      26.417210       0.423426       0.432162      28.337620      -0.531178      16.498890          -0.000005
          497              S       8.644403      14.362280      17.112959      -0.460452     186.916167 0.59559678E+04  0.25401416E+06                                22.239577                           20.862371       0.790400       1.866550                    0.998667      83.931493     268.220086       0.524076       0.274035      -1.253081      -0.237517      -0.048431       0.151125       0.285655      -0.009412       0.008764      -0.009460       0.003244      -0.017041      -0.012647      -0.006395       0.019042             23.751331      26.417281       0.203885       0.569665      19.171127      -4.977650      25.665584          -0.000005
          498              S      10.678226      17.421284      17.125237      -0.460444     186.914142 0.59558806E+04  0.25400952E+06                                22.239461                           20.862256       0.790407       1.866556                    0.998666      83.930733     268.217222       0.524076       0.274036      -1.253080      -0.048809       0.237602       0.150875       0.285658       0.000094       0.006705      -0.007742      -0.005568       0.045915      -0.012707      -0.006579       0.019286             23.751215      19.932796      -3.166772       4.368060      26.454563       0.586160      24.866288          -0.000005
          499              S      -0.569716      22.640932      13.847262      -0.460458     186.917113 0.59560130E+04  0.25401682E+06                                22.239702                           20.862470       0.790392       1.866549                    0.998667      83.931854     268.222506       0.524073       0.274036      -1.253079      -0.048650       0.032325       0.279637       0.285672       0.014097      -0.002190      -0.004667       0.009321      -0.020444      -0.012648      -0.006399       0.019047             23.751492      20.139707       5.400411      -0.129947      24.502272       0.969901      26.612498          -0.000005
          500              S      -2.585489      23.992226      11.089604      -0.460446     186.915559 0.59559444E+04  0.25401325E+06                                22.239633                           20.862395       0.790460       1.866570                    0.998667      83.931218     268.220437       0.524073       0.274037      -1.253078      -0.237698       0.156840       0.022371       0.285657       0.007664       0.005569       0.006979      -0.019799      -0.021695      -0.012347      -0.006529       0.018875             23.751432      27.736721       0.986415       0.658329      27.018596      -0.188834      16.498979          -0.000006
          501              S      -0.989264      20.726604      10.791031      -0.460451     186.915092 0.59559167E+04  0.25401168E+06                                22.239541                           20.862299       0.790441       1.866564                    0.998667      83.931300     268.220159       0.524076       0.274036      -1.253079       0.048636      -0.237486      -0.151128       0.285665      -0.007901       0.011584      -0.005211       0.010450      -0.017068      -0.012341      -0.006523       0.018864             23.751343      20.139590      -2.473866       4.802323      25.448774       1.428980      25.665666          -0.000004
          502              S       1.026529      23.797519      10.778753      -0.460446     186.912094 0.59558010E+04  0.25400533E+06                                22.239231                           20.862039       0.790452       1.866567                    0.998667      83.930841     268.217319       0.524082       0.274034      -1.253082       0.237706       0.048316      -0.150888       0.285667       0.001881       0.009184      -0.003973       0.002776       0.045956      -0.012640      -0.006399       0.019039             23.750985      27.736111       0.161638       1.174919      18.650678      -4.247578      24.866166          -0.000005
          503              S      10.240648      15.499266      14.056728      -0.460447     186.913177 0.59558503E+04  0.25400778E+06                                22.239313                           20.862144       0.790444       1.866566                    0.998667      83.930819     268.216806       0.524080       0.274035      -1.253082       0.048824      -0.032065      -0.279633       0.285669       0.006188       0.002871       0.002985      -0.027709      -0.020407      -0.012649      -0.006407       0.019056             23.751032      19.932623       5.312052      -0.942928      24.708235      -0.260792      26.612236          -0.000004
          504              S      12.274452      14.175264      16.814386      -0.460437     186.914250 0.59558893E+04  0.25401003E+06                                22.239499                           20.862298       0.790374       1.866549                    0.998666      83.930660     268.217222       0.524074       0.274037      -1.253079       0.237528      -0.157119      -0.022374       0.285669       0.012257      -0.004785      -0.008703       0.001657      -0.021712      -0.012712      -0.006592       0.019304             23.751251      26.417225       0.423431       0.432156      28.337634      -0.531172      16.498894          -0.000004
          505              I      15.945057      16.508781       8.937276      -0.522777     421.671700 0.19222541E+05  0.10631134E+07                                34.007545                           34.174645       1.838731       1.908284                    0.999258     170.788734     557.928653       0.486081       0.227839      -1.356360       0.104834       0.042839      -0.028592       0.116803       0.143507      -0.054515      -0.053854       0.039550      -0.083287      -0.131256      -0.054848       0.186104             33.343333      35.175475       6.234642      -1.694908      33.467824      -0.747575      31.386700          -0.000046
          506              I       5.940786      28.431090      13.296251      -0.522771     421.671382 0.19222543E+05  0.10631149E+07                                34.007675                           34.174764       1.838709       1.908279                    0.999258     170.789279     557.933175       0.486077       0.227841      -1.356356      -0.021128      -0.098117      -0.059697       0.116778       0.042589       0.031155       0.056127      -0.217772      -0.337504      -0.130568      -0.055121       0.185688             33.343455      32.268023       2.967867       1.107861      39.053229       2.872175      28.709112          -0.000044
          507              I       0.320245      18.583272       3.479442      -0.522768     421.861674 0.19233905E+05  0.10638932E+07                                34.018954                           34.186071       1.838527       1.908235                    0.999259     170.793857     557.975064       0.485974       0.227857      -1.356341       0.001730       0.023735      -0.114281       0.116732      -0.012248       0.087612      -0.019961      -0.051616       0.470253      -0.131323      -0.054274       0.185596             33.354501      29.240782      -1.594538       3.339816      31.470671      -2.004987      39.352050          -0.000046
          508              I       7.906677      20.530536       9.452756      -0.522767     421.857600 0.19233662E+05  0.10638778E+07                                34.018836                           34.185918       1.838499       1.908227                    0.999259     170.794367     557.978664       0.485973       0.227858      -1.356338       0.081889      -0.078988       0.026074       0.116725      -0.083049       0.078924      -0.081633       0.147787      -0.155167      -0.131549      -0.053716       0.185265             33.354409      35.879309      -3.952502       3.089517      31.688795      -3.978333      32.495122          -0.000044
          509              I       2.553870      15.819000       9.665384      -0.522775     421.671168 0.19222507E+05  0.10631110E+07                                34.007514                           34.174615       1.838733       1.908284                    0.999258     170.788632     557.928163       0.486081       0.227839      -1.356360      -0.104836      -0.042841       0.028595       0.116806       0.143508      -0.054516      -0.053854       0.039553      -0.083288      -0.131257      -0.054849       0.186105             33.343305      35.175458       6.234638      -1.694912      33.467788      -0.747563      31.386668          -0.000047
          510              I      12.558141       3.896691       5.306409      -0.522770     421.670665 0.19222499E+05  0.10631118E+07                                34.007633                           34.174725       1.838712       1.908280                    0.999258     170.789150     557.932549       0.486078       0.227841      -1.356356       0.021127       0.098126       0.059696       0.116785       0.042589       0.031154       0.056128      -0.217774      -0.337499      -0.130567      -0.055122       0.185689             33.343413      32.267990       2.967863       1.107862      39.053162       2.872186      28.709088          -0.000045
          511              I      18.178682      13.744509      15.123218      -0.522771     421.864096 0.19234051E+05  0.10639033E+07                                34.019097                           34.186212       1.838514       1.908230                    0.999259     170.794261     557.977070       0.485973       0.227857      -1.356341      -0.001733      -0.023735       0.114278       0.116730      -0.012248       0.087610      -0.019961      -0.051618       0.470248      -0.131322      -0.054272       0.185594             33.354643      29.240903      -1.594544       3.339848      31.470797      -2.004986      39.352231          -0.000046
          512              I      10.592250      11.797245       9.149904      -0.522769     421.859197 0.19233757E+05  0.10638844E+07                                34.018930                           34.186012       1.838489       1.908224                    0.999259     170.794639     557.979999       0.485973       0.227858      -1.356338      -0.081891       0.078989      -0.026073       0.116727      -0.083048       0.078920      -0.081633       0.147780      -0.155165      -0.131547      -0.053713       0.185260             33.354502      35.879420      -3.952518       3.089534      31.688877      -3.978349      32.495210          -0.000046
          513              I      -6.719150      16.631891       0.364054      -0.522772     421.857478 0.19233661E+05  0.10638777E+07                                34.018852                           34.185934       1.838485       1.908225                    0.999259     170.794236     557.978309       0.485973       0.227858      -1.356338      -0.001709       0.113199       0.028530       0.116752       0.084562       0.026978       0.069588      -0.236219      -0.083679      -0.131545      -0.053712       0.185256             33.354427      29.240600       3.700785       0.022946      39.425492       1.853624      31.397188          -0.000045
          514              I      13.012247      23.759456      14.607739      -0.522766     421.858337 0.19233711E+05  0.10638796E+07                                34.018749                           34.185879       1.838543       1.908239                    0.999259     170.793417     557.972647       0.485976       0.227857      -1.356342      -0.081922      -0.057940       0.059675       0.116745       0.107617      -0.040533      -0.052229       0.087198      -0.337058      -0.131324      -0.054280       0.185604             33.354286      35.879121       4.504682      -2.207767      35.465842      -2.146075      28.717894          -0.000047
          515              I      14.978174      23.749383       5.821888      -0.522772     421.670630 0.19222470E+05  0.10631085E+07                                34.007516                           34.174609       1.838722       1.908284                    0.999258     170.788300     557.927196       0.486081       0.227840      -1.356360       0.021120       0.010861       0.114378       0.116818       0.009848       0.051642      -0.074534       0.051558       0.470584      -0.131257      -0.054856       0.186113             33.343304      32.267857      -0.298535       3.153672      28.423521      -2.283823      39.338533          -0.000048
          516              I       4.973844      22.468027      18.451234      -0.522764     421.663477 0.19222049E+05  0.10630805E+07                                34.007203                           34.174289       1.838778       1.908299                    0.999258     170.787989     557.926728       0.486081       0.227840      -1.356357      -0.104826       0.044423      -0.026083       0.116800      -0.111295       0.105090      -0.042198       0.015455      -0.155445      -0.130568      -0.055125       0.185693             33.342982      35.174998      -4.245846       4.869763      32.369914      -1.280059      32.484035          -0.000046
          517              I      25.218077      15.695890      18.238606      -0.522770     421.855588 0.19233546E+05  0.10638698E+07                                34.018740                           34.185825       1.838494       1.908228                    0.999259     170.793911     557.976710       0.485974       0.227858      -1.356338       0.001706      -0.113201      -0.028533       0.116754       0.084563       0.026980       0.069589      -0.236219      -0.083680      -0.131545      -0.053713       0.185258             33.354316      29.240502       3.700753       0.022934      39.425360       1.853610      31.397087          -0.000045
          518              I       5.486680       8.568325       3.994921      -0.522764     421.857177 0.19233641E+05  0.10638747E+07                                34.018680                           34.185812       1.838548       1.908241                    0.999259     170.793222     557.971675       0.485977       0.227857      -1.356342       0.081925       0.057941      -0.059675       0.116748       0.107618      -0.040533      -0.052230       0.087200      -0.337056      -0.131324      -0.054281       0.185604             33.354218      35.879038       4.504660      -2.207776      35.465765      -2.146073      28.717849          -0.000049
          519              I       3.520753       8.578398      12.780772      -0.522772     421.672113 0.19222559E+05  0.10631147E+07                                34.007602                           34.174694       1.838715       1.908282                    0.999258     170.788557     557.928438       0.486080       0.227840      -1.356359      -0.021119      -0.010865      -0.114376       0.116816       0.009849       0.051642      -0.074531       0.051561       0.470575      -0.131256      -0.054853       0.186109             33.343390      32.267937      -0.298537       3.153692      28.423590      -2.283850      39.338642          -0.000048
          520              I      13.525083       9.859754       0.151426      -0.522764     421.664369 0.19222103E+05  0.10630842E+07                                34.007252                           34.174338       1.838775       1.908298                    0.999258     170.788156     557.927504       0.486081       0.227840      -1.356357       0.104825      -0.044420       0.026079       0.116797      -0.111293       0.105089      -0.042195       0.015454      -0.155444      -0.130568      -0.055122       0.185690             33.343033      35.175037      -4.245858       4.869781      32.369976      -1.280070      32.484086          -0.000046
          521              N      12.654400      15.354892      10.010091      -0.160076      33.088321 0.46043088E+03  0.10923040E+05                                 8.867000                            7.145267      -0.355569       1.921764                    0.998138      27.671291      78.538297       0.620902       0.415818      -1.070248      -0.105501       0.017634      -0.036150       0.112908       0.032398      -0.013613       0.014204      -0.084756       0.089502      -0.071294       0.026262       0.045032              9.803108      11.862354      -1.351470      -0.489793       8.974767      -3.291308       8.572203          -0.000001
          522              N      15.178544      10.806522      15.252321      -0.160085      33.088633 0.46043591E+03  0.10923187E+05                                 8.867037                            7.145284      -0.355526       1.921773                    0.998138      27.671462      78.538834       0.620905       0.415816      -1.070250       0.043494       0.023329       0.101545       0.112904       0.002281      -0.019993      -0.017413       0.014802      -0.193918      -0.071249       0.026174       0.045075              9.803147       5.532652      -1.060792       0.974940      11.353280      -0.155311      12.523510          -0.000001
          523              N       0.090549      18.029945       7.078312      -0.160110      33.088382 0.46043547E+03  0.10923177E+05                                 8.866953                            7.145279      -0.355687       1.921724                    0.998137      27.671624      78.539380       0.620905       0.415816      -1.070250      -0.057617      -0.071893       0.065307       0.112931      -0.039756       0.039518       0.023998      -0.023928      -0.017247      -0.071132       0.026011       0.045120              9.803055      10.394734       3.414040      -0.542223       7.560579       0.343671      11.453852          -0.000001
          524              N       5.264561      22.981062       8.882770      -0.160079      33.087699 0.46042397E+03  0.10922831E+05                                 8.866818                            7.145176      -0.355712       1.921718                    0.998137      27.671237      78.537899       0.620911       0.415814      -1.070251      -0.004390       0.112831       0.000078       0.112916       0.008954       0.000032      -0.025337       0.090002       0.117395      -0.071215       0.026018       0.045198              9.802889      11.222227      -0.123683       1.458370      11.873289       2.176504       6.313150          -0.000001
          525              N       5.844527      16.972889       8.592569      -0.160078      33.088399 0.46043222E+03  0.10923080E+05                                 8.867015                            7.145278      -0.355569       1.921763                    0.998138      27.671337      78.538469       0.620902       0.415819      -1.070248       0.105502      -0.017634       0.036150       0.112909       0.032397      -0.013614       0.014204      -0.084756       0.089501      -0.071293       0.026262       0.045031              9.803124      11.862378      -1.351474      -0.489793       8.974780      -3.291312       8.572215          -0.000002
          526              N       3.320383      21.521259       3.350339      -0.160089      33.088783 0.46043846E+03  0.10923264E+05                                 8.867065                            7.145305      -0.355528       1.921770                    0.998138      27.671551      78.539175       0.620903       0.415816      -1.070249      -0.043494      -0.023329      -0.101545       0.112905       0.002282      -0.019994      -0.017413       0.014803      -0.193919      -0.071249       0.026174       0.045075              9.803180       5.532668      -1.060795       0.974945      11.353312      -0.155308      12.523560          -0.000001
          527              N      18.408378      14.297836      11.524348      -0.160109      33.088450 0.46043664E+03  0.10923213E+05                                 8.866967                            7.145289      -0.355689       1.921723                    0.998137      27.671670      78.539571       0.620904       0.415816      -1.070249       0.057616       0.071893      -0.065307       0.112930      -0.039756       0.039518       0.023998      -0.023928      -0.017247      -0.071132       0.026011       0.045121              9.803071      10.394754       3.414048      -0.542227       7.560592       0.343670      11.453868          -0.000001
          528              N      13.234366       9.346719       9.719890      -0.160081      33.087880 0.46042710E+03  0.10922926E+05                                 8.866854                            7.145203      -0.355716       1.921714                    0.998137      27.671347      78.538331       0.620910       0.415814      -1.070251       0.004390      -0.112831      -0.000077       0.112917       0.008955       0.000032      -0.025337       0.090002       0.117397      -0.071216       0.026017       0.045199              9.802929      11.222265      -0.123686       1.458374      11.873349       2.176516       6.313174          -0.000001
          529              N      20.828369      24.804490      17.893899      -0.160078      33.087717 0.46042386E+03  0.10922842E+05                                 8.866857                            7.145202      -0.355570       1.921763                    0.998138      27.671315      78.538492       0.620906       0.415817      -1.070248       0.057616      -0.090123       0.036161       0.112913       0.052958      -0.018541       0.006731       0.011649       0.089523      -0.071213       0.026016       0.045197              9.802934      10.394527      -1.977762       2.835032      10.442331       1.741583       8.571945          -0.000002
          530              N      15.654382      25.341783      12.651669      -0.160106      33.088384 0.46043500E+03  0.10923159E+05                                 8.866938                            7.145263      -0.355605       1.921746                    0.998138      27.671613      78.539217       0.620907       0.415814      -1.070251       0.004368       0.049172      -0.101566       0.112928      -0.003822       0.008031       0.025005      -0.013797      -0.193937      -0.071132       0.026007       0.045125              9.803035      11.222333       1.366126       0.525204       5.662961      -0.835980      12.523811          -0.000002
          531              N       0.900355       2.645374       2.223018      -0.160087      33.088596 0.46043586E+03  0.10923176E+05                                 8.867016                            7.145282      -0.355599       1.921751                    0.998138      27.671392      78.538379       0.620905       0.415816      -1.070251      -0.043511      -0.081192      -0.065317       0.112923      -0.018916      -0.006709      -0.045978       0.073710      -0.017272      -0.071291       0.026260       0.045031              9.803119       5.532665       1.340182      -0.528940      12.422538       0.363423      11.454156          -0.000002
          532              N       3.424548       9.347056       0.418560      -0.160097      33.088918 0.46044204E+03  0.10923373E+05                                 8.867094                            7.145340      -0.355578       1.921756                    0.998138      27.671664      78.539652       0.620901       0.415817      -1.070249       0.105502       0.040221      -0.000077       0.112909      -0.026341       0.023172       0.009693      -0.075443       0.117411      -0.071247       0.026174       0.045073              9.803204      11.862446       0.149158      -1.429749      11.233840      -2.195600       6.313326          -0.000002
          533              N      -2.329442       7.523291       0.708761      -0.160078      33.087650 0.46042275E+03  0.10922808E+05                                 8.866843                            7.145192      -0.355568       1.921764                    0.998138      27.671271      78.538308       0.620907       0.415817      -1.070248      -0.057616       0.090123      -0.036161       0.112913       0.052958      -0.018541       0.006732       0.011649       0.089523      -0.071213       0.026016       0.045197              9.802918      10.394509      -1.977756       2.835026      10.442311       1.741582       8.571933          -0.000002
          534              N       2.844545       6.985998       5.950991      -0.160108      33.088384 0.46043503E+03  0.10923159E+05                                 8.866936                            7.145263      -0.355603       1.921747                    0.998138      27.671609      78.539187       0.620907       0.415814      -1.070251      -0.004368      -0.049172       0.101567       0.112928      -0.003822       0.008031       0.025005      -0.013796      -0.193936      -0.071132       0.026008       0.045125              9.803034      11.222331       1.366125       0.525204       5.662960      -0.835979      12.523810          -0.000002
          535              N      17.598572      29.682407      16.379642      -0.160086      33.088664 0.46043701E+03  0.10923211E+05                                 8.867029                            7.145291      -0.355601       1.921749                    0.998138      27.671436      78.538558       0.620905       0.415816      -1.070251       0.043511       0.081192       0.065317       0.112924      -0.018916      -0.006709      -0.045978       0.073710      -0.017273      -0.071291       0.026260       0.045032              9.803135       5.532672       1.340184      -0.528940      12.422559       0.363426      11.454174          -0.000002
          536              N      15.074379      22.980725      18.184100      -0.160097      33.088934 0.46044231E+03  0.10923381E+05                                 8.867096                            7.145342      -0.355579       1.921755                    0.998138      27.671674      78.539691       0.620901       0.415817      -1.070249      -0.105502      -0.040221       0.000077       0.112909      -0.026340       0.023173       0.009693      -0.075443       0.117411      -0.071247       0.026174       0.045074              9.803207      11.862449       0.149160      -1.429750      11.233845      -2.195602       6.313328          -0.000002
          537              N      10.262992      19.616588       4.719495      -0.192171      35.807434 0.51240976E+03  0.12363993E+05                                 9.122016                            7.347599      -0.047150       2.007493                    0.999332      27.826483      77.144668       0.642480       0.395098      -1.094675      -0.001617       0.107118       0.046874       0.116936       0.000976      -0.013828      -0.011267       0.085303      -0.010518      -0.044122      -0.004158       0.048280             10.385983      10.983677       0.153682      -1.309465      13.336926       3.406140       6.837347          -0.000003
          538              N       8.083211      21.083359       1.746790      -0.185913      33.680355 0.48557399E+03  0.11560924E+05                                 8.730987                            7.138667      -0.023187       2.015503                    0.999440      27.543576      75.872487       0.653670       0.393559      -1.095652       0.002844       0.108402       0.048382       0.118743       0.005779      -0.011952      -0.030244       0.069442      -0.019486      -0.051744       0.007983       0.043761              9.723596      10.248135       1.390149      -1.491161      11.521344       3.414636       7.401308          -0.000003
          539              N       4.203888      15.374932       1.631453      -0.192200      35.807842 0.51241712E+03  0.12364205E+05                                 9.122036                            7.347608      -0.047062       2.007523                    0.999331      27.826716      77.145221       0.642486       0.395093      -1.094679      -0.093984      -0.043967       0.053943       0.116944      -0.014203       0.013921       0.035255      -0.035482       0.047912      -0.044071      -0.004190       0.048261             10.386002      11.266300       3.221874      -3.304785       9.159759       1.291433      10.731948          -0.000003
          540              N       6.373086      13.915152       4.615320      -0.185908      33.679890 0.48556647E+03  0.11560680E+05                                 8.730841                            7.138559      -0.023180       2.015506                    0.999440      27.543340      75.871174       0.653684       0.393553      -1.095658      -0.096854      -0.046297       0.050765       0.118749      -0.012741       0.019967       0.022583      -0.067106       0.039011      -0.051698       0.007986       0.043712              9.723418      11.348922       2.718644      -2.609708       9.285294       1.985249       8.536038          -0.000003
          541              N      17.710204      13.039509       5.244090      -0.192174      35.805958 0.51238730E+03  0.12363201E+05                                 9.121384                            7.347162      -0.047110       2.007508                    0.999331      27.825924      77.139996       0.642542       0.395068      -1.094705      -0.099170       0.059870      -0.016020       0.116944       0.017537      -0.025047      -0.003526      -0.018496       0.116058      -0.044162      -0.004236       0.048398             10.385193      12.862761      -3.697909      -0.731703       7.820340      -1.895419      10.472479          -0.000003
          542              N      15.505816       9.740953       5.232928      -0.185915      33.684230 0.48563545E+03  0.11562984E+05                                 8.732377                            7.139643      -0.023193       2.015501                    0.999440      27.544840      75.882865       0.653541       0.393617      -1.095590      -0.098575       0.063235      -0.019488       0.118724       0.029933      -0.009019      -0.000935      -0.007985       0.126533      -0.051696       0.007847       0.043849              9.725322      10.324105      -3.973891      -0.346862       8.148504      -1.569403      10.703357          -0.000002
          543              N      19.234510       7.102417      10.408188      -0.192171      35.805344 0.51237755E+03  0.12362875E+05                                 9.121194                            7.347031      -0.047122       2.007505                    0.999331      27.825650      77.138317       0.642557       0.395062      -1.094713       0.003576       0.003284       0.116837       0.116938      -0.025617      -0.009212       0.001554      -0.013729      -0.127712      -0.044121      -0.004204       0.048325             10.384944       7.157911      -2.876476       0.237977       9.224620       0.572479      14.772301          -0.000003
          544              N      21.428316      10.407964      10.430511      -0.185896      33.683611 0.48562496E+03  0.11562666E+05                                 8.732273                            7.139574      -0.023180       2.015510                    0.999440      27.544445      75.881421       0.653543       0.393618      -1.095589       0.004584      -0.001138       0.118645       0.118739      -0.018439       0.008062       0.003358       0.001187      -0.151179      -0.051621       0.007846       0.043774              9.725185       7.641840      -3.060867      -0.220891       8.112706      -0.746690      13.421008          -0.000002
          545              N      -1.631251      12.624693       4.581835      -0.192150      35.804267 0.51236007E+03  0.12362334E+05                                 9.120976                            7.346885      -0.047086       2.007523                    0.999331      27.825124      77.136196       0.642567       0.395060      -1.094716       0.099180       0.040560      -0.046880       0.116960      -0.030139       0.004799       0.016933      -0.060701      -0.010562      -0.044099      -0.004219       0.048318             10.384659      12.861974       0.955343      -3.646190      11.455424      -0.131812       6.836581          -0.000003
          546              N       0.573116      11.195138       7.554540      -0.185911      33.684177 0.48563585E+03  0.11562989E+05                                 8.732363                            7.139647      -0.023161       2.015512                    0.999440      27.544744      75.882435       0.653541       0.393617      -1.095590       0.098591       0.045137      -0.048390       0.118740      -0.021122       0.022981       0.022662      -0.056642      -0.019479      -0.051629       0.007859       0.043770              9.725286      10.324069       1.422203      -3.726796      11.449229       0.031737       7.402560          -0.000003
          547              N      19.322284       5.387225       7.669877      -0.192163      35.805456 0.51237979E+03  0.12362964E+05                                 9.121287                            7.347102      -0.047097       2.007515                    0.999331      27.825655      77.138864       0.642546       0.395068      -1.094707      -0.003564      -0.103686      -0.053964       0.116943       0.002941      -0.027107      -0.026844       0.044786       0.047895      -0.044169      -0.004251       0.048419             10.385064       7.157985       1.469550      -2.484188      13.266231       2.532901      10.730976          -0.000003
          548              N      17.128500       6.809788       4.686010      -0.185912      33.684057 0.48563351E+03  0.11562917E+05                                 8.732317                            7.139603      -0.023157       2.015510                    0.999440      27.544764      75.882381       0.653547       0.393614      -1.095592      -0.004580      -0.107247      -0.050761       0.118742       0.015336      -0.013098      -0.027406       0.064607       0.039014      -0.051695       0.007849       0.043846              9.725244       7.641892       1.137118      -2.850384      12.996429       1.622242       8.537413          -0.000002
          549              N      11.875094      16.894369       4.057240      -0.192169      35.807335 0.51240701E+03  0.12363915E+05                                 9.122008                            7.347584      -0.047104       2.007508                    0.999332      27.826430      77.144581       0.642480       0.395098      -1.094674       0.093973      -0.067728       0.016017       0.116939       0.018758      -0.006718       0.024236      -0.012739       0.116054      -0.044116      -0.004165       0.048281             10.385984      11.266318      -4.379617       1.456520       9.418272       1.416787      10.473363          -0.000003
          550              N       9.705875      13.572580       4.068402      -0.185906      33.680338 0.48557262E+03  0.11560893E+05                                 8.731018                            7.138683      -0.023197       2.015502                    0.999440      27.543537      75.872582       0.653666       0.393562      -1.095649       0.096849      -0.065882       0.019507       0.118746       0.023548      -0.002781       0.008437      -0.037953       0.126529      -0.051736       0.007975       0.043761              9.723640      11.349197      -3.534702       1.307157       7.119820       0.934742      10.701902          -0.000003
          551              N      10.655945      27.619267      17.495802      -0.192195      35.807606 0.51241149E+03  0.12364041E+05                                 9.122010                            7.347577      -0.047033       2.007534                    0.999331      27.826598      77.144917       0.642486       0.395094      -1.094678       0.001613       0.004575      -0.116842       0.116943      -0.012828      -0.005188       0.007670       0.046237      -0.127745      -0.044071      -0.004194       0.048265             10.385980      10.983726      -1.245266      -0.433199       5.400333      -0.443648      14.773880          -0.000003
          552              N      12.835748      30.934065      17.473479      -0.185898      33.679471 0.48555784E+03  0.11560428E+05                                 8.730793                            7.138514      -0.023181       2.015510                    0.999440      27.543103      75.870475       0.653683       0.393555      -1.095656      -0.002845       0.003775      -0.118652       0.118746      -0.013228      -0.000035      -0.008942       0.025527      -0.151209      -0.051690       0.007977       0.043713              9.723368      10.247939      -1.948326       0.599969       5.504274       0.495990      13.417893          -0.000003
          553              N       8.235935      12.711193      13.883165      -0.192171      35.807355 0.51240845E+03  0.12363953E+05                                 9.122001                            7.347589      -0.047147       2.007494                    0.999332      27.826442      77.144506       0.642481       0.395098      -1.094675       0.001617      -0.107118      -0.046874       0.116936       0.000976      -0.013828      -0.011267       0.085304      -0.010518      -0.044122      -0.004158       0.048280             10.385965      10.983662       0.153684      -1.309463      13.336897       3.406130       6.837335          -0.000003
          554              N      10.415716      11.244422      16.855870      -0.185914      33.680386 0.48557450E+03  0.11560940E+05                                 8.730992                            7.138671      -0.023187       2.015502                    0.999440      27.543593      75.872550       0.653670       0.393559      -1.095652      -0.002844      -0.108402      -0.048382       0.118743       0.005779      -0.011952      -0.030244       0.069441      -0.019486      -0.051744       0.007984       0.043761              9.723602      10.248143       1.390152      -1.491162      11.521353       3.414638       7.401311          -0.000002
          555              N      14.295039      16.952849      16.971207      -0.192200      35.807854 0.51241723E+03  0.12364209E+05                                 9.122039                            7.347609      -0.047064       2.007523                    0.999331      27.826722      77.145248       0.642486       0.395093      -1.094679       0.093984       0.043966      -0.053943       0.116944      -0.014203       0.013921       0.035255      -0.035482       0.047911      -0.044071      -0.004190       0.048261             10.386006      11.266305       3.221877      -3.304787       9.159762       1.291433      10.731950          -0.000003
          556              N      12.125841      18.412629      13.987340      -0.185908      33.679801 0.48556494E+03  0.11560633E+05                                 8.730825                            7.138547      -0.023177       2.015509                    0.999440      27.543291      75.870987       0.653684       0.393553      -1.095658       0.096854       0.046297      -0.050765       0.118749      -0.012741       0.019966       0.022583      -0.067106       0.039011      -0.051698       0.007986       0.043712              9.723398      11.348894       2.718635      -2.609699       9.285278       1.985249       8.536023          -0.000002
          557              N       0.788723      19.288272      13.358570      -0.192176      35.806216 0.51239161E+03  0.12363334E+05                                 9.121432                            7.347196      -0.047120       2.007502                    0.999331      27.826060      77.140532       0.642540       0.395069      -1.094705       0.099170      -0.059871       0.016020       0.116944       0.017538      -0.025047      -0.003526      -0.018495       0.116057      -0.044162      -0.004236       0.048398             10.385253      12.862849      -3.697940      -0.731707       7.820383      -1.895428      10.472529          -0.000003
          558              N       2.993111      22.586828      13.369732      -0.185913      33.684008 0.48563171E+03  0.11562870E+05                                 8.732337                            7.139614      -0.023184       2.015506                    0.999439      27.544716      75.882392       0.653542       0.393617      -1.095590       0.098575      -0.063235       0.019488       0.118724       0.029933      -0.009019      -0.000935      -0.007985       0.126535      -0.051696       0.007847       0.043849              9.725273      10.324046      -3.973860      -0.346866       8.148460      -1.569393      10.703312          -0.000002
          559              N      -0.735583      25.225364       8.194472      -0.192171      35.805346 0.51237752E+03  0.12362875E+05                                 9.121194                            7.347031      -0.047125       2.007504                    0.999331      27.825650      77.138319       0.642557       0.395062      -1.094713      -0.003576      -0.003283      -0.116837       0.116938      -0.025617      -0.009212       0.001554      -0.013729      -0.127712      -0.044121      -0.004205       0.048325             10.384945       7.157911      -2.876476       0.237975       9.224621       0.572481      14.772302          -0.000003
          560              N      -2.929389      21.919817       8.172149      -0.185894      33.683341 0.48562035E+03  0.11562525E+05                                 8.732222                            7.139537      -0.023168       2.015517                    0.999440      27.544294      75.880829       0.653545       0.393618      -1.095590      -0.004584       0.001138      -0.118645       0.118739      -0.018440       0.008062       0.003358       0.001187      -0.151179      -0.051621       0.007845       0.043775              9.725123       7.641801      -3.060851      -0.220891       8.112665      -0.746683      13.420904          -0.000002
[truncated: 7,796 more chars]
