# Supplementary material for: A collection of forcefield precursors for metal–organic frameworks
Source: RSC Adv. 2019 Nov 13;9(63):36492–507. doi: 10.1039/c9ra07327b (PMC9075174; doi:10.1039/c9ra07327b)
Supplement: RA-009-C9RA07327B-s3995 [file RA-009-C9RA07327B-s3995.xyz]

  160
jmolscript: load "" {1 1 1} spacegroup "x,y,z" unitcell [{     10.190000     0.000000     0.000000 }, {      0.000000    11.232000     0.000000 }, {     -2.645635     0.000000    21.981361 }]
Gd     3.237094     7.707061     6.034543     1.892475
Gd     6.398278     4.624551     9.585852     2.145315
Gd     0.535088     2.091061     4.956137     1.892475
Gd     7.563905    10.240551     1.404829     2.145315
Gd     4.307271     3.524939    15.946818     1.892475
Gd     1.146087     6.607449    12.395509     2.145316
Gd     7.009277     9.140939    17.025224     1.892475
Gd    -0.019540     0.991449    20.576532     2.145316
H      7.446948     4.377110     1.633215     0.178501
H      8.971890     4.146854     1.916775     0.204456
H      7.979570     2.933798     1.932162     0.192116
H     -0.129542     7.510838     4.479801     0.208103
H      8.896473     6.522422     4.829305     0.174370
H      8.683099     8.069069     4.976580     0.167182
H      6.309779     5.284656     3.622528     0.332522
H      8.091768     6.941376     7.442889     0.313197
H      6.515234     9.993110     9.357465     0.178501
H      4.990293     9.762854     9.073906     0.204456
H      5.982613     8.549798     9.058519     0.192116
H      3.901725     1.894838     6.510879     0.208103
H      5.065710     0.906422     6.161375     0.174370
H      5.279083     2.453069     6.014100     0.167182
H      7.652403    10.900656     7.368152     0.332522
H      5.870415     1.325376     3.547792     0.313197
H      0.097417     6.854890    20.348146     0.178501
H     -1.427525     7.085146    20.064586     0.204456
H     -0.435205     8.298202    20.049199     0.192116
H      7.673907     3.721162    17.501560     0.208103
H     -1.352108     4.709578    17.152056     0.174370
H     -1.138734     3.162931    17.004781     0.167182
H      1.234586     5.947344    18.358833     0.332522
H     -0.547403     4.290624    14.538472     0.313197
H      1.029131     1.238890    12.623896     0.178501
H      2.554072     1.469146    12.907455     0.204456
H      1.561752     2.682202    12.922842     0.192116
H      3.642640     9.337162    15.470482     0.208103
H      2.478655    10.325578    15.819986     0.174370
H      2.265282     8.778931    15.967261     0.167182
H     -0.108038     0.331344    14.613209     0.332522
H      1.673950     9.906624    18.433569     0.313197
C      8.537818     3.496522     7.047224     0.654498
C      7.960907     3.976128     5.770107    -0.024429
C      6.910673     4.797187     5.462368    -0.015885
C      5.968719     5.669914     6.236112     0.629288
C      7.840357     4.080586     3.613736     0.467618
C      8.081811     3.864931     2.140985    -0.570217
C      2.045422     7.332250     9.065113     0.685912
C      0.780829     7.296307     8.269388     0.014740
C     -0.527560     7.061558     8.667251    -0.002171
C      8.935522     6.906557     9.948764     0.681960
C     -0.395427     7.286198     6.460322     0.476975
C      9.316525     7.352467     5.064506    -0.569407
C      2.278412     4.578163     6.121809     0.485008
C      1.843161     5.091466     4.725993     0.496144
C      5.424364     9.112522     3.943456     0.654498
C      6.001276     9.592128     5.220573    -0.024429
C      7.051510    10.413187     5.528312    -0.015885
C      7.993463     0.053914     4.754568     0.629288
C      6.121826     9.696586     7.376945     0.467618
C      5.880371     9.480931     8.849696    -0.570217
C      1.726760     1.716250     1.925567     0.685912
C      2.991353     1.680307     2.721292     0.014740
C      4.299742     1.445558     2.323430    -0.002171
C      5.026661     1.290557     1.041917     0.681960
C      4.167610     1.670198     4.530359     0.476975
C      4.645658     1.736467     5.926175    -0.569407
C      1.493771    10.194163     4.868871     0.485008
C      1.929021    10.707466     6.264688     0.496143
C     -0.993453     7.735478    14.934137     0.654498
C     -0.416542     7.255872    16.211254    -0.024429
C      0.633692     6.434813    16.518993    -0.015885
C      1.575646     5.562086    15.745249     0.629288
C     -0.295992     7.151414    18.367625     0.467618
C     -0.537446     7.367069    19.840376    -0.570217
C      5.498943     3.899750    12.916248     0.685912
C      6.763536     3.935693    13.711973     0.014740
C      8.071925     4.170442    13.314110    -0.002171
C     -1.391157     4.325443    12.032597     0.681960
C      7.939792     3.945802    15.521039     0.476975
C     -1.772160     3.879533    16.916855    -0.569407
C      5.265953     6.653837    15.859552     0.485008
C      5.701204     6.140534    17.255368     0.496144
C      2.120001     2.119478    18.037905     0.654498
C      1.543089     1.639872    16.760788    -0.024429
C      0.492855     0.818813    16.453049    -0.015885
C     -0.449098    11.178086    17.226793     0.629288
C      1.422539     1.535414    14.604416     0.467618
C      1.663994     1.751069    13.131665    -0.570217
C      5.817605     9.515750    20.055794     0.685912
C      4.553012     9.551693    19.260069     0.014740
C      3.244623     9.786442    19.657931    -0.002171
C      2.517704     9.941443    20.939444     0.681960
C      3.376755     9.561802    17.451002     0.476975
C      2.898707     9.495533    16.055186    -0.569407
C      6.050594     1.037837    17.112490     0.485008
C      5.615344     0.524534    15.716673     0.496144
N      8.566662     3.508877     4.580916    -0.458295
N      6.873734     4.837622     4.092929    -0.321364
N      0.846545     7.411997     6.902147    -0.437330
N      8.940056     7.061558     7.506635    -0.324006
N      5.395521     9.124877     6.409765    -0.458295
N      7.088449    10.453622     6.897751    -0.321364
N      2.925638     1.795997     4.088533    -0.437330
N      5.022127     1.445558     3.484046    -0.324007
N     -1.022297     7.723123    17.400445    -0.458295
N      0.670631     6.394378    17.888432    -0.321364
N      6.697820     3.820003    15.079214    -0.437330
N     -1.395691     4.170442    14.474726    -0.324006
N      2.148844     2.107123    15.571596    -0.458295
N      0.455916     0.778378    15.083610    -0.321364
N      4.618727     9.436003    17.892828    -0.437330
N      2.522238     9.786442    18.497315    -0.324007
O      7.979752     3.777322     8.111122    -0.720263
O     -0.587052     2.841696     6.985677    -0.546410
O      6.085611     5.766509     7.500040    -0.743488
O      3.090156     7.599571     8.436446    -0.578814
O      5.149184     6.295536     5.552492    -0.580009
O      2.027473     7.075037    10.289475    -0.781793
O     -0.715915     7.136813    11.028049    -0.642848
O      7.705648     6.572966     9.821272    -0.693283
O      2.907688     5.375635     6.853788    -0.619847
O      1.966096     3.408912     6.405369    -0.576174
O      2.248363     6.250608     4.407263    -0.591035
O      1.136470     4.331059     4.044570    -0.603311
O      5.982431     9.393322     2.879558    -0.720263
O      4.359234     8.457696     4.005004    -0.546410
O      7.876571     0.150509     3.490640    -0.743488
O      0.682026     1.983571     2.554234    -0.578814
O      8.812999     0.679536     5.438189    -0.580009
O      1.744709     1.459037     0.701205    -0.781793
O      4.488098     1.520813    -0.037368    -0.642848
O      6.256534     0.956966     1.169408    -0.693283
O      0.864494    10.991635     4.136892    -0.619847
O      1.806087     9.024912     4.585312    -0.576174
O      1.523819     0.634608     6.583418    -0.591035
O      2.635712     9.947059     6.946110    -0.603311
O     -0.435387     7.454678    13.870239    -0.720263
O      8.131417     8.390304    14.995684    -0.546410
O      1.458754     5.465491    14.481321    -0.743488
O      4.454209     3.632429    13.544915    -0.578814
O      2.395181     4.936464    16.428869    -0.580009
O      5.516892     4.156963    11.691886    -0.781793
O      8.260280     4.095187    10.953312    -0.642848
O     -0.161283     4.659034    12.160089    -0.693284
O      4.636677     5.856365    15.127573    -0.619847
O      5.578269     7.823088    15.575992    -0.576174
O      5.296002     4.981392    17.574098    -0.591036
O      6.407895     6.900941    17.936791    -0.603311
O      1.561934     1.838678    19.101803    -0.720263
O      3.185131     2.774304    17.976357    -0.546410
O     -0.332206    11.081491    18.490721    -0.743488
O      6.862339     9.248429    19.427127    -0.578814
O     -1.268634    10.552464    16.543172    -0.580009
O      5.799656     9.772963    21.280156    -0.781793
O      5.701902     9.711187     0.037368    -0.642848
O      1.287831    10.275034    20.811953    -0.693284
O      6.679871     0.240365    17.844469    -0.619847
O      5.738278     2.207088    17.396049    -0.576174
O      6.020546    10.597392    15.397943    -0.591035
O      4.908653     1.284941    15.035251    -0.603311

The following XYZ coordinates are in angstroms. Other properties are in atomic units.
The sperically averaged electron density of each atom fit to a function of the form exp(a - br)
eigen_1, eigen_2 and eigen_3 are the three eigenvalues of traceless quadrupole moment tensor
  atom number  atomic symbol              X              Y              Z     net charge C6 coefficient C8 coefficient C10 coefficient fluctuating dipole atomic polarizability isotropic forcefield polarizability              a              b squared Pearson coefficient          <r^3>          <r^4>         wp_QDO          m_QDO          q_QDO       dipole_x       dipole_y       dipole_z         dipole            Qxy            Qxz            Qyz     Q(x^2-y^2)  Q(3z^2 - R^2)        eigen_1        eigen_2        eigen_3 static polarizability      alpha(xx)      alpha(xy)      alpha(xz)      alpha(yy)      alpha(yz)      alpha(zz) atomic spin moment
            1             Gd       3.237094       7.707061       6.034543       1.892475     193.857637 0.42803537E+04  0.15944730E+06                                23.873928                           19.118126       1.825944       2.260080                    0.996047      83.873161     210.864497       0.513483       0.320215      -1.270487       0.017931      -0.024826      -0.029472       0.042503      -0.052537       0.053155       0.004670      -0.022476       0.421730      -0.131429      -0.021463       0.152892             30.132974      36.175199       1.904244      -5.412246      37.113919      -3.479784      17.109804          -0.000005
            2             Gd       6.398278       4.624551       9.585852       2.145315     131.392853 0.26614879E+04  0.88095952E+05                                17.432273                           14.162941       1.690255       2.284897                    0.999541      75.693800     179.767562       0.654728       0.282627      -1.309919       0.005610       0.015927       0.005545       0.017774      -0.039151       0.036524       0.059675      -0.099705      -0.754569      -0.264797       0.070975       0.193822             20.588073      16.080641       1.015451      -1.551327      12.527747      -2.546538      33.155831           0.000010
            3             Gd       0.535088       2.091061       4.956137       1.892475     193.857571 0.42803534E+04  0.15944728E+06                                23.873924                           19.118126       1.825943       2.260080                    0.996047      83.873162     210.864505       0.513483       0.320215      -1.270487      -0.017931      -0.024826       0.029472       0.042503       0.052537       0.053155      -0.004670      -0.022476       0.421730      -0.131429      -0.021463       0.152892             30.132965      36.175188      -1.904246      -5.412244      37.113909       3.479777      17.109799          -0.000005
            4             Gd       7.563905      10.240551       1.404829       2.145315     131.392854 0.26614876E+04  0.88095941E+05                                17.432273                           14.162940       1.690255       2.284897                    0.999541      75.693798     179.767553       0.654728       0.282627      -1.309919      -0.005610       0.015927      -0.005545       0.017774       0.039152       0.036524      -0.059675      -0.099705      -0.754569      -0.264797       0.070975       0.193823             20.588074      16.080641      -1.015450      -1.551335      12.527746       2.546538      33.155836           0.000010
            5             Gd       4.307271       3.524939      15.946818       1.892475     193.857620 0.42803532E+04  0.15944728E+06                                23.873929                           19.118126       1.825943       2.260079                    0.996047      83.873166     210.864523       0.513483       0.320215      -1.270487      -0.017931       0.024826       0.029472       0.042503      -0.052537       0.053155       0.004670      -0.022475       0.421730      -0.131429      -0.021463       0.152892             30.132975      36.175200       1.904246      -5.412246      37.113920      -3.479783      17.109804          -0.000005
            6             Gd       1.146087       6.607449      12.395509       2.145316     131.392735 0.26614850E+04  0.88095832E+05                                17.432261                           14.162932       1.690257       2.284898                    0.999541      75.693782     179.767482       0.654728       0.282627      -1.309919      -0.005610      -0.015927      -0.005545       0.017774      -0.039151       0.036524       0.059675      -0.099705      -0.754569      -0.264797       0.070975       0.193822             20.588058      16.080630       1.015451      -1.551326      12.527739      -2.546536      33.155805           0.000010
            7             Gd       7.009277       9.140939      17.025224       1.892475     193.857572 0.42803534E+04  0.15944728E+06                                23.873924                           19.118126       1.825944       2.260080                    0.996047      83.873163     210.864508       0.513483       0.320215      -1.270487       0.017931       0.024826      -0.029472       0.042503       0.052537       0.053155      -0.004670      -0.022475       0.421731      -0.131429      -0.021463       0.152892             30.132966      36.175188      -1.904244      -5.412245      37.113910       3.479777      17.109799          -0.000005
            8             Gd      -0.019540       0.991449      20.576532       2.145316     131.392770 0.26614856E+04  0.88095856E+05                                17.432264                           14.162934       1.690257       2.284897                    0.999541      75.693786     179.767498       0.654728       0.282627      -1.309919       0.005610      -0.015927       0.005545       0.017774       0.039151       0.036524      -0.059675      -0.099705      -0.754569      -0.264797       0.070975       0.193822             20.588063      16.080634      -1.015450      -1.551335      12.527740       2.546536      33.155817           0.000010
            9              H       7.446948       4.377110       1.633215       0.178501       0.840684 0.57865749E+01  0.50915045E+02                                 1.326331                            1.290416      -0.732465       2.553932                    0.999982       2.733213       6.599050       0.645078       1.079119      -0.761223      -0.006184       0.002473      -0.008100       0.010487      -0.004511      -0.000903       0.003130       0.004343       0.012242      -0.007475       0.001236       0.006239              1.327531       1.339964      -0.189276       0.213238       1.278510      -0.168503       1.364119           0.000001
           10              H       8.971890       4.146854       1.916775       0.204456       0.918987 0.65161535E+01  0.60153629E+02                                 1.524416                            1.462304      -0.950132       2.476402                    0.999517       2.887702       7.581643       0.539163       1.230596      -0.723264       0.018014       0.000865      -0.001449       0.018093       0.003378      -0.000995       0.000614       0.009766       0.008410      -0.007415       0.002581       0.004834              1.541929       1.952149       0.200341      -0.189350       1.320968      -0.046921       1.352670           0.000001
           11              H       7.979570       2.933798       1.932162       0.192116       0.954941 0.69000189E+01  0.65792913E+02                                 1.659805                            1.576780      -1.189220       2.350319                    0.996851       3.307723       9.362461       0.475395       1.351210      -0.693907       0.000641      -0.013789      -0.004473       0.014510       0.001622       0.000270      -0.002200      -0.005772       0.015838      -0.006013      -0.000102       0.006114              1.693735       1.427363       0.174767       0.037471       2.206430       0.264365       1.447413           0.000001
           12              H      -0.129542       7.510838       4.479801       0.208103       0.965407 0.71931463E+01  0.69514547E+02                                 1.701057                            1.634434      -1.262059       2.327914                    0.997369       3.283009       9.447756       0.455095       1.392667      -0.686609       0.017235       0.000660      -0.009430       0.019657      -0.000472      -0.000431       0.001899       0.001433       0.015891      -0.003837      -0.001893       0.005730              1.719169       2.001410       0.163157      -0.401269       1.497141      -0.116706       1.658955          -0.000000
           13              H       8.896473       6.522422       4.829305       0.174370       0.880187 0.62794264E+01  0.58745027E+02                                 1.593930                            1.518765      -1.183148       2.334420                    0.997522       3.421725       9.735375       0.475294       1.377503      -0.687470       0.002319      -0.013098      -0.006468       0.014791      -0.000617       0.000932       0.002945      -0.008562      -0.000796      -0.004575      -0.001263       0.005838              1.630195       1.502835       0.420757       0.119795       2.070571       0.219836       1.317178          -0.000000
           14              H       8.683099       8.069069       4.976580       0.167182       0.891047 0.63554180E+01  0.59332631E+02                                 1.575934                            1.504201      -0.949483       2.433043                    0.999662       3.363823       9.403262       0.491426       1.335054      -0.696402      -0.001405       0.008520       0.000441       0.008647       0.002649      -0.001629       0.001846      -0.002485       0.004107      -0.004564       0.001646       0.002918              1.613799       1.708066      -0.500506       0.095881       1.864293      -0.115746       1.269038           0.000002
           15              H       6.309779       5.284656       3.622528       0.332522       0.555112 0.34184639E+01  0.27198173E+02                                 1.143092                            1.107781      -1.125041       2.489116                    0.999834       2.233659       5.673376       0.571859       1.346195      -0.698345      -0.027078       0.019177      -0.022226       0.039937      -0.009088       0.010020      -0.007533       0.005977       0.029121      -0.014423      -0.005567       0.019991              1.146237       1.201558      -0.192773       0.149623       1.132271      -0.099893       1.104881           0.000001
           16              H       8.091768       6.941376       7.442889       0.313197       0.493870 0.30083340E+01  0.23943718E+02                                 1.182636                            1.135489      -1.145074       2.450122                    0.999936       2.706303       7.640434       0.478817       1.607203      -0.646840      -0.030897      -0.000853      -0.004676       0.031261      -0.004009       0.007048      -0.001131       0.021839       0.024291      -0.015682       0.000699       0.014982              1.202873       1.541457       0.090638       0.061919       1.022157       0.009396       1.045004           0.000001
           17              H       6.515234       9.993110       9.357465       0.178501       0.840683 0.57865668E+01  0.50914952E+02                                 1.326330                            1.290415      -0.732465       2.553932                    0.999982       2.733212       6.599045       0.645079       1.079118      -0.761223       0.006184       0.002473       0.008100       0.010487       0.004511      -0.000903      -0.003130       0.004342       0.012242      -0.007475       0.001236       0.006239              1.327530       1.339963       0.189276       0.213238       1.278509       0.168503       1.364117           0.000001
           18              H       4.990293       9.762854       9.073906       0.204456       0.918986 0.65161438E+01  0.60153515E+02                                 1.524414                            1.462303      -0.950131       2.476403                    0.999517       2.887701       7.581638       0.539163       1.230595      -0.723264      -0.018014       0.000865       0.001449       0.018093      -0.003378      -0.000995      -0.000614       0.009766       0.008410      -0.007415       0.002581       0.004834              1.541928       1.952147      -0.200341      -0.189350       1.320967       0.046921       1.352669           0.000001
           19              H       5.982613       8.549798       9.058519       0.192116       0.954942 0.69000220E+01  0.65792946E+02                                 1.659805                            1.576780      -1.189221       2.350319                    0.996851       3.307723       9.362459       0.475395       1.351210      -0.693907      -0.000641      -0.013789       0.004473       0.014510      -0.001622       0.000270       0.002200      -0.005772       0.015838      -0.006013      -0.000102       0.006114              1.693735       1.427363      -0.174768       0.037471       2.206430      -0.264365       1.447413           0.000001
           20              H       3.901725       1.894838       6.510879       0.208103       0.965407 0.71931442E+01  0.69514524E+02                                 1.701057                            1.634434      -1.262059       2.327914                    0.997369       3.283009       9.447757       0.455095       1.392668      -0.686609      -0.017235       0.000660       0.009430       0.019657       0.000472      -0.000431      -0.001899       0.001433       0.015891      -0.003837      -0.001893       0.005730              1.719169       2.001411      -0.163157      -0.401269       1.497141       0.116706       1.658955          -0.000000
           21              H       5.065710       0.906422       6.161375       0.174370       0.880186 0.62794206E+01  0.58744963E+02                                 1.593930                            1.518765      -1.183148       2.334420                    0.997522       3.421724       9.735373       0.475294       1.377503      -0.687470      -0.002319      -0.013098       0.006468       0.014791       0.000617       0.000932      -0.002945      -0.008562      -0.000796      -0.004575      -0.001263       0.005838              1.630195       1.502835      -0.420758       0.119795       2.070571      -0.219835       1.317178          -0.000000
           22              H       5.279083       2.453069       6.014100       0.167182       0.891046 0.63554136E+01  0.59332581E+02                                 1.575933                            1.504200      -0.949483       2.433043                    0.999662       3.363823       9.403262       0.491426       1.335054      -0.696402       0.001405       0.008520      -0.000441       0.008647      -0.002649      -0.001629      -0.001846      -0.002485       0.004107      -0.004564       0.001646       0.002918              1.613799       1.708066       0.500506       0.095880       1.864293       0.115746       1.269038           0.000002
           23              H       7.652403      10.900656       7.368152       0.332522       0.555112 0.34184620E+01  0.27198156E+02                                 1.143092                            1.107781      -1.125041       2.489116                    0.999834       2.233659       5.673377       0.571859       1.346196      -0.698345       0.027078       0.019177       0.022226       0.039937       0.009088       0.010020       0.007533       0.005977       0.029121      -0.014423      -0.005567       0.019991              1.146236       1.201557       0.192773       0.149623       1.132271       0.099893       1.104881           0.000001
           24              H       5.870415       1.325376       3.547792       0.313197       0.493870 0.30083306E+01  0.23943687E+02                                 1.182636                            1.135488      -1.145074       2.450122                    0.999936       2.706302       7.640433       0.478817       1.607205      -0.646839       0.030897      -0.000853       0.004676       0.031261       0.004009       0.007048       0.001131       0.021839       0.024291      -0.015682       0.000699       0.014982              1.202873       1.541457      -0.090638       0.061918       1.022157      -0.009396       1.045004           0.000001
           25              H       0.097417       6.854890      20.348146       0.178501       0.840683 0.57865687E+01  0.50914973E+02                                 1.326330                            1.290415      -0.732464       2.553932                    0.999982       2.733212       6.599045       0.645079       1.079118      -0.761223       0.006184      -0.002473       0.008100       0.010487      -0.004511      -0.000903       0.003130       0.004342       0.012242      -0.007475       0.001236       0.006239              1.327530       1.339963      -0.189276       0.213238       1.278509      -0.168503       1.364117           0.000001
           26              H      -1.427525       7.085146      20.064586       0.204456       0.918987 0.65161532E+01  0.60153624E+02                                 1.524415                            1.462304      -0.950132       2.476403                    0.999517       2.887702       7.581642       0.539163       1.230596      -0.723264      -0.018014      -0.000865       0.001449       0.018093       0.003378      -0.000995       0.000614       0.009766       0.008410      -0.007415       0.002581       0.004834              1.541929       1.952149       0.200341      -0.189350       1.320968      -0.046921       1.352670           0.000001
           27              H      -0.435205       8.298202      20.049199       0.192116       0.954941 0.69000193E+01  0.65792917E+02                                 1.659805                            1.576779      -1.189220       2.350319                    0.996851       3.307723       9.362460       0.475395       1.351210      -0.693907      -0.000641       0.013789       0.004473       0.014510       0.001622       0.000270      -0.002200      -0.005772       0.015838      -0.006013      -0.000102       0.006114              1.693735       1.427363       0.174767       0.037471       2.206429       0.264365       1.447413           0.000001
           28              H       7.673907       3.721162      17.501560       0.208103       0.965406 0.71931432E+01  0.69514512E+02                                 1.701057                            1.634434      -1.262059       2.327914                    0.997369       3.283008       9.447754       0.455095       1.392668      -0.686609      -0.017235      -0.000660       0.009430       0.019657      -0.000472      -0.000431       0.001899       0.001433       0.015891      -0.003837      -0.001893       0.005730              1.719169       2.001410       0.163157      -0.401269       1.497141      -0.116706       1.658955          -0.000000
           29              H      -1.352108       4.709578      17.152056       0.174370       0.880187 0.62794263E+01  0.58745027E+02                                 1.593930                            1.518765      -1.183148       2.334420                    0.997522       3.421725       9.735375       0.475294       1.377503      -0.687470      -0.002319       0.013098       0.006468       0.014791      -0.000617       0.000932       0.002945      -0.008562      -0.000796      -0.004575      -0.001263       0.005838              1.630195       1.502835       0.420757       0.119795       2.070571       0.219835       1.317178          -0.000000
           30              H      -1.138734       3.162931      17.004781       0.167182       0.891047 0.63554176E+01  0.59332624E+02                                 1.575934                            1.504201      -0.949483       2.433043                    0.999662       3.363823       9.403261       0.491426       1.335054      -0.696402       0.001405      -0.008520      -0.000441       0.008647       0.002649      -0.001629       0.001846      -0.002485       0.004107      -0.004564       0.001646       0.002918              1.613799       1.708066      -0.500506       0.095881       1.864293      -0.115746       1.269038           0.000002
           31              H       1.234586       5.947344      18.358833       0.332522       0.555113 0.34184657E+01  0.27198189E+02                                 1.143092                            1.107781      -1.125041       2.489116                    0.999834       2.233660       5.673378       0.571860       1.346195      -0.698346       0.027078      -0.019177       0.022226       0.039937      -0.009088       0.010020      -0.007533       0.005977       0.029121      -0.014423      -0.005567       0.019990              1.146237       1.201558      -0.192773       0.149623       1.132271      -0.099893       1.104881           0.000001
           32              H      -0.547403       4.290624      14.538472       0.313197       0.493870 0.30083307E+01  0.23943687E+02                                 1.182636                            1.135488      -1.145074       2.450122                    0.999936       2.706302       7.640433       0.478817       1.607205      -0.646839       0.030897       0.000853       0.004676       0.031261      -0.004009       0.007048      -0.001131       0.021839       0.024291      -0.015682       0.000699       0.014982              1.202873       1.541457       0.090638       0.061919       1.022157       0.009396       1.045004           0.000001
           33              H       1.029131       1.238890      12.623896       0.178501       0.840683 0.57865694E+01  0.50914984E+02                                 1.326331                            1.290416      -0.732464       2.553932                    0.999982       2.733212       6.599047       0.645078       1.079119      -0.761223      -0.006184      -0.002473      -0.008100       0.010487       0.004511      -0.000903      -0.003130       0.004342       0.012242      -0.007475       0.001236       0.006239              1.327530       1.339964       0.189277       0.213238       1.278510       0.168503       1.364117           0.000002
           34              H       2.554072       1.469146      12.907455       0.204456       0.918986 0.65161487E+01  0.60153571E+02                                 1.524415                            1.462303      -0.950131       2.476403                    0.999517       2.887702       7.581641       0.539163       1.230595      -0.723264       0.018014      -0.000865      -0.001449       0.018093      -0.003378      -0.000995      -0.000614       0.009766       0.008410      -0.007415       0.002581       0.004835              1.541928       1.952148      -0.200341      -0.189350       1.320968       0.046921       1.352669           0.000001
           35              H       1.561752       2.682202      12.922842       0.192116       0.954942 0.69000254E+01  0.65792984E+02                                 1.659806                            1.576780      -1.189220       2.350319                    0.996851       3.307724       9.362461       0.475395       1.351209      -0.693907       0.000641       0.013789      -0.004473       0.014510      -0.001622       0.000270       0.002200      -0.005772       0.015838      -0.006013      -0.000102       0.006114              1.693735       1.427363      -0.174768       0.037471       2.206430      -0.264365       1.447413           0.000001
           36              H       3.642640       9.337162      15.470482       0.208103       0.965407 0.71931438E+01  0.69514521E+02                                 1.701057                            1.634434      -1.262059       2.327914                    0.997369       3.283009       9.447758       0.455095       1.392668      -0.686609       0.017235      -0.000660      -0.009430       0.019657       0.000472      -0.000431      -0.001899       0.001433       0.015891      -0.003837      -0.001893       0.005730              1.719169       2.001411      -0.163158      -0.401269       1.497141       0.116706       1.658955          -0.000000
           37              H       2.478655      10.325578      15.819986       0.174370       0.880187 0.62794256E+01  0.58745018E+02                                 1.593930                            1.518765      -1.183149       2.334420                    0.997522       3.421725       9.735375       0.475294       1.377503      -0.687470       0.002319       0.013098      -0.006468       0.014791       0.000617       0.000932      -0.002945      -0.008562      -0.000796      -0.004575      -0.001263       0.005838              1.630195       1.502835      -0.420758       0.119795       2.070571      -0.219835       1.317178          -0.000000
           38              H       2.265282       8.778931      15.967261       0.167182       0.891047 0.63554136E+01  0.59332581E+02                                 1.575934                            1.504200      -0.949482       2.433043                    0.999662       3.363823       9.403262       0.491426       1.335054      -0.696402      -0.001405      -0.008520       0.000441       0.008647      -0.002649      -0.001629      -0.001846      -0.002485       0.004107      -0.004564       0.001646       0.002918              1.613799       1.708066       0.500506       0.095880       1.864293       0.115745       1.269038           0.000002
           39              H      -0.108038       0.331344      14.613209       0.332522       0.555112 0.34184620E+01  0.27198155E+02                                 1.143092                            1.107781      -1.125041       2.489116                    0.999834       2.233659       5.673376       0.571859       1.346195      -0.698345      -0.027078      -0.019177      -0.022226       0.039937       0.009088       0.010020       0.007533       0.005977       0.029121      -0.014423      -0.005567       0.019991              1.146236       1.201557       0.192773       0.149623       1.132271       0.099893       1.104881           0.000001
           40              H       1.673950       9.906624      18.433569       0.313197       0.493870 0.30083306E+01  0.23943687E+02                                 1.182636                            1.135488      -1.145074       2.450122                    0.999936       2.706302       7.640433       0.478817       1.607205      -0.646839      -0.030897       0.000853      -0.004676       0.031261       0.004009       0.007048       0.001131       0.021839       0.024291      -0.015682       0.000699       0.014982              1.202873       1.541457      -0.090638       0.061918       1.022157      -0.009396       1.045004           0.000001
           41              C       8.537818       3.496522       7.047224       0.654498      21.559911 0.22999636E+03  0.46965875E+04                                 7.239613                            5.490532      -0.249692       1.992235                    0.998783      21.932791      62.380150       0.610247       0.491518      -1.002495       0.030994      -0.013140       0.088893       0.095054       0.076057       0.024912       0.011800      -0.084556      -0.119050      -0.074650      -0.035706       0.110356              8.126584       7.981468      -2.635368      -0.781429       6.268585       0.741001      10.129699           0.000002
           42              C       7.960907       3.976128       5.770107      -0.024429      35.700876 0.47820064E+03  0.11497104E+05                                 9.418217                            7.320170      -0.009688       1.979780                    0.999632      28.812664      83.377377       0.606268       0.420207      -1.063302       0.035072      -0.020122      -0.078041       0.087894       0.020108      -0.026311       0.031643      -0.010249       0.050118      -0.052765       0.010719       0.042046             10.646571      10.291836      -4.047948       2.110600       8.898737      -1.045430      12.749141           0.000001
           43              C       6.910673       4.797187       5.462368      -0.015885      36.832745 0.45555624E+03  0.10768064E+05                                 9.576406                            7.082732       0.215138       2.062195                    0.999697      27.684006      78.179296       0.627508       0.412944      -1.073162       0.004428      -0.000999      -0.099997       0.100100      -0.011066       0.029567       0.000542       0.019596       0.241511      -0.056434      -0.031491       0.087925             11.416718      12.814416      -6.413593      -2.418545      11.253784       2.889968      10.181954          -0.000002
           44              C       5.968719       5.669914       6.236112       0.629288      22.128130 0.24130924E+03  0.49908825E+04                                 7.398328                            5.612307      -0.162593       2.011391                    0.998947      22.570446      64.764539       0.605010       0.489486      -1.002775      -0.048478       0.050052       0.054281       0.088328       0.085057       0.001159       0.002524      -0.004880      -0.108971      -0.066958      -0.036345       0.103303              8.553844       9.569811      -3.786908       0.160044       7.713921       0.898731       8.377800          -0.000000
           45              C       7.840357       4.080586       3.613736       0.467618      23.289157 0.28312414E+03  0.60043197E+04                                 7.471992                            5.890793       0.067697       2.086134                    0.999299      22.298673      61.715315       0.628373       0.459623      -1.033963       0.001193       0.000524      -0.010233       0.010316      -0.000505      -0.024174       0.016507       0.012039       0.046283      -0.027011      -0.009401       0.036411              8.299140       6.827226      -2.116932      -1.190406       6.093367       1.810415      11.976825          -0.000001
           46              C       8.081811       3.864931       2.140985      -0.570217      27.095354 0.42239162E+03  0.98038599E+04                                 7.504189                            6.537372       0.416033       2.103014                    0.997636      31.341147      87.897671       0.695508       0.379422      -1.095380       0.010305      -0.011542       0.026119       0.030357      -0.018114       0.008869       0.003937       0.028155       0.154252      -0.049203      -0.003461       0.052664              7.882693       6.828662       0.189957      -0.458063       6.873292       0.987254       9.946124          -0.000001
           47              C       2.045422       7.332250       9.065113       0.685912      23.704346 0.23348398E+03  0.48076361E+04                                 7.864929                            5.630958      -0.522005       1.908746                    0.997274      22.138167      64.174879       0.584107       0.509259      -0.989130       0.068052      -0.004345       0.066779       0.095443      -0.016165      -0.005230       0.038377      -0.185614      -0.150703      -0.069410      -0.058321       0.127731              9.223758      10.577735       1.100000      -0.475499       4.695092      -1.469653      12.398447           0.000002
           48              C       0.780829       7.296307       8.269388       0.014740      35.048780 0.43297699E+03  0.10135715E+05                                 9.301808                            6.942132       0.019166       2.002475                    0.999424      27.607006      78.355360       0.626851       0.417400      -1.067055      -0.004330      -0.000991      -0.090545       0.090654      -0.003923      -0.003034      -0.000909      -0.098448       0.037214      -0.055721       0.012523       0.043198             10.684736      15.748661       1.276188       1.885643       4.911900      -0.528043      11.393647           0.000000
           49              C      -0.527560       7.061558       8.667251      -0.002171      35.884701 0.42058717E+03  0.97320308E+04                                 9.365645                            6.776306       0.331855       2.108357                    0.999482      26.935021      74.932866       0.646543       0.409413      -1.076898      -0.030008      -0.010912      -0.091736       0.097134      -0.000352       0.052001       0.015052       0.016234       0.067051      -0.047304      -0.017495       0.064799             11.220336      11.959358       1.508945      -3.805843       4.987654      -1.638683      16.713995           0.000001
           50              C       8.935522       6.906557       9.948764       0.681960      22.424890 0.23135993E+03  0.47250227E+04                                 7.452976                            5.505201      -0.312895       1.974575                    0.998430      21.695689      61.437577       0.610521       0.491235      -1.003996      -0.068009       0.006955       0.078628       0.104191      -0.060371       0.000228       0.002494      -0.129682      -0.151443      -0.063452      -0.050414       0.113865              8.695171       8.133068       1.313586      -0.183511       4.506704      -0.318631      13.445741          -0.000000
           51              C      -0.395427       7.286198       6.460322       0.476975      22.173806 0.28011577E+03  0.59356067E+04                                 7.291248                            5.897173       0.109162       2.108150                    0.999408      22.163350      61.685683       0.620865       0.465566      -1.028750       0.000679      -0.002479      -0.015377       0.015591      -0.004665      -0.006694      -0.006679      -0.034520       0.094552      -0.034505       0.001093       0.033412              8.017978       8.531074       0.484382       1.544980       4.186166      -0.801082      11.336692          -0.000002
           52              C       9.316525       7.352467       5.064506      -0.569407      26.489954 0.43842029E+03  0.10322943E+05                                 7.451501                            6.683469       0.175380       2.030267                    0.996289      31.861950      91.494480       0.680846       0.382071      -1.087983       0.029916      -0.001351       0.029341       0.041924      -0.005299       0.012413       0.012907       0.000771       0.053864      -0.022263      -0.003666       0.025929              7.756826       7.541965       0.014749       1.093359       7.563523      -0.423038       8.164991          -0.000000
           53              C       2.278412       4.578163       6.121809       0.485008      22.422734 0.27293450E+03  0.57822165E+04                                 7.214468                            5.825065       0.102972       2.078629                    0.999610      23.613083      67.076011       0.620149       0.466202      -1.021959       0.038323      -0.043835       0.124105       0.137085      -0.062208      -0.091998       0.030126       0.166027      -0.117267      -0.084666      -0.083771       0.168436              7.998196       5.975989       2.470087       1.452963      11.636908       1.051072       6.381692          -0.000001
           54              C       1.843161       5.091466       4.725993       0.496144      23.127426 0.27916169E+03  0.59350584E+04                                 7.339862                            5.880677       0.076650       2.068027                    0.999599      23.523632      66.480331       0.620164       0.464547      -1.025028      -0.032281       0.041591      -0.131717       0.141849      -0.078071      -0.077509       0.031030       0.124515      -0.105855      -0.084396      -0.069754       0.154150              8.178270       6.451654       2.948951       1.505570      11.653411       0.761772       6.429745          -0.000001
           55              C       5.424364       9.112522       3.943456       0.654498      21.559924 0.22999653E+03  0.46965917E+04                                 7.239616                            5.490534      -0.249693       1.992235                    0.998783      21.932792      62.380153       0.610247       0.491518      -1.002495      -0.030994      -0.013140      -0.088893       0.095054      -0.076057       0.024912      -0.011800      -0.084556      -0.119050      -0.074650      -0.035706       0.110356              8.126587       7.981478       2.635372      -0.781435       6.268588      -0.741004      10.129695           0.000002
           56              C       6.001276       9.592128       5.220573      -0.024429      35.700886 0.47820101E+03  0.11497115E+05                                 9.418219                            7.320173      -0.009688       1.979780                    0.999632      28.812664      83.377377       0.606267       0.420207      -1.063302      -0.035072      -0.020122       0.078041       0.087894      -0.020108      -0.026311      -0.031643      -0.010249       0.050118      -0.052765       0.010719       0.042046             10.646573      10.291842       4.047951       2.110601       8.898741       1.045429      12.749136           0.000001
           57              C       7.051510      10.413187       5.528312      -0.015885      36.832742 0.45555613E+03  0.10768061E+05                                 9.576405                            7.082731       0.215138       2.062195                    0.999697      27.684007      78.179300       0.627509       0.412944      -1.073162      -0.004428      -0.000999       0.099997       0.100100       0.011066       0.029567      -0.000542       0.019596       0.241511      -0.056434      -0.031491       0.087925             11.416717      12.814411       6.413590      -2.418545      11.253782      -2.889969      10.181956          -0.000002
           58              C       7.993463       0.053914       4.754568       0.629288      22.128147 0.24130947E+03  0.49908883E+04                                 7.398331                            5.612309      -0.162593       2.011391                    0.998947      22.570447      64.764540       0.605010       0.489486      -1.002775       0.048478       0.050052      -0.054281       0.088328      -0.085057       0.001159      -0.002524      -0.004880      -0.108971      -0.066958      -0.036345       0.103303              8.553848       9.569813       3.786908       0.160044       7.713923      -0.898734       8.377807          -0.000000
           59              C       6.121826       9.696586       7.376945       0.467618      23.289158 0.28312423E+03  0.60043221E+04                                 7.471992                            5.890794       0.067697       2.086134                    0.999299      22.298672      61.715311       0.628373       0.459623      -1.033963      -0.001193       0.000524       0.010233       0.010316       0.000505      -0.024174      -0.016507       0.012039       0.046283      -0.027011      -0.009401       0.036411              8.299140       6.827226       2.116932      -1.190409       6.093368      -1.810417      11.976825          -0.000001
           60              C       5.880371       9.480931       8.849696      -0.570217      27.095329 0.42239115E+03  0.98038460E+04                                 7.504184                            6.537368       0.416034       2.103015                    0.997636      31.341143      87.897647       0.695508       0.379422      -1.095380      -0.010305      -0.011542      -0.026119       0.030357       0.018114       0.008869      -0.003937       0.028155       0.154252      -0.049203      -0.003461       0.052664              7.882687       6.828660      -0.189959      -0.458065       6.873289      -0.987252       9.946112          -0.000000
           61              C       1.726760       1.716250       1.925567       0.685912      23.704347 0.23348395E+03  0.48076352E+04                                 7.864930                            5.630958      -0.522005       1.908746                    0.997274      22.138165      64.174873       0.584107       0.509259      -0.989130      -0.068052      -0.004345      -0.066779       0.095443       0.016165      -0.005230      -0.038377      -0.185614      -0.150703      -0.069410      -0.058321       0.127732              9.223760      10.577738      -1.100000      -0.475499       4.695092       1.469653      12.398449           0.000002
           62              C       2.991353       1.680307       2.721292       0.014740      35.048783 0.43297697E+03  0.10135714E+05                                 9.301808                            6.942132       0.019166       2.002475                    0.999424      27.607008      78.355364       0.626851       0.417400      -1.067055       0.004330      -0.000991       0.090545       0.090654       0.003923      -0.003034       0.000909      -0.098448       0.037214      -0.055721       0.012523       0.043198             10.684736      15.748665      -1.276188       1.885650       4.911900       0.528042      11.393643          -0.000000
           63              C       4.299742       1.445558       2.323430      -0.002171      35.884699 0.42058732E+03  0.97320352E+04                                 9.365645                            6.776308       0.331854       2.108357                    0.999482      26.935021      74.932868       0.646543       0.409413      -1.076898       0.030008      -0.010912       0.091736       0.097134       0.000352       0.052001      -0.015052       0.016234       0.067051      -0.047304      -0.017495       0.064799             11.220334      11.959369      -1.508946      -3.805840       4.987654       1.638681      16.713979           0.000001
           64              C       5.026661       1.290557       1.041917       0.681960      22.424872 0.23135980E+03  0.47250194E+04                                 7.452972                            5.505200      -0.312896       1.974575                    0.998430      21.695690      61.437579       0.610521       0.491235      -1.003996       0.068009       0.006955      -0.078628       0.104192       0.060371       0.000228      -0.002494      -0.129682      -0.151443      -0.063452      -0.050414       0.113865              8.695165       8.133069      -1.313587      -0.183514       4.506703       0.318631      13.445723          -0.000000
           65              C       4.167610       1.670198       4.530359       0.476975      22.173807 0.28011588E+03  0.59356095E+04                                 7.291248                            5.897174       0.109162       2.108150                    0.999408      22.163351      61.685685       0.620865       0.465566      -1.028750      -0.000679      -0.002479       0.015377       0.015591       0.004665      -0.006694       0.006679      -0.034520       0.094552      -0.034505       0.001093       0.033412              8.017977       8.531072      -0.484381       1.544982       4.186167       0.801083      11.336691          -0.000002
           66              C       4.645658       1.736467       5.926175      -0.569407      26.489930 0.43841978E+03  0.10322928E+05                                 7.451496                            6.683464       0.175380       2.030267                    0.996289      31.861950      91.494477       0.680846       0.382071      -1.087983      -0.029916      -0.001351      -0.029341       0.041924       0.005299       0.012413      -0.012907       0.000771       0.053864      -0.022263      -0.003666       0.025929              7.756821       7.541960      -0.014751       1.093354       7.563522       0.423038       8.164980          -0.000001
           67              C       1.493771      10.194163       4.868871       0.485008      22.422742 0.27293461E+03  0.57822192E+04                                 7.214471                            5.825067       0.102972       2.078629                    0.999610      23.613082      67.076009       0.620148       0.466202      -1.021959      -0.038323      -0.043835      -0.124105       0.137085       0.062208      -0.091998      -0.030126       0.166027      -0.117267      -0.084666      -0.083771       0.168436              7.998199       5.975993      -2.470092       1.452963      11.636912      -1.051075       6.381693          -0.000001
           68              C       1.929021      10.707466       6.264688       0.496143      23.127428 0.27916167E+03  0.59350581E+04                                 7.339863                            5.880678       0.076650       2.068027                    0.999599      23.523638      66.480361       0.620164       0.464548      -1.025027       0.032281       0.041591       0.131717       0.141849       0.078071      -0.077509      -0.031030       0.124515      -0.105856      -0.084396      -0.069754       0.154150              8.178272       6.451655      -2.948954       1.505567      11.653417      -0.761771       6.429743          -0.000001
           69              C      -0.993453       7.735478      14.934137       0.654498      21.559912 0.22999638E+03  0.46965879E+04                                 7.239614                            5.490532      -0.249693       1.992235                    0.998783      21.932792      62.380154       0.610247       0.491518      -1.002495      -0.030994       0.013140      -0.088893       0.095054       0.076057       0.024912       0.011800      -0.084556      -0.119051      -0.074650      -0.035706       0.110356              8.126584       7.981468      -2.635368      -0.781429       6.268585       0.741001      10.129699           0.000002
           70              C      -0.416542       7.255872      16.211254      -0.024429      35.700874 0.47820060E+03  0.11497103E+05                                 9.418217                            7.320170      -0.009688       1.979780                    0.999632      28.812663      83.377375       0.606268       0.420207      -1.063302      -0.035072       0.020122       0.078041       0.087894       0.020108      -0.026311       0.031643      -0.010249       0.050118      -0.052765       0.010719       0.042046             10.646571      10.291836      -4.047948       2.110600       8.898737      -1.045430      12.749141           0.000001
           71              C       0.633692       6.434813      16.518993      -0.015885      36.832747 0.45555627E+03  0.10768065E+05                                 9.576406                            7.082732       0.215138       2.062195                    0.999697      27.684007      78.179299       0.627509       0.412944      -1.073162      -0.004428       0.000999       0.099997       0.100100      -0.011066       0.029567       0.000542       0.019596       0.241511      -0.056434      -0.031491       0.087925             11.416718      12.814417      -6.413593      -2.418545      11.253784       2.889968      10.181954          -0.000002
           72              C       1.575646       5.562086      15.745249       0.629288      22.128129 0.24130923E+03  0.49908823E+04                                 7.398328                            5.612307      -0.162593       2.011391                    0.998947      22.570446      64.764540       0.605010       0.489486      -1.002775       0.048478      -0.050052      -0.054281       0.088328       0.085057       0.001159       0.002524      -0.004880      -0.108971      -0.066958      -0.036345       0.103303              8.553844       9.569811      -3.786908       0.160044       7.713921       0.898731       8.377800          -0.000000
           73              C      -0.295992       7.151414      18.367625       0.467618      23.289156 0.28312414E+03  0.60043198E+04                                 7.471992                            5.890793       0.067697       2.086134                    0.999299      22.298673      61.715314       0.628373       0.459623      -1.033963      -0.001193      -0.000524       0.010233       0.010316      -0.000505      -0.024174       0.016507       0.012039       0.046283      -0.027011      -0.009401       0.036412              8.299139       6.827227      -2.116932      -1.190406       6.093367       1.810415      11.976824          -0.000001
           74              C      -0.537446       7.367069      19.840376      -0.570217      27.095351 0.42239157E+03  0.98038581E+04                                 7.504188                            6.537372       0.416033       2.103014                    0.997636      31.341144      87.897655       0.695508       0.379422      -1.095380      -0.010305       0.011542      -0.026119       0.030357      -0.018114       0.008869       0.003937       0.028155       0.154252      -0.049203      -0.003461       0.052664              7.882692       6.828662       0.189957      -0.458063       6.873291       0.987254       9.946122          -0.000001
           75              C       5.498943       3.899750      12.916248       0.685912      23.704347 0.23348399E+03  0.48076363E+04                                 7.864929                            5.630958      -0.522005       1.908746                    0.997274      22.138167      64.174878       0.584108       0.509259      -0.989130      -0.068052       0.004345      -0.066779       0.095443      -0.016165      -0.005230       0.038377      -0.185614      -0.150703      -0.069410      -0.058321       0.127732              9.223758      10.577736       1.100000      -0.475499       4.695092      -1.469653      12.398448           0.000002
           76              C       6.763536       3.935693      13.711973       0.014740      35.048782 0.43297702E+03  0.10135715E+05                                 9.301808                            6.942133       0.019166       2.002475                    0.999424      27.607007      78.355363       0.626851       0.417400      -1.067055       0.004330       0.000991       0.090545       0.090654      -0.003923      -0.003034      -0.000909      -0.098448       0.037214      -0.055721       0.012523       0.043198             10.684736      15.748661       1.276188       1.885643       4.911900      -0.528043      11.393648           0.000000
           77              C       8.071925       4.170442      13.314110      -0.002171      35.884705 0.42058722E+03  0.97320322E+04                                 9.365646                            6.776307       0.331855       2.108357                    0.999482      26.935023      74.932873       0.646543       0.409413      -1.076898       0.030008       0.010912       0.091736       0.097134      -0.000352       0.052001       0.015052       0.016234       0.067051      -0.047304      -0.017495       0.064799             11.220337      11.959359       1.508945      -3.805844       4.987654      -1.638683      16.713997           0.000001
           78              C      -1.391157       4.325443      12.032597       0.681960      22.424893 0.23135995E+03  0.47250233E+04                                 7.452977                            5.505202      -0.312896       1.974575                    0.998430      21.695691      61.437587       0.610521       0.491235      -1.003996       0.068009      -0.006955      -0.078628       0.104192      -0.060371       0.000228       0.002494      -0.129682      -0.151443      -0.063452      -0.050414       0.113865              8.695172       8.133069       1.313586      -0.183511       4.506705      -0.318631      13.445743           0.000000
           79              C       7.939792       3.945802      15.521039       0.476975      22.173808 0.28011579E+03  0.59356072E+04                                 7.291249                            5.897173       0.109162       2.108150                    0.999408      22.163351      61.685687       0.620865       0.465566      -1.028750      -0.000679       0.002479       0.015377       0.015591      -0.004665      -0.006694      -0.006679      -0.034520       0.094552      -0.034505       0.001093       0.033412              8.017978       8.531075       0.484382       1.544980       4.186167      -0.801082      11.336692          -0.000002
           80              C      -1.772160       3.879533      16.916855      -0.569407      26.489954 0.43842030E+03  0.10322943E+05                                 7.451501                            6.683469       0.175380       2.030267                    0.996289      31.861950      91.494478       0.680846       0.382071      -1.087983      -0.029916       0.001351      -0.029341       0.041924      -0.005299       0.012413       0.012907       0.000772       0.053864      -0.022263      -0.003666       0.025929              7.756826       7.541965       0.014749       1.093359       7.563523      -0.423038       8.164991          -0.000001
           81              C       5.265953       6.653837      15.859552       0.485008      22.422735 0.27293452E+03  0.57822169E+04                                 7.214468                            5.825065       0.102972       2.078629                    0.999610      23.613084      67.076012       0.620149       0.466202      -1.021959      -0.038323       0.043835      -0.124105       0.137085      -0.062208      -0.091998       0.030126       0.166027      -0.117267      -0.084666      -0.083771       0.168436              7.998196       5.975989       2.470087       1.452962      11.636907       1.051072       6.381692          -0.000001
           82              C       5.701204       6.140534      17.255368       0.496144      23.127426 0.27916168E+03  0.59350580E+04                                 7.339862                            5.880677       0.076650       2.068027                    0.999599      23.523633      66.480338       0.620164       0.464547      -1.025028       0.032281      -0.041591       0.131717       0.141849      -0.078071      -0.077509       0.031030       0.124515      -0.105855      -0.084396      -0.069754       0.154150              8.178270       6.451654       2.948951       1.505570      11.653411       0.761772       6.429746          -0.000001
           83              C       2.120001       2.119478      18.037905       0.654498      21.559924 0.22999653E+03  0.46965917E+04                                 7.239616                            5.490534      -0.249693       1.992235                    0.998783      21.932792      62.380152       0.610247       0.491518      -1.002495       0.030994       0.013140       0.088893       0.095054      -0.076057       0.024912      -0.011800      -0.084556      -0.119050      -0.074650      -0.035706       0.110356              8.126587       7.981477       2.635372      -0.781435       6.268588      -0.741004      10.129695           0.000002
           84              C       1.543089       1.639872      16.760788      -0.024429      35.700886 0.47820101E+03  0.11497115E+05                                 9.418219                            7.320174      -0.009688       1.979780                    0.999632      28.812664      83.377379       0.606267       0.420207      -1.063302       0.035072       0.020122      -0.078041       0.087894      -0.020108      -0.026311      -0.031643      -0.010249       0.050118      -0.052765       0.010719       0.042046             10.646573      10.291842       4.047951       2.110601       8.898741       1.045429      12.749136           0.000001
           85              C       0.492855       0.818813      16.453049      -0.015885      36.832740 0.45555609E+03  0.10768060E+05                                 9.576405                            7.082730       0.215138       2.062195                    0.999697      27.684006      78.179297       0.627509       0.412944      -1.073162       0.004428       0.000999      -0.099997       0.100100       0.011066       0.029567      -0.000542       0.019596       0.241511      -0.056434      -0.031491       0.087925             11.416716      12.814411       6.413590      -2.418545      11.253782      -2.889970      10.181956          -0.000002
           86              C      -0.449098      11.178086      17.226793       0.629288      22.128146 0.24130946E+03  0.49908881E+04                                 7.398331                            5.612309      -0.162593       2.011391                    0.998947      22.570447      64.764543       0.605010       0.489486      -1.002775      -0.048478      -0.050052       0.054281       0.088328      -0.085057       0.001159      -0.002524      -0.004880      -0.108971      -0.066958      -0.036345       0.103303              8.553848       9.569814       3.786908       0.160044       7.713923      -0.898734       8.377808          -0.000000
           87              C       1.422539       1.535414      14.604416       0.467618      23.289160 0.28312426E+03  0.60043227E+04                                 7.471993                            5.890794       0.067697       2.086134                    0.999299      22.298673      61.715314       0.628373       0.459623      -1.033963       0.001193      -0.000524      -0.010233       0.010316       0.000505      -0.024174      -0.016507       0.012039       0.046283      -0.027011      -0.009401       0.036411              8.299140       6.827226       2.116932      -1.190409       6.093368      -1.810417      11.976826          -0.000001
           88              C       1.663994       1.751069      13.131665      -0.570217      27.095326 0.42239106E+03  0.98038437E+04                                 7.504184                            6.537368       0.416033       2.103015                    0.997636      31.341141      87.897645       0.695508       0.379422      -1.095380       0.010305       0.011542       0.026119       0.030357       0.018114       0.008869      -0.003937       0.028155       0.154252      -0.049203      -0.003461       0.052664              7.882687       6.828660      -0.189959      -0.458065       6.873289      -0.987252       9.946111          -0.000000
           89              C       5.817605       9.515750      20.055794       0.685912      23.704350 0.23348398E+03  0.48076361E+04                                 7.864931                            5.630959      -0.522005       1.908746                    0.997274      22.138167      64.174882       0.584107       0.509259      -0.989130       0.068052       0.004345       0.066779       0.095443       0.016165      -0.005230      -0.038377      -0.185614      -0.150703      -0.069410      -0.058321       0.127732              9.223761      10.577739      -1.100001      -0.475499       4.695092       1.469654      12.398451           0.000002
           90              C       4.553012       9.551693      19.260069       0.014740      35.048789 0.43297705E+03  0.10135716E+05                                 9.301809                            6.942133       0.019166       2.002475                    0.999424      27.607011      78.355377       0.626851       0.417400      -1.067055      -0.004330       0.000991      -0.090545       0.090654       0.003922      -0.003034       0.000909      -0.098448       0.037214      -0.055721       0.012523       0.043198             10.684738      15.748668      -1.276188       1.885650       4.911900       0.528043      11.393645          -0.000000
           91              C       3.244623       9.786442      19.657931      -0.002171      35.884701 0.42058735E+03  0.97320359E+04                                 9.365646                            6.776308       0.331854       2.108357                    0.999482      26.935022      74.932871       0.646543       0.409413      -1.076898      -0.030008       0.010912      -0.091736       0.097134       0.000352       0.052001      -0.015052       0.016234       0.067051      -0.047304      -0.017495       0.064799             11.220334      11.959369      -1.508946      -3.805841       4.987654       1.638681      16.713979           0.000001
           92              C       2.517704       9.941443      20.939444       0.681960      22.424871 0.23135978E+03  0.47250190E+04                                 7.452972                            5.505200      -0.312896       1.974575                    0.998430      21.695690      61.437582       0.610521       0.491235      -1.003996      -0.068009      -0.006955       0.078628       0.104191       0.060371       0.000228      -0.002494      -0.129682      -0.151443      -0.063452      -0.050414       0.113865              8.695165       8.133069      -1.313587      -0.183514       4.506703       0.318631      13.445723          -0.000000
           93              C       3.376755       9.561802      17.451002       0.476975      22.173809 0.28011590E+03  0.59356100E+04                                 7.291249                            5.897174       0.109162       2.108150                    0.999408      22.163352      61.685689       0.620865       0.465566      -1.028750       0.000679       0.002480      -0.015377       0.015591       0.004665      -0.006694       0.006679      -0.034520       0.094552      -0.034505       0.001093       0.033412              8.017977       8.531073      -0.484381       1.544983       4.186167       0.801083      11.336692          -0.000002
           94              C       2.898707       9.495533      16.055186      -0.569407      26.489929 0.43841976E+03  0.10322927E+05                                 7.451496                            6.683464       0.175380       2.030267                    0.996289      31.861950      91.494480       0.680846       0.382071      -1.087983       0.029916       0.001351       0.029341       0.041924       0.005299       0.012413      -0.012907       0.000771       0.053864      -0.022263      -0.003666       0.025929              7.756821       7.541961      -0.014751       1.093354       7.563523       0.423038       8.164980          -0.000001
           95              C       6.050594       1.037837      17.112490       0.485008      22.422742 0.27293460E+03  0.57822190E+04                                 7.214470                            5.825066       0.102972       2.078629                    0.999610      23.613081      67.076003       0.620149       0.466202      -1.021959       0.038323       0.043835       0.124105       0.137085       0.062208      -0.091998      -0.030126       0.166027      -0.117267      -0.084666      -0.083771       0.168436              7.998199       5.975993      -2.470092       1.452963      11.636912      -1.051075       6.381692          -0.000001
           96              C       5.615344       0.524534      15.716673       0.496144      23.127430 0.27916170E+03  0.59350587E+04                                 7.339863                            5.880677       0.076650       2.068027                    0.999599      23.523638      66.480357       0.620164       0.464548      -1.025027      -0.032281      -0.041591      -0.131717       0.141849       0.078071      -0.077509      -0.031030       0.124515      -0.105855      -0.084396      -0.069754       0.154150              8.178272       6.451655      -2.948954       1.505567      11.653417      -0.761771       6.429743          -0.000001
           97              N       8.566662       3.508877       4.580916      -0.458295      42.591387 0.71469306E+03  0.18662517E+05                                10.118083                            8.623058      -0.027023       1.973048                    0.998042      31.732418      90.276068       0.601203       0.390152      -1.102729      -0.106682       0.089656       0.051989       0.148735       0.082997      -0.023352       0.012243      -0.025745       0.287447      -0.134764       0.035540       0.099224             11.178874      11.995503      -3.968556      -0.073441       9.923779       0.677205      11.617340           0.000000
           98              N       6.873734       4.837622       4.092929      -0.321364      25.648663 0.36632261E+03  0.81454690E+04                                 7.170408                            6.104539       0.196738       2.111724                    0.999489      26.355178      70.643195       0.722072       0.381481      -1.101903       0.002186      -0.008855       0.078779       0.079305      -0.031541       0.008562      -0.007085       0.022460       0.132958      -0.055647       0.007946       0.047701              7.614836       7.698079      -2.872320      -0.437053       6.793829       0.961265       8.352600           0.000001
           99              N       0.846545       7.411997       6.902147      -0.437330      41.671591 0.67033032E+03  0.17255517E+05                                 9.997130                            8.368440      -0.029908       1.969016                    0.998634      31.354155      89.062739       0.607345       0.391770      -1.099698      -0.094659      -0.026652       0.116211       0.152236      -0.026912       0.078679       0.009258      -0.172341       0.103195      -0.142849       0.068445       0.074404             11.076468      14.530317       1.159924       0.093602       6.531438      -0.944494      12.167648          -0.000002
          100              N       8.940056       7.061558       7.506635      -0.324006      29.340143 0.43157840E+03  0.10054054E+05                                 8.103467                            6.803818      -0.261940       1.958609                    0.997343      27.652356      77.266117       0.653654       0.402232      -1.081340       0.051394      -0.008633       0.056031       0.076520      -0.003839       0.022099      -0.007855       0.065372       0.100499      -0.050225       0.000968       0.049257              8.820734      10.944262       1.117523       0.248501       4.787840      -0.701507      10.730100           0.000001
          101              N       5.395521       9.124877       6.409765      -0.458295      42.591389 0.71469342E+03  0.18662528E+05                                10.118083                            8.623060      -0.027023       1.973049                    0.998042      31.732417      90.276063       0.601203       0.390152      -1.102729       0.106682       0.089656      -0.051989       0.148735      -0.082997      -0.023352      -0.012243      -0.025745       0.287447      -0.134764       0.035540       0.099224             11.178873      11.995501       3.968553      -0.073440       9.923778      -0.677205      11.617339           0.000000
          102              N       7.088449      10.453622       6.897751      -0.321364      25.648659 0.36632251E+03  0.81454663E+04                                 7.170408                            6.104539       0.196738       2.111724                    0.999489      26.355178      70.643198       0.722072       0.381481      -1.101903      -0.002186      -0.008855      -0.078779       0.079305       0.031541       0.008562       0.007085       0.022459       0.132958      -0.055647       0.007946       0.047701              7.614836       7.698076       2.872319      -0.437055       6.793829      -0.961267       8.352603           0.000001
          103              N       2.925638       1.795997       4.088533      -0.437330      41.671593 0.67033038E+03  0.17255518E+05                                 9.997131                            8.368441      -0.029908       1.969016                    0.998634      31.354153      89.062731       0.607345       0.391770      -1.099698       0.094659      -0.026652      -0.116211       0.152236       0.026912       0.078679      -0.009258      -0.172341       0.103195      -0.142849       0.068445       0.074404             11.076467      14.530314      -1.159923       0.093610       6.531437       0.944494      12.167651          -0.000002
          104              N       5.022127       1.445558       3.484046      -0.324007      29.340142 0.43157862E+03  0.10054060E+05                                 8.103468                            6.803820      -0.261940       1.958609                    0.997343      27.652357      77.266122       0.653653       0.402232      -1.081340      -0.051394      -0.008633      -0.056031       0.076520       0.003839       0.022099       0.007855       0.065372       0.100499      -0.050225       0.000968       0.049257              8.820733      10.944265      -1.117523       0.248504       4.787841       0.701506      10.730094           0.000001
          105              N      -1.022297       7.723123      17.400445      -0.458295      42.591385 0.71469302E+03  0.18662515E+05                                10.118082                            8.623057      -0.027023       1.973048                    0.998042      31.732417      90.276062       0.601203       0.390152      -1.102729       0.106682      -0.089656      -0.051989       0.148735       0.082997      -0.023352       0.012243      -0.025745       0.287447      -0.134764       0.035540       0.099224             11.178873      11.995502      -3.968555      -0.073441       9.923778       0.677205      11.617339           0.000001
          106              N       0.670631       6.394378      17.888432      -0.321364      25.648665 0.36632263E+03  0.81454697E+04                                 7.170409                            6.104540       0.196738       2.111724                    0.999489      26.355179      70.643202       0.722072       0.381481      -1.101903      -0.002186       0.008855      -0.078779       0.079305      -0.031541       0.008562      -0.007085       0.022460       0.132958      -0.055647       0.007946       0.047701              7.614837       7.698080      -2.872321      -0.437053       6.793830       0.961266       8.352600           0.000001
          107              N       6.697820       3.820003      15.079214      -0.437330      41.671591 0.67033032E+03  0.17255517E+05                                 9.997130                            8.368440      -0.029908       1.969016                    0.998634      31.354155      89.062740       0.607345       0.391770      -1.099698       0.094659       0.026652      -0.116211       0.152236      -0.026912       0.078679       0.009258      -0.172341       0.103195      -0.142849       0.068445       0.074404             11.076468      14.530317       1.159924       0.093601       6.531438      -0.944494      12.167648          -0.000002
          108              N      -1.395691       4.170442      14.474726      -0.324006      29.340143 0.43157843E+03  0.10054055E+05                                 8.103468                            6.803818      -0.261941       1.958609                    0.997343      27.652356      77.266119       0.653654       0.402232      -1.081340      -0.051394       0.008633      -0.056031       0.076520      -0.003839       0.022099      -0.007855       0.065372       0.100499      -0.050225       0.000968       0.049257              8.820735      10.944263       1.117523       0.248501       4.787840      -0.701507      10.730101           0.000001
          109              N       2.148844       2.107123      15.571596      -0.458295      42.591387 0.71469338E+03  0.18662526E+05                                10.118083                            8.623060      -0.027023       1.973048                    0.998042      31.732416      90.276060       0.601203       0.390152      -1.102729      -0.106682      -0.089656       0.051989       0.148735      -0.082997      -0.023352      -0.012243      -0.025745       0.287447      -0.134764       0.035540       0.099224             11.178872      11.995500       3.968553      -0.073440       9.923778      -0.677205      11.617339           0.000000
          110              N       0.455916       0.778378      15.083610      -0.321364      25.648660 0.36632253E+03  0.81454669E+04                                 7.170408                            6.104539       0.196739       2.111724                    0.999489      26.355179      70.643200       0.722072       0.381481      -1.101903       0.002187       0.008854       0.078779       0.079305       0.031541       0.008562       0.007085       0.022459       0.132958      -0.055647       0.007946       0.047701              7.614836       7.698076       2.872319      -0.437055       6.793829      -0.961267       8.352603           0.000001
          111              N       4.618727       9.436003      17.892828      -0.437330      41.671595 0.67033041E+03  0.17255520E+05                                 9.997131                            8.368441      -0.029908       1.969016                    0.998634      31.354154      89.062737       0.607345       0.391770      -1.099698      -0.094659       0.026652       0.116211       0.152236       0.026912       0.078679      -0.009257      -0.172341       0.103195      -0.142849       0.068445       0.074404             11.076468      14.530315      -1.159923       0.093610       6.531437       0.944494      12.167652          -0.000002
          112              N       2.522238       9.786442      18.497315      -0.324007      29.340142 0.43157862E+03  0.10054060E+05                                 8.103468                            6.803820      -0.261941       1.958609                    0.997343      27.652357      77.266122       0.653653       0.402232      -1.081340       0.051394       0.008633       0.056031       0.076520       0.003839       0.022099       0.007855       0.065372       0.100499      -0.050225       0.000968       0.049257              8.820733      10.944265      -1.117523       0.248504       4.787841       0.701506      10.730094           0.000001
          113              O       7.979752       3.777322       8.111122      -0.720263      46.778379 0.67031463E+03  0.17053414E+05                                10.270614                            8.022577       0.208486       2.061178                    0.998045      30.725848      83.498713       0.668641       0.360065      -1.136424       0.151323      -0.021044      -0.061342       0.164634       0.030367       0.001417       0.019494      -0.050091      -0.016832      -0.038290      -0.010104       0.048394             11.867799       8.668558      -1.735696      -4.502111       8.065962       3.856600      18.868877           0.000002
          114              O      -0.587052       2.841696       6.985677      -0.546410      36.205472 0.52393011E+03  0.12535746E+05                                 8.760421                            7.150724       0.202565       2.123184                    0.996377      27.416785      72.306370       0.699474       0.365981      -1.131554       0.000364       0.013375       0.065367       0.066722       0.011801      -0.010733       0.039059      -0.005286      -0.286614      -0.106500       0.042029       0.064471              9.873146      13.209463      -4.399138      -1.784685       9.544925       1.663534       6.865051           0.000002
          115              O       6.085611       5.766509       7.500040      -0.743488      48.756242 0.83467615E+03  0.22426892E+05                                10.611857                            9.053994      -0.010806       1.987981                    0.996705      32.001358      89.311025       0.618958       0.368293      -1.130260      -0.006439       0.079795      -0.109566       0.135696       0.057648       0.021417       0.017850       0.011147       0.045870      -0.065580      -0.000095       0.065675             11.499058       9.770529      -0.584871       2.434647       7.959680       0.133054      16.766966          -0.000002
          116              O       3.090156       7.599571       8.436446      -0.578814      43.230615 0.61636635E+03  0.15372405E+05                                 9.944765                            7.820111       0.013304       2.055276                    0.993838      28.335986      76.518767       0.660062       0.372064      -1.125902      -0.014741       0.004432       0.041811       0.044554       0.015204      -0.081681       0.017700      -0.119368      -0.090381      -0.122103       0.044397       0.077706             11.632908      15.699897       2.708035      -5.216535       7.679323      -1.886828      11.519504           0.000000
          117              O       5.149184       6.295536       5.552492      -0.580009      42.691122 0.61639674E+03  0.15348657E+05                                 9.825214                            7.772391       0.128328       2.084155                    0.997051      28.309146      75.985238       0.669292       0.367519      -1.131184       0.014787      -0.026117       0.012303       0.032437       0.046096       0.027842      -0.036608       0.003794      -0.076112      -0.075374       0.016108       0.059266             11.680424      15.705241      -6.086399       2.348664      12.237618      -1.898391       7.098415          -0.000002
          118              O       2.027473       7.075037      10.289475      -0.781793      53.343609 0.72000755E+03  0.18672641E+05                                11.230080                            8.295668       0.214722       2.043039                    0.998750      32.224812      88.797552       0.658932       0.358424      -1.136226       0.037662       0.027902      -0.152274       0.159325      -0.004302      -0.029538       0.008033      -0.154028      -0.042802      -0.082645      -0.002458       0.085103             13.539642       8.662729       0.695452      -2.404923       6.903121      -3.523547      25.053077          -0.000000
          119              O      -0.715915       7.136813      11.028049      -0.642848      41.951983 0.59411396E+03  0.14700787E+05                                 9.685868                            7.635162       0.103075       2.054925                    0.996948      29.383293      79.367740       0.672725       0.367958      -1.127575      -0.110654       0.027586      -0.030236       0.117981      -0.035165       0.007468       0.015437      -0.109119      -0.057475      -0.058787      -0.017412       0.076199             11.314658       7.908970       0.596682       3.879988       6.217406       0.642369      19.817598           0.000003
          120              O       7.705648       6.572966       9.821272      -0.693283      38.660162 0.64813951E+03  0.16329836E+05                                 9.031480                            7.905672       0.302521       2.114215                    0.996297      29.851109      80.385076       0.672283       0.361610      -1.136690       0.075573       0.096717       0.023325       0.124938      -0.015157       0.046254       0.010346      -0.015826      -0.131731      -0.072164       0.027185       0.044979              9.499687      13.012691       2.518337       0.854754       7.384670      -0.434215       8.101700          -0.000002
          121              O       2.907688       5.375635       6.853788      -0.619847      41.934246 0.67627411E+03  0.17297226E+05                                 9.724631                            8.218501       0.020056       2.015732                    0.997668      30.144890      82.983681       0.639379       0.374536      -1.121765      -0.031126      -0.069783      -0.006004       0.076645       0.026281      -0.057658       0.092041       0.070153      -0.188709      -0.147987       0.057890       0.090097             10.900543      10.055933       3.425666       1.953516      14.110659       4.081486       8.535038           0.000001
          122              O       1.966096       3.408912       6.405369      -0.576174      39.425444 0.59487074E+03  0.14736648E+05                                 9.349188                            7.698840      -0.001185       2.032103                    0.996812      28.861266      78.218694       0.661715       0.373645      -1.122310       0.026531       0.051199       0.053555       0.078698       0.006780      -0.080453       0.011037      -0.015781      -0.279196      -0.132069       0.055221       0.076847             10.682202       8.330604       2.906002      -0.101959      17.666517       0.662501       6.049486          -0.000001
          123              O       2.248363       6.250608       4.407263      -0.591035      39.187057 0.57902945E+03  0.14232885E+05                                 9.257811                            7.548481       0.013243       2.036579                    0.995875      28.888002      77.721291       0.675249       0.369020      -1.126986      -0.028691      -0.045338      -0.049444       0.072962       0.011763      -0.054000       0.011726      -0.043945      -0.311410      -0.124020       0.047169       0.076851             10.654941       8.316104       3.759442      -0.202385      17.507609      -0.377711       6.141110           0.000001
          124              O       1.136470       4.331059       4.044570      -0.603311      38.200610 0.58965008E+03  0.14537245E+05                                 9.014302                            7.571633       0.311979       2.120286                    0.998258      29.073625      77.938984       0.681400       0.364599      -1.132153       0.037827       0.072679      -0.024291       0.085458       0.004666      -0.032066       0.078020       0.058276      -0.160628      -0.114925       0.042282       0.072643             10.090156       9.310953       3.705233       2.143177      13.229931       3.704911       7.729585          -0.000001
          125              O       5.982431       9.393322       2.879558      -0.720263      46.778380 0.67031482E+03  0.17053420E+05                                10.270613                            8.022578       0.208486       2.061178                    0.998045      30.725848      83.498710       0.668641       0.360065      -1.136424      -0.151323      -0.021044       0.061342       0.164634      -0.030367       0.001417      -0.019494      -0.050091      -0.016832      -0.038290      -0.010104       0.048394             11.867798       8.668562       1.735696      -4.502113       8.065962      -3.856597      18.868869           0.000001
          126              O       4.359234       8.457696       4.005004      -0.546410      36.205481 0.52393005E+03  0.12535744E+05                                 8.760422                            7.150723       0.202565       2.123184                    0.996377      27.416786      72.306369       0.699474       0.365980      -1.131554      -0.000364       0.013375      -0.065367       0.066722      -0.011801      -0.010734      -0.039059      -0.005286      -0.286614      -0.106500       0.042029       0.064471              9.873149      13.209470       4.399138      -1.784691       9.544924      -1.663536       6.865052           0.000002
          127              O       7.876571       0.150509       3.490640      -0.743488      48.756244 0.83467610E+03  0.22426891E+05                                10.611858                            9.053994      -0.010806       1.987980                    0.996705      32.001358      89.311026       0.618958       0.368293      -1.130260       0.006439       0.079795       0.109566       0.135696      -0.057648       0.021417      -0.017850       0.011147       0.045870      -0.065580      -0.000095       0.065675             11.499060       9.770529       0.584870       2.434644       7.959681      -0.133055      16.766969          -0.000002
          128              O       0.682026       1.983571       2.554234      -0.578814      43.230622 0.61636641E+03  0.15372407E+05                                 9.944766                            7.820111       0.013304       2.055276                    0.993838      28.335988      76.518771       0.660063       0.372064      -1.125902       0.014741       0.004432      -0.041811       0.044554      -0.015204      -0.081681      -0.017700      -0.119368      -0.090381      -0.122103       0.044397       0.077707             11.632910      15.699899      -2.708035      -5.216537       7.679323       1.886829      11.519506           0.000000
          129              O       8.812999       0.679536       5.438189      -0.580009      42.691147 0.61639745E+03  0.15348678E+05                                 9.825219                            7.772396       0.128328       2.084155                    0.997051      28.309147      75.985242       0.669292       0.367519      -1.131184      -0.014787      -0.026117      -0.012303       0.032437      -0.046096       0.027842       0.036608       0.003794      -0.076112      -0.075374       0.016108       0.059266             11.680430      15.705251       6.086400       2.348663      12.237622       1.898390       7.098416          -0.000002
          130              O       1.744709       1.459037       0.701205      -0.781793      53.343623 0.72000766E+03  0.18672645E+05                                11.230082                            8.295668       0.214722       2.043039                    0.998750      32.224814      88.797560       0.658932       0.358424      -1.136226      -0.037662       0.027902       0.152274       0.159325       0.004302      -0.029538      -0.008033      -0.154029      -0.042802      -0.082645      -0.002458       0.085103             13.539646       8.662731      -0.695452      -2.404923       6.903122       3.523548      25.053086          -0.000000
          131              O       4.488098       1.520813      -0.037368      -0.642848      41.951969 0.59411393E+03  0.14700786E+05                                 9.685866                            7.635162       0.103075       2.054925                    0.996948      29.383292      79.367735       0.672725       0.367958      -1.127575       0.110654       0.027586       0.030236       0.117981       0.035165       0.007468      -0.015437      -0.109119      -0.057475      -0.058787      -0.017412       0.076199             11.314653       7.908969      -0.596683       3.879987       6.217405      -0.642370      19.817586           0.000003
          132              O       6.256534       0.956966       1.169408      -0.693283      38.660138 0.64813880E+03  0.16329814E+05                                 9.031476                            7.905667       0.302522       2.114215                    0.996297      29.851106      80.385063       0.672284       0.361610      -1.136690      -0.075573       0.096717      -0.023325       0.124938       0.015157       0.046254      -0.010346      -0.015826      -0.131731      -0.072164       0.027185       0.044979              9.499682      13.012687      -2.518338       0.854754       7.384665       0.434213       8.101695          -0.000002
          133              O       0.864494      10.991635       4.136892      -0.619847      41.934259 0.67627443E+03  0.17297236E+05                                 9.724633                            8.218503       0.020056       2.015732                    0.997668      30.144890      82.983681       0.639379       0.374536      -1.121765       0.031126      -0.069783       0.006004       0.076645      -0.026281      -0.057658      -0.092041       0.070153      -0.188709      -0.147987       0.057890       0.090097             10.900546      10.055940      -3.425670       1.953517      14.110658      -4.081486       8.535039           0.000001
          134              O       1.806087       9.024912       4.585312      -0.576174      39.425442 0.59487056E+03  0.14736643E+05                                 9.349188                            7.698838      -0.001185       2.032103                    0.996812      28.861266      78.218694       0.661715       0.373645      -1.122310      -0.026531       0.051199      -0.053555       0.078698      -0.006780      -0.080453      -0.011037      -0.015781      -0.279196      -0.132069       0.055221       0.076847             10.682202       8.330606      -2.906005      -0.101958      17.666516      -0.662505       6.049486          -0.000001
          135              O       1.523819       0.634608       6.583418      -0.591035      39.187097 0.57903005E+03  0.14232904E+05                                 9.257819                            7.548486       0.013242       2.036579                    0.995875      28.888008      77.721328       0.675249       0.369020      -1.126986       0.028691      -0.045338       0.049444       0.072962      -0.011763      -0.054000      -0.011726      -0.043945      -0.311411      -0.124020       0.047169       0.076851             10.654951       8.316112      -3.759448      -0.202385      17.507626       0.377711       6.141115           0.000002
          136              O       2.635712       9.947059       6.946110      -0.603311      38.200616 0.58965008E+03  0.14537245E+05                                 9.014304                            7.571634       0.311978       2.120286                    0.998258      29.073628      77.939003       0.681400       0.364600      -1.132153      -0.037827       0.072679       0.024291       0.085458      -0.004666      -0.032066      -0.078020       0.058276      -0.160629      -0.114925       0.042282       0.072643             10.090159       9.310954      -3.705236       2.143176      13.229938      -3.704910       7.729584          -0.000001
          137              O      -0.435387       7.454678      13.870239      -0.720263      46.778382 0.67031469E+03  0.17053416E+05                                10.270613                            8.022577       0.208485       2.061178                    0.998045      30.725851      83.498720       0.668641       0.360065      -1.136424      -0.151323       0.021044       0.061342       0.164634       0.030367       0.001417       0.019494      -0.050091      -0.016832      -0.038290      -0.010104       0.048394             11.867799       8.668558      -1.735695      -4.502110       8.065962       3.856600      18.868876           0.000001
          138              O       8.131417       8.390304      14.995684      -0.546410      36.205472 0.52393011E+03  0.12535746E+05                                 8.760421                            7.150724       0.202564       2.123184                    0.996377      27.416786      72.306372       0.699474       0.365981      -1.131554      -0.000364      -0.013375      -0.065367       0.066722       0.011801      -0.010734       0.039059      -0.005286      -0.286614      -0.106500       0.042029       0.064471              9.873146      13.209462      -4.399137      -1.784685       9.544925       1.663534       6.865050           0.000002
          139              O       1.458754       5.465491      14.481321      -0.743488      48.756247 0.83467629E+03  0.22426897E+05                                10.611858                            9.053996      -0.010807       1.987980                    0.996705      32.001360      89.311036       0.618958       0.368293      -1.130260       0.006439      -0.079795       0.109566       0.135696       0.057648       0.021417       0.017850       0.011147       0.045870      -0.065580      -0.000095       0.065675             11.499060       9.770531      -0.584871       2.434647       7.959681       0.133054      16.766967          -0.000002
          140              O       4.454209       3.632429      13.544915      -0.578814      43.230616 0.61636636E+03  0.15372406E+05                                 9.944765                            7.820110       0.013304       2.055276                    0.993838      28.335987      76.518768       0.660063       0.372064      -1.125902       0.014741      -0.004432      -0.041811       0.044554       0.015204      -0.081681       0.017700      -0.119368      -0.090381      -0.122103       0.044397       0.077707             11.632908      15.699896       2.708034      -5.216535       7.679323      -1.886828      11.519504           0.000000
          141              O       2.395181       4.936464      16.428869      -0.580009      42.691122 0.61639673E+03  0.15348656E+05                                 9.825215                            7.772392       0.128328       2.084155                    0.997051      28.309145      75.985237       0.669292       0.367519      -1.131184      -0.014787       0.026117      -0.012303       0.032437       0.046096       0.027842      -0.036608       0.003794      -0.076112      -0.075374       0.016108       0.059266             11.680425      15.705242      -6.086399       2.348664      12.237618      -1.898391       7.098415          -0.000002
          142              O       5.516892       4.156963      11.691886      -0.781793      53.343598 0.72000737E+03  0.18672635E+05                                11.230078                            8.295666       0.214722       2.043039                    0.998750      32.224810      88.797540       0.658932       0.358424      -1.136226      -0.037662      -0.027902       0.152274       0.159325      -0.004302      -0.029538       0.008033      -0.154029      -0.042802      -0.082645      -0.002458       0.085103             13.539640       8.662728       0.695452      -2.404922       6.903120      -3.523547      25.053072          -0.000000
          143              O       8.260280       4.095187      10.953312      -0.642848      41.951992 0.59411408E+03  0.14700791E+05                                 9.685870                            7.635163       0.103075       2.054925                    0.996948      29.383295      79.367749       0.672724       0.367958      -1.127575       0.110654      -0.027586       0.030236       0.117981      -0.035165       0.007468       0.015437      -0.109119      -0.057475      -0.058787      -0.017412       0.076199             11.314660       7.908971       0.596682       3.879989       6.217407       0.642369      19.817602           0.000003
          144              O      -0.161283       4.659034      12.160089      -0.693284      38.660169 0.64813964E+03  0.16329841E+05                                 9.031481                            7.905673       0.302521       2.114215                    0.996297      29.851111      80.385085       0.672283       0.361610      -1.136690      -0.075573      -0.096717      -0.023325       0.124938      -0.015157       0.046254       0.010346      -0.015826      -0.131731      -0.072164       0.027185       0.044979              9.499689      13.012693       2.518338       0.854754       7.384671      -0.434215       8.101701          -0.000002
          145              O       4.636677       5.856365      15.127573      -0.619847      41.934251 0.67627420E+03  0.17297229E+05                                 9.724632                            8.218502       0.020056       2.015732                    0.997668      30.144892      82.983688       0.639379       0.374536      -1.121765       0.031126       0.069782       0.006004       0.076645       0.026281      -0.057658       0.092041       0.070153      -0.188709      -0.147987       0.057890       0.090097             10.900544      10.055934       3.425666       1.953516      14.110660       4.081487       8.535039           0.000001
          146              O       5.578269       7.823088      15.575992      -0.576174      39.425450 0.59487084E+03  0.14736652E+05                                 9.349189                            7.698841      -0.001185       2.032103                    0.996812      28.861268      78.218703       0.661715       0.373645      -1.122310      -0.026531      -0.051199      -0.053555       0.078698       0.006780      -0.080453       0.011037      -0.015781      -0.279196      -0.132069       0.055221       0.076847             10.682204       8.330605       2.906002      -0.101959      17.666519       0.662501       6.049487          -0.000001
          147              O       5.296002       4.981392      17.574098      -0.591036      39.187083 0.57902990E+03  0.14232900E+05                                 9.257816                            7.548485       0.013243       2.036579                    0.995875      28.888008      77.721321       0.675249       0.369020      -1.126986       0.028691       0.045338       0.049444       0.072962       0.011763      -0.053999       0.011726      -0.043945      -0.311411      -0.124020       0.047169       0.076851             10.654947       8.316108       3.759445      -0.202385      17.507620      -0.377711       6.141114           0.000002
          148              O       6.407895       6.900941      17.936791      -0.603311      38.200624 0.58965035E+03  0.14537253E+05                                 9.014305                            7.571635       0.311979       2.120286                    0.998258      29.073629      77.939002       0.681400       0.364600      -1.132153      -0.037827      -0.072679       0.024291       0.085458       0.004666      -0.032066       0.078020       0.058276      -0.160629      -0.114925       0.042282       0.072643             10.090160       9.310956       3.705235       2.143178      13.229936       3.704912       7.729587          -0.000001
          149              O       1.561934       1.838678      19.101803      -0.720263      46.778384 0.67031491E+03  0.17053423E+05                                10.270614                            8.022579       0.208486       2.061178                    0.998045      30.725850      83.498717       0.668641       0.360065      -1.136424       0.151323       0.021044      -0.061342       0.164634      -0.030367       0.001417      -0.019494      -0.050091      -0.016832      -0.038290      -0.010104       0.048394             11.867799       8.668563       1.735697      -4.502113       8.065962      -3.856598      18.868870           0.000001
          150              O       3.185131       2.774304      17.976357      -0.546410      36.205479 0.52393002E+03  0.12535743E+05                                 8.760422                            7.150723       0.202565       2.123184                    0.996377      27.416784      72.306364       0.699474       0.365981      -1.131554       0.000364      -0.013375       0.065367       0.066722      -0.011801      -0.010733      -0.039059      -0.005285      -0.286613      -0.106500       0.042029       0.064471              9.873149      13.209470       4.399139      -1.784691       9.544924      -1.663536       6.865052           0.000002
          151              O      -0.332206      11.081491      18.490721      -0.743488      48.756252 0.83467628E+03  0.22426897E+05                                10.611859                            9.053995      -0.010807       1.987980                    0.996705      32.001361      89.311039       0.618958       0.368293      -1.130260      -0.006439      -0.079795      -0.109566       0.135696      -0.057648       0.021417      -0.017850       0.011147       0.045870      -0.065580      -0.000095       0.065675             11.499061       9.770530       0.584870       2.434644       7.959682      -0.133055      16.766970          -0.000002
          152              O       6.862339       9.248429      19.427127      -0.578814      43.230618 0.61636632E+03  0.15372405E+05                                 9.944766                            7.820110       0.013304       2.055276                    0.993838      28.335986      76.518765       0.660063       0.372064      -1.125902      -0.014741      -0.004432       0.041811       0.044554      -0.015204      -0.081681      -0.017700      -0.119368      -0.090381      -0.122103       0.044397       0.077707             11.632909      15.699898      -2.708035      -5.216537       7.679323       1.886829      11.519506           0.000000
          153              O      -1.268634      10.552464      16.543172      -0.580009      42.691144 0.61639740E+03  0.15348676E+05                                 9.825218                            7.772396       0.128328       2.084155                    0.997051      28.309146      75.985238       0.669292       0.367519      -1.131184       0.014787       0.026117       0.012303       0.032437      -0.046096       0.027842       0.036608       0.003794      -0.076112      -0.075374       0.016108       0.059266             11.680429      15.705250       6.086400       2.348663      12.237621       1.898390       7.098416          -0.000002
          154              O       5.799656       9.772963      21.280156      -0.781793      53.343619 0.72000757E+03  0.18672642E+05                                11.230081                            8.295668       0.214722       2.043039                    0.998750      32.224812      88.797552       0.658932       0.358424      -1.136226       0.037662      -0.027902      -0.152274       0.159325       0.004302      -0.029538      -0.008033      -0.154029      -0.042801      -0.082645      -0.002458       0.085103             13.539646       8.662730      -0.695452      -2.404923       6.903122       3.523548      25.053085          -0.000000
          155              O       5.701902       9.711187       0.037368      -0.642848      41.951973 0.59411399E+03  0.14700788E+05                                 9.685867                            7.635162       0.103075       2.054925                    0.996948      29.383293      79.367739       0.672725       0.367958      -1.127575      -0.110654      -0.027586      -0.030235       0.117981       0.035165       0.007468      -0.015437      -0.109119      -0.057475      -0.058787      -0.017412       0.076199             11.314654       7.908970      -0.596683       3.879988       6.217406      -0.642370      19.817588           0.000003
          156              O       1.287831      10.275034      20.811953      -0.693284      38.660153 0.64813911E+03  0.16329824E+05                                 9.031479                            7.905670       0.302521       2.114215                    0.996297      29.851111      80.385085       0.672283       0.361610      -1.136690       0.075573      -0.096717       0.023325       0.124938       0.015157       0.046254      -0.010346      -0.015826      -0.131731      -0.072164       0.027185       0.044979              9.499686      13.012691      -2.518339       0.854754       7.384667       0.434213       8.101698          -0.000002
          157              O       6.679871       0.240365      17.844469      -0.619847      41.934259 0.67627443E+03  0.17297236E+05                                 9.724633                            8.218503       0.020056       2.015732                    0.997668      30.144891      82.983682       0.639379       0.374536      -1.121765      -0.031126       0.069782      -0.006004       0.076645      -0.026281      -0.057658      -0.092040       0.070153      -0.188708      -0.147987       0.057890       0.090097             10.900545      10.055939      -3.425669       1.953517      14.110657      -4.081485       8.535039           0.000001
          158              O       5.738278       2.207088      17.396049      -0.576174      39.425432 0.59487036E+03  0.14736637E+05                                 9.349185                            7.698837      -0.001185       2.032103                    0.996812      28.861263      78.218679       0.661715       0.373645      -1.122310       0.026531      -0.051199       0.053555       0.078698      -0.006780      -0.080453      -0.011037      -0.015781      -0.279195      -0.132069       0.055221       0.076847             10.682200       8.330604      -2.906004      -0.101958      17.666512      -0.662505       6.049485          -0.000001
          159              O       6.020546      10.597392      15.397943      -0.591035      39.187086 0.57902985E+03  0.14232898E+05                                 9.257816                            7.548484       0.013242       2.036579                    0.995875      28.888008      77.721318       0.675249       0.369020      -1.126986      -0.028691       0.045338      -0.049444       0.072962      -0.011763      -0.054000      -0.011726      -0.043945      -0.311411      -0.124020       0.047169       0.076851             10.654948       8.316110      -3.759447      -0.202385      17.507620       0.377711       6.141113           0.000002
          160              O       4.908653       1.284941      15.035251      -0.603311      38.200612 0.58965001E+03  0.14537243E+05                                 9.014303                            7.571633       0.311978       2.120286                    0.998258      29.073628      77.939000       0.681400       0.364600      -1.132153       0.037827      -0.072679      -0.024291       0.085458      -0.004666      -0.032066      -0.078020       0.058276      -0.160629      -0.114925       0.042282       0.072643             10.090157       9.310953      -3.705236       2.143176      13.229936      -3.704909       7.729583          -0.000001

******************************************************
Auxiliary information for the entire system
The total spin magnetic moment of the unit cell is   0.000058
The total net atomic charge of the unit cell is   -0.000000
Accuracy of reproducing the electrostatic potential in the unit cell:
  The inner radius (bohr) =    5.0000
  The outer radius (bohr) =   12.0000
  Valid grid points have density less than (e/(bohr^3)) =    0.0001
  The number of valid grid points were=        58676
  The rms potential error without charges in kcal/mol is=     14.27725
  The rms potential error with partial charges in kcal/mol is=      2.20562
  The RRMSE value at monopole order=      0.15448
  The rms potential error with partial charges and cloud penetration in kcal/mol is=      2.20431
  The RRMSE value at monopole order with cloud penetration is=      0.15439
  The rms potential error with partial charges and atomic dipoles in kcal/mol is=      0.89297
  The RRMSE value at dipole order=      0.06255
  The rms potential error with partial charges, atomic dipoles and cloud penetration in kcal/mol is=      0.88555
  The RRMSE value at dipole order with cloud penetration=      0.06203

******************************************************
The electron densities and ab initio electrostatic potential were computed in VASP using the PBE functional and
projector augmented wave method. See the main text of the journal article for a description of computational details.
The atomic charges, dipoles, and quadrupoles were computed with the DDEC6 method as described in
(a) T. A. Manz and N. Gabaldon Limas, RSC Adv. 6 (2016) 47771-47801 DOI: 10.1039/c6ra04656h
(b) N. Gabaldon Limas and T. A. Manz, RSC Adv. 8 (2018) 2678-2707 DOI: 10.1039/c7ra11829e.
For each atom in the material, the electron cloud parameters were fit to the spherically averaged atom-in-material
electron density using radial positions for which this density was between 10^-4 and 10^-2 electrons per cubic bohr.
The polarizabilities, dispersion coefficients, and quantum Drude oscillator (QDO) parameters were fit using the MCLF method.
The magnetic structure of the system was optimized in VASP from the default ferromagnetic initial guess using spin polarization.
The atomic spin moments (ASMs) were computed on this optimized magnetic structure using the DDEC6 partition as inputs
to the method of T. A. Manz and D. S. Sholl, J. Chem. Theory Comput. 7 (2011) 4146-4164 DOI: 10.1021/ct200539n.
The RMSE and RRMSE were computed using a uniform grid with Ewald summation.
