# Supplementary material for: A collection of forcefield precursors for metal–organic frameworks
Source: RSC Adv. 2019 Nov 13;9(63):36492–507. doi: 10.1039/c9ra07327b (PMC9075174; doi:10.1039/c9ra07327b)
Supplement: RA-009-C9RA07327B-s3996 [file RA-009-C9RA07327B-s3996.xyz]

  160
jmolscript: load "" {1 1 1} spacegroup "x,y,z" unitcell [{     10.324600     0.000000     0.000000 }, {      0.000000    11.335900     0.000000 }, {     -2.831710     0.000000    22.135611 }]
Nd     7.004829     3.509935    17.145580     1.941161
Nd    -0.187783     6.604182    20.707864     2.196473
Nd     4.234506     9.177885    16.057836     1.941162
Nd     1.102518     0.936232    12.495552     2.196473
Nd     0.488061     7.825965     4.990031     1.941162
Nd     7.680673     4.731718     1.427747     2.196474
Nd     3.258384     2.158015     6.077775     1.941162
Nd     6.390372    10.399668     9.640059     2.196474
H      1.597019     4.270234    18.556283     0.314651
H     -0.192101     5.926409    14.713541     0.329981
H      3.363906     3.185388    15.720711     0.198964
H      1.913268     3.588946    16.156782     0.160807
H      2.944427     4.696463    15.747274     0.194834
H      2.248579     6.673444    12.962614     0.195531
H      0.793900     7.219835    12.752325     0.180704
H      1.964949     8.211726    13.073292     0.191958
H     -0.682284     9.938184    14.647134     0.314651
H      1.106836     0.258459    18.489876     0.329981
H      7.875429     8.853338    17.482706     0.198964
H     -0.998533     9.256896    17.046634     0.160807
H     -2.029692    10.364413    17.456143     0.194834
H     -1.333844     1.005494    20.240803     0.195531
H      0.120835     1.551885    20.451091     0.180704
H     -1.050214     2.543776    20.130125     0.191958
H      5.895871     7.065666     3.579328     0.314651
H      7.684991     5.409491     7.422070     0.329981
H      4.128984     8.150512     6.414900     0.198964
H      5.579622     7.746954     5.978829     0.160807
H      4.548463     6.639437     6.388337     0.194834
H      5.244311     4.662456     9.172997     0.195531
H      6.698990     4.116065     9.383286     0.180704
H      5.527941     3.124174     9.062319     0.191958
H      8.175174     1.397716     7.488477     0.314651
H      6.386054    11.077441     3.645735     0.329981
H     -0.382539     2.482562     4.652905     0.198964
H      8.491423     2.079004     5.088977     0.160807
H      9.522582     0.971487     4.679468     0.194834
H      8.826734    10.330406     1.894808     0.195531
H      7.372055     9.784015     1.684520     0.180704
H      8.543104     8.792124     2.005486     0.191958
C      4.474155     3.976634    19.406290     0.021112
C      3.163035     4.194283    19.784809    -0.004625
C      3.295349     3.948294    17.604451     0.470673
C      5.726518     3.955096    20.205386     0.678040
C      2.405514     4.350718    21.057607     0.674551
C      2.837586     3.845137    16.178918    -0.573746
C      5.570103     6.142924    15.826962     0.493543
C      6.016361     6.664376    17.197156     0.487480
C      1.428071     7.268579    16.858481    -0.022524
C      0.382699     6.441058    16.539729     0.000446
C      1.345150     7.181293    14.698046     0.452866
C      1.996878     7.729950    18.142347     0.646253
C     -0.555234     5.550057    17.310048     0.632934
C      1.612008     7.335461    13.241523    -0.562808
C      6.765180     9.644584    13.797126     0.021112
C      8.076300     9.862233    13.418607    -0.004625
C      7.943986     9.616244    15.598965     0.470673
C      5.512817     9.623046    12.998031     0.678040
C     -1.490779    10.018668    12.145810     0.674551
C     -1.922851     9.513087    17.024498    -0.573746
C      5.669232     0.474974    17.376455     0.493543
C      5.222974     0.996426    16.006260     0.487479
C     -0.513336     1.600629    16.344935    -0.022524
C      0.532036     0.773108    16.663688     0.000446
C     -0.430415     1.513343    18.505371     0.452866
C     -1.082143     2.062000    15.061070     0.646253
C      1.469969    11.218007    15.893369     0.632934
C     -0.697273     1.667511    19.961894    -0.562808
C      3.018735     7.359266     2.729321     0.021112
C      4.329855     7.141617     2.350802    -0.004625
C      4.197541     7.387606     4.531160     0.470673
C      1.766372     7.380804     1.930225     0.678040
C      5.087376     6.985182     1.078004     0.674551
C      4.655304     7.490763     5.956693    -0.573746
C      1.922787     5.192976     6.308649     0.493543
C      1.476529     4.671524     4.938455     0.487480
C      6.064819     4.067321     5.277130    -0.022524
C      7.110191     4.894842     5.595882     0.000446
C      6.147740     4.154607     7.437565     0.452867
C      5.496012     3.605950     3.993264     0.646253
C      8.048124     5.785843     4.825563     0.632934
C      5.880882     4.000439     8.894088    -0.562808
C      0.727710     1.691316     8.338485     0.021112
C     -0.583410     1.473667     8.717004    -0.004625
C     -0.451096     1.719656     6.536646     0.470673
C      1.980073     1.712854     9.137580     0.678040
C      8.983669     1.317232     9.989801     0.674551
C      9.415741     1.822813     5.111113    -0.573746
C      1.823658    10.860926     4.759156     0.493542
C      2.269916    10.339474     6.129351     0.487480
C      8.006226     9.735271     5.790676    -0.022524
C      6.960854    10.562792     5.471923     0.000446
C      7.923305     9.822557     3.630240     0.452866
C      8.575033     9.273900     7.074541     0.646253
C      6.022921     0.117893     6.242242     0.632934
C      8.190163     9.668389     2.173717    -0.562808
N      4.534918     3.820198    18.051591    -0.435668
N      2.447247     4.165943    18.624903    -0.320225
N      2.023791     7.722015    15.696362    -0.458709
N      0.358800     6.387780    15.185029    -0.320506
N      6.704417     9.488148    15.151826    -0.435668
N     -1.532512     9.833893    14.578513    -0.320225
N     -1.109056     2.054065    17.507055    -0.458709
N      0.555935     0.719830    18.018387    -0.320506
N      2.957972     7.515702     4.084020    -0.435668
N      5.045643     7.169957     3.510708    -0.320225
N      5.469099     3.613885     6.439249    -0.458709
N      7.134090     4.948120     6.950582    -0.320506
N      0.788473     1.847752     6.983785    -0.435668
N      9.025402     1.502007     7.557098    -0.320225
N      8.601946     9.281835     4.628556    -0.458709
N      6.936955    10.616070     4.117224    -0.320506
O      6.788355     3.639957    19.580276    -0.600585
O      5.724031     4.248695    21.419303    -0.782328
O      5.806169     4.145539     0.027227    -0.669154
O      1.199194     4.653387    20.931655    -0.675720
O      5.951158     5.003666    15.471243    -0.579924
O      4.853839     6.905830    15.146956    -0.618918
O      6.672269     5.881065    17.921212    -0.630233
O      5.700203     7.837641    17.497536    -0.582930
O      3.072495     8.362493    18.103609    -0.546377
O      1.413700     7.466957    19.222565    -0.735412
O     -0.459274     5.454835    18.553405    -0.745219
O     -1.364770     4.937918    16.608570    -0.597351
O      4.450980     9.307907    13.623140    -0.600585
O      5.515304     9.916645    11.784114    -0.782328
O      8.264876     9.813489    11.040579    -0.669154
O     -0.284459    10.321337    12.271761    -0.675720
O      5.288177    10.671616    17.732174    -0.579924
O      6.385496     1.237880    18.056461    -0.618918
O      4.567066     0.213115    15.282204    -0.630233
O      5.539132     2.169691    15.705880    -0.582930
O      8.166840     2.694543    15.099807    -0.546377
O     -0.498965     1.799007    13.980852    -0.735412
O      1.374009    11.122785    14.650011    -0.745219
O      2.279505    10.605868    16.594846    -0.597351
O      0.704535     7.695943     2.555335    -0.600585
O      1.768859     7.087205     0.716308    -0.782328
O      4.518431     7.190361    -0.027227    -0.669154
O      6.293696     6.682513     1.203956    -0.675720
O      1.541732     6.332234     6.664368    -0.579924
O      2.639051     4.430070     6.988655    -0.618918
O      0.820621     5.454835     4.214399    -0.630233
O      1.792687     3.498259     4.638075    -0.582931
O      4.420395     2.973407     4.032002    -0.546377
O      6.079190     3.868943     2.913046    -0.735412
O      7.952164     5.881065     3.582206    -0.745219
O      8.857660     6.397982     5.527041    -0.597351
O      3.041910     2.027993     8.512471    -0.600585
O      1.977586     1.419255    10.351497    -0.782328
O     -0.771986     1.522411    11.095032    -0.669154
O      7.777349     1.014563     9.863850    -0.675720
O      2.204713     0.664284     4.403437    -0.579924
O      1.107394    10.098020     4.079150    -0.618918
O      2.925824    11.122785     6.853407    -0.630233
O      1.953758     9.166209     6.429731    -0.582930
O     -0.673950     8.641357     7.035804    -0.546377
O      7.991855     9.536893     8.154759    -0.735412
O      6.118881     0.213115     7.485600    -0.745219
O      5.213385     0.730032     5.540765    -0.597351

The following XYZ coordinates are in angstroms. Other properties are in atomic units.
The sperically averaged electron density of each atom fit to a function of the form exp(a - br)
eigen_1, eigen_2 and eigen_3 are the three eigenvalues of traceless quadrupole moment tensor
  atom number  atomic symbol              X              Y              Z     net charge C6 coefficient C8 coefficient C10 coefficient fluctuating dipole atomic polarizability isotropic forcefield polarizability              a              b squared Pearson coefficient          <r^3>          <r^4>         wp_QDO          m_QDO          q_QDO       dipole_x       dipole_y       dipole_z         dipole            Qxy            Qxz            Qyz     Q(x^2-y^2)  Q(3z^2 - R^2)        eigen_1        eigen_2        eigen_3 static polarizability      alpha(xx)      alpha(xy)      alpha(xz)      alpha(yy)      alpha(yz)      alpha(zz) atomic spin moment
            1             Nd       7.004829       3.509935      17.145580       1.941161     234.151192 0.56208137E+04  0.22227973E+06                                25.051753                           20.312468       2.879206       2.510619                    0.999399      90.647296     228.508832       0.562662       0.275269      -1.330479       0.008747       0.024629      -0.028318       0.038536       0.058166       0.056482      -0.006732      -0.032610       0.497915      -0.151145      -0.026461       0.177606             31.340313      37.288307      -1.851379      -5.624894      39.048603       3.657520      17.684030           0.000062
            2             Nd      -0.187783       6.604182      20.707864       2.196473     119.290059 0.24337544E+04  0.78525189E+05                                15.642268                           12.885704       2.793832       2.556431                    0.998241      80.612738     187.056836       0.741999       0.255841      -1.347232       0.054395      -0.020029       0.013688       0.059560       0.046831       0.030801      -0.041986      -0.105818      -0.655301      -0.227575       0.045625       0.181950             18.300283      14.619253      -0.877404      -1.495650      11.354814       2.307579      28.926783           0.000003
            3             Nd       4.234506       9.177885      16.057836       1.941162     234.151187 0.56208126E+04  0.22227967E+06                                25.051749                           20.312463       2.879207       2.510619                    0.999399      90.647284     228.508782       0.562663       0.275269      -1.330479      -0.008747       0.024629       0.028318       0.038536      -0.058166       0.056482       0.006732      -0.032610       0.497914      -0.151145      -0.026461       0.177606             31.340310      37.288309       1.851374      -5.624895      39.048593      -3.657523      17.684028           0.000063
            4             Nd       1.102518       0.936232      12.495552       2.196473     119.290031 0.24337539E+04  0.78525170E+05                                15.642265                           12.885702       2.793833       2.556431                    0.998241      80.612737     187.056826       0.741999       0.255841      -1.347232      -0.054395      -0.020029      -0.013688       0.059560      -0.046831       0.030801       0.041986      -0.105818      -0.655302      -0.227575       0.045625       0.181950             18.300279      14.619249       0.877405      -1.495646      11.354813      -2.307580      28.926777           0.000002
            5             Nd       0.488061       7.825965       4.990031       1.941162     234.151126 0.56208119E+04  0.22227964E+06                                25.051745                           20.312462       2.879206       2.510619                    0.999399      90.647279     228.508767       0.562663       0.275269      -1.330479      -0.008747      -0.024629       0.028318       0.038536       0.058166       0.056482      -0.006732      -0.032610       0.497915      -0.151145      -0.026461       0.177606             31.340303      37.288294      -1.851379      -5.624892      39.048588       3.657520      17.684026           0.000065
            6             Nd       7.680673       4.731718       1.427747       2.196474     119.290035 0.24337537E+04  0.78525164E+05                                15.642266                           12.885702       2.793833       2.556431                    0.998241      80.612732     187.056814       0.741999       0.255841      -1.347232      -0.054395       0.020029      -0.013688       0.059560       0.046831       0.030801      -0.041986      -0.105818      -0.655301      -0.227575       0.045625       0.181950             18.300281      14.619251      -0.877404      -1.495649      11.354813       2.307579      28.926779           0.000004
            7             Nd       3.258384       2.158015       6.077775       1.941162     234.151194 0.56208126E+04  0.22227968E+06                                25.051750                           20.312464       2.879206       2.510619                    0.999399      90.647283     228.508782       0.562663       0.275269      -1.330479       0.008747      -0.024629      -0.028318       0.038536      -0.058166       0.056482       0.006732      -0.032610       0.497914      -0.151145      -0.026461       0.177606             31.340312      37.288311       1.851374      -5.624897      39.048597      -3.657524      17.684029           0.000067
            8             Nd       6.390372      10.399668       9.640059       2.196474     119.289996 0.24337530E+04  0.78525135E+05                                15.642262                           12.885700       2.793834       2.556431                    0.998241      80.612729     187.056797       0.741999       0.255841      -1.347232       0.054395       0.020029       0.013688       0.059560      -0.046831       0.030801       0.041986      -0.105819      -0.655301      -0.227575       0.045624       0.181950             18.300275      14.619246       0.877405      -1.495646      11.354810      -2.307579      28.926770           0.000003
            9              H       1.597019       4.270234      18.556283       0.314651       0.495338 0.30196416E+01  0.24078150E+02                                 1.190067                            1.141800      -1.169930       2.441866                    0.999890       2.706416       7.670559       0.474442       1.619033      -0.645068      -0.031061       0.000726      -0.004312       0.031367       0.004283       0.006853       0.000479       0.021579       0.018332      -0.014699       0.000428       0.014271              1.210144       1.555180      -0.084483       0.067732       1.022387      -0.005349       1.052864          -0.000000
           10              H      -0.192101       5.926409      14.713541       0.329981       0.557084 0.34394644E+01  0.27402473E+02                                 1.145198                            1.110871      -1.110705       2.494565                    0.999853       2.237441       5.683649       0.571399       1.345450      -0.698562      -0.025037      -0.020566      -0.023612       0.040092       0.009304       0.009260       0.008545       0.005505       0.035517      -0.015709      -0.005296       0.021005              1.147463       1.188211       0.192428       0.147409       1.141774       0.105873       1.112404          -0.000001
           11              H       3.363906       3.185388      15.720711       0.198964       0.954584 0.69703509E+01  0.67027117E+02                                 1.706027                            1.621245      -1.173371       2.364803                    0.997460       3.339934       9.678632       0.450439       1.414080      -0.682021       0.015257      -0.009867      -0.005723       0.019050      -0.002236      -0.000264      -0.002566      -0.009874       0.001898      -0.005844      -0.000351       0.006195              1.742785       1.728822      -0.423253      -0.227582       1.955226       0.348338       1.544306          -0.000001
           12              H       1.913268       3.588946      16.156782       0.160807       0.928110 0.68135361E+01  0.64977052E+02                                 1.643730                            1.577998      -1.043982       2.392186                    0.998078       3.486031       9.974384       0.468648       1.370477      -0.689185      -0.010979      -0.003133       0.001056       0.011466      -0.000678      -0.003208      -0.001602       0.017407       0.013106      -0.011114       0.002279       0.008835              1.671150       2.203786       0.274518       0.082269       1.483060       0.037017       1.326605          -0.000000
           13              H       2.944427       4.696463      15.747274       0.194834       0.871251 0.63621723E+01  0.59873756E+02                                 1.612051                            1.554496      -1.096947       2.402195                    0.996778       3.296185       9.488413       0.456951       1.424312      -0.679935       0.009383       0.013001      -0.008664       0.018224       0.002990       0.001011      -0.001857      -0.008674       0.000468      -0.005750       0.000145       0.005604              1.634456       1.360373       0.053108      -0.019973       2.105197      -0.364404       1.437800          -0.000000
           14              H       2.248579       6.673444      12.962614       0.195531       0.884160 0.62000772E+01  0.56081678E+02                                 1.438870                            1.389654      -0.782175       2.544478                    0.999991       2.793692       7.074620       0.579742       1.168012      -0.738604       0.014380      -0.004669      -0.003102       0.015435      -0.004378      -0.000681      -0.001851       0.002122      -0.000094      -0.005177       0.000570       0.004607              1.447412       1.499793      -0.320706      -0.157330       1.524450       0.150337       1.317994          -0.000003
           15              H       0.793900       7.219835      12.752325       0.180704       0.865963 0.59976170E+01  0.53489281E+02                                 1.380607                            1.335703      -0.724061       2.559701                    0.999988       2.780205       6.859069       0.615667       1.115507      -0.751514      -0.010953       0.002016      -0.009055       0.014354       0.001215       0.001387      -0.004014       0.012490       0.009350      -0.009301       0.003692       0.005609              1.388073       1.591978       0.030551       0.302047       1.165015       0.019960       1.407225          -0.000001
           16              H       1.964949       8.211726      13.073292       0.191958       1.048319 0.77434600E+01  0.75950604E+02                                 1.763960                            1.669045      -1.295700       2.301133                    0.995715       3.389298       9.711249       0.462890       1.349063      -0.694589       0.006714       0.010172      -0.001310       0.012258      -0.001345       0.000253       0.001505      -0.003418       0.023412      -0.006116      -0.001910       0.008026              1.803214       1.644562       0.316910      -0.093102       2.241844      -0.237818       1.523236          -0.000001
           17              H      -0.682284       9.938184      14.647134       0.314651       0.495339 0.30196418E+01  0.24078152E+02                                 1.190067                            1.141800      -1.169930       2.441866                    0.999890       2.706416       7.670559       0.474442       1.619033      -0.645068       0.031061       0.000726       0.004312       0.031367      -0.004283       0.006853      -0.000479       0.021579       0.018332      -0.014699       0.000428       0.014271              1.210144       1.555180       0.084483       0.067732       1.022387       0.005349       1.052864          -0.000000
           18              H       1.106836       0.258459      18.489876       0.329981       0.557085 0.34394660E+01  0.27402489E+02                                 1.145199                            1.110871      -1.110704       2.494565                    0.999853       2.237441       5.683649       0.571399       1.345450      -0.698562       0.025037      -0.020566       0.023612       0.040092      -0.009304       0.009260      -0.008545       0.005505       0.035517      -0.015709      -0.005296       0.021005              1.147463       1.188211      -0.192428       0.147409       1.141774      -0.105873       1.112404          -0.000001
           19              H       7.875429       8.853338      17.482706       0.198964       0.954584 0.69703574E+01  0.67027194E+02                                 1.706027                            1.621246      -1.173372       2.364802                    0.997460       3.339935       9.678635       0.450439       1.414079      -0.682021      -0.015257      -0.009867       0.005723       0.019050       0.002236      -0.000264       0.002566      -0.009874       0.001898      -0.005844      -0.000351       0.006195              1.742785       1.728822       0.423253      -0.227583       1.955227      -0.348339       1.544307          -0.000001
           20              H      -0.998533       9.256896      17.046634       0.160807       0.928110 0.68135364E+01  0.64977058E+02                                 1.643730                            1.577999      -1.043982       2.392186                    0.998078       3.486031       9.974385       0.468648       1.370478      -0.689185       0.010979      -0.003133      -0.001056       0.011466       0.000678      -0.003208       0.001602       0.017407       0.013106      -0.011114       0.002279       0.008835              1.671150       2.203786      -0.274518       0.082269       1.483060      -0.037017       1.326605          -0.000000
           21              H      -2.029692      10.364413      17.456143       0.194834       0.871252 0.63621783E+01  0.59873822E+02                                 1.612051                            1.554496      -1.096947       2.402195                    0.996778       3.296186       9.488414       0.456952       1.424311      -0.679935      -0.009383       0.013001       0.008664       0.018224      -0.002990       0.001011       0.001857      -0.008674       0.000468      -0.005750       0.000145       0.005604              1.634457       1.360373      -0.053108      -0.019973       2.105196       0.364404       1.437800          -0.000000
           22              H      -1.333844       1.005494      20.240803       0.195531       0.884160 0.62000699E+01  0.56081585E+02                                 1.438868                            1.389652      -0.782175       2.544478                    0.999991       2.793691       7.074612       0.579743       1.168010      -0.738605      -0.014380      -0.004669       0.003103       0.015435       0.004378      -0.000681       0.001850       0.002122      -0.000094      -0.005177       0.000570       0.004607              1.447411       1.499791       0.320705      -0.157330       1.524448      -0.150337       1.317992          -0.000003
           23              H       0.120835       1.551885      20.451091       0.180704       0.865962 0.59976048E+01  0.53489139E+02                                 1.380605                            1.335701      -0.724061       2.559701                    0.999988       2.780203       6.859059       0.615668       1.115506      -0.751514       0.010953       0.002016       0.009055       0.014354      -0.001215       0.001387       0.004014       0.012490       0.009350      -0.009301       0.003692       0.005609              1.388070       1.591976      -0.030551       0.302046       1.165014      -0.019960       1.407222          -0.000001
           24              H      -1.050214       2.543776      20.130125       0.191958       1.048319 0.77434582E+01  0.75950585E+02                                 1.763960                            1.669045      -1.295700       2.301133                    0.995715       3.389297       9.711247       0.462890       1.349063      -0.694589      -0.006714       0.010172       0.001310       0.012258       0.001345       0.000253      -0.001505      -0.003418       0.023412      -0.006116      -0.001910       0.008026              1.803214       1.644562      -0.316910      -0.093103       2.241844       0.237818       1.523236          -0.000001
           25              H       5.895871       7.065666       3.579328       0.314651       0.495339 0.30196449E+01  0.24078181E+02                                 1.190067                            1.141800      -1.169930       2.441866                    0.999890       2.706417       7.670560       0.474442       1.619031      -0.645068       0.031061      -0.000726       0.004312       0.031367       0.004283       0.006853       0.000479       0.021579       0.018332      -0.014699       0.000428       0.014271              1.210144       1.555180      -0.084483       0.067732       1.022387      -0.005349       1.052864          -0.000000
           26              H       7.684991       5.409491       7.422070       0.329981       0.557084 0.34394644E+01  0.27402473E+02                                 1.145198                            1.110871      -1.110704       2.494565                    0.999853       2.237441       5.683649       0.571399       1.345450      -0.698562       0.025037       0.020566       0.023612       0.040092       0.009304       0.009260       0.008545       0.005505       0.035517      -0.015709      -0.005296       0.021005              1.147463       1.188211       0.192428       0.147409       1.141774       0.105873       1.112404          -0.000001
           27              H       4.128984       8.150512       6.414900       0.198964       0.954584 0.69703509E+01  0.67027117E+02                                 1.706027                            1.621245      -1.173371       2.364803                    0.997460       3.339934       9.678632       0.450439       1.414080      -0.682021      -0.015257       0.009867       0.005723       0.019050      -0.002236      -0.000264      -0.002566      -0.009874       0.001898      -0.005844      -0.000351       0.006195              1.742785       1.728822      -0.423253      -0.227582       1.955226       0.348338       1.544306          -0.000001
           28              H       5.579622       7.746954       5.978829       0.160807       0.928110 0.68135361E+01  0.64977052E+02                                 1.643730                            1.577998      -1.043982       2.392186                    0.998078       3.486031       9.974384       0.468648       1.370477      -0.689185       0.010979       0.003133      -0.001056       0.011466      -0.000678      -0.003208      -0.001602       0.017407       0.013106      -0.011114       0.002279       0.008835              1.671150       2.203786       0.274518       0.082269       1.483060       0.037017       1.326605          -0.000000
           29              H       4.548463       6.639437       6.388337       0.194834       0.871251 0.63621722E+01  0.59873752E+02                                 1.612050                            1.554495      -1.096946       2.402195                    0.996778       3.296185       9.488411       0.456952       1.424311      -0.679935      -0.009383      -0.013001       0.008664       0.018224       0.002990       0.001011      -0.001857      -0.008674       0.000468      -0.005750       0.000145       0.005604              1.634456       1.360373       0.053108      -0.019973       2.105196      -0.364404       1.437799          -0.000000
           30              H       5.244311       4.662456       9.172997       0.195531       0.884160 0.62000745E+01  0.56081642E+02                                 1.438869                            1.389653      -0.782175       2.544478                    0.999991       2.793692       7.074617       0.579743       1.168011      -0.738605      -0.014380       0.004669       0.003102       0.015435      -0.004378      -0.000681      -0.001851       0.002122      -0.000094      -0.005177       0.000570       0.004607              1.447411       1.499792      -0.320705      -0.157330       1.524449       0.150337       1.317993          -0.000003
           31              H       6.698990       4.116065       9.383286       0.180704       0.865963 0.59976102E+01  0.53489208E+02                                 1.380606                            1.335703      -0.724061       2.559702                    0.999988       2.780203       6.859064       0.615667       1.115508      -0.751513       0.010953      -0.002016       0.009055       0.014354       0.001215       0.001387      -0.004014       0.012490       0.009350      -0.009301       0.003692       0.005609              1.388072       1.591977       0.030551       0.302047       1.165015       0.019960       1.407224          -0.000001
           32              H       5.527941       3.124174       9.062319       0.191958       1.048319 0.77434582E+01  0.75950584E+02                                 1.763960                            1.669045      -1.295700       2.301133                    0.995715       3.389297       9.711247       0.462890       1.349063      -0.694589      -0.006714      -0.010172       0.001310       0.012258      -0.001345       0.000253       0.001505      -0.003418       0.023412      -0.006116      -0.001910       0.008026              1.803214       1.644562       0.316910      -0.093102       2.241844      -0.237818       1.523236          -0.000001
           33              H       8.175174       1.397716       7.488477       0.314651       0.495339 0.30196424E+01  0.24078158E+02                                 1.190067                            1.141800      -1.169930       2.441866                    0.999890       2.706416       7.670558       0.474442       1.619032      -0.645068      -0.031061      -0.000726      -0.004312       0.031367      -0.004283       0.006853      -0.000479       0.021579       0.018332      -0.014699       0.000428       0.014271              1.210144       1.555180       0.084483       0.067732       1.022386       0.005349       1.052864          -0.000000
           34              H       6.386054      11.077441       3.645735       0.329981       0.557085 0.34394669E+01  0.27402499E+02                                 1.145199                            1.110871      -1.110704       2.494565                    0.999853       2.237441       5.683650       0.571399       1.345450      -0.698562      -0.025037       0.020566      -0.023612       0.040092      -0.009304       0.009260      -0.008545       0.005505       0.035517      -0.015709      -0.005296       0.021005              1.147464       1.188212      -0.192428       0.147409       1.141775      -0.105873       1.112405          -0.000001
           35              H      -0.382539       2.482562       4.652905       0.198964       0.954584 0.69703538E+01  0.67027150E+02                                 1.706026                            1.621245      -1.173371       2.364803                    0.997460       3.339934       9.678631       0.450439       1.414079      -0.682021       0.015257       0.009867      -0.005723       0.019050       0.002236      -0.000264       0.002566      -0.009874       0.001898      -0.005844      -0.000351       0.006195              1.742785       1.728821       0.423252      -0.227582       1.955226      -0.348338       1.544307          -0.000001
           36              H       8.491423       2.079004       5.088977       0.160807       0.928109 0.68135321E+01  0.64977007E+02                                 1.643730                            1.577998      -1.043982       2.392186                    0.998078       3.486030       9.974382       0.468648       1.370478      -0.689185      -0.010979       0.003133       0.001056       0.011466       0.000678      -0.003208       0.001602       0.017407       0.013106      -0.011114       0.002279       0.008835              1.671150       2.203785      -0.274518       0.082269       1.483060      -0.037017       1.326605          -0.000000
           37              H       9.522582       0.971487       4.679468       0.194834       0.871251 0.63621708E+01  0.59873737E+02                                 1.612050                            1.554496      -1.096946       2.402195                    0.996778       3.296184       9.488409       0.456951       1.424311      -0.679935       0.009383      -0.013001      -0.008664       0.018224      -0.002990       0.001011       0.001857      -0.008674       0.000468      -0.005750       0.000145       0.005604              1.634456       1.360373      -0.053108      -0.019973       2.105196       0.364404       1.437800          -0.000000
           38              H       8.826734      10.330406       1.894808       0.195531       0.884160 0.62000762E+01  0.56081662E+02                                 1.438869                            1.389653      -0.782175       2.544478                    0.999991       2.793692       7.074618       0.579743       1.168011      -0.738604       0.014380       0.004669      -0.003102       0.015435       0.004378      -0.000681       0.001851       0.002122      -0.000094      -0.005177       0.000570       0.004607              1.447412       1.499793       0.320706      -0.157330       1.524450      -0.150337       1.317994          -0.000003
           39              H       7.372055       9.784015       1.684520       0.180704       0.865963 0.59976098E+01  0.53489199E+02                                 1.380606                            1.335702      -0.724061       2.559701                    0.999988       2.780204       6.859064       0.615667       1.115506      -0.751514      -0.010953      -0.002016      -0.009055       0.014354      -0.001215       0.001387       0.004014       0.012490       0.009350      -0.009301       0.003692       0.005609              1.388071       1.591977      -0.030551       0.302046       1.165014      -0.019960       1.407223          -0.000001
           40              H       8.543104       8.792124       2.005486       0.191958       1.048320 0.77434615E+01  0.75950622E+02                                 1.763960                            1.669045      -1.295700       2.301133                    0.995715       3.389298       9.711249       0.462890       1.349063      -0.694589       0.006714      -0.010172      -0.001310       0.012258       0.001345       0.000253      -0.001505      -0.003418       0.023412      -0.006116      -0.001910       0.008026              1.803214       1.644562      -0.316910      -0.093103       2.241844       0.237818       1.523236          -0.000001
           41              C       4.474155       3.976634      19.406290       0.021112      34.789249 0.42227566E+03  0.98275546E+04                                 9.262213                            6.854928       0.021093       2.005569                    0.999358      27.415282      77.687362       0.630690       0.417293      -1.066689      -0.005076      -0.002393      -0.087351       0.087531       0.004931      -0.003320      -0.000525      -0.104761       0.021902      -0.056432       0.007460       0.048973             10.679014      15.820405      -1.119649       2.236589       4.861067       0.602329      11.355571          -0.000000
           42              C       3.163035       4.194283      19.784809      -0.004625      35.831576 0.42063454E+03  0.97342783E+04                                 9.361899                            6.777738       0.329199       2.107316                    0.999503      26.961135      75.032041       0.646266       0.409540      -1.076717      -0.027812       0.006542      -0.093259       0.097537       0.001904       0.055157      -0.009350       0.014050       0.074172      -0.049227      -0.018091       0.067318             11.198676      12.162635      -1.499836      -3.790654       4.988093       1.693763      16.445299           0.000000
           43              C       3.295349       3.948294      17.604451       0.470673      22.156053 0.27909851E+03  0.59075595E+04                                 7.282427                            5.880069       0.121835       2.111535                    0.999409      22.177769      61.653912       0.622898       0.464557      -1.029503      -0.001963       0.001578      -0.013034       0.013275       0.005279      -0.008163       0.010022      -0.040916       0.095845      -0.038381       0.002633       0.035748              8.015863       8.415632      -0.441446       1.423060       4.188549       0.943061      11.443409          -0.000000
           44              C       5.726518       3.955096      20.205386       0.678040      24.098375 0.23867032E+03  0.49470690E+04                                 7.972977                            5.704117      -0.508332       1.910052                    0.997419      22.396059      65.378091       0.578025       0.511222      -0.987065       0.065935       0.003334       0.062125       0.090653       0.017096      -0.006759      -0.043052      -0.186159      -0.158178      -0.069449      -0.061830       0.131280              9.351119      10.842146      -1.131987      -0.165500       4.834050       1.626099      12.377162          -0.000000
           45              C       2.405514       4.350718      21.057607       0.674551      22.567335 0.23560915E+03  0.48337971E+04                                 7.471138                            5.545593      -0.304815       1.972974                    0.998616      21.910163      62.188658       0.609923       0.489480      -1.004885      -0.065402      -0.007921       0.079522       0.103266       0.056459       0.003102      -0.004097      -0.135065      -0.135482      -0.066325      -0.044330       0.110654              8.683373       8.361663      -1.316960      -0.285330       4.504202       0.399076      13.184254          -0.000000
           46              C       2.837586       3.845137      16.178918      -0.573746      26.916522 0.45100778E+03  0.10698615E+05                                 7.526630                            6.765142       0.173307       2.023800                    0.996446      32.276451      93.140274       0.678518       0.380541      -1.088681       0.035450       0.000564       0.029697       0.046248       0.007035       0.003760      -0.008734       0.056129       0.066900      -0.041393       0.016770       0.024623              7.830178       7.533354       0.005012       1.043605       7.682747       0.504245       8.274432          -0.000001
           47              C       5.570103       6.142924      15.826962       0.493543      22.714386 0.27596794E+03  0.58548320E+04                                 7.253654                            5.846403       0.032864       2.052556                    0.999560      23.571542      66.714062       0.621585       0.464462      -1.024282      -0.029451      -0.036906      -0.128316       0.136728       0.077549      -0.077103      -0.036107       0.126699      -0.090691      -0.085029      -0.069461       0.154490              8.012820       6.363582      -2.709751       1.475261      11.247538      -0.451779       6.427342          -0.000001
           48              C       6.016361       6.664376      17.197156       0.487480      22.455934 0.27433245E+03  0.58252189E+04                                 7.239131                            5.849197       0.061924       2.063001                    0.999561      23.742860      67.748387       0.616772       0.467678      -1.020107       0.039617       0.043267       0.122409       0.135741       0.060275      -0.094534      -0.033237       0.162527      -0.098135      -0.085796      -0.081842       0.167638              8.000224       6.102902      -2.381665       1.520120      11.450267      -0.874398       6.447505          -0.000002
           49              C       1.428071       7.268579      16.858481      -0.022524      35.414090 0.46600358E+03  0.11142024E+05                                 9.380014                            7.232779      -0.005119       1.982767                    0.999642      28.712988      83.110111       0.608526       0.420971      -1.061837       0.036683       0.019544      -0.080822       0.090883      -0.016847      -0.023941      -0.026038      -0.007132       0.037291      -0.044954       0.010313       0.034640             10.612583      10.068660       3.934096       2.140518       8.739489       1.102549      13.029600           0.000000
           50              C       0.382699       6.441058      16.539729       0.000446      35.818251 0.44293935E+03  0.10404921E+05                                 9.439597                            7.011482       0.242618       2.076520                    0.999747      27.392250      77.317502       0.626477       0.416204      -1.070196       0.005082       0.003285      -0.099764       0.099947       0.002939       0.021167       0.000948       0.026139       0.206398      -0.047815      -0.025728       0.073543             11.201187      12.457413       6.351748      -2.305939      11.104346      -2.755069      10.041803          -0.000000
           51              C       1.345150       7.181293      14.698046       0.452866      23.991930 0.29105952E+03  0.62131281E+04                                 7.614120                            5.966486       0.075587       2.085005                    0.999275      22.528444      62.480491       0.625592       0.458656      -1.034889       0.007234      -0.005015      -0.016916       0.019070       0.003647      -0.027249      -0.016253       0.011194       0.050471      -0.026570      -0.013809       0.040379              8.472272       6.739072       1.978791      -1.327327       5.990518      -1.631254      12.687227          -0.000000
           52              C       1.996878       7.729950      18.142347       0.646253      21.995993 0.23775133E+03  0.48966485E+04                                 7.344135                            5.584378      -0.271146       1.980441                    0.998794      22.226889      63.542006       0.604606       0.491879      -1.002048       0.028347       0.012592       0.091484       0.096599      -0.073215       0.021170      -0.013707      -0.091776      -0.109044      -0.072471      -0.035556       0.108027              8.222976       8.112743       2.548633      -0.613793       6.203402      -0.544677      10.352783           0.000000
           53              C      -0.555234       5.550057      17.310048       0.632934      21.448075 0.23553428E+03  0.48491740E+04                                 7.262639                            5.558380      -0.196425       2.001092                    0.998839      22.571015      64.929875       0.604810       0.491896      -1.000069      -0.050477      -0.049727       0.048666       0.085960      -0.087257       0.002940      -0.000680      -0.006804      -0.122721      -0.066974      -0.040846       0.107820              8.328643       9.183924       3.602787       0.135009       7.525381      -0.883548       8.276623          -0.000000
           54              C       1.612008       7.335461      13.241523      -0.562808      26.863216 0.41192040E+03  0.95106428E+04                                 7.468653                            6.457648       0.384159       2.094895                    0.997430      31.215011      87.603503       0.698784       0.379635      -1.094116       0.013796       0.006101       0.024788       0.029017       0.012344       0.005757      -0.008011       0.055523       0.138866      -0.054339       0.006852       0.047487              7.872363       6.722019       0.019337      -0.573997       6.822707      -0.876405      10.072363          -0.000004
           55              C       6.765180       9.644584      13.797126       0.021112      34.789270 0.42227584E+03  0.98275595E+04                                 9.262216                            6.854929       0.021094       2.005569                    0.999358      27.415280      77.687353       0.630690       0.417293      -1.066689       0.005076      -0.002393       0.087351       0.087531      -0.004931      -0.003320       0.000525      -0.104761       0.021903      -0.056432       0.007460       0.048973             10.679020      15.820420       1.119650       2.236588       4.861069      -0.602329      11.355570          -0.000000
           56              C       8.076300       9.862233      13.418607      -0.004625      35.831582 0.42063433E+03  0.97342722E+04                                 9.361900                            6.777736       0.329199       2.107316                    0.999503      26.961133      75.032032       0.646266       0.409540      -1.076717       0.027812       0.006542       0.093259       0.097537      -0.001904       0.055157       0.009350       0.014050       0.074172      -0.049227      -0.018091       0.067318             11.198678      12.162639       1.499837      -3.790658       4.988093      -1.693764      16.445303          -0.000000
           57              C       7.943986       9.616244      15.598965       0.470673      22.156050 0.27909844E+03  0.59075578E+04                                 7.282425                            5.880068       0.121835       2.111535                    0.999409      22.177770      61.653914       0.622898       0.464556      -1.029503       0.001963       0.001578       0.013034       0.013275      -0.005279      -0.008163      -0.010022      -0.040916       0.095845      -0.038381       0.002633       0.035748              8.015862       8.415634       0.441447       1.423056       4.188549      -0.943061      11.443404          -0.000000
           58              C       5.512817       9.623046      12.998031       0.678040      24.098360 0.23867012E+03  0.49470637E+04                                 7.972972                            5.704113      -0.508331       1.910052                    0.997419      22.396055      65.378067       0.578026       0.511222      -0.987065      -0.065935       0.003334      -0.062125       0.090653      -0.017096      -0.006759       0.043052      -0.186159      -0.158178      -0.069450      -0.061830       0.131280              9.351114      10.842150       1.131988      -0.165500       4.834047      -1.626096      12.377144          -0.000000
           59              C      -1.490779      10.018668      12.145810       0.674551      22.567332 0.23560905E+03  0.48337945E+04                                 7.471138                            5.545592      -0.304815       1.972974                    0.998616      21.910164      62.188663       0.609923       0.489480      -1.004885       0.065402      -0.007921      -0.079522       0.103266      -0.056459       0.003102       0.004097      -0.135065      -0.135482      -0.066325      -0.044330       0.110654              8.683373       8.361665       1.316961      -0.285339       4.504202      -0.399078      13.184252          -0.000000
           60              C      -1.922851       9.513087      17.024498      -0.573746      26.916532 0.45100803E+03  0.10698622E+05                                 7.526632                            6.765144       0.173307       2.023800                    0.996446      32.276450      93.140269       0.678518       0.380541      -1.088681      -0.035450       0.000564      -0.029697       0.046248      -0.007035       0.003760       0.008734       0.056128       0.066899      -0.041393       0.016770       0.024623              7.830179       7.533355      -0.005013       1.043605       7.682745      -0.504245       8.274438          -0.000001
           61              C       5.669232       0.474974      17.376455       0.493543      22.714390 0.27596806E+03  0.58548351E+04                                 7.253656                            5.846405       0.032863       2.052556                    0.999560      23.571544      66.714074       0.621584       0.464462      -1.024282       0.029451      -0.036906       0.128316       0.136728      -0.077549      -0.077103       0.036107       0.126699      -0.090691      -0.085029      -0.069461       0.154490              8.012822       6.363583       2.709753       1.475261      11.247541       0.451781       6.427343          -0.000001
           62              C       5.222974       0.996426      16.006260       0.487479      22.455939 0.27433256E+03  0.58252216E+04                                 7.239132                            5.849199       0.061924       2.063001                    0.999561      23.742859      67.748380       0.616772       0.467678      -1.020107      -0.039617       0.043267      -0.122410       0.135741      -0.060275      -0.094534       0.033237       0.162527      -0.098135      -0.085796      -0.081842       0.167638              8.000226       6.102903       2.381666       1.520119      11.450269       0.874400       6.447505          -0.000003
           63              C      -0.513336       1.600629      16.344935      -0.022524      35.414112 0.46600377E+03  0.11142030E+05                                 9.380018                            7.232780      -0.005119       1.982767                    0.999642      28.712988      83.110113       0.608526       0.420971      -1.061836      -0.036683       0.019544       0.080822       0.090883       0.016847      -0.023941       0.026038      -0.007132       0.037291      -0.044954       0.010313       0.034640             10.612588      10.068663      -3.934097       2.140528       8.739491      -1.102557      13.029609           0.000001
           64              C       0.532036       0.773108      16.663688       0.000446      35.818240 0.44293914E+03  0.10404915E+05                                 9.439595                            7.011481       0.242618       2.076520                    0.999747      27.392252      77.317511       0.626477       0.416204      -1.070195      -0.005082       0.003285       0.099764       0.099947      -0.002939       0.021167      -0.000948       0.026139       0.206398      -0.047815      -0.025728       0.073543             11.201185      12.457409      -6.351746      -2.305934      11.104342       2.755065      10.041804          -0.000000
           65              C      -0.430415       1.513343      18.505371       0.452866      23.991931 0.29105957E+03  0.62131294E+04                                 7.614121                            5.966487       0.075587       2.085005                    0.999275      22.528443      62.480489       0.625592       0.458656      -1.034888      -0.007234      -0.005015       0.016916       0.019070      -0.003647      -0.027249       0.016253       0.011194       0.050472      -0.026570      -0.013809       0.040379              8.472273       6.739071      -1.978790      -1.327328       5.990518       1.631256      12.687229          -0.000000
           66              C      -1.082143       2.062000      15.061070       0.646253      21.995989 0.23775124E+03  0.48966463E+04                                 7.344134                            5.584376      -0.271147       1.980441                    0.998794      22.226890      63.542007       0.604606       0.491878      -1.002048      -0.028347       0.012592      -0.091484       0.096599       0.073215       0.021170       0.013707      -0.091776      -0.109044      -0.072471      -0.035556       0.108027              8.222974       8.112742      -2.548634      -0.613786       6.203402       0.544672      10.352779           0.000000
           67              C       1.469969      11.218007      15.893369       0.632934      21.448083 0.23553438E+03  0.48491765E+04                                 7.262642                            5.558382      -0.196425       2.001092                    0.998839      22.571016      64.929882       0.604810       0.491896      -1.000068       0.050477      -0.049727      -0.048666       0.085960       0.087257       0.002940       0.000680      -0.006804      -0.122721      -0.066974      -0.040846       0.107820              8.328646       9.183931      -3.602792       0.135007       7.525386       0.883549       8.276622          -0.000000
           68              C      -0.697273       1.667511      19.961894      -0.562808      26.863204 0.41192017E+03  0.95106357E+04                                 7.468650                            6.457645       0.384160       2.094896                    0.997430      31.215006      87.603468       0.698784       0.379635      -1.094116      -0.013796       0.006101      -0.024788       0.029017      -0.012344       0.005757       0.008011       0.055523       0.138866      -0.054339       0.006852       0.047487              7.872359       6.722016      -0.019337      -0.573998       6.822704       0.876404      10.072355          -0.000004
           69              C       3.018735       7.359266       2.729321       0.021112      34.789246 0.42227561E+03  0.98275531E+04                                 9.262212                            6.854927       0.021093       2.005569                    0.999358      27.415280      77.687355       0.630690       0.417293      -1.066689       0.005076       0.002393       0.087351       0.087531       0.004931      -0.003320      -0.000525      -0.104761       0.021903      -0.056432       0.007460       0.048973             10.679014      15.820405      -1.119649       2.236589       4.861067       0.602329      11.355570          -0.000000
           70              C       4.329855       7.141617       2.350802      -0.004625      35.831575 0.42063453E+03  0.97342780E+04                                 9.361898                            6.777738       0.329199       2.107316                    0.999503      26.961135      75.032037       0.646266       0.409540      -1.076717       0.027812      -0.006542       0.093259       0.097537       0.001904       0.055157      -0.009350       0.014050       0.074173      -0.049227      -0.018092       0.067318             11.198674      12.162635      -1.499836      -3.790653       4.988092       1.693763      16.445296          -0.000000
           71              C       4.197541       7.387606       4.531160       0.470673      22.156053 0.27909851E+03  0.59075595E+04                                 7.282427                            5.880069       0.121835       2.111535                    0.999409      22.177769      61.653913       0.622898       0.464557      -1.029503       0.001963      -0.001578       0.013034       0.013275       0.005279      -0.008163       0.010022      -0.040916       0.095845      -0.038381       0.002633       0.035748              8.015863       8.415632      -0.441446       1.423060       4.188549       0.943061      11.443409          -0.000000
           72              C       1.766372       7.380804       1.930225       0.678040      24.098378 0.23867035E+03  0.49470698E+04                                 7.972977                            5.704117      -0.508332       1.910051                    0.997419      22.396061      65.378097       0.578025       0.511222      -0.987065      -0.065935      -0.003334      -0.062125       0.090653       0.017096      -0.006759      -0.043052      -0.186159      -0.158178      -0.069450      -0.061830       0.131280              9.351120      10.842147      -1.131987      -0.165500       4.834050       1.626099      12.377162          -0.000000
           73              C       5.087376       6.985182       1.078004       0.674551      22.567335 0.23560915E+03  0.48337969E+04                                 7.471138                            5.545593      -0.304814       1.972974                    0.998616      21.910162      62.188650       0.609923       0.489480      -1.004885       0.065402       0.007921      -0.079522       0.103266       0.056458       0.003102      -0.004097      -0.135065      -0.135482      -0.066325      -0.044330       0.110654              8.683372       8.361662      -1.316960      -0.285330       4.504202       0.399076      13.184252          -0.000000
           74              C       4.655304       7.490763       5.956693      -0.573746      26.916520 0.45100773E+03  0.10698613E+05                                 7.526630                            6.765142       0.173308       2.023800                    0.996446      32.276449      93.140264       0.678518       0.380541      -1.088681      -0.035450      -0.000564      -0.029697       0.046248       0.007035       0.003760      -0.008734       0.056128       0.066900      -0.041393       0.016770       0.024623              7.830177       7.533353       0.005012       1.043605       7.682746       0.504245       8.274431          -0.000001
           75              C       1.922787       5.192976       6.308649       0.493543      22.714387 0.27596796E+03  0.58548323E+04                                 7.253654                            5.846403       0.032863       2.052556                    0.999560      23.571544      66.714072       0.621585       0.464462      -1.024282       0.029451       0.036906       0.128316       0.136728       0.077549      -0.077103      -0.036107       0.126699      -0.090691      -0.085029      -0.069461       0.154490              8.012821       6.363582      -2.709751       1.475262      11.247539      -0.451779       6.427342          -0.000001
           76              C       1.476529       4.671524       4.938455       0.487480      22.455933 0.27433245E+03  0.58252188E+04                                 7.239131                            5.849197       0.061924       2.063001                    0.999561      23.742860      67.748388       0.616772       0.467678      -1.020107      -0.039617      -0.043267      -0.122409       0.135741       0.060275      -0.094534      -0.033237       0.162527      -0.098135      -0.085796      -0.081842       0.167638              8.000224       6.102902      -2.381665       1.520120      11.450267      -0.874397       6.447505          -0.000003
           77              C       6.064819       4.067321       5.277130      -0.022524      35.414089 0.46600357E+03  0.11142024E+05                                 9.380014                            7.232779      -0.005119       1.982767                    0.999642      28.712988      83.110113       0.608526       0.420971      -1.061836      -0.036683      -0.019544       0.080822       0.090883      -0.016847      -0.023941      -0.026038      -0.007132       0.037291      -0.044954       0.010313       0.034640             10.612583      10.068660       3.934097       2.140518       8.739490       1.102549      13.029600           0.000001
           78              C       7.110191       4.894842       5.595882       0.000446      35.818253 0.44293938E+03  0.10404922E+05                                 9.439597                            7.011483       0.242618       2.076521                    0.999747      27.392251      77.317506       0.626477       0.416204      -1.070196      -0.005082      -0.003285       0.099764       0.099947       0.002939       0.021167       0.000948       0.026139       0.206398      -0.047815      -0.025728       0.073543             11.201188      12.457414       6.351749      -2.305939      11.104346      -2.755069      10.041803          -0.000000
           79              C       6.147740       4.154607       7.437565       0.452867      23.991925 0.29105947E+03  0.62131266E+04                                 7.614119                            5.966485       0.075588       2.085005                    0.999275      22.528441      62.480480       0.625592       0.458656      -1.034889      -0.007234       0.005015       0.016916       0.019070       0.003647      -0.027249      -0.016253       0.011194       0.050472      -0.026570      -0.013809       0.040379              8.472271       6.739071       1.978790      -1.327327       5.990518      -1.631254      12.687224           0.000000
           80              C       5.496012       3.605950       3.993264       0.646253      21.995995 0.23775136E+03  0.48966492E+04                                 7.344135                            5.584378      -0.271147       1.980441                    0.998794      22.226890      63.542007       0.604606       0.491879      -1.002048      -0.028347      -0.012592      -0.091484       0.096599      -0.073215       0.021170      -0.013707      -0.091776      -0.109044      -0.072471      -0.035556       0.108027              8.222976       8.112743       2.548633      -0.613793       6.203402      -0.544677      10.352783           0.000000
           81              C       8.048124       5.785843       4.825563       0.632934      21.448073 0.23553426E+03  0.48491735E+04                                 7.262640                            5.558380      -0.196425       2.001092                    0.998839      22.571015      64.929880       0.604810       0.491896      -1.000068       0.050477       0.049727      -0.048666       0.085960      -0.087257       0.002940      -0.000680      -0.006804      -0.122721      -0.066974      -0.040846       0.107820              8.328643       9.183925       3.602787       0.135009       7.525381      -0.883548       8.276623          -0.000000
           82              C       5.880882       4.000439       8.894088      -0.562808      26.863211 0.41192031E+03  0.95106398E+04                                 7.468651                            6.457647       0.384160       2.094896                    0.997430      31.215006      87.603477       0.698784       0.379635      -1.094116      -0.013796      -0.006101      -0.024788       0.029017       0.012344       0.005757      -0.008011       0.055523       0.138866      -0.054339       0.006852       0.047487              7.872361       6.722017       0.019337      -0.573997       6.822706      -0.876405      10.072360          -0.000004
           83              C       0.727710       1.691316       8.338485       0.021112      34.789276 0.42227591E+03  0.98275619E+04                                 9.262217                            6.854930       0.021093       2.005569                    0.999358      27.415283      77.687368       0.630690       0.417293      -1.066689      -0.005076       0.002393      -0.087351       0.087531      -0.004931      -0.003320       0.000525      -0.104761       0.021903      -0.056432       0.007460       0.048973             10.679021      15.820423       1.119650       2.236589       4.861069      -0.602329      11.355572          -0.000000
           84              C      -0.583410       1.473667       8.717004      -0.004625      35.831584 0.42063435E+03  0.97342730E+04                                 9.361900                            6.777736       0.329198       2.107316                    0.999503      26.961134      75.032036       0.646266       0.409540      -1.076717      -0.027812      -0.006542      -0.093259       0.097537      -0.001904       0.055157       0.009350       0.014050       0.074172      -0.049227      -0.018092       0.067318             11.198678      12.162639       1.499837      -3.790658       4.988093      -1.693764      16.445303          -0.000000
           85              C      -0.451096       1.719656       6.536646       0.470673      22.156047 0.27909840E+03  0.59075566E+04                                 7.282425                            5.880067       0.121835       2.111535                    0.999409      22.177768      61.653908       0.622898       0.464556      -1.029503      -0.001963      -0.001578      -0.013034       0.013275      -0.005279      -0.008163      -0.010022      -0.040916       0.095845      -0.038381       0.002633       0.035748              8.015862       8.415633       0.441447       1.423056       4.188549      -0.943061      11.443403          -0.000000
           86              C       1.980073       1.712854       9.137580       0.678040      24.098362 0.23867014E+03  0.49470643E+04                                 7.972973                            5.704114      -0.508332       1.910051                    0.997419      22.396057      65.378079       0.578026       0.511222      -0.987065       0.065935      -0.003334       0.062125       0.090653      -0.017096      -0.006759       0.043052      -0.186159      -0.158178      -0.069450      -0.061830       0.131280              9.351115      10.842151       1.131988      -0.165500       4.834048      -1.626097      12.377146          -0.000000
           87              C       8.983669       1.317232       9.989801       0.674551      22.567332 0.23560904E+03  0.48337943E+04                                 7.471137                            5.545592      -0.304815       1.972974                    0.998616      21.910163      62.188658       0.609923       0.489480      -1.004885      -0.065402       0.007921       0.079522       0.103266      -0.056458       0.003102       0.004097      -0.135065      -0.135482      -0.066325      -0.044330       0.110654              8.683373       8.361665       1.316961      -0.285339       4.504202      -0.399078      13.184252          -0.000000
           88              C       9.415741       1.822813       5.111113      -0.573746      26.916531 0.45100803E+03  0.10698622E+05                                 7.526632                            6.765144       0.173307       2.023800                    0.996446      32.276447      93.140256       0.678518       0.380541      -1.088681       0.035450      -0.000564       0.029697       0.046248      -0.007035       0.003760       0.008734       0.056128       0.066900      -0.041393       0.016770       0.024623              7.830179       7.533354      -0.005013       1.043605       7.682745      -0.504245       8.274438          -0.000001
           89              C       1.823658      10.860926       4.759156       0.493542      22.714393 0.27596810E+03  0.58548360E+04                                 7.253656                            5.846405       0.032864       2.052556                    0.999560      23.571544      66.714067       0.621584       0.464462      -1.024282      -0.029451       0.036906      -0.128316       0.136728      -0.077549      -0.077103       0.036107       0.126699      -0.090691      -0.085029      -0.069461       0.154490              8.012822       6.363583       2.709753       1.475261      11.247541       0.451781       6.427342          -0.000001
           90              C       2.269916      10.339474       6.129351       0.487480      22.455937 0.27433254E+03  0.58252211E+04                                 7.239132                            5.849198       0.061924       2.063001                    0.999561      23.742859      67.748383       0.616772       0.467678      -1.020107       0.039617      -0.043267       0.122410       0.135741      -0.060275      -0.094534       0.033237       0.162527      -0.098135      -0.085796      -0.081842       0.167638              8.000226       6.102903       2.381666       1.520119      11.450269       0.874400       6.447505          -0.000003
           91              C       8.006226       9.735271       5.790676      -0.022524      35.414111 0.46600375E+03  0.11142029E+05                                 9.380018                            7.232780      -0.005119       1.982767                    0.999642      28.712987      83.110108       0.608526       0.420971      -1.061837       0.036683      -0.019544      -0.080822       0.090883       0.016847      -0.023941       0.026038      -0.007132       0.037291      -0.044954       0.010313       0.034640             10.612588      10.068663      -3.934097       2.140528       8.739491      -1.102557      13.029609           0.000001
           92              C       6.960854      10.562792       5.471923       0.000446      35.818239 0.44293912E+03  0.10404915E+05                                 9.439595                            7.011481       0.242618       2.076520                    0.999747      27.392251      77.317506       0.626477       0.416204      -1.070196       0.005082      -0.003285      -0.099764       0.099947      -0.002939       0.021167      -0.000948       0.026139       0.206398      -0.047815      -0.025728       0.073543             11.201185      12.457409      -6.351745      -2.305933      11.104342       2.755064      10.041804          -0.000000
           93              C       7.923305       9.822557       3.630240       0.452866      23.991931 0.29105957E+03  0.62131293E+04                                 7.614121                            5.966487       0.075588       2.085005                    0.999275      22.528443      62.480489       0.625592       0.458656      -1.034888       0.007234       0.005015      -0.016916       0.019070      -0.003647      -0.027249       0.016253       0.011194       0.050472      -0.026570      -0.013809       0.040379              8.472273       6.739071      -1.978790      -1.327328       5.990518       1.631256      12.687230          -0.000000
           94              C       8.575033       9.273900       7.074541       0.646253      21.995989 0.23775123E+03  0.48966460E+04                                 7.344134                            5.584376      -0.271147       1.980441                    0.998794      22.226891      63.542014       0.604606       0.491879      -1.002048       0.028347      -0.012592       0.091484       0.096599       0.073215       0.021170       0.013707      -0.091776      -0.109044      -0.072471      -0.035556       0.108027              8.222975       8.112743      -2.548634      -0.613786       6.203402       0.544672      10.352779           0.000000
           95              C       6.022921       0.117893       6.242242       0.632934      21.448082 0.23553436E+03  0.48491760E+04                                 7.262641                            5.558381      -0.196425       2.001092                    0.998839      22.571015      64.929879       0.604810       0.491896      -1.000068      -0.050477       0.049727       0.048665       0.085960       0.087257       0.002940       0.000680      -0.006804      -0.122721      -0.066974      -0.040846       0.107820              8.328646       9.183931      -3.602791       0.135007       7.525386       0.883549       8.276622          -0.000000
           96              C       8.190163       9.668389       2.173717      -0.562808      26.863206 0.41192021E+03  0.95106372E+04                                 7.468651                            6.457646       0.384160       2.094895                    0.997430      31.215009      87.603491       0.698784       0.379635      -1.094116       0.013796      -0.006101       0.024788       0.029017      -0.012344       0.005757       0.008011       0.055523       0.138867      -0.054339       0.006852       0.047487              7.872360       6.722018      -0.019337      -0.573998       6.822706       0.876404      10.072357          -0.000004
           97              N       4.534918       3.820198      18.051591      -0.435668      40.984504 0.65730138E+03  0.16830294E+05                                 9.873687                            8.279073       0.022422       1.987742                    0.998469      31.151776      88.132678       0.611715       0.391048      -1.100664      -0.098512       0.024727       0.118716       0.156235       0.028494       0.083545      -0.011029      -0.166144       0.105177      -0.144798       0.069064       0.075734             10.902223      14.164465      -1.100003       0.270707       6.415497       1.060822      12.126706          -0.000001
           98              N       2.447247       4.165943      18.624903      -0.320225      28.816415 0.41890032E+03  0.96932101E+04                                 8.002496                            6.696706      -0.235393       1.968077                    0.997739      27.523061      76.826802       0.659335       0.401461      -1.081081       0.050945       0.009432       0.056590       0.076726       0.006173       0.020028       0.005031       0.047640       0.075574      -0.037314      -0.002875       0.040189              8.712083      10.817211      -1.036004       0.268414       4.708139       0.784493      10.610900           0.000000
           99              N       2.023791       7.722015      15.696362      -0.458709      41.804285 0.69099347E+03  0.17916505E+05                                 9.985999                            8.480800       0.020926       1.984917                    0.998547      31.753661      90.418072       0.605196       0.390329      -1.101107      -0.111969      -0.100160       0.058654       0.161274      -0.087333      -0.020753      -0.006622      -0.025836       0.255864      -0.132772       0.043965       0.088807             10.974814      11.310403       3.638987      -0.095301       9.556264      -0.591232      12.057776          -0.000000
          100              N       0.358800       6.387780      15.185029      -0.320506      25.653002 0.37143731E+03  0.82808217E+04                                 7.159063                            6.136692       0.216154       2.116927                    0.999412      26.399176      70.656842       0.722610       0.380202      -1.103769       0.007620       0.010254       0.071956       0.073081       0.037436       0.004018       0.012404       0.027903       0.143157      -0.064373       0.013057       0.051317              7.576920       7.552766       2.860808      -0.437048       6.787237      -0.853068       8.390757          -0.000000
          101              N       6.704417       9.488148      15.151826      -0.435668      40.984508 0.65730159E+03  0.16830300E+05                                 9.873687                            8.279074       0.022423       1.987743                    0.998469      31.151773      88.132665       0.611715       0.391048      -1.100664       0.098512       0.024727      -0.118716       0.156235      -0.028494       0.083545       0.011029      -0.166144       0.105177      -0.144798       0.069064       0.075734             10.902223      14.164470       1.100004       0.270703       6.415498      -1.060822      12.126701          -0.000001
          102              N      -1.532512       9.833893      14.578513      -0.320225      28.816425 0.41890039E+03  0.96932123E+04                                 8.002499                            6.696707      -0.235393       1.968077                    0.997739      27.523062      76.826808       0.659335       0.401461      -1.081081      -0.050945       0.009432      -0.056590       0.076726      -0.006173       0.020028      -0.005031       0.047640       0.075574      -0.037314      -0.002875       0.040189              8.712087      10.817212       1.036003       0.268416       4.708140      -0.784493      10.610908          -0.000000
          103              N      -1.109056       2.054065      17.507055      -0.458709      41.804289 0.69099383E+03  0.17916517E+05                                 9.986000                            8.480802       0.020926       1.984917                    0.998547      31.753660      90.418067       0.605196       0.390329      -1.101107       0.111969      -0.100160      -0.058654       0.161274       0.087333      -0.020753       0.006622      -0.025837       0.255864      -0.132772       0.043965       0.088807             10.974814      11.310402      -3.638985      -0.095299       9.556263       0.591231      12.057776          -0.000000
          104              N       0.555935       0.719830      18.018387      -0.320506      25.653010 0.37143737E+03  0.82808235E+04                                 7.159064                            6.136692       0.216154       2.116927                    0.999412      26.399179      70.656851       0.722610       0.380202      -1.103769      -0.007620       0.010254      -0.071956       0.073081      -0.037436       0.004018      -0.012404       0.027903       0.143157      -0.064373       0.013057       0.051317              7.576922       7.552764      -2.860807      -0.437049       6.787236       0.853069       8.390765          -0.000000
          105              N       2.957972       7.515702       4.084020      -0.435668      40.984502 0.65730134E+03  0.16830293E+05                                 9.873686                            8.279072       0.022422       1.987742                    0.998469      31.151775      88.132672       0.611715       0.391048      -1.100664       0.098512      -0.024727      -0.118716       0.156235       0.028494       0.083545      -0.011029      -0.166144       0.105177      -0.144798       0.069064       0.075734             10.902222      14.164464      -1.100003       0.270707       6.415496       1.060822      12.126705          -0.000001
          106              N       5.045643       7.169957       3.510708      -0.320225      28.816417 0.41890033E+03  0.96932107E+04                                 8.002497                            6.696706      -0.235393       1.968077                    0.997739      27.523063      76.826811       0.659335       0.401461      -1.081081      -0.050945      -0.009432      -0.056590       0.076726       0.006173       0.020028       0.005031       0.047640       0.075574      -0.037314      -0.002875       0.040189              8.712084      10.817212      -1.036004       0.268414       4.708139       0.784493      10.610900           0.000000
          107              N       5.469099       3.613885       6.439249      -0.458709      41.804285 0.69099347E+03  0.17916505E+05                                 9.985999                            8.480800       0.020926       1.984917                    0.998547      31.753661      90.418071       0.605196       0.390329      -1.101107       0.111969       0.100160      -0.058654       0.161274      -0.087333      -0.020753      -0.006622      -0.025837       0.255864      -0.132772       0.043965       0.088807             10.974814      11.310403       3.638987      -0.095301       9.556264      -0.591232      12.057775          -0.000000
          108              N       7.134090       4.948120       6.950582      -0.320506      25.653000 0.37143727E+03  0.82808205E+04                                 7.159062                            6.136691       0.216154       2.116927                    0.999412      26.399175      70.656834       0.722610       0.380202      -1.103769      -0.007620      -0.010254      -0.071956       0.073081       0.037436       0.004018       0.012404       0.027903       0.143157      -0.064373       0.013057       0.051317              7.576919       7.552765       2.860808      -0.437048       6.787236      -0.853068       8.390756          -0.000000
          109              N       0.788473       1.847752       6.983785      -0.435668      40.984510 0.65730163E+03  0.16830302E+05                                 9.873688                            8.279074       0.022422       1.987743                    0.998469      31.151774      88.132670       0.611715       0.391048      -1.100664      -0.098512      -0.024727       0.118716       0.156235      -0.028494       0.083545       0.011029      -0.166144       0.105177      -0.144798       0.069064       0.075734             10.902224      14.164471       1.100004       0.270704       6.415499      -1.060822      12.126702          -0.000001
          110              N       9.025402       1.502007       7.557098      -0.320225      28.816425 0.41890038E+03  0.96932120E+04                                 8.002498                            6.696707      -0.235393       1.968077                    0.997739      27.523062      76.826807       0.659335       0.401461      -1.081081       0.050945      -0.009432       0.056590       0.076726      -0.006173       0.020028      -0.005031       0.047640       0.075574      -0.037314      -0.002875       0.040189              8.712086      10.817212       1.036003       0.268417       4.708140      -0.784493      10.610907          -0.000000
          111              N       8.601946       9.281835       4.628556      -0.458709      41.804293 0.69099392E+03  0.17916519E+05                                 9.986000                            8.480802       0.020926       1.984917                    0.998547      31.753662      90.418074       0.605196       0.390329      -1.101107      -0.111969       0.100160       0.058654       0.161274       0.087333      -0.020753       0.006622      -0.025836       0.255864      -0.132772       0.043965       0.088807             10.974814      11.310402      -3.638986      -0.095299       9.556264       0.591231      12.057777          -0.000000
          112              N       6.936955      10.616070       4.117224      -0.320506      25.653008 0.37143731E+03  0.82808219E+04                                 7.159064                            6.136691       0.216154       2.116927                    0.999412      26.399177      70.656844       0.722610       0.380202      -1.103769       0.007620      -0.010254       0.071956       0.073081      -0.037436       0.004018      -0.012404       0.027903       0.143157      -0.064373       0.013057       0.051317              7.576921       7.552764      -2.860807      -0.437049       6.787235       0.853068       8.390765          -0.000000
          113              O       6.788355       3.639957      19.580276      -0.600585      44.662567 0.64768471E+03  0.16348301E+05                                10.167828                            8.006601       0.001567       2.040393                    0.994449      28.894079      78.391604       0.653782       0.371162      -1.127040      -0.023826      -0.011975       0.041464       0.049298      -0.024199      -0.088935      -0.021714      -0.118940      -0.079173      -0.131012       0.053156       0.077856             11.895383      16.124133      -3.030050      -5.269148       7.966042       2.063136      11.595975          -0.000004
          114              O       5.724031       4.248695      21.419303      -0.782328      56.780330 0.78346162E+03  0.20830317E+05                                11.875713                            8.801295       0.002371       1.972000                    0.998092      33.093906      93.479854       0.621328       0.370772      -1.122401       0.028436      -0.033229      -0.152691       0.158831       0.000924      -0.039622      -0.007791      -0.164731      -0.032254      -0.095545       0.007083       0.088462             14.282274       9.192418      -0.683628      -2.211495       7.429215       4.036175      26.225188          -0.000003
          115              O       5.806169       4.145539       0.027227      -0.669154      44.121319 0.64494314E+03  0.16285104E+05                                10.033123                            7.971559       0.087421       2.039660                    0.996714      30.141484      82.173702       0.656509       0.369485      -1.126706      -0.108485      -0.026490      -0.033246       0.116516       0.034755       0.020174      -0.014788      -0.091645      -0.029199      -0.063336       0.000112       0.063224             11.686324       8.218804      -0.582028       3.927658       6.411517      -0.455644      20.428652          -0.000001
          116              O       1.199194       4.653387      20.931655      -0.675720      37.775063 0.62370345E+03  0.15596919E+05                                 8.946134                            7.806489       0.192874       2.083904                    0.996098      29.621328      80.019901       0.668468       0.366408      -1.130553       0.075163      -0.088776       0.022267       0.118433       0.016804       0.044710      -0.010093      -0.050926      -0.134833      -0.075852       0.022713       0.053139              9.412654      13.055712      -2.483924       0.715758       7.167704       0.400138       8.014548          -0.000002
          117              O       5.951158       5.003666      15.471243      -0.579924      37.516462 0.55881924E+03  0.13622156E+05                                 8.999269                            7.428663       0.113924       2.073783                    0.995542      28.622035      76.823926       0.678501       0.370324      -1.125372      -0.034945       0.048662      -0.048643       0.077171      -0.004475      -0.057494      -0.012543      -0.045646      -0.295038      -0.121723       0.048806       0.072917             10.226969       7.912707      -3.462370      -0.279353      16.694355       0.660503       6.073844          -0.000006
          118              O       4.853839       6.905830      15.146956      -0.618918      38.538468 0.60312424E+03  0.14952794E+05                                 9.063685                            7.656734       0.325415       2.119670                    0.998411      29.352979      78.893117       0.677765       0.364512      -1.132287       0.043556      -0.069512      -0.025413       0.085877      -0.012057      -0.028847      -0.078016       0.058956      -0.147143      -0.113556       0.048652       0.064904             10.086096       9.423127      -3.667793       2.131625      13.121135      -3.589445       7.714026          -0.000004
          119              O       6.672269       5.881065      17.921212      -0.630233      43.162918 0.70093707E+03  0.18113204E+05                                 9.967248                            8.411354      -0.034428       1.994494                    0.997207      30.565457      84.940424       0.626190       0.378516      -1.117328      -0.033170       0.067125      -0.005855       0.075102      -0.028535      -0.066638      -0.092512       0.070963      -0.191888      -0.153771       0.056722       0.097049             11.173275      10.515528      -3.617497       2.083714      14.319497      -4.107012       8.684800          -0.000003
          120              O       5.700203       7.837641      17.497536      -0.582930      39.750224 0.60677872E+03  0.15109601E+05                                 9.416282                            7.788446      -0.021233       2.023686                    0.996589      29.039768      78.962453       0.656116       0.374889      -1.121134       0.023993      -0.049659       0.049574       0.074157      -0.006177      -0.078806      -0.010369      -0.029386      -0.260077      -0.127457       0.058754       0.068703             10.716841       8.495868      -2.890909      -0.143734      17.557318      -0.485794       6.097337          -0.000005
          121              O       3.072495       8.362493      18.103609      -0.546377      35.587684 0.52135490E+03  0.12462843E+05                                 8.663242                            7.138777       0.217015       2.127900                    0.996317      27.433502      72.394897       0.699000       0.366560      -1.130737      -0.004537      -0.012170       0.064936       0.066223      -0.015770      -0.011623      -0.037054      -0.006559      -0.273990      -0.102100       0.036729       0.065371              9.683082      13.107581       4.187476      -1.509999       9.217873      -1.439297       6.723793          -0.000002
          122              O       1.413700       7.466957      19.222565      -0.735412      48.364033 0.71255414E+03  0.18421039E+05                                10.550709                            8.312382       0.152998       2.036384                    0.997891      31.364512      86.133146       0.651547       0.363634      -1.132767       0.151672       0.020868      -0.061126       0.164852      -0.016570      -0.009018      -0.025556      -0.048256       0.010506      -0.038532      -0.002797       0.041329             12.132436       8.940925       1.640431      -4.581724       8.170519      -3.672905      19.285863          -0.000000
          123              O      -0.459274       5.454835      18.553405      -0.745219      48.401419 0.83366849E+03  0.22431917E+05                                10.605044                            9.098646      -0.048398       1.973228                    0.996841      32.212834      90.476628       0.611282       0.372384      -1.125190      -0.001220      -0.066030      -0.109281       0.127686      -0.061927       0.027908      -0.012715       0.002884       0.034580      -0.069170      -0.001316       0.070486             11.417343       9.731912       0.603747       2.188534       7.981763      -0.217125      16.538352          -0.000001
          124              O      -1.364770       4.937918      16.608570      -0.597351      42.323039 0.62124222E+03  0.15507855E+05                                 9.771050                            7.811732       0.122803       2.078718                    0.996793      28.562416      76.893727       0.666117       0.368354      -1.129943       0.012220       0.025605       0.010132       0.030126      -0.045919       0.026599       0.036654      -0.000368      -0.075468      -0.074326       0.015004       0.059322             11.509467      15.306640       5.870411       2.326190      12.072123       1.870316       7.149639          -0.000002
          125              O       4.450980       9.307907      13.623140      -0.600585      44.662570 0.64768456E+03  0.16348297E+05                                10.167829                            8.006601       0.001567       2.040393                    0.994449      28.894081      78.391612       0.653782       0.371162      -1.127040       0.023826      -0.011975      -0.041464       0.049298       0.024199      -0.088935       0.021714      -0.118941      -0.079173      -0.131012       0.053156       0.077856             11.895385      16.124141       3.030053      -5.269149       7.966042      -2.063135      11.595971          -0.000004
          126              O       5.515304       9.916645      11.784114      -0.782328      56.780267 0.78346074E+03  0.20830287E+05                                11.875703                            8.801288       0.002372       1.972000                    0.998092      33.093896      93.479800       0.621329       0.370772      -1.122401      -0.028436      -0.033229       0.152691       0.158831      -0.000924      -0.039622       0.007791      -0.164731      -0.032254      -0.095545       0.007083       0.088462             14.282260       9.192411       0.683627      -2.211491       7.429209      -4.036171      26.225159          -0.000003
          127              O       8.264876       9.813489      11.040579      -0.669154      44.121322 0.64494326E+03  0.16285108E+05                                10.033124                            7.971560       0.087421       2.039660                    0.996714      30.141485      82.173709       0.656509       0.369485      -1.126706       0.108485      -0.026490       0.033246       0.116516      -0.034755       0.020174       0.014788      -0.091645      -0.029199      -0.063336       0.000112       0.063224             11.686325       8.218804       0.582028       3.927657       6.411517       0.455643      20.428655          -0.000001
          128              O      -0.284459      10.321337      12.271761      -0.675720      37.775071 0.62370354E+03  0.15596922E+05                                 8.946136                            7.806490       0.192874       2.083904                    0.996098      29.621329      80.019909       0.668468       0.366408      -1.130553      -0.075163      -0.088776      -0.022267       0.118433      -0.016804       0.044710       0.010093      -0.050926      -0.134833      -0.075852       0.022713       0.053139              9.412657      13.055718       2.483926       0.715753       7.167705      -0.400140       8.014547          -0.000002
          129              O       5.288177      10.671616      17.732174      -0.579924      37.516470 0.55881942E+03  0.13622162E+05                                 8.999271                            7.428665       0.113924       2.073783                    0.995542      28.622037      76.823937       0.678501       0.370324      -1.125372       0.034945       0.048662       0.048643       0.077171       0.004475      -0.057494       0.012543      -0.045646      -0.295038      -0.121723       0.048806       0.072917             10.226970       7.912709       3.462371      -0.279353      16.694357      -0.660502       6.073845          -0.000006
          130              O       6.385496       1.237880      18.056461      -0.618918      38.538468 0.60312426E+03  0.14952795E+05                                 9.063686                            7.656734       0.325415       2.119670                    0.998411      29.352978      78.893117       0.677765       0.364512      -1.132287      -0.043556      -0.069512       0.025413       0.085877       0.012057      -0.028847       0.078016       0.058956      -0.147143      -0.113556       0.048652       0.064904             10.086096       9.423126       3.667793       2.131624      13.121138       3.589446       7.714025          -0.000004
          131              O       4.567066       0.213115      15.282204      -0.630233      43.162905 0.70093682E+03  0.18113196E+05                                 9.967245                            8.411351      -0.034427       1.994494                    0.997207      30.565455      84.940409       0.626190       0.378516      -1.117328       0.033170       0.067126       0.005855       0.075102       0.028535      -0.066638       0.092512       0.070963      -0.191888      -0.153771       0.056722       0.097049             11.173271      10.515524       3.617495       2.083711      14.319493       4.107011       8.684797          -0.000003
          132              O       5.539132       2.169691      15.705880      -0.582930      39.750190 0.60677812E+03  0.15109582E+05                                 9.416275                            7.788441      -0.021232       2.023687                    0.996589      29.039759      78.962410       0.656117       0.374889      -1.121134      -0.023993      -0.049659      -0.049574       0.074157       0.006177      -0.078806       0.010369      -0.029386      -0.260076      -0.127456       0.058753       0.068703             10.716833       8.495863       2.890907      -0.143734      17.557303       0.485795       6.097333          -0.000005
          133              O       8.166840       2.694543      15.099807      -0.546377      35.587675 0.52135473E+03  0.12462838E+05                                 8.663240                            7.138775       0.217015       2.127900                    0.996317      27.433499      72.394885       0.699000       0.366560      -1.130737       0.004537      -0.012170      -0.064936       0.066223       0.015770      -0.011623       0.037054      -0.006559      -0.273990      -0.102100       0.036729       0.065371              9.683080      13.107580      -4.187477      -1.509994       9.217871       1.439294       6.723790          -0.000002
          134              O      -0.498965       1.799007      13.980852      -0.735412      48.364027 0.71255418E+03  0.18421040E+05                                10.550709                            8.312382       0.152998       2.036383                    0.997891      31.364512      86.133147       0.651547       0.363634      -1.132766      -0.151672       0.020868       0.061126       0.164852       0.016570      -0.009018       0.025556      -0.048256       0.010506      -0.038532      -0.002797       0.041329             12.132434       8.940924      -1.640431      -4.581721       8.170519       3.672903      19.285860          -0.000001
          135              O       1.374009      11.122785      14.650011      -0.745219      48.401443 0.83366930E+03  0.22431944E+05                                10.605048                            9.098651      -0.048399       1.973227                    0.996841      32.212835      90.476632       0.611282       0.372384      -1.125190       0.001220      -0.066030       0.109281       0.127686       0.061927       0.027908       0.012715       0.002884       0.034580      -0.069170      -0.001316       0.070486             11.417346       9.731917      -0.603747       2.188536       7.981766       0.217123      16.538356          -0.000001
          136              O       2.279505      10.605868      16.594846      -0.597351      42.323038 0.62124202E+03  0.15507849E+05                                 9.771051                            7.811731       0.122802       2.078718                    0.996793      28.562418      76.893738       0.666117       0.368354      -1.129943      -0.012220       0.025604      -0.010132       0.030126       0.045919       0.026599      -0.036654      -0.000367      -0.075468      -0.074326       0.015004       0.059322             11.509469      15.306644      -5.870414       2.326189      12.072126      -1.870315       7.149636          -0.000002
          137              O       0.704535       7.695943       2.555335      -0.600585      44.662594 0.64768518E+03  0.16348316E+05                                10.167833                            8.006605       0.001566       2.040393                    0.994449      28.894087      78.391639       0.653782       0.371163      -1.127040       0.023826       0.011975      -0.041464       0.049298      -0.024199      -0.088935      -0.021714      -0.118941      -0.079173      -0.131012       0.053156       0.077856             11.895389      16.124141      -3.030052      -5.269151       7.966046       2.063137      11.595980          -0.000004
          138              O       1.768859       7.087205       0.716308      -0.782328      56.780318 0.78346140E+03  0.20830309E+05                                11.875711                            8.801293       0.002371       1.972000                    0.998092      33.093905      93.479843       0.621329       0.370772      -1.122401      -0.028436       0.033229       0.152691       0.158831       0.000924      -0.039622      -0.007791      -0.164731      -0.032254      -0.095545       0.007083       0.088462             14.282271       9.192416      -0.683628      -2.211495       7.429213       4.036174      26.225183          -0.000003
          139              O       4.518431       7.190361      -0.027227      -0.669154      44.121294 0.64494272E+03  0.16285091E+05                                10.033118                            7.971556       0.087422       2.039660                    0.996714      30.141477      82.173672       0.656509       0.369485      -1.126706       0.108485       0.026490       0.033246       0.116516       0.034755       0.020174      -0.014788      -0.091645      -0.029199      -0.063336       0.000112       0.063224             11.686319       8.218801      -0.582028       3.927657       6.411514      -0.455644      20.428642          -0.000001
          140              O       6.293696       6.682513       1.203956      -0.675720      37.775068 0.62370357E+03  0.15596922E+05                                 8.946135                            7.806490       0.192874       2.083904                    0.996098      29.621330      80.019909       0.668468       0.366408      -1.130553      -0.075163       0.088775      -0.022267       0.118433       0.016804       0.044710      -0.010093      -0.050926      -0.134833      -0.075852       0.022713       0.053139              9.412655      13.055713      -2.483924       0.715758       7.167705       0.400138       8.014549          -0.000002
          141              O       1.541732       6.332234       6.664368      -0.579924      37.516489 0.55881971E+03  0.13622171E+05                                 8.999275                            7.428667       0.113924       2.073783                    0.995542      28.622042      76.823959       0.678500       0.370324      -1.125372       0.034945      -0.048663       0.048643       0.077171      -0.004475      -0.057494      -0.012543      -0.045646      -0.295039      -0.121723       0.048806       0.072917             10.226975       7.912712      -3.462373      -0.279353      16.694366       0.660503       6.073847          -0.000006
          142              O       2.639051       4.430070       6.988655      -0.618918      38.538470 0.60312426E+03  0.14952795E+05                                 9.063687                            7.656735       0.325415       2.119670                    0.998411      29.352976      78.893114       0.677765       0.364512      -1.132287      -0.043555       0.069512       0.025413       0.085877      -0.012057      -0.028847      -0.078016       0.058956      -0.147143      -0.113556       0.048652       0.064904             10.086098       9.423128      -3.667795       2.131626      13.121139      -3.589446       7.714027          -0.000004
          143              O       0.820621       5.454835       4.214399      -0.630233      43.162935 0.70093744E+03  0.18113216E+05                                 9.967250                            8.411356      -0.034428       1.994494                    0.997207      30.565465      84.940452       0.626189       0.378516      -1.117328       0.033170      -0.067126       0.005855       0.075102      -0.028535      -0.066638      -0.092512       0.070963      -0.191888      -0.153771       0.056722       0.097049             11.173278      10.515530      -3.617498       2.083714      14.319500      -4.107013       8.684802          -0.000003
          144              O       1.792687       3.498259       4.638075      -0.582931      39.750210 0.60677846E+03  0.15109593E+05                                 9.416279                            7.788444      -0.021232       2.023686                    0.996589      29.039764      78.962434       0.656117       0.374889      -1.121134      -0.023993       0.049659      -0.049574       0.074157      -0.006177      -0.078806      -0.010368      -0.029386      -0.260076      -0.127456       0.058753       0.068703             10.716838       8.495866      -2.890908      -0.143734      17.557313      -0.485794       6.097335          -0.000005
          145              O       4.420395       2.973407       4.032002      -0.546377      35.587672 0.52135469E+03  0.12462837E+05                                 8.663239                            7.138775       0.217015       2.127900                    0.996317      27.433499      72.394883       0.699000       0.366560      -1.130737       0.004537       0.012170      -0.064936       0.066223      -0.015770      -0.011623      -0.037054      -0.006559      -0.273989      -0.102100       0.036729       0.065371              9.683080      13.107577       4.187475      -1.509999       9.217870      -1.439296       6.723791          -0.000002
          146              O       6.079190       3.868943       2.913046      -0.735412      48.364034 0.71255417E+03  0.18421040E+05                                10.550710                            8.312382       0.152998       2.036383                    0.997891      31.364512      86.133147       0.651547       0.363634      -1.132766      -0.151672      -0.020868       0.061126       0.164852      -0.016569      -0.009018      -0.025556      -0.048256       0.010506      -0.038532      -0.002797       0.041329             12.132436       8.940925       1.640431      -4.581724       8.170519      -3.672905      19.285864          -0.000001
          147              O       7.952164       5.881065       3.582206      -0.745219      48.401433 0.83366880E+03  0.22431928E+05                                10.605046                            9.098648      -0.048399       1.973227                    0.996841      32.212839      90.476649       0.611282       0.372384      -1.125190       0.001220       0.066030       0.109281       0.127686      -0.061927       0.027908      -0.012715       0.002884       0.034580      -0.069170      -0.001316       0.070486             11.417345       9.731914       0.603747       2.188535       7.981765      -0.217125      16.538356          -0.000001
          148              O       8.857660       6.397982       5.527041      -0.597351      42.323043 0.62124230E+03  0.15507857E+05                                 9.771051                            7.811733       0.122802       2.078718                    0.996793      28.562417      76.893732       0.666117       0.368354      -1.129943      -0.012220      -0.025605      -0.010132       0.030126      -0.045919       0.026599       0.036654      -0.000368      -0.075468      -0.074326       0.015004       0.059322             11.509468      15.306642       5.870412       2.326190      12.072124       1.870316       7.149639          -0.000002
          149              O       3.041910       2.027993       8.512471      -0.600585      44.662574 0.64768463E+03  0.16348299E+05                                10.167829                            8.006601       0.001567       2.040393                    0.994449      28.894083      78.391617       0.653782       0.371162      -1.127040      -0.023826       0.011975       0.041464       0.049298       0.024199      -0.088935       0.021714      -0.118941      -0.079173      -0.131012       0.053156       0.077856             11.895385      16.124142       3.030053      -5.269149       7.966042      -2.063136      11.595971          -0.000004
          150              O       1.977586       1.419255      10.351497      -0.782328      56.780275 0.78346085E+03  0.20830290E+05                                11.875704                            8.801289       0.002372       1.972000                    0.998092      33.093897      93.479806       0.621329       0.370772      -1.122401       0.028436       0.033230      -0.152691       0.158831      -0.000924      -0.039622       0.007791      -0.164731      -0.032254      -0.095545       0.007083       0.088462             14.282262       9.192411       0.683628      -2.211492       7.429210      -4.036172      26.225164          -0.000003
          151              O      -0.771986       1.522411      11.095032      -0.669154      44.121309 0.64494304E+03  0.16285101E+05                                10.033121                            7.971558       0.087421       2.039660                    0.996714      30.141482      82.173694       0.656509       0.369485      -1.126706      -0.108485       0.026490      -0.033246       0.116516      -0.034755       0.020174       0.014788      -0.091645      -0.029199      -0.063336       0.000112       0.063224             11.686322       8.218802       0.582028       3.927656       6.411515       0.455643      20.428649          -0.000001
          152              O       7.777349       1.014563       9.863850      -0.675720      37.775069 0.62370350E+03  0.15596920E+05                                 8.946135                            7.806489       0.192874       2.083904                    0.996098      29.621330      80.019909       0.668468       0.366408      -1.130553       0.075163       0.088775       0.022267       0.118433      -0.016804       0.044710       0.010093      -0.050926      -0.134833      -0.075852       0.022713       0.053139              9.412656      13.055717       2.483925       0.715752       7.167705      -0.400140       8.014546          -0.000002
          153              O       2.204713       0.664284       4.403437      -0.579924      37.516438 0.55881886E+03  0.13622144E+05                                 8.999265                            7.428660       0.113925       2.073783                    0.995542      28.622030      76.823900       0.678501       0.370323      -1.125373      -0.034945      -0.048662      -0.048643       0.077171       0.004475      -0.057494       0.012543      -0.045646      -0.295038      -0.121723       0.048806       0.072917             10.226963       7.912703       3.462367      -0.279354      16.694344      -0.660502       6.073841          -0.000006
          154              O       1.107394      10.098020       4.079150      -0.618918      38.538455 0.60312405E+03  0.14952788E+05                                 9.063683                            7.656732       0.325415       2.119670                    0.998411      29.352976      78.893104       0.677765       0.364512      -1.132287       0.043556       0.069512      -0.025413       0.085877       0.012057      -0.028847       0.078016       0.058956      -0.147144      -0.113556       0.048652       0.064904             10.086093       9.423123       3.667791       2.131623      13.121133       3.589444       7.714023          -0.000004
          155              O       2.925824      11.122785       6.853407      -0.630233      43.162910 0.70093690E+03  0.18113199E+05                                 9.967247                            8.411352      -0.034427       1.994494                    0.997207      30.565455      84.940413       0.626190       0.378516      -1.117328      -0.033170      -0.067126      -0.005855       0.075102       0.028535      -0.066638       0.092512       0.070963      -0.191888      -0.153771       0.056722       0.097049             11.173273      10.515525       3.617496       2.083712      14.319497       4.107011       8.684798          -0.000003
          156              O       1.953758       9.166209       6.429731      -0.582930      39.750216 0.60677860E+03  0.15109597E+05                                 9.416280                            7.788445      -0.021233       2.023686                    0.996589      29.039766      78.962444       0.656116       0.374889      -1.121134       0.023993       0.049659       0.049574       0.074157       0.006177      -0.078806       0.010369      -0.029386      -0.260077      -0.127457       0.058754       0.068703             10.716839       8.495868       2.890910      -0.143733      17.557314       0.485796       6.097336          -0.000005
          157              O      -0.673950       8.641357       7.035804      -0.546377      35.587698 0.52135512E+03  0.12462850E+05                                 8.663245                            7.138779       0.217014       2.127900                    0.996317      27.433504      72.394912       0.699000       0.366560      -1.130737      -0.004537       0.012170       0.064936       0.066223       0.015770      -0.011623       0.037054      -0.006559      -0.273990      -0.102100       0.036729       0.065371              9.683086      13.107588      -4.187479      -1.509996       9.217877       1.439295       6.723794          -0.000002
          158              O       7.991855       9.536893       8.154759      -0.735412      48.364042 0.71255442E+03  0.18421048E+05                                10.550711                            8.312384       0.152997       2.036383                    0.997891      31.364516      86.133164       0.651546       0.363634      -1.132766       0.151672      -0.020868      -0.061126       0.164852       0.016570      -0.009018       0.025556      -0.048256       0.010506      -0.038532      -0.002797       0.041330             12.132437       8.940926      -1.640432      -4.581723       8.170521       3.672905      19.285865          -0.000001
          159              O       6.118881       0.213115       7.485600      -0.745219      48.401445 0.83366936E+03  0.22431946E+05                                10.605048                            9.098651      -0.048399       1.973227                    0.996841      32.212836      90.476637       0.611282       0.372384      -1.125190      -0.001220       0.066030      -0.109281       0.127686       0.061927       0.027908       0.012715       0.002884       0.034580      -0.069170      -0.001316       0.070486             11.417347       9.731917      -0.603747       2.188536       7.981767       0.217123      16.538356          -0.000001
          160              O       5.213385       0.730032       5.540765      -0.597351      42.323039 0.62124205E+03  0.15507850E+05                                 9.771051                            7.811731       0.122802       2.078718                    0.996793      28.562419      76.893740       0.666117       0.368354      -1.129943       0.012220      -0.025605       0.010132       0.030126       0.045919       0.026599      -0.036654      -0.000368      -0.075468      -0.074326       0.015004       0.059322             11.509469      15.306644      -5.870414       2.326188      12.072126      -1.870315       7.149636          -0.000002

******************************************************
Auxiliary information for the entire system
The total spin magnetic moment of the unit cell is   0.000064
The total net atomic charge of the unit cell is   0.000003
Accuracy of reproducing the electrostatic potential in the unit cell:
  The inner radius (bohr) =    5.0000
  The outer radius (bohr) =   12.0000
  Valid grid points have density less than (e/(bohr^3)) =    0.0001
  The number of valid grid points were=        65378
  The rms potential error without charges in kcal/mol is=     14.12356
  The rms potential error with partial charges in kcal/mol is=      2.49742
  The RRMSE value at monopole order=      0.17683
  The rms potential error with partial charges and cloud penetration in kcal/mol is=      2.49731
  The RRMSE value at monopole order with cloud penetration is=      0.17682
  The rms potential error with partial charges and atomic dipoles in kcal/mol is=      0.92386
  The RRMSE value at dipole order=      0.06541
  The rms potential error with partial charges, atomic dipoles and cloud penetration in kcal/mol is=      0.91680
  The RRMSE value at dipole order with cloud penetration=      0.06491

******************************************************
The electron densities and ab initio electrostatic potential were computed in VASP using the PBE functional and
projector augmented wave method. See the main text of the journal article for a description of computational details.
The atomic charges, dipoles, and quadrupoles were computed with the DDEC6 method as described in
(a) T. A. Manz and N. Gabaldon Limas, RSC Adv. 6 (2016) 47771-47801 DOI: 10.1039/c6ra04656h
(b) N. Gabaldon Limas and T. A. Manz, RSC Adv. 8 (2018) 2678-2707 DOI: 10.1039/c7ra11829e.
For each atom in the material, the electron cloud parameters were fit to the spherically averaged atom-in-material
electron density using radial positions for which this density was between 10^-4 and 10^-2 electrons per cubic bohr.
The polarizabilities, dispersion coefficients, and quantum Drude oscillator (QDO) parameters were fit using the MCLF method.
The magnetic structure of the system was optimized in VASP from the default ferromagnetic initial guess using spin polarization.
The atomic spin moments (ASMs) were computed on this optimized magnetic structure using the DDEC6 partition as inputs
to the method of T. A. Manz and D. S. Sholl, J. Chem. Theory Comput. 7 (2011) 4146-4164 DOI: 10.1021/ct200539n.
The RMSE and RRMSE were computed using a uniform grid with Ewald summation.
