# Supplementary material for: A collection of forcefield precursors for metal–organic frameworks
Source: RSC Adv. 2019 Nov 13;9(63):36492–507. doi: 10.1039/c9ra07327b (PMC9075174; doi:10.1039/c9ra07327b)
Supplement: RA-009-C9RA07327B-s3997 [file RA-009-C9RA07327B-s3997.xyz]

  160
jmolscript: load "" {1 1 1} spacegroup "x,y,z" unitcell [{     10.255000     0.000000     0.000000 }, {      0.000000    11.268000     0.000000 }, {     -2.728219     0.000000    22.025677 }]
Sm     1.885651     2.122215    17.058667     1.942262
Sm     5.033192    10.308530    20.612289     2.203455
Sm    -0.850480     7.756215    15.979849     1.942262
Sm     6.256979     4.674530    12.426226     2.203455
Sm     5.641130     9.145785     4.967010     1.942262
Sm     2.493589     0.959470     1.413388     2.203456
Sm     8.377261     3.511785     6.045828     1.942262
Sm     1.269802     6.593470     9.599451     2.203456
H      4.981723    10.976159    14.647075     0.326005
H      6.785325     1.360048    18.457517     0.309809
H      7.515062     8.961440    13.054619     0.201162
H      5.994431     9.193561    12.755070     0.186025
H      6.980972    10.411632    12.788108     0.184545
H      7.063490     1.659776    16.054516     0.162737
H     -1.803806     1.105391    15.580964     0.204866
H      8.239990     2.649107    15.746156     0.194709
H      6.308449     5.342159    18.391440     0.326005
H      4.504846     6.994048    14.580998     0.309809
H      3.775109     3.327440    19.983897     0.201162
H      5.295740     3.559561    20.283446     0.186025
H      4.309199     4.777632    20.250407     0.184545
H      4.226682     7.293776    16.984000     0.162737
H      2.838977     6.739391    17.457552     0.204866
H      3.050182     8.283107    17.292359     0.194709
H      2.545058     0.291841     7.378602     0.326005
H      0.741456     9.907952     3.568160     0.309809
H      0.011719     2.306560     8.971058     0.201162
H      1.532350     2.074439     9.270607     0.186025
H      0.545809     0.856368     9.237569     0.184545
H      0.463291     9.608224     5.971161     0.162737
H      9.330587    10.162609     6.444713     0.204866
H     -0.713209     8.618893     6.279521     0.194709
H      1.218332     5.925841     3.634237     0.326005
H      3.021935     4.273952     7.444679     0.309809
H      3.751672     7.940560     2.041780     0.201162
H      2.231041     7.708439     1.742231     0.186025
H      3.217582     6.490368     1.775270     0.184545
H      3.300099     3.974224     5.041677     0.162737
H      4.687804     4.528609     4.568125     0.204865
H      4.476599     2.984893     4.733318     0.194709
C      0.576337     5.129194    17.303372     0.493555
C      0.122933     4.606358    15.913552     0.485716
C      4.630468     0.082256    17.259320     0.630515
C      5.553938    10.475860    16.468599    -0.012167
C      6.513951     9.731045    14.629455     0.461091
C      6.774756     9.559771    13.177963    -0.567893
C      6.639418     9.644281    16.779161    -0.017456
C      7.190489     9.183420    18.067663     0.647075
C      7.586289     1.292440    20.957432     0.679925
C     -1.915957     1.470474    19.682145    -0.008716
C     -1.801335     1.695834    17.481780     0.480608
C      8.014825     1.784851    16.098567    -0.579565
C     -0.610329     1.689073    19.316519     0.026156
C      0.650036     1.713863    20.102835     0.683806
C      0.458834    10.763194    15.735144     0.493555
C      0.912239    10.240358    17.124964     0.485716
C      6.659704     5.716256    15.779195     0.630515
C      5.736233     4.841860    16.569917    -0.012167
C      4.776220     4.097045    18.409061     0.461091
C      4.515416     3.925771    19.860553    -0.567893
C      4.650753     4.010281    16.259355    -0.017456
C      4.099683     3.549420    14.970853     0.647075
C      3.703882     6.926440    12.081084     0.679925
C      2.951128     7.104474    13.356371    -0.008716
C      2.836506     7.329834    15.556736     0.480608
C      3.275347     7.418851    16.939948    -0.579565
C      1.645501     7.323073    13.721997     0.026156
C      0.385136     7.347863    12.935680     0.683806
C      6.950444     6.138806     4.722305     0.493555
C      7.403848     6.661642     6.112125     0.485716
C      2.896313    11.185744     4.766357     0.630515
C      1.972843     0.792140     5.557078    -0.012167
C      1.012830     1.536955     7.396222     0.461091
C      0.752025     1.708229     8.847714    -0.567893
C      0.887363     1.623719     5.246516    -0.017456
C      0.336292     2.084580     3.958014     0.647075
C     -0.059508     9.975560     1.068245     0.679925
C      9.442738     9.797526     2.343532    -0.008716
C      9.328116     9.572166     4.543897     0.480608
C     -0.488044     9.483149     5.927110    -0.579565
C      8.137110     9.578927     2.709158     0.026156
C      6.876745     9.554137     1.922842     0.683806
C      7.067947     0.504806     6.290533     0.493555
C      6.614542     1.027642     4.900713     0.485716
C      0.867077     5.551744     6.246482     0.630515
C      1.790548     6.426140     5.455760    -0.012167
C      2.750561     7.170955     3.616616     0.461091
C      3.011365     7.342229     2.165124    -0.567893
C      2.876028     7.257719     5.766322    -0.017456
C      3.427098     7.718580     7.054824     0.647075
C      3.822899     4.341560     9.944593     0.679925
C      4.575653     4.163526     8.669306    -0.008716
C      4.690275     3.938166     6.468941     0.480608
C      4.251434     3.849149     5.085729    -0.579564
C      5.881280     3.944927     8.303680     0.026156
C      7.141645     3.920137     9.089997     0.683806
N      7.220265     9.207083    15.625015    -0.456626
N      5.534264    10.517551    15.120627    -0.308866
N     -0.550701     1.819782    17.957534    -0.448734
N      7.635004     1.478362    18.519189    -0.313484
N      4.069906     3.573083    17.413500    -0.456626
N      5.755907     4.883551    17.917888    -0.308866
N      1.585872     7.453782    15.080981    -0.448734
N      3.655167     7.112362    14.519326    -0.313484
N      0.306516     2.060917     6.400662    -0.456626
N      1.992517     0.750449     6.905050    -0.308866
N      8.077482     9.448218     4.068143    -0.448734
N     -0.108223     9.789638     3.506488    -0.313484
N      3.456875     7.694917     4.612177    -0.456626
N      1.770874     6.384449     4.107789    -0.308866
N      5.940909     3.814218     6.944696    -0.448734
N      3.871614     4.155638     7.506351    -0.313484
O      1.274350     4.374238    17.968547    -0.602431
O      0.156732     6.279656    17.635960    -0.601357
O      0.432547     3.446881    15.616205    -0.578251
O     -0.517465     5.399626    15.188907    -0.635344
O      3.817861     0.699743    16.558904    -0.597729
O      4.746848     0.173527    18.497164    -0.745210
O      6.609754     9.468500    19.138111    -0.733620
O     -1.979344     8.542271    18.008194    -0.552465
O      0.625565     1.511039     0.033039    -0.678305
O      6.389219     0.998345    20.827480    -0.677036
O      0.644306     1.441177    21.316450    -0.784242
O      1.714387     1.998943    19.466293    -0.604526
O     -0.239179    10.008238    15.069968    -0.602431
O      0.878440     0.645656    15.402556    -0.601356
O      0.602625     9.080881    17.422311    -0.578251
O      1.552636    11.033626    17.849609    -0.635344
O      7.472310     6.333743    16.479612    -0.597729
O      6.543323     5.807527    14.541352    -0.745210
O      4.680417     3.834500    13.900405    -0.733620
O      3.014516     2.908271    15.030322    -0.552465
O      3.137826     7.145039    10.979800    -0.678305
O      4.900952     6.632345    12.211035    -0.677036
O      0.390865     7.075177    11.722065    -0.784242
O     -0.679215     7.632943    13.572222    -0.604526
O      6.252431     6.893762     4.057130    -0.602431
O      7.370049     4.988344     4.389717    -0.601357
O      7.094234     7.821119     6.409472    -0.578252
O      8.044246     5.868374     6.836770    -0.635344
O      3.708920    10.568257     5.466773    -0.597729
O      2.779933    11.094473     3.528513    -0.745210
O      0.917027     1.799500     2.887566    -0.733620
O      9.506125     2.725729     4.017483    -0.552465
O      9.629435     9.756961    -0.033039    -0.678305
O      1.137562    10.269655     1.198197    -0.677036
O      6.882475     9.826823     0.709227    -0.784242
O      5.812394     9.269057     2.559384    -0.604526
O      7.765960     1.259762     6.955709    -0.602431
O      6.648341    10.622344     6.623121    -0.601357
O      6.924156     2.187119     4.603366    -0.578251
O      5.974145     0.234374     4.176068    -0.635344
O      0.054471     4.934257     5.546065    -0.597729
O      0.983458     5.460473     7.484325    -0.745210
O      2.846364     7.433500     8.125272    -0.733620
O      4.512265     8.359729     6.995355    -0.552465
O      4.388955     4.122961    11.045877    -0.678305
O      2.625829     4.635655     9.814642    -0.677036
O      7.135916     4.192823    10.303612    -0.784242
O      8.205996     3.635057     8.453455    -0.604526

The following XYZ coordinates are in angstroms. Other properties are in atomic units.
The sperically averaged electron density of each atom fit to a function of the form exp(a - br)
eigen_1, eigen_2 and eigen_3 are the three eigenvalues of traceless quadrupole moment tensor
  atom number  atomic symbol              X              Y              Z     net charge C6 coefficient C8 coefficient C10 coefficient fluctuating dipole atomic polarizability isotropic forcefield polarizability              a              b squared Pearson coefficient          <r^3>          <r^4>         wp_QDO          m_QDO          q_QDO       dipole_x       dipole_y       dipole_z         dipole            Qxy            Qxz            Qyz     Q(x^2-y^2)  Q(3z^2 - R^2)        eigen_1        eigen_2        eigen_3 static polarizability      alpha(xx)      alpha(xy)      alpha(xz)      alpha(yy)      alpha(yz)      alpha(zz) atomic spin moment
            1             Sm       1.885651       2.122215      17.058667       1.942262     210.257913 0.48672539E+04  0.18510508E+06                                23.100450                           18.692523       2.856099       2.538501                    0.999632      84.768184     207.457341       0.598258       0.269205      -1.342036       0.012169      -0.029843      -0.030482       0.044360      -0.056490       0.053915       0.008952      -0.038860       0.453913      -0.143686      -0.018938       0.162624             28.948689      34.231638       1.465738      -5.148224      36.091954      -3.326204      16.522476          -0.000006
            2             Sm       5.033192      10.308530      20.612289       2.203455     103.187689 0.20118627E+04  0.61769446E+05                                14.201361                           11.698613       2.825778       2.609917                    0.998582      75.141149     168.954990       0.782040       0.255095      -1.350974       0.036315       0.019627       0.008841       0.042215      -0.040571       0.024697       0.042532      -0.096155      -0.646370      -0.223299       0.050040       0.173259             16.617254      13.241406       0.765946      -1.363815      10.325148      -2.026360      26.285208           0.000006
            3             Sm      -0.850480       7.756215      15.979849       1.942262     210.257902 0.48672542E+04  0.18510509E+06                                23.100450                           18.692524       2.856099       2.538501                    0.999632      84.768183     207.457338       0.598258       0.269205      -1.342036      -0.012169      -0.029843       0.030482       0.044360       0.056490       0.053915      -0.008952      -0.038860       0.453913      -0.143686      -0.018938       0.162624             28.948688      34.231642      -1.465743      -5.148224      36.091948       3.326204      16.522474          -0.000006
            4             Sm       6.256979       4.674530      12.426226       2.203455     103.187691 0.20118627E+04  0.61769445E+05                                14.201360                           11.698613       2.825778       2.609917                    0.998582      75.141148     168.954986       0.782040       0.255095      -1.350974      -0.036315       0.019627      -0.008841       0.042215       0.040571       0.024697      -0.042532      -0.096155      -0.646370      -0.223299       0.050040       0.173259             16.617254      13.241404      -0.765948      -1.363818      10.325148       2.026361      26.285210           0.000006
            5             Sm       5.641130       9.145785       4.967010       1.942262     210.257929 0.48672540E+04  0.18510508E+06                                23.100453                           18.692524       2.856099       2.538501                    0.999632      84.768186     207.457352       0.598258       0.269205      -1.342036      -0.012168       0.029843       0.030482       0.044360      -0.056490       0.053915       0.008952      -0.038860       0.453913      -0.143686      -0.018938       0.162624             28.948694      34.231644       1.465737      -5.148223      36.091961      -3.326205      16.522477          -0.000006
            6             Sm       2.493589       0.959470       1.413388       2.203456     103.187681 0.20118624E+04  0.61769435E+05                                14.201359                           11.698612       2.825778       2.609917                    0.998582      75.141145     168.954977       0.782040       0.255095      -1.350974      -0.036315      -0.019627      -0.008841       0.042215      -0.040571       0.024697       0.042532      -0.096155      -0.646369      -0.223299       0.050040       0.173259             16.617253      13.241404       0.765946      -1.363816      10.325148      -2.026360      26.285206           0.000006
            7             Sm       8.377261       3.511785       6.045828       1.942262     210.257936 0.48672551E+04  0.18510514E+06                                23.100455                           18.692527       2.856099       2.538501                    0.999632      84.768190     207.457368       0.598258       0.269205      -1.342036       0.012169       0.029843      -0.030482       0.044360       0.056490       0.053915      -0.008952      -0.038860       0.453913      -0.143686      -0.018938       0.162624             28.948694      34.231646      -1.465745      -5.148226      36.091958       3.326205      16.522478          -0.000006
            8             Sm       1.269802       6.593470       9.599451       2.203456     103.187676 0.20118624E+04  0.61769432E+05                                14.201359                           11.698612       2.825778       2.609917                    0.998582      75.141146     168.954976       0.782040       0.255095      -1.350974       0.036315      -0.019627       0.008841       0.042215       0.040571       0.024697      -0.042532      -0.096155      -0.646369      -0.223299       0.050040       0.173259             16.617252      13.241403      -0.765947      -1.363818      10.325147       2.026360      26.285207           0.000006
            9              H       4.981723      10.976159      14.647075       0.326005       0.561188 0.34745702E+01  0.27750740E+02                                 1.151559                            1.117148      -1.094161       2.502782                    0.999866       2.242843       5.703221       0.569352       1.346950      -0.698413      -0.026644       0.020156      -0.025162       0.041825      -0.009703       0.009580      -0.007700       0.005082       0.038230      -0.016404      -0.004899       0.021303              1.153579       1.199482      -0.193600       0.152015       1.146297      -0.107260       1.114957          -0.000000
           10              H       6.785325       1.360048      18.457517       0.309809       0.500703 0.30674091E+01  0.24547496E+02                                 1.196550                            1.148915      -1.158900       2.442523                    0.999901       2.734107       7.755086       0.474280       1.613747      -0.645798      -0.030737      -0.002083      -0.004105       0.031080      -0.003695       0.006706      -0.000802       0.022178       0.015246      -0.014234       0.000071       0.014164              1.216583       1.560880       0.093508       0.061322       1.029609       0.007145       1.059259           0.000000
           11              H       7.515062       8.961440      13.054619       0.201162       0.946458 0.67229141E+01  0.63793294E+02                                 1.663263                            1.566158      -1.221177       2.342547                    0.997469       3.272071       9.288659       0.471785       1.368184      -0.690612       0.013390      -0.006254      -0.000657       0.014794       0.002228      -0.000465      -0.001390       0.006197       0.023047      -0.007748      -0.000120       0.007868              1.708175       2.014517      -0.470041      -0.134376       1.695417       0.122813       1.414592          -0.000000
           12              H       5.994431       9.193561      12.755070       0.186025       0.875269 0.60619622E+01  0.54945105E+02                                 1.467120                            1.401928      -0.780919       2.537246                    0.999979       2.913963       7.574563       0.555803       1.215820      -0.725635      -0.009346      -0.008606      -0.008321       0.015187       0.003566       0.001820       0.003059       0.011823       0.004276      -0.008271       0.000888       0.007383              1.490452       1.696392       0.292291       0.295958       1.349001       0.171705       1.425961          -0.000000
           13              H       6.980972      10.411632      12.788108       0.184545       0.854905 0.58986777E+01  0.52290214E+02                                 1.357417                            1.315168      -0.751260       2.545706                    0.999981       2.754350       6.733332       0.628349       1.099611      -0.755634       0.008312       0.006500      -0.004544       0.011488       0.002149      -0.002277       0.001283      -0.004413       0.000210      -0.004569       0.001468       0.003101              1.362443       1.150264       0.126148      -0.071129       1.627022      -0.245103       1.310044          -0.000002
           14              H       7.063490       1.659776      16.054516       0.162737       0.940213 0.69461250E+01  0.66679785E+02                                 1.669978                            1.602912      -1.104790       2.368010                    0.996970       3.522181      10.169957       0.459988       1.387101      -0.685891      -0.011596      -0.001492       0.000442       0.011700       0.001448      -0.002388       0.002191       0.020733       0.014960      -0.013267       0.004046       0.009222              1.695442       2.278984       0.138912       0.112066       1.454203       0.007197       1.353139           0.000000
           15              H      -1.803806       1.105391      15.580964       0.204866       0.868199 0.63628848E+01  0.59837297E+02                                 1.609413                            1.556878      -1.023247       2.447777                    0.998159       3.208292       9.209512       0.455934       1.428521      -0.679943       0.014127      -0.011063      -0.009508       0.020307      -0.004229      -0.000460       0.001965      -0.004950       0.004664      -0.005726       0.000560       0.005166              1.624257       1.536268      -0.292373      -0.188700       1.829451       0.341506       1.507054           0.000000
           16              H       8.239990       2.649107      15.746156       0.194709       0.929636 0.67472771E+01  0.64414023E+02                                 1.680709                            1.598250      -1.129946       2.382501                    0.997320       3.349513       9.699548       0.451920       1.419686      -0.680739       0.012627       0.013524      -0.002520       0.018673       0.005361       0.000636       0.002930      -0.015905      -0.004111      -0.008914      -0.002083       0.010998              1.721012       1.462771       0.216590      -0.068247       2.244233      -0.371770       1.456031           0.000000
           17              H       6.308449       5.342159      18.391440       0.326005       0.561192 0.34745978E+01  0.27750973E+02                                 1.151555                            1.117144      -1.094161       2.502783                    0.999866       2.242856       5.703227       0.569360       1.346931      -0.698416       0.026644       0.020156       0.025162       0.041825       0.009703       0.009580       0.007700       0.005082       0.038230      -0.016404      -0.004899       0.021303              1.153575       1.199479       0.193600       0.152014       1.146293       0.107260       1.114954          -0.000000
           18              H       4.504846       6.994048      14.580998       0.309809       0.500703 0.30674092E+01  0.24547496E+02                                 1.196550                            1.148915      -1.158900       2.442523                    0.999901       2.734107       7.755086       0.474280       1.613747      -0.645798       0.030737      -0.002083       0.004105       0.031080       0.003695       0.006706       0.000802       0.022178       0.015246      -0.014234       0.000071       0.014164              1.216583       1.560880      -0.093508       0.061322       1.029609      -0.007145       1.059259           0.000000
           19              H       3.775109       3.327440      19.983897       0.201162       0.946458 0.67229168E+01  0.63793331E+02                                 1.663264                            1.566159      -1.221177       2.342547                    0.997469       3.272071       9.288662       0.471784       1.368185      -0.690612      -0.013390      -0.006255       0.000657       0.014794      -0.002228      -0.000465       0.001390       0.006197       0.023047      -0.007748      -0.000120       0.007868              1.708176       2.014518       0.470041      -0.134376       1.695417      -0.122813       1.414593          -0.000000
           20              H       5.295740       3.559561      20.283446       0.186025       0.875269 0.60619587E+01  0.54945068E+02                                 1.467120                            1.401928      -0.780919       2.537246                    0.999979       2.913963       7.574564       0.555803       1.215821      -0.725635       0.009346      -0.008606       0.008321       0.015187      -0.003566       0.001820      -0.003059       0.011823       0.004276      -0.008271       0.000888       0.007383              1.490452       1.696392      -0.292291       0.295958       1.349001      -0.171706       1.425962          -0.000000
           21              H       4.309199       4.777632      20.250407       0.184545       0.854906 0.58986823E+01  0.52290267E+02                                 1.357418                            1.315169      -0.751260       2.545706                    0.999981       2.754351       6.733336       0.628349       1.099612      -0.755634      -0.008312       0.006500       0.004544       0.011488      -0.002149      -0.002277      -0.001283      -0.004413       0.000210      -0.004569       0.001468       0.003101              1.362444       1.150264      -0.126148      -0.071129       1.627023       0.245102       1.310044          -0.000002
           22              H       4.226682       7.293776      16.984000       0.162737       0.940213 0.69461289E+01  0.66679829E+02                                 1.669979                            1.602912      -1.104791       2.368010                    0.996970       3.522182      10.169959       0.459988       1.387100      -0.685891       0.011596      -0.001492      -0.000442       0.011700      -0.001448      -0.002388      -0.002191       0.020733       0.014960      -0.013267       0.004046       0.009222              1.695443       2.278984      -0.138912       0.112067       1.454204      -0.007197       1.353139           0.000000
           23              H       2.838977       6.739391      17.457552       0.204866       0.868200 0.63628903E+01  0.59837361E+02                                 1.609414                            1.556879      -1.023247       2.447777                    0.998159       3.208292       9.209513       0.455934       1.428521      -0.679943      -0.014127      -0.011063       0.009508       0.020307       0.004229      -0.000460      -0.001965      -0.004950       0.004664      -0.005726       0.000560       0.005166              1.624258       1.536269       0.292373      -0.188700       1.829451      -0.341506       1.507055           0.000000
           24              H       3.050182       8.283107      17.292359       0.194709       0.929636 0.67472804E+01  0.64414059E+02                                 1.680709                            1.598250      -1.129946       2.382501                    0.997320       3.349514       9.699550       0.451920       1.419686      -0.680739      -0.012627       0.013524       0.002520       0.018673      -0.005361       0.000636      -0.002930      -0.015905      -0.004111      -0.008914      -0.002083       0.010998              1.721012       1.462771      -0.216589      -0.068247       2.244233       0.371770       1.456031           0.000000
           25              H       2.545058       0.291841       7.378602       0.326005       0.561191 0.34745959E+01  0.27750954E+02                                 1.151555                            1.117144      -1.094161       2.502783                    0.999866       2.242856       5.703227       0.569360       1.346931      -0.698416       0.026644      -0.020156       0.025162       0.041825      -0.009703       0.009580      -0.007700       0.005082       0.038230      -0.016404      -0.004899       0.021303              1.153575       1.199478      -0.193600       0.152014       1.146293      -0.107260       1.114954          -0.000000
           26              H       0.741456       9.907952       3.568160       0.309809       0.500703 0.30674091E+01  0.24547496E+02                                 1.196550                            1.148915      -1.158900       2.442523                    0.999901       2.734107       7.755086       0.474280       1.613747      -0.645798       0.030737       0.002083       0.004105       0.031080      -0.003695       0.006706      -0.000802       0.022178       0.015246      -0.014234       0.000071       0.014164              1.216583       1.560880       0.093508       0.061322       1.029609       0.007145       1.059259           0.000000
           27              H       0.011719       2.306560       8.971058       0.201162       0.946458 0.67229139E+01  0.63793298E+02                                 1.663264                            1.566158      -1.221177       2.342547                    0.997469       3.272071       9.288662       0.471784       1.368185      -0.690612      -0.013390       0.006255       0.000657       0.014794       0.002228      -0.000465      -0.001390       0.006197       0.023047      -0.007748      -0.000120       0.007868              1.708176       2.014517      -0.470041      -0.134376       1.695417       0.122813       1.414593          -0.000000
           28              H       1.532350       2.074439       9.270607       0.186025       0.875269 0.60619633E+01  0.54945123E+02                                 1.467121                            1.401929      -0.780919       2.537245                    0.999979       2.913963       7.574566       0.555803       1.215821      -0.725635       0.009346       0.008606       0.008321       0.015187       0.003566       0.001820       0.003059       0.011823       0.004276      -0.008271       0.000888       0.007383              1.490452       1.696394       0.292291       0.295958       1.349002       0.171706       1.425962          -0.000000
           29              H       0.545809       0.856368       9.237569       0.184545       0.854906 0.58986823E+01  0.52290265E+02                                 1.357418                            1.315169      -0.751260       2.545706                    0.999981       2.754351       6.733335       0.628349       1.099611      -0.755634      -0.008312      -0.006500       0.004544       0.011488       0.002148      -0.002277       0.001283      -0.004413       0.000210      -0.004569       0.001468       0.003101              1.362444       1.150264       0.126148      -0.071129       1.627022      -0.245103       1.310044          -0.000002
           30              H       0.463291       9.608224       5.971161       0.162737       0.940213 0.69461288E+01  0.66679827E+02                                 1.669978                            1.602912      -1.104791       2.368010                    0.996970       3.522182      10.169959       0.459988       1.387100      -0.685891       0.011596       0.001492      -0.000442       0.011700       0.001448      -0.002388       0.002191       0.020733       0.014960      -0.013267       0.004046       0.009222              1.695442       2.278984       0.138912       0.112066       1.454204       0.007197       1.353139           0.000001
           31              H       9.330587      10.162609       6.444713       0.204866       0.868199 0.63628803E+01  0.59837246E+02                                 1.609413                            1.556878      -1.023247       2.447777                    0.998159       3.208291       9.209510       0.455934       1.428521      -0.679943      -0.014127       0.011063       0.009508       0.020307      -0.004229      -0.000460       0.001965      -0.004950       0.004664      -0.005726       0.000560       0.005166              1.624257       1.536268      -0.292373      -0.188700       1.829450       0.341506       1.507053           0.000000
           32              H      -0.713209       8.618893       6.279521       0.194709       0.929636 0.67472765E+01  0.64414018E+02                                 1.680709                            1.598251      -1.129946       2.382501                    0.997320       3.349513       9.699549       0.451920       1.419687      -0.680739      -0.012627      -0.013524       0.002520       0.018673       0.005361       0.000636       0.002930      -0.015905      -0.004111      -0.008914      -0.002083       0.010998              1.721012       1.462771       0.216590      -0.068247       2.244234      -0.371770       1.456031           0.000000
           33              H       1.218332       5.925841       3.634237       0.326005       0.561188 0.34745712E+01  0.27750748E+02                                 1.151559                            1.117148      -1.094161       2.502783                    0.999866       2.242843       5.703220       0.569353       1.346950      -0.698413      -0.026644      -0.020156      -0.025162       0.041825       0.009703       0.009580       0.007700       0.005082       0.038230      -0.016404      -0.004899       0.021303              1.153579       1.199482       0.193600       0.152015       1.146297       0.107260       1.114957          -0.000000
           34              H       3.021935       4.273952       7.444679       0.309809       0.500703 0.30674092E+01  0.24547496E+02                                 1.196550                            1.148915      -1.158900       2.442523                    0.999901       2.734107       7.755086       0.474280       1.613747      -0.645798      -0.030737       0.002083      -0.004105       0.031080       0.003695       0.006706       0.000802       0.022178       0.015246      -0.014234       0.000071       0.014164              1.216583       1.560880      -0.093508       0.061322       1.029609      -0.007145       1.059259           0.000000
           35              H       3.751672       7.940560       2.041780       0.201162       0.946459 0.67229191E+01  0.63793353E+02                                 1.663264                            1.566158      -1.221177       2.342547                    0.997469       3.272071       9.288660       0.471785       1.368185      -0.690612       0.013390       0.006254      -0.000657       0.014794      -0.002228      -0.000465       0.001390       0.006197       0.023047      -0.007748      -0.000120       0.007868              1.708176       2.014518       0.470041      -0.134376       1.695417      -0.122813       1.414593          -0.000000
           36              H       2.231041       7.708439       1.742231       0.186025       0.875269 0.60619587E+01  0.54945068E+02                                 1.467120                            1.401928      -0.780919       2.537246                    0.999979       2.913963       7.574564       0.555803       1.215821      -0.725635      -0.009346       0.008606      -0.008321       0.015187      -0.003566       0.001820      -0.003059       0.011823       0.004276      -0.008271       0.000888       0.007383              1.490452       1.696392      -0.292291       0.295958       1.349001      -0.171706       1.425962          -0.000000
           37              H       3.217582       6.490368       1.775270       0.184545       0.854905 0.58986791E+01  0.52290227E+02                                 1.357417                            1.315168      -0.751260       2.545706                    0.999981       2.754351       6.733333       0.628350       1.099611      -0.755634       0.008312      -0.006500      -0.004544       0.011488      -0.002148      -0.002277      -0.001283      -0.004413       0.000210      -0.004569       0.001468       0.003101              1.362443       1.150264      -0.126148      -0.071129       1.627021       0.245102       1.310043          -0.000002
           38              H       3.300099       3.974224       5.041677       0.162737       0.940213 0.69461297E+01  0.66679836E+02                                 1.669978                            1.602912      -1.104790       2.368010                    0.996970       3.522182      10.169958       0.459988       1.387100      -0.685891      -0.011596       0.001492       0.000442       0.011700      -0.001448      -0.002388      -0.002191       0.020733       0.014960      -0.013267       0.004046       0.009222              1.695442       2.278984      -0.138912       0.112067       1.454204      -0.007197       1.353139           0.000000
           39              H       4.687804       4.528609       4.568125       0.204865       0.868199 0.63628885E+01  0.59837345E+02                                 1.609414                            1.556879      -1.023247       2.447777                    0.998159       3.208292       9.209515       0.455933       1.428522      -0.679942       0.014127       0.011063      -0.009508       0.020307       0.004229      -0.000460      -0.001965      -0.004950       0.004664      -0.005726       0.000560       0.005166              1.624259       1.536269       0.292373      -0.188700       1.829452      -0.341507       1.507055           0.000000
           40              H       4.476599       2.984893       4.733318       0.194709       0.929637 0.67472840E+01  0.64414103E+02                                 1.680709                            1.598251      -1.129947       2.382501                    0.997320       3.349515       9.699554       0.451920       1.419686      -0.680739       0.012627      -0.013524      -0.002520       0.018673      -0.005361       0.000636      -0.002930      -0.015905      -0.004111      -0.008914      -0.002083       0.010998              1.721012       1.462771      -0.216590      -0.068247       2.244234       0.371770       1.456032           0.000000
           41              C       0.576337       5.129194      17.303372       0.493555      22.954490 0.27659626E+03  0.58719652E+04                                 7.301901                            5.856494       0.028473       2.050275                    0.999455      23.621508      66.894473       0.620452       0.465008      -1.023900       0.026886       0.041056       0.130692       0.139602       0.075866      -0.081192      -0.032734       0.124723      -0.096862      -0.084020      -0.071107       0.155127              8.109885       6.505866      -2.897261       1.483281      11.469915      -0.646584       6.353874          -0.000001
           42              C       0.122933       4.606358      15.913552       0.485716      22.313435 0.27212708E+03  0.57691084E+04                                 7.204753                            5.826973       0.054820       2.060862                    0.999504      23.779460      67.889262       0.617481       0.467892      -1.019572      -0.038258      -0.043604      -0.121901       0.135000       0.058274      -0.096854      -0.033303       0.158484      -0.096314      -0.085313      -0.081759       0.167072              7.969401       6.053218      -2.418453       1.457097      11.517486      -0.929255       6.337499           0.000000
           43              C       4.630468       0.082256      17.259320       0.630515      21.581029 0.23629644E+03  0.48739275E+04                                 7.302872                            5.576595      -0.250623       1.980857                    0.998690      22.743046      65.711385       0.601689       0.493529      -0.998189      -0.048993       0.047379       0.054215       0.087088       0.083072       0.005028       0.002944      -0.003103      -0.121138      -0.063000      -0.040495       0.103496              8.378732       9.270420      -3.558517       0.174798       7.487025       0.882437       8.378752           0.000001
           44              C       5.553938      10.475860      16.468599      -0.012167      36.413747 0.45476689E+03  0.10741971E+05                                 9.516272                            7.084336       0.289296       2.087845                    0.999683      27.576527      77.783179       0.626571       0.413848      -1.072853       0.004106      -0.004915      -0.103247       0.103445      -0.008057       0.025083      -0.002799       0.029400       0.199799      -0.050189      -0.023439       0.073627             11.290622      12.579711      -6.324867      -2.498482      11.086484       2.972503      10.205671           0.000001
           45              C       6.513951       9.731045      14.629455       0.461091      23.766292 0.28669936E+03  0.60952118E+04                                 7.563943                            5.922859       0.115802       2.101212                    0.999233      22.325752      61.733255       0.627880       0.458846      -1.035085       0.006250       0.005095      -0.011123       0.013738      -0.005734      -0.025690       0.018149       0.012802       0.054381      -0.025850      -0.015508       0.041358              8.418509       6.754483      -2.001827      -1.246515       5.968849       1.729684      12.532194           0.000002
           46              C       6.774756       9.559771      13.177963      -0.567893      27.075579 0.41367452E+03  0.95520460E+04                                 7.498600                            6.464659       0.431487       2.111456                    0.997625      31.092421      86.988157       0.700172       0.378847      -1.095745       0.014438      -0.000460       0.024108       0.028105       0.000512      -0.002656       0.008210       0.030014       0.128180      -0.037233      -0.006471       0.043704              7.920861       6.971276      -0.034071      -0.490070       6.703622       0.920223      10.087685          -0.000003
           47              C       6.639418       9.644281      16.779161      -0.017456      34.919130 0.46487655E+03  0.11102411E+05                                 9.290626                            7.220422       0.053598       2.002952                    0.999699      28.586445      82.552329       0.609828       0.420551      -1.062670       0.035729      -0.016070      -0.082147       0.091011       0.020407      -0.020292       0.021404      -0.005831       0.021692      -0.041839       0.016319       0.025520             10.476732       9.931832      -3.815943       2.012902       8.537849      -0.942891      12.960514           0.000002
           48              C       7.190489       9.183420      18.067663       0.647075      22.112690 0.23882806E+03  0.49221145E+04                                 7.355385                            5.589814      -0.250121       1.986458                    0.998938      22.208979      63.416459       0.605758       0.490615      -1.003155       0.032049      -0.011801       0.095068       0.101017       0.071523       0.020270       0.015076      -0.087662      -0.114087      -0.068728      -0.037863       0.106592              8.242713       8.072253      -2.575104      -0.778676       6.251993       0.720635      10.403892           0.000002
           49              C       7.586289       1.292440      20.957432       0.679925      22.338948 0.23204036E+03  0.47458151E+04                                 7.432505                            5.511186      -0.331843       1.964960                    0.998463      21.871891      62.127530       0.610100       0.490860      -1.003465      -0.062098       0.007148       0.081999       0.103108      -0.057122       0.000804       0.006879      -0.136054      -0.130421      -0.067499      -0.043316       0.110814              8.650119       8.307042       1.313706      -0.232459       4.503179      -0.411198      13.140137           0.000001
           50              C      -1.915957       1.470474      19.682145      -0.008716      35.824908 0.41739231E+03  0.96429350E+04                                 9.363404                            6.753062       0.326216       2.108051                    0.999545      26.929703      74.941028       0.647073       0.409721      -1.076335      -0.026491      -0.008609      -0.093690       0.097743      -0.000840       0.051260       0.013378       0.013844       0.069778      -0.046696      -0.016970       0.063666             11.220849      12.185757       1.536469      -3.760603       4.994426      -1.679223      16.482364           0.000002
           51              C      -1.801335       1.695834      17.481780       0.480608      22.024081 0.27440082E+03  0.57898076E+04                                 7.274105                            5.843874       0.094295       2.104179                    0.999509      22.098433      61.554163       0.621985       0.466710      -1.027198      -0.001717       0.001133      -0.019318       0.019427      -0.004476      -0.009462      -0.005709      -0.034848       0.083900      -0.033644       0.003280       0.030365              8.009687       8.167045       0.418015       1.506343       4.171769      -0.935268      11.690246           0.000001
           52              C       8.014825       1.784851      16.098567      -0.579565      26.752378 0.44328381E+03  0.10487812E+05                                 7.516453                            6.721921       0.110826       2.004082                    0.996542      32.331127      93.692176       0.677278       0.382240      -1.085630       0.037738      -0.005495       0.024912       0.045551       0.012952       0.003540       0.010345       0.056812       0.059889      -0.042612       0.015713       0.026899              7.824631       7.478844      -0.006141       1.105378       7.598357      -0.510402       8.396692           0.000001
           53              C      -0.610329       1.689073      19.316519       0.026156      34.553227 0.41862302E+03  0.97254015E+04                                 9.230661                            6.833010      -0.009274       1.996557                    0.999288      27.357963      77.560600       0.630361       0.418246      -1.065643      -0.003043      -0.000486      -0.082844       0.082902      -0.005792      -0.001476       0.001596      -0.107955       0.028589      -0.059080       0.009488       0.049592             10.641157      15.870886       1.195099       2.160466       4.857058      -0.532154      11.195527           0.000001
           54              C       0.650036       1.713863      20.102835       0.683806      23.878281 0.23493400E+03  0.48523993E+04                                 7.936300                            5.667397      -0.512362       1.912310                    0.997307      22.265830      64.967960       0.578419       0.512687      -0.985964       0.069665      -0.002871       0.061201       0.092774      -0.014617      -0.005803       0.042829      -0.188290      -0.173164      -0.069410      -0.064443       0.133853              9.319702      10.850843       1.105044      -0.265054       4.766676      -1.519585      12.341586           0.000001
           55              C       0.458834      10.763194      15.735144       0.493555      22.954501 0.27659652E+03  0.58719720E+04                                 7.301903                            5.856497       0.028473       2.050275                    0.999455      23.621509      66.894480       0.620452       0.465008      -1.023900      -0.026886       0.041056      -0.130692       0.139602      -0.075866      -0.081192       0.032734       0.124723      -0.096862      -0.084020      -0.071107       0.155127              8.109887       6.505871       2.897262       1.483284      11.469913       0.646587       6.353878          -0.000001
           56              C       0.912239      10.240358      17.124964       0.485716      22.313433 0.27212698E+03  0.57691060E+04                                 7.204752                            5.826972       0.054820       2.060862                    0.999504      23.779461      67.889265       0.617481       0.467892      -1.019572       0.038258      -0.043604       0.121901       0.135000      -0.058274      -0.096855       0.033303       0.158484      -0.096315      -0.085313      -0.081759       0.167073              7.969400       6.053216       2.418452       1.457096      11.517486       0.929256       6.337498          -0.000000
           57              C       6.659704       5.716256      15.779195       0.630515      21.581021 0.23629641E+03  0.48739271E+04                                 7.302870                            5.576595      -0.250623       1.980857                    0.998690      22.743055      65.711424       0.601689       0.493529      -0.998188       0.048993       0.047379      -0.054215       0.087088      -0.083072       0.005028      -0.002944      -0.003103      -0.121138      -0.063000      -0.040495       0.103496              8.378729       9.270414       3.558511       0.174805       7.487020      -0.882431       8.378753           0.000001
           58              C       5.736233       4.841860      16.569917      -0.012167      36.413838 0.45476833E+03  0.10742013E+05                                 9.516287                            7.084346       0.289296       2.087845                    0.999683      27.576583      77.783351       0.626571       0.413848      -1.072853      -0.004106      -0.004915       0.103247       0.103445       0.008057       0.025083       0.002799       0.029400       0.199799      -0.050189      -0.023439       0.073627             11.290639      12.579732       6.324879      -2.498486      11.086502      -2.972508      10.205685           0.000001
           59              C       4.776220       4.097045      18.409061       0.461091      23.766333 0.28669983E+03  0.60952242E+04                                 7.563955                            5.922867       0.115802       2.101212                    0.999233      22.325765      61.733304       0.627879       0.458847      -1.035085      -0.006250       0.005095       0.011123       0.013738       0.005734      -0.025690      -0.018149       0.012802       0.054381      -0.025850      -0.015508       0.041358              8.418521       6.754485       2.001824      -1.246517       5.968853      -1.729689      12.532226           0.000002
           60              C       4.515416       3.925771      19.860553      -0.567893      27.075577 0.41367439E+03  0.95520422E+04                                 7.498599                            6.464658       0.431487       2.111456                    0.997625      31.092421      86.988161       0.700172       0.378847      -1.095745      -0.014438      -0.000460      -0.024108       0.028105      -0.000512      -0.002656      -0.008210       0.030014       0.128179      -0.037233      -0.006471       0.043704              7.920861       6.971276       0.034066      -0.490065       6.703623      -0.920224      10.087685          -0.000003
           61              C       4.650753       4.010281      16.259355      -0.017456      34.919117 0.46487615E+03  0.11102400E+05                                 9.290624                            7.220420       0.053598       2.002952                    0.999699      28.586449      82.552352       0.609828       0.420551      -1.062670      -0.035729      -0.016070       0.082147       0.091011      -0.020407      -0.020291      -0.021404      -0.005831       0.021692      -0.041839       0.016319       0.025520             10.476730       9.931828       3.815942       2.012897       8.537847       0.942888      12.960515           0.000002
           62              C       4.099683       3.549420      14.970853       0.647075      22.112685 0.23882795E+03  0.49221115E+04                                 7.355383                            5.589812      -0.250121       1.986458                    0.998938      22.208979      63.416454       0.605758       0.490615      -1.003155      -0.032049      -0.011801      -0.095068       0.101017      -0.071523       0.020270      -0.015076      -0.087662      -0.114086      -0.068728      -0.037863       0.106592              8.242710       8.072245       2.575100      -0.778675       6.251990      -0.720634      10.403896           0.000002
           63              C       3.703882       6.926440      12.081084       0.679925      22.338943 0.23204024E+03  0.47458121E+04                                 7.432504                            5.511185      -0.331843       1.964960                    0.998463      21.871891      62.127534       0.610100       0.490860      -1.003465       0.062098       0.007148      -0.081999       0.103108       0.057122       0.000804      -0.006879      -0.136054      -0.130421      -0.067499      -0.043316       0.110814              8.650120       8.307039      -1.313706      -0.232467       4.503179       0.411200      13.140142           0.000001
           64              C       2.951128       7.104474      13.356371      -0.008716      35.824894 0.41739185E+03  0.96429221E+04                                 9.363401                            6.753058       0.326215       2.108051                    0.999545      26.929704      74.941034       0.647073       0.409721      -1.076335       0.026491      -0.008609       0.093690       0.097743       0.000840       0.051260      -0.013378       0.013844       0.069778      -0.046696      -0.016970       0.063666             11.220847      12.185757      -1.536469      -3.760603       4.994424       1.679223      16.482361           0.000002
           65              C       2.836506       7.329834      15.556736       0.480608      22.024094 0.27440097E+03  0.57898116E+04                                 7.274108                            5.843875       0.094295       2.104179                    0.999509      22.098434      61.554166       0.621985       0.466710      -1.027198       0.001717       0.001133       0.019318       0.019427       0.004476      -0.009462       0.005709      -0.034848       0.083900      -0.033644       0.003280       0.030365              8.009691       8.167043      -0.418013       1.506353       4.171771       0.935269      11.690259           0.000001
           66              C       3.275347       7.418851      16.939948      -0.579565      26.752396 0.44328401E+03  0.10487818E+05                                 7.516457                            6.721923       0.110826       2.004082                    0.996542      32.331129      93.692187       0.677278       0.382240      -1.085630      -0.037738      -0.005495      -0.024912       0.045551      -0.012952       0.003540      -0.010345       0.056812       0.059889      -0.042612       0.015713       0.026899              7.824636       7.478851       0.006142       1.105385       7.598357       0.510402       8.396700           0.000001
           67              C       1.645501       7.323073      13.721997       0.026156      34.553212 0.41862262E+03  0.97253900E+04                                 9.230659                            6.833007      -0.009274       1.996557                    0.999288      27.357965      77.560608       0.630361       0.418246      -1.065643       0.003043      -0.000486       0.082844       0.082902       0.005792      -0.001476      -0.001596      -0.107955       0.028589      -0.059080       0.009488       0.049592             10.641155      15.870879      -1.195100       2.160461       4.857056       0.532154      11.195528           0.000001
           68              C       0.385136       7.347863      12.935680       0.683806      23.878285 0.23493408E+03  0.48524015E+04                                 7.936301                            5.667398      -0.512362       1.912310                    0.997307      22.265831      64.967963       0.578419       0.512687      -0.985964      -0.069665      -0.002871      -0.061201       0.092774       0.014617      -0.005803      -0.042828      -0.188290      -0.173164      -0.069410      -0.064443       0.133853              9.319703      10.850840      -1.105043      -0.265046       4.766676       1.519585      12.341592           0.000001
           69              C       6.950444       6.138806       4.722305       0.493555      22.954491 0.27659627E+03  0.58719653E+04                                 7.301901                            5.856494       0.028473       2.050275                    0.999455      23.621509      66.894477       0.620452       0.465008      -1.023900      -0.026886      -0.041056      -0.130692       0.139602       0.075866      -0.081192      -0.032734       0.124723      -0.096862      -0.084020      -0.071107       0.155127              8.109885       6.505866      -2.897261       1.483281      11.469915      -0.646584       6.353874          -0.000001
           70              C       7.403848       6.661642       6.112125       0.485716      22.313436 0.27212707E+03  0.57691083E+04                                 7.204753                            5.826973       0.054820       2.060862                    0.999504      23.779461      67.889266       0.617481       0.467892      -1.019572       0.038258       0.043604       0.121901       0.135000       0.058274      -0.096855      -0.033303       0.158484      -0.096315      -0.085313      -0.081759       0.167073              7.969401       6.053218      -2.418453       1.457097      11.517486      -0.929255       6.337499           0.000000
           71              C       2.896313      11.185744       4.766357       0.630515      21.581037 0.23629651E+03  0.48739298E+04                                 7.302874                            5.576596      -0.250623       1.980857                    0.998690      22.743056      65.711430       0.601689       0.493529      -0.998188       0.048993      -0.047379      -0.054215       0.087088       0.083072       0.005028       0.002944      -0.003103      -0.121138      -0.063000      -0.040495       0.103496              8.378736       9.270426      -3.558520       0.174799       7.487029       0.882436       8.378753           0.000001
           72              C       1.972843       0.792140       5.557078      -0.012167      36.413860 0.45476842E+03  0.10742016E+05                                 9.516290                            7.084346       0.289296       2.087845                    0.999683      27.576583      77.783347       0.626571       0.413848      -1.072853      -0.004106       0.004915       0.103246       0.103445      -0.008057       0.025083      -0.002799       0.029400       0.199799      -0.050189      -0.023439       0.073627             11.290645      12.579740      -6.324885      -2.498490      11.086509       2.972512      10.205685           0.000001
           73              C       1.012830       1.536955       7.396222       0.461091      23.766312 0.28669957E+03  0.60952174E+04                                 7.563950                            5.922865       0.115802       2.101212                    0.999233      22.325763      61.733298       0.627879       0.458847      -1.035085      -0.006250      -0.005095       0.011123       0.013738      -0.005734      -0.025690       0.018149       0.012802       0.054381      -0.025850      -0.015508       0.041358              8.418516       6.754486      -2.001826      -1.246516       5.968852       1.729686      12.532209           0.000002
           74              C       0.752025       1.708229       8.847714      -0.567893      27.075576 0.41367445E+03  0.95520439E+04                                 7.498599                            6.464658       0.431487       2.111456                    0.997625      31.092420      86.988154       0.700172       0.378847      -1.095745      -0.014438       0.000460      -0.024108       0.028105       0.000512      -0.002656       0.008210       0.030014       0.128180      -0.037233      -0.006471       0.043704              7.920860       6.971275      -0.034070      -0.490067       6.703622       0.920222      10.087682          -0.000002
           75              C       0.887363       1.623719       5.246516      -0.017456      34.919135 0.46487656E+03  0.11102412E+05                                 9.290627                            7.220423       0.053598       2.002952                    0.999699      28.586449      82.552349       0.609828       0.420551      -1.062670      -0.035729       0.016070       0.082147       0.091011       0.020407      -0.020292       0.021404      -0.005831       0.021692      -0.041839       0.016319       0.025520             10.476733       9.931835      -3.815944       2.012898       8.537851      -0.942887      12.960514           0.000002
           76              C       0.336292       2.084580       3.958014       0.647075      22.112691 0.23882807E+03  0.49221147E+04                                 7.355385                            5.589814      -0.250121       1.986458                    0.998938      22.208979      63.416457       0.605758       0.490615      -1.003155      -0.032049       0.011801      -0.095068       0.101017       0.071523       0.020270       0.015076      -0.087662      -0.114087      -0.068728      -0.037863       0.106592              8.242712       8.072253      -2.575104      -0.778676       6.251993       0.720635      10.403890           0.000002
           77              C      -0.059508       9.975560       1.068245       0.679925      22.338948 0.23204036E+03  0.47458151E+04                                 7.432505                            5.511186      -0.331843       1.964960                    0.998463      21.871892      62.127537       0.610100       0.490860      -1.003465       0.062098      -0.007148      -0.081999       0.103108      -0.057122       0.000804       0.006879      -0.136054      -0.130421      -0.067499      -0.043316       0.110814              8.650120       8.307042       1.313706      -0.232459       4.503179      -0.411198      13.140138           0.000001
           78              C       9.442738       9.797526       2.343532      -0.008716      35.824912 0.41739235E+03  0.96429360E+04                                 9.363405                            6.753062       0.326215       2.108051                    0.999545      26.929704      74.941035       0.647073       0.409721      -1.076335       0.026491       0.008609       0.093690       0.097743      -0.000840       0.051260       0.013378       0.013844       0.069777      -0.046696      -0.016970       0.063666             11.220851      12.185759       1.536469      -3.760604       4.994426      -1.679224      16.482367           0.000002
           79              C       9.328116       9.572166       4.543897       0.480608      22.024084 0.27440086E+03  0.57898088E+04                                 7.274105                            5.843874       0.094295       2.104179                    0.999509      22.098435      61.554167       0.621985       0.466710      -1.027198       0.001717      -0.001133       0.019318       0.019427      -0.004476      -0.009462      -0.005709      -0.034848       0.083900      -0.033644       0.003280       0.030365              8.009687       8.167045       0.418015       1.506343       4.171769      -0.935269      11.690246           0.000001
           80              C      -0.488044       9.483149       5.927110      -0.579565      26.752380 0.44328384E+03  0.10487813E+05                                 7.516454                            6.721921       0.110826       2.004082                    0.996542      32.331128      93.692181       0.677278       0.382240      -1.085630      -0.037738       0.005495      -0.024912       0.045551       0.012952       0.003540       0.010345       0.056812       0.059889      -0.042612       0.015713       0.026899              7.824632       7.478845      -0.006141       1.105378       7.598358      -0.510402       8.396692           0.000001
           81              C       8.137110       9.578927       2.709158       0.026156      34.553231 0.41862308E+03  0.97254030E+04                                 9.230662                            6.833011      -0.009274       1.996557                    0.999288      27.357965      77.560607       0.630361       0.418246      -1.065643       0.003043       0.000486       0.082844       0.082902      -0.005792      -0.001476       0.001596      -0.107955       0.028589      -0.059080       0.009488       0.049592             10.641158      15.870887       1.195099       2.160465       4.857058      -0.532154      11.195528           0.000001
           82              C       6.876745       9.554137       1.922842       0.683806      23.878282 0.23493401E+03  0.48523996E+04                                 7.936300                            5.667397      -0.512362       1.912310                    0.997307      22.265830      64.967957       0.578419       0.512687      -0.985964      -0.069665       0.002871      -0.061201       0.092774      -0.014617      -0.005803       0.042829      -0.188290      -0.173164      -0.069410      -0.064443       0.133853              9.319702      10.850843       1.105044      -0.265054       4.766676      -1.519585      12.341586           0.000001
           83              C       7.067947       0.504806       6.290533       0.493555      22.954502 0.27659654E+03  0.58719725E+04                                 7.301904                            5.856498       0.028473       2.050275                    0.999455      23.621511      66.894489       0.620452       0.465008      -1.023900       0.026886      -0.041056       0.130692       0.139602      -0.075866      -0.081192       0.032734       0.124723      -0.096862      -0.084020      -0.071107       0.155127              8.109888       6.505871       2.897262       1.483284      11.469915       0.646587       6.353879          -0.000001
           84              C       6.614542       1.027642       4.900713       0.485716      22.313432 0.27212697E+03  0.57691058E+04                                 7.204753                            5.826972       0.054820       2.060862                    0.999504      23.779461      67.889267       0.617481       0.467892      -1.019572      -0.038258       0.043604      -0.121901       0.135000      -0.058274      -0.096855       0.033303       0.158484      -0.096314      -0.085313      -0.081759       0.167072              7.969400       6.053216       2.418452       1.457096      11.517487       0.929256       6.337498           0.000000
           85              C       0.867077       5.551744       6.246482       0.630515      21.581014 0.23629635E+03  0.48739255E+04                                 7.302869                            5.576594      -0.250623       1.980857                    0.998690      22.743047      65.711391       0.601689       0.493529      -0.998189      -0.048993      -0.047379       0.054215       0.087088      -0.083072       0.005028      -0.002944      -0.003103      -0.121138      -0.063000      -0.040495       0.103496              8.378727       9.270411       3.558509       0.174804       7.487017      -0.882432       8.378754           0.000001
           86              C       1.790548       6.426140       5.455760      -0.012167      36.413727 0.45476683E+03  0.10741970E+05                                 9.516269                            7.084335       0.289296       2.087845                    0.999683      27.576528      77.783183       0.626571       0.413848      -1.072853       0.004106       0.004915      -0.103247       0.103445       0.008057       0.025083       0.002799       0.029400       0.199799      -0.050189      -0.023439       0.073627             11.290617      12.579703       6.324861      -2.498478      11.086477      -2.972499      10.205670           0.000001
           87              C       2.750561       7.170955       3.616616       0.461091      23.766309 0.28669956E+03  0.60952170E+04                                 7.563947                            5.922862       0.115802       2.101212                    0.999233      22.325751      61.733252       0.627880       0.458846      -1.035085       0.006250      -0.005095      -0.011123       0.013738       0.005734      -0.025690      -0.018149       0.012802       0.054381      -0.025850      -0.015508       0.041358              8.418513       6.754481       2.001824      -1.246516       5.968849      -1.729687      12.532210           0.000002
           88              C       3.011365       7.342229       2.165124      -0.567893      27.075576 0.41367438E+03  0.95520418E+04                                 7.498599                            6.464658       0.431487       2.111456                    0.997625      31.092420      86.988152       0.700172       0.378847      -1.095745       0.014438       0.000460       0.024108       0.028105      -0.000512      -0.002656      -0.008210       0.030014       0.128179      -0.037233      -0.006470       0.043704              7.920861       6.971276       0.034067      -0.490066       6.703622      -0.920226      10.087685          -0.000002
           89              C       2.876028       7.257719       5.766322      -0.017456      34.919114 0.46487617E+03  0.11102400E+05                                 9.290623                            7.220419       0.053598       2.002952                    0.999699      28.586446      82.552333       0.609829       0.420551      -1.062670       0.035729       0.016070      -0.082147       0.091011      -0.020407      -0.020292      -0.021404      -0.005831       0.021692      -0.041839       0.016319       0.025520             10.476728       9.931826       3.815941       2.012901       8.537845       0.942891      12.960514           0.000002
           90              C       3.427098       7.718580       7.054824       0.647075      22.112683 0.23882792E+03  0.49221109E+04                                 7.355383                            5.589812      -0.250121       1.986458                    0.998938      22.208979      63.416458       0.605758       0.490615      -1.003155       0.032049       0.011801       0.095068       0.101017      -0.071523       0.020270      -0.015076      -0.087662      -0.114087      -0.068728      -0.037863       0.106592              8.242711       8.072245       2.575100      -0.778674       6.251990      -0.720634      10.403897           0.000002
           91              C       3.822899       4.341560       9.944593       0.679925      22.338947 0.23204028E+03  0.47458132E+04                                 7.432505                            5.511185      -0.331843       1.964960                    0.998463      21.871893      62.127539       0.610100       0.490860      -1.003465      -0.062098      -0.007148       0.081999       0.103108       0.057122       0.000804      -0.006879      -0.136054      -0.130421      -0.067499      -0.043316       0.110814              8.650120       8.307040      -1.313706      -0.232467       4.503179       0.411200      13.140143           0.000001
           92              C       4.575653       4.163526       8.669306      -0.008716      35.824899 0.41739191E+03  0.96429238E+04                                 9.363403                            6.753059       0.326215       2.108051                    0.999545      26.929706      74.941045       0.647073       0.409721      -1.076335      -0.026491       0.008609      -0.093690       0.097743       0.000840       0.051260      -0.013378       0.013844       0.069778      -0.046696      -0.016970       0.063666             11.220849      12.185759      -1.536470      -3.760604       4.994425       1.679224      16.482364           0.000002
           93              C       4.690275       3.938166       6.468941       0.480608      22.024096 0.27440100E+03  0.57898123E+04                                 7.274108                            5.843875       0.094295       2.104179                    0.999509      22.098435      61.554168       0.621985       0.466710      -1.027198      -0.001717      -0.001133      -0.019318       0.019427       0.004476      -0.009462       0.005709      -0.034848       0.083900      -0.033644       0.003280       0.030365              8.009691       8.167043      -0.418013       1.506353       4.171771       0.935269      11.690260           0.000001
           94              C       4.251434       3.849149       5.085729      -0.579564      26.752395 0.44328400E+03  0.10487818E+05                                 7.516456                            6.721922       0.110826       2.004082                    0.996542      32.331129      93.692186       0.677278       0.382240      -1.085630       0.037738       0.005495       0.024912       0.045551      -0.012952       0.003540      -0.010345       0.056812       0.059889      -0.042612       0.015713       0.026899              7.824635       7.478850       0.006142       1.105385       7.598357       0.510402       8.396699           0.000001
           95              C       5.881280       3.944927       8.303680       0.026156      34.553214 0.41862264E+03  0.97253908E+04                                 9.230659                            6.833007      -0.009274       1.996557                    0.999288      27.357966      77.560614       0.630361       0.418246      -1.065642      -0.003043       0.000486      -0.082844       0.082902       0.005792      -0.001476      -0.001596      -0.107955       0.028589      -0.059080       0.009488       0.049592             10.641155      15.870880      -1.195100       2.160461       4.857056       0.532154      11.195529           0.000001
           96              C       7.141645       3.920137       9.089997       0.683806      23.878286 0.23493409E+03  0.48524017E+04                                 7.936302                            5.667399      -0.512362       1.912310                    0.997307      22.265832      64.967971       0.578419       0.512688      -0.985964       0.069665       0.002871       0.061201       0.092774       0.014617      -0.005803      -0.042829      -0.188290      -0.173164      -0.069410      -0.064443       0.133853              9.319704      10.850841      -1.105043      -0.265046       4.766677       1.519586      12.341594           0.000001
           97              N       7.220265       9.207083      15.625015      -0.456626      41.427347 0.68141780E+03  0.17603556E+05                                 9.907239                            8.411393       0.071947       2.000620                    0.998901      31.645863      89.893782       0.608927       0.389362      -1.101987      -0.109771       0.098981       0.062150       0.160342       0.096026      -0.014917       0.006100      -0.038519       0.236978      -0.138526       0.057457       0.081070             10.886746      11.347149      -3.590329      -0.058071       9.332374       0.653656      11.980714           0.000002
           98              N       5.534264      10.517551      15.120627      -0.308866      25.159773 0.36134402E+03  0.80005665E+04                                 7.058689                            6.047196       0.219896       2.123030                    0.999341      26.120049      69.671309       0.728933       0.379506      -1.104267       0.001319      -0.004822       0.070559       0.070736      -0.035012       0.010288      -0.012869       0.030701       0.143056      -0.062319       0.008235       0.054085              7.471464       7.477880      -2.819551      -0.460284       6.699890       0.921022       8.236622           0.000001
           99              N      -0.550701       1.819782      17.957534      -0.448734      42.094813 0.68182891E+03  0.17610221E+05                                10.044269                            8.424475      -0.063349       1.961233                    0.998811      31.470304      89.275506       0.607540       0.390339      -1.101710      -0.105568      -0.027405       0.119110       0.161502      -0.025922       0.084298       0.009100      -0.168330       0.110556      -0.145796       0.068326       0.077470             11.100459      14.432230       1.113467       0.306157       6.521394      -1.004654      12.347752          -0.000001
          100              N       7.635004       1.478362      18.519189      -0.313484      28.695727 0.41416341E+03  0.95591553E+04                                 7.981075                            6.656576      -0.225915       1.972208                    0.997658      27.438000      76.563920       0.661450       0.401200      -1.080944       0.054220      -0.008301       0.060762       0.081858      -0.005429       0.020627      -0.006334       0.047719       0.065821      -0.035767      -0.003701       0.039468              8.702807      10.640089       1.073057       0.242099       4.691262      -0.757095      10.777071           0.000002
          101              N       4.069906       3.573083      17.413500      -0.456626      41.427356 0.68141786E+03  0.17603558E+05                                 9.907240                            8.411393       0.071947       2.000620                    0.998901      31.645867      89.893798       0.608927       0.389362      -1.101987       0.109771       0.098981      -0.062150       0.160342      -0.096026      -0.014917      -0.006100      -0.038519       0.236978      -0.138526       0.057457       0.081070             10.886748      11.347148       3.590327      -0.058076       9.332373      -0.653661      11.980722           0.000002
          102              N       5.755907       4.883551      17.917888      -0.308866      25.160057 0.36134894E+03  0.80006840E+04                                 7.058647                            6.047162       0.219896       2.123030                    0.999341      26.120322      69.671549       0.728950       0.379496      -1.104276      -0.001319      -0.004822      -0.070559       0.070736       0.035012       0.010288       0.012869       0.030701       0.143056      -0.062319       0.008235       0.054085              7.471418       7.477833       2.819529      -0.460279       6.699847      -0.921014       8.236574           0.000001
          103              N       1.585872       7.453782      15.080981      -0.448734      42.094808 0.68182862E+03  0.17610211E+05                                10.044268                            8.424473      -0.063350       1.961232                    0.998811      31.470304      89.275508       0.607540       0.390339      -1.101710       0.105568      -0.027405      -0.119110       0.161502       0.025922       0.084298      -0.009100      -0.168330       0.110556      -0.145796       0.068326       0.077470             11.100459      14.432224      -1.113467       0.306155       6.521393       1.004654      12.347759          -0.000001
          104              N       3.655167       7.112362      14.519326      -0.313484      28.695725 0.41416337E+03  0.95591544E+04                                 7.981075                            6.656576      -0.225915       1.972209                    0.997658      27.438000      76.563922       0.661450       0.401200      -1.080944      -0.054220      -0.008301      -0.060762       0.081858       0.005429       0.020627       0.006334       0.047719       0.065821      -0.035767      -0.003701       0.039468              8.702808      10.640087      -1.073056       0.242106       4.691262       0.757095      10.777074           0.000002
          105              N       0.306516       2.060917       6.400662      -0.456626      41.427352 0.68141784E+03  0.17603557E+05                                 9.907240                            8.411394       0.071947       2.000620                    0.998901      31.645865      89.893792       0.608927       0.389362      -1.101987       0.109771      -0.098981      -0.062150       0.160342       0.096026      -0.014917       0.006100      -0.038519       0.236978      -0.138526       0.057457       0.081070             10.886747      11.347148      -3.590328      -0.058073       9.332373       0.653658      11.980720           0.000002
          106              N       1.992517       0.750449       6.905050      -0.308866      25.160052 0.36134889E+03  0.80006827E+04                                 7.058647                            6.047162       0.219896       2.123030                    0.999341      26.120320      69.671543       0.728950       0.379497      -1.104276      -0.001319       0.004822      -0.070559       0.070736      -0.035012       0.010288      -0.012869       0.030701       0.143056      -0.062319       0.008235       0.054085              7.471417       7.477833      -2.819530      -0.460279       6.699848       0.921013       8.236570           0.000001
          107              N       8.077482       9.448218       4.068143      -0.448734      42.094812 0.68182886E+03  0.17610219E+05                                10.044268                            8.424474      -0.063349       1.961233                    0.998811      31.470303      89.275502       0.607540       0.390339      -1.101710       0.105568       0.027405      -0.119110       0.161502      -0.025922       0.084298       0.009100      -0.168330       0.110556      -0.145796       0.068326       0.077470             11.100458      14.432230       1.113467       0.306157       6.521394      -1.004654      12.347751          -0.000001
          108              N      -0.108223       9.789638       3.506488      -0.313484      28.695727 0.41416340E+03  0.95591551E+04                                 7.981075                            6.656576      -0.225915       1.972209                    0.997658      27.438000      76.563919       0.661450       0.401200      -1.080944      -0.054220       0.008302      -0.060762       0.081858      -0.005429       0.020627      -0.006334       0.047719       0.065820      -0.035767      -0.003701       0.039468              8.702807      10.640088       1.073057       0.242099       4.691262      -0.757096      10.777071           0.000002
          109              N       3.456875       7.694917       4.612177      -0.456626      41.427347 0.68141775E+03  0.17603554E+05                                 9.907239                            8.411393       0.071947       2.000620                    0.998901      31.645863      89.893782       0.608927       0.389362      -1.101987      -0.109771      -0.098981       0.062150       0.160342      -0.096026      -0.014917      -0.006100      -0.038519       0.236978      -0.138526       0.057457       0.081070             10.886746      11.347149       3.590329      -0.058073       9.332373      -0.653658      11.980716           0.000002
          110              N       1.770874       6.384449       4.107789      -0.308866      25.159775 0.36134403E+03  0.80005664E+04                                 7.058689                            6.047196       0.219896       2.123030                    0.999341      26.120049      69.671305       0.728933       0.379506      -1.104267       0.001319       0.004822       0.070559       0.070736       0.035012       0.010288       0.012869       0.030701       0.143056      -0.062319       0.008235       0.054085              7.471464       7.477879       2.819550      -0.460284       6.699889      -0.921022       8.236624           0.000001
          111              N       5.940909       3.814218       6.944696      -0.448734      42.094805 0.68182858E+03  0.17610210E+05                                10.044268                            8.424473      -0.063349       1.961232                    0.998811      31.470303      89.275507       0.607540       0.390339      -1.101710      -0.105568       0.027405       0.119110       0.161502       0.025922       0.084298      -0.009100      -0.168330       0.110556      -0.145796       0.068326       0.077470             11.100459      14.432223      -1.113467       0.306155       6.521393       1.004654      12.347760          -0.000001
          112              N       3.871614       4.155638       7.506351      -0.313484      28.695725 0.41416339E+03  0.95591549E+04                                 7.981075                            6.656576      -0.225915       1.972209                    0.997658      27.438001      76.563924       0.661450       0.401200      -1.080944       0.054220       0.008301       0.060762       0.081858       0.005429       0.020627       0.006334       0.047719       0.065820      -0.035767      -0.003701       0.039468              8.702808      10.640087      -1.073056       0.242106       4.691262       0.757095      10.777074           0.000002
          113              O       1.274350       4.374238      17.968547      -0.602431      37.865817 0.58003011E+03  0.14253433E+05                                 8.974921                            7.525559       0.297497       2.115886                    0.998494      29.033204      77.918474       0.680736       0.366149      -1.129997      -0.045114       0.071151       0.026899       0.088438      -0.004006      -0.035426      -0.072238       0.065616      -0.146867      -0.109394       0.035000       0.074394             10.032654       9.304517      -3.692796       2.099835      13.177887      -3.618483       7.615559          -0.000002
          114              O       0.156732       6.279656      17.635960      -0.601357      39.435025 0.58798427E+03  0.14509429E+05                                 9.292798                            7.610382       0.044330       2.041713                    0.995942      29.126051      78.529960       0.671959       0.369384      -1.126641       0.027958      -0.046175       0.051523       0.074622      -0.010796      -0.054618      -0.012875      -0.053070      -0.308740      -0.124309       0.044169       0.080140             10.646110       8.392512      -3.842469      -0.256378      17.363485       0.505969       6.182332          -0.000001
          115              O       0.432547       3.446881      15.616205      -0.578251      39.687431 0.60292579E+03  0.15006333E+05                                 9.435549                            7.794015      -0.043715       2.018375                    0.996371      29.010950      79.149884       0.651337       0.377824      -1.117715      -0.024465       0.048713      -0.056475       0.078492      -0.001713      -0.081239      -0.013587      -0.019598      -0.265044      -0.129705       0.053910       0.075795             10.751689       8.481938      -3.042844      -0.137697      17.673507      -0.537974       6.099621          -0.000001
          116              O      -0.517465       5.399626      15.188907      -0.635344      43.856235 0.71185349E+03  0.18470038E+05                                10.076063                            8.481654      -0.034402       1.991272                    0.997260      30.764759      85.721293       0.622913       0.378967      -1.116782       0.035442      -0.068111       0.007062       0.077105      -0.030572      -0.067146      -0.092966       0.071589      -0.181166      -0.153688       0.057163       0.096525             11.322900      10.524052      -3.645948       2.035762      14.726830      -4.203794       8.717819           0.000001
          117              O       3.817861       0.699743      16.558904      -0.597729      43.568369 0.63709617E+03  0.16008311E+05                                 9.983379                            7.925179       0.097337       2.068637                    0.996665      28.725839      77.654237       0.659358       0.369696      -1.128620       0.014186      -0.029800       0.010324       0.034581       0.044586       0.030370      -0.036773       0.001482      -0.065392      -0.075686       0.019870       0.055816             11.835214      15.927661      -6.108279       2.374251      12.368506      -1.900593       7.209475           0.000000
          118              O       4.746848       0.173527      18.497164      -0.745210      48.559062 0.82864188E+03  0.22272077E+05                                10.632960                            9.079268      -0.065110       1.968375                    0.996921      32.192045      90.489072       0.610866       0.373049      -1.124229      -0.000030       0.074596      -0.112024       0.134588       0.055822       0.028120       0.014367       0.002231       0.017809      -0.060327      -0.007406       0.067733             11.477118       9.816984      -0.596143       2.397381       7.939612       0.145375      16.674758          -0.000000
          119              O       6.609754       9.468500      19.138111      -0.733620      48.774517 0.71137975E+03  0.18388927E+05                                10.618546                            8.319187       0.140547       2.033598                    0.997911      31.327447      86.116435       0.649471       0.364831      -1.131477       0.153560      -0.018322      -0.064429       0.167534       0.015305      -0.001073       0.025351      -0.048333      -0.002727      -0.031298      -0.011334       0.042632             12.255983       8.993137      -1.746773      -4.625942       8.301132       3.861663      19.473681           0.000002
          120              O      -1.979344       8.542271      18.008194      -0.552465      36.322905 0.53339239E+03  0.12816480E+05                                 8.777903                            7.215961       0.215125       2.124401                    0.996390      27.575485      72.825719       0.696324       0.366077      -1.131735       0.001432       0.012200       0.064200       0.065364       0.013318      -0.012777       0.038841      -0.006061      -0.282916      -0.105723       0.040803       0.064921              9.841725      13.285724      -4.277071      -1.649917       9.408066       1.549317       6.831384           0.000002
          121              O       0.625565       1.511039       0.033039      -0.678305      44.713696 0.65134505E+03  0.16487799E+05                                10.117397                            8.008219       0.084883       2.036689                    0.996859      30.294488      82.700066       0.655334       0.369226      -1.126877      -0.114979       0.029164      -0.033883       0.123364      -0.035349       0.012841       0.015312      -0.096225      -0.032792      -0.060192      -0.006456       0.066648             11.821504       8.274935       0.612767       3.991546       6.470932       0.507272      20.718646           0.000000
          122              O       6.389219       0.998345      20.827480      -0.677036      37.753909 0.62077694E+03  0.15510129E+05                                 8.941480                            7.789362       0.163857       2.073448                    0.995995      29.650381      80.141482       0.668847       0.366521      -1.130128       0.073774       0.090358       0.021827       0.118675      -0.023059       0.047560       0.012693      -0.046963      -0.119184      -0.077193       0.023737       0.053456              9.419368      12.973622       2.433679       0.802270       7.197292      -0.409494       8.087191          -0.000000
          123              O       0.644306       1.441177      21.316450      -0.784242      56.570452 0.77692969E+03  0.20611170E+05                                11.829957                            8.756002       0.021010       1.977477                    0.998057      33.057547      93.240483       0.623913       0.370051      -1.123072       0.032560       0.032800      -0.158872       0.165457       0.000729      -0.038094       0.008962      -0.162138      -0.059507      -0.091552      -0.000191       0.091743             14.236062       9.179454       0.697952      -2.301038       7.310508      -3.824315      26.218225          -0.000001
          124              O       1.714387       1.998943      19.466293      -0.604526      45.886632 0.66217943E+03  0.16812102E+05                                10.377053                            8.113107      -0.056297       2.020976                    0.994134      29.042540      79.104793       0.647187       0.372761      -1.125481      -0.020411       0.006400       0.041026       0.046268       0.022364      -0.085227       0.023450      -0.114110      -0.087725      -0.126596       0.049500       0.077096             12.197539      16.606731       3.016135      -5.432948       8.097858      -2.006425      11.888028          -0.000001
          125              O      -0.239179      10.008238      15.069968      -0.602431      37.865830 0.58003054E+03  0.14253446E+05                                 8.974924                            7.525562       0.297497       2.115886                    0.998494      29.033205      77.918483       0.680736       0.366149      -1.129997       0.045114       0.071151      -0.026899       0.088438       0.004006      -0.035426       0.072238       0.065616      -0.146868      -0.109394       0.035000       0.074394             10.032656       9.304521       3.692795       2.099836      13.177885       3.618486       7.615564          -0.000002
          126              O       0.878440       0.645656      15.402556      -0.601356      39.435026 0.58798452E+03  0.14509437E+05                                 9.292799                            7.610384       0.044329       2.041713                    0.995942      29.126053      78.529970       0.671959       0.369384      -1.126641      -0.027958      -0.046175      -0.051523       0.074621       0.010796      -0.054618       0.012875      -0.053070      -0.308741      -0.124309       0.044169       0.080140             10.646109       8.392516       3.842471      -0.256377      17.363478      -0.505966       6.182333          -0.000001
          127              O       0.602625       9.080881      17.422311      -0.578251      39.687441 0.60292589E+03  0.15006336E+05                                 9.435551                            7.794016      -0.043715       2.018375                    0.996371      29.010951      79.149889       0.651337       0.377824      -1.117715       0.024465       0.048713       0.056475       0.078492       0.001713      -0.081239       0.013587      -0.019598      -0.265044      -0.129705       0.053910       0.075795             10.751691       8.481939       3.042844      -0.137697      17.673512       0.537975       6.099621          -0.000001
          128              O       1.552636      11.033626      17.849609      -0.635344      43.856236 0.71185331E+03  0.18470033E+05                                10.076064                            8.481653      -0.034402       1.991272                    0.997260      30.764761      85.721304       0.622913       0.378967      -1.116782      -0.035442      -0.068111      -0.007062       0.077105       0.030572      -0.067146       0.092966       0.071589      -0.181166      -0.153688       0.057163       0.096525             11.322901      10.524046       3.645946       2.035761      14.726836       4.203797       8.717821           0.000001
          129              O       7.472310       6.333743      16.479612      -0.597729      43.568402 0.63709682E+03  0.16008332E+05                                 9.983384                            7.925183       0.097337       2.068637                    0.996665      28.725853      77.654290       0.659358       0.369696      -1.128620      -0.014186      -0.029800      -0.010324       0.034581      -0.044586       0.030370       0.036773       0.001482      -0.065391      -0.075686       0.019870       0.055816             11.835218      15.927661       6.108279       2.374256      12.368512       1.900597       7.209482           0.000000
          130              O       6.543323       5.807527      14.541352      -0.745210      48.559049 0.82864124E+03  0.22272056E+05                                10.632958                            9.079265      -0.065110       1.968375                    0.996921      32.192045      90.489077       0.610866       0.373049      -1.124229       0.000030       0.074596       0.112024       0.134588      -0.055822       0.028120      -0.014367       0.002231       0.017809      -0.060327      -0.007406       0.067733             11.477115       9.816983       0.596143       2.397385       7.939611      -0.145375      16.674753          -0.000000
          131              O       4.680417       3.834500      13.900405      -0.733620      48.774506 0.71137935E+03  0.18388915E+05                                10.618544                            8.319185       0.140547       2.033598                    0.997911      31.327446      86.116427       0.649471       0.364831      -1.131477      -0.153560      -0.018322       0.064429       0.167534      -0.015305      -0.001072      -0.025351      -0.048333      -0.002727      -0.031298      -0.011334       0.042632             12.255981       8.993131       1.746772      -4.625940       8.301130      -3.861663      19.473680           0.000002
          132              O       3.014516       2.908271      15.030322      -0.552465      36.322885 0.53339208E+03  0.12816470E+05                                 8.777899                            7.215959       0.215125       2.124401                    0.996390      27.575480      72.825695       0.696324       0.366077      -1.131735      -0.001432       0.012200      -0.064200       0.065365      -0.013318      -0.012777      -0.038840      -0.006062      -0.282915      -0.105723       0.040803       0.064920              9.841720      13.285716       4.277068      -1.649916       9.408062      -1.549315       6.831381           0.000001
          133              O       3.137826       7.145039      10.979800      -0.678305      44.713696 0.65134500E+03  0.16487798E+05                                10.117397                            8.008220       0.084883       2.036689                    0.996859      30.294490      82.700079       0.655334       0.369226      -1.126877       0.114979       0.029164       0.033883       0.123364       0.035349       0.012841      -0.015312      -0.096225      -0.032792      -0.060192      -0.006456       0.066648             11.821505       8.274933      -0.612767       3.991545       6.470932      -0.507272      20.718650           0.000000
          134              O       4.900952       6.632345      12.211035      -0.677036      37.753909 0.62077698E+03  0.15510130E+05                                 8.941480                            7.789362       0.163857       2.073448                    0.995995      29.650382      80.141488       0.668847       0.366521      -1.130128      -0.073774       0.090358      -0.021827       0.118675       0.023059       0.047560      -0.012693      -0.046963      -0.119184      -0.077193       0.023737       0.053456              9.419368      12.973621      -2.433680       0.802266       7.197292       0.409495       8.087191          -0.000000
          135              O       0.390865       7.075177      11.722065      -0.784242      56.570447 0.77692963E+03  0.20611168E+05                                11.829956                            8.756002       0.021010       1.977477                    0.998057      33.057547      93.240482       0.623913       0.370051      -1.123072      -0.032560       0.032800       0.158872       0.165457      -0.000729      -0.038094      -0.008962      -0.162138      -0.059507      -0.091552      -0.000191       0.091743             14.236061       9.179452      -0.697951      -2.301033       7.310508       3.824316      26.218223          -0.000001
          136              O      -0.679215       7.632943      13.572222      -0.604526      45.886620 0.66217938E+03  0.16812101E+05                                10.377051                            8.113107      -0.056296       2.020976                    0.994134      29.042539      79.104789       0.647187       0.372761      -1.125481       0.020411       0.006400      -0.041026       0.046268      -0.022364      -0.085227      -0.023450      -0.114110      -0.087725      -0.126596       0.049500       0.077096             12.197536      16.606724      -3.016135      -5.432946       8.097856       2.006426      11.888027          -0.000000
          137              O       6.252431       6.893762       4.057130      -0.602431      37.865826 0.58003026E+03  0.14253438E+05                                 8.974923                            7.525561       0.297497       2.115886                    0.998494      29.033205      77.918484       0.680736       0.366149      -1.129997       0.045114      -0.071151      -0.026899       0.088438      -0.004006      -0.035426      -0.072238       0.065616      -0.146868      -0.109394       0.035000       0.074394             10.032657       9.304519      -3.692798       2.099835      13.177890      -3.618484       7.615560          -0.000002
          138              O       7.370049       4.988344       4.389717      -0.601357      39.435034 0.58798441E+03  0.14509434E+05                                 9.292800                            7.610383       0.044329       2.041713                    0.995942      29.126052      78.529969       0.671959       0.369384      -1.126641      -0.027958       0.046175      -0.051523       0.074621      -0.010796      -0.054618      -0.012875      -0.053070      -0.308741      -0.124309       0.044169       0.080140             10.646112       8.392514      -3.842470      -0.256378      17.363489       0.505969       6.182333          -0.000001
          139              O       7.094234       7.821119       6.409472      -0.578252      39.687449 0.60292609E+03  0.15006342E+05                                 9.435553                            7.794017      -0.043715       2.018375                    0.996371      29.010955      79.149906       0.651336       0.377824      -1.117715       0.024465      -0.048713       0.056475       0.078492      -0.001713      -0.081239      -0.013587      -0.019598      -0.265044      -0.129705       0.053910       0.075795             10.751693       8.481941      -3.042845      -0.137697      17.673515      -0.537975       6.099623          -0.000001
          140              O       8.044246       5.868374       6.836770      -0.635344      43.856249 0.71185376E+03  0.18470047E+05                                10.076066                            8.481656      -0.034402       1.991272                    0.997260      30.764763      85.721312       0.622913       0.378967      -1.116782      -0.035443       0.068111      -0.007062       0.077105      -0.030572      -0.067146      -0.092966       0.071589      -0.181166      -0.153688       0.057163       0.096525             11.322903      10.524055      -3.645949       2.035763      14.726835      -4.203795       8.717821           0.000001
          141              O       3.708920      10.568257       5.466773      -0.597729      43.568410 0.63709678E+03  0.16008331E+05                                 9.983385                            7.925183       0.097337       2.068637                    0.996665      28.725851      77.654284       0.659358       0.369696      -1.128620      -0.014186       0.029800      -0.010324       0.034581       0.044586       0.030370      -0.036773       0.001482      -0.065391      -0.075686       0.019870       0.055816             11.835223      15.927673      -6.108285       2.374255      12.368516      -1.900596       7.209479           0.000000
          142              O       2.779933      11.094473       3.528513      -0.745210      48.559073 0.82864204E+03  0.22272083E+05                                10.632961                            9.079269      -0.065110       1.968375                    0.996921      32.192048      90.489087       0.610866       0.373049      -1.124229       0.000030      -0.074596       0.112024       0.134588       0.055822       0.028120       0.014367       0.002231       0.017809      -0.060327      -0.007406       0.067733             11.477120       9.816986      -0.596143       2.397382       7.939614       0.145375      16.674759          -0.000000
          143              O       0.917027       1.799500       2.887566      -0.733620      48.774519 0.71137981E+03  0.18388930E+05                                10.618546                            8.319188       0.140546       2.033598                    0.997911      31.327449      86.116441       0.649471       0.364831      -1.131477      -0.153560       0.018322       0.064429       0.167534       0.015305      -0.001072       0.025351      -0.048333      -0.002727      -0.031298      -0.011334       0.042632             12.255983       8.993137      -1.746773      -4.625942       8.301132       3.861663      19.473679           0.000002
          144              O       9.506125       2.725729       4.017483      -0.552465      36.322896 0.53339220E+03  0.12816474E+05                                 8.777901                            7.215960       0.215125       2.124401                    0.996390      27.575482      72.825705       0.696324       0.366077      -1.131735      -0.001432      -0.012200      -0.064200       0.065365       0.013318      -0.012777       0.038840      -0.006062      -0.282916      -0.105723       0.040803       0.064920              9.841722      13.285722      -4.277069      -1.649917       9.408064       1.549316       6.831382           0.000001
          145              O       9.629435       9.756961      -0.033039      -0.678305      44.713708 0.65134524E+03  0.16487806E+05                                10.117399                            8.008221       0.084883       2.036689                    0.996859      30.294490      82.700078       0.655333       0.369226      -1.126877       0.114979      -0.029164       0.033883       0.123364      -0.035349       0.012841       0.015312      -0.096225      -0.032792      -0.060192      -0.006456       0.066648             11.821507       8.274937       0.612767       3.991548       6.470934       0.507272      20.718652           0.000000
          146              O       1.137562      10.269655       1.198197      -0.677036      37.753916 0.62077707E+03  0.15510133E+05                                 8.941481                            7.789363       0.163857       2.073448                    0.995995      29.650382      80.141490       0.668847       0.366522      -1.130128      -0.073774      -0.090358      -0.021827       0.118675      -0.023059       0.047560       0.012693      -0.046963      -0.119184      -0.077193       0.023737       0.053456              9.419370      12.973624       2.433680       0.802270       7.197293      -0.409494       8.087193           0.000000
          147              O       6.882475       9.826823       0.709227      -0.784242      56.570429 0.77692934E+03  0.20611158E+05                                11.829954                            8.756000       0.021011       1.977477                    0.998057      33.057541      93.240458       0.623913       0.370051      -1.123072      -0.032560      -0.032800       0.158872       0.165457       0.000729      -0.038094       0.008962      -0.162138      -0.059507      -0.091552      -0.000191       0.091743             14.236058       9.179451       0.697952      -2.301037       7.310506      -3.824314      26.218216          -0.000001
          148              O       5.812394       9.269057       2.559384      -0.604526      45.886625 0.66217933E+03  0.16812099E+05                                10.377052                            8.113107      -0.056296       2.020976                    0.994134      29.042538      79.104786       0.647187       0.372761      -1.125481       0.020411      -0.006400      -0.041026       0.046268       0.022364      -0.085227       0.023450      -0.114110      -0.087725      -0.126596       0.049500       0.077096             12.197538      16.606730       3.016135      -5.432948       8.097858      -2.006425      11.888027          -0.000001
          149              O       7.765960       1.259762       6.955709      -0.602431      37.865833 0.58003058E+03  0.14253447E+05                                 8.974924                            7.525563       0.297497       2.115886                    0.998494      29.033205      77.918485       0.680736       0.366149      -1.129997      -0.045114      -0.071151       0.026899       0.088438       0.004006      -0.035426       0.072238       0.065616      -0.146868      -0.109394       0.035000       0.074394             10.032658       9.304521       3.692795       2.099836      13.177887       3.618486       7.615565          -0.000002
          150              O       6.648341      10.622344       6.623121      -0.601357      39.435049 0.58798492E+03  0.14509449E+05                                 9.292803                            7.610387       0.044329       2.041712                    0.995942      29.126058      78.529996       0.671959       0.369384      -1.126641       0.027958       0.046175       0.051523       0.074621       0.010796      -0.054618       0.012875      -0.053070      -0.308741      -0.124309       0.044169       0.080140             10.646115       8.392520       3.842474      -0.256377      17.363489      -0.505966       6.182336          -0.000001
          151              O       6.924156       2.187119       4.603366      -0.578251      39.687446 0.60292597E+03  0.15006338E+05                                 9.435552                            7.794016      -0.043715       2.018375                    0.996371      29.010953      79.149896       0.651337       0.377824      -1.117715      -0.024465      -0.048713      -0.056475       0.078492       0.001713      -0.081239       0.013588      -0.019598      -0.265044      -0.129705       0.053910       0.075795             10.751692       8.481940       3.042844      -0.137697      17.673515       0.537975       6.099622          -0.000001
          152              O       5.974145       0.234374       4.176068      -0.635344      43.856236 0.71185333E+03  0.18470034E+05                                10.076063                            8.481653      -0.034402       1.991272                    0.997260      30.764762      85.721306       0.622913       0.378967      -1.116782       0.035443       0.068111       0.007062       0.077105       0.030572      -0.067147       0.092966       0.071589      -0.181166      -0.153688       0.057163       0.096525             11.322901      10.524046       3.645946       2.035761      14.726836       4.203797       8.717821           0.000001
          153              O       0.054471       4.934257       5.546065      -0.597729      43.568354 0.63709606E+03  0.16008308E+05                                 9.983376                            7.925178       0.097337       2.068637                    0.996665      28.725838      77.654232       0.659358       0.369696      -1.128620       0.014186       0.029800       0.010324       0.034581      -0.044586       0.030370       0.036773       0.001482      -0.065391      -0.075686       0.019870       0.055816             11.835208      15.927646       6.108272       2.374252      12.368501       1.900594       7.209477           0.000000
          154              O       0.983458       5.460473       7.484325      -0.745210      48.559047 0.82864130E+03  0.22272058E+05                                10.632957                            9.079265      -0.065110       1.968375                    0.996921      32.192046      90.489077       0.610866       0.373049      -1.124229      -0.000030      -0.074596      -0.112024       0.134588      -0.055822       0.028120      -0.014367       0.002231       0.017809      -0.060327      -0.007406       0.067733             11.477115       9.816983       0.596143       2.397385       7.939611      -0.145375      16.674753          -0.000000
          155              O       2.846364       7.433500       8.125272      -0.733620      48.774520 0.71137958E+03  0.18388922E+05                                10.618546                            8.319186       0.140546       2.033598                    0.997911      31.327449      86.116442       0.649471       0.364831      -1.131477       0.153560       0.018322      -0.064429       0.167534      -0.015305      -0.001073      -0.025351      -0.048334      -0.002727      -0.031298      -0.011334       0.042632             12.255984       8.993134       1.746772      -4.625941       8.301132      -3.861664      19.473687           0.000002
          156              O       4.512265       8.359729       6.995355      -0.552465      36.322901 0.53339237E+03  0.12816479E+05                                 8.777902                            7.215961       0.215125       2.124401                    0.996390      27.575484      72.825715       0.696324       0.366077      -1.131735       0.001432      -0.012200       0.064200       0.065364      -0.013318      -0.012777      -0.038840      -0.006062      -0.282916      -0.105723       0.040803       0.064921              9.841724      13.285722       4.277070      -1.649917       9.408066      -1.549316       6.831384           0.000001
          157              O       4.388955       4.122961      11.045877      -0.678305      44.713685 0.65134479E+03  0.16487792E+05                                10.117395                            8.008218       0.084883       2.036689                    0.996859      30.294487      82.700065       0.655334       0.369226      -1.126877      -0.114979      -0.029164      -0.033883       0.123364       0.035349       0.012841      -0.015312      -0.096225      -0.032792      -0.060192      -0.006456       0.066648             11.821503       8.274932      -0.612767       3.991544       6.470931      -0.507272      20.718645           0.000000
          158              O       2.625829       4.635655       9.814642      -0.677036      37.753906 0.62077692E+03  0.15510128E+05                                 8.941480                            7.789362       0.163857       2.073448                    0.995995      29.650381      80.141484       0.668847       0.366521      -1.130128       0.073774      -0.090358       0.021827       0.118675       0.023059       0.047560      -0.012693      -0.046963      -0.119184      -0.077193       0.023737       0.053456              9.419368      12.973621      -2.433680       0.802266       7.197292       0.409495       8.087190          -0.000000
          159              O       7.135916       4.192823      10.303612      -0.784242      56.570450 0.77692966E+03  0.20611169E+05                                11.829957                            8.756002       0.021010       1.977477                    0.998057      33.057547      93.240483       0.623913       0.370051      -1.123072       0.032560      -0.032800      -0.158872       0.165457      -0.000729      -0.038094      -0.008962      -0.162138      -0.059506      -0.091552      -0.000191       0.091743             14.236062       9.179452      -0.697951      -2.301033       7.310509       3.824316      26.218225          -0.000001
          160              O       8.205996       3.635057       8.453455      -0.604526      45.886620 0.66217937E+03  0.16812100E+05                                10.377051                            8.113107      -0.056296       2.020976                    0.994134      29.042538      79.104788       0.647187       0.372761      -1.125481      -0.020411      -0.006400       0.041026       0.046268      -0.022364      -0.085227      -0.023450      -0.114110      -0.087725      -0.126596       0.049500       0.077096             12.197536      16.606724      -3.016135      -5.432946       8.097857       2.006426      11.888028          -0.000000

******************************************************
Auxiliary information for the entire system
The total spin magnetic moment of the unit cell is   0.000051
The total net atomic charge of the unit cell is   -0.000002
Accuracy of reproducing the electrostatic potential in the unit cell:
  The inner radius (bohr) =    5.0000
  The outer radius (bohr) =   12.0000
  Valid grid points have density less than (e/(bohr^3)) =    0.0001
  The number of valid grid points were=        65004
  The rms potential error without charges in kcal/mol is=     13.57374
  The rms potential error with partial charges in kcal/mol is=      2.43386
  The RRMSE value at monopole order=      0.17931
  The rms potential error with partial charges and cloud penetration in kcal/mol is=      2.43369
  The RRMSE value at monopole order with cloud penetration is=      0.17929
  The rms potential error with partial charges and atomic dipoles in kcal/mol is=      0.93829
  The RRMSE value at dipole order=      0.06913
  The rms potential error with partial charges, atomic dipoles and cloud penetration in kcal/mol is=      0.93246
  The RRMSE value at dipole order with cloud penetration=      0.06870

******************************************************
The electron densities and ab initio electrostatic potential were computed in VASP using the PBE functional and
projector augmented wave method. See the main text of the journal article for a description of computational details.
The atomic charges, dipoles, and quadrupoles were computed with the DDEC6 method as described in
(a) T. A. Manz and N. Gabaldon Limas, RSC Adv. 6 (2016) 47771-47801 DOI: 10.1039/c6ra04656h
(b) N. Gabaldon Limas and T. A. Manz, RSC Adv. 8 (2018) 2678-2707 DOI: 10.1039/c7ra11829e.
For each atom in the material, the electron cloud parameters were fit to the spherically averaged atom-in-material
electron density using radial positions for which this density was between 10^-4 and 10^-2 electrons per cubic bohr.
The polarizabilities, dispersion coefficients, and quantum Drude oscillator (QDO) parameters were fit using the MCLF method.
The magnetic structure of the system was optimized in VASP from the default ferromagnetic initial guess using spin polarization.
The atomic spin moments (ASMs) were computed on this optimized magnetic structure using the DDEC6 partition as inputs
to the method of T. A. Manz and D. S. Sholl, J. Chem. Theory Comput. 7 (2011) 4146-4164 DOI: 10.1021/ct200539n.
The RMSE and RRMSE were computed using a uniform grid with Ewald summation.
