# Supplementary material for: A collection of forcefield precursors for metal–organic frameworks
Source: RSC Adv. 2019 Nov 13;9(63):36492–507. doi: 10.1039/c9ra07327b (PMC9075174; doi:10.1039/c9ra07327b)
Supplement: RA-009-C9RA07327B-s3998 [file RA-009-C9RA07327B-s3998.xyz]

  160
jmolscript: load "" {1 1 1} spacegroup "x,y,z" unitcell [{     10.228900     0.000000     0.000000 }, {      0.000000    11.252600     0.000000 }, {     -2.691316     0.000000    22.023870 }]
Eu     6.251464     4.648562    12.420582     1.465811
Eu    -0.822854     7.729411    15.979859     1.193168
Eu     5.054912    10.274862    20.615223     1.465810
Eu     1.900330     2.103111    17.055946     1.193168
Eu     1.286120     6.604038     9.603288     1.465815
Eu     8.360438     3.523189     6.044011     1.193173
Eu     2.482672     0.977738     1.408647     1.465813
Eu     5.637254     9.149489     4.967924     1.193169
H      6.332752     5.299975    18.389931     0.329887
H      4.529042     6.964234    14.584207     0.312008
H      4.943497     4.632695    20.350056     0.177494
H      3.568133     3.953038    20.028507     0.203197
H      4.863600     3.079837    20.158448     0.194600
H      3.184597     6.525383    17.374631     0.189748
H      4.229282     7.628138    16.987011     0.169081
H      2.783518     8.039983    17.434095     0.197579
H      4.973624    10.926275    14.645874     0.329887
H      6.777334     1.337934    18.451598     0.312008
H      6.362879    10.258995    12.685749     0.177493
H      7.738243     9.579338    13.007298     0.203197
H      6.442776     8.706137    12.877357     0.194600
H      8.121779     0.899083    15.661174     0.189747
H      7.077094     2.001838    16.048794     0.169081
H     -1.706042     2.413683    15.601710     0.197579
H      1.204832     5.952625     3.633939     0.329888
H      3.008542     4.288366     7.439663     0.312007
H      2.594087     6.619905     1.673814     0.177495
H      3.969451     7.299562     1.995363     0.203196
H      2.673984     8.172763     1.865422     0.194600
H      4.352987     4.727217     4.649239     0.189747
H      3.308302     3.624462     5.036859     0.169080
H      4.754066     3.212617     4.589775     0.197579
H      2.563960     0.326325     7.377996     0.329888
H      0.760250     9.914666     3.572272     0.312007
H      1.174705     0.993605     9.338121     0.177494
H     -0.200659     1.673262     9.016572     0.203197
H      1.094808     2.546463     9.146513     0.194600
H     -0.584195    10.353517     6.362696     0.189747
H      0.460490     9.250762     5.975076     0.169080
H      9.243626     8.838917     6.422160     0.197579
C      6.670893     5.689315    15.773496     0.572447
C      5.722530     4.818363    16.553141    -0.002572
C      4.675138     3.985671    16.251414    -0.028012
C      4.097122     3.532191    14.963017     0.588584
C      4.773007     4.091445    18.405348     0.454190
C      4.513765     3.923782    19.865531    -0.566982
C      0.401293     7.334445    12.938363     0.612487
C      1.663800     7.291685    13.723073     0.014671
C      2.967976     7.077885    13.346465     0.017514
C      3.714011     6.915848    12.071283     0.618329
C      2.841349     7.318691    15.537840     0.457769
C      3.300659     7.383956    16.960582    -0.576069
C      0.578271     5.116557    17.290940     0.474164
C      0.146149     4.601188    15.896829     0.471237
C      4.635483     0.063015    17.262309     0.572448
C      5.583846    10.444663    16.482664    -0.002571
C      6.631238     9.611971    16.784391    -0.028011
C      7.209254     9.158491    18.072788     0.588588
C      6.533369     9.717745    14.630457     0.454190
C      6.792611     9.550082    13.170274    -0.566981
C      0.676183     1.708145    20.097442     0.612491
C     -0.586324     1.665385    19.312732     0.014665
C     -1.890500     1.451585    19.689340     0.017509
C      7.592365     1.289548    20.964522     0.618331
C     -1.763873     1.692391    17.497965     0.457765
C      8.005717     1.757656    16.075223    -0.576069
C      0.499205    10.742857    15.744865     0.474163
C      0.931327    10.227488    17.138976     0.471237
C      0.866691     5.563285     6.250374     0.572449
C      1.815054     6.434237     5.470729    -0.002568
C      2.862446     7.266929     5.772456    -0.028010
C      3.440462     7.720409     7.060853     0.588584
C      2.764577     7.161155     3.618522     0.454191
C      3.023819     7.328818     2.158339    -0.566981
C      7.136291     3.918155     9.085507     0.612496
C      5.873784     3.960915     8.300797     0.014671
C      4.569608     4.174715     8.677405     0.017512
C      3.823573     4.336752     9.952587     0.618335
C      4.696235     3.933909     6.486030     0.457770
C      4.236925     3.868644     5.063288    -0.576069
C      6.959313     6.136043     4.732930     0.474165
C      7.391435     6.651412     6.127041     0.471239
C      2.902101    11.189585     4.761561     0.572449
C      1.953738     0.807937     5.541206    -0.002569
C      0.906346     1.640629     5.239479    -0.028010
C      0.328330     2.094109     3.951082     0.588581
C      1.004215     1.534855     7.393413     0.454192
C      0.744973     1.702518     8.853596    -0.566982
C      6.861401     9.544455     1.926428     0.612497
C      8.123908     9.587215     2.711138     0.014667
C      9.428084     9.801015     2.334530     0.017512
C     -0.054781     9.963052     1.059348     0.618333
C      9.301457     9.560209     4.525905     0.457769
C     -0.468133     9.494944     5.948647    -0.576069
C      7.038379     0.509743     6.279005     0.474165
C      6.606257     1.025112     4.884894     0.471239
N      4.076020     3.545694    17.420881    -0.399193
N      5.764392     4.857747    17.918180    -0.334971
N      1.593871     7.435718    15.098905    -0.425472
N      3.680122     7.086887    14.516593    -0.323274
N      7.230356     9.171994    15.614924    -0.399194
N      5.541984    10.484047    15.117625    -0.334971
N     -0.516395     1.809418    17.936900    -0.425471
N      7.626254     1.460587    18.519212    -0.323271
N      3.461564     7.706906     4.602989    -0.399194
N      1.773192     6.394853     4.105690    -0.334974
N      5.943713     3.816882     6.924965    -0.425473
N      3.857462     4.165713     7.507277    -0.323272
N      0.307228     2.080606     6.408946    -0.399194
N      1.995600     0.768553     6.906245    -0.334974
N      8.053979     9.443182     4.086970    -0.425473
N     -0.088670     9.792013     3.504658    -0.323272
O      6.548414     5.784962    14.524082    -0.594900
O      7.483810     6.318335    16.478920    -0.525597
O      4.661921     3.809005    13.890235    -0.564890
O      3.035982     2.869413    15.024904    -0.444203
O     -0.660560     7.613509    13.575293    -0.481433
O      0.404954     7.073384    11.719782    -0.609607
O      3.156538     7.149902    10.983084    -0.547362
O      4.922208     6.595149    12.195498    -0.602365
O      1.285427     4.344629    17.974561    -0.440327
O      0.187024     6.262072    17.629888    -0.400406
O      0.461058     3.423041    15.605013    -0.412871
O     -0.497965     5.388870    15.174446    -0.433457
O      4.757962     0.158662    18.511723    -0.594903
O      3.822566     0.692035    16.556885    -0.525600
O      6.644455     9.435305    19.145570    -0.564896
O     -1.958506     8.495713    18.010901    -0.444210
O      1.738036     1.987209    19.460512    -0.481430
O      0.672522     1.447084    21.316023    -0.609604
O      0.612254     1.523602     0.028851    -0.547363
O      6.384168     0.968849    20.840307    -0.602366
O     -0.207951     9.970929    15.061244    -0.440321
O      0.890452     0.635772    15.405917    -0.400404
O      0.616418     9.049341    17.430792    -0.412868
O      1.575441    11.015170    17.861359    -0.433451
O      0.989170     5.467638     7.499788    -0.594902
O      0.053774     4.934265     5.544950    -0.525601
O      2.875663     7.443595     8.133635    -0.564897
O      4.501602     8.383187     6.998966    -0.444201
O      8.198144     3.639091     8.448577    -0.481449
O      7.132630     4.179216    10.304088    -0.609612
O      4.381046     4.102698    11.040786    -0.547369
O      2.615376     4.657451     9.828372    -0.602370
O      6.252157     6.907971     4.049309    -0.440321
O      7.350560     4.990528     4.393982    -0.400412
O      7.076526     7.829559     6.418857    -0.412875
O      8.035549     5.863730     6.849424    -0.433448
O      2.779622    11.093938     3.512147    -0.594901
O      3.715018    10.560565     5.466985    -0.525601
O      0.893129     1.817295     2.878300    -0.564892
O      9.496090     2.756887     4.012969    -0.444201
O      5.799548     9.265391     2.563358    -0.481443
O      6.865062     9.805516     0.707847    -0.609607
O      9.616646     9.728998    -0.028851    -0.547366
O      1.153416    10.283751     1.183563    -0.602370
O      7.745535     1.281671     6.962626    -0.440318
O      6.647132    10.616828     6.617953    -0.400410
O      6.921166     2.203259     4.593078    -0.412874
O      5.962143     0.237430     4.162511    -0.433446

The following XYZ coordinates are in angstroms. Other properties are in atomic units.
The sperically averaged electron density of each atom fit to a function of the form exp(a - br)
eigen_1, eigen_2 and eigen_3 are the three eigenvalues of traceless quadrupole moment tensor
  atom number  atomic symbol              X              Y              Z     net charge C6 coefficient C8 coefficient C10 coefficient fluctuating dipole atomic polarizability isotropic forcefield polarizability              a              b squared Pearson coefficient          <r^3>          <r^4>         wp_QDO          m_QDO          q_QDO       dipole_x       dipole_y       dipole_z         dipole            Qxy            Qxz            Qyz     Q(x^2-y^2)  Q(3z^2 - R^2)        eigen_1        eigen_2        eigen_3 static polarizability      alpha(xx)      alpha(xy)      alpha(xz)      alpha(yy)      alpha(yz)      alpha(zz) atomic spin moment
            1             Eu       6.251464       4.648562      12.420582       1.465811     203.936978 0.47001141E+04  0.18101565E+06                                24.038594                           19.607318       0.443044       1.860586                    0.998833      89.551098     236.469345       0.518488       0.306732      -1.271534      -0.016083       0.015262      -0.011124       0.024805       0.021821       0.035155      -0.077587      -0.109837      -0.704291      -0.253752       0.065307       0.188445             28.209817      22.230080      -1.501631      -1.802133      17.032419       3.353615      45.366952           0.002120
            2             Eu      -0.822854       7.729411      15.979859       1.193168     213.093539 0.49449135E+04  0.19533463E+06                                27.535046                           22.216183       0.618449       1.839318                    0.999558     100.414465     279.880753       0.414261       0.374293      -1.194578      -0.031099      -0.021786       0.014260       0.040560       0.053546       0.056705       0.000539      -0.064175       0.418815      -0.140997      -0.012082       0.153079             34.328828      42.203921      -2.386102      -6.485658      41.375806       3.948713      19.406756           0.053776
            3             Eu       5.054912      10.274862      20.615223       1.465810     203.937200 0.47001215E+04  0.18101601E+06                                24.038609                           19.607335       0.443042       1.860585                    0.998833      89.551167     236.469601       0.518488       0.306732      -1.271534       0.016080       0.015262       0.011116       0.024800      -0.021821       0.035155       0.077588      -0.109835      -0.704302      -0.253755       0.065309       0.188446             28.209827      22.230094       1.501635      -1.802111      17.032434      -3.353617      45.366953           0.002132
            4             Eu       1.900330       2.103111      17.055946       1.193168     213.093586 0.49449135E+04  0.19533464E+06                                27.535054                           22.216185       0.618447       1.839317                    0.999558     100.414490     279.880863       0.414261       0.374293      -1.194578       0.031098      -0.021774      -0.014264       0.040554      -0.053542       0.056704      -0.000541      -0.064177       0.418804      -0.140993      -0.012083       0.153075             34.328844      42.203970       2.386057      -6.485661      41.375813      -3.948713      19.406749           0.053779
            5             Eu       1.286120       6.604038       9.603288       1.465815     203.935964 0.47000840E+04  0.18101418E+06                                24.038508                           19.607244       0.443056       1.860590                    0.998833      89.550939     236.468633       0.518490       0.306732      -1.271534       0.016084      -0.015263       0.011122       0.024806       0.021821       0.035156      -0.077587      -0.109835      -0.704280      -0.253749       0.065306       0.188443             28.209725      22.229998      -1.501628      -1.802147      17.032362       3.353609      45.366816           0.002114
            6             Eu       8.360438       3.523189       6.044011       1.193173     213.093158 0.49449078E+04  0.19533428E+06                                27.534985                           22.216148       0.618435       1.839316                    0.999558     100.414117     279.879388       0.414262       0.374292      -1.194579       0.031101       0.021784      -0.014267       0.040563       0.053543       0.056705       0.000544      -0.064179       0.418796      -0.140992      -0.012081       0.153074             34.328729      42.203840      -2.386078      -6.485653      41.375609       3.948698      19.406738           0.053760
            7             Eu       2.482672       0.977738       1.408647       1.465813     203.936285 0.47000967E+04  0.18101480E+06                                24.038535                           19.607274       0.443052       1.860589                    0.998833      89.551022     236.468980       0.518489       0.306732      -1.271534      -0.016079      -0.015264      -0.011118       0.024801      -0.021820       0.035154       0.077587      -0.109830      -0.704280      -0.253748       0.065308       0.188440             28.209745      22.230029       1.501631      -1.802136      17.032388      -3.353599      45.366819           0.002126
            8             Eu       5.637254       9.149489       4.967924       1.193169     213.093610 0.49449194E+04  0.19533489E+06                                27.535037                           22.216184       0.618447       1.839318                    0.999558     100.414376     279.880378       0.414261       0.374292      -1.194579      -0.031101       0.021772       0.014269       0.040557      -0.053543       0.056709      -0.000542      -0.064180       0.418790      -0.140994      -0.012080       0.153074             34.328800      42.203948       2.386063      -6.485660      41.375702      -3.948700      19.406749           0.053764
            9              H       6.332752       5.299975      18.389931       0.329887       0.568874 0.35392576E+01  0.28420686E+02                                 1.164926                            1.129715      -1.124786       2.486258                    0.999848       2.262272       5.783241       0.564062       1.352250      -0.697172       0.026122       0.017364       0.023565       0.039232       0.008965       0.010780       0.007171       0.005013       0.033838      -0.014985      -0.005971       0.020957              1.167441       1.225564       0.194087       0.153186       1.148446       0.101713       1.128314           0.000222
           10              H       4.529042       6.964234      14.584207       0.312008       0.507389 0.31146302E+01  0.25035130E+02                                 1.208963                            1.159062      -1.185615       2.429231                    0.999830       2.757295       7.852757       0.471112       1.617478      -0.645055       0.028604      -0.002167       0.003487       0.028897       0.003863       0.006555       0.001431       0.018958       0.019854      -0.013546       0.000064       0.013482              1.230490       1.581447      -0.097270       0.065242       1.042900      -0.008145       1.067122          -0.000105
           11              H       4.943497       4.632695      20.350056       0.177494       0.833345 0.56877706E+01  0.49689247E+02                                 1.300448                            1.264070      -0.749684       2.542504                    0.999983       2.722362       6.488881       0.665509       1.053493      -0.767990       0.003439       0.005632       0.006589       0.009326       0.004497      -0.002736      -0.001182      -0.001120       0.009796      -0.006346       0.000489       0.005858              1.303047       1.181481       0.176992       0.127224       1.403055       0.227747       1.324606          -0.000009
           12              H       3.568133       3.953038      20.028507       0.203197       0.954005 0.67779759E+01  0.63311791E+02                                 1.568332                            1.494176      -1.063471       2.417606                    0.998794       2.988751       7.943124       0.530868       1.235193      -0.721199      -0.016108      -0.001532       0.000576       0.016191      -0.004644      -0.000017       0.001185       0.011868       0.012826      -0.009762       0.004227       0.005535              1.595883       2.136567      -0.002279      -0.167779       1.286571      -0.012029       1.364511           0.000563
           13              H       4.863600       3.079837      20.158448       0.194600       0.880828 0.61497903E+01  0.56676321E+02                                 1.542955                            1.465156      -0.961512       2.456393                    0.999356       3.119390       8.532113       0.507722       1.308996      -0.703133       0.001259      -0.013231       0.005726       0.014472      -0.000752      -0.000524       0.000838      -0.004341       0.008889      -0.003800       0.000484       0.003317              1.576698       1.424840      -0.338160       0.117679       1.908392      -0.282814       1.396861           0.000213
           14              H       3.184597       6.525383      17.374631       0.189748       0.891017 0.65324705E+01  0.61645196E+02                                 1.607279                            1.552031      -1.127808       2.380498                    0.996582       3.309280       9.419590       0.469385       1.382785      -0.687634      -0.006521      -0.011787       0.008284       0.015814       0.002175       0.001224      -0.001131      -0.007834       0.009473      -0.006289       0.002329       0.003960              1.628612       1.361401       0.059895      -0.022578       2.103297      -0.351362       1.421139           0.001074
           15              H       4.229282       7.628138      16.987011       0.169081       0.893116 0.64988443E+01  0.61214772E+02                                 1.599567                            1.539673      -1.052798       2.395875                    0.997898       3.402129       9.657397       0.475372       1.367893      -0.689881       0.010938       0.002304      -0.000234       0.011180      -0.000558      -0.002734      -0.000214       0.016074       0.020162      -0.011422       0.002803       0.008618              1.624614       2.132028       0.255343       0.083296       1.445656       0.034740       1.296157           0.000027
           16              H       2.783518       8.039983      17.434095       0.197579       0.888583 0.63432704E+01  0.59156146E+02                                 1.581944                            1.512292      -0.999650       2.442639                    0.999029       3.162995       8.820215       0.485769       1.352039      -0.694613      -0.011319       0.008716       0.007997       0.016372      -0.001720       0.001208       0.001300      -0.007853       0.017091      -0.007298       0.001216       0.006082              1.611341       1.590110      -0.363789      -0.202660       1.797663       0.313827       1.446248           0.001079
           17              H       4.973624      10.926275      14.645874       0.329887       0.568874 0.35392566E+01  0.28420682E+02                                 1.164927                            1.129716      -1.124787       2.486257                    0.999848       2.262272       5.783245       0.564061       1.352252      -0.697171      -0.026122       0.017364      -0.023565       0.039232      -0.008964       0.010780      -0.007171       0.005013       0.033837      -0.014985      -0.005971       0.020957              1.167442       1.225565      -0.194087       0.153186       1.148447      -0.101713       1.128314           0.000219
           18              H       6.777334       1.337934      18.451598       0.312008       0.507389 0.31146303E+01  0.25035132E+02                                 1.208963                            1.159063      -1.185614       2.429231                    0.999830       2.757296       7.852762       0.471112       1.617479      -0.645055      -0.028604      -0.002167      -0.003487       0.028897      -0.003863       0.006555      -0.001431       0.018958       0.019854      -0.013546       0.000064       0.013482              1.230490       1.581448       0.097270       0.065242       1.042900       0.008145       1.067122          -0.000103
           19              H       6.362879      10.258995      12.685749       0.177493       0.833347 0.56877914E+01  0.49689481E+02                                 1.300452                            1.264073      -0.749683       2.542504                    0.999983       2.722366       6.488897       0.665508       1.053494      -0.767990      -0.003439       0.005632      -0.006589       0.009326      -0.004497      -0.002736       0.001182      -0.001120       0.009796      -0.006346       0.000489       0.005858              1.303051       1.181484      -0.176993       0.127224       1.403059      -0.227748       1.324610          -0.000013
           20              H       7.738243       9.579338      13.007298       0.203197       0.954003 0.67779629E+01  0.63311652E+02                                 1.568332                            1.494176      -1.063468       2.417609                    0.998794       2.988748       7.943120       0.530867       1.235196      -0.721198       0.016109      -0.001532      -0.000576       0.016192       0.004644      -0.000017      -0.001185       0.011868       0.012826      -0.009762       0.004227       0.005535              1.595883       2.136568       0.002279      -0.167779       1.286570       0.012029       1.364511           0.000560
           21              H       6.442776       8.706137      12.877357       0.194600       0.880827 0.61497830E+01  0.56676242E+02                                 1.542955                            1.465155      -0.961511       2.456394                    0.999356       3.119388       8.532109       0.507722       1.308998      -0.703133      -0.001259      -0.013232      -0.005726       0.014472       0.000752      -0.000524      -0.000838      -0.004341       0.008889      -0.003800       0.000484       0.003317              1.576698       1.424840       0.338160       0.117679       1.908392       0.282814       1.396861           0.000210
           22              H       8.121779       0.899083      15.661174       0.189747       0.891018 0.65324763E+01  0.61645259E+02                                 1.607279                            1.552032      -1.127808       2.380498                    0.996582       3.309281       9.419591       0.469385       1.382785      -0.687634       0.006521      -0.011787      -0.008284       0.015814      -0.002175       0.001224       0.001131      -0.007834       0.009473      -0.006289       0.002329       0.003960              1.628613       1.361401      -0.059895      -0.022578       2.103298       0.351362       1.421140           0.001074
           23              H       7.077094       2.001838      16.048794       0.169081       0.893116 0.64988471E+01  0.61214809E+02                                 1.599568                            1.539674      -1.052798       2.395875                    0.997898       3.402131       9.657406       0.475372       1.367894      -0.689881      -0.010938       0.002304       0.000234       0.011180       0.000558      -0.002734       0.000214       0.016074       0.020162      -0.011422       0.002804       0.008618              1.624614       2.132029      -0.255343       0.083296       1.445657      -0.034740       1.296157           0.000027
           24              H      -1.706042       2.413683      15.601710       0.197579       0.888584 0.63432799E+01  0.59156274E+02                                 1.581947                            1.512295      -0.999651       2.442639                    0.999029       3.162999       8.820238       0.485768       1.352042      -0.694612       0.011319       0.008716      -0.007997       0.016372       0.001720       0.001208      -0.001300      -0.007853       0.017091      -0.007298       0.001216       0.006082              1.611344       1.590114       0.363790      -0.202660       1.797667      -0.313828       1.446251           0.001079
           25              H       1.204832       5.952625       3.633939       0.329888       0.568874 0.35392531E+01  0.28420642E+02                                 1.164925                            1.129714      -1.124785       2.486258                    0.999848       2.262271       5.783238       0.564062       1.352250      -0.697172      -0.026122      -0.017364      -0.023564       0.039232       0.008965       0.010780       0.007171       0.005014       0.033837      -0.014985      -0.005971       0.020957              1.167440       1.225563       0.194086       0.153186       1.148445       0.101712       1.128313           0.000217
           26              H       3.008542       4.288366       7.439663       0.312007       0.507389 0.31146280E+01  0.25035111E+02                                 1.208964                            1.159063      -1.185617       2.429230                    0.999830       2.757296       7.852764       0.471112       1.617480      -0.645055      -0.028604       0.002167      -0.003487       0.028898       0.003863       0.006555       0.001431       0.018958       0.019854      -0.013546       0.000064       0.013482              1.230490       1.581448      -0.097270       0.065242       1.042901      -0.008145       1.067122          -0.000105
           27              H       2.594087       6.619905       1.673814       0.177495       0.833345 0.56877773E+01  0.49689317E+02                                 1.300449                            1.264070      -0.749683       2.542504                    0.999983       2.722364       6.488885       0.665510       1.053492      -0.767990      -0.003440      -0.005633      -0.006589       0.009326       0.004497      -0.002736      -0.001181      -0.001120       0.009796      -0.006346       0.000489       0.005857              1.303048       1.181481       0.176992       0.127224       1.403055       0.227747       1.324606          -0.000011
           28              H       3.969451       7.299562       1.995363       0.203196       0.954004 0.67779669E+01  0.63311685E+02                                 1.568331                            1.494176      -1.063470       2.417607                    0.998794       2.988748       7.943114       0.530868       1.235194      -0.721199       0.016109       0.001532      -0.000575       0.016191      -0.004644      -0.000017       0.001185       0.011868       0.012826      -0.009762       0.004227       0.005535              1.595882       2.136566      -0.002279      -0.167779       1.286570      -0.012029       1.364510           0.000561
           29              H       2.673984       8.172763       1.865422       0.194600       0.880829 0.61497964E+01  0.56676386E+02                                 1.542955                            1.465156      -0.961514       2.456392                    0.999356       3.119391       8.532114       0.507723       1.308995      -0.703133      -0.001259       0.013232      -0.005726       0.014472      -0.000752      -0.000524       0.000838      -0.004341       0.008889      -0.003800       0.000484       0.003317              1.576698       1.424840      -0.338160       0.117679       1.908392      -0.282814       1.396862           0.000212
           30              H       4.352987       4.727217       4.649239       0.189747       0.891015 0.65324541E+01  0.61644990E+02                                 1.607276                            1.552029      -1.127805       2.380499                    0.996583       3.309274       9.419563       0.469386       1.382784      -0.687634       0.006521       0.011787      -0.008284       0.015814       0.002175       0.001224      -0.001131      -0.007834       0.009473      -0.006289       0.002329       0.003960              1.628609       1.361399       0.059896      -0.022578       2.103292      -0.351361       1.421137           0.001071
           31              H       3.308302       3.624462       5.036859       0.169080       0.893118 0.64988643E+01  0.61215020E+02                                 1.599571                            1.539677      -1.052803       2.395873                    0.997898       3.402136       9.657428       0.475371       1.367895      -0.689881      -0.010938      -0.002304       0.000234       0.011180      -0.000558      -0.002734      -0.000214       0.016074       0.020162      -0.011422       0.002803       0.008618              1.624617       2.132033       0.255344       0.083296       1.445659       0.034741       1.296160           0.000023
           32              H       4.754066       3.212617       4.589775       0.197579       0.888578 0.63432261E+01  0.59155623E+02                                 1.581938                            1.512286      -0.999640       2.442644                    0.999029       3.162984       8.820173       0.485770       1.352039      -0.694613       0.011319      -0.008716      -0.007998       0.016372      -0.001720       0.001207       0.001300      -0.007852       0.017091      -0.007298       0.001216       0.006082              1.611334       1.590105      -0.363786      -0.202658       1.797656       0.313825       1.446243           0.001077
           33              H       2.563960       0.326325       7.377996       0.329888       0.568879 0.35392909E+01  0.28420969E+02                                 1.164921                            1.129711      -1.124785       2.486258                    0.999848       2.262289       5.783252       0.564071       1.352227      -0.697176       0.026122      -0.017364       0.023564       0.039232      -0.008965       0.010780      -0.007171       0.005013       0.033837      -0.014985      -0.005971       0.020957              1.167436       1.225559      -0.194086       0.153186       1.148441      -0.101712       1.128309           0.000216
           34              H       0.760250       9.914666       3.572272       0.312007       0.507388 0.31146224E+01  0.25035054E+02                                 1.208963                            1.159062      -1.185616       2.429230                    0.999830       2.757293       7.852753       0.471112       1.617480      -0.645055       0.028604       0.002167       0.003487       0.028897      -0.003863       0.006555      -0.001431       0.018957       0.019854      -0.013546       0.000064       0.013482              1.230489       1.581446       0.097270       0.065242       1.042900       0.008145       1.067121          -0.000105
           35              H       1.174705       0.993605       9.338121       0.177494       0.833347 0.56877941E+01  0.49689507E+02                                 1.300452                            1.264073      -0.749683       2.542503                    0.999983       2.722367       6.488898       0.665508       1.053493      -0.767990       0.003439      -0.005633       0.006589       0.009326      -0.004496      -0.002736       0.001182      -0.001120       0.009796      -0.006346       0.000489       0.005857              1.303050       1.181484      -0.176992       0.127224       1.403058      -0.227748       1.324609          -0.000015
           36              H      -0.200659       1.673262       9.016572       0.203197       0.953999 0.67779250E+01  0.63311213E+02                                 1.568328                            1.494173      -1.063462       2.417612                    0.998794       2.988740       7.943095       0.530867       1.235197      -0.721198      -0.016109       0.001532       0.000575       0.016192       0.004644      -0.000017      -0.001185       0.011868       0.012825      -0.009762       0.004227       0.005535              1.595879       2.136561       0.002279      -0.167778       1.286568       0.012029       1.364507           0.000560
           37              H       1.094808       2.546463       9.146513       0.194600       0.880827 0.61497830E+01  0.56676236E+02                                 1.542954                            1.465155      -0.961512       2.456393                    0.999356       3.119388       8.532106       0.507722       1.308997      -0.703133       0.001259       0.013232       0.005726       0.014472       0.000752      -0.000524      -0.000838      -0.004341       0.008889      -0.003800       0.000484       0.003317              1.576697       1.424839       0.338160       0.117678       1.908391       0.282814       1.396861           0.000210
           38              H      -0.584195      10.353517       6.362696       0.189747       0.891016 0.65324560E+01  0.61644997E+02                                 1.607275                            1.552028      -1.127805       2.380499                    0.996583       3.309273       9.419552       0.469387       1.382782      -0.687634      -0.006521       0.011787       0.008284       0.015814      -0.002175       0.001224       0.001131      -0.007834       0.009473      -0.006289       0.002329       0.003960              1.628608       1.361397      -0.059895      -0.022578       2.103290       0.351360       1.421136           0.001071
           39              H       0.460490       9.250762       5.975076       0.169080       0.893116 0.64988482E+01  0.61214823E+02                                 1.599568                            1.539674      -1.052799       2.395875                    0.997898       3.402131       9.657406       0.475372       1.367894      -0.689881       0.010938      -0.002304      -0.000234       0.011180       0.000558      -0.002734       0.000214       0.016074       0.020162      -0.011422       0.002804       0.008618              1.624615       2.132029      -0.255344       0.083296       1.445657      -0.034740       1.296158           0.000024
           40              H       9.243626       8.838917       6.422160       0.197579       0.888577 0.63432186E+01  0.59155536E+02                                 1.581937                            1.512286      -0.999641       2.442644                    0.999029       3.162982       8.820166       0.485770       1.352039      -0.694613      -0.011319      -0.008716       0.007998       0.016372       0.001720       0.001207      -0.001300      -0.007852       0.017091      -0.007298       0.001216       0.006082              1.611334       1.590104       0.363786      -0.202658       1.797654      -0.313825       1.446243           0.001077
           41              C       6.670893       5.689315      15.773496       0.572447      22.942093 0.25379902E+03  0.52848409E+04                                 7.424581                            5.655283       0.059092       2.074211                    0.999454      22.757765      64.283257       0.622464       0.472552      -1.017575       0.047138       0.042110      -0.048220       0.079502      -0.072065      -0.008084       0.006780      -0.008929      -0.115320      -0.053095      -0.039168       0.092263              8.536146       9.387069       3.665442       0.227560       7.624291      -0.860796       8.597079          -0.003193
           42              C       5.722530       4.818363      16.553141      -0.002572      36.265741 0.45344912E+03  0.10708682E+05                                 9.490662                            7.081832       0.229668       2.065340                    0.999677      27.663871      78.155226       0.625323       0.414757      -1.071703      -0.005842      -0.001365       0.100425       0.100604       0.001874       0.023411       0.003363       0.014837       0.215094      -0.043503      -0.033511       0.077015             11.237433      12.473592       6.281675      -2.327453      11.100747      -2.844321      10.137960           0.012201
           43              C       4.675138       3.985671      16.251414      -0.028012      35.120507 0.46750171E+03  0.11171204E+05                                 9.291755                            7.223095       0.045951       1.999300                    0.999681      28.615136      82.425389       0.612484       0.418499      -1.064887      -0.036069      -0.025839       0.070738       0.083501      -0.007793      -0.019325      -0.022744      -0.006967       0.025338      -0.033298       0.003028       0.030270             10.476528      10.009056       3.881501       2.037226       8.670150       0.999616      12.750379           0.008909
           44              C       4.097122       3.532191      14.963017       0.588584      22.989373 0.24953242E+03  0.51761851E+04                                 7.441183                            5.644572      -0.125143       2.019321                    0.999154      22.435656      63.338911       0.616676       0.478813      -1.013808      -0.026374      -0.013453      -0.068308       0.074449      -0.067792       0.006945      -0.019478      -0.079010      -0.112774      -0.060342      -0.039923       0.100264              8.347788       8.100350       2.646817      -0.781110       6.388561      -0.774319      10.554454          -0.005282
           45              C       4.773007       4.091445      18.405348       0.454190      23.643663 0.28771905E+03  0.61198434E+04                                 7.514356                            5.916018       0.132264       2.104194                    0.999152      22.408650      61.895512       0.631267       0.456165      -1.037023       0.002649       0.001076       0.017408       0.017641       0.010490      -0.024638      -0.017513       0.013184       0.046348      -0.022532      -0.018153       0.040685              8.337307       6.768519       1.993996      -1.236141       5.928428      -1.588852      12.314975           0.008473
           46              C       4.513765       3.923782      19.865531      -0.566982      26.977646 0.41431295E+03  0.95647337E+04                                 7.483740                            6.480369       0.432823       2.110917                    0.997724      31.079324      86.771880       0.698007       0.380104      -1.095495      -0.005879      -0.011025      -0.026566       0.029357       0.019251       0.000663       0.004026       0.004578       0.142434      -0.043199      -0.004545       0.047744              7.892144       6.929443      -0.171489      -0.523014       6.701466      -0.919415      10.045525           0.000627
           47              C       0.401293       7.334445      12.938363       0.612487      25.229628 0.25265272E+03  0.52548972E+04                                 7.943870                            5.697236      -0.342124       1.951187                    0.998591      22.346482      63.080199       0.611266       0.481765      -1.012698      -0.057141      -0.004279      -0.042107       0.071108       0.021792      -0.012473      -0.030662      -0.164071      -0.121447      -0.067918      -0.043950       0.111868              9.315891      10.788223      -1.119139      -0.328794       4.724958       1.508204      12.434490          -0.005256
           48              C       1.663800       7.291685      13.723073       0.014671      35.045143 0.43080501E+03  0.10073019E+05                                 9.295268                            6.929383       0.009411       1.998158                    0.999424      27.603429      78.319992       0.626740       0.417965      -1.066608      -0.000183       0.000495       0.081694       0.081696       0.003856      -0.007624       0.002956      -0.080858       0.053476      -0.050408       0.018216       0.032192             10.682509      15.969665      -1.264018       1.900390       4.901556       0.544346      11.176305           0.020062
           49              C       2.967976       7.077885      13.346465       0.017514      35.717973 0.41656339E+03  0.96294521E+04                                 9.388335                            6.779658       0.261630       2.086578                    0.999439      26.869337      75.060786       0.640354       0.413776      -1.072523       0.034935      -0.007417       0.085542       0.092698       0.002772       0.052721      -0.009836      -0.001048       0.053116      -0.051832      -0.007316       0.059148             11.253930      12.130126      -1.516983      -3.840859       5.012919       1.673886      16.618746           0.026942
           50              C       3.714011       6.915848      12.071283       0.618329      23.550169 0.24547072E+03  0.50706586E+04                                 7.604714                            5.608046      -0.177954       2.006917                    0.998937      22.189322      62.495411       0.617144       0.480457      -1.013024       0.048084      -0.008054      -0.066655       0.082583       0.050481       0.004714       0.008573      -0.127265      -0.132734      -0.059286      -0.044689       0.103975              8.877564       8.467372      -1.395404      -0.192561       4.604230       0.337150      13.561089          -0.003298
           51              C       2.841349       7.318691      15.537840       0.457769      22.482630 0.28483941E+03  0.60618380E+04                                 7.339189                            5.930049       0.146048       2.112096                    0.999237      22.493231      62.768051       0.621662       0.462965      -1.030047       0.006924      -0.003091       0.014242       0.016135       0.000954      -0.003017       0.008110      -0.031200       0.097887      -0.032114      -0.002495       0.034609              8.068054       8.574781      -0.502333       1.388178       4.220199       0.865435      11.409182           0.019241
           52              C       3.300659       7.383956      16.960582      -0.576069      26.995046 0.45425518E+03  0.10786070E+05                                 7.549791                            6.814959       0.156230       2.016785                    0.996749      32.262127      92.892686       0.672798       0.383405      -1.087540      -0.028033      -0.000205      -0.022283       0.035811       0.004661       0.010890      -0.002590       0.047835       0.125171      -0.045384       0.000785       0.044599              7.838620       7.522452       0.028406       1.101232       7.677912       0.425181       8.315494           0.002206
           53              C       0.578271       5.116557      17.290940       0.474164      23.119946 0.28396019E+03  0.60386526E+04                                 7.302003                            5.911766       0.168403       2.104072                    0.999486      23.184464      64.679815       0.624044       0.461539      -1.030808       0.016796       0.027153       0.082201       0.088184       0.066049      -0.063147      -0.024736       0.102809      -0.069226      -0.073461      -0.052467       0.125928              8.072031       6.426204      -2.848974       1.452388      11.407870      -0.631530       6.382019           0.053822
           54              C       0.146149       4.601188      15.896829       0.471237      22.736955 0.28122997E+03  0.59744921E+04                                 7.253372                            5.899670       0.206547       2.119377                    0.999462      23.206252      65.003059       0.621215       0.464114      -1.027941      -0.017548      -0.028474      -0.080699       0.087355       0.052937      -0.072316      -0.021012       0.137871      -0.064733      -0.076628      -0.057451       0.134079              7.999781       6.085046      -2.463800       1.481529      11.521986      -1.008206       6.392310           0.054141
           55              C       4.635483       0.063015      17.262309       0.572448      22.942152 0.25379973E+03  0.52848596E+04                                 7.424592                            5.655290       0.059094       2.074210                    0.999454      22.757812      64.283419       0.622464       0.472552      -1.017575      -0.047138       0.042110       0.048221       0.079502       0.072067      -0.008084      -0.006781      -0.008931      -0.115323      -0.053097      -0.039169       0.092266              8.536160       9.387086      -3.665451       0.227560       7.624305       0.860798       8.597091          -0.003191
           56              C       5.583846      10.444663      16.482664      -0.002571      36.265752 0.45344910E+03  0.10708682E+05                                 9.490663                            7.081831       0.229666       2.065339                    0.999677      27.663874      78.155240       0.625323       0.414757      -1.071703       0.005842      -0.001365      -0.100425       0.100605      -0.001873       0.023411      -0.003363       0.014838       0.215093      -0.043503      -0.033511       0.077014             11.237437      12.473595      -6.281679      -2.327454      11.100754       2.844323      10.137962           0.012203
           57              C       6.631238       9.611971      16.784391      -0.028011      35.120561 0.46750245E+03  0.11171226E+05                                 9.291761                            7.223098       0.045950       1.999299                    0.999681      28.615165      82.425481       0.612484       0.418499      -1.064887       0.036069      -0.025838      -0.070739       0.083502       0.007793      -0.019325       0.022744      -0.006968       0.025337      -0.033299       0.003029       0.030270             10.476535      10.009062      -3.881505       2.037227       8.670158      -0.999616      12.750387           0.008913
           58              C       7.209254       9.158491      18.072788       0.588588      22.989454 0.24953341E+03  0.51762105E+04                                 7.441196                            5.644581      -0.125127       2.019324                    0.999154      22.435711      63.339080       0.616676       0.478813      -1.013808       0.026375      -0.013453       0.068309       0.074450       0.067796       0.006945       0.019479      -0.079013      -0.112783      -0.060344      -0.039925       0.100269              8.347803       8.100362      -2.646822      -0.781111       6.388573       0.774321      10.554474          -0.005276
           59              C       6.533369       9.717745      14.630457       0.454190      23.643642 0.28771869E+03  0.61198341E+04                                 7.514353                            5.916015       0.132264       2.104194                    0.999152      22.408635      61.895464       0.631267       0.456165      -1.037023      -0.002649       0.001076      -0.017407       0.017641      -0.010489      -0.024638       0.017513       0.013183       0.046347      -0.022531      -0.018153       0.040685              8.337304       6.768515      -1.993996      -1.236141       5.928426       1.588851      12.314970           0.008472
           60              C       6.792611       9.550082      13.170274      -0.566981      26.977616 0.41431233E+03  0.95647162E+04                                 7.483735                            6.480364       0.432825       2.110919                    0.997724      31.079296      86.771794       0.698007       0.380104      -1.095495       0.005879      -0.011025       0.026566       0.029357      -0.019251       0.000663      -0.004026       0.004578       0.142435      -0.043199      -0.004545       0.047744              7.892139       6.929438       0.171487      -0.523013       6.701463       0.919413      10.045516           0.000615
           61              C       0.676183       1.708145      20.097442       0.612491      25.229823 0.25265498E+03  0.52549556E+04                                 7.943906                            5.697260      -0.342105       1.951190                    0.998591      22.346586      63.080548       0.611265       0.481765      -1.012699       0.057142      -0.004278       0.042108       0.071110      -0.021792      -0.012474       0.030663      -0.164080      -0.121452      -0.067922      -0.043951       0.111874              9.315933      10.788279       1.119146      -0.328793       4.724977      -1.508212      12.434544          -0.005244
           62              C      -0.586324       1.665385      19.312732       0.014665      35.045389 0.43080844E+03  0.10073117E+05                                 9.295292                            6.929397       0.009416       1.998157                    0.999424      27.603579      78.320435       0.626741       0.417963      -1.066609       0.000183       0.000495      -0.081696       0.081698      -0.003854      -0.007623      -0.002958      -0.080852       0.053483      -0.050406       0.018217       0.032189             10.682537      15.969713       1.264025       1.900390       4.901568      -0.544348      11.176331           0.020057
           63              C      -1.890500       1.451585      19.689340       0.017509      35.718210 0.41656629E+03  0.96295358E+04                                 9.388368                            6.779676       0.261627       2.086575                    0.999439      26.869459      75.061187       0.640354       0.413776      -1.072524      -0.034936      -0.007419      -0.085542       0.092699      -0.002771       0.052721       0.009834      -0.001045       0.053122      -0.051831      -0.007319       0.059150             11.253975      12.130173       1.516993      -3.840885       5.012936      -1.673897      16.618817           0.026933
           64              C       7.592365       1.289548      20.964522       0.618331      23.550275 0.24547190E+03  0.50706893E+04                                 7.604735                            5.608059      -0.177959       2.006914                    0.998937      22.189392      62.495656       0.617144       0.480457      -1.013024      -0.048084      -0.008055       0.066656       0.082583      -0.050482       0.004715      -0.008572      -0.127266      -0.132737      -0.059287      -0.044690       0.103977              8.877591       8.467393       1.395409      -0.192567       4.604242      -0.337153      13.561138          -0.003293
           65              C      -1.763873       1.692391      17.497965       0.457765      22.482708 0.28484051E+03  0.60618669E+04                                 7.339200                            5.930057       0.146049       2.112096                    0.999237      22.493285      62.768214       0.621662       0.462964      -1.030048      -0.006924      -0.003091      -0.014243       0.016136      -0.000954      -0.003017      -0.008110      -0.031197       0.097892      -0.032113      -0.002497       0.034610              8.068068       8.574791       0.502335       1.388180       4.220204      -0.865437      11.409207           0.019233
           66              C       8.005717       1.757656      16.075223      -0.576069      26.995071 0.45425566E+03  0.10786086E+05                                 7.549798                            6.814965       0.156226       2.016783                    0.996749      32.262150      92.892803       0.672798       0.383405      -1.087540       0.028033      -0.000206       0.022283       0.035811      -0.004661       0.010890       0.002590       0.047836       0.125172      -0.045385       0.000785       0.044599              7.838628       7.522459      -0.028403       1.101234       7.677919      -0.425182       8.315506           0.002204
           67              C       0.499205      10.742857      15.744865       0.474163      23.119838 0.28395869E+03  0.60386137E+04                                 7.301993                            5.911759       0.168401       2.104073                    0.999486      23.184372      64.679552       0.624043       0.461540      -1.030808      -0.016794       0.027151      -0.082196       0.088178      -0.066049      -0.063144       0.024734       0.102808      -0.069215      -0.073463      -0.052461       0.125924              8.072019       6.426195       2.848969       1.452386      11.407853       0.631530       6.382009           0.053823
           68              C       0.931327      10.227488      17.138976       0.471237      22.736869 0.28122879E+03  0.59744620E+04                                 7.253368                            5.899668       0.206541       2.119376                    0.999462      23.206176      65.002867       0.621213       0.464116      -1.027939       0.017546      -0.028472       0.080693       0.087349      -0.052937      -0.072315       0.021010       0.137871      -0.064724      -0.076629      -0.057447       0.134076              7.999776       6.085042       2.463797       1.481527      11.521980       1.008204       6.392305           0.054145
           69              C       0.866691       5.563285       6.250374       0.572449      22.942060 0.25379861E+03  0.52848304E+04                                 7.424575                            5.655279       0.059091       2.074210                    0.999454      22.757744      64.283186       0.622464       0.472552      -1.017575      -0.047139      -0.042111       0.048220       0.079502      -0.072066      -0.008084       0.006781      -0.008929      -0.115320      -0.053096      -0.039168       0.092264              8.536138       9.387057       3.665436       0.227561       7.624283      -0.860795       8.597076          -0.003195
           70              C       1.815054       6.434237       5.470729      -0.002568      36.265628 0.45344754E+03  0.10708637E+05                                 9.490649                            7.081824       0.229666       2.065340                    0.999677      27.663816      78.155072       0.625323       0.414758      -1.071703       0.005843       0.001365      -0.100426       0.100605       0.001873       0.023411       0.003363       0.014836       0.215091      -0.043502      -0.033512       0.077014             11.237415      12.473566       6.281659      -2.327448      11.100728      -2.844317      10.137952           0.012204
           71              C       2.862446       7.266929       5.772456      -0.028010      35.120459 0.46750098E+03  0.11171184E+05                                 9.291754                            7.223095       0.045946       1.999298                    0.999681      28.615106      82.425321       0.612483       0.418500      -1.064887       0.036068       0.025838      -0.070738       0.083501      -0.007794      -0.019325      -0.022744      -0.006969       0.025336      -0.033299       0.003030       0.030269             10.476526      10.009048       3.881496       2.037224       8.670145       0.999613      12.750386           0.008912
           72              C       3.440462       7.720409       7.060853       0.588584      22.989338 0.24953199E+03  0.51761739E+04                                 7.441179                            5.644569      -0.125142       2.019322                    0.999154      22.435627      63.338815       0.616676       0.478814      -1.013808       0.026375       0.013453       0.068308       0.074449      -0.067793       0.006945      -0.019479      -0.079011      -0.112776      -0.060342      -0.039923       0.100266              8.347783       8.100343       2.646814      -0.781109       6.388556      -0.774319      10.554450          -0.005285
           73              C       2.764577       7.161155       3.618522       0.454191      23.643603 0.28771814E+03  0.61198202E+04                                 7.514351                            5.916014       0.132260       2.104193                    0.999152      22.408611      61.895412       0.631266       0.456165      -1.037022      -0.002649      -0.001076      -0.017407       0.017641       0.010488      -0.024638      -0.017513       0.013184       0.046346      -0.022532      -0.018152       0.040684              8.337301       6.768512       1.993994      -1.236139       5.928424      -1.588851      12.314966           0.008472
           74              C       3.023819       7.328818       2.158339      -0.566981      26.977616 0.41431235E+03  0.95647157E+04                                 7.483732                            6.480362       0.432824       2.110918                    0.997724      31.079301      86.771776       0.698007       0.380104      -1.095495       0.005879       0.011025       0.026567       0.029358       0.019250       0.000663       0.004026       0.004578       0.142432      -0.043198      -0.004545       0.047743              7.892137       6.929436      -0.171489      -0.523013       6.701460      -0.919414      10.045514           0.000623
           75              C       7.136291       3.918155       9.085507       0.612496      25.229713 0.25265365E+03  0.52549205E+04                                 7.943880                            5.697242      -0.342102       1.951192                    0.998591      22.346537      63.080353       0.611266       0.481765      -1.012699       0.057142       0.004278       0.042107       0.071109       0.021792      -0.012474      -0.030663      -0.164081      -0.121454      -0.067923      -0.043952       0.111874              9.315902      10.788240      -1.119141      -0.328792       4.724963       1.508206      12.434504          -0.005253
           76              C       5.873784       3.960915       8.300797       0.014671      35.045267 0.43080665E+03  0.10073064E+05                                 9.295274                            6.929385       0.009414       1.998157                    0.999424      27.603505      78.320175       0.626742       0.417963      -1.066609       0.000183      -0.000494      -0.081695       0.081697       0.003856      -0.007623       0.002957      -0.080855       0.053479      -0.050407       0.018216       0.032191             10.682516      15.969682      -1.264021       1.900390       4.901559       0.544346      11.176307           0.020061
           77              C       4.569608       4.174715       8.677405       0.017512      35.718093 0.41656489E+03  0.96294936E+04                                 9.388344                            6.779662       0.261634       2.086578                    0.999439      26.869402      75.060946       0.640355       0.413775      -1.072524      -0.034935       0.007418      -0.085542       0.092698       0.002771       0.052722      -0.009834      -0.001046       0.053120      -0.051832      -0.007318       0.059150             11.253943      12.130140      -1.516987      -3.840867       5.012923       1.673889      16.618764           0.026941
           78              C       3.823573       4.336752       9.952587       0.618335      23.550183 0.24547081E+03  0.50706609E+04                                 7.604714                            5.608046      -0.177950       2.006918                    0.998937      22.189335      62.495441       0.617145       0.480457      -1.013024      -0.048083       0.008055       0.066655       0.082582       0.050482       0.004716       0.008572      -0.127267      -0.132741      -0.059287      -0.044691       0.103977              8.877564       8.467371      -1.395404      -0.192562       4.604230       0.337150      13.561090          -0.003296
           79              C       4.696235       3.933909       6.486030       0.457770      22.482664 0.28483984E+03  0.60618490E+04                                 7.339193                            5.930051       0.146048       2.112096                    0.999237      22.493252      62.768106       0.621662       0.462964      -1.030047      -0.006924       0.003091      -0.014242       0.016135       0.000954      -0.003017       0.008110      -0.031198       0.097891      -0.032113      -0.002497       0.034610              8.068058       8.574786      -0.502334       1.388181       4.220200       0.865435      11.409189           0.019237
           80              C       4.236925       3.868644       5.063288      -0.576069      26.995052 0.45425526E+03  0.10786072E+05                                 7.549791                            6.814960       0.156233       2.016785                    0.996749      32.262124      92.892666       0.672798       0.383405      -1.087541       0.028034       0.000206       0.022283       0.035811       0.004661       0.010889      -0.002590       0.047837       0.125173      -0.045385       0.000786       0.044600              7.838620       7.522456       0.028408       1.101236       7.677906       0.425180       8.315498           0.002201
           81              C       6.959313       6.136043       4.732930       0.474165      23.119726 0.28395705E+03  0.60385695E+04                                 7.301968                            5.911741       0.168406       2.104076                    0.999485      23.184293      64.679260       0.624044       0.461540      -1.030808      -0.016794      -0.027150      -0.082195       0.088176       0.066048      -0.063142      -0.024732       0.102805      -0.069210      -0.073462      -0.052459       0.125921              8.071991       6.426174      -2.848957       1.452379      11.407809      -0.631525       6.381989           0.053814
           82              C       7.391435       6.651412       6.127041       0.471239      22.736769 0.28122735E+03  0.59744230E+04                                 7.253346                            5.899652       0.206546       2.119380                    0.999462      23.206095      65.002563       0.621214       0.464116      -1.027940       0.017546       0.028471       0.080692       0.087348       0.052937      -0.072313      -0.021009       0.137868      -0.064719      -0.076629      -0.057444       0.134073              7.999750       6.085024      -2.463788       1.481522      11.521937      -1.008200       6.392288           0.054138
           83              C       2.902101      11.189585       4.761561       0.572449      22.942034 0.25379825E+03  0.52848206E+04                                 7.424567                            5.655273       0.059094       2.074212                    0.999454      22.757723      64.283098       0.622465       0.472552      -1.017575       0.047139      -0.042111      -0.048220       0.079502       0.072064      -0.008085      -0.006780      -0.008928      -0.115317      -0.053094      -0.039167       0.092261              8.536129       9.387047      -3.665432       0.227562       7.624276       0.860793       8.597063          -0.003195
           84              C       1.953738       0.807937       5.541206      -0.002569      36.265781 0.45344973E+03  0.10708700E+05                                 9.490670                            7.081838       0.229670       2.065341                    0.999677      27.663893      78.155300       0.625323       0.414757      -1.071703      -0.005843       0.001365       0.100426       0.100605      -0.001874       0.023412      -0.003363       0.014835       0.215092      -0.043502      -0.033512       0.077014             11.237443      12.473598      -6.281680      -2.327456      11.100760       2.844326      10.137970           0.012203
           85              C       0.906346       1.640629       5.239479      -0.028010      35.120437 0.46750058E+03  0.11171173E+05                                 9.291755                            7.223095       0.045946       1.999298                    0.999681      28.615093      82.425300       0.612483       0.418500      -1.064886      -0.036068       0.025839       0.070738       0.083501       0.007793      -0.019325       0.022744      -0.006968       0.025337      -0.033298       0.003028       0.030270             10.476528      10.009050      -3.881498       2.037221       8.670148      -0.999610      12.750386           0.008910
           86              C       0.328330       2.094109       3.951082       0.588581      22.989191 0.24953011E+03  0.51761261E+04                                 7.441154                            5.644552      -0.125163       2.019318                    0.999154      22.435533      63.338523       0.616676       0.478814      -1.013807      -0.026375       0.013452      -0.068307       0.074448       0.067789       0.006946       0.019477      -0.079009      -0.112765      -0.060339      -0.039920       0.100259              8.347755       8.100317      -2.646805      -0.781106       6.388537       0.774316      10.554412          -0.005288
           87              C       1.004215       1.534855       7.393413       0.454192      23.643630 0.28771846E+03  0.61198288E+04                                 7.514358                            5.916019       0.132260       2.104193                    0.999152      22.408627      61.895467       0.631265       0.456166      -1.037022       0.002648      -0.001077       0.017407       0.017641      -0.010488      -0.024638       0.017513       0.013185       0.046346      -0.022533      -0.018152       0.040684              8.337309       6.768516      -1.993995      -1.236140       5.928428       1.588852      12.314982           0.008471
           88              C       0.744973       1.702518       8.853596      -0.566982      26.977629 0.41431264E+03  0.95647241E+04                                 7.483735                            6.480365       0.432827       2.110919                    0.997724      31.079306      86.771804       0.698007       0.380104      -1.095495      -0.005879       0.011025      -0.026567       0.029358      -0.019250       0.000663      -0.004026       0.004577       0.142429      -0.043197      -0.004545       0.047742              7.892139       6.929435       0.171487      -0.523011       6.701463       0.919412      10.045518           0.000614
           89              C       6.861401       9.544455       1.926428       0.612497      25.229914 0.25265599E+03  0.52549809E+04                                 7.943916                            5.697267      -0.342089       1.951193                    0.998591      22.346644      63.080706       0.611265       0.481764      -1.012699      -0.057144       0.004278      -0.042106       0.071110      -0.021792      -0.012475       0.030664      -0.164088      -0.121456      -0.067926      -0.043953       0.111879              9.315944      10.788294       1.119148      -0.328792       4.724981      -1.508214      12.434559          -0.005248
           90              C       8.123908       9.587215       2.711138       0.014667      35.045420 0.43080882E+03  0.10073127E+05                                 9.295286                            6.929393       0.009418       1.998157                    0.999424      27.603602      78.320455       0.626743       0.417962      -1.066610      -0.000183      -0.000494       0.081696       0.081698      -0.003856      -0.007623      -0.002958      -0.080851       0.053482      -0.050405       0.018217       0.032189             10.682531      15.969705       1.264025       1.900389       4.901565      -0.544348      11.176322           0.020060
           91              C       9.428084       9.801015       2.334530       0.017512      35.718194 0.41656595E+03  0.96295255E+04                                 9.388362                            6.779672       0.261628       2.086576                    0.999439      26.869447      75.061130       0.640354       0.413776      -1.072524       0.034936       0.007418       0.085542       0.092698      -0.002771       0.052721       0.009834      -0.001046       0.053120      -0.051831      -0.007318       0.059149             11.253969      12.130166       1.516992      -3.840883       5.012933      -1.673896      16.618807           0.026937
           92              C      -0.054781       9.963052       1.059348       0.618333      23.550238 0.24547141E+03  0.50706768E+04                                 7.604727                            5.608053      -0.177962       2.006914                    0.998937      22.189375      62.495600       0.617144       0.480457      -1.013024       0.048084       0.008055      -0.066655       0.082582      -0.050482       0.004715      -0.008572      -0.127266      -0.132737      -0.059287      -0.044689       0.103976              8.877581       8.467384       1.395407      -0.192565       4.604237      -0.337152      13.561122          -0.003296
           93              C       9.301457       9.560209       4.525905       0.457769      22.482688 0.28484014E+03  0.60618570E+04                                 7.339196                            5.930053       0.146046       2.112096                    0.999237      22.493269      62.768164       0.621662       0.462964      -1.030048       0.006924       0.003091       0.014242       0.016135      -0.000954      -0.003017      -0.008110      -0.031196       0.097892      -0.032112      -0.002498       0.034610              8.068063       8.574788       0.502334       1.388180       4.220202      -0.865436      11.409198           0.019235
           94              C      -0.468133       9.494944       5.948647      -0.576069      26.995049 0.45425515E+03  0.10786068E+05                                 7.549790                            6.814959       0.156233       2.016786                    0.996749      32.262117      92.892631       0.672798       0.383405      -1.087541      -0.028033       0.000206      -0.022282       0.035811      -0.004661       0.010889       0.002590       0.047837       0.125174      -0.045386       0.000786       0.044600              7.838619       7.522453      -0.028407       1.101237       7.677905      -0.425180       8.315500           0.002200
           95              C       7.038379       0.509743       6.279005       0.474165      23.119659 0.28395612E+03  0.60385433E+04                                 7.301950                            5.911728       0.168417       2.104081                    0.999486      23.184235      64.679015       0.624045       0.461540      -1.030808       0.016793      -0.027149       0.082193       0.088175      -0.066047      -0.063140       0.024730       0.102802      -0.069201      -0.073462      -0.052454       0.125916              8.071970       6.426157       2.848948       1.452375      11.407778       0.631523       6.381974           0.053814
           96              C       6.606257       1.025112       4.884894       0.471239      22.736721 0.28122666E+03  0.59744038E+04                                 7.253334                            5.899643       0.206552       2.119383                    0.999462      23.206052      65.002390       0.621215       0.464116      -1.027940      -0.017545       0.028471      -0.080690       0.087346      -0.052936      -0.072311       0.021008       0.137865      -0.064712      -0.076629      -0.057440       0.134069              7.999736       6.085013       2.463783       1.481518      11.521918       1.008197       6.392276           0.054138
           97              N       4.076020       3.545694      17.420881      -0.399193      39.383113 0.64207615E+03  0.16346752E+05                                 9.646545                            8.203975       0.047061       2.011105                    0.997005      30.460564      85.971488       0.612023       0.393091      -1.099073       0.095001       0.068283      -0.063281       0.133012      -0.056284      -0.017102      -0.010566      -0.026545       0.260785      -0.103387       0.014292       0.089095             10.599484      11.098223       3.577563      -0.061073       9.241657      -0.535278      11.458571           0.013520
           98              N       5.764392       4.857747      17.918180      -0.334971      26.156136 0.38091844E+03  0.85546980E+04                                 7.272852                            6.232145       0.157074       2.092435                    0.999397      26.775050      72.168958       0.713278       0.382362      -1.101070      -0.006995      -0.009664      -0.069829       0.070840       0.031078       0.011236       0.004804       0.016325       0.147717      -0.056842       0.004401       0.052440              7.697354       7.793954       2.881379      -0.400876       6.809143      -0.901618       8.488964           0.001710
           99              N       1.593871       7.435718      15.098905      -0.425472      41.216435 0.66268648E+03  0.17010948E+05                                 9.945096                            8.323267      -0.057293       1.966269                    0.998288      31.084413      88.190290       0.608660       0.392022      -1.099454       0.073770      -0.023635      -0.116208       0.139660       0.018452       0.072684      -0.007243      -0.106909       0.115865      -0.111322       0.036753       0.074570             11.014795      14.637045      -1.199901       0.021818       6.473995       0.990983      11.933346           0.005275
          100              N       3.680122       7.086887      14.516593      -0.323274      29.353807 0.42718580E+03  0.99442942E+04                                 8.131089                            6.784100      -0.289482       1.947318                    0.997639      27.814384      78.150698       0.651253       0.404016      -1.078191      -0.050852      -0.006276      -0.054434       0.074755       0.005334       0.021592       0.006117       0.043643       0.101551      -0.039584      -0.006523       0.046107              8.869678      10.994799      -1.136478       0.229226       4.811017       0.763705      10.803218           0.000749
          101              N       7.230356       9.171994      15.614924      -0.399194      39.383168 0.64207711E+03  0.16346782E+05                                 9.646552                            8.203979       0.047061       2.011104                    0.997005      30.460591      85.971571       0.612023       0.393091      -1.099073      -0.095002       0.068284       0.063280       0.133013       0.056284      -0.017103       0.010567      -0.026546       0.260785      -0.103388       0.014292       0.089095             10.599493      11.098229      -3.577570      -0.061076       9.241669       0.535281      11.458580           0.013520
          102              N       5.541984      10.484047      15.117625      -0.334971      26.156147 0.38091860E+03  0.85547030E+04                                 7.272855                            6.232147       0.157073       2.092435                    0.999397      26.775054      72.168985       0.713278       0.382362      -1.101070       0.006995      -0.009664       0.069829       0.070841      -0.031077       0.011236      -0.004804       0.016325       0.147717      -0.056841       0.004401       0.052440              7.697358       7.793957      -2.881381      -0.400876       6.809147       0.901619       8.488968           0.001705
          103              N      -0.516395       1.809418      17.936900      -0.425471      41.216515 0.66268784E+03  0.17010992E+05                                 9.945108                            8.323274      -0.057292       1.966268                    0.998288      31.084460      88.190460       0.608660       0.392022      -1.099454      -0.073770      -0.023634       0.116208       0.139660      -0.018451       0.072684       0.007242      -0.106908       0.115868      -0.111322       0.036752       0.074570             11.014810      14.637064       1.199908       0.021811       6.474003      -0.990988      11.933365           0.005278
          104              N       7.626254       1.460587      18.519212      -0.323271      29.353810 0.42718573E+03  0.99442930E+04                                 8.131092                            6.784100      -0.289484       1.947318                    0.997639      27.814392      78.150747       0.651253       0.404016      -1.078191       0.050852      -0.006276       0.054434       0.074755      -0.005334       0.021593      -0.006118       0.043643       0.101550      -0.039584      -0.006523       0.046107              8.869682      10.994803       1.136479       0.229226       4.811018      -0.763706      10.803224           0.000753
          105              N       3.461564       7.706906       4.602989      -0.399194      39.383090 0.64207563E+03  0.16346733E+05                                 9.646536                            8.203967       0.047069       2.011108                    0.997005      30.460548      85.971388       0.612024       0.393091      -1.099074      -0.095002      -0.068283       0.063280       0.133013      -0.056283      -0.017103      -0.010566      -0.026546       0.260785      -0.103387       0.014292       0.089095             10.599472      11.098207       3.577558      -0.061074       9.241647      -0.535279      11.458563           0.013518
          106              N       1.773192       6.394853       4.105690      -0.334974      26.156194 0.38091952E+03  0.85547293E+04                                 7.272867                            6.232157       0.157072       2.092434                    0.999397      26.775083      72.169102       0.713277       0.382362      -1.101070       0.006995       0.009664       0.069829       0.070841       0.031078       0.011237       0.004804       0.016324       0.147715      -0.056841       0.004401       0.052440              7.697369       7.793967       2.881384      -0.400878       6.809157      -0.901622       8.488984           0.001702
          107              N       5.943713       3.816882       6.924965      -0.425473      41.216567 0.66268885E+03  0.17011024E+05                                 9.945114                            8.323280      -0.057290       1.966268                    0.998288      31.084482      88.190523       0.608660       0.392022      -1.099454      -0.073771       0.023635       0.116207       0.139660       0.018452       0.072684      -0.007242      -0.106910       0.115869      -0.111323       0.036753       0.074570             11.014816      14.637078      -1.199906       0.021817       6.474003       0.990985      11.933369           0.005274
          108              N       3.857462       4.165713       7.507277      -0.323272      29.353807 0.42718571E+03  0.99442913E+04                                 8.131087                            6.784097      -0.289480       1.947319                    0.997639      27.814384      78.150688       0.651254       0.404016      -1.078191       0.050852       0.006276       0.054434       0.074755       0.005334       0.021593       0.006117       0.043644       0.101550      -0.039584      -0.006523       0.046107              8.869676      10.994799      -1.136479       0.229226       4.811016       0.763705      10.803215           0.000750
          109              N       0.307228       2.080606       6.408946      -0.399194      39.383082 0.64207539E+03  0.16346726E+05                                 9.646535                            8.203966       0.047069       2.011108                    0.997005      30.460542      85.971367       0.612024       0.393091      -1.099074       0.095002      -0.068283      -0.063281       0.133013       0.056283      -0.017102       0.010565      -0.026547       0.260788      -0.103387       0.014291       0.089096             10.599472      11.098202      -3.577557      -0.061077       9.241647       0.535281      11.458566           0.013516
          110              N       1.995600       0.768553       6.906245      -0.334974      26.156461 0.38092417E+03  0.85548408E+04                                 7.272822                            6.232121       0.157073       2.092434                    0.999397      26.775348      72.169317       0.713293       0.382353      -1.101079      -0.006995       0.009664      -0.069829       0.070841      -0.031078       0.011236      -0.004804       0.016324       0.147714      -0.056841       0.004401       0.052439              7.697320       7.793917      -2.881363      -0.400873       6.809114       0.901613       8.488929           0.001702
          111              N       8.053979       9.443182       4.086970      -0.425473      41.216651 0.66269036E+03  0.17011074E+05                                 9.945128                            8.323290      -0.057294       1.966266                    0.998288      31.084527      88.190703       0.608659       0.392022      -1.099454       0.073771       0.023634      -0.116208       0.139660      -0.018451       0.072683       0.007241      -0.106910       0.115870      -0.111322       0.036752       0.074570             11.014834      14.637099       1.199911       0.021810       6.474013      -0.990990      11.933389           0.005275
          112              N      -0.088670       9.792013       3.504658      -0.323272      29.353822 0.42718592E+03  0.99442990E+04                                 8.131096                            6.784104      -0.289487       1.947317                    0.997639      27.814394      78.150769       0.651253       0.404017      -1.078190      -0.050852       0.006276      -0.054434       0.074755      -0.005334       0.021592      -0.006117       0.043643       0.101550      -0.039584      -0.006523       0.046107              8.869687      10.994808       1.136480       0.229226       4.811021      -0.763707      10.803230           0.000751
          113              O       6.548414       5.784962      14.524082      -0.594900      39.800406 0.64033998E+03  0.16047094E+05                                 9.182898                            7.856702       0.390095       2.161497                    0.996089      28.521655      76.018036       0.676113       0.361494      -1.139436       0.016705       0.044049       0.067065       0.081958      -0.039338       0.015964      -0.000893       0.021768       0.061051      -0.052131       0.012139       0.039992              9.897152       8.241076       0.405519       1.939585       6.879114      -0.136288      14.571266           0.102997
          114              O       7.483810       6.318335      16.478920      -0.525597      40.181939 0.58086451E+03  0.14244387E+05                                 9.434864                            7.541997       0.110841       2.090112                    0.996466      27.551014      73.279650       0.680155       0.367222      -1.131920      -0.011070      -0.005771      -0.026111       0.028942      -0.012707       0.023562       0.032276       0.008992      -0.046094      -0.050826       0.021145       0.029681             11.111955      14.757169       5.671178       2.204204      11.715092       1.797456       6.863604           0.070850
          115              O       4.661921       3.809005      13.890235      -0.564890      39.588818 0.55072089E+03  0.13311823E+05                                 9.181938                            7.255821       0.313911       2.138776                    0.997803      27.907229      73.429828       0.706850       0.358487      -1.140006      -0.085876      -0.012226       0.036775       0.094216      -0.013586      -0.019106      -0.016995      -0.004486      -0.004906      -0.033479       0.014541       0.018938             10.515840       7.729014       1.428614      -3.920186       7.217055      -3.291673      16.601450           0.151131
          116              O       3.035982       2.869413      15.024904      -0.444203      32.637580 0.46772383E+03  0.10878514E+05                                 8.177729                            6.758673       0.230066       2.148688                    0.996956      26.180645      68.088070       0.719054       0.366239      -1.131291       0.018131       0.008286      -0.014901       0.024888       0.007102      -0.031048      -0.030001       0.012467      -0.144107      -0.067063       0.015903       0.051161              9.130061      12.108663       3.973776      -1.479542       8.898223      -1.431697       6.383295           0.170923
          117              O      -0.660560       7.613509      13.575293      -0.481433      38.319480 0.54304194E+03  0.13091966E+05                                 9.125725                            7.302715       0.118361       2.110178                    0.994496      26.804532      70.643300       0.689871       0.368270      -1.131341       0.025067      -0.007058      -0.009141       0.027599      -0.008411      -0.070722       0.012994      -0.055302      -0.024838      -0.087076       0.024291       0.062785             10.574252      14.430249      -2.480802      -4.573810       7.100039       1.639301      10.192466           0.153833
          118              O       0.404954       7.073384      11.719782      -0.609607      38.801931 0.50106895E+03  0.11789524E+05                                 8.903906                            6.758861       0.636662       2.228187                    0.999343      27.967883      71.817397       0.761424       0.341886      -1.157454      -0.014906       0.011858       0.091145       0.093114       0.005029      -0.024810       0.002447      -0.110718       0.051842      -0.071231       0.024212       0.047019             10.547596       6.833044      -0.461079      -1.502242       5.650563       2.681421      19.159181           0.114392
          119              O       3.156538       7.149902      10.983084      -0.547362      37.638596 0.52390078E+03  0.12536216E+05                                 8.976952                            7.125276       0.200383       2.107664                    0.997194      27.800949      73.348690       0.704374       0.363401      -1.133435       0.072269       0.000520       0.021323       0.075350       0.005228       0.026880      -0.008439      -0.055174      -0.016142      -0.044847       0.012657       0.032190             10.455547       7.373353      -0.543172       3.655585       5.834997      -0.568629      18.158292           0.124787
          120              O       4.922208       6.595149      12.195498      -0.602365      34.694267 0.55767731E+03  0.13531991E+05                                 8.391969                            7.327173       0.320758       2.147363                    0.996082      28.125742      74.320478       0.699208       0.361012      -1.137195      -0.053391       0.042194      -0.017572       0.070283      -0.002455       0.036442      -0.006697       0.002414      -0.170844      -0.070543       0.026304       0.044239              8.831060      12.177613      -2.355539       0.715927       6.887872       0.374051       7.427695           0.054388
          121              O       1.285427       4.344629      17.974561      -0.440327      31.769666 0.47513996E+03  0.11083031E+05                                 7.982272                            6.796118       0.330102       2.172542                    0.998027      26.330304      68.344195       0.720340       0.364529      -1.133793      -0.025584       0.035029       0.023619       0.049391      -0.018048      -0.007037      -0.039115       0.019874      -0.051011      -0.053147       0.016454       0.036693              8.830165       8.299428      -3.072702       1.829854      11.342956      -3.117830       6.848111           0.173191
          122              O       0.187024       6.262072      17.629888      -0.400406      29.860417 0.42403369E+03  0.96221057E+04                                 7.691581                            6.428324       0.160285       2.143176                    0.995042      25.431469      65.298188       0.738601       0.365449      -1.132067       0.021019      -0.014722       0.034878       0.043301      -0.010681      -0.011874       0.004623      -0.041128      -0.138940      -0.049093       0.002176       0.046916              8.664322       6.879492      -2.894453      -0.245266      13.880853       0.507269       5.232621           0.205450
          123              O       0.461058       3.423041      15.605013      -0.412871      31.213542 0.45689447E+03  0.10560764E+05                                 7.931353                            6.683975       0.140438       2.124607                    0.997021      25.841445      66.918110       0.722673       0.366678      -1.131362      -0.010731       0.023439      -0.042178       0.049432      -0.011484      -0.031247       0.005157      -0.038712      -0.103569      -0.053539       0.010847       0.042692              8.892567       7.185753      -2.262344      -0.167544      14.270489      -0.326761       5.221459           0.195599
          124              O      -0.497965       5.388870      15.174446      -0.433457      32.463374 0.49453865E+03  0.11657397E+05                                 8.141605                            6.968589       0.224108       2.139131                    0.997993      26.377963      68.942442       0.705641       0.368231      -1.130360       0.011590      -0.036412      -0.011917       0.040027      -0.021139      -0.018040      -0.040073       0.030024      -0.065879      -0.062507       0.025350       0.037157              9.013870       8.520802      -2.757207       1.622114      11.361799      -3.233135       7.159010           0.179010
          125              O       4.757962       0.158662      18.511723      -0.594903      39.800637 0.64034455E+03  0.16047230E+05                                 9.182909                            7.856710       0.390098       2.161497                    0.996089      28.521795      76.018362       0.676115       0.361492      -1.139438      -0.016704       0.044049      -0.067065       0.081957       0.039348       0.015963       0.000893       0.021762       0.061067      -0.052142       0.012146       0.039997              9.897164       8.241086      -0.405520       1.939590       6.879122       0.136288      14.571283           0.102993
          126              O       3.822566       0.692035      16.556885      -0.525600      40.182075 0.58086669E+03  0.14244451E+05                                 9.434872                            7.542002       0.110844       2.090113                    0.996466      27.551090      73.279833       0.680156       0.367221      -1.131921       0.011070      -0.005770       0.026112       0.028942       0.012708       0.023563      -0.032278       0.008992      -0.046110      -0.050830       0.021148       0.029682             11.111968      14.757186      -5.671191       2.204208      11.715107      -1.797459       6.863610           0.070841
          127              O       6.644455       9.435305      19.145570      -0.564896      39.588973 0.55072368E+03  0.13311899E+05                                 9.181928                            7.255814       0.313919       2.138778                    0.997803      27.907382      73.430119       0.706854       0.358484      -1.140008       0.085876      -0.012225      -0.036773       0.094214       0.013600      -0.019113       0.017001      -0.004496      -0.004897      -0.033497       0.014553       0.018944             10.515827       7.729003      -1.428611      -3.920178       7.217048       3.291668      16.601429           0.151127
          128              O      -1.958506       8.495713      18.010901      -0.444210      32.637729 0.46772652E+03  0.10878584E+05                                 8.177715                            6.758661       0.230082       2.148691                    0.996956      26.180841      68.088452       0.719060       0.366236      -1.131295      -0.018128       0.008284       0.014902       0.024886      -0.007102      -0.031042       0.030004       0.012464      -0.144168      -0.067077       0.015914       0.051164              9.130044      12.108638      -3.973770      -1.479537       8.898211       1.431694       6.383283           0.170911
          129              O       1.738036       1.987209      19.460512      -0.481430      38.319441 0.54304160E+03  0.13091943E+05                                 9.125666                            7.302672       0.118378       2.110184                    0.994496      26.804643      70.643321       0.689880       0.368266      -1.131345      -0.025064      -0.007056       0.009140       0.027596       0.008415      -0.070733      -0.012983      -0.055306      -0.024877      -0.087091       0.024303       0.062788             10.574178      14.430158       2.480783      -4.573769       7.099996      -1.639286      10.192381           0.153851
          130              O       0.672522       1.447084      21.316023      -0.609604      38.801693 0.50106605E+03  0.11789428E+05                                 8.903824                            6.758806       0.636686       2.228196                    0.999343      27.967962      71.817314       0.761434       0.341882      -1.157458       0.014906       0.011858      -0.091144       0.093113      -0.005036      -0.024808      -0.002446      -0.110749       0.051873      -0.071249       0.024219       0.047030             10.547489       6.832979       0.461072      -1.502212       5.650517      -2.681390      19.158972           0.114402
          131              O       0.612254       1.523602       0.028851      -0.547363      37.638660 0.52390194E+03  0.12536244E+05                                 8.976930                            7.125257       0.200393       2.107666                    0.997194      27.801090      73.348928       0.704379       0.363398      -1.133438      -0.072267       0.000520      -0.021322       0.075349      -0.005237       0.026888       0.008443      -0.055185      -0.016134      -0.044860       0.012664       0.032196             10.455522       7.373330       0.543170       3.655573       5.834984       0.568628      18.158254           0.124790
          132              O       6.384168       0.968849      20.840307      -0.602366      34.694375 0.55767932E+03  0.13532052E+05                                 8.391982                            7.327183       0.320757       2.147362                    0.996082      28.125803      74.320669       0.699208       0.361011      -1.137195       0.053390       0.042193       0.017572       0.070282       0.002454       0.036441       0.006695       0.002412      -0.170855      -0.070545       0.026308       0.044237              8.831074      12.177633       2.355544       0.715924       6.887882      -0.374053       7.427707           0.054391
          133              O      -0.207951       9.970929      15.061244      -0.440321      31.769316 0.47513356E+03  0.11082846E+05                                 7.982225                            6.796080       0.330110       2.172547                    0.998027      26.330105      68.343581       0.720341       0.364529      -1.133792       0.025583       0.035030      -0.023624       0.049393       0.018048      -0.007033       0.039107       0.019868      -0.050986      -0.053134       0.016446       0.036688              8.830111       8.299378       3.072679       1.829842      11.342881       3.117810       6.848074           0.173194
          134              O       0.890452       0.635772      15.405917      -0.400404      29.860260 0.42403111E+03  0.96220338E+04                                 7.691566                            6.428313       0.160286       2.143178                    0.995042      25.431357      65.297885       0.738600       0.365450      -1.132066      -0.021020      -0.014720      -0.034881       0.043303       0.010680      -0.011869      -0.004625      -0.041128      -0.138921      -0.049085       0.002172       0.046913              8.664303       6.879478       2.894442      -0.245267      13.880819      -0.507268       5.232612           0.205441
          135              O       0.616418       9.049341      17.430792      -0.412868      31.213318 0.45689052E+03  0.10560650E+05                                 7.931317                            6.683947       0.140445       2.124611                    0.997021      25.841337      66.917744       0.722674       0.366678      -1.131362       0.010730       0.023436       0.042180       0.049432       0.011485      -0.031243      -0.005159      -0.038713      -0.103551      -0.053533       0.010842       0.042691              8.892524       7.185718       2.262329      -0.167544      14.270417       0.326756       5.221437           0.195608
          136              O       1.575441      11.015170      17.861359      -0.433451      32.463098 0.49453366E+03  0.11657252E+05                                 8.141572                            6.968564       0.224106       2.139133                    0.997993      26.377803      68.941981       0.705641       0.368232      -1.130359      -0.011588      -0.036412       0.011920       0.040028       0.021137      -0.018037       0.040065       0.030018      -0.065858      -0.062494       0.025343       0.037151              9.013831       8.520769       2.757190       1.622104      11.361745       3.233116       7.158980           0.179027
          137              O       0.989170       5.467638       7.499788      -0.594902      39.800421 0.64034029E+03  0.16047105E+05                                 9.182908                            7.856709       0.390087       2.161494                    0.996089      28.521651      76.018066       0.676112       0.361495      -1.139435      -0.016704      -0.044049      -0.067065       0.081958      -0.039337       0.015964      -0.000893       0.021771       0.061046      -0.052130       0.012138       0.039992              9.897163       8.241084       0.405520       1.939589       6.879120      -0.136287      14.571286           0.102984
          138              O       0.053774       4.934265       5.544950      -0.525601      40.181996 0.58086565E+03  0.14244421E+05                                 9.434867                            7.542001       0.110842       2.090112                    0.996466      27.551052      73.279741       0.680156       0.367222      -1.131921       0.011071       0.005771       0.026111       0.028942      -0.012706       0.023563       0.032275       0.008992      -0.046093      -0.050826       0.021144       0.029681             11.111958      14.757171       5.671181       2.204206      11.715094       1.797456       6.863610           0.070834
          139              O       2.875663       7.443595       8.133635      -0.564897      39.588922 0.55072270E+03  0.13311880E+05                                 9.181966                            7.255842       0.313904       2.138774                    0.997803      27.907246      73.429964       0.706847       0.358487      -1.140005       0.085877       0.012225      -0.036775       0.094216      -0.013587      -0.019104      -0.016995      -0.004486      -0.004909      -0.033478       0.014542       0.018937             10.515873       7.729033       1.428617      -3.920196       7.217075      -3.291684      16.601511           0.151108
          140              O       4.501602       8.383187       6.998966      -0.444201      32.637379 0.46772046E+03  0.10878412E+05                                 8.177681                            6.758635       0.230082       2.148694                    0.996956      26.180608      68.087814       0.719058       0.366238      -1.131293      -0.018131      -0.008285       0.014902       0.024888       0.007104      -0.031048      -0.030000       0.012469      -0.144111      -0.067064       0.015901       0.051163              9.130004      12.108584       3.973749      -1.479531       8.898169      -1.431686       6.383258           0.170919
          141              O       8.198144       3.639091       8.448577      -0.481449      38.319983 0.54305093E+03  0.13092225E+05                                 9.125746                            7.302731       0.118380       2.110181                    0.994496      26.804869      70.644075       0.689877       0.368266      -1.131345      -0.025062       0.007055       0.009140       0.027594      -0.008417      -0.070740       0.012978      -0.055313      -0.024904      -0.087100       0.024312       0.062788             10.574274      14.430288      -2.480807      -4.573818       7.100051       1.639304      10.192485           0.153786
          142              O       7.132630       4.179216      10.304088      -0.609612      38.801931 0.50106941E+03  0.11789527E+05                                 8.903859                            6.758829       0.636683       2.228193                    0.999343      27.968045      71.817595       0.761432       0.341882      -1.157458       0.014906      -0.011858      -0.091144       0.093113       0.005035      -0.024806       0.002445      -0.110755       0.051871      -0.071250       0.024217       0.047033             10.547535       6.833007      -0.461075      -1.502228       5.650536       2.681404      19.159062           0.114381
          143              O       4.381046       4.102698      11.040786      -0.547369      37.638787 0.52390417E+03  0.12536310E+05                                 8.976948                            7.125272       0.200391       2.107665                    0.997194      27.801144      73.349110       0.704378       0.363398      -1.133438      -0.072265      -0.000521      -0.021323       0.075347       0.005236       0.026891      -0.008443      -0.055194      -0.016137      -0.044866       0.012666       0.032200             10.455542       7.373349      -0.543172       3.655584       5.834994      -0.568630      18.158282           0.124780
          144              O       2.615376       4.657451       9.828372      -0.602370      34.694420 0.55768027E+03  0.13532081E+05                                 8.391989                            7.327189       0.320754       2.147361                    0.996082      28.125826      74.320737       0.699207       0.361011      -1.137195       0.053390      -0.042194       0.017572       0.070282      -0.002454       0.036440      -0.006695       0.002412      -0.170858      -0.070546       0.026309       0.044237              8.831081      12.177643      -2.355546       0.715927       6.887888       0.374053       7.427713           0.054380
          145              O       6.252157       6.907971       4.049309      -0.440321      31.769284 0.47513311E+03  0.11082834E+05                                 7.982228                            6.796084       0.330109       2.172547                    0.998027      26.330068      68.343510       0.720339       0.364530      -1.133792       0.025583      -0.035031      -0.023623       0.049394      -0.018048      -0.007031      -0.039102       0.019863      -0.050978      -0.053127       0.016441       0.036686              8.830112       8.299381      -3.072678       1.829841      11.342881      -3.117808       6.848074           0.173200
          146              O       7.350560       4.990528       4.393982      -0.400412      29.860278 0.42403152E+03  0.96220488E+04                                 7.691588                            6.428331       0.160278       2.143176                    0.995042      25.431305      65.297840       0.738596       0.365451      -1.132064      -0.021021       0.014719      -0.034883       0.043305      -0.010680      -0.011864       0.004626      -0.041125      -0.138903      -0.049078       0.002169       0.046909              8.664327       6.879497      -2.894452      -0.245266      13.880856       0.507268       5.232627           0.205424
          147              O       7.076526       7.829559       6.418857      -0.412875      31.213305 0.45689054E+03  0.10560654E+05                                 7.931334                            6.683963       0.140437       2.124610                    0.997021      25.841278      66.917680       0.722670       0.366680      -1.131360       0.010732      -0.023435       0.042182       0.049434      -0.011485      -0.031239       0.005159      -0.038712      -0.103535      -0.053526       0.010839       0.042687              8.892542       7.185733      -2.262333      -0.167544      14.270442      -0.326759       5.221450           0.195582
          148              O       8.035549       5.863730       6.849424      -0.433448      32.462874 0.49452950E+03  0.11657129E+05                                 8.141539                            6.968538       0.224115       2.139138                    0.997993      26.377687      68.941598       0.705642       0.368233      -1.130359      -0.011589       0.036414       0.011921       0.040030      -0.021138      -0.018035      -0.040060       0.030012      -0.065847      -0.062487       0.025338       0.037149              9.013791       8.520731      -2.757176       1.622098      11.361689      -3.233102       7.158954           0.179028
          149              O       2.779622      11.093938       3.512147      -0.594901      39.800282 0.64033744E+03  0.16047021E+05                                 9.182902                            7.856705       0.390089       2.161495                    0.996089      28.521564      76.017872       0.676110       0.361496      -1.139434       0.016705      -0.044050       0.067066       0.081959       0.039331       0.015964       0.000892       0.021775       0.061032      -0.052122       0.012134       0.039988              9.897156       8.241080      -0.405521       1.939589       6.879117       0.136287      14.571271           0.102990
          150              O       3.715018      10.560565       5.466985      -0.525601      40.182023 0.58086602E+03  0.14244434E+05                                 9.434877                            7.542007       0.110840       2.090112                    0.996466      27.551050      73.279772       0.680155       0.367222      -1.131920      -0.011071       0.005771      -0.026110       0.028942       0.012706       0.023564      -0.032275       0.008993      -0.046087      -0.050825       0.021143       0.029682             11.111972      14.757191      -5.671190       2.204209      11.715109      -1.797459       6.863615           0.070831
          151              O       0.893129       1.817295       2.878300      -0.564892      39.588795 0.55072036E+03  0.13311820E+05                                 9.181990                            7.255861       0.313885       2.138768                    0.997804      27.907077      73.429692       0.706841       0.358491      -1.140001      -0.085878       0.012226       0.036777       0.094218       0.013570      -0.019094       0.016987      -0.004471      -0.004925      -0.033456       0.014527       0.018928             10.515903       7.729055      -1.428624      -3.920209       7.217097       3.291698      16.601557           0.151132
          152              O       9.496090       2.756887       4.012969      -0.444201      32.637340 0.46771957E+03  0.10878395E+05                                 8.177720                            6.758665       0.230063       2.148688                    0.996957      26.180440      68.087576       0.719050       0.366242      -1.131289       0.018135      -0.008288      -0.014900       0.024891      -0.007105      -0.031055       0.029996       0.012471      -0.144034      -0.067045       0.015886       0.051159              9.130051      12.108646      -3.973773      -1.479543       8.898215       1.431698       6.383292           0.170925
          153              O       5.799548       9.265391       2.563358      -0.481443      38.319869 0.54304931E+03  0.13092162E+05                                 9.125671                            7.302676       0.118404       2.110190                    0.994496      26.804961      70.644002       0.689887       0.368261      -1.131350       0.025061       0.007055      -0.009138       0.027592       0.008420      -0.070754      -0.012973      -0.055317      -0.024938      -0.087117       0.024321       0.062796             10.574183      14.430168       2.480784      -4.573771       7.099996      -1.639286      10.192384           0.153811
          154              O       6.865062       9.805516       0.707847      -0.609607      38.801697 0.50106616E+03  0.11789427E+05                                 8.903801                            6.758791       0.636697       2.228199                    0.999343      27.968038      71.817408       0.761438       0.341880      -1.157460      -0.014907      -0.011857       0.091142       0.093111      -0.005038      -0.024803      -0.002443      -0.110770       0.051881      -0.071257       0.024218       0.047038             10.547459       6.832961       0.461070      -1.502206       5.650504      -2.681381      19.158912           0.114401
          155              O       9.616646       9.728998      -0.028851      -0.547366      37.638818 0.52390446E+03  0.12536321E+05                                 8.976958                            7.125278       0.200386       2.107662                    0.997194      27.801137      73.349130       0.704377       0.363398      -1.133438       0.072266      -0.000521       0.021323       0.075348      -0.005235       0.026889       0.008442      -0.055190      -0.016141      -0.044862       0.012663       0.032199             10.455557       7.373355       0.543173       3.655589       5.835000       0.568629      18.158317           0.124798
          156              O       1.153416      10.283751       1.183563      -0.602370      34.694489 0.55768157E+03  0.13532122E+05                                 8.392004                            7.327201       0.320752       2.147359                    0.996082      28.125844      74.320843       0.699206       0.361012      -1.137195      -0.053391      -0.042194      -0.017571       0.070283       0.002454       0.036441       0.006695       0.002412      -0.170848      -0.070543       0.026307       0.044237              8.831099      12.177667       2.355552       0.715928       6.887901      -0.374053       7.427729           0.054384
          157              O       7.745535       1.281671       6.962626      -0.440318      31.769040 0.47512860E+03  0.11082704E+05                                 7.982202                            6.796064       0.330110       2.172550                    0.998027      26.329906      68.343055       0.720338       0.364531      -1.133790      -0.025583      -0.035033       0.023627       0.049396       0.018047      -0.007029       0.039094       0.019857      -0.050961      -0.053116       0.016436       0.036680              8.830082       8.299352       3.072665       1.829835      11.342841       3.117797       6.848054           0.173202
          158              O       6.647132      10.616828       6.617953      -0.400410      29.860166 0.42402963E+03  0.96219969E+04                                 7.691581                            6.428327       0.160277       2.143178                    0.995042      25.431206      65.297599       0.738594       0.365453      -1.132063       0.021021       0.014719       0.034885       0.043307       0.010680      -0.011860      -0.004626      -0.041124      -0.138892      -0.049073       0.002166       0.046906              8.664318       6.879491       2.894447      -0.245266      13.880840      -0.507267       5.232623           0.205418
          159              O       6.921166       2.203259       4.593078      -0.412874      31.213239 0.45688934E+03  0.10560621E+05                                 7.931331                            6.683960       0.140437       2.124610                    0.997021      25.841223      66.917543       0.722669       0.366681      -1.131359      -0.010732      -0.023435      -0.042183       0.049434       0.011485      -0.031237      -0.005159      -0.038712      -0.103524      -0.053522       0.010836       0.042685              8.892538       7.185732       2.262332      -0.167544      14.270435       0.326759       5.221448           0.195580
          160              O       5.962143       0.237430       4.162511      -0.433446      32.462730 0.49452684E+03  0.11657055E+05                                 8.141535                            6.968536       0.224104       2.139136                    0.997993      26.377567      68.941330       0.705639       0.368234      -1.130357       0.011588       0.036414      -0.011923       0.040030       0.021137      -0.018034       0.040053       0.030007      -0.065836      -0.062478       0.025334       0.037144              9.013787       8.520728       2.757173       1.622095      11.361684       3.233097       7.158949           0.179035

******************************************************
Auxiliary information for the entire system
The total spin magnetic moment of the unit cell is   7.865131
The total net atomic charge of the unit cell is   0.000004
Accuracy of reproducing the electrostatic potential in the unit cell:
  The inner radius (bohr) =    5.0000
  The outer radius (bohr) =   12.0000
  Valid grid points have density less than (e/(bohr^3)) =    0.0001
  The number of valid grid points were=        64592
  The rms potential error without charges in kcal/mol is=      9.86498
  The rms potential error with partial charges in kcal/mol is=      1.13367
  The RRMSE value at monopole order=      0.11492
  The rms potential error with partial charges and cloud penetration in kcal/mol is=      1.14586
  The RRMSE value at monopole order with cloud penetration is=      0.11615
  The rms potential error with partial charges and atomic dipoles in kcal/mol is=      0.55926
  The RRMSE value at dipole order=      0.05669
  The rms potential error with partial charges, atomic dipoles and cloud penetration in kcal/mol is=      0.53819
  The RRMSE value at dipole order with cloud penetration=      0.05456

******************************************************
The electron densities and ab initio electrostatic potential were computed in VASP using the PBE functional and
projector augmented wave method. See the main text of the journal article for a description of computational details.
The atomic charges, dipoles, and quadrupoles were computed with the DDEC6 method as described in
(a) T. A. Manz and N. Gabaldon Limas, RSC Adv. 6 (2016) 47771-47801 DOI: 10.1039/c6ra04656h
(b) N. Gabaldon Limas and T. A. Manz, RSC Adv. 8 (2018) 2678-2707 DOI: 10.1039/c7ra11829e.
For each atom in the material, the electron cloud parameters were fit to the spherically averaged atom-in-material
electron density using radial positions for which this density was between 10^-4 and 10^-2 electrons per cubic bohr.
The polarizabilities, dispersion coefficients, and quantum Drude oscillator (QDO) parameters were fit using the MCLF method.
The magnetic structure of the system was optimized in VASP from the default ferromagnetic initial guess using spin polarization.
The atomic spin moments (ASMs) were computed on this optimized magnetic structure using the DDEC6 partition as inputs
to the method of T. A. Manz and D. S. Sholl, J. Chem. Theory Comput. 7 (2011) 4146-4164 DOI: 10.1021/ct200539n.
The RMSE and RRMSE were computed using a uniform grid with Ewald summation.
