# Supplementary material for: A collection of forcefield precursors for metal–organic frameworks
Source: RSC Adv. 2019 Nov 13;9(63):36492–507. doi: 10.1039/c9ra07327b (PMC9075174; doi:10.1039/c9ra07327b)
Supplement: RA-009-C9RA07327B-s3999 [file RA-009-C9RA07327B-s3999.xyz]

  150
jmolscript: load "" {1 1 1} spacegroup "x,y,z" unitcell [{     14.730700     0.000000     0.000000 }, {     -4.910180    13.888256     0.000000 }, {     -4.910180    -6.944015    12.027648 }]
Zn    -2.455050     6.944185     6.013824     0.631618
Zn     7.365390     0.000057     6.013824     0.626485
Zn     2.455170     8.680188     3.006912     0.632554
Zn     2.455170    -1.735947     9.020736     0.632558
Zn     7.365390     5.208124     3.006912     0.626731
Zn    -2.455050     1.736117     9.020736     0.632817
H     -5.400592     8.581196     6.330392     0.075834
H      0.070174     4.712755     5.697256     0.076407
H      7.834001     0.114464     2.663643     0.075076
H      7.317097     0.480066     9.364005     0.078130
H     -0.490393     8.135823     1.430929     0.076536
H      4.980422     9.521767     5.097678     0.075678
H      2.923802    -4.694478    10.596719     0.075492
H      2.406850     0.925370     6.929970     0.076667
H      4.419843     4.115478     4.266327     0.075843
H      9.890618     6.597975     1.232714     0.077171
H     -1.986395     4.580240    10.794934     0.075943
H     -2.503387    -1.405210     7.761321     0.075270
H      4.419843     1.637062     5.697256     0.076021
H      9.890618    -2.231367     6.330392     0.076603
H     -1.986395     7.058655     9.364005     0.075784
H     -2.503387     7.424131     2.663643     0.076194
H     -5.400592     1.191781    10.596719     0.077787
H      0.070174     2.577656     6.929970     0.075539
H      7.834001     2.249564     1.430929     0.076088
H      7.317097     7.869481     5.097678     0.076122
H     -0.490393    -2.828618     7.761321     0.075933
H      4.980422    -0.346063    10.794934     0.076371
H      2.923802    11.524278     1.232714     0.076307
H      2.406850     5.538885     4.266327     0.075797
H     -4.532440     6.657438     3.557899     0.028025
H     -3.354680     5.244442     3.017376     0.117013
H      9.951755     4.095817     3.360284     0.132353
H     -3.441879     4.326791     4.634734     0.121068
H     -2.032909     4.890065     8.469749     0.027288
H     -4.521617     3.788100     8.333476     0.125214
H     -4.454296     5.459683     7.516558     0.128483
H     -3.741467     5.227001     9.220515     0.115848
H      6.187768     2.588396     4.483186     0.027666
H      7.504709     4.479573     5.819217     0.128987
H      7.648137     2.882710     6.765071     0.126391
H      5.985432     3.457817     6.156472     0.115119
H     -4.532440    -0.247418     7.544462     0.027887
H     -3.585012     1.921149     5.980989     0.118998
H      9.973016     0.683351     5.233711     0.134096
H     -3.232758     0.099011     6.127485     0.119672
H      0.377800     6.696681     4.483186     0.028846
H      1.587944     8.707645     5.894630     0.126570
H      1.433020     6.859258     6.053395     0.115980
H      0.134272     7.969076     6.792855     0.127735
H      7.787499    -2.054109     3.557899     0.026931
H      0.527816    10.740723     3.392639     0.130595
H      6.067000    -1.441781     2.992359     0.116191
H      5.238948    -1.768487     4.627277     0.123610
H      1.277529    -4.355703     7.544462     0.026849
H     -2.265509     9.770021     5.245257     0.128317
H      2.690545    -2.503231     6.170063     0.125379
H      1.072372    -3.390901     5.926744     0.115595
H      5.288033    -0.286643     8.469749     0.029583
H      6.846432    -2.062332     7.840343     0.134359
H      5.294500    -3.089438     7.889776     0.119634
H      5.745076    -2.013501     9.340551     0.121903
H      5.288033     7.478377     3.986564     0.027121
H      5.065834     8.752811     1.610983     0.125398
H      6.597626     7.695498     1.652118     0.128470
H      6.222449     8.846084     3.066689     0.115825
H      7.787499     4.108285     0.000000     0.027886
H      1.166982    -3.651041    11.904124     0.115831
H      0.373538    -2.137853    11.164785     0.126499
H      5.383064     4.616674     0.986387     0.127708
H      1.277529     8.711547     0.000000     0.029338
H      3.070103     6.540401     0.513821     0.119584
H     -2.801069    -0.265232    10.953218     0.133976
H      1.228128     6.805737     0.560609     0.121674
H      0.377800     0.534287     8.041084     0.028134
H      1.124413     2.018881     8.986337     0.116416
H      1.811358     0.778394    10.192469     0.130659
H      0.219515     1.664954    10.574347     0.123692
C     -5.351105     7.685814     5.626534    -0.049881
C     -0.790488     4.460968     6.401114    -0.050290
C      7.664900     1.094425     3.221004    -0.052400
C      8.297373     0.647275     8.806644    -0.051845
C     -0.440891     7.973966     2.558281    -0.054405
C      4.119758    10.257218     4.963810    -0.051001
C      2.754686    -4.701780     9.469367    -0.049857
C      3.387127     0.359078     7.063838    -0.048730
C      4.469340     5.172717     3.842834    -0.051645
C      9.029947     6.114311     0.662723    -0.049292
C     -2.155503     3.607581    11.364925    -0.050937
C     -1.523104    -1.006127     8.184814    -0.053721
C      4.469340     0.741693     6.401114    -0.051102
C      9.029947    -2.483167     5.626534    -0.050168
C     -2.155503     8.038605     8.806644    -0.051248
C     -1.523104     7.591351     3.221004    -0.051786
C     -5.351105     1.029903     9.469367    -0.049589
C     -0.790488     3.313110     7.063838    -0.051342
C      7.664900     2.242283     2.558281    -0.050470
C      8.297373     7.303186     4.963810    -0.051440
C     -0.440891    -1.771370     8.184814    -0.049626
C      4.119758    -0.829717    11.364925    -0.055247
C      2.754686    10.551609     0.662723    -0.048536
C      3.387127     5.937960     3.842834    -0.049851
C     -4.825725     5.981019     4.427377     0.353052
C     -4.053845     4.843565     3.823589    -0.418900
C     -2.572895     4.388066     7.600271     0.349140
C     -3.902581     4.736667     8.204059    -0.418936
C      7.314325     2.675616     4.634253     0.357835
C      7.100250     3.418650     5.921211    -0.416640
C     -4.825725     0.843781     7.393395     0.349996
C     -4.053845     0.889600     6.106437    -0.420839
C      0.084517     7.787883     4.634253     0.354658
C      0.856414     7.833726     5.921211    -0.418544
C      7.247524    -2.556092     4.427377     0.354616
C      5.917830    -2.207502     3.823589    -0.417947
C      2.404083    -4.268486     7.393395     0.351815
C      2.189991    -3.525476     6.106437    -0.418942
C      4.994736    -0.963079     7.600271     0.347685
C      5.766625    -2.100522     8.204059    -0.424044
C      4.994736     7.063595     2.966018     0.351940
C      5.766625     8.155205     2.282848    -0.418896
C      7.247524     5.112267     0.000000     0.354854
C      5.917830     4.415077     0.000000    -0.418442
C      2.404083     8.537111     0.000000     0.347464
C      2.189991     7.051068     0.000000    -0.423879
C      0.084517     0.119524     9.061630     0.354359
C      0.856414     1.211147     9.744800    -0.418204
N     -4.307195     6.851821     5.298179    -0.348260
N     -1.924747     5.167189     6.729469    -0.349715
N      7.441985     1.347898     4.554870    -0.346580
N      8.610637     0.521574     7.472778    -0.351793
N      0.603031     8.106607     3.444718    -0.349191
N      2.985489    10.188464     4.188027    -0.348948
N      2.531759    -3.673363     8.582930    -0.346295
N      3.700401    -0.733226     7.839621    -0.349795
N      5.513254     5.874069     3.284751    -0.349914
N      7.895684     5.476844     1.110152    -0.349344
N     -2.378435     2.325691    10.917496    -0.348089
N     -1.209823     0.211878     8.742897    -0.347459
N      5.513254    -0.092294     6.729469    -0.347561
N      7.895684    -1.776953     5.298179    -0.349455
N     -2.378435     8.292053     7.472778    -0.350223
N     -1.209823     7.465675     4.554870    -0.347801
N     -4.307195     1.162528     8.582930    -0.351272
N     -1.924747     3.244370     7.839621    -0.347378
N      7.441985     3.270717     3.444718    -0.348656
N      8.610637     6.210867     4.188027    -0.348628
N      0.603031    -1.070008     8.742897    -0.348794
N      2.985489    -1.467192    10.917496    -0.349336
N      2.531759     9.269727     1.110152    -0.349885
N      3.700401     7.155955     3.284751    -0.346169

The following XYZ coordinates are in angstroms. Other properties are in atomic units.
The sperically averaged electron density of each atom fit to a function of the form exp(a - br)
eigen_1, eigen_2 and eigen_3 are the three eigenvalues of traceless quadrupole moment tensor
  atom number  atomic symbol              X              Y              Z     net charge C6 coefficient C8 coefficient C10 coefficient fluctuating dipole atomic polarizability isotropic forcefield polarizability              a              b squared Pearson coefficient          <r^3>          <r^4>         wp_QDO          m_QDO          q_QDO       dipole_x       dipole_y       dipole_z         dipole            Qxy            Qxz            Qyz     Q(x^2-y^2)  Q(3z^2 - R^2)        eigen_1        eigen_2        eigen_3 static polarizability      alpha(xx)      alpha(xy)      alpha(xz)      alpha(yy)      alpha(yz)      alpha(zz) atomic spin moment
            1             Zn      -2.455050       6.944185       6.013824       0.631618     113.045491 0.21837288E+04  0.71990545E+05                                18.592725                           14.989998       0.739999       2.057976                    0.995552      50.399078     138.558482       0.481497       0.385865      -1.158010      -0.000432      -0.001888      -0.001837       0.002669      -0.035591      -0.000102       0.003837       0.020369       0.078152      -0.050163       0.022456       0.027707             23.057656      23.097664       3.824631      -0.013751      25.739225      -0.088129      20.336078           0.047797
            2             Zn       7.365390       0.000057       6.013824       0.626485     113.830749 0.21935179E+04  0.72430181E+05                                18.760278                           15.096586       0.725151       2.050625                    0.995835      50.658501     139.610873       0.476080       0.389626      -1.154631      -0.006048       0.003268      -0.002115       0.007192      -0.033075       0.006868       0.008745       0.016619       0.067448      -0.047121       0.022861       0.024260             23.290418      23.384105       3.889725      -0.135025      25.890376      -0.153681      20.596773           0.048584
            3             Zn       2.455170       8.680188       3.006912       0.632554     112.753386 0.21822199E+04  0.71925179E+05                                18.548000                           14.974067       0.733428       2.056780                    0.995263      50.358557     138.411962       0.482293       0.385312      -1.158477       0.002362      -0.003885      -0.000100       0.004548       0.021446       0.027891      -0.018750      -0.013891      -0.024247      -0.047287       0.020547       0.026740             22.964498      23.019966      -1.955524      -3.206736      21.643243       2.249516      24.230285           0.048620
            4             Zn       2.455170      -1.735947       9.020736       0.632558     112.772172 0.21822542E+04  0.71926679E+05                                18.550502                           14.974241       0.733300       2.056740                    0.995263      50.358865     138.413732       0.482287       0.385315      -1.158473       0.001187      -0.004284      -0.000816       0.004519       0.015701       0.028340      -0.023530      -0.002167      -0.030651      -0.047230       0.020489       0.026741             22.971826      22.923774      -1.844233      -3.224523      21.757182       2.344066      24.234522           0.048603
            5             Zn       7.365390       5.208124       3.006912       0.626731     113.861819 0.21946048E+04  0.72461030E+05                                18.739704                           15.080563       0.737730       2.054425                    0.996059      50.618304     139.407146       0.477362       0.388606      -1.155611      -0.001822       0.002018       0.000424       0.002752       0.019112      -0.030089       0.020822      -0.019668      -0.033620      -0.050181       0.022543       0.027638             23.275287      23.366305      -1.970369       3.381354      21.809913      -2.375117      24.649644           0.047662
            6             Zn      -2.455050       1.736117       9.020736       0.632817     112.737858 0.21798770E+04  0.71832855E+05                                18.555355                           14.972488       0.731110       2.056175                    0.995191      50.358746     138.424320       0.481979       0.385645      -1.158159       0.002496       0.005315      -0.003916       0.007058       0.012880      -0.024344       0.028286      -0.000731      -0.032135      -0.046415       0.017818       0.028597             22.982351      22.888599      -1.781045       3.123221      21.733879      -2.464894      24.324576           0.048856
            7              H      -5.400592       8.581196       6.330392       0.075834       2.868584 0.23775412E+02  0.30363560E+03                                 3.190551                            2.734484      -1.493500       2.072573                    0.995526       5.083333      15.747377       0.406656       1.179381      -0.730285      -0.020510       0.044952       0.026679       0.056152      -0.021065       0.000673       0.016667       0.013591      -0.085602      -0.036444      -0.001340       0.037784              3.523557       2.702563       0.462954       0.471707       4.450083       1.730092       3.418025           0.017702
            8              H       0.070174       4.712755       5.697256       0.076407       2.821067 0.23358045E+02  0.29691706E+03                                 3.152428                            2.708448      -1.481847       2.078946                    0.995554       5.049546      15.594170       0.409140       1.177703      -0.730718       0.049091      -0.004228      -0.026932       0.056152      -0.020429      -0.015463      -0.005969       0.015830      -0.084151      -0.035931      -0.001440       0.037371              3.475046       3.898537       0.884014      -1.451120       3.140317      -1.005685       3.386285           0.017277
            9              H       7.834001       0.114464       2.663643       0.075076       2.878071 0.23843169E+02  0.30466796E+03                                 3.194162                            2.735452      -1.498182       2.069294                    0.995565       5.097333      15.786667       0.407303       1.176862      -0.730794       0.007829      -0.035566      -0.043086       0.056415       0.004938      -0.006767       0.006010      -0.033226       0.109147      -0.036316      -0.001485       0.037802              3.530094       2.137367      -0.126172      -0.116288       5.602686       0.888790       2.850228           0.017549
           10              H       7.317097       0.480066       9.364005       0.078130       2.788207 0.23139873E+02  0.29356118E+03                                 3.132609                            2.700055      -1.471845       2.085136                    0.995578       5.029617      15.535672       0.408651       1.181451      -0.729872      -0.036762      -0.005424       0.042857       0.056724       0.013495      -0.007919       0.003879       0.019170       0.105136      -0.034801      -0.001692       0.036493              3.442906       5.166361       0.916232      -0.867994       2.351523      -0.181717       2.810834           0.017794
           11              H      -0.490393       8.135823       1.430929       0.076536       2.847616 0.23599414E+02  0.30073529E+03                                 3.170329                            2.720734      -1.500081       2.069715                    0.995591       5.071157      15.676741       0.408621       1.176257      -0.730996      -0.021544       0.001501      -0.052848       0.057091       0.011840       0.018150       0.006831       0.052005       0.038719      -0.035216      -0.002070       0.037286              3.499614       2.719495       0.161467      -0.634904       2.171771      -0.405381       5.607576           0.017503
           12              H       4.980422       9.521767       5.097678       0.075678       2.857222 0.23680200E+02  0.30205313E+03                                 3.178645                            2.726334      -1.492660       2.072740                    0.995547       5.079748      15.715974       0.407947       1.177075      -0.730795       0.048956      -0.021000       0.017077       0.055940      -0.003034       0.025537       0.018187       0.036805      -0.023415      -0.036406      -0.001351       0.037757              3.507893       3.941706      -1.725468      -0.052412       4.224544       0.410098       2.357430           0.017608
           13              H       2.923802      -4.694478      10.596719       0.075492       2.847459 0.23570826E+02  0.30027777E+03                                 3.171102                            2.719805      -1.488751       2.074697                    0.995568       5.066213      15.658654       0.408532       1.176880      -0.730904       0.008148      -0.019015       0.052178       0.056129      -0.008126      -0.000897      -0.019240      -0.056058       0.038852      -0.035960      -0.001477       0.037438              3.500062       2.118135      -0.036672       0.180913       2.742691       0.744149       5.639360           0.017195
           14              H       2.406850       0.925370       6.929970       0.076667       2.828716 0.23448937E+02  0.29840558E+03                                 3.159994                            2.715257      -1.482177       2.078952                    0.995541       5.055667      15.629255       0.408218       1.179044      -0.730403      -0.036421       0.039524      -0.017056       0.056387      -0.013900      -0.008099      -0.029873      -0.024096      -0.022531      -0.035787      -0.001552       0.037339              3.482095       5.239398      -1.233341      -0.380512       2.879693      -0.097548       2.327194           0.017635
           15              H       4.419843       4.115478       4.266327       0.075843       2.846391 0.23594302E+02  0.30068748E+03                                 3.170739                            2.721665      -1.487173       2.075385                    0.995584       5.072411      15.686800       0.408230       1.177317      -0.730749      -0.020548      -0.045616       0.025634       0.056215       0.010142      -0.018382      -0.023931       0.025911      -0.048150      -0.036369      -0.001373       0.037742              3.496647       2.682677      -0.630102       0.157237       5.134104      -1.292186       2.673159           0.017518
           16              H       9.890618       6.597975       1.232714       0.077171       2.829841 0.23441376E+02  0.29834725E+03                                 3.164562                            2.717595      -1.480931       2.080068                    0.995530       5.050804      15.625806       0.407333       1.181456      -0.729879       0.049404       0.025036       0.009729       0.056234       0.023394      -0.009932      -0.011728       0.046658       0.008448      -0.035823      -0.001356       0.037179              3.489927       3.922079       0.822249       1.493937       2.460528       0.618358       4.087173           0.017618
           17              H      -1.986395       4.580240      10.794934       0.075943       2.849871 0.23596819E+02  0.30070952E+03                                 3.172740                            2.721115      -1.493377       2.072719                    0.995543       5.072747      15.684500       0.408452       1.176716      -0.730887       0.007745       0.054490      -0.009696       0.055885       0.003462       0.007727       0.013646      -0.066383       0.008450      -0.036142      -0.001573       0.037715              3.501431       2.117249       0.172646      -0.058926       4.280827      -1.630206       4.106217           0.017665
           18              H      -2.503387      -1.405210       7.761321       0.075270       2.866014 0.23743043E+02  0.30303969E+03                                 3.183701                            2.728557      -1.498884       2.069085                    0.995581       5.090627      15.751763       0.408115       1.175874      -0.731020      -0.036454      -0.035642      -0.025185       0.056864      -0.000030       0.015747       0.025766      -0.031488      -0.046073      -0.035618      -0.001817       0.037435              3.517571       5.266996       0.258491       1.280737       2.591501       0.263143       2.694216           0.017474
           19              H       4.419843       1.637062       5.697256       0.076021       2.842204 0.23524041E+02  0.29950712E+03                                 3.165728                            2.716016      -1.489632       2.074588                    0.995571       5.062844      15.639276       0.409097       1.175937      -0.731114      -0.020527       0.044587      -0.026997       0.056020      -0.021224      -0.000656      -0.016582       0.013158      -0.084166      -0.036034      -0.001622       0.037655              3.492222       2.685078       0.465106      -0.461230       4.406596      -1.709304       3.384993           0.017407
           20              H       9.890618      -2.231367       6.330392       0.076603       2.822323 0.23422949E+02  0.29806727E+03                                 3.157879                            2.716019      -1.475951       2.081516                    0.995575       5.058047      15.649278       0.407547       1.181014      -0.729915       0.049947      -0.004014       0.026630       0.056745      -0.019870       0.015316       0.005921       0.016336      -0.083026      -0.035436      -0.001357       0.036792              3.477437       3.909121       0.861603       1.446100       3.123412       1.005146       3.399777           0.017777
           21              H      -1.986395       7.058655       9.364005       0.075784       2.851283 0.23639860E+02  0.30146142E+03                                 3.175801                            2.725241      -1.490532       2.073702                    0.995562       5.081284      15.727463       0.407684       1.178138      -0.730506       0.007291      -0.035744       0.042594       0.056081       0.005305       0.007262      -0.005691      -0.033111       0.109188      -0.036480      -0.001324       0.037804              3.503603       2.116698      -0.152202       0.113731       5.558166      -0.893157       2.835945           0.017778
           22              H      -2.503387       7.424131       2.663643       0.076194       2.858497 0.23635752E+02  0.30134466E+03                                 3.180974                            2.724427      -1.495768       2.071977                    0.995535       5.071249      15.686006       0.407943       1.177639      -0.730707      -0.036222      -0.004200      -0.042960       0.056349       0.013993       0.007606      -0.004191       0.019686       0.108669      -0.035950      -0.001593       0.037543              3.516874       5.281104       0.988632       0.870819       2.434866       0.179180       2.834651           0.017384
           23              H      -5.400592       1.191781      10.596719       0.077787       2.803310 0.23276144E+02  0.29573904E+03                                 3.145423                            2.709189      -1.472584       2.084614                    0.995565       5.035277      15.567607       0.407671       1.182494      -0.729674      -0.020379       0.000593       0.053147       0.056923       0.011060      -0.017585      -0.006968       0.051524       0.038856      -0.034771      -0.001662       0.036434              3.458916       2.655913       0.183080       0.588932       2.153895       0.429782       5.566939           0.017774
           24              H       0.070174       2.577656       6.929970       0.075539       2.843699 0.23542233E+02  0.29978100E+03                                 3.165669                            2.716114      -1.491188       2.073495                    0.995575       5.067554      15.652255       0.409327       1.175113      -0.731280       0.048897      -0.021373      -0.017952       0.056303      -0.002777      -0.025360      -0.017560       0.036499      -0.024463      -0.035706      -0.001792       0.037499              3.492627       3.912072      -1.709338       0.054888       4.200385      -0.414083       2.365423           0.017258
           25              H       7.834001       2.249564       1.430929       0.076088       2.848652 0.23597895E+02  0.30079953E+03                                 3.175378                            2.723938      -1.488237       2.075289                    0.995537       5.072214      15.697260       0.407521       1.179105      -0.730339       0.007134      -0.019162      -0.052385       0.056235      -0.008861       0.000814       0.019179      -0.056428       0.039500      -0.036472      -0.001140       0.037612              3.505600       2.116480      -0.019840      -0.187287       2.747662      -0.735134       5.652656           0.017498
           26              H       7.317097       7.869481       5.097678       0.076122       2.853087 0.23637061E+02  0.30141175E+03                                 3.177491                            2.725270      -1.492937       2.073016                    0.995533       5.077817      15.715507       0.407645       1.178303      -0.730492      -0.036063       0.039393       0.016923       0.056025      -0.013968       0.008602       0.030271      -0.024703      -0.022923      -0.036468      -0.001371       0.037839              3.507035       5.274226      -1.249077       0.401702       2.893695       0.088789       2.353184           0.017710
           27              H      -0.490393      -2.828618       7.761321       0.075933       2.859626 0.23679806E+02  0.30207459E+03                                 3.182621                            2.727784      -1.493051       2.072915                    0.995536       5.076112      15.710126       0.407471       1.178347      -0.730531      -0.020437      -0.045510      -0.025277       0.055926       0.009839       0.018584       0.023903       0.026332      -0.047280      -0.036374      -0.001327       0.037702              3.515750       2.701716      -0.646226      -0.170348       5.165522       1.302894       2.680013           0.017639
           28              H       4.980422      -0.346063      10.794934       0.076371       2.843168 0.23574306E+02  0.30030454E+03                                 3.164884                            2.717786      -1.499573       2.069720                    0.995601       5.072323      15.672195       0.409223       1.174960      -0.731273       0.049680       0.026607      -0.009311       0.057120       0.023281       0.010377       0.010442       0.047141       0.006835      -0.035210      -0.002103       0.037313              3.490823       3.912614       0.799901      -1.490029       2.470589      -0.570403       4.089266           0.017471
           29              H       2.923802      11.524278       1.232714       0.076307       2.845059 0.23597738E+02  0.30082978E+03                                 3.174661                            2.725753      -1.483814       2.077710                    0.995545       5.067456      15.688955       0.406932       1.180685      -0.730015       0.007378       0.054932       0.009756       0.056278       0.003702      -0.007765      -0.013359      -0.066043       0.008201      -0.035963      -0.001473       0.037436              3.500067       2.111471       0.182284       0.086055       4.293097       1.622440       4.095632           0.017783
           30              H       2.406850       5.538885       4.266327       0.075797       2.830723 0.23418664E+02  0.29780706E+03                                 3.156222                            2.709142      -1.487329       2.075747                    0.995569       5.055595      15.603399       0.409827       1.175256      -0.731278      -0.036440      -0.034806       0.024937       0.056225      -0.000198      -0.016056      -0.025378      -0.032076      -0.046614      -0.035803      -0.001559       0.037362              3.481654       5.231129       0.266344      -1.271563       2.553435      -0.264636       2.660398           0.017075
           31              H      -4.532440       6.657438       3.557899       0.028025       2.459578 0.25435911E+02  0.33214827E+03                                 2.866047                            2.792479      -1.745657       1.923625                    0.995478       5.909251      18.837957       0.407998       1.149645      -0.731029      -0.003493       0.013505      -0.001051       0.013989      -0.005212       0.007207       0.016112       0.008429      -0.027968      -0.023702       0.011294       0.012408              2.943293       2.909203       0.218259      -0.273981       2.549364      -0.250000       3.371313           0.194214
           32              H      -3.354680       5.244442       3.017376       0.117013       2.368843 0.23025249E+02  0.29099902E+03                                 2.825730                            2.709994      -1.445311       2.119564                    0.998093       4.650386      14.217685       0.405187       1.196089      -0.729493       0.018576       0.010447      -0.018950       0.028519       0.002104      -0.008116      -0.000473      -0.003327       0.009779      -0.009015       0.000001       0.009014              2.892544       3.181563       0.474345      -0.688878       2.477700      -0.348352       3.018368           0.005212
           33              H       9.951755       4.095817       3.360284       0.132353       1.816781 0.15649119E+02  0.18062291E+03                                 2.398506                            2.251723      -1.305932       2.191384                    0.998855       4.357141      12.974333       0.436769       1.214986      -0.722429      -0.019948      -0.019774      -0.012654       0.030807       0.002791       0.000648       0.007765      -0.013968      -0.000020      -0.007702      -0.004681       0.012383              2.505240       2.675237       0.779627       0.466163       2.710325       0.359609       2.130157           0.003960
           34              H      -3.441879       4.326791       4.634734       0.121068       1.656020 0.14035942E+02  0.15707452E+03                                 2.213208                            2.098234      -1.172967       2.238727                    0.999362       4.267693      12.362864       0.465312       1.176245      -0.731005       0.014980      -0.007572       0.024955       0.030075      -0.011359      -0.000527      -0.006941       0.008642       0.023862      -0.017574       0.005326       0.012247              2.291628       2.220183      -0.321106       0.659830       2.153495      -0.524008       2.501206           0.011911
           35              H      -2.032909       4.890065       8.469749       0.027288       2.455474 0.25432383E+02  0.33218641E+03                                 2.864999                            2.794255      -1.737005       1.926509                    0.995546       5.920754      18.894801       0.407319       1.151267      -0.730561       0.013009       0.000591       0.001471       0.013105      -0.007759      -0.012917      -0.012635      -0.001108      -0.027779      -0.024527       0.011941       0.012586              2.938603       2.457704       0.078140       0.119801       2.980711       0.335598       3.377395           0.196668
           36              H      -4.521617       3.788100       8.333476       0.125214       1.715527 0.14639347E+02  0.16586892E+03                                 2.284721                            2.158125      -1.190582       2.233820                    0.999353       4.318587      12.664850       0.453106       1.193061      -0.727059      -0.013292      -0.027099       0.003208       0.030353       0.011189      -0.006271       0.004647       0.001844      -0.005783      -0.014843       0.002468       0.012374              2.372101       2.315358       0.749124      -0.017475       2.985420      -0.192842       1.815526           0.009211
           37              H      -4.454296       5.459683       7.516558       0.128483       1.750635 0.14967640E+02  0.17069490E+03                                 2.327184                            2.191398      -1.206330       2.229567                    0.999313       4.333108      12.788768       0.446394       1.203152      -0.724835      -0.013014       0.019632      -0.019111       0.030332      -0.010420       0.005027       0.000908       0.005546      -0.001649      -0.011837      -0.000206       0.012042              2.423106       2.260663      -0.444036       0.554328       2.520732      -0.685341       2.487923           0.006727
           38              H      -3.741467       5.227001       9.220515       0.115848       2.353959 0.23044605E+02  0.29115775E+03                                 2.807844                            2.707433      -1.424965       2.126703                    0.998366       4.642464      14.167979       0.406415       1.192827      -0.730360       0.004332       0.011702       0.025476       0.028367      -0.000554       0.000962       0.007736       0.001755       0.018960      -0.008316      -0.002162       0.010478              2.858293       2.251532       0.061645       0.156096       2.683305       0.498479       3.640042           0.005388
           39              H       6.187768       2.588396       4.483186       0.027666       2.452391 0.25369685E+02  0.33097857E+03                                 2.857952                            2.786886      -1.735132       1.927952                    0.995547       5.896910      18.773460       0.408947       1.148034      -0.731482      -0.005923      -0.006075      -0.010021       0.013130      -0.002396      -0.004424      -0.000356      -0.035137       0.033213      -0.023831       0.011630       0.012201              2.931918       3.527007      -0.119551      -0.207920       2.702929      -0.135224       2.565820           0.195869
           40              H       7.504709       4.479573       5.819217       0.128987       1.735261 0.14792950E+02  0.16807181E+03                                 2.307221                            2.173848      -1.193006       2.235874                    0.999366       4.296793      12.624341       0.450019       1.197939      -0.726212       0.011284       0.027637      -0.005017       0.030271       0.003484      -0.002387       0.007942      -0.007821      -0.023851      -0.012281       0.000619       0.011662              2.400915       2.085693       0.612751       0.006936       3.256671      -0.195664       1.860381           0.006653
           41              H       7.648137       2.882710       6.765071       0.126391       1.679046 0.14237193E+02  0.16002002E+03                                 2.244167                            2.122278      -1.161877       2.247927                    0.999446       4.253142      12.379112       0.459351       1.186346      -0.728873       0.015477      -0.017562       0.019487       0.030458      -0.006965       0.002662      -0.002705       0.016027       0.028615      -0.015491       0.003824       0.011667              2.327959       2.167549      -0.317417       0.634045       2.200304      -0.579213       2.616025           0.009080
           42              H       5.985432       3.457817       6.156472       0.115119       2.379330 0.23366650E+02  0.29606871E+03                                 2.821384                            2.721187      -1.427731       2.124366                    0.998366       4.654153      14.195055       0.406779       1.188370      -0.731499      -0.027626       0.000328       0.005749       0.028219      -0.000960      -0.003554       0.003400       0.015743      -0.011290      -0.008556      -0.002263       0.010819              2.870861       3.777591      -0.040920      -0.403938       2.432280      -0.090022       2.402711           0.005295
           43              H      -4.532440      -0.247418       7.544462       0.027887       2.473647 0.25603792E+02  0.33498428E+03                                 2.877545                            2.802006      -1.764853       1.914700                    0.995395       5.944390      18.985511       0.407119       1.149913      -0.730782      -0.003765      -0.008070       0.012079       0.015007       0.008585      -0.001232       0.003136       0.028048       0.036748      -0.022888       0.010270       0.012618              2.957055       2.936587      -0.334829       0.064411       3.393480       0.224650       2.541099           0.191861
           44              H      -3.585012       1.921149       5.980989       0.118998       1.598968 0.13515691E+02  0.14976189E+03                                 2.159515                            2.057261      -1.121139       2.263854                    0.999366       4.210900      12.119815       0.470729       1.174280      -0.731647       0.010760       0.027855       0.005360       0.030338       0.004013      -0.009011       0.003533      -0.013657      -0.029547      -0.016661       0.003752       0.012909              2.227418       2.004142       0.597039       0.013215       2.910204      -0.212402       1.767909           0.013661
           45              H       9.973016       0.683351       5.233711       0.134096       1.928602 0.16890521E+02  0.19899680E+03                                 2.514229                            2.354484      -1.424613       2.144135                    0.997767       4.443543      13.431877       0.422400       1.230778      -0.719053      -0.018934      -0.006553      -0.024271       0.031473       0.004119       0.002069       0.002987       0.000975       0.036446      -0.010257      -0.002758       0.013014              2.632347       2.786753       0.176522       0.943050       2.092477       0.127245       3.017810           0.002230
           46              H      -3.232758       0.099011       6.127485       0.119672       2.383768 0.22969567E+02  0.29060848E+03                                 2.856743                            2.720757      -1.485953       2.106019                    0.997706       4.669418      14.362335       0.400583       1.208532      -0.726384       0.022401      -0.018552       0.001787       0.029140      -0.007744      -0.001334       0.000450      -0.000217       0.009167      -0.009305       0.002647       0.006658              2.942882       3.537745      -0.895065       0.180066       2.966132      -0.062635       2.324769           0.005017
           47              H       0.377800       6.696681       4.483186       0.028846       2.438896 0.25172727E+02  0.32785091E+03                                 2.850325                            2.778398      -1.741044       1.926706                    0.995463       5.884387      18.732811       0.408950       1.149979      -0.730991      -0.003315      -0.007881      -0.010381       0.013449       0.008923       0.000880      -0.004002       0.029931       0.034513      -0.023652       0.011563       0.012089              2.925923       2.875969      -0.347887      -0.049455       3.353827      -0.234351       2.547972           0.195590
           48              H       1.587944       8.707645       5.894630       0.126570       1.669218 0.14171154E+02  0.15907522E+03                                 2.234698                            2.117040      -1.153009       2.252214                    0.999457       4.242089      12.334650       0.460071       1.185998      -0.729006       0.018906       0.024236      -0.005197       0.031174       0.006534       0.010766      -0.001501      -0.008111      -0.030802      -0.017604       0.003908       0.013696              2.315103       2.424024       0.797538      -0.108244       2.721843       0.016231       1.799444           0.009572
           49              H       1.433020       6.859258       6.053395       0.115980       2.367824 0.23182340E+02  0.29329221E+03                                 2.818075                            2.714753      -1.428636       2.125416                    0.998290       4.646285      14.182476       0.406096       1.192160      -0.730568       0.014755      -0.024212       0.002745       0.028486      -0.007344       0.003229      -0.001423      -0.009727      -0.004473      -0.008752      -0.001476       0.010229              2.871334       2.900131      -0.706802       0.009305       3.379283      -0.202032       2.334587           0.005356
           50              H       0.134272       7.969076       6.792855       0.127735       1.809987 0.15553408E+02  0.17912988E+03                                 2.381026                            2.234616      -1.279623       2.195570                    0.999079       4.394762      13.045248       0.441725       1.203958      -0.724535      -0.020357       0.001854       0.021802       0.029886      -0.005096      -0.003346      -0.000539      -0.001311       0.035942      -0.011483      -0.001088       0.012571              2.485502       2.628268      -0.120414      -0.888646       1.983881       0.249289       2.844359           0.006273
           51              H       7.787499      -2.054109       3.557899       0.026931       2.468399 0.25575977E+02  0.33442813E+03                                 2.871422                            2.798864      -1.744047       1.923014                    0.995512       5.929329      18.913244       0.407824       1.148584      -0.731215       0.013453       0.000975      -0.001031       0.013527      -0.007107       0.012824       0.012202      -0.000330      -0.027476      -0.023853       0.011646       0.012207              2.947205       2.457609       0.060334      -0.135579       3.010204      -0.338538       3.373802           0.195030
           52              H       0.527816      10.740723       3.392639       0.130595       1.818534 0.15662914E+02  0.18078474E+03                                 2.396406                            2.249549      -1.292768       2.194671                    0.998947       4.372333      13.010913       0.437993       1.211573      -0.723086      -0.011957      -0.025392      -0.012187       0.030598       0.007200       0.007311       0.002851       0.006334       0.000152      -0.008425      -0.004167       0.012592              2.502192       2.237503       0.644205       0.174579       3.178098       0.524172       2.090977           0.004484
           53              H       6.067000      -1.441781       2.992359       0.116191       2.379215 0.23223778E+02  0.29407571E+03                                 2.831426                            2.720057      -1.444816       2.118659                    0.998160       4.660143      14.251308       0.404879       1.194687      -0.729863       0.003939       0.020063      -0.019819       0.028475       0.002707       0.001836      -0.007932       0.000119       0.011462      -0.009012      -0.000357       0.009370              2.892426       2.263667       0.141043      -0.100449       3.331636      -0.757832       3.081974           0.005331
           54              H       5.238948      -1.768487       4.627277       0.123610       1.635234 0.13847748E+02  0.15449047E+03                                 2.200084                            2.089313      -1.132170       2.260977                    0.999452       4.222862      12.225511       0.464434       1.182113      -0.729887      -0.012656       0.012243       0.025613       0.031082      -0.011057      -0.007014      -0.002707       0.009111       0.023492      -0.017417       0.004467       0.012950              2.274663       2.316778      -0.294890      -0.683741       2.033390       0.474797       2.473820           0.011313
           55              H       1.277529      -4.355703       7.544462       0.026849       2.461264 0.25494582E+02  0.33315290E+03                                 2.868235                            2.796399      -1.734771       1.927057                    0.995576       5.922560      18.895793       0.407501       1.150222      -0.730835      -0.005677      -0.005770       0.010129       0.012966      -0.002769       0.004552       0.000603      -0.035951       0.034730      -0.024558       0.012000       0.012558              2.943309       3.543439      -0.123645       0.207076       2.722394       0.126862       2.564094           0.196661
           56              H      -2.265509       9.770021       5.245257       0.128317       1.709100 0.14534537E+02  0.16437138E+03                                 2.281146                            2.152493      -1.171111       2.245167                    0.999418       4.278570      12.532081       0.453072       1.195401      -0.726767       0.012710      -0.017832      -0.021455       0.030657      -0.004959      -0.003041       0.002493       0.013580       0.032027      -0.013832       0.001610       0.012222              2.371705       2.104859      -0.308715      -0.562466       2.317612       0.662030       2.692644           0.007431
           57              H       2.690545      -2.503231       6.170063       0.125379       1.756563 0.15043218E+02  0.17171556E+03                                 2.326521                            2.191734      -1.216832       2.221286                    0.999267       4.364423      12.873084       0.448096       1.197474      -0.725936       0.012701       0.026548       0.005054       0.029861       0.005121       0.003526      -0.008179      -0.006668      -0.026021      -0.013943       0.001748       0.012195              2.420674       2.203736       0.711149      -0.029610       3.193834       0.139481       1.864454           0.008479
           58              H       1.072372      -3.390901       5.926744       0.115595       2.360345 0.23124546E+02  0.29234747E+03                                 2.810044                            2.709728      -1.425542       2.125922                    0.998370       4.645873      14.171124       0.406884       1.190719      -0.730867      -0.027606       0.003435      -0.003958       0.028099      -0.001933       0.002965      -0.002901       0.016539      -0.008152      -0.008402      -0.002274       0.010676              2.861069       3.775681      -0.227300       0.295855       2.452692       0.062764       2.354834           0.005422
           59              H       5.288033      -0.286643       8.469749       0.029583       2.466052 0.25552273E+02  0.33406794E+03                                 2.869539                            2.798072      -1.776851       1.911232                    0.995289       5.924548      18.901598       0.407738       1.148999      -0.731089      -0.005074       0.015318       0.001626       0.016218      -0.006451      -0.006783      -0.014167       0.007131      -0.029228      -0.022216       0.009669       0.012547              2.944256       2.863567       0.259294       0.247262       2.577372       0.232640       3.391829           0.189989
           60              H       6.846432      -2.062332       7.840343       0.134359       2.014424 0.17874686E+02  0.21373701E+03                                 2.597177                            2.429675      -1.514435       2.107962                    0.996697       4.511524      13.768771       0.413595       1.238481      -0.717454       0.031321       0.001300      -0.009025       0.032622      -0.004088      -0.000701      -0.004172       0.012762      -0.035575      -0.013373      -0.000145       0.013518              2.722041       3.692273       0.072807      -0.721633       2.115209       0.043436       2.358642           0.001439
           61              H       5.294500      -3.089438       7.889776       0.119634       1.556308 0.13156612E+02  0.14484394E+03                                 2.126816                            2.035336      -1.049038       2.301495                    0.999521       4.151053      11.919480       0.471184       1.180754      -0.730446      -0.020461      -0.021184      -0.010523       0.031276       0.009023       0.011436       0.000769      -0.011564      -0.003881      -0.016711       0.002188       0.014523              2.186002       1.975228       0.517126       0.046740       2.813238       0.353245       1.769540           0.014391
           62              H       5.745076      -2.013501       9.340551       0.121903       2.378241 0.22743741E+02  0.28740910E+03                                 2.866451                            2.717737      -1.513717       2.096896                    0.997250       4.673776      14.427381       0.398000       1.217824      -0.724067      -0.002916       0.000836       0.029738       0.029892      -0.006948       0.000754      -0.000412       0.004075       0.016261      -0.009952       0.004016       0.005936              2.965296       2.375846       0.004058      -0.324523       2.257638       0.040036       4.262404           0.004617
           63              H       5.288033       7.478377       3.986564       0.027121       2.457241 0.25450824E+02  0.33243607E+03                                 2.865099                            2.794127      -1.735281       1.927205                    0.995560       5.917394      18.874783       0.407641       1.150328      -0.730823      -0.003623      -0.005007       0.011446       0.013008      -0.003772      -0.008578      -0.011837       0.002532      -0.051005      -0.024392       0.011912       0.012480              2.938761       2.875785       0.127844       0.330542       2.976997       0.467686       2.963502           0.196617
           64              H       5.065834       8.752811       1.610983       0.125398       1.754900 0.15029132E+02  0.17151892E+03                                 2.325212                            2.190865      -1.216105       2.221597                    0.999266       4.363806      12.870981       0.448125       1.197646      -0.725891      -0.020904       0.014694      -0.015517       0.029894       0.000940       0.009107      -0.007070      -0.012524       0.003182      -0.013974       0.001751       0.012223              2.418654       2.510489      -0.597899       0.599350       2.227124      -0.506429       2.518351           0.008479
           65              H       6.597626       7.695498       1.652118       0.128470       1.704594 0.14490122E+02  0.16375706E+03                                 2.277781                            2.149700      -1.171360       2.245336                    0.999414       4.276258      12.524348       0.453172       1.195956      -0.726624       0.021718      -0.014744      -0.015900       0.030690       0.004910      -0.009412       0.005849       0.008421       0.006200      -0.013692       0.001628       0.012063              2.367835       2.645750      -0.557117      -0.640060       2.068252       0.362106       2.389504           0.007419
           66              H       6.222449       8.846084       3.066689       0.115825       2.356876 0.23099621E+02  0.29199740E+03                                 2.809542                            2.710290      -1.423789       2.126984                    0.998376       4.641610      14.164206       0.406326       1.192498      -0.730484       0.010824       0.017054       0.019640       0.028173       0.006649       0.003465       0.005471      -0.004370       0.008236      -0.008391      -0.002419       0.010811              2.858879       2.671549       0.305210       0.437535       2.962760       0.676280       2.942330           0.005354
           67              H       7.787499       4.108285       0.000000       0.027886       2.450995 0.25321038E+02  0.33028634E+03                                 2.859749                            2.786351      -1.740636       1.925813                    0.995494       5.903774      18.812441       0.408391       1.149797      -0.730978       0.013094      -0.001785      -0.000425       0.013222       0.014672      -0.000515       0.000152       0.020338       0.036210      -0.023890       0.011538       0.012352              2.936793       2.454311      -0.143775       0.008820       3.565593       0.003260       2.790474           0.195733
           68              H       1.166982      -3.651041      11.904124       0.115831       2.366172 0.23160158E+02  0.29296870E+03                                 2.817502                            2.713953      -1.428185       2.125382                    0.998296       4.648261      14.191779       0.406006       1.192599      -0.730433       0.004287      -0.027898      -0.003738       0.028472      -0.000418      -0.001642       0.000630      -0.012191      -0.024797      -0.008682      -0.001587       0.010268              2.871467       2.257991      -0.168089      -0.037858       3.839748       0.249382       2.516663           0.005349
           69              H       0.373538      -2.137853      11.164785       0.126499       1.668427 0.14158251E+02  0.15889115E+03                                 2.233798                            2.115859      -1.152486       2.252385                    0.999458       4.241507      12.330664       0.460279       1.185755      -0.729058      -0.013436       0.012788      -0.025036       0.031159      -0.000208       0.014297      -0.004596      -0.002278      -0.019001      -0.017632       0.003937       0.013695              2.315028       2.278454      -0.369804       0.626169       1.914545      -0.407787       2.752084           0.009559
           70              H       5.383064       4.616674       0.986387       0.127708       1.807718 0.15529274E+02  0.17878966E+03                                 2.379231                            2.233007      -1.280009       2.195452                    0.999072       4.394743      13.044627       0.441829       1.204094      -0.724486      -0.011814       0.004929       0.027019       0.029899       0.002890      -0.011474      -0.000423       0.003000      -0.004044      -0.011431      -0.001052       0.012483              2.483763       2.298311      -0.251918      -0.676231       1.929966       0.313030       3.223013           0.006252
           71              H       1.277529       8.711547       0.000000       0.029338       2.469743 0.25595955E+02  0.33478838E+03                                 2.872520                            2.800446      -1.776547       1.911012                    0.995300       5.929911      18.924116       0.407561       1.148985      -0.731078      -0.006773       0.014703       0.000554       0.016198       0.003359       0.000004       0.000751      -0.034107       0.029814      -0.022351       0.009730       0.012621              2.948228       3.553128       0.217776      -0.006711       2.463591      -0.033131       2.827966           0.190017
           72              H       3.070103       6.540401       0.513821       0.119584       1.556565 0.13157745E+02  0.14486155E+03                                 2.127194                            2.035507      -1.049719       2.301234                    0.999518       4.151554      11.921675       0.471128       1.180851      -0.730421       0.025415      -0.004940       0.017583       0.031297       0.000967       0.010063      -0.007819       0.010754      -0.025525      -0.016678       0.002181       0.014497              2.186631       2.485252      -0.575985       0.470587       1.976467      -0.277098       2.098175           0.014381
           73              H      -2.801069      -0.265232      10.953218       0.133976       2.025220 0.17987021E+02  0.21538616E+03                                 2.605040                            2.436225      -1.514893       2.107156                    0.996707       4.518069      13.792016       0.413372       1.237391      -0.717716      -0.003692      -0.011219      -0.030345       0.032562       0.001438       0.005738       0.006927      -0.018186       0.014961      -0.013407      -0.000333       0.013739              2.730896       2.121649      -0.068759       0.004243       2.217511       0.555681       3.853529           0.001486
           74              H       1.228128       6.805737       0.560609       0.121674       2.382162 0.22772779E+02  0.28782564E+03                                 2.867580                            2.717702      -1.514832       2.096192                    0.997247       4.677040      14.431784       0.398450       1.216239      -0.724409      -0.023685      -0.006512       0.017025       0.029887       0.004019      -0.006019       0.003758      -0.002764      -0.009739      -0.010032       0.004101       0.005931              2.968193       3.467327       0.315260      -0.949065       2.341250      -0.227734       3.096002           0.004649
           75              H       0.377800       0.534287       8.041084       0.028134       2.453065 0.25386960E+02  0.33131237E+03                                 2.859303                            2.788579      -1.744768       1.924031                    0.995471       5.904988      18.811906       0.408595       1.148647      -0.731269      -0.004262      -0.005020      -0.012138       0.013810      -0.003439       0.008836       0.011645       0.002972      -0.047639      -0.023569       0.011319       0.012251              2.933385       2.861135       0.117386      -0.338227       2.983098      -0.462672       2.955922           0.194885
           76              H       1.124413       2.018881       8.986337       0.116416       2.379895 0.23236816E+02  0.29427014E+03                                 2.831617                            2.720586      -1.446294       2.118217                    0.998148       4.659245      14.247382       0.404909       1.194482      -0.729925       0.005403       0.020642      -0.018909       0.028511       0.006439      -0.000098      -0.006149      -0.003207       0.005156      -0.009007      -0.000315       0.009322              2.891731       2.451395       0.130367      -0.173682       3.300709      -0.830694       2.923088           0.005347
           77              H       1.811358       0.778394      10.192469       0.130659       1.819391 0.15676508E+02  0.18098035E+03                                 2.397183                            2.250596      -1.293005       2.194620                    0.998943       4.372529      13.012764       0.437872       1.211649      -0.723077       0.025926      -0.011958       0.011038       0.030610       0.003329       0.007525      -0.000480       0.014572      -0.004559      -0.008380      -0.004182       0.012562              2.502164       3.049661      -0.641108       0.583657       2.168466      -0.293093       2.288364           0.004484
           78              H       0.219515       1.664954      10.574347       0.123692       1.636410 0.13861074E+02  0.15467377E+03                                 2.201054                            2.090261      -1.132517       2.260805                    0.999458       4.223172      12.227113       0.464356       1.182049      -0.729909      -0.022380       0.008813       0.019646       0.031056       0.003980      -0.013042       0.005860      -0.009186       0.009140      -0.017519       0.004497       0.013021              2.275496       2.259854      -0.422749      -0.587985       1.950715       0.443665       2.615919           0.011357
           79              C      -5.351105       7.685814       5.626534      -0.049881      37.537312 0.46471518E+03  0.11186670E+05                                 9.886801                            7.194979       0.099603       1.985262                    0.999688      30.804758      91.673805       0.609100       0.417738      -1.055979       0.087200      -0.044215      -0.000104       0.097769      -0.014557      -0.015741       0.033293       0.004722      -0.063484      -0.043405      -0.000581       0.043986             11.913533      12.986882       0.945111       3.536670      12.424264       5.942122      10.329454           0.079857
           80              C      -0.790488       4.460968       6.401114      -0.050290      37.587695 0.46645993E+03  0.11242379E+05                                 9.904020                            7.218359       0.081918       1.979451                    0.999642      30.871366      92.013218       0.606692       0.418884      -1.054956      -0.070771       0.067233      -0.001377       0.097625      -0.013475      -0.037304       0.004026       0.011776      -0.060546      -0.043862      -0.000129       0.043991             11.919607      11.885133       0.524691      -4.436751      13.524399      -5.307967      10.349288           0.075687
           81              C       7.664900       1.094425       3.221004      -0.052400      37.660799 0.46542795E+03  0.11203914E+05                                 9.896784                            7.190384       0.104909       1.985895                    0.999744      30.817917      91.600903       0.610809       0.416565      -1.057118      -0.006444      -0.010165       0.096460       0.097208       0.002959      -0.024536       0.022740      -0.038504       0.076637      -0.043589      -0.001932       0.045521             11.948255       4.894849      -0.781402      -0.776059      19.055672      -0.226747      11.894244           0.076891
           82              C       8.297373       0.647275       8.806644      -0.051845      37.490735 0.46652383E+03  0.11243068E+05                                 9.878741                            7.215108       0.079482       1.978487                    0.999665      30.869777      91.971962       0.607368       0.418450      -1.055346      -0.008220      -0.011577      -0.095736       0.096783       0.012420      -0.028473       0.014375       0.029895       0.075684      -0.041515      -0.003321       0.044835             11.868105      17.782606       3.761853      -0.082583       5.937630       0.836596      11.884077           0.077378
           83              C      -0.440891       7.973966       2.558281      -0.054405      37.907854 0.46763602E+03  0.11272029E+05                                 9.947820                            7.210516       0.099054       1.983130                    0.999748      30.901221      91.953058       0.609475       0.416923      -1.056738       0.084062       0.024569       0.039551       0.096095      -0.005673       0.024086      -0.004668       0.051142       0.092523      -0.041680      -0.005588       0.047268             12.043747      13.190966       2.630014      -2.763992       5.751451      -2.070026      17.188823           0.077085
           84              C       4.119758      10.257218       4.963810      -0.051001      37.501158 0.46468616E+03  0.11184875E+05                                 9.875511                            7.193272       0.097574       1.984462                    0.999699      30.807233      91.651997       0.609411       0.417565      -1.056175      -0.071006      -0.034140      -0.057887       0.097767      -0.025594       0.029018       0.008996       0.036291       0.004576      -0.043783       0.000183       0.043601             11.887286      11.857019      -4.153616       1.710519      15.681047       4.034048       8.123791           0.075781
           85              C       2.754686      -4.701780       9.469367      -0.049857      37.556859 0.46535459E+03  0.11206490E+05                                 9.890850                            7.202363       0.091122       1.982239                    0.999700      30.829457      91.780866       0.608448       0.418020      -1.055746      -0.005081       0.089856      -0.038180       0.097763      -0.021461       0.012793      -0.017714      -0.034720       0.086566      -0.042275      -0.001742       0.044017             11.910631       4.876549      -0.337956       1.076945      13.770175       3.160865      17.085168           0.074775
           86              C       3.387127       0.359078       7.063838      -0.048730      37.416230 0.46462624E+03  0.11184806E+05                                 9.866599                            7.198630       0.096707       1.984769                    0.999657      30.796308      91.671534       0.608351       0.418242      -1.055584      -0.008035      -0.077575       0.058728       0.097629      -0.030168       0.002942      -0.029940       0.004391       0.000701      -0.041738      -0.001793       0.043530             11.863740      17.798375      -1.964729      -3.174164       9.713598      -2.985110       8.079247           0.083323
           87              C       4.469340       5.172717       3.842834      -0.051645      37.635507 0.46686717E+03  0.11253963E+05                                 9.909670                            7.218958       0.090384       1.981903                    0.999659      30.882792      92.036173       0.607025       0.418588      -1.055207       0.087000       0.021992      -0.038605       0.097689       0.021618      -0.003913      -0.029971      -0.000594      -0.087505      -0.045072       0.000278       0.044795             11.927841      13.015993      -3.524035      -0.996185      16.009976      -3.845497       6.757553           0.077764
           88              C       9.029947       6.114311       0.662723      -0.049292      37.542000 0.46444883E+03  0.11179131E+05                                 9.891559                            7.196237       0.095253       1.984242                    0.999668      30.794278      91.650707       0.608600       0.418123      -1.055690      -0.070456      -0.033086       0.057764       0.096930       0.037227       0.007836      -0.012973       0.030786      -0.021480      -0.043085      -0.000789       0.043874             11.924824      11.852534       3.550647       2.618216       6.532989       1.268333      17.388950           0.075181
           89              C      -2.155503       3.607581      11.364925      -0.050937      37.515230 0.46488054E+03  0.11191398E+05                                 9.880957                            7.196760       0.093842       1.983397                    0.999690      30.811571      91.690514       0.608975       0.417796      -1.055965      -0.008481      -0.077578      -0.058945       0.097800       0.021938       0.013129      -0.002165      -0.067345      -0.017784      -0.042054      -0.001158       0.043212             11.891637       4.877229       1.090377      -0.258345      13.531790      -3.020160      17.265892           0.076457
           90              C      -1.523104      -1.006127       8.184814      -0.053721      37.801134 0.46715436E+03  0.11256946E+05                                 9.924393                            7.205214       0.099873       1.983558                    0.999747      30.880388      91.861640       0.609932       0.416739      -1.056908      -0.007358       0.086968       0.041219       0.096522       0.020285       0.025633       0.015383      -0.024620      -0.080607      -0.042223      -0.004600       0.046823             11.994968      18.074798      -1.917212       3.365819      11.137255       2.146049       6.772851           0.078429
           91              C       4.469340       0.741693       6.401114      -0.051102      37.510371 0.46487900E+03  0.11190254E+05                                 9.876442                            7.194712       0.095390       1.983761                    0.999697      30.808332      91.646985       0.609379       0.417559      -1.056218       0.087398      -0.043757      -0.000127       0.097740      -0.014763       0.016203      -0.032845       0.007494      -0.054999      -0.041857      -0.001685       0.043543             11.883881      12.942941       0.970948      -3.480247      12.434790      -5.957959      10.273912           0.076441
           92              C       9.029947      -2.483167       5.626534      -0.050168      37.474729 0.46578641E+03  0.11219581E+05                                 9.874530                            7.206845       0.088813       1.981672                    0.999666      30.832498      91.803358       0.608109       0.418153      -1.055654      -0.071128       0.065785       0.000392       0.096887      -0.011130       0.036735      -0.004110       0.020243      -0.064711      -0.042861      -0.002316       0.045177             11.875158      11.767123       0.456732       4.355496      13.513777       5.310683      10.344573           0.079592
           93              C      -2.155503       8.038605       8.806644      -0.051248      37.635161 0.46674085E+03  0.11251074E+05                                 9.913283                            7.219927       0.089377       1.981785                    0.999651      30.879346      92.051026       0.606690       0.418814      -1.054979      -0.007924      -0.011733      -0.096756       0.097787       0.003182       0.026313      -0.020351      -0.040730       0.075965      -0.045291       0.000877       0.044414             11.935896       4.901457      -0.847806       0.770952      18.947997       0.174316      11.958236           0.077767
           94              C      -1.523104       7.591351       3.221004      -0.051786      37.759266 0.46532140E+03  0.11201642E+05                                 9.920477                            7.191745       0.101071       1.984706                    0.999742      30.823788      91.644522       0.610423       0.416818      -1.056869      -0.007913      -0.009414       0.095876       0.096661       0.012750       0.028830      -0.016465       0.026620       0.077192      -0.042664      -0.002613       0.045277             12.001224      18.052023       3.883983       0.038104       6.006372      -0.806939      11.945277           0.074346
           95              C      -5.351105       1.029903       9.469367      -0.049589      37.403466 0.46541000E+03  0.11208903E+05                                 9.860256                            7.203110       0.083454       1.979901                    0.999677      30.833676      91.817765       0.608335       0.418057      -1.055652       0.086115       0.022690      -0.038205       0.096903      -0.004181      -0.021805       0.004748       0.049536       0.092166      -0.040617      -0.004176       0.044793             11.846708      12.948284       2.561698       2.562011       5.682939       2.073563      16.908901           0.082674
           96              C      -0.790488       3.313110       7.063838      -0.051342      37.678315 0.46700381E+03  0.11257064E+05                                 9.913385                            7.216098       0.082910       1.978886                    0.999701      30.893330      92.039628       0.607695       0.418134      -1.055589      -0.071776      -0.035366       0.055903       0.097610      -0.024724      -0.031816      -0.006807       0.031821       0.000218      -0.042594      -0.002417       0.045011             11.942711      11.910842      -4.195808      -1.701515      15.755366      -4.070356       8.161925           0.076109
           97              C       7.664900       2.242283       2.558281      -0.050470      37.529164 0.46430028E+03  0.11171734E+05                                 9.881350                            7.189097       0.106555       1.987568                    0.999696      30.776831      91.504762       0.609822       0.417427      -1.056407      -0.007935       0.088879       0.038844       0.097321      -0.023888      -0.007937       0.018563      -0.033071       0.092603      -0.044523       0.000364       0.044159             11.916565       4.889794      -0.257858      -1.102617      13.896294      -3.150380      16.963607           0.076001
           98              C       8.297373       7.303186       4.963810      -0.051440      37.594197 0.46549052E+03  0.11210261E+05                                 9.898767                            7.203386       0.097064       1.984371                    0.999680      30.827836      91.769495       0.608426       0.418017      -1.055778      -0.008120      -0.077405      -0.058999       0.097665      -0.031463      -0.001104       0.030836       0.003385       0.004433      -0.044177       0.000117       0.044060             11.926603      17.892865      -1.985815       3.243500       9.742065       2.986749       8.144880           0.075876
           99              C      -0.440891      -1.771370       8.184814      -0.049626      37.544459 0.46375390E+03  0.11155761E+05                                 9.885040                            7.184028       0.098490       1.984970                    0.999704      30.772792      91.493437       0.610119       0.417330      -1.056425       0.086384       0.021636       0.039326       0.097349       0.021523       0.003136       0.029021      -0.001250      -0.081448      -0.043104      -0.000244       0.043348             11.927026      13.041286      -3.565027       0.942449      16.009761       3.868449       6.730032           0.074447
          100              C       4.119758      -0.829717      11.364925      -0.055247      37.868335 0.46821385E+03  0.11289988E+05                                 9.938826                            7.215920       0.098698       1.982880                    0.999746      30.921886      92.045544       0.609097       0.417033      -1.056617      -0.071812      -0.031000      -0.056250       0.096343       0.039838      -0.005977       0.009972       0.031326      -0.027764      -0.042261      -0.005181       0.047442             12.012090      11.923778       3.515102      -2.796303       6.530111      -1.242546      17.582379           0.078020
          101              C       2.754686      10.551609       0.662723      -0.048536      37.426970 0.46457700E+03  0.11184401E+05                                 9.871021                            7.199031       0.095677       1.984469                    0.999654      30.802038      91.720622       0.608176       0.418333      -1.055425      -0.008641      -0.077827       0.058401       0.097685       0.020666      -0.012718       0.002892      -0.069263      -0.018984      -0.041934      -0.001567       0.043500             11.869620       4.881405       1.099328       0.335242      13.500289       2.921096      17.227166           0.083507
          102              C       3.387127       5.937960       3.842834      -0.049851      37.536605 0.46532542E+03  0.11204523E+05                                 9.884589                            7.201337       0.092170       1.982586                    0.999703      30.820779      91.720728       0.608652       0.417927      -1.055907      -0.009411       0.088272      -0.040804       0.097701       0.017828      -0.023885      -0.014056      -0.023861      -0.086713      -0.042038      -0.001991       0.044029             11.900404      17.890937      -1.802752      -3.397244      11.091826      -2.134511       6.718448           0.074585
          103              C      -4.825725       5.981019       4.427377       0.353052      21.047011 0.26384742E+03  0.56067000E+04                                 7.122217                            5.724348      -0.438555       1.895021                    0.998451      25.118251      74.195753       0.618901       0.465726      -1.010530      -0.017842      -0.035029       0.051086       0.064461      -0.011761      -0.016512      -0.001278      -0.023689      -0.009758      -0.026176       0.006236       0.019940              8.114637       9.317082      -0.709379       0.938571       8.088005       2.041366       6.938824          -0.003182
          104              C      -4.053845       4.843565       3.823589      -0.418900      33.839999 0.58181371E+03  0.14659293E+05                                 8.691719                            7.619317       0.212268       2.008892                    0.998196      33.772198      99.339103       0.649677       0.374179      -1.096972      -0.014945       0.028972       0.014522       0.035688      -0.008295      -0.008644       0.026007       0.016038      -0.017790      -0.031505       0.002865       0.028641              9.231531       9.388737      -0.155424       0.780297      10.142144       0.164677       8.163712           0.041469
          105              C      -2.572895       4.388066       7.600271       0.349140      21.060596 0.26370478E+03  0.56102750E+04                                 7.172850                            5.762829      -0.490618       1.875607                    0.998397      25.354857      75.260975       0.609614       0.472264      -1.005693      -0.025462      -0.026883      -0.046191       0.059200      -0.005782      -0.009302       0.010964       0.035338      -0.004645      -0.022622      -0.001739       0.024362              8.169870       8.770182      -0.931690      -1.612199       8.771393      -1.573093       6.968037          -0.003150
          106              C      -3.902581       4.736667       8.204059      -0.418936      33.861469 0.58348179E+03  0.14718809E+05                                 8.711275                            7.645244       0.185532       2.001242                    0.997938      33.826963      99.713318       0.646359       0.375653      -1.095376       0.035437      -0.006335      -0.008714       0.037039      -0.014121      -0.022674      -0.006800       0.004294      -0.011620      -0.029962       0.004867       0.025095              9.237770      10.196948       0.069443       0.132265       9.199805      -0.835492       8.316557           0.043008
          107              C       7.314325       2.675616       4.634253       0.357835      20.914495 0.26267893E+03  0.55704718E+04                                 7.062774                            5.688589      -0.396966       1.911952                    0.998493      24.877698      73.186400       0.625208       0.461971      -1.013524       0.066099       0.003027       0.006253       0.066464      -0.000001      -0.000903       0.019696       0.028066       0.018596      -0.028363       0.010845       0.017518              8.036049       5.087174      -0.305872      -0.538199       9.540498      -0.045068       9.480475          -0.003691
          108              C       7.100250       3.418650       5.921211      -0.416640      33.475836 0.57568462E+03  0.14457444E+05                                 8.612865                            7.573106       0.246145       2.021944                    0.998268      33.546646      98.312635       0.652837       0.373590      -1.098092       0.001720      -0.020387      -0.032834       0.038686      -0.008780      -0.018321       0.006472      -0.023947       0.036543      -0.027549       0.001941       0.025608              9.122229       8.072318       0.468841       0.716671       9.619073       0.049048       9.675296           0.042277
          109              C      -4.825725       0.843781       7.393395       0.349996      21.095336 0.26375261E+03  0.56095220E+04                                 7.163659                            5.747708      -0.468008       1.882789                    0.998422      25.317218      75.048869       0.613131       0.469704      -1.007424      -0.018204       0.061429      -0.003490       0.064164      -0.007348      -0.018107      -0.008675      -0.007697       0.028562      -0.024752       0.003409       0.021343              8.170961       9.377805       1.179687      -0.140045       5.492026       0.527283       9.643054          -0.002638
          110              C      -4.053845       0.889600       6.106437      -0.420839      34.038623 0.58510471E+03  0.14767165E+05                                 8.721455                            7.628573       0.198651       2.002465                    0.998308      33.924063      99.961969       0.650666       0.372979      -1.097544      -0.013558       0.002363       0.029980       0.032988      -0.003338      -0.013055       0.012133       0.041283       0.057947      -0.033110       0.001978       0.031132              9.277681       9.529534       0.742317       0.315082       8.424747      -0.762582       9.878763           0.040179
          111              C       0.084517       7.787883       4.634253       0.354658      20.994001 0.26286166E+03  0.55796075E+04                                 7.110564                            5.713834      -0.428449       1.899693                    0.998468      25.038131      73.878565       0.619542       0.465757      -1.010680      -0.017601       0.061657       0.005441       0.064350      -0.007840       0.019328       0.005798      -0.016067       0.021561      -0.026748       0.007426       0.019321              8.103922       9.281270       1.158806       0.132746       5.431753      -0.509419       9.598742          -0.003079
          112              C       0.856414       7.833726       5.921211      -0.418544      33.748268 0.58018026E+03  0.14608888E+05                                 8.679139                            7.612947       0.203947       2.007591                    0.998026      33.725850      99.194079       0.649349       0.374605      -1.096583      -0.016308      -0.006041      -0.033818       0.038028       0.000893       0.012877      -0.015445       0.035598       0.045678      -0.031251       0.002844       0.028407              9.209145       9.287934       0.750125      -0.244854       8.531803       0.772887       9.807698           0.042502
          113              C       7.247524      -2.556092       4.427377       0.354616      20.979021 0.26324129E+03  0.55909806E+04                                 7.105866                            5.717399      -0.428219       1.899331                    0.998472      25.078905      74.077012       0.619295       0.465666      -1.010495      -0.027211      -0.027838       0.051935       0.064904      -0.003546       0.003753      -0.015538       0.034042       0.000145      -0.026263       0.006767       0.019496              8.087637       8.648353      -0.919146       1.624100       8.722342       1.553195       6.892217          -0.003468
          114              C       5.917830      -2.207502       3.823589      -0.417947      33.716004 0.58017993E+03  0.14606224E+05                                 8.664678                            7.605831       0.220864       2.012187                    0.998246      33.717780      99.102495       0.650682       0.373906      -1.097295       0.033101      -0.004204       0.014352       0.036323      -0.011395       0.025951       0.002073       0.000173      -0.011140      -0.029729       0.002410       0.027319              9.189494      10.117420       0.127847      -0.075988       9.332539       0.780879       8.118523           0.041730
          115              C       2.404083      -4.268486       7.393395       0.351815      21.035248 0.26377409E+03  0.56090492E+04                                 7.144549                            5.744410      -0.470787       1.883712                    0.998431      25.230718      74.740806       0.613987       0.469127      -1.007921       0.060783       0.002726      -0.005885       0.061128      -0.003169       0.002131      -0.019692       0.014664       0.033619      -0.024078       0.001292       0.022786              8.134424       5.162884      -0.319458       0.514878       9.649815       0.010158       9.590574          -0.003452
          116              C       2.189991      -3.525476       6.106437      -0.418942      33.812257 0.58223299E+03  0.14677042E+05                                 8.698483                            7.634082       0.193237       2.003965                    0.997979      33.786663      99.506560       0.647316       0.375360      -1.095768      -0.001000      -0.018988       0.032212       0.037405      -0.011544       0.013979      -0.006444      -0.030862       0.047408      -0.030091       0.004251       0.025840              9.226195       8.171943       0.455296      -0.740537       9.748431      -0.074786       9.758210           0.042967
          117              C       4.994736      -0.963079       7.600271       0.347685      21.145167 0.26480097E+03  0.56379227E+04                                 7.179666                            5.764555      -0.474960       1.879093                    0.998403      25.400065      75.357773       0.611313       0.470591      -1.006857      -0.020953      -0.033584      -0.050706       0.064328      -0.014875       0.010475      -0.001318      -0.027469      -0.002588      -0.023548       0.001476       0.022072              8.178717       9.402783      -0.725304      -0.922978       8.157047      -2.059135       6.976322          -0.002041
          118              C       5.766625      -2.100522       8.204059      -0.424044      34.214335 0.58901123E+03  0.14892552E+05                                 8.743435                            7.642365       0.189279       1.997124                    0.998397      34.080747     100.559121       0.651474       0.371846      -1.098229      -0.020892       0.019440      -0.013274       0.031473      -0.017102       0.006394      -0.027717       0.018690      -0.003327      -0.034810       0.000642       0.034168              9.305538       9.426185      -0.333397      -1.082319       9.990986      -0.261481       8.499443           0.039203
          119              C       4.994736       7.063595       2.966018       0.351940      21.018971 0.26350017E+03  0.56016715E+04                                 7.142638                            5.743497      -0.469967       1.884084                    0.998433      25.222264      74.701161       0.613714       0.469465      -1.007757      -0.016664      -0.024743      -0.053357       0.061129       0.019811      -0.006305      -0.005810      -0.015119       0.016307      -0.024051       0.001469       0.022582              8.131390       9.303333      -0.464240      -1.094205       9.021567      -1.539102       6.069270          -0.003407
          120              C       5.766625       8.155205       2.282848      -0.418896      33.794393 0.58211239E+03  0.14672848E+05                                 8.694330                            7.632892       0.195156       2.004664                    0.997983      33.777009      99.465511       0.647435       0.375321      -1.095826      -0.016976      -0.024688       0.022471       0.037452       0.007717      -0.010167      -0.009906      -0.009259      -0.077656      -0.029931       0.004329       0.025602              9.218639       9.257745      -0.586603      -0.586093       8.861671      -0.895397       9.536499           0.042926
          121              C       7.247524       5.112267       0.000000       0.354854      20.993271 0.26292229E+03  0.55817391E+04                                 7.109391                            5.713115      -0.430224       1.899060                    0.998467      25.047571      73.934633       0.619747       0.465532      -1.010708      -0.027709       0.058072      -0.000681       0.064347       0.004860       0.000173       0.000939       0.006985      -0.079550      -0.026541       0.007291       0.019250              8.103098       8.671163       1.859558      -0.033094       6.006380      -0.010084       9.631750          -0.003328
          122              C       5.917830       4.415077       0.000000      -0.418442      33.760346 0.58046078E+03  0.14618023E+05                                 8.682650                            7.615975       0.203124       2.007314                    0.998025      33.729514      99.218650       0.649054       0.374722      -1.096474       0.035958       0.012519      -0.001902       0.038122       0.029706       0.000126       0.000045       0.004324       0.009627      -0.031389       0.003209       0.028181              9.215064      10.173062      -0.162769      -0.068224       7.780331       0.083784       9.691799           0.042502
          123              C       2.404083       8.537111       0.000000       0.347464      21.160318 0.26510998E+03  0.56462372E+04                                 7.180878                            5.765606      -0.475972       1.878635                    0.998401      25.410287      75.403579       0.611615       0.470214      -1.007043       0.064212      -0.003444       0.001588       0.064323      -0.001199      -0.003179      -0.000994      -0.021199      -0.069496      -0.023605       0.001341       0.022264              8.179283       5.196123       0.640824       0.007467       9.652657       0.010432       9.689068          -0.002079
          124              C       2.189991       7.051068       0.000000      -0.423879      34.223238 0.58892146E+03  0.14890395E+05                                 8.746009                            7.642050       0.187310       1.996411                    0.998394      34.088825     100.598336       0.651424       0.371872      -1.098159       0.008649       0.029749       0.004886       0.031363       0.023900      -0.003000       0.001913      -0.050008       0.000594      -0.035035       0.000532       0.034503              9.310740       8.043181      -0.793882      -0.248229       9.838556       0.047464      10.050481           0.039249
          125              C       0.084517       0.119524       9.061630       0.354359      20.983418 0.26322227E+03  0.55898382E+04                                 7.107810                            5.718481      -0.426149       1.900063                    0.998473      25.068373      74.013434       0.619098       0.465876      -1.010497      -0.020178      -0.025458       0.056190       0.064904       0.019851       0.002930       0.004595      -0.016479       0.030052      -0.026502       0.006915       0.019587              8.089543       9.291993      -0.442394       1.103261       8.964470       1.519472       6.012166          -0.003137
          126              C       0.856414       1.211147       9.744800      -0.418204      33.713668 0.58009602E+03  0.14603130E+05                                 8.662830                            7.604078       0.221472       2.012367                    0.998248      33.717305      99.087718       0.650932       0.373787      -1.097415      -0.020672      -0.023174      -0.018529       0.036162       0.010919       0.010122       0.008381      -0.007097      -0.078951      -0.029642       0.001977       0.027665              9.185574       9.203028      -0.629261       0.724165       8.911187       0.800028       9.442508           0.041730
          127              N      -4.307195       6.851821       5.298179      -0.348260      43.088638 0.59416598E+03  0.14939372E+05                                10.435833                            7.939910      -0.228140       1.934807                    0.996239      30.147749      86.488509       0.612247       0.397882      -1.088208      -0.103449       0.020524      -0.038390       0.112235      -0.013024      -0.014480       0.054727      -0.027569      -0.079586      -0.061174      -0.005266       0.066440             12.875783      17.696666       0.910650       5.435818       9.687938       3.778652      11.242745           0.259632
          128              N      -1.924747       5.167189       6.729469      -0.349715      43.285637 0.59746933E+03  0.15047164E+05                                10.466286                            7.961118      -0.225358       1.933356                    0.996528      30.270288      86.985085       0.611369       0.397799      -1.087983       0.055871      -0.089952       0.037340       0.112282      -0.002414      -0.056381      -0.005958       0.035914      -0.069213      -0.059744      -0.005691       0.065435             12.912190      10.074813      -1.807531      -1.789300      17.487908      -6.382062      11.173849           0.260977
          129              N       7.441985       1.347898       4.554870      -0.346580      43.007187 0.59188210E+03  0.14862957E+05                                10.415719                            7.919162      -0.204889       1.942588                    0.996432      30.072832      86.130100       0.613877       0.397333      -1.088926      -0.004880       0.058445      -0.096228       0.112692       0.007891      -0.025268       0.039425      -0.074404       0.057274      -0.060760      -0.003438       0.064197             12.855638       5.998656      -1.183687      -0.507085      18.399928      -4.658020      14.168331           0.262691
          130              N       8.610637       0.521574       7.472778      -0.351793      43.705571 0.60264329E+03  0.15214182E+05                                10.539791                            7.998665      -0.237408       1.927405                    0.996645      30.401980      87.543528       0.609413       0.398113      -1.087486       0.054997       0.016009       0.097502       0.113082       0.025040      -0.041987       0.007069       0.055765       0.055521      -0.054900      -0.007388       0.062289             13.028037      17.985413       3.141843       4.238064       6.794460       2.107583      14.304240           0.265399
          131              N       0.603031       8.106607       3.444718      -0.349191      43.354827 0.59717294E+03  0.15035412E+05                                10.482296                            7.961128      -0.234181       1.931499                    0.996343      30.221486      86.786796       0.611238       0.397997      -1.088023      -0.104224      -0.042857       0.002555       0.112721      -0.008093       0.018580      -0.003744       0.059352       0.175546      -0.060031      -0.004199       0.064230             12.953496      17.755838       4.287733      -3.560866       7.615225      -2.579170      13.489424           0.262009
          132              N       2.985489      10.188464       4.188027      -0.348948      43.104671 0.59567786E+03  0.14985348E+05                                10.426940                            7.944979      -0.202708       1.941196                    0.996642      30.189199      86.601050       0.612697       0.397379      -1.088665       0.055779       0.077582       0.061011       0.113369      -0.047615       0.024863       0.011775       0.046662      -0.041748      -0.058584      -0.004466       0.063049             12.839473      10.014490      -0.632545       2.473390      18.184290       5.839452      10.319639           0.264413
          133              N       2.531759      -3.673363       8.582930      -0.346295      42.963005 0.59310728E+03  0.14907123E+05                                10.412056                            7.933085      -0.222158       1.936380                    0.996411      30.142711      86.477004       0.612440       0.397908      -1.088117      -0.005194      -0.111638       0.000510       0.111760      -0.022843       0.013221      -0.014181      -0.039511       0.179226      -0.060399      -0.004854       0.065254             12.821999       5.931481       0.021555       1.198153      19.187958       4.090015      13.346558           0.263600
          134              N       3.700401      -0.733226       7.839621      -0.349795      43.278534 0.59757004E+03  0.15053028E+05                                10.476384                            7.969724      -0.258211       1.924166                    0.996127      30.263088      87.024860       0.610017       0.398592      -1.087247       0.056288       0.076204      -0.059724       0.111992      -0.051220      -0.000157      -0.033180       0.019802      -0.053204      -0.060269      -0.006391       0.066660             12.923683      17.873375       2.123251      -4.731019      10.548284      -4.246185      10.349390           0.258850
          135              N       5.513254       5.874069       3.284751      -0.349914      43.263427 0.59622233E+03  0.15005322E+05                                10.459994                            7.949208      -0.218172       1.936390                    0.996413      30.224947      86.775581       0.612348       0.397439      -1.088418      -0.103576       0.022149       0.037880       0.112487       0.018883      -0.003533      -0.049352      -0.035088      -0.099452      -0.059819      -0.005487       0.065306             12.910840      17.754959      -5.178239      -1.954745      14.152254      -1.212994       6.825308           0.259601
          136              N       7.895684       5.476844       1.110152      -0.349344      43.339606 0.59691705E+03  0.15026041E+05                                10.473232                            7.954957      -0.216899       1.936568                    0.996513      30.219206      86.746934       0.612044       0.397551      -1.088424       0.053819       0.013905      -0.098179       0.112822       0.047276       0.027214      -0.006170       0.054917      -0.020908      -0.058637      -0.005687       0.064323             12.946653      10.055525       2.434471      -0.724355       7.255145       0.480962      21.529289           0.262024
          137              N      -2.378435       2.325691      10.917496      -0.348089      43.164687 0.59628746E+03  0.15008859E+05                                10.442616                            7.953336      -0.214109       1.936980                    0.996693      30.236446      86.842185       0.611702       0.397809      -1.088057      -0.004753       0.057609       0.096975       0.112896       0.014264       0.013641      -0.024666      -0.099223      -0.015479      -0.055347      -0.006703       0.062050             12.855864       5.990212       1.054599      -0.649699      11.302189       0.464393      21.275192           0.267030
          138              N      -1.209823       0.211878       8.742897      -0.347459      43.129677 0.59423362E+03  0.14941891E+05                                10.443959                            7.941740      -0.230415       1.933854                    0.996306      30.152090      86.510755       0.612001       0.398020      -1.088085       0.057422      -0.090391      -0.034623       0.112546       0.025416       0.046987       0.019057      -0.002790      -0.094027      -0.060868      -0.003874       0.064742             12.888122      17.861187      -5.137349       0.502925      14.025290       2.240874       6.777890           0.261906
          139              N       5.513254      -0.092294       6.729469      -0.347561      43.194125 0.59577642E+03  0.14992917E+05                                10.449152                            7.949290      -0.215277       1.936778                    0.996682      30.227308      86.809593       0.611926       0.397745      -1.088091      -0.104349       0.021996       0.035678       0.112452      -0.010121       0.010308      -0.049634      -0.033867      -0.075987      -0.054877      -0.006934       0.061812             12.876464      17.762913       0.894176      -5.351392       9.726428      -3.815865      11.140053           0.267119
          140              N       7.895684      -1.776953       5.298179      -0.349455      43.360060 0.59708273E+03  0.15034537E+05                                10.484813                            7.962112      -0.239150       1.930005                    0.996303      30.236041      86.869695       0.610938       0.398156      -1.087772       0.050569      -0.093384      -0.037319       0.112563      -0.002876       0.055477       0.002946       0.039535      -0.082890      -0.060676      -0.005673       0.066349             12.957401       9.989859      -1.804838       1.768428      17.545253       6.500986      11.337090           0.260054
          141              N      -2.378435       8.292053       7.472778      -0.350223      43.243620 0.59649927E+03  0.15013929E+05                                10.455965                            7.951616      -0.217182       1.936637                    0.996418      30.228500      86.788499       0.612195       0.397495      -1.088387      -0.006856       0.056317       0.097495       0.112801       0.002844       0.025279      -0.038744      -0.078180       0.059517      -0.060212      -0.005282       0.065494             12.899332       6.042685      -1.165575       0.502171      18.459738       4.630891      14.195573           0.259501
          142              N      -1.209823       7.465675       4.554870      -0.347801      43.157785 0.59459649E+03  0.14950391E+05                                10.440649                            7.937993      -0.208440       1.940136                    0.996522      30.149869      86.447673       0.612979       0.397402      -1.088720       0.055535       0.013223      -0.097319       0.112827       0.027594       0.044167      -0.010601       0.051884       0.052348      -0.058745      -0.004356       0.063101             12.893255      17.740810       3.029629      -4.191335       6.691838      -2.033082      14.247117           0.263275
          143              N      -4.307195       1.162528       8.582930      -0.351272      43.546491 0.60118586E+03  0.15169959E+05                                10.526213                            7.997323      -0.270602       1.918997                    0.996148      30.351135      87.408759       0.608441       0.398944      -1.086793      -0.103934      -0.041792      -0.002890       0.112059      -0.002901      -0.021177       0.007369       0.060053       0.178759      -0.060318      -0.006543       0.066860             13.007976      17.883817       4.267213       3.643246       7.610017       2.576682      13.530092           0.259595
          144              N      -1.924747       3.244370       7.839621      -0.347378      43.098013 0.59484992E+03  0.14964591E+05                                10.439352                            7.946471      -0.232913       1.932309                    0.996396      30.200966      86.734812       0.611612       0.398082      -1.087801       0.055340       0.076865      -0.058833       0.111499      -0.047770      -0.031800      -0.010173       0.041979      -0.044582      -0.060675      -0.004901       0.065576             12.865378      10.067258      -0.665324      -2.460042      18.186522      -5.908472      10.342356           0.261906
          145              N       7.441985       3.270717       3.444718      -0.348656      43.162204 0.59444083E+03  0.14943691E+05                                10.437724                            7.934677      -0.200792       1.942664                    0.996520      30.138257      86.372201       0.613445       0.397174      -1.089008      -0.004810      -0.113231       0.001772       0.113347      -0.024555      -0.006023       0.015135      -0.033694       0.180154      -0.059830      -0.004320       0.064150             12.889525       6.022981       0.138407      -1.272280      19.319735      -4.176061      13.325860           0.262114
          146              N       8.610637       6.210867       4.188027      -0.348628      43.213127 0.59521821E+03  0.14971115E+05                                10.447354                            7.940776      -0.203343       1.941099                    0.996593      30.184640      86.584404       0.612981       0.397266      -1.088727       0.054848       0.077948       0.060743       0.113022      -0.052024       0.002838       0.026256       0.020318      -0.044346      -0.057513      -0.005744       0.063256             12.893327      17.764011       2.117589       4.711665      10.552837       4.286197      10.363132           0.264028
          147              N       0.603031      -1.070008       8.742897      -0.348794      43.141628 0.59556944E+03  0.14981253E+05                                10.434356                            7.943939      -0.202526       1.941345                    0.996641      30.181078      86.560860       0.612801       0.397348      -1.088737      -0.104976       0.020924      -0.037190       0.113317       0.016239       0.001381       0.049500      -0.034669      -0.091761      -0.058506      -0.004670       0.063176             12.863648      17.733212      -5.097302       1.943723      14.074861       1.253264       6.782870           0.263654
          148              N       2.985489      -1.467192      10.917496      -0.349336      43.334657 0.59730385E+03  0.15040172E+05                                10.478559                            7.962501      -0.234710       1.931255                    0.996338      30.229259      86.825406       0.611102       0.398048      -1.087942       0.053070       0.012648       0.098666       0.112745       0.048495      -0.026432       0.008501       0.052997      -0.023105      -0.060132      -0.003956       0.064087             12.939400      10.065603       2.428396       0.626140       7.261638      -0.572603      21.490958           0.262460
          149              N       2.531759       9.269727       1.110152      -0.349885      43.280254 0.59764413E+03  0.15055719E+05                                10.477147                            7.970722      -0.258086       1.924152                    0.996129      30.267424      87.046468       0.609907       0.398643      -1.087187      -0.005893       0.054165      -0.097816       0.111967       0.020098      -0.012408       0.021521      -0.110203      -0.018632      -0.060511      -0.006350       0.066861             12.921793       6.054918       1.027319       0.724499      11.254859      -0.445002      21.455601           0.258747
          150              N       3.700401       7.155955       3.284751      -0.346169      42.953489 0.59301258E+03  0.14903853E+05                                10.409927                            7.932153      -0.222457       1.936349                    0.996407      30.138205      86.455915       0.612522       0.397878      -1.088159       0.053943      -0.090729       0.036794       0.111783       0.025632      -0.043541      -0.019834       0.005379      -0.108583      -0.060157      -0.004875       0.065033             12.818686      17.639323      -5.115528      -0.616348      14.076085      -2.223103       6.740649           0.263705

******************************************************
Auxiliary information for the entire system
The total spin magnetic moment of the unit cell is   11.912274
The total net atomic charge of the unit cell is   0.000003
Accuracy of reproducing the electrostatic potential in the unit cell:
  The inner radius (bohr) =    5.0000
  The outer radius (bohr) =   12.0000
  Valid grid points have density less than (e/(bohr^3)) =    0.0001
  The number of valid grid points were=       183169
  The rms potential error without charges in kcal/mol is=      1.23816
  The rms potential error with partial charges in kcal/mol is=      0.50879
  The RRMSE value at monopole order=      0.41092
  The rms potential error with partial charges and cloud penetration in kcal/mol is=      0.50619
  The RRMSE value at monopole order with cloud penetration is=      0.40883
  The rms potential error with partial charges and atomic dipoles in kcal/mol is=      0.37185
  The RRMSE value at dipole order=      0.30033
  The rms potential error with partial charges, atomic dipoles and cloud penetration in kcal/mol is=      0.37031
  The RRMSE value at dipole order with cloud penetration=      0.29908

******************************************************
The electron densities and ab initio electrostatic potential were computed in VASP using the PBE functional and
projector augmented wave method. See the main text of the journal article for a description of computational details.
The atomic charges, dipoles, and quadrupoles were computed with the DDEC6 method as described in
(a) T. A. Manz and N. Gabaldon Limas, RSC Adv. 6 (2016) 47771-47801 DOI: 10.1039/c6ra04656h
(b) N. Gabaldon Limas and T. A. Manz, RSC Adv. 8 (2018) 2678-2707 DOI: 10.1039/c7ra11829e.
For each atom in the material, the electron cloud parameters were fit to the spherically averaged atom-in-material
electron density using radial positions for which this density was between 10^-4 and 10^-2 electrons per cubic bohr.
The polarizabilities, dispersion coefficients, and quantum Drude oscillator (QDO) parameters were fit using the MCLF method.
The magnetic structure of the system was optimized in VASP from the default ferromagnetic initial guess using spin polarization.
The atomic spin moments (ASMs) were computed on this optimized magnetic structure using the DDEC6 partition as inputs
to the method of T. A. Manz and D. S. Sholl, J. Chem. Theory Comput. 7 (2011) 4146-4164 DOI: 10.1021/ct200539n.
The RMSE and RRMSE were computed using a uniform grid with Ewald summation.
