# Supplementary material for: A collection of forcefield precursors for metal–organic frameworks
Source: RSC Adv. 2019 Nov 13;9(63):36492–507. doi: 10.1039/c9ra07327b (PMC9075174; doi:10.1039/c9ra07327b)
Supplement: RA-009-C9RA07327B-s4000 [file RA-009-C9RA07327B-s4000.xyz]

  158
jmolscript: load "" {1 1 1} spacegroup "x,y,z" unitcell [{     16.538800     0.000000     0.000000 }, {      8.269381    15.618406     0.000000 }, {      8.269381    -0.000006    15.618406 }]
In    14.855221     0.289405     9.419461     1.367567
In    14.855207    15.328995     6.198945     1.367710
In    26.491737     9.419455    15.328997     1.367089
In     9.952959     6.198945     0.289409     1.367437
H      1.480220     0.665344     1.258844     0.109562
H      9.759527    14.720347     1.091727     0.108141
H     10.912278    15.245125     2.987801     0.137148
H     26.948294    15.168593     6.972056     0.136504
H     23.759616    15.552807     4.526214     0.147754
H     21.920505     9.422581     7.479655     0.112561
H     20.845481     9.709960     8.594809     0.109114
H     22.350510    11.304599     8.927481     0.147419
H     24.662629    12.279186    12.076152     0.146083
H     24.045737     8.354281    11.237443     0.163455
H     18.018987    14.953056    14.359562     0.109149
H      9.759527     0.898053    14.526679     0.108413
H     10.912284     0.373275    12.630605     0.138566
H     10.409510     0.449807     8.646350     0.136773
H      7.220827     0.065593    11.092192     0.147609
H     21.920508     6.195819     8.138751     0.112762
H     20.845488     5.908440     7.023597     0.109351
H      5.811721     4.313801     6.690925     0.147993
H      8.123850     3.339214     3.542254     0.146638
H      7.506947     7.264119     4.380963     0.163513
H     23.327958     1.258838    14.953062     0.109810
H     15.048652     1.091726     0.898058     0.107967
H     13.895896     2.987801     0.373280     0.138218
H     14.398670     6.972056     0.449810     0.136696
H     17.587354     4.526214     0.065597     0.147334
H     19.426458     7.479652     6.195822     0.112628
H     20.501479     8.594807     5.908443     0.108729
H     18.996450     8.927479     4.313804     0.147819
H     16.684323    12.076150     3.339215     0.146389
H     17.301216    11.237440     7.264121     0.163333
H     23.327959    14.359562     0.665344     0.109825
H     31.587419    14.526674    14.720348     0.109199
H     30.434666    12.630599    15.245126     0.137886
H     14.398650     8.646344    15.168596     0.136590
H     17.587328    11.092186    15.552809     0.147165
H     19.426453     8.138748     9.422584     0.113009
H     20.501476     7.023593     9.709963     0.110251
H     18.996444     6.690921    11.304602     0.147608
H     16.684322     3.542250    12.279191     0.146590
H     17.301223     4.380960     8.354285     0.163425
C      9.186456    15.496426     1.194652    -0.075476
C     25.516865    15.274956     3.543035     0.289959
C     10.350289    15.210296     3.727020    -0.249072
C     10.925507    15.090658     5.057396     0.029941
C     26.594365    15.174529     6.113356    -0.108781
C     25.145566    15.270426     5.971229     0.013090
C     24.665942    15.391156     4.661938    -0.198607
C     12.349497    15.066450     5.255906     0.530381
C     24.437538    15.462532     7.199460     0.551422
C     21.449149     9.041180     8.239022    -0.081078
C     23.053409     9.674974    10.029203     0.269627
C     22.856596    11.064856     9.669199    -0.223028
C     23.433798    11.990402    10.450432     0.031069
C     24.247506    11.623213    11.563868    -0.093708
C     24.421000    10.251136    11.880141     0.024810
C     23.875387     9.254526    11.081884    -0.196112
C     23.217139    13.415582    10.209440     0.570109
C     25.335760     9.898941    13.078853     0.559136
C      9.186459     0.121974    14.423754    -0.073950
C      8.978072     0.343444    12.075371     0.289797
C     10.350297     0.408104    11.891386    -0.250300
C     10.925518     0.527742    10.561010     0.027184
C     10.055578     0.443871     9.505050    -0.107507
C      8.606779     0.347974     9.647177     0.013643
C      8.127153     0.227244    10.956468    -0.198425
C     12.349509     0.551950    10.362500     0.532414
C      7.898755     0.155868     8.418946     0.548617
C     21.449153     6.577220     7.379384    -0.081911
C      6.514619     5.943426     5.589203     0.269874
C      6.317809     4.553544     5.949207    -0.223843
C      6.895015     3.627998     5.167974     0.031378
C      7.708725     3.995187     4.054538    -0.094433
C      7.882216     5.367264     3.738265     0.024939
C      7.336598     6.363874     4.536522    -0.196675
C      6.678358     2.202818     5.408966     0.570950
C      8.796978     5.719459     2.539553     0.559565
C     15.621722     1.194652     0.121980    -0.074561
C     15.830108     3.543035     0.343449     0.289180
C     14.457883     3.727020     0.408109    -0.249197
C     13.882662     5.057396     0.527746     0.028479
C     14.752602     6.113356     0.443875    -0.108110
C     16.201401     5.971229     0.347978     0.013545
C     16.681028     4.661938     0.227248    -0.197706
C     12.458671     5.255906     0.551954     0.530031
C     16.909426     7.199460     0.155872     0.548888
C     19.897812     8.239019     6.577223    -0.080712
C     18.293547    10.029201     5.943428     0.269344
C     18.490361     9.669197     4.553546    -0.223275
C     17.913157    10.450430     3.628000     0.031948
C     17.099446    11.563866     3.995188    -0.095360
C     16.925952    11.880138     5.367265     0.025967
C     17.471567    11.081881     6.363876    -0.196864
C     18.129817    10.209439     2.202820     0.570615
C     16.011189    13.078851     5.719460     0.559604
C     32.160487    14.423748    15.496426    -0.077004
C     15.830079    12.075365    15.274957     0.289264
C     14.457855    11.891380    15.210297    -0.250009
C     13.882638    10.561004    15.090660     0.030348
C     14.752580     9.505044    15.174531    -0.108709
C     16.201378     9.647171    15.270428     0.012898
C     16.681002    10.956462    15.391158    -0.196770
C     28.997447    10.362494    15.066452     0.528572
C     16.909405     8.418940    15.462534     0.550385
C     19.897810     7.379381     9.041183    -0.084419
C     18.293548     5.589199     9.674978     0.268857
C     18.490358     5.949203    11.064860    -0.223039
C     17.913153     5.167970    11.990406     0.031118
C     17.099446     4.054534    11.623218    -0.094424
C     16.925956     3.738262    10.251141     0.024779
C     17.471572     4.536519     9.254530    -0.196489
C     18.129810     5.408961    13.415586     0.570235
C     16.011197     2.539549     9.898946     0.560042
C      0.000000     0.000000     0.000000     0.081498
C     20.673481     7.809200     7.809203     0.096278
O     24.939993    15.365075     2.377121    -0.150557
O     14.913523     0.173518     7.066860    -0.510154
O     24.981663    15.378192     8.305556    -0.499724
O     12.766770    14.780164     6.430254    -0.490464
O     13.150141    15.283702     4.254610    -0.495299
O     22.405091     8.622918     9.269524    -0.195222
O     22.507956    13.775743     9.274834    -0.533099
O     23.894401    14.269440    10.834020    -0.501242
O     25.421594    10.704382    13.947705    -0.467507
O     25.790744     8.725218    13.044337    -0.530103
O      8.401198     0.253325    13.241285    -0.151769
O     14.913503    15.444882     8.551546    -0.508935
O      8.442883     0.240208     7.312850    -0.498453
O     12.766784     0.838236     9.188152    -0.491577
O     13.150151     0.334698    11.363796    -0.495467
O     22.405096     6.995482     6.348882    -0.194454
O      5.969174     1.842657     6.343572    -0.534040
O      7.355624     1.348960     4.784386    -0.501315
O      8.882816     4.914018     1.670701    -0.468313
O      9.251959     6.893182     2.574069    -0.529390
O     16.406983     2.377121     0.253331    -0.151988
O     26.433440     7.066854    15.444886    -0.509083
O     16.365298     8.305556     0.240211    -0.498293
O     12.041395     6.430254     0.838240    -0.490415
O     11.658029     4.254610     0.334702    -0.494740
O     18.941868     9.269521     6.995484    -0.194438
O     18.839003     9.274834     1.842660    -0.533221
O     17.452554    10.834019     1.348962    -0.501959
O     15.925353    13.947703     4.914019    -0.468002
O     15.556206    13.044334     6.893183    -0.530214
O     16.406951    13.241279    15.365075    -0.151156
O      9.894657     8.551546     0.173520    -0.509782
O     16.365280     7.312844    15.378195    -0.499063
O     28.580175     9.188146    14.780166    -0.489854
O     28.196802    11.363790    15.283704    -0.494260
O     18.941869     6.348879     8.622922    -0.192942
O     18.838992     6.343566    13.775746    -0.533929
O     17.452546     4.784381    14.269444    -0.500770
O     15.925361     1.670697    10.704387    -0.468423
O     15.556216     2.574066     8.725223    -0.529396

The following XYZ coordinates are in angstroms. Other properties are in atomic units.
The sperically averaged electron density of each atom fit to a function of the form exp(a - br)
eigen_1, eigen_2 and eigen_3 are the three eigenvalues of traceless quadrupole moment tensor
  atom number  atomic symbol              X              Y              Z     net charge C6 coefficient C8 coefficient C10 coefficient fluctuating dipole atomic polarizability isotropic forcefield polarizability              a              b squared Pearson coefficient          <r^3>          <r^4>         wp_QDO          m_QDO          q_QDO       dipole_x       dipole_y       dipole_z         dipole            Qxy            Qxz            Qyz     Q(x^2-y^2)  Q(3z^2 - R^2)        eigen_1        eigen_2        eigen_3 static polarizability      alpha(xx)      alpha(xy)      alpha(xz)      alpha(yy)      alpha(yz)      alpha(zz) atomic spin moment
            1             In      14.855221       0.289405       9.419461       1.367567     163.689436 0.38334010E+04  0.14055815E+06                                19.944914                           16.447437       1.320394       2.116324                    0.999416      73.902349     191.554058       0.631235       0.264633      -1.316927       0.001160      -0.004857       0.001547       0.005227      -0.001780       0.023210       0.002858       0.022228       0.015524      -0.018637      -0.011494       0.030131             25.656968      27.158055       4.327161      -8.795276      30.698287       0.450430      19.114562           0.005971
            2             In      14.855207      15.328995       6.198945       1.367710     163.769547 0.38355517E+04  0.14065885E+06                                19.952637                           16.453124       1.319819       2.116010                    0.999440      73.911193     191.601323       0.631054       0.264667      -1.316864       0.002213       0.004628      -0.001695       0.005403       0.001413      -0.023136       0.002843       0.021533       0.015785      -0.018352      -0.011546       0.029899             25.667902      27.167509      -4.330588       8.799478      30.712921       0.450119      19.123275           0.005971
            3             In      26.491737       9.419455      15.328997       1.367089     163.789696 0.38360331E+04  0.14068174E+06                                19.954237                           16.453994       1.323154       2.116840                    0.999429      73.925167     191.644746       0.631043       0.264662      -1.316863      -0.001776       0.002073       0.004961       0.005662      -0.022865      -0.001543      -0.002857       0.003259      -0.037683      -0.018352      -0.010867       0.029219             25.670869      27.171797       8.801719       4.331514      19.125003      -0.448621      30.715806           0.005974
            4             In       9.952959       6.198945       0.289409       1.367437     163.738813 0.38348793E+04  0.14062737E+06                                19.949267                           16.451084       1.321593       2.116490                    0.999437      73.914859     191.603216       0.631131       0.264648      -1.316894      -0.001199      -0.001981      -0.004803       0.005332       0.024183       0.001135      -0.002657       0.002924      -0.038342      -0.019020      -0.011620       0.030640             25.662556      27.161171      -8.795805      -4.329842      19.118394      -0.449672      30.708104           0.005970
            5              H       1.480220       0.665344       1.258844       0.109562       1.233239 0.97660630E+01  0.99020586E+02                                 1.793364                            1.740976      -0.962724       2.417770                    0.997490       3.401713       9.137654       0.519042       1.163851      -0.738836       0.023404       0.030639       0.003275       0.038694       0.011240      -0.007157       0.007785       0.006182       0.002729      -0.017988       0.006621       0.011367              1.841353       1.658298       0.283065       0.148424       2.072670      -0.021251       1.793090           0.001690
            6              H       9.759527      14.720347       1.091727       0.108141       1.214856 0.95506266E+01  0.96258906E+02                                 1.771559                            1.718020      -0.942879       2.426039                    0.997617       3.386571       9.057892       0.524374       1.158926      -0.739917       0.023913      -0.031181      -0.002958       0.039406      -0.009661      -0.009219      -0.008028       0.002931      -0.008865      -0.018055       0.006383       0.011672              1.819696       1.636910      -0.296748       0.070048       2.028606       0.105977       1.793573           0.001483
            7              H      10.912278      15.245125       2.987801       0.137148       1.080078 0.80660287E+01  0.78594551E+02                                 1.671771                            1.606803      -1.210415       2.315845                    0.996256       3.370247       9.111030       0.523693       1.200320      -0.727288       0.028872       0.002468      -0.026530       0.039287      -0.000768      -0.009571      -0.001543       0.010944       0.028457      -0.010662      -0.005001       0.015663              1.699261       1.736101      -0.007392      -0.098660       1.294169      -0.027911       2.067512           0.000571
            8              H      26.948294      15.168593       6.972056       0.136504       1.055101 0.78118435E+01  0.75550698E+02                                 1.652615                            1.588356      -1.179461       2.336384                    0.996741       3.303194       8.911759       0.522935       1.211082      -0.725284       0.018738       0.000207       0.039363       0.043596       0.001552       0.010005       0.000235      -0.002213       0.027548      -0.010947      -0.003310       0.014257              1.675860       1.695554      -0.012220       0.135351       1.299716       0.006913       2.032310           0.000274
            9              H      23.759616      15.552807       4.526214       0.147754       1.118684 0.83455462E+01  0.81567166E+02                                 1.695255                            1.626259      -1.067722       2.399238                    0.997615       3.173035       8.439182       0.527338       1.188382      -0.733099      -0.038864       0.009963      -0.001337       0.040143      -0.004280       0.005397      -0.001683       0.019496      -0.016715      -0.008127      -0.006847       0.014974              1.708850       2.098950      -0.102902       0.045933       1.354353      -0.016045       1.673246           0.000031
           10              H      21.920505       9.422581       7.479655       0.112561       1.255777 0.10146407E+02  0.10412144E+03                                 1.841888                            1.798815      -0.899806       2.454797                    0.997693       3.397974       9.257108       0.499098       1.195892      -0.732024       0.019776       0.015205      -0.030825       0.039654       0.004624      -0.002419      -0.011187       0.012220       0.007694      -0.015004       0.002421       0.012583              1.862151       1.762715       0.228762      -0.201285       1.714179      -0.095106       2.109559           0.002513
           11              H      20.845481       9.709960       8.594809       0.109114       1.241222 0.10022871E+02  0.10283790E+03                                 1.830465                            1.786348      -1.109172       2.346462                    0.996291       3.547684       9.756477       0.500004       1.193910      -0.730201      -0.023276       0.027816       0.015360       0.039388      -0.008555      -0.007564       0.003675      -0.011025       0.009396      -0.013398      -0.000158       0.013556              1.859526       1.896308      -0.151749      -0.023730       2.009827       0.280910       1.672442           0.002101
           12              H      22.350510      11.304599       8.927481       0.147419       1.021444 0.74037504E+01  0.70695854E+02                                 1.620104                            1.547228      -1.171207       2.341792                    0.996996       3.264236       8.769258       0.529024       1.212518      -0.724598      -0.016878       0.016326      -0.031499       0.039288      -0.001654       0.010278      -0.003171       0.004085       0.026338      -0.008497      -0.006987       0.015485              1.650564       1.542296       0.057407       0.402870       1.622155      -0.010999       1.787241           0.000103
           13              H      24.662629      12.279186      12.076152       0.146083       1.067881 0.77577168E+01  0.74590014E+02                                 1.644722                            1.567820      -1.128049       2.369036                    0.997417       3.185862       8.455946       0.536129       1.188201      -0.731750       0.021466       0.031729       0.025310       0.045914       0.007709       0.007002       0.011508       0.002334      -0.003634      -0.012412      -0.005099       0.017511              1.674090       1.520861       0.185480       0.294477       1.836127       0.161489       1.665280           0.000329
           14              H      24.045737       8.354281      11.237443       0.163455       1.069936 0.77305938E+01  0.74148174E+02                                 1.651252                            1.570611      -0.999716       2.443413                    0.998527       3.049630       8.043318       0.533657       1.196619      -0.731602       0.011088      -0.037936       0.006619       0.040073      -0.002240      -0.000127       0.000564      -0.025515      -0.016631      -0.010182      -0.005558       0.015740              1.672597       1.427276      -0.117457       0.173473       2.084921      -0.143400       1.505593          -0.000184
           15              H      18.018987      14.953056      14.359562       0.109149       1.237788 0.98144684E+01  0.99668321E+02                                 1.801242                            1.748166      -0.975125       2.413287                    0.997382       3.404700       9.163052       0.516519       1.167696      -0.737976       0.023580      -0.030579      -0.003195       0.038747      -0.011144       0.007102       0.007755       0.006217       0.002499      -0.017862       0.006547       0.011315              1.849688       1.665209      -0.285326      -0.149475       2.082895      -0.021471       1.800960           0.001691
           16              H       9.759527       0.898053      14.526679       0.108413       1.215969 0.95632966E+01  0.96445615E+02                                 1.775298                            1.721326      -0.954150       2.422007                    0.997561       3.386359       9.068405       0.522735       1.161849      -0.739244       0.023693       0.030943       0.003129       0.039097       0.009654       0.009353      -0.008039       0.002726      -0.008824      -0.018144       0.006476       0.011668              1.823698       1.640046       0.298045      -0.070206       2.033958       0.106547       1.797089           0.001483
           17              H      10.912284       0.373275      12.630605       0.138566       1.078589 0.80556580E+01  0.78496955E+02                                 1.672978                            1.607983      -1.220848       2.312286                    0.996204       3.368203       9.116587       0.522229       1.203630      -0.726522       0.028296      -0.002164       0.026031       0.038510       0.000722       0.009876      -0.001541       0.010997       0.028330      -0.010669      -0.005256       0.015926              1.700510       1.737461       0.007440       0.098461       1.294997      -0.027954       2.069073           0.000566
           18              H      10.409510       0.449807       8.646350       0.136773       1.054190 0.78021131E+01  0.75426456E+02                                 1.651058                            1.586876      -1.182415       2.335401                    0.996832       3.300633       8.900516       0.523467       1.210334      -0.725460       0.018387       0.000097      -0.039204       0.043302      -0.001704      -0.010135       0.000378      -0.002024       0.027267      -0.010982      -0.003357       0.014340              1.674256       1.693746       0.012196      -0.135379       1.298597       0.006892       2.030426           0.000272
           19              H       7.220827       0.065593      11.092192       0.147609       1.121999 0.83777338E+01  0.81976227E+02                                 1.700306                            1.630764      -1.080676       2.393710                    0.997458       3.176364       8.458175       0.525845       1.190383      -0.732650      -0.038832      -0.009720       0.001895       0.040074       0.004308      -0.005321      -0.001583       0.019468      -0.017103      -0.008019      -0.006957       0.014976              1.714009       2.106381       0.103480      -0.046192       1.357625      -0.016124       1.678022           0.000030
           20              H      21.920508       6.195819       8.138751       0.112762       1.255157 0.10144171E+02  0.10412682E+03                                 1.844324                            1.801146      -0.903502       2.453927                    0.997744       3.396725       9.264862       0.497562       1.199258      -0.731271       0.019917      -0.015146       0.031011       0.039847      -0.004709       0.002274      -0.011173       0.011794       0.007402      -0.014876       0.002382       0.012494              1.864661       1.765060      -0.229204       0.201484       1.716464      -0.095080       2.112458           0.002513
           21              H      20.845488       5.908440       7.023597       0.109351       1.240723 0.10019763E+02  0.10281383E+03                                 1.831381                            1.787227      -1.113970       2.345099                    0.996311       3.546916       9.759631       0.499320       1.195455      -0.729853      -0.023563      -0.027541      -0.015221       0.039312       0.008577       0.007521       0.003890      -0.011057       0.009527      -0.013365      -0.000349       0.013713              1.860481       1.897281       0.151718       0.023698       2.010777       0.281161       1.673386           0.002100
           22              H       5.811721       4.313801       6.690925       0.147993       1.020485 0.73974015E+01  0.70644451E+02                                 1.621773                            1.548712      -1.188315       2.335488                    0.996799       3.263002       8.776400       0.527490       1.215887      -0.723846      -0.016770      -0.016287       0.031291       0.039059       0.001653      -0.010219      -0.003187       0.004005       0.026765      -0.008490      -0.007024       0.015513              1.652333       1.543868      -0.057543      -0.403579       1.623896      -0.010964       1.789234           0.000098
           23              H       8.123850       3.339214       3.542254       0.146638       1.066111 0.77434212E+01  0.74437331E+02                                 1.645132                            1.568176      -1.134118       2.367569                    0.997378       3.182147       8.452301       0.535008       1.190935      -0.731142       0.021623      -0.031526      -0.025275       0.045829      -0.007446      -0.006830       0.011353       0.002439      -0.003800      -0.012292      -0.004824       0.017116              1.674529       1.521223      -0.185561      -0.294617       1.836628       0.161560       1.665737           0.000309
           24              H       7.506947       7.264119       4.380963       0.163513       1.069907 0.77318231E+01  0.74176090E+02                                 1.652658                            1.571894      -1.000071       2.443718                    0.998540       3.049641       8.048891       0.532756       1.198384      -0.731203       0.011286       0.037821      -0.006453       0.039993       0.002186       0.000177       0.000488      -0.025534      -0.016329      -0.010235      -0.005451       0.015686              1.674053       1.428452       0.117572      -0.173747       2.086788      -0.143568       1.506918          -0.000187
           25              H      23.327958       1.258838      14.953062       0.109810       1.234192 0.97772693E+01  0.99182273E+02                                 1.796206                            1.743560      -0.973186       2.414357                    0.997392       3.401364       9.144844       0.517848       1.165970      -0.738354      -0.023143       0.002978      -0.030580       0.038466       0.007088       0.011337      -0.007797       0.002139      -0.010956      -0.018043       0.006467       0.011577              1.844372       1.660792      -0.148814       0.283839       1.795965       0.021388       2.076359           0.001689
           26              H      15.048652       1.091726       0.898058       0.107967       1.215142 0.95534822E+01  0.96300576E+02                                 1.772502                            1.718817      -0.942464       2.426169                    0.997711       3.386391       9.059766       0.523974       1.159656      -0.739757      -0.023769      -0.003106       0.031157       0.039311       0.009257      -0.009746       0.008211       0.006076       0.000225      -0.018272       0.006506       0.011766              1.820723       1.637684      -0.070081      -0.297147       1.794383      -0.106150       2.030102           0.001482
           27              H      13.895896       2.987801       0.373280       0.138218       1.080283 0.80704500E+01  0.78669889E+02                                 1.674003                            1.608863      -1.222333       2.311361                    0.996109       3.370384       9.121403       0.522425       1.202739      -0.726723      -0.028396      -0.026129      -0.002319       0.038658       0.009726      -0.000682       0.001530      -0.008677      -0.030799      -0.010680      -0.005135       0.015815              1.701576       1.738508       0.098768      -0.007432       2.070605       0.027977       1.295613           0.000568
           28              H      14.398670       6.972056       0.449810       0.136696       1.056004 0.78191049E+01  0.75630933E+02                                 1.652705                            1.588388      -1.177301       2.337255                    0.996832       3.303975       8.911546       0.523331       1.210006      -0.725518      -0.018452       0.039284      -0.000375       0.043403      -0.010163       0.001613      -0.000240      -0.014643      -0.010513      -0.011009      -0.003320       0.014328              1.675959       1.695509      -0.135542      -0.012219       2.032678      -0.006907       1.299691           0.000277
           29              H      17.587354       4.526214       0.065597       0.147334       1.121003 0.83665495E+01  0.81819470E+02                                 1.697127                            1.627914      -1.072905       2.396783                    0.997579       3.176377       8.449023       0.527288       1.187812      -0.733226       0.039015      -0.001716      -0.009819       0.040268      -0.005418      -0.004335       0.001574       0.017988      -0.020117      -0.007857      -0.006977       0.014835              1.710767       2.101754      -0.046020      -0.103126       1.674999       0.016077       1.355549           0.000032
           30              H      19.426458       7.479652       6.195822       0.112628       1.253753 0.10124404E+02  0.10382558E+03                                 1.838477                            1.795655      -0.889588       2.458694                    0.997870       3.397157       9.247778       0.500108       1.194283      -0.732367      -0.020032      -0.031040      -0.015316       0.039992       0.002239       0.004709       0.011119       0.002071      -0.021485      -0.014835       0.002388       0.012448              1.858635       1.759591       0.200790       0.228029       2.105255       0.094649       1.711060           0.002512
           31              H      20.501479       8.594807       5.908443       0.108729       1.243358 0.10047207E+02  0.10317098E+03                                 1.834295                            1.789934      -1.112325       2.345227                    0.996264       3.551485       9.777338       0.498808       1.195804      -0.729764       0.023486       0.015317      -0.027894       0.039551       0.007595      -0.008692      -0.003717      -0.010312       0.011307      -0.013475      -0.000199       0.013673              1.863520       1.900295       0.023456      -0.151995       1.675794      -0.281876       2.014470           0.002101
           32              H      18.996450       8.927479       4.313804       0.147819       1.022460 0.74151882E+01  0.70855339E+02                                 1.623583                            1.550334      -1.186465       2.335726                    0.996828       3.266401       8.787478       0.527346       1.215513      -0.723917       0.016665      -0.031103      -0.016519       0.038962      -0.010411      -0.001516       0.003174      -0.011272      -0.020241      -0.008545      -0.007212       0.015757              1.654224       1.545569      -0.404313       0.057671       1.791363       0.011003       1.625739           0.000099
           33              H      16.684323      12.076150       3.339215       0.146389       1.065360 0.77346848E+01  0.74307927E+02                                 1.641565                            1.565038      -1.123285       2.371118                    0.997493       3.182441       8.441427       0.536877       1.187514      -0.731908      -0.021631       0.025220      -0.031600       0.045853      -0.006943       0.007583      -0.011470       0.003057      -0.001638      -0.012385      -0.004978       0.017363              1.670802       1.518093      -0.293472       0.184765       1.662051      -0.160820       1.832262           0.000327
           34              H      17.301216      11.237440       7.264121       0.163333       1.067619 0.77090559E+01  0.73876433E+02                                 1.647123                            1.567004      -0.988975       2.447518                    0.998670       3.048838       8.032852       0.535095       1.194457      -0.732068      -0.011158       0.006476       0.037955       0.040088       0.000229      -0.002227      -0.000497      -0.004607       0.046752      -0.010294      -0.005494       0.015788              1.668318       1.424170      -0.172769      -0.116874       1.502168       0.142718       2.078617          -0.000185
           35              H      23.327959      14.359562       0.665344       0.109825       1.232219 0.97558094E+01  0.98887970E+02                                 1.792176                            1.739889      -0.959731       2.419222                    0.997604       3.400159       9.131349       0.519296       1.163620      -0.738892      -0.023386      -0.003231       0.030880       0.038870      -0.007205      -0.011173      -0.007744       0.001909      -0.011397      -0.017986       0.006572       0.011414              1.840113       1.657185       0.148292      -0.282668       1.791923       0.021223       2.071231           0.001690
           36              H      31.587419      14.526674      14.720348       0.109199       1.215048 0.95550890E+01  0.96337254E+02                                 1.773564                            1.719888      -0.955890       2.421174                    0.997551       3.386398       9.065798       0.523299       1.160905      -0.739432      -0.023664       0.003177      -0.030801       0.038972      -0.009226       0.009637       0.008044       0.006202       0.000481      -0.018077       0.006346       0.011732              1.821841       1.638754       0.070292       0.297133       1.795833      -0.106167       2.030935           0.001482
           37              H      30.434666      12.630599      15.245126       0.137886       1.081143 0.80791010E+01  0.78780894E+02                                 1.675447                            1.610165      -1.222787       2.311132                    0.996066       3.372405       9.130530       0.521962       1.203397      -0.726572      -0.028530       0.026462       0.002434       0.038989      -0.009673       0.000906       0.001625      -0.008859      -0.030307      -0.010662      -0.005058       0.015720              1.703098       1.740091      -0.098825       0.007422       2.072651       0.027989       1.296552           0.000568
           38              H      14.398650       8.646344      15.168596       0.136590       1.055848 0.78174741E+01  0.75607403E+02                                 1.652166                            1.587923      -1.175289       2.338045                    0.996882       3.303784       8.909106       0.523582       1.209550      -0.725623      -0.018412      -0.039536       0.000172       0.043613       0.010093      -0.001622      -0.000267      -0.014678      -0.010555      -0.010957      -0.003335       0.014291              1.675400       1.694994       0.135374       0.012212       2.031817      -0.006907       1.299390           0.000275
           39              H      17.587328      11.092186      15.552809       0.147165       1.124289 0.83980924E+01  0.82219497E+02                                 1.702103                            1.632340      -1.079543       2.393969                    0.997480       3.178949       8.465371       0.525823       1.189795      -0.732793       0.038742       0.001560       0.009961       0.040033       0.005302       0.004230       0.001696       0.018338      -0.020687      -0.008121      -0.006855       0.014976              1.715855       2.109108       0.046317       0.103706       1.679669       0.016141       1.358789           0.000034
           40              H      19.426453       8.138748       9.422584       0.113009       1.254799 0.10139571E+02  0.10405759E+03                                 1.843200                            1.800097      -0.905360       2.453424                    0.997612       3.395478       9.257514       0.498022       1.198404      -0.731473      -0.019967       0.031090       0.015002       0.039879      -0.002121      -0.004625       0.011228       0.002226      -0.021101      -0.014877       0.002508       0.012369              1.863504       1.764120      -0.201385      -0.228900       2.110983       0.094944       1.715408           0.002512
           41              H      20.501476       7.023593       9.709963       0.110251       1.242872 0.10044796E+02  0.10315896E+03                                 1.835322                            1.790932      -1.122288       2.341475                    0.996230       3.549751       9.779025       0.498072       1.197426      -0.729383       0.023167      -0.015084       0.027286       0.038843      -0.007511       0.008653      -0.003725      -0.010399       0.011970      -0.013496      -0.000147       0.013643              1.864593       1.901469      -0.023470       0.151978       1.676879      -0.281983       2.015431           0.002100
           42              H      18.996444       6.690921      11.304602       0.147608       1.019442 0.73850967E+01  0.70468934E+02                                 1.617557                            1.544937      -1.172270       2.341676                    0.996983       3.261079       8.755982       0.529624       1.211983      -0.724722       0.016833       0.031332       0.016635       0.039265       0.010456       0.001479       0.003090      -0.011283      -0.019522      -0.008686      -0.006974       0.015660              1.647935       1.539949       0.401795      -0.057383       1.784176       0.010876       1.619681           0.000103
           43              H      16.684322       3.542250      12.279191       0.146590       1.068005 0.77621422E+01  0.74677505E+02                                 1.648761                            1.571435      -1.143063       2.364001                    0.997272       3.184237       8.466873       0.533648       1.193006      -0.730676      -0.021841      -0.025234       0.031464       0.045867       0.006845      -0.007408      -0.011363       0.002943      -0.001734      -0.012255      -0.004856       0.017111              1.678303       1.524436       0.295702      -0.186212       1.669471      -0.162101       1.841001           0.000309
           44              H      17.301223       4.380960       8.354285       0.163425       1.068183 0.77151762E+01  0.73964025E+02                                 1.649393                            1.568993      -0.995747       2.445235                    0.998569       3.048558       8.038751       0.533954       1.196541      -0.731607      -0.011251      -0.006425      -0.037952       0.040102      -0.000185       0.002216      -0.000430      -0.004658       0.046585      -0.010288      -0.005440       0.015728              1.670672       1.425895       0.173149       0.117175       1.504062       0.143073       2.082060          -0.000186
           45              C       9.186456      15.496426       1.194652      -0.075476      27.853756 0.36310123E+03  0.81942328E+04                                 8.180161                            6.363438      -0.381714       1.888140                    0.996957      27.723787      79.140928       0.648991       0.418203      -1.058712      -0.070383      -0.006711       0.048879       0.085954       0.004280      -0.039310      -0.008893       0.046544       0.113602      -0.043182      -0.021551       0.064733             10.687869       6.792309      -0.192147       2.542221       7.468335      -0.746840      17.802963           0.001057
           46              C      25.516865      15.274956       3.543035       0.289959      33.543814 0.31997560E+03  0.69417324E+04                                 9.131845                            6.036021       0.041450       2.043392                    0.999419      23.997119      65.468260       0.661210       0.426988      -1.061506      -0.027690       0.004738      -0.043560       0.051833      -0.000326      -0.001045      -0.002898      -0.011742       0.076767      -0.018704      -0.007165       0.025868             12.498549      10.481538      -0.415687       2.188833       4.802658      -0.398541      22.211451           0.030027
           47              C      10.350289      15.210296       3.727020      -0.249072      39.328040 0.50499251E+03  0.12320307E+05                                10.085650                            7.536150      -0.081313       1.930108                    0.999574      31.398552      91.831036       0.595284       0.421741      -1.061259       0.039263      -0.000578       0.032888       0.051220      -0.002852      -0.025927       0.003771      -0.041406       0.029350      -0.039303       0.013615       0.025688             12.385248      15.281763      -0.564327       5.787556       5.251612      -0.517024      16.622371           0.034993
           48              C      10.925507      15.090658       5.057396       0.029941      39.658443 0.40629296E+03  0.93184837E+04                                10.033599                            6.673860      -0.050366       1.998360                    0.999216      26.368103      72.984047       0.649612       0.411099      -1.076008      -0.030733      -0.003624      -0.022633       0.038340      -0.003620       0.002411      -0.006384      -0.037044       0.076368      -0.031657       0.004120       0.027538             13.262517      21.735056      -0.675003       2.470993       5.113719      -0.143623      12.938777           0.006809
           49              C      26.594365      15.174529       6.113356      -0.108781      35.268349 0.44545313E+03  0.10561087E+05                                 9.514378                            7.173090      -0.106690       1.942513                    0.999363      29.443617      85.653580       0.596428       0.433153      -1.051312      -0.014987       0.005553      -0.008080       0.017909       0.000561       0.023635      -0.005155      -0.112236      -0.051349      -0.060520      -0.004487       0.065008             11.252225      17.121552      -0.662854      -3.450740       4.934656       0.262379      11.700467           0.064209
           50              C      25.145566      15.270426       5.971229       0.013090      41.104842 0.41871744E+03  0.96620912E+04                                10.252912                            6.761758       0.003278       2.012419                    0.999265      26.551585      73.369527       0.648226       0.409477      -1.078627       0.007407       0.000468      -0.033754       0.034560      -0.005966       0.019271      -0.010317       0.025196      -0.076410      -0.033846      -0.000383       0.034229             13.792954      13.836313      -0.749457      -5.116538       5.327134       0.667018      22.215416           0.003415
           51              C      24.665942      15.391156       4.661938      -0.198607      38.847389 0.45690423E+03  0.10866184E+05                                 9.955158                            7.136989      -0.066732       1.943211                    0.999268      30.186639      87.023058       0.616053       0.418058      -1.064127      -0.002299       0.010552       0.025028       0.027258       0.001970       0.017102       0.003379      -0.022601      -0.150911      -0.054664       0.017730       0.036934             12.592736      10.064146      -0.456440      -1.776219       5.283170      -0.009563      22.430891           0.023041
           52              C      12.349497      15.066450       5.255906       0.530381      26.513889 0.28163287E+03  0.59707838E+04                                 8.150145                            5.881949       0.021877       2.050269                    0.999749      22.893421      63.558615       0.627145       0.460671      -1.032342       0.039039      -0.010107       0.015522       0.043210      -0.005403      -0.010062       0.033915      -0.175791      -0.041322      -0.082483      -0.022366       0.104850             10.304742      17.956404      -0.129534       2.508156       4.697228      -0.704946       8.260594          -0.003553
           53              C      24.437538      15.462532       7.199460       0.551422      25.476759 0.26552070E+03  0.55623484E+04                                 7.989055                            5.742467      -0.061697       2.028504                    0.999576      22.637557      63.044210       0.627793       0.465725      -1.026669      -0.012745       0.009522       0.038686       0.041829       0.033879       0.020620      -0.017673      -0.116794      -0.206754      -0.081945      -0.020846       0.102791             10.116585      10.181706      -0.921337      -4.660229       4.676723       0.730073      15.491326          -0.001510
           54              C      21.449149       9.041180       8.239022      -0.081078      27.243707 0.38455232E+03  0.88210544E+04                                 8.067745                            6.581477      -0.398710       1.874508                    0.997107      28.475629      82.480070       0.632148       0.422399      -1.054002       0.044958      -0.051730       0.054113       0.087324      -0.001910       0.039133      -0.021439       0.023504       0.038669      -0.039581      -0.013109       0.052690              9.648475       9.747072       2.922652       3.176711       9.585143       2.506302       9.613209           0.001314
           55              C      23.053409       9.674974      10.029203       0.269627      35.567357 0.38028432E+03  0.85707492E+04                                 9.451280                            6.549382       0.103911       2.047829                    0.999377      24.875246      68.040899       0.642499       0.422984      -1.069385      -0.014092      -0.033251      -0.027719       0.045526       0.012307       0.022643       0.028787      -0.027017      -0.000805      -0.032433      -0.013557       0.045990             12.291632      10.509310       2.730292       6.892476      13.224957       2.350773      13.140630           0.058189
           56              C      22.856596      11.064856       9.669199      -0.223028      36.217667 0.46368616E+03  0.11078469E+05                                 9.517664                            7.212998       0.006615       1.964468                    0.999391      30.532291      88.491303       0.609273       0.420764      -1.061424       0.010179       0.023191      -0.006155       0.026064      -0.008619      -0.016433      -0.012811       0.061163       0.052636      -0.044344       0.008040       0.036305             11.251526       7.486738       2.586806       3.372391      17.088826       1.917466       9.179015           0.033545
           57              C      23.433798      11.990402      10.450432       0.031069      37.794654 0.39334926E+03  0.89465226E+04                                 9.718438                            6.563690      -0.010863       2.014764                    0.999247      26.057066      71.760354       0.655664       0.410723      -1.076539       0.011763      -0.040453      -0.001776       0.042166       0.005370      -0.004767      -0.005072       0.047095       0.051312      -0.033113       0.011188       0.021925             12.595017       7.534410      -0.236680       3.657370      20.269854      -1.816803       9.980789           0.005683
           58              C      24.247506      11.623213      11.563868      -0.093708      34.628730 0.43182745E+03  0.10132287E+05                                 9.333299                            7.020543      -0.063143       1.962865                    0.999262      28.814767      82.680433       0.609883       0.428018      -1.057214      -0.004316      -0.001460      -0.010477       0.011425       0.008377      -0.040821       0.021116       0.069906       0.022928      -0.054409      -0.007834       0.062243             11.158232       8.086974      -1.939024       4.670601      13.811123      -3.856360      11.576599           0.117740
           59              C      24.421000      10.251136      11.880141       0.024810      39.117717 0.42886017E+03  0.99331678E+04                                 9.932862                            6.831942       0.040734       2.022330                    0.999208      26.511533      72.858599       0.647933       0.408135      -1.081942      -0.026455      -0.006602      -0.027273       0.038565      -0.004007      -0.023548       0.010319      -0.022231      -0.015314      -0.030841       0.005087       0.025754             13.178041      10.603325      -0.982161       7.978533      12.398157      -2.142797      16.532641           0.007186
           60              C      23.875387       9.254526      11.081884      -0.196112      35.657700 0.44037326E+03  0.10377857E+05                                 9.382321                            6.997877      -0.069679       1.947478                    0.999176      29.893227      85.807880       0.623270       0.417007      -1.064709       0.027881      -0.007585       0.019768       0.035009      -0.003867      -0.046974      -0.003038      -0.000676      -0.031157      -0.050766       0.005919       0.044847             11.315303       9.932952       0.729124       6.686337      10.369682       0.795466      13.643273           0.036964
           61              C      23.217139      13.415582      10.209440       0.570109      23.512500 0.24728184E+03  0.50964246E+04                                 7.616557                            5.566738      -0.084532       2.032234                    0.999410      22.136158      61.442034       0.632400       0.469938      -1.022852      -0.015407       0.040594      -0.004005       0.043604       0.000286      -0.069737       0.018410       0.119028       0.092476      -0.079763      -0.028567       0.108330              9.452307       5.678847      -0.454393       1.604547      16.267304      -2.203328       6.410769          -0.002668
           62              C      25.335760       9.898941      13.078853       0.559136      23.073198 0.24804231E+03  0.51004161E+04                                 7.455156                            5.537259       0.065124       2.081254                    0.999360      22.088819      60.632396       0.642586       0.463549      -1.029499       0.027200      -0.000885       0.030340       0.040757       0.060328      -0.075825      -0.022028       0.066328      -0.121008      -0.084708      -0.040185       0.124893              9.333300       7.579536      -1.561149       5.098549       7.631770      -0.856262      12.788593          -0.000374
           63              C       9.186459       0.121974      14.423754      -0.073950      27.795711 0.36226088E+03  0.81700507E+04                                 8.162426                            6.350826      -0.378148       1.889329                    0.996970      27.698841      79.029202       0.650478       0.417513      -1.059212      -0.070746       0.005608      -0.049312       0.086418      -0.004343       0.038863      -0.008677       0.045483       0.113173      -0.042542      -0.021526       0.064068             10.660914       6.778996       0.190498      -2.531677       7.458546      -0.743599      17.745199           0.001053
           64              C       8.978072       0.343444      12.075371       0.289797      33.556036 0.32008330E+03  0.69446397E+04                                 9.133048                            6.036625       0.076958       2.052815                    0.999323      24.004009      65.489335       0.661246       0.426930      -1.061544      -0.027070      -0.004718       0.044268       0.052103       0.000042       0.000703      -0.003463      -0.012141       0.076713      -0.018868      -0.007081       0.025949             12.499827      10.484576       0.415985      -2.186871       4.802888      -0.398565      22.212016           0.030035
           65              C      10.350297       0.408104      11.891386      -0.250300      39.393095 0.50592496E+03  0.12349572E+05                                10.098265                            7.544288      -0.082904       1.929308                    0.999618      31.426514      91.957074       0.594783       0.421873      -1.061106       0.038713       0.000427      -0.034592       0.051918       0.002259       0.025037       0.003628      -0.042361       0.026822      -0.038787       0.014358       0.024429             12.402177      15.303755       0.565439      -5.798962       5.257522      -0.517903      16.645256           0.034992
           66              C      10.925518       0.527742      10.561010       0.027184      39.720001 0.40705778E+03  0.93395147E+04                                10.038548                            6.676534      -0.046588       1.999192                    0.999166      26.399073      73.060401       0.650071       0.410655      -1.076403      -0.030720       0.004443       0.023706       0.039057       0.004246      -0.002559      -0.006227      -0.038785       0.077249      -0.032788       0.004973       0.027815             13.269827      21.747240       0.675653      -2.474854       5.115929      -0.143918      12.946311           0.006816
           67              C      10.055578       0.443871       9.505050      -0.107507      35.206619 0.44454239E+03  0.10533442E+05                                 9.501828                            7.164543      -0.107929       1.942612                    0.999394      29.412635      85.521337       0.596972       0.433007      -1.051467      -0.014405      -0.005489       0.009334       0.018021      -0.000771      -0.024024      -0.004936      -0.111293      -0.052671      -0.060430      -0.004295       0.064726             11.236421      17.094538       0.661911       3.446016       4.928786       0.262064      11.685939           0.064164
           68              C       8.606779       0.347974       9.647177       0.013643      41.120313 0.41883606E+03  0.96659726E+04                                10.257946                            6.764682       0.001549       2.011835                    0.999218      26.552314      73.387289       0.647773       0.409715      -1.078418       0.007408      -0.001436       0.034440       0.035257       0.005780      -0.019646      -0.009969       0.023774      -0.074952      -0.033556      -0.000066       0.033621             13.800299      13.841902       0.749839       5.120572       5.329343       0.667340      22.229652           0.003414
           69              C       8.127153       0.227244      10.956468      -0.198425      38.777411 0.45594163E+03  0.10836595E+05                                 9.937576                            7.124711      -0.065054       1.943996                    0.999256      30.166079      86.911257       0.617257       0.417500      -1.064579      -0.002626      -0.010906      -0.024177       0.026652      -0.001641      -0.015365       0.002978      -0.022316      -0.151882      -0.054158       0.017350       0.036808             12.569216      10.051557       0.456567       1.773605       5.273940      -0.009647      22.382151           0.023038
           70              C      12.349509       0.551950      10.362500       0.532414      26.466401 0.28102805E+03  0.59549866E+04                                 8.142432                            5.876961       0.017958       2.049508                    0.999751      22.867708      63.479267       0.627174       0.460879      -1.032186       0.037881       0.009519      -0.016171       0.042273       0.006039       0.009484       0.034160      -0.174687      -0.041290      -0.081794      -0.022716       0.104510             10.294236      17.935015       0.129686      -2.506659       4.693293      -0.704557       8.254401          -0.003554
           71              C       7.898755       0.155868       8.418946       0.548617      25.523881 0.26609353E+03  0.55772585E+04                                 7.996925                            5.747511      -0.067120       2.026584                    0.999626      22.666312      63.137283       0.627716       0.465540      -1.026789      -0.012433      -0.009465      -0.037479       0.040606      -0.033839      -0.020987      -0.016802      -0.119156      -0.206513      -0.082074      -0.021567       0.103641             10.127151      10.190942       0.922088       4.666609       4.680881       0.731013      15.509631          -0.001506
           72              C      21.449153       6.577220       7.379384      -0.081911      27.287894 0.38530760E+03  0.88430145E+04                                 8.075709                            6.586946      -0.400739       1.873344                    0.997136      28.508318      82.605508       0.632006       0.422272      -1.054046       0.044315       0.052068      -0.053261       0.086669       0.001450      -0.039099      -0.021063       0.021839       0.036787      -0.039590      -0.012313       0.051903              9.659312       9.757842      -2.927440      -3.182685       9.595010       2.511220       9.625083           0.001320
           73              C       6.514619       5.943426       5.589203       0.269874      35.564478 0.38025403E+03  0.85698503E+04                                 9.450641                            6.549004       0.098852       2.046217                    0.999440      24.873733      68.034713       0.642538       0.422968      -1.069400      -0.013808       0.033787       0.027933       0.045962      -0.012815      -0.023163       0.028696      -0.025644      -0.000765      -0.032451      -0.013756       0.046206             12.290717      10.508556      -2.728371      -6.892580      13.222565       2.348825      13.141031           0.058186
           74              C       6.317809       4.553544       5.949207      -0.223843      36.240207 0.46406728E+03  0.11089479E+05                                 9.518492                            7.213304       0.010789       1.965398                    0.999370      30.549507      88.539049       0.609617       0.420454      -1.061656       0.010367      -0.022828       0.005876       0.025752       0.008561       0.016754      -0.013293       0.062370       0.053116      -0.045172       0.008165       0.037007             11.252523       7.487869      -2.586503      -3.373868      17.088413       1.917219       9.181286           0.033541
           75              C       6.895015       3.627998       5.167974       0.031378      37.798267 0.39339518E+03  0.89478566E+04                                 9.719227                            6.564235      -0.009503       2.015093                    0.999253      26.058886      71.767278       0.655610       0.410743      -1.076522       0.011585       0.039971       0.001574       0.041646      -0.005669       0.004616      -0.005113       0.047505       0.051212      -0.033368       0.011462       0.021906             12.595905       7.535068       0.236036      -3.658030      20.270613      -1.816223       9.982034           0.005685
           76              C       7.708725       3.995187       4.054538      -0.094433      34.644019 0.43210340E+03  0.10139921E+05                                 9.333097                            7.020376      -0.059228       1.963745                    0.999287      28.826295      82.705967       0.610232       0.427725      -1.057444      -0.004923       0.001786       0.011054       0.012232      -0.008354       0.040927       0.021379       0.069993       0.022844      -0.054659      -0.007734       0.062393             11.157836       8.086518       1.938222      -4.670406      13.810630      -3.855455      11.576361           0.117699
           77              C       7.882216       5.367264       3.738265       0.024939      39.101997 0.42865774E+03  0.99273986E+04                                 9.930955                            6.830832       0.042073       2.022812                    0.999177      26.504371      72.837136       0.647908       0.408195      -1.081893      -0.026945       0.006739       0.027734       0.039251       0.003973       0.024084       0.010533      -0.022811      -0.016987      -0.031675       0.005425       0.026250             13.175170      10.600591       0.980892      -7.976274      12.395929      -2.140996      16.528988           0.007188
           78              C       7.336598       6.363874       4.536522      -0.196675      35.692724 0.44089097E+03  0.10393548E+05                                 9.389520                            7.002621      -0.072569       1.946467                    0.999173      29.909841      85.881838       0.622949       0.417082      -1.064616       0.027216       0.007414      -0.019726       0.034420       0.003826       0.046896      -0.003950      -0.001071      -0.033020      -0.051118       0.006562       0.044556             11.324510       9.940508      -0.729340      -6.692281      10.378106       0.795453      13.654916           0.037005
           79              C       6.678358       2.202818       5.408966       0.570950      23.489523 0.24699687E+03  0.50892213E+04                                 7.612767                            5.564368      -0.087401       2.031553                    0.999431      22.122480      61.401453       0.632375       0.470080      -1.022747      -0.016441      -0.040742       0.004605       0.044175       0.000020       0.069657       0.018878       0.119671       0.093409      -0.080313      -0.028241       0.108554              9.447098       5.676270       0.453594      -1.603774      16.257223      -2.201373       6.407802          -0.002665
           80              C       8.796978       5.719459       2.539553       0.559565      23.067824 0.24797629E+03  0.50986742E+04                                 7.453902                            5.536488       0.063284       2.080865                    0.999351      22.084572      60.616695       0.642642       0.463543      -1.029512       0.026722      -0.000276      -0.030144       0.040284      -0.059889       0.075215      -0.021805       0.066954      -0.118387      -0.083632      -0.040417       0.124049              9.331601       7.578043       1.560475      -5.097497       7.630197      -0.855510      12.786563          -0.000375
           81              C      15.621722       1.194652       0.121980      -0.074561      27.831922 0.36274037E+03  0.81839180E+04                                 8.173755                            6.358371      -0.380040       1.888628                    0.996921      27.712996      79.095317       0.649552       0.417953      -1.058888       0.070254       0.049129       0.006998       0.086013       0.039269       0.003892       0.008417      -0.034707      -0.128373      -0.043651      -0.021458       0.065109             10.679060       6.787111      -2.538310      -0.191632      17.785276       0.746459       7.464793           0.001056
           82              C      15.830108       3.543035       0.343449       0.289180      33.559743 0.32011838E+03  0.69453903E+04                                 9.132902                            6.036202       0.080526       2.053844                    0.999334      24.005370      65.486816       0.661412       0.426823      -1.061641       0.028169      -0.044929      -0.004611       0.053230       0.000726       0.000164       0.002680      -0.045520      -0.019112      -0.019588      -0.006590       0.026178             12.500567      10.483939      -2.188579      -0.415937      22.214661       0.398854       4.803100           0.030033
           83              C      14.457883       3.727020       0.408109      -0.249197      39.339297 0.50510105E+03  0.12324042E+05                                10.088033                            7.537165      -0.084039       1.929327                    0.999605      31.402892      91.858120       0.595199       0.421764      -1.061208      -0.037701       0.034232       0.000542       0.050926       0.025371      -0.002355      -0.003653      -0.034024       0.048115      -0.038568       0.013872       0.024695             12.388958      15.286424      -5.790024      -0.564737      16.627806       0.517409       5.252642           0.034978
           84              C      13.882662       5.057396       0.527746       0.028479      39.702127 0.40681357E+03  0.93330587E+04                                10.038435                            6.676584      -0.047408       1.998989                    0.999191      26.388391      73.041487       0.649730       0.410908      -1.076174       0.030225      -0.023525       0.003913       0.038501      -0.002395      -0.004599       0.005908      -0.056113       0.017902      -0.031653       0.004680       0.026973             13.269485      21.745995      -2.473909      -0.675527      12.946566       0.143874       5.115893           0.006813
           85              C      14.752602       6.113356       0.443875      -0.108110      35.212743 0.44461081E+03  0.10535700E+05                                 9.503409                            7.165481      -0.105835       1.943059                    0.999344      29.416982      85.542722       0.596871       0.433054      -1.051416       0.014541      -0.009176      -0.004969       0.017898      -0.023977       0.000449       0.005071      -0.029760       0.193971      -0.060612      -0.004366       0.064979             11.238462      17.097734       3.445617      -0.661951      11.688187      -0.262016       4.929466           0.064228
           86              C      16.201401       5.971229       0.347978       0.013545      41.116298 0.41880881E+03  0.96649526E+04                                10.255995                            6.763451       0.001519       2.011760                    0.999241      26.553017      73.381947       0.647993       0.409593      -1.078525      -0.007678      -0.033778      -0.000971       0.034653      -0.019819      -0.005975       0.010219       0.050178       0.000208      -0.033820      -0.000542       0.034362             13.797850      13.840130       5.119444      -0.749689      22.224827      -0.667186       5.328594           0.003413
           87              C      16.681028       4.661938       0.227248      -0.197706      38.797058 0.45614020E+03  0.10843268E+05                                 9.946055                            7.130334      -0.068148       1.943136                    0.999275      30.163895      86.933022       0.616441       0.417977      -1.064199       0.002646       0.024320      -0.010860       0.026766      -0.016239       0.001690      -0.002916       0.064254       0.108423      -0.054135       0.017638       0.036497             12.581486      10.056789       1.775423      -0.456363      22.409093       0.009732       5.278577           0.023036
           88              C      12.458671       5.255906       0.551954       0.530031      26.514361 0.28163310E+03  0.59707831E+04                                 8.150051                            5.881909       0.024689       2.050994                    0.999738      22.894137      63.560335       0.627154       0.460664      -1.032347      -0.037839       0.016248       0.009789       0.042327       0.010436      -0.005798      -0.034538      -0.066237       0.285180      -0.082255      -0.023177       0.105433             10.304569      17.955478      -2.509379      -0.129698       8.261003       0.705029       4.697226          -0.003545
           89              C      16.909426       7.199460       0.155872       0.548888      25.518023 0.26602955E+03  0.55754047E+04                                 7.994884                            5.746168      -0.066701       2.026944                    0.999624      22.662697      63.117735       0.627916       0.465434      -1.026880       0.012953       0.037343      -0.009254       0.040594      -0.020748       0.034175       0.017104       0.044935       0.280888      -0.082249      -0.021301       0.103550             10.124635      10.188889       4.665248      -0.921911      15.505169      -0.730754       4.679848          -0.001503
           90              C      19.897812       8.239019       6.577223      -0.080712      27.257118 0.38476324E+03  0.88276675E+04                                 8.073090                            6.585125      -0.400854       1.873755                    0.997108      28.484916      82.532516       0.631667       0.422635      -1.053787      -0.044103       0.054345       0.051969       0.087173      -0.039234      -0.002219       0.021110      -0.005769      -0.052866      -0.039342      -0.013044       0.052385              9.656012       9.753911      -3.181820       2.924985       9.619817      -2.512602       9.594309           0.001318
           91              C      18.293547      10.029201       5.943428       0.269344      35.567783 0.38032505E+03  0.85719208E+04                                 9.451346                            6.549723       0.102911       2.047477                    0.999411      24.875488      68.043188       0.642482       0.422982      -1.069383       0.012711      -0.027585       0.033653       0.045333      -0.022546       0.012068      -0.028532      -0.012512       0.039626      -0.032178      -0.013262       0.045440             12.291314      10.509456      -6.892770       2.729410      13.141370      -2.349662      13.223116           0.058192
           92              C      18.490361       9.669197       4.553546      -0.223275      36.227838 0.46387643E+03  0.11084164E+05                                 9.517792                            7.212972       0.009505       1.965108                    0.999391      30.542257      88.525085       0.609464       0.420589      -1.061534      -0.010165      -0.005714      -0.022547       0.025384       0.016398      -0.008348       0.012441       0.004117      -0.118453      -0.044186       0.007861       0.036325             11.251345       7.487830      -3.374508       2.585361       9.181856      -1.915821      17.084349           0.033540
           93              C      17.913157      10.450430       3.628000       0.031948      37.752567 0.39285488E+03  0.89323490E+04                                 9.711471                            6.559542      -0.008365       2.015809                    0.999247      26.039644      71.697466       0.655883       0.410720      -1.076555      -0.012159      -0.001624       0.040299       0.042125       0.004326       0.005377       0.005770      -0.002344      -0.096731      -0.033398       0.011651       0.021746             12.585380       7.529485      -3.654985      -0.235925       9.974321       1.814233      20.252333           0.005678
           94              C      17.099446      11.563866       3.995188      -0.095360      34.687588 0.43272025E+03  0.10158460E+05                                 9.344219                            7.028348      -0.060898       1.963195                    0.999248      28.841436      82.777746       0.609474       0.428086      -1.057175       0.004607      -0.010561       0.000778       0.011548       0.041377       0.008169      -0.021792       0.024115      -0.116793      -0.055131      -0.007878       0.063009             11.172357       8.096381      -4.676902      -1.944084      11.591952       3.865322      13.828738           0.117717
           95              C      16.925952      11.880138       5.367265       0.025967      39.080109 0.42835745E+03  0.99189638E+04                                 9.928348                            6.828989       0.043324       2.023395                    0.999184      26.493653      72.808425       0.647901       0.408261      -1.081821       0.026457      -0.027751       0.005921       0.038796       0.023525      -0.004164      -0.010920      -0.003866       0.041438      -0.030955       0.004607       0.026348             13.172092      10.599253      -7.975425      -0.981898      16.526671       2.142064      12.390353           0.007186
           96              C      17.471567      11.081881       6.363876      -0.196864      35.721695 0.44132425E+03  0.10406588E+05                                 9.397572                            7.008933      -0.077977       1.944856                    0.999182      29.917153      85.921783       0.622269       0.417424      -1.064371      -0.027443       0.020551       0.007882       0.035179       0.046921      -0.004108       0.003166       0.015574       0.017206      -0.050885       0.006159       0.044726             11.334732       9.951569      -6.701021       0.731737      13.670731      -0.798042      10.381897           0.036990
           97              C      18.129817      10.209439       2.202820       0.570615      23.508893 0.24723892E+03  0.50953794E+04                                 7.616192                            5.566538      -0.087166       2.031423                    0.999441      22.133958      61.437337       0.632356       0.469986      -1.022814       0.014862      -0.003470      -0.041698       0.044403       0.069628       0.000386      -0.018689       0.012866      -0.225941      -0.080246      -0.028166       0.108412              9.451840       5.678622      -1.604487      -0.454151       6.410503       2.202919      16.266394          -0.002670
           98              C      16.011189      13.078851       5.719460       0.559604      23.070477 0.24799702E+03  0.50991757E+04                                 7.454496                            5.536528       0.067524       2.082012                    0.999344      22.085781      60.619253       0.642677       0.463511      -1.029536      -0.027023       0.030266       0.001007       0.040587       0.075498       0.060198       0.021659       0.093967      -0.037237      -0.084828      -0.039556       0.124383              9.332969       7.579208      -5.098674      -1.561148      12.788543       0.856479       7.631156          -0.000376
           99              C      32.160487      14.423748      15.496426      -0.077004      27.897038 0.36375569E+03  0.82125256E+04                                 8.186541                            6.367524      -0.377040       1.889089                    0.996983      27.752888      79.235540       0.649047       0.417987      -1.058871       0.071386      -0.049616      -0.006077       0.087147      -0.039887      -0.004357       0.009444      -0.033504      -0.129097      -0.044116      -0.021633       0.065749             10.697939       6.797587       2.546465       0.193548      17.822595       0.748580       7.473636           0.001059
          100              C      15.830079      12.075365      15.274957       0.289264      33.581278 0.32037497E+03  0.69525621E+04                                 9.138015                            6.039656       0.078816       2.053237                    0.999313      24.013396      65.522805       0.661032       0.426970      -1.061518       0.026240       0.044644       0.004466       0.051976      -0.000679       0.000089       0.002800      -0.044360      -0.020536      -0.018769      -0.007083       0.025853             12.507517      10.490857       2.188279       0.416008      22.226420       0.397930       4.805274           0.030041
          101              C      14.457855      11.891380      15.210297      -0.250009      39.358187 0.50535749E+03  0.12331856E+05                                10.090474                            7.538308      -0.081379       1.929928                    0.999578      31.413740      91.895476       0.595245       0.421677      -1.061263      -0.039434      -0.033586      -0.000579       0.051802      -0.025055       0.002558      -0.004017      -0.035299       0.049382      -0.038881       0.013840       0.025041             12.392888      15.290827       5.792115       0.564526      16.634145       0.517232       5.253693           0.034999
          102              C      13.882638      10.561004      15.090660       0.030348      39.656489 0.40619182E+03  0.93155561E+04                                10.033078                            6.672773      -0.046523       1.999591                    0.999221      26.365592      72.974001       0.649704       0.411067      -1.076032       0.030758       0.022863      -0.004104       0.038544       0.001909       0.003871       0.006532      -0.055393       0.016311      -0.030854       0.003742       0.027113             13.262840      21.734527       2.472528       0.674977      12.940535       0.143702       5.113459           0.006804
          103              C      14.752580       9.505044      15.174531      -0.108709      35.247044 0.44509353E+03  0.10550151E+05                                 9.510056                            7.169750      -0.105837       1.942906                    0.999343      29.433066      85.605687       0.596638       0.433100      -1.051373       0.015749       0.008184       0.005595       0.018609       0.024293      -0.000676       0.005159      -0.027582       0.194539      -0.060438      -0.004732       0.065170             11.247210      17.113098      -3.450153       0.662470      11.695878      -0.262298       4.932655           0.064198
          104              C      16.201378       9.647171      15.270428       0.012898      41.134568 0.41907111E+03  0.96726508E+04                                10.259695                            6.766183       0.002750       2.012019                    0.999258      26.560045      73.410865       0.647765       0.409667      -1.078462      -0.007336       0.033742       0.000872       0.034541       0.019542       0.005751       0.010397       0.049414      -0.000658      -0.033361      -0.000605       0.033966             13.802208      13.846043      -5.119501       0.750037      22.230444      -0.667301       5.330137           0.003417
          105              C      16.681002      10.956462      15.391158      -0.196770      38.717040 0.45511430E+03  0.10812538E+05                                 9.929924                            7.120059      -0.063126       1.944843                    0.999227      30.136947      86.823245       0.617193       0.417713      -1.064392       0.002453      -0.024195       0.010589       0.026525       0.016452      -0.001488      -0.003391       0.064653       0.106385      -0.054100       0.018252       0.035848             12.557811      10.046518      -1.770010       0.456722      22.356769       0.009364       5.270145           0.023038
          106              C      28.997447      10.362494      15.066452       0.528572      26.576824 0.28237966E+03  0.59906819E+04                                 8.162340                            5.889448       0.023492       2.050068                    0.999739      22.927214      63.677554       0.626782       0.460624      -1.032350      -0.038357      -0.016145      -0.010043       0.042811      -0.010019       0.005982      -0.034424      -0.067410       0.286136      -0.082858      -0.022844       0.105701             10.322167      17.990514       2.515603       0.129855       8.272445       0.705775       4.703543          -0.003544
          107              C      16.909405       8.418940      15.462534       0.550385      25.471850 0.26549709E+03  0.55614908E+04                                 7.986337                            5.741108      -0.067916       2.026980                    0.999637      22.637118      63.032064       0.628075       0.465546      -1.026812       0.012828      -0.038479       0.009371       0.041630       0.020927      -0.034054       0.017319       0.045640       0.279677      -0.082465      -0.020704       0.103169             10.112174      10.177520      -4.656990       0.920918      15.483699      -0.729597       4.675303          -0.001509
          108              C      19.897810       7.379381       9.041183      -0.084419      27.338072 0.38614855E+03  0.88670818E+04                                 8.083796                            6.592635      -0.390367       1.876003                    0.997282      28.546211      82.735587       0.631953       0.422080      -1.054173      -0.044247      -0.053168      -0.052103       0.086599       0.039038       0.000948       0.021596      -0.006599      -0.050919      -0.040279      -0.011505       0.051784              9.670090       9.769239       3.187209      -2.931686       9.633708      -2.515730       9.607324           0.001323
          109              C      18.293548       5.589199       9.674978       0.268857      35.584717 0.38051336E+03  0.85771206E+04                                 9.453519                            6.550760       0.100206       2.046535                    0.999398      24.882667      68.063877       0.642525       0.422907      -1.069444       0.013459       0.027724      -0.032835       0.045032       0.022339      -0.012311      -0.028525      -0.013726       0.037221      -0.031548      -0.013897       0.045445             12.295044      10.513430       6.895892      -2.731610      13.145650      -2.352156      13.226052           0.058217
          110              C      18.490358       5.949203      11.064860      -0.223039      36.243431 0.46406880E+03  0.11090158E+05                                 9.523916                            7.217360       0.008755       1.964952                    0.999399      30.541945      88.536241       0.608899       0.420926      -1.061297      -0.009966       0.006052       0.022718       0.025536      -0.016472       0.008323       0.012525       0.004188      -0.119806      -0.044614       0.007983       0.036631             11.259764       7.491894       3.374528      -2.590825       9.184208      -1.920781      17.103188           0.033549
          111              C      17.913153       5.167970      11.990406       0.031118      37.797501 0.39340147E+03  0.89476815E+04                                 9.716968                            6.562757      -0.004561       2.016688                    0.999257      26.061256      71.763255       0.655939       0.410552      -1.076690      -0.011626       0.002130      -0.040397       0.042090      -0.005151      -0.005620       0.005564      -0.002027      -0.096176      -0.033209       0.010792       0.022417             12.592891       7.533474       3.657009       0.235901       9.979405       1.815689      20.265795           0.005681
          112              C      17.099446       4.054534      11.623218      -0.094424      34.643947 0.43210972E+03  0.10140286E+05                                 9.332112                            7.019565      -0.055829       1.964685                    0.999257      28.832201      82.728612       0.610369       0.427620      -1.057490       0.004593       0.010517      -0.001153       0.011535      -0.041564      -0.007630      -0.021065       0.023225      -0.113503      -0.053733      -0.008806       0.062539             11.156266       8.085714       4.669931       1.935912      11.574218       3.852029      13.808867           0.117749
          113              C      16.925956       3.738262      10.251141       0.024779      39.103456 0.42867917E+03  0.99281468E+04                                 9.931574                            6.831310       0.040138       2.022207                    0.999170      26.505297      72.843669       0.647834       0.408232      -1.081854       0.027534       0.028227      -0.006350       0.039940      -0.023947       0.004329      -0.010598      -0.003466       0.040285      -0.031112       0.004750       0.026363             13.175796      10.601299       7.976556       0.981095      16.529122       2.141413      12.396966           0.007194
          114              C      17.471572       4.536519       9.254530      -0.196489      35.699536 0.44100412E+03  0.10396871E+05                                 9.391680                            7.004554      -0.069909       1.947290                    0.999167      29.909623      85.883606       0.622725       0.417205      -1.064539      -0.027788      -0.019934      -0.007497       0.035011      -0.046955       0.003857       0.003780       0.014874       0.017006      -0.050887       0.006174       0.044712             11.327092       9.944034       6.694857      -0.730510      13.659248      -0.796771      10.377995           0.036991
          115              C      18.129810       5.408961      13.415586       0.570235      23.511690 0.24725992E+03  0.50959648E+04                                 7.617031                            5.567020      -0.082596       2.032744                    0.999474      22.135401      61.444017       0.632281       0.470027      -1.022782       0.016183       0.004649       0.041004       0.044326      -0.069867      -0.000190      -0.018298       0.014884      -0.226826      -0.080326      -0.028539       0.108865              9.452929       5.679118       1.604692       0.454433       6.411194       2.203648      16.268475          -0.002669
          116              C      16.011197       2.539549       9.898946       0.560042      23.061138 0.24789100E+03  0.50966220E+04                                 7.453591                            5.536341       0.067582       2.082080                    0.999341      22.080031      60.607896       0.642493       0.463678      -1.029408      -0.026574      -0.030563       0.000318       0.040502      -0.075144      -0.060387       0.021538       0.092541      -0.040014      -0.083928      -0.040185       0.124113              9.331041       7.577705       5.096981       1.560824      12.785185       0.855972       7.630234          -0.000379
          117              C       0.000000       0.000000       0.000000       0.081498      35.768420 0.41950812E+03  0.97898896E+04                                10.022910                            7.197369      -0.642989       1.823088                    0.995414      26.445324      76.122515       0.566800       0.463061      -1.034752       0.000020      -0.000427       0.000267       0.000504       0.000367       0.000443       0.000478       0.038495      -0.039867      -0.013535      -0.012365       0.025901             14.178226       9.001753       0.000183      -0.000351      16.767865       0.001741      16.765059          -0.000309
          118              C      20.673481       7.809200       7.809203       0.096278      32.859161 0.41766821E+03  0.97620233E+04                                 9.558562                            7.239689      -0.639068       1.826581                    0.995117      26.577479      77.226120       0.556875       0.470587      -1.027869      -0.000211       0.000366       0.000500       0.000654       0.000320       0.000540       0.000775      -0.011279       0.011244      -0.007546       0.002984       0.004562             12.037135      10.761773      -0.001095      -0.001721      12.673133      -0.002664      12.676500           0.000651
          119              O      24.939993      15.365075       2.377121      -0.150557      29.341720 0.29487187E+03  0.60755128E+04                                 7.674324                            5.223599       0.475477       2.299363                    0.999408      21.433970      51.472658       0.856680       0.347007      -1.153380       0.181348       0.006926      -0.023497       0.182995       0.005395      -0.043847      -0.018986       0.007358       0.456694      -0.082859      -0.079224       0.162083             10.830562       5.728142      -0.089031       2.507420       4.705248      -1.067121      22.058298           0.041883
          120              O      14.913523       0.173518       7.066860      -0.510154      27.365917 0.42921125E+03  0.97372773E+04                                 7.135613                            6.327951       0.589224       2.245405                    0.998225      26.660349      67.717700       0.771708       0.349854      -1.148228       0.000775       0.011120      -0.026055       0.028339      -0.023104      -0.019153      -0.005238       0.061388      -0.179070      -0.063951      -0.006431       0.070382              7.835260      10.711781      -1.002939      -2.218400       5.100738       0.412779       7.693261           0.072930
          121              O      24.981663      15.378192       8.305556      -0.499724      26.976932 0.41035199E+03  0.92202071E+04                                 7.108412                            6.218969       0.439061       2.212377                    0.998085      26.025427      66.132906       0.771277       0.353437      -1.143472       0.017926      -0.003341      -0.020501       0.027437       0.024872       0.021013      -0.004803      -0.065525       0.115544      -0.064844       0.021670       0.043173              7.897662       6.558085      -0.043742      -1.068873       5.195407      -0.060881      11.939493           0.011389
          122              O      12.766770      14.780164       6.430254      -0.490464      28.039265 0.41411752E+03  0.93182044E+04                                 7.316508                            6.233251       0.446844       2.213340                    0.998046      26.068010      66.105898       0.773679       0.351833      -1.145741      -0.036209      -0.005506       0.003032       0.036750      -0.004762       0.047548      -0.001147      -0.027671       0.099238      -0.056060      -0.002626       0.058686              8.458196      11.667892      -0.393384       3.818652       5.158750      -0.848261       8.547946           0.026971
          123              O      13.150141      15.283702       4.254610      -0.495299      26.088725 0.41241288E+03  0.92557443E+04                                 6.850928                            6.172330       0.688275       2.272295                    0.998780      26.563821      66.931643       0.787825       0.346416      -1.152001      -0.014514      -0.008189      -0.021481       0.027187       0.017917      -0.067918      -0.000749       0.008133      -0.005332      -0.068588      -0.003456       0.072044              7.312212       9.983522       0.660707      -1.047112       5.027316      -0.252292       6.925799           0.103957
          124              O      22.405091       8.622918       9.269524      -0.195222      27.385819 0.31954160E+03  0.66988739E+04                                 7.272285                            5.418837       0.531233       2.302128                    0.999142      22.214475      53.328186       0.847843       0.344601      -1.158582      -0.055878       0.144480      -0.066186       0.168456       0.029537       0.147300       0.030994       0.063442       0.114938      -0.122434      -0.058763       0.181196              9.362474       9.515860       3.587304       5.672399       8.149269       3.859512      10.422292           0.078723
          125              O      22.507956      13.775743       9.274834      -0.533099      28.503060 0.44854000E+03  0.10320007E+05                                 7.402158                            6.535127       0.349862       2.167504                    0.997830      26.877575      69.442693       0.745571       0.357058      -1.138899       0.014505      -0.018285       0.011299       0.025931      -0.037286      -0.007475      -0.035173       0.033881       0.058803      -0.064474       0.020378       0.044096              8.110940       6.754159      -1.179377       1.551106      10.214060      -2.411231       7.364602           0.022815
          126              O      23.894401      14.269440      10.834020      -0.501242      26.625867 0.40129585E+03  0.89557563E+04                                 6.996324                            6.110187       0.557163       2.245303                    0.998499      26.083044      65.795248       0.786670       0.348880      -1.148571       0.005425      -0.011874       0.008823       0.015756       0.043122      -0.023517       0.043964      -0.009988      -0.049506      -0.074510       0.016989       0.057521              7.786703       5.923562       1.738847       0.972743      11.507758       0.475758       5.928791           0.047828
          127              O      25.421594      10.704382      13.947705      -0.467507      26.057083 0.36751020E+03  0.80406681E+04                                 6.945071                            5.879914       0.491458       2.243442                    0.998285      25.246667      63.501445       0.793559       0.352780      -1.142923      -0.019109       0.013622      -0.014854       0.027773       0.033727      -0.028996       0.016273       0.017424       0.084636      -0.059846       0.014765       0.045082              7.984367       6.083452       0.220502       3.186180       6.296550       1.095584      11.573099           0.008451
          128              O      25.790744       8.725218      13.044337      -0.530103      26.563788 0.41808239E+03  0.94307308E+04                                 6.952916                            6.235065       0.654559       2.259045                    0.998693      26.851537      68.197817       0.778702       0.348700      -1.148200      -0.014628      -0.014701      -0.024829       0.032350      -0.022362      -0.022129      -0.021586      -0.043885      -0.159040      -0.067283       0.008151       0.059132              7.468174       6.302045      -1.798139       1.735038       8.721955      -1.269872       7.380522           0.047010
          129              O       8.401198       0.253325      13.241285      -0.151769      29.406590 0.29556875E+03  0.60936650E+04                                 7.685480                            5.230334       0.473529       2.298142                    0.999392      21.456008      51.547119       0.855962       0.347082      -1.153281       0.180308      -0.006503       0.022801       0.181860      -0.005021       0.043800      -0.018739       0.006007       0.455371      -0.082297      -0.079286       0.161583             10.847522       5.736554       0.089071      -2.511137       4.711271      -1.069762      22.094742           0.041921
          130              O      14.913503      15.444882       8.551546      -0.508935      27.351884 0.42894624E+03  0.97298704E+04                                 7.133447                            6.326336       0.586714       2.244790                    0.998237      26.651876      67.693769       0.771736       0.349891      -1.148184       0.002247      -0.010507       0.025818       0.027964       0.023392       0.018612      -0.005248       0.061936      -0.181081      -0.064401      -0.006556       0.070957              7.832503      10.707769       1.002524       2.217259       5.099390       0.412603       7.690351           0.072872
          131              O       8.442883       0.240208       7.312850      -0.498453      26.963378 0.41008507E+03  0.92128852E+04                                 7.106714                            6.217545       0.443648       2.213831                    0.998094      26.016079      66.108485       0.771239       0.353505      -1.143395       0.017513       0.003697       0.022184       0.028504      -0.025381      -0.021625      -0.004735      -0.065513       0.118578      -0.065798       0.021411       0.044386              7.895620       6.555657       0.043602       1.067735       5.194339      -0.060958      11.936865           0.011372
          132              O      12.766784       0.838236       9.188152      -0.491577      28.085522 0.41493324E+03  0.93413387E+04                                 7.325017                            6.239712       0.443885       2.212133                    0.998049      26.088781      66.179786       0.773202       0.351870      -1.145688      -0.036484       0.006230      -0.003804       0.037207       0.004708      -0.047725      -0.000695      -0.028067       0.100982      -0.056482      -0.002651       0.059134              8.469057      11.684727       0.393766      -3.824870       5.164062      -0.849416       8.558381           0.027031
          133              O      13.150151       0.334698      11.363796      -0.495467      26.106190 0.41276288E+03  0.92655583E+04                                 6.854094                            6.175091       0.692587       2.273426                    0.998796      26.570069      66.954332       0.787622       0.346431      -1.151988      -0.014415       0.008072       0.021547       0.027152      -0.017759       0.068080      -0.000776       0.007675      -0.005559      -0.068819      -0.003222       0.072041              7.315739       9.989102      -0.660960       1.046818       5.029315      -0.252418       6.928801           0.103905
          134              O      22.405096       6.995482       6.348882      -0.194454      27.353282 0.31909557E+03  0.66871700E+04                                 7.266960                            5.415401       0.528301       2.301515                    0.999166      22.198371      53.279693       0.848033       0.344645      -1.158548      -0.056519      -0.144451       0.066864       0.168912      -0.029216      -0.147544       0.030940       0.064569       0.114446      -0.122396      -0.059128       0.181524              9.354991       9.508102      -3.582663      -5.667837       8.141408       3.854944      10.415463           0.078723
          135              O       5.969174       1.842657       6.343572      -0.534040      28.519411 0.44886580E+03  0.10329316E+05                                 7.404496                            6.537084       0.347361       2.166635                    0.997822      26.887850      69.473989       0.745535       0.357012      -1.138942       0.014061       0.017638      -0.010329       0.024809       0.037055       0.007798      -0.034585       0.033964       0.057477      -0.063951       0.020732       0.043219              8.113655       6.756125       1.179380      -1.551543      10.218049      -2.412034       7.366790           0.022823
          136              O       7.355624       1.348960       4.784386      -0.501315      26.650415 0.40175391E+03  0.89687028E+04                                 7.001177                            6.114118       0.556722       2.244927                    0.998476      26.092847      65.833970       0.786317       0.348930      -1.148508       0.005672       0.012074      -0.008656       0.015903      -0.043318       0.023265       0.044598      -0.010762      -0.049650      -0.074905       0.016645       0.058261              7.792470       5.927296      -1.740128      -0.973598      11.517170       0.475586       5.932945           0.047851
          137              O       8.882816       4.914018       1.670701      -0.468313      26.074224 0.36780350E+03  0.80487499E+04                                 6.948276                            5.882385       0.486703       2.241937                    0.998304      25.255417      63.531565       0.793362       0.352795      -1.142902      -0.019113      -0.014212       0.014474       0.027871      -0.034047       0.029106       0.015876       0.017794       0.083330      -0.059862       0.014811       0.045051              7.988498       6.086483      -0.220477      -3.188650       6.299019       1.095640      11.579992           0.008449
          138              O       9.251959       6.893182       2.574069      -0.529390      26.540347 0.41761662E+03  0.94173407E+04                                 6.948090                            6.231018       0.654763       2.259113                    0.998659      26.839805      68.151462       0.779084       0.348635      -1.148284      -0.014966       0.013923       0.024421       0.031846       0.022626       0.022040      -0.021329      -0.044276      -0.159721      -0.067339       0.007829       0.059510              7.462649       6.297595       1.796613      -1.733208       8.715719      -1.268397       7.374633           0.046975
          139              O      16.406983       2.377121       0.253331      -0.151988      29.404071 0.29552752E+03  0.60925746E+04                                 7.685018                            5.229636       0.471905       2.297724                    0.999374      21.456517      51.546552       0.856105       0.347037      -1.153322      -0.180459      -0.023355      -0.006893       0.182095       0.044089       0.005154       0.018594      -0.224037      -0.237432      -0.082340      -0.079151       0.161491             10.847656       5.735994      -2.512102      -0.089255      22.095640       1.069551       4.711335           0.041893
          140              O      26.433440       7.066854      15.444886      -0.509083      27.354929 0.42900005E+03  0.97315531E+04                                 7.134792                            6.327377       0.585147       2.244245                    0.998228      26.650993      67.696701       0.771543       0.349962      -1.148107      -0.001939      -0.025494      -0.011015       0.027840       0.018687      -0.023109       0.004940       0.119761      -0.003592      -0.063331      -0.006887       0.070218              7.834243      10.710107       2.218086      -1.002692       7.692270      -0.412750       5.100351           0.072896
          141              O      16.365298       8.305556       0.240211      -0.498293      26.952893 0.40989014E+03  0.92073172E+04                                 7.104568                            6.215820       0.442105       2.213495                    0.998095      26.012494      66.092896       0.771400       0.353477      -1.143429      -0.017219      -0.021806       0.003438       0.027997      -0.021410       0.024903       0.004890      -0.090905       0.040057      -0.065121       0.021536       0.043585              7.893173       6.553939       1.067232      -0.043625      11.932675       0.061014       5.192905           0.011402
          142              O      12.041395       6.430254       0.838240      -0.490415      28.043390 0.41417958E+03  0.93199612E+04                                 7.317219                            6.233705       0.449361       2.214028                    0.998009      26.069878      66.112170       0.773652       0.351832      -1.145740       0.036449       0.002708       0.005797       0.037007      -0.047632      -0.004774       0.000789      -0.065122      -0.008521      -0.056555      -0.002702       0.059256              8.459213      11.669135      -3.819660      -0.393498       8.549320       0.848434       5.159185           0.026977
          143              O      11.658029       4.254610       0.334702      -0.494740      26.084444 0.41232734E+03  0.92533641E+04                                 6.850279                            6.171833       0.689773       2.272796                    0.998801      26.560251      66.921449       0.787827       0.346432      -1.151985       0.014852      -0.021128       0.008096       0.027065       0.067849       0.017702       0.000817       0.007382      -0.010372      -0.068330      -0.003761       0.072091              7.311440       9.982648       1.046752       0.660578       6.924763       0.252263       5.026909           0.103939
          144              O      18.941868       9.269521       6.995484      -0.194438      27.337950 0.31892250E+03  0.66824711E+04                                 7.263718                            5.413383       0.528954       2.301904                    0.999140      22.194250      53.261219       0.848341       0.344575      -1.158635       0.056247      -0.065861      -0.144936       0.168843      -0.147437       0.029364      -0.031472      -0.026189      -0.151349      -0.122795      -0.058443       0.181238              9.350317       9.503957      -5.664170       3.580879      10.408591      -3.852977       8.138402           0.078771
          145              O      18.839003       9.274834       1.842660      -0.533221      28.505534 0.44859179E+03  0.10321443E+05                                 7.402326                            6.535316       0.347584       2.166760                    0.997806      26.878883      69.445705       0.745596       0.357037      -1.138921      -0.014170       0.011036       0.018351       0.025678       0.007683      -0.037384       0.035224      -0.012281      -0.078853      -0.064431       0.020396       0.044035              8.111127       6.754376      -1.551026      -1.179056       7.364719       2.410897      10.214287           0.022794
          146              O      17.452554      10.834019       1.348962      -0.501959      26.644123 0.40163808E+03  0.89654464E+04                                 6.999967                            6.113146       0.555692       2.244796                    0.998501      26.091254      65.826904       0.786399       0.348920      -1.148520      -0.006015       0.009355       0.011588       0.016062       0.023645       0.043037      -0.043782       0.019895       0.041183      -0.074427       0.016869       0.057558              7.790966       5.926483      -0.973388       1.739749       5.931937      -0.475681      11.514477           0.047864
          147              O      15.925353      13.947703       4.914019      -0.468002      26.069140 0.36771282E+03  0.80462565E+04                                 6.947433                            5.881642       0.492036       2.243500                    0.998260      25.252770      63.522560       0.793417       0.352793      -1.142906       0.019134      -0.014631      -0.013873       0.027797       0.029306       0.033826      -0.015958      -0.032689      -0.067583      -0.059714       0.014652       0.045061              7.987543       6.085753      -3.188133       0.220423      11.578443      -1.095394       6.298433           0.008455
          148              O      15.556206      13.044334       6.893183      -0.530214      26.547161 0.41774549E+03  0.94209516E+04                                 6.949154                            6.231780       0.653579       2.258874                    0.998706      26.845348      68.167574       0.779075       0.348613      -1.148305       0.014704      -0.025063       0.014751       0.032587       0.022060      -0.022278       0.021642       0.057639       0.145189      -0.067249       0.008192       0.059057              7.463999       6.298593      -1.733546      -1.797155       7.375958       1.269057       8.717447           0.047012
          149              O      16.406951      13.241279      15.365075      -0.151156      29.350893 0.29500694E+03  0.60788738E+04                                 7.674153                            5.223880       0.476485       2.299527                    0.999357      21.442934      51.493370       0.856899       0.346885      -1.153504      -0.180887       0.022798       0.007064       0.182455      -0.044231      -0.005275       0.018771      -0.224267      -0.237848      -0.082545      -0.079203       0.161749             10.829783       5.728339       2.507618       0.088935      22.055872       1.066151       4.705138           0.041928
          150              O       9.894657       8.551546       0.173520      -0.509782      27.379447 0.42948753E+03  0.97453633E+04                                 7.139004                            6.330950       0.585642       2.244214                    0.998260      26.662605      67.735433       0.771330       0.349960      -1.148111      -0.001475       0.026192       0.010970       0.028435      -0.019057       0.023201       0.005166       0.120877      -0.002271      -0.064244      -0.006427       0.070670              7.839065      10.716686      -2.219958       1.003380       7.697604      -0.413057       5.102905           0.072814
          151              O      16.365280       7.312844      15.378195      -0.499063      26.962942 0.41009287E+03  0.92128319E+04                                 7.105621                            6.216729       0.443818       2.213836                    0.998082      26.020197      66.111744       0.771476       0.353405      -1.143509      -0.017193       0.020705      -0.003223       0.027105       0.020960      -0.024946       0.005006      -0.090184       0.039440      -0.064620       0.021458       0.043163              7.894268       6.555061      -1.067480       0.043663      11.934205       0.061031       5.193539           0.011383
          152              O      28.580175       9.188146      14.780166      -0.489854      28.014063 0.41365008E+03  0.93051524E+04                                 7.312136                            6.229675       0.447599       2.213866                    0.998059      26.059480      66.077438       0.773903       0.351827      -1.145734       0.036443      -0.002883      -0.005595       0.036983       0.047990       0.004697       0.000673      -0.063065      -0.009216      -0.056161      -0.002926       0.059087              8.452989      11.659316       3.816612       0.393402       8.543602       0.847792       5.156049           0.027037
          153              O      28.196802      11.363790      15.283704      -0.494260      26.066167 0.41195402E+03  0.92428434E+04                                 6.846835                            6.168846       0.689225       2.272737                    0.998778      26.550819      66.888762       0.788059       0.346410      -1.152009       0.014808       0.020546      -0.008095       0.026588      -0.068021      -0.017838       0.000839       0.005939      -0.009055      -0.068713      -0.003330       0.072043              7.307671       9.977261      -1.046398      -0.660263       6.921147       0.252044       5.024604           0.103871
          154              O      18.941869       6.348879       8.622922      -0.192942      27.320706 0.31864722E+03  0.66754817E+04                                 7.261943                            5.412013       0.527358       2.301475                    0.999131      22.183236      53.235645       0.848193       0.344698      -1.158494       0.056614       0.066411       0.145421       0.169596       0.148232      -0.029036      -0.031404      -0.027023      -0.154540      -0.123091      -0.059332       0.182422              9.348075       9.502254       5.663189      -3.579328      10.406667      -3.850988       8.135304           0.078728
          155              O      18.838992       6.343566      13.775746      -0.533929      28.505774 0.44858810E+03  0.10321166E+05                                 7.401470                            6.534492       0.343460       2.165515                    0.997821      26.883643      69.453604       0.745792       0.356950      -1.139010      -0.014091      -0.010023      -0.018143       0.025063      -0.007956       0.037142       0.034908      -0.011412      -0.077441      -0.063907       0.020527       0.043381              8.110112       6.753556       1.551060       1.179138       7.364119       2.410941      10.212662           0.022789
          156              O      17.452546       4.784381      14.269444      -0.500770      26.633867 0.40143905E+03  0.89598888E+04                                 6.998375                            6.111866       0.556933       2.245191                    0.998530      26.082495      65.800602       0.786437       0.348947      -1.148498      -0.004917      -0.008861      -0.012609       0.016177      -0.023390      -0.043951      -0.044533       0.020476       0.042093      -0.075391       0.016444       0.058947              7.789185       5.925014       0.973046      -1.739236       5.930384      -0.475372      11.512156           0.047813
          157              O      15.925361       1.670697      10.704387      -0.468423      26.066108 0.36767357E+03  0.80451059E+04                                 6.946487                            5.881095       0.489885       2.242962                    0.998301      25.251908      63.517258       0.793508       0.352765      -1.142939       0.018887       0.014225       0.014177       0.027569      -0.028984      -0.033706      -0.015807      -0.033483      -0.069009      -0.059632       0.014450       0.045182              7.986125       6.084826       3.187355      -0.220283      11.576044      -1.095118       6.297505           0.008451
          158              O      15.556216       2.574066       8.725223      -0.529396      26.541269 0.41763433E+03  0.94178638E+04                                 6.948411                            6.231242       0.655002       2.259212                    0.998685      26.839396      68.151435       0.779051       0.348646      -1.148273       0.014963       0.024638      -0.013811       0.031963      -0.022063       0.022923       0.021611       0.057490       0.146271      -0.067443       0.007700       0.059742              7.463038       6.298021       1.733223       1.796923       7.374722       1.268708       8.716370           0.046960

******************************************************
Auxiliary information for the entire system
The total spin magnetic moment of the unit cell is   3.571804
The total net atomic charge of the unit cell is   -0.000004
Accuracy of reproducing the electrostatic potential in the unit cell:
  The inner radius (bohr) =    5.0000
  The outer radius (bohr) =   12.0000
  Valid grid points have density less than (e/(bohr^3)) =    0.0001
  The number of valid grid points were=       521931
  The rms potential error without charges in kcal/mol is=      8.05199
  The rms potential error with partial charges in kcal/mol is=      0.54431
  The RRMSE value at monopole order=      0.06760
  The rms potential error with partial charges and cloud penetration in kcal/mol is=      0.55107
  The RRMSE value at monopole order with cloud penetration is=      0.06844
  The rms potential error with partial charges and atomic dipoles in kcal/mol is=      0.32622
  The RRMSE value at dipole order=      0.04051
  The rms potential error with partial charges, atomic dipoles and cloud penetration in kcal/mol is=      0.31540
  The RRMSE value at dipole order with cloud penetration=      0.03917

******************************************************
The electron densities and ab initio electrostatic potential were computed in VASP using the PBE functional and
projector augmented wave method. See the main text of the journal article for a description of computational details.
The atomic charges, dipoles, and quadrupoles were computed with the DDEC6 method as described in
(a) T. A. Manz and N. Gabaldon Limas, RSC Adv. 6 (2016) 47771-47801 DOI: 10.1039/c6ra04656h
(b) N. Gabaldon Limas and T. A. Manz, RSC Adv. 8 (2018) 2678-2707 DOI: 10.1039/c7ra11829e.
For each atom in the material, the electron cloud parameters were fit to the spherically averaged atom-in-material
electron density using radial positions for which this density was between 10^-4 and 10^-2 electrons per cubic bohr.
The polarizabilities, dispersion coefficients, and quantum Drude oscillator (QDO) parameters were fit using the MCLF method.
The magnetic structure of the system was optimized in VASP from the default ferromagnetic initial guess using spin polarization.
The atomic spin moments (ASMs) were computed on this optimized magnetic structure using the DDEC6 partition as inputs
to the method of T. A. Manz and D. S. Sholl, J. Chem. Theory Comput. 7 (2011) 4146-4164 DOI: 10.1021/ct200539n.
The RMSE and RRMSE were computed using a uniform grid with Ewald summation.
