# Supplementary material for: A collection of forcefield precursors for metal–organic frameworks
Source: RSC Adv. 2019 Nov 13;9(63):36492–507. doi: 10.1039/c9ra07327b (PMC9075174; doi:10.1039/c9ra07327b)
Supplement: RA-009-C9RA07327B-s4001 [file RA-009-C9RA07327B-s4001.xyz]

  608
jmolscript: load "" {1 1 1} spacegroup "x,y,z" unitcell [{     21.317000     0.000000     0.000000 }, {     10.658505    20.548030     0.000000 }, {     10.658533     2.356704    37.085636 }]
Zn    17.102859    10.955452    15.657556     0.423323
Zn    16.940000    10.629878    19.199975     0.684629
Zn    17.576307     7.626458    14.215295     0.691286
Zn    19.849021    13.050577    14.749699     0.696799
Zn    13.969898    12.421282    14.473040     0.698842
Zn    36.189693    22.407819    34.200374     0.424615
Zn    25.694025    19.725541     0.657157     0.683425
Zn    35.716240    19.078825    32.758113     0.692399
Zn    22.785025     3.954914    33.292517     0.696139
Zn    28.664147     3.325619    33.015858     0.699314
Zn     6.444345     0.496915     2.885262     0.424615
Zn    16.940013     3.179193    36.428479     0.683425
Zn     6.917798     3.825909     4.327523     0.692399
Zn    19.849013    18.949820     3.793119     0.696139
Zn    13.969891    19.579115     4.069778     0.699314
Zn    25.531179    11.949282    21.428080     0.423323
Zn    25.694038    12.274856    17.885661     0.684629
Zn    25.057731    15.278276    22.870341     0.691286
Zn    22.785017     9.854157    22.335937     0.696799
Zn    28.664140    10.483452    22.612596     0.698842
H     12.602624    10.811493    11.982369     0.141366
H     12.133648     9.048385    10.558281     0.104285
H     14.476390    15.497967    12.750042     0.120745
H     17.352069     7.887835    32.972839     0.128874
H     13.295424     7.052936    10.554572     0.117101
H     15.584873    17.391914    11.997203     0.113850
H     15.267247     6.860077    11.852569     0.131885
H     17.870056    17.603986    12.327265     0.113078
H     19.856813     5.546874    30.054199     0.099609
H     19.046755    15.936729    13.413875     0.124237
H     23.237674     9.862057    11.463170     0.104271
H     18.076843     6.694155    29.256858     0.121747
H     16.241451    10.893966    29.382949     0.101823
H     15.544386    10.570204    30.755118     0.095198
H     17.503406     3.940891    18.298053     0.121308
H     17.437325     5.103774    20.300677     0.097011
H     13.856077     9.989510    27.599130     0.096296
H     14.420977     8.538355    27.365491     0.085158
H     19.189594     6.681341    33.614420     0.090649
H     13.885923     8.714407    30.944255     0.098690
H     13.005530     9.574561    29.961485     0.097732
H     14.401788     9.181692    22.970843     0.112242
H     16.819140     8.532173    28.852625     0.089349
H     15.753290     7.394210    29.052887     0.087929
H     19.466706    12.209665    20.953384     0.138052
H     16.322457    12.697492    30.925712     0.127655
H     10.151182     4.570350    29.690760     0.115343
H     11.839488     5.801179    28.656071     0.127664
H     33.331291     8.267644    31.771264     0.132098
H     14.090561     9.039126    25.221941     0.119290
H     16.326722    14.780353    31.949275     0.112301
H     17.882855    10.957159    23.490042     0.105194
H     22.525694    14.421018    19.536713     0.107678
H     21.346866    13.451362    21.253778     0.093428
H     34.147731    13.517987    29.286527     0.125495
H     17.091990     7.415928    20.437894     0.139004
H     20.347089     7.235855    12.301305     0.138460
H     31.632327     7.031697    32.757742     0.108538
H     22.282672     7.817300    11.233239     0.105269
H     22.188879    11.612776    12.627659     0.136742
H     34.132811    15.667346    30.224793     0.115283
H     17.601462     5.136112    16.347348     0.118185
H     21.832890    14.090103    17.304158     0.133115
H     17.614262    10.888699    25.807894     0.134301
H     11.905562    13.500022    16.781250     0.126667
H     32.308065    13.857620    18.884006     0.117980
H     12.125131    13.141743    20.779082     0.113321
H     14.173694    12.074196    20.567694     0.127119
H     19.372922    22.263860    30.525187     0.139003
H     19.841894    20.500752    29.101099     0.102592
H     28.157654     6.402304    31.292860     0.121207
H     25.281979    16.983498    14.430021     0.129285
H     18.680117    18.505303    29.097390     0.116883
H     27.049170     8.296251    30.540021     0.114542
H     38.025296    18.312444    30.395387     0.132354
H     24.763988     8.508323    30.870083     0.113131
H     22.777228    14.642537    11.511381     0.100681
H     23.587290     6.841066    31.956693     0.123849
H     30.054870    21.314424    30.005988     0.105051
H     24.557197    15.789818    10.714040     0.121605
H     26.392592    19.989629    10.840131     0.100294
H     27.089659    19.665867    12.212300     0.094411
H     35.789147    15.393258    36.840871     0.121277
H     25.196699    14.199437     1.757859     0.096504
H     28.777963    19.085173     9.056312     0.096665
H     28.213062    17.634018     8.822673     0.084223
H     23.444454    15.777004    15.071602     0.089465
H     28.748121    17.810070    12.401437     0.099568
H     29.628513    18.670224    11.418667     0.097967
H     28.232243    18.277355     4.428025     0.112437
H     25.814900    17.627836    10.309807     0.088550
H     26.880750    16.489873    10.510069     0.088107
H     12.508818     0.757298     2.410566     0.138126
H     15.653084     1.245125    12.382894     0.126809
H     11.165858    13.666013    11.147942     0.115560
H     30.794551    14.896842    10.113253     0.127407
H     30.619755    17.363307    13.228446     0.131440
H     28.543473    18.134789     6.679123     0.119862
H     15.648822     3.327986    13.406457     0.111365
H     24.751178    20.052822     4.947224     0.105791
H      9.449828     2.968651     0.993895     0.106284
H     10.628659     1.998995     2.710960     0.093893
H     19.144808     2.065620    10.743709     0.125381
H     25.542035    16.511591     1.895076     0.138706
H     32.945455    18.688222    30.844123     0.137573
H     32.318720    16.127360    14.214924     0.109259
H     31.009871    19.269667    29.776057     0.104997
H     20.445163     2.517113    31.170477     0.136814
H     19.159731     4.214979    11.681975     0.114838
H     35.691088    16.588479    34.890166     0.117033
H     20.801161     4.994440    35.846976     0.133061
H     25.019774    19.984362     7.265076     0.134072
H     30.728487     4.404359    35.324068     0.126063
H     20.984456     2.405253     0.341188     0.116814
H     19.850393     1.689376     2.236264     0.112002
H     17.801829     0.621829     2.024876     0.126950
H     23.261116     0.640874     6.560449     0.139003
H     22.792144     2.403982     7.984537     0.102592
H     14.476384    16.502430     5.792776     0.121207
H     17.352059     5.921236    22.655615     0.129285
H     23.953921     4.399431     7.988246     0.116883
H     15.584868    14.608483     6.545615     0.114542
H      4.608742     4.592290     6.690249     0.132354
H     17.870050    14.396411     6.215553     0.113131
H     19.856810     8.262197    25.574255     0.100681
H     19.046748    16.063668     5.128943     0.123849
H     12.579168     1.590310     7.079648     0.105051
H     18.076841     7.114916    26.371596     0.121605
H     16.241446     2.915105    26.245505     0.100294
H     15.544379     3.238867    24.873336     0.094411
H      6.844891     7.511476     0.244765     0.121277
H     17.437339     8.705297    35.327777     0.096504
H     13.856075     3.819561    28.029324     0.096665
H     14.420976     5.270716    28.262963     0.084223
H     19.189584     7.127730    22.014034     0.089465
H     13.885917     5.094664    24.684199     0.099568
H     13.005525     4.234510    25.666969     0.097967
H     14.401795     4.627379    32.657611     0.112437
H     16.819138     5.276898    26.775829     0.088550
H     15.753288     6.414861    26.575567     0.088107
H     30.125220    22.147436    34.675070     0.138126
H     26.980954    21.659609    24.702742     0.126809
H     31.468180     9.238721    25.937694     0.115560
H     11.839487     8.007892    26.972383     0.127407
H     12.014283     5.541427    23.857190     0.131440
H     14.090565     4.769945    30.406513     0.119862
H     26.985216    19.576748    23.679179     0.111365
H     17.882860     2.851912    32.138412     0.105791
H     33.184210    19.936083    36.091741     0.106284
H     32.005379    20.905739    34.374676     0.093893
H     23.489230    20.839114    26.341927     0.125381
H     17.092003     6.393143    35.190560     0.138706
H      9.688583     4.216512     6.241513     0.137573
H     10.315318     6.777374    22.870712     0.109259
H     11.624167     3.635067     7.309579     0.104997
H     22.188875    20.387621     5.915159     0.136814
H     23.474307    18.689755    25.403661     0.114838
H      6.942950     6.316255     2.195470     0.117033
H     21.832877    17.910294     1.238660     0.133061
H     17.614264     2.920372    29.820560     0.134072
H     11.905551    18.500375     1.761568     0.126063
H     21.649582    20.499481    36.744448     0.116814
H     22.783645    21.215358    34.849372     0.112002
H     24.832209    22.282905    35.060760     0.126950
H     30.031414    12.093241    25.103267     0.141366
H     30.500390    13.856349    26.527355     0.104285
H     28.157648     7.406767    24.335594     0.120745
H     25.281969    15.016899     4.112797     0.128874
H     29.338614    15.851798    26.531064     0.117101
H     27.049165     5.512820    25.088433     0.113850
H     27.366791    16.044657    25.233067     0.131885
H     24.763982     5.300748    24.758371     0.113078
H     22.777225    17.357860     7.031437     0.099609
H     23.587283     6.968005    23.671761     0.124237
H     19.396364    13.042677    25.622466     0.104271
H     24.557195    16.210579     7.828778     0.121747
H     26.392587    12.010768     7.702687     0.101823
H     27.089652    12.334530     6.330518     0.095198
H     25.130632    18.963843    18.787583     0.121308
H     25.196713    17.800960    16.784959     0.097011
H     28.777961    12.915224     9.486506     0.096296
H     28.213061    14.366379     9.720145     0.085158
H     23.444444    16.223393     3.471216     0.090649
H     28.748115    14.190327     6.141381     0.098690
H     29.628508    13.330173     7.124151     0.097732
H     28.232250    13.723042    14.114793     0.112242
H     25.814898    14.372561     8.233011     0.089349
H     26.880748    15.510524     8.032749     0.087929
H     23.167332    10.695069    16.132252     0.138052
H     26.311581    10.207242     6.159924     0.127655
H     32.482856    18.334384     7.394876     0.115343
H     30.794550    17.103555     8.429565     0.127664
H      9.302747    14.637090     5.314372     0.132098
H     28.543477    13.865608    11.863695     0.119290
H     26.307316     8.124381     5.136361     0.112301
H     24.751183    11.947575    13.595594     0.105194
H     20.108344     8.483716    17.548923     0.107678
H     21.287172     9.453372    15.831858     0.093428
H      8.486307     9.386747     7.799109     0.125495
H     25.542048    15.488806    16.647742     0.139004
H     22.286949    15.668879    24.784331     0.138460
H     11.001711    15.873037     4.327894     0.108538
H     20.351366    15.087434    25.852397     0.105269
H     20.445159    11.291958    24.457977     0.136742
H      8.501227     7.237388     6.860843     0.115283
H     25.032576    17.768622    20.738288     0.118185
H     20.801148     8.814631    19.781478     0.133115
H     25.019776    12.016035    11.277742     0.134301
H     30.728476     9.404712    20.304386     0.126667
H     10.325973     9.047114    18.201630     0.117980
H      9.191907     9.762991    16.306554     0.113321
H     28.460344    10.830538    16.517942     0.127119
C     14.930455     9.283403    29.240541     0.081670
C     13.116363    10.033760    11.976064    -0.177040
C     17.505536    14.698279    13.714268     0.136759
C     12.849900     8.962333    11.144234    -0.093311
C     16.098614    14.574303    13.528840     0.149618
C     15.392381    15.581333    12.881696    -0.168628
C     17.853018     7.419874    32.344237    -0.232979
C     13.574677     7.749462    11.103439    -0.104006
C     16.055979    16.716334    12.431105    -0.086177
C     14.721532     7.609034    11.900781    -0.161528
C     14.224848     9.842992    12.809008     0.144830
C     17.426663    16.844123    12.628030    -0.093054
C     19.353733     6.045153    30.658695    -0.059485
C     18.132469    15.836270    13.275174    -0.166527
C     22.419102     9.710647    11.880754    -0.098240
C     18.283619     6.713850    30.161748    -0.244374
C     15.401774    10.641730    29.798309    -0.072955
C     17.465035     4.867668    18.305470    -0.093356
C     17.377637     5.589880    19.510753    -0.090593
C     35.880805    15.510042    31.215722    -0.078583
C     14.624768     9.410098    27.735605    -0.075594
C     18.970029     6.697810    32.709531    -0.092495
C     20.643397    10.368683    13.236976     0.126399
C     19.543445    12.372213    18.900324     0.145059
C     15.787395     9.964586    25.716293     0.276733
C     13.668489     8.867168    30.011180    -0.079601
C     15.049825     9.521557    23.546412    -0.070873
C     17.522603     7.415343    31.050690     0.282028
C     16.051942     8.257870    29.376645    -0.075165
C     14.523302    12.880014    30.079418     0.293010
C     19.935679    12.568741    20.233923    -0.159544
C     16.162572    10.079120    23.030551    -0.056828
C     16.328843    10.102058    21.519311     0.569617
C     20.242642    12.961209    17.841158     0.138626
C     15.597679    13.270651    30.813713    -0.251496
C     20.140315     9.064946    13.104951     0.149155
C     30.314935     4.874111    32.045698     0.588822
C     35.936231    16.904835    31.833197     0.602666
C     10.517835     5.305416    30.125033    -0.079910
C     31.370126     5.669107    31.363322    -0.059266
C     11.549578     6.040268    29.508299    -0.234996
C     32.979560     7.517534    31.349230    -0.247974
C     20.922665     5.219641    32.438806     0.624092
C     14.855841     9.444709    24.881866    -0.239530
C     15.606207    14.549870    31.407083    -0.089946
C     17.236944     7.606792    18.364807     0.135273
C     17.113311    10.581764    23.855706    -0.084950
C     21.773204    13.907257    19.344980    -0.092771
C     21.039900    13.315485    20.386345    -0.080518
C     34.851193    13.772420    29.840215    -0.237160
C     17.207101     6.970805    19.628685    -0.169021
C     20.711610     8.087376    12.375848    -0.158325
C     31.947817     6.763058    31.925541    -0.073961
C     21.849937     8.448537    11.763564    -0.083348
C     21.835017    10.754658    12.588348    -0.158743
C     19.739571     6.039971    31.889938    -0.044971
C     34.840535    15.093639    30.405771    -0.098723
C     17.492747     5.577355    17.156928    -0.150725
C     14.994391     8.680378    12.783048     0.130306
C     17.362713     6.961079    17.166941     0.137911
C     21.366048    13.721292    18.019169    -0.158039
C     12.125138     7.089045    30.132450     0.280886
C     16.966225    10.545458    25.234179    -0.229504
C     14.266208    12.145900    18.549864     0.133125
C     13.587474    12.574153    17.415415     0.150698
C     12.359615    13.215227    17.541135    -0.173842
C     11.812196    13.427819    18.800934    -0.081419
C     12.491783    12.999566    19.935384    -0.093715
C     13.719642    12.358903    19.809663    -0.166452
C     27.703587    18.379066    10.697723     0.080572
C     40.176182    21.486127    30.518882    -0.170895
C     25.128509     5.602616    32.257086     0.138494
C     19.125643    20.414700    29.687052    -0.093735
C     26.535431     5.478640    32.071658     0.148290
C     27.241663     6.485670    31.424514    -0.169753
C     24.781029    16.515537    13.801419    -0.234804
C     18.400865    19.201829    29.646257    -0.103327
C     26.578065     7.620671    30.973923    -0.086007
C     38.571011    19.061401    30.443599    -0.162754
C     39.067698    21.295359    31.351826     0.143993
C     25.207382     7.748460    31.170848    -0.093338
C     23.280310    15.140816    12.115877    -0.062130
C     24.501576     6.740607    31.817992    -0.166761
C     30.873443    21.163014    30.423572    -0.100245
C     24.350423    15.809513    11.618930    -0.242819
C     27.232269    19.737393    11.255491    -0.069573
C     35.827518    16.320035    36.848288    -0.093488
C     25.256386    14.685543     0.967935    -0.091113
C     17.411738     4.057675    12.672904    -0.080102
C     28.009272    18.505761     9.192787    -0.075642
C     23.664018    15.793473    14.166713    -0.089487
C     32.649150    21.821050    31.779794     0.125654
C     12.432075     0.919846     0.357506     0.142890
C     26.846641    19.060249     7.173475     0.275050
C     28.965554    17.962831    11.468362    -0.079607
C     27.584207    18.617220     5.003594    -0.071718
C     25.111441    16.511006    12.507872     0.282028
C     26.582100    17.353533    10.833827    -0.075503
C     17.452238     1.427647    11.536600     0.291513
C     12.039843     1.116374     1.691105    -0.157678
C     26.471459    19.174783     4.487733    -0.056403
C     26.305185    19.197721     2.976493     0.571129
C     22.391410     3.865546    36.383976     0.138089
C     16.377862     1.818284    12.270895    -0.250306
C     33.152231    20.517313    31.647769     0.150219
C     12.319110    13.969774    13.502880     0.587050
C     17.356314     5.452468    13.290379     0.601256
C     10.799206    14.401079    11.582215    -0.080314
C     11.263918    14.764770    12.820504    -0.058401
C     31.084463    15.135931    10.965481    -0.234560
C     30.971485    16.613197    12.806412    -0.246812
C     21.711380    14.315304    13.895988     0.624165
C     27.778193    18.540372     6.339048    -0.239496
C     16.369336     3.097503    12.864265    -0.088068
C     36.055611    19.059159    36.907625     0.136647
C     25.520722    19.677427     5.312888    -0.084088
C     10.202317     2.454890     0.802162    -0.089111
C     10.935623     1.863118     1.843527    -0.082571
C     18.441347     2.320053    11.297397    -0.238377
C     25.426922    16.066468     1.085867    -0.168545
C     32.580935    19.539743    30.918666    -0.158383
C     32.003228    15.858721    13.382723    -0.074827
C     31.442606    19.900904    30.306382    -0.081617
C     31.457530    22.207025    31.131166    -0.158198
C     22.894473    15.135634    13.347120    -0.044666
C     18.452006     3.641272    11.862953    -0.096167
C     35.799805    17.029722    35.699746    -0.147854
C     38.298154    20.132745    31.325866     0.132547
C     35.929839    18.413446    35.709759     0.136143
C     21.268004     4.625629    36.561987    -0.158970
C     30.508904    16.184708    11.589632     0.279831
C     25.667810    19.641121     6.691361    -0.229989
C     17.709311     0.693533     0.007046     0.133274
C     29.046576     3.478490    35.958233     0.147815
C     30.274436     4.119564    36.083953    -0.173237
C     20.163325     1.975452     0.258116    -0.078777
C     19.483740     1.547199     1.392566    -0.093342
C     18.255880     0.906536     1.266845    -0.165258
C     14.930451     4.525668    26.387913     0.080572
C      2.457856     1.418607     6.566754    -0.170895
C     17.505529    17.302118     4.828550     0.138494
C     23.508395     2.490034     7.398584    -0.093735
C     16.098607    17.426094     5.013978     0.148290
C     15.392375    16.419064     5.661122    -0.169753
C     17.853009     6.389197    23.284217    -0.234804
C     24.233173     3.702905     7.439379    -0.103327
C     16.055973    15.284063     6.111713    -0.086007
C      4.063027     3.843333     6.642037    -0.162754
C      3.566340     1.609375     5.733810     0.143993
C     17.426656    15.156274     5.914788    -0.093338
C     19.353728     7.763918    24.969759    -0.062130
C     18.132462    16.164127     5.267644    -0.166761
C     11.760595     1.741720     6.662064    -0.100245
C     18.283615     7.095221    25.466706    -0.242819
C     15.401769     3.167341    25.830145    -0.069573
C      6.806520     6.584699     0.237348    -0.093488
C     17.377652     8.219191    36.117701    -0.091113
C     25.222300    18.847059    24.412732    -0.080102
C     14.624766     4.398973    27.892849    -0.075642
C     18.970020     7.111261    22.918923    -0.089487
C      9.984888     1.083684     5.305842     0.125654
C     30.201963    21.984888    36.728130     0.142890
C     15.787397     3.844485    29.912161     0.275050
C     13.668484     4.941903    25.617274    -0.079607
C     15.049831     4.287514    32.082042    -0.071718
C     17.522597     6.393728    24.577764     0.282028
C     16.051938     5.551201    26.251809    -0.075503
C     25.181800    21.477087    25.549036     0.291513
C     30.594195    21.788360    35.394531    -0.157678
C     16.162579     3.729951    32.597903    -0.056403
C     16.328853     3.707013    34.109143     0.571129
C     20.242628    19.039188     0.701660     0.138089
C     26.256176    21.086450    24.814741    -0.250306
C      9.481807     2.387421     5.437867     0.150219
C     30.314928     8.934960    23.582756     0.587050
C     25.277724    17.452266    23.795257     0.601256
C     31.834832     8.503655    25.503421    -0.080314
C     31.370120     8.139964    24.265132    -0.058401
C     11.549575     7.768803    26.120155    -0.234560
C     11.662553     6.291537    24.279224    -0.246812
C     20.922658     8.589430    23.189648     0.624165
C     14.855845     4.364362    30.746588    -0.239496
C     26.264702    19.807231    24.221371    -0.088068
C      6.578427     3.845575     0.178011     0.136647
C     17.113316     3.227307    31.772748    -0.084088
C     32.431721    20.449844    36.283474    -0.089111
C     31.698415    21.041616    35.242109    -0.082571
C     24.192691    20.584681    25.788239    -0.238377
C     17.207116     6.838266    35.999769    -0.168545
C     10.053103     3.364991     6.166970    -0.158383
C     10.630810     7.046013    23.702913    -0.074827
C     11.191432     3.003830     6.779254    -0.081617
C     11.176508     0.697709     5.954470    -0.158198
C     19.739565     7.769100    23.738516    -0.044666
C     24.182032    19.263462    25.222683    -0.096167
C      6.834233     5.875012     1.385890    -0.147854
C      4.335884     2.771989     5.759770     0.132547
C      6.704199     4.491288     1.375877     0.136143
C     21.366034    18.279105     0.523649    -0.158970
C     12.125134     6.720026    25.496004     0.279831
C     16.966228     3.263613    30.394275    -0.229989
C     14.266194    19.854497    -0.007046     0.133274
C     13.587462    19.426244     1.127403     0.147815
C     12.359602    18.785170     1.001683    -0.173237
C     22.470713    20.929282    36.827520    -0.078777
C     23.150298    21.357535    35.693070    -0.093342
C     24.378158    21.998198    35.818791    -0.165258
C     27.703583    13.621331     7.845095     0.081670
C     29.517675    12.870974    25.109572    -0.177040
C     25.128502     8.206455    23.371368     0.136759
C     29.784138    13.942401    25.941402    -0.093311
C     26.535424     8.330431    23.556796     0.149618
C     27.241657     7.323401    24.203940    -0.168628
C     24.781020    15.484860     4.741399    -0.232979
C     29.059361    15.155272    25.982197    -0.104006
C     26.578059     6.188400    24.654531    -0.086177
C     27.912506    15.295700    25.184855    -0.161528
C     28.409190    13.061742    24.276628     0.144830
C     25.207375     6.060611    24.457606    -0.093054
C     23.280305    16.859581     6.426941    -0.059485
C     24.501569     7.068464    23.810462    -0.166527
C     20.214936    13.194087    25.204882    -0.098240
C     24.350419    16.190884     6.923888    -0.244374
C     27.232264    12.263004     7.287327    -0.072955
C     25.169003    18.037066    18.780166    -0.093356
C     25.256401    17.314854    17.574883    -0.090593
C      6.753233     7.394692     5.869914    -0.078583
C     28.009270    13.494636     9.350031    -0.075594
C     23.664009    16.206924     4.376105    -0.092495
C     21.990641    12.536051    23.848660     0.126399
C     23.090593    10.532521    18.185312     0.145059
C     26.846643    12.940148    11.369343     0.276733
C     28.965549    14.037566     7.074456    -0.079601
C     27.584213    13.383177    13.539224    -0.070873
C     25.111435    15.489391     6.034946     0.282028
C     26.582096    14.646864     7.708991    -0.075165
C     28.110736    10.024720     7.006218     0.293010
C     22.698359    10.335993    16.851713    -0.159544
C     26.471466    12.825614    14.055085    -0.056828
C     26.305195    12.802676    15.566325     0.569617
C     22.391396     9.943525    19.244478     0.138626
C     27.036359     9.634083     6.271923    -0.251496
C     22.493723    13.839788    23.980685     0.149155
C     12.319103    18.030623     5.039938     0.588822
C      6.697807     5.999899     5.252439     0.602666
C     32.116203    17.599318     6.960603    -0.079910
C     11.263912    17.235627     5.722314    -0.059266
C     31.084460    16.864466     7.577337    -0.234996
C      9.654478    15.387200     5.736406    -0.247974
C     21.711373    17.685093     4.646830     0.624092
C     27.778197    13.460025    12.203770    -0.239530
C     27.027831     8.354864     5.678553    -0.089946
C     25.397094    15.297942    18.720829     0.135273
C     25.520727    12.322970    13.229930    -0.084950
C     20.860834     8.997477    17.740656    -0.092771
C     21.594138     9.589249    16.699291    -0.080518
C      7.782845     9.132314     7.245421    -0.237160
C     25.426937    15.933929    17.456951    -0.169021
C     21.922428    14.817358    24.709788    -0.158325
C     10.686221    16.141676     5.160095    -0.073960
C     20.784101    14.456197    25.322072    -0.083348
C     20.799021    12.150076    24.497288    -0.158743
C     22.894467    16.864763     5.195698    -0.044971
C      7.793503     7.811095     6.679865    -0.098723
C     25.141291    17.327379    19.928708    -0.150725
C     27.639647    14.224356    24.302588     0.130306
C     25.271325    15.943655    19.918695     0.137911
C     21.267990     9.183442    19.066467    -0.158039
C     30.508900    15.815689     6.953186     0.280886
C     25.667813    12.359276    11.851457    -0.229504
C     28.367830    10.758834    18.535772     0.133125
C     29.046564    10.330581    19.670221     0.150698
C     30.274423     9.689507    19.544501    -0.173842
C     30.821842     9.476915    18.284702    -0.081419
C     30.142255     9.905168    17.150252    -0.093715
C     28.914396    10.545831    17.275973    -0.166452
N     14.388992    12.245284    16.421149    -0.216019
N     18.482284    11.703503    18.378529    -0.236043
N     15.460172    11.598084    16.936268    -0.007253
N     15.427132    11.521755    18.257259    -0.176038
N     18.524917    11.857423    17.040108    -0.002950
N     19.572648    12.590218    16.698178    -0.224841
N     19.837615    11.149171    14.033576    -0.201524
N     18.843390    10.337055    14.372167    -0.019499
N     18.980671     9.079554    13.839247    -0.250818
N     15.998423     8.801116    13.683858    -0.196674
N     15.793780     9.992856    14.236063    -0.010622
N     14.719403    10.638647    13.747274    -0.215632
N     15.800176    13.418512    14.156700    -0.230097
N     16.972611    12.860420    14.567238    -0.010838
N     18.008617    13.615869    14.297254    -0.189300
N     17.133557     8.929603    18.098532    -0.206713
N     17.247602     9.017317    16.785330    -0.014815
N     17.375076     7.844839    16.206423    -0.200282
N     28.245056     3.149621    34.963967    -0.214137
N     24.151768     2.607840    36.921347    -0.234504
N     27.173877     2.502421    35.479086    -0.009888
N     27.206920     2.426092    36.800077    -0.174389
N     24.109132     2.761760    35.582926    -0.003714
N     23.061402     3.494555    35.240996    -0.223758
N     22.796429     2.053508    32.576394    -0.199938
N     34.449159    21.789422    32.914985    -0.022642
N     34.311877    20.531921    32.382065    -0.250583
N     37.294125    20.253483    32.226676    -0.198302
N     37.498769    21.445223    32.778881    -0.011198
N     38.573145    22.091014    32.290092    -0.216937
N     26.833869     4.322849    32.699518    -0.230057
N     25.661434     3.764757    33.110056    -0.010660
N     24.625428     4.520206    32.840072    -0.189257
N     36.158998    20.381970    36.641350    -0.208076
N     36.044951    20.469684    35.328148    -0.014237
N     35.917475    19.297206    34.749241    -0.199588
N     14.388982    19.755113     2.121669    -0.214137
N     18.482270    20.296894     0.164289    -0.234504
N     15.460161    20.402313     1.606550    -0.009888
N     15.427118    20.478642     0.285559    -0.174389
N     18.524906    20.142974     1.502710    -0.003714
N     19.572636    19.410179     1.844640    -0.223758
N      9.179104     0.303196     4.509242    -0.199938
N      8.184879     1.115312     4.170651    -0.022642
N      8.322161     2.372813     4.703571    -0.250583
N      5.339913     2.651251     4.858960    -0.198302
N      5.135269     1.459511     4.306755    -0.011198
N      4.060893     0.813720     4.795544    -0.216937
N     15.800169    18.581885     4.386118    -0.230057
N     16.972604    19.139977     3.975580    -0.010660
N     18.008610    18.384528     4.245564    -0.189257
N      6.475040     2.522764     0.444286    -0.208076
N      6.589087     2.435050     1.757488    -0.014237
N      6.716563     3.607528     2.336395    -0.199588
N     28.245046    10.659450    20.664487    -0.216019
N     24.151754    11.201231    18.707107    -0.236043
N     27.173866    11.306650    20.149368    -0.007253
N     27.206906    11.382979    18.828377    -0.176038
N     24.109121    11.047311    20.045528    -0.002950
N     23.061390    10.314516    20.387458    -0.224841
N     22.796423    11.755563    23.052060    -0.201524
N     23.790648    12.567679    22.713469    -0.019499
N     23.653367    13.825180    23.246389    -0.250818
N     26.635615    14.103618    23.401778    -0.196674
N     26.840258    12.911878    22.849573    -0.010622
N     27.914635    12.266087    23.338362    -0.215632
N     26.833862     9.486222    22.928936    -0.230097
N     25.661427    10.044314    22.518398    -0.010838
N     24.625421     9.288865    22.788382    -0.189300
N     25.500481    13.975131    18.987104    -0.206713
N     25.386436    13.887417    20.300306    -0.014815
N     25.258962    15.059895    20.879213    -0.200282
O     29.760692     3.925023    31.380011    -0.571921
O     29.967469     5.135398    33.130824    -0.515474
O     15.527323     9.590732    20.806525    -0.531660
O     17.339482    10.776485    21.102839    -0.557446
O     21.250948     5.205491    33.499826    -0.492433
O     21.645311     4.790346    31.529466    -0.616275
O     36.810228    17.125251    32.617929    -0.555550
O     35.121921    17.690118    31.479771    -0.523692
O     14.402433    11.651604    29.525729    -0.211838
O     15.759897     9.956401    27.091057    -0.210740
O     16.399623     8.170134    30.725079    -0.215028
O     13.150485     7.666145    29.429306    -0.202729
O     12.873351    13.020686    12.837193    -0.571476
O     12.666578    14.231061    14.588006    -0.514785
O     27.106704    18.686395     2.263707    -0.532407
O     25.294546    19.872148     2.560021    -0.557744
O     21.383099    14.301154    14.957008    -0.492386
O     20.988733    13.886009    12.986648    -0.616648
O     16.482318     5.672884    14.075111    -0.554777
O     18.170624     6.237751    12.936953    -0.522768
O     28.231610    20.747267    10.982911    -0.211349
O     26.874141    19.052064     8.548239    -0.209791
O     26.234420    17.265797    12.182261    -0.214896
O     29.483556    16.761808    10.886488    -0.202382
O     29.760687     9.884048    24.248443    -0.571476
O     29.967460     8.673673    22.497630    -0.514785
O     15.527334     4.218339    34.821929    -0.532407
O     17.339492     3.032586    34.525615    -0.557744
O     21.250939     8.603580    22.128628    -0.492386
O     21.645305     9.018725    24.098988    -0.616648
O     26.151720    17.231850    23.010525    -0.554777
O     24.463414    16.666983    24.148683    -0.522768
O     14.402428     2.157467    26.102725    -0.211349
O     15.759897     3.852670    28.537397    -0.209791
O     16.399618     5.638937    24.903375    -0.214896
O     13.150482     6.142926    26.199148    -0.202382
O     12.873346    18.979711     5.705625    -0.571921
O     12.666569    17.769336     3.954812    -0.515474
O     27.106715    13.314002    16.279111    -0.531660
O     25.294556    12.128249    15.982797    -0.557446
O     21.383090    17.699243     3.585810    -0.492433
O     20.988727    18.114388     5.556170    -0.616275
O      5.823810     5.779483     4.467707    -0.555550
O      7.512117     5.214616     5.605865    -0.523692
O     28.231605    11.253130     7.559907    -0.211838
O     26.874141    12.948333     9.994579    -0.210740
O     26.234415    14.734600     6.360557    -0.215028
O     29.483553    15.238589     7.656330    -0.202729

The following XYZ coordinates are in angstroms. Other properties are in atomic units.
The sperically averaged electron density of each atom fit to a function of the form exp(a - br)
eigen_1, eigen_2 and eigen_3 are the three eigenvalues of traceless quadrupole moment tensor
  atom number  atomic symbol              X              Y              Z     net charge C6 coefficient C8 coefficient C10 coefficient fluctuating dipole atomic polarizability isotropic forcefield polarizability              a              b squared Pearson coefficient          <r^3>          <r^4>         wp_QDO          m_QDO          q_QDO       dipole_x       dipole_y       dipole_z         dipole            Qxy            Qxz            Qyz     Q(x^2-y^2)  Q(3z^2 - R^2)        eigen_1        eigen_2        eigen_3 static polarizability      alpha(xx)      alpha(xy)      alpha(xz)      alpha(yy)      alpha(yz)      alpha(zz) atomic spin moment
            1             Zn      17.102859      10.955452      15.657556       0.423323     155.285953 0.28739455E+04  0.10182230E+06                                24.235061                           18.251533       0.984260       2.043844                    0.994812      58.575140     168.795820       0.397732       0.434662      -1.120252       0.005631       0.001215      -0.002774       0.006394      -0.012555      -0.000705      -0.007723       0.016063       0.004602      -0.018265       0.003316       0.014949             33.326109      37.624088      -0.549041       3.855818      29.202628      -0.689799      33.151612          -0.000000
            2             Zn      16.940000      10.629878      19.199975       0.684629     111.357909 0.21662100E+04  0.71460447E+05                                18.711439                           15.103885       0.489023       1.979546                    0.996585      50.259269     139.434280       0.470146       0.394919      -1.148236      -0.004872      -0.006095       0.069921       0.070355      -0.018917       0.003374       0.000222      -0.018988       0.088350      -0.036027       0.006333       0.029694             24.248626      23.341467      -0.086570      -2.638670      17.320272      -4.488980      32.084138          -0.000001
            3             Zn      17.576307       7.626458      14.215295       0.691286     111.134669 0.20596154E+04  0.67032126E+05                                18.659719                           14.676036       0.599061       2.018047                    0.996189      49.569310     136.194390       0.479895       0.392159      -1.151283       0.012207      -0.072502      -0.033052       0.080610      -0.034154       0.024007      -0.007642      -0.026234      -0.015147      -0.041609      -0.005537       0.047147             25.204306      18.469072       3.229494       1.953223      33.910732       7.875168      23.233114          -0.000000
            4             Zn      19.849021      13.050577      14.749699       0.696799     107.124199 0.20885511E+04  0.68186184E+05                                18.171344                           14.768282       0.567982       2.012554                    0.996137      49.408422     135.800335       0.479081       0.391603      -1.152117       0.064993       0.045051      -0.023791       0.082582       0.012372      -0.003425       0.003649       0.006516      -0.163772      -0.054950       0.014859       0.040091             23.375994      29.252177       4.039920      -2.856440      19.904993      -5.186251      20.970811          -0.000001
            5             Zn      13.969898      12.421282      14.473040       0.698842     105.218238 0.20148137E+04  0.65286702E+05                                18.101786                           14.592659       0.631379       2.025627                    0.996132      49.624746     136.540520       0.476926       0.396338      -1.146967      -0.093630       0.023947      -0.027742       0.100546       0.037616      -0.033162      -0.002856       0.053629      -0.083461      -0.047301      -0.022656       0.069957             23.554856      26.585802      -7.629170       6.359359      21.052468      -4.634276      23.026297          -0.000000
            6             Zn      36.189693      22.407819      34.200374       0.424615     155.138467 0.28695946E+04  0.10162229E+06                                24.214389                           18.233095       0.925725       2.030768                    0.994337      58.516565     168.549137       0.398113       0.434442      -1.120475      -0.006022       0.001350      -0.003134       0.006921       0.012478       0.000974      -0.007721       0.017101       0.004192      -0.018520       0.003465       0.015055             33.302263      37.603074       0.554169      -3.836714      29.175198      -0.681344      33.128516          -0.000000
            7             Zn      25.694025      19.725541       0.657157       0.683425     111.372219 0.21667928E+04  0.71481217E+05                                18.708286                           15.102350       0.493054       1.980640                    0.996560      50.273756     139.455199       0.470358       0.394733      -1.148424       0.006219      -0.006398       0.069769       0.070337       0.018935      -0.002826       0.000821      -0.018322       0.087576      -0.035754       0.006410       0.029344             24.242824      23.329177       0.088613       2.634765      17.317068      -4.486605      32.082226          -0.000001
            8             Zn      35.716240      19.078825      32.758113       0.692399     111.145505 0.20598029E+04  0.67043364E+05                                18.665803                           14.680590       0.597356       2.017578                    0.996253      49.560880     136.200404       0.479605       0.392367      -1.151069      -0.012626      -0.072182      -0.033618       0.080621       0.034115      -0.024387      -0.007473      -0.027203      -0.019033      -0.041884      -0.005778       0.047662             25.213504      18.476705      -3.235994      -1.957138      33.927772       7.876198      23.236033          -0.000000
            9             Zn      22.785025       3.954914      33.292517       0.696139     107.156831 0.20895716E+04  0.68226641E+05                                18.173744                           14.771040       0.569810       2.012830                    0.996130      49.421487     135.835603       0.479086       0.391558      -1.152171      -0.064589       0.044425      -0.024309       0.082074      -0.013485       0.004077       0.003684       0.005112      -0.165445      -0.055581       0.014275       0.041306             23.379044      29.259452      -4.046843       2.857106      19.909895      -5.186298      20.967785          -0.000001
           10             Zn      28.664147       3.325619      33.015858       0.699314     105.040857 0.20107045E+04  0.65115617E+05                                18.077450                           14.574005       0.639615       2.028042                    0.996168      49.592673     136.380466       0.477450       0.396133      -1.147198       0.093431       0.023902      -0.027138       0.100186      -0.036918       0.034311      -0.002920       0.050827      -0.085064      -0.048046      -0.021433       0.069479             23.521821      26.550114       7.622623      -6.345698      21.031213      -4.625544      22.984135          -0.000000
           11             Zn       6.444345       0.496915       2.885262       0.424615     155.138467 0.28695946E+04  0.10162229E+06                                24.214389                           18.233095       0.925725       2.030768                    0.994337      58.516565     168.549137       0.398113       0.434442      -1.120475       0.006022      -0.001350       0.003134       0.006921       0.012478       0.000974      -0.007721       0.017101       0.004192      -0.018520       0.003465       0.015055             33.302263      37.603074       0.554169      -3.836714      29.175198      -0.681345      33.128516          -0.000000
           12             Zn      16.940013       3.179193      36.428479       0.683425     111.372219 0.21667928E+04  0.71481217E+05                                18.708286                           15.102350       0.493054       1.980640                    0.996560      50.273756     139.455199       0.470358       0.394733      -1.148424      -0.006219       0.006398      -0.069769       0.070337       0.018935      -0.002826       0.000821      -0.018322       0.087576      -0.035754       0.006410       0.029344             24.242824      23.329177       0.088613       2.634765      17.317068      -4.486605      32.082226          -0.000001
           13             Zn       6.917798       3.825909       4.327523       0.692399     111.145505 0.20598029E+04  0.67043363E+05                                18.665803                           14.680590       0.597356       2.017578                    0.996253      49.560880     136.200404       0.479605       0.392367      -1.151069       0.012626       0.072182       0.033618       0.080621       0.034115      -0.024387      -0.007473      -0.027203      -0.019033      -0.041884      -0.005778       0.047662             25.213504      18.476705      -3.235994      -1.957138      33.927773       7.876198      23.236033          -0.000000
           14             Zn      19.849013      18.949820       3.793119       0.696139     107.156832 0.20895716E+04  0.68226642E+05                                18.173744                           14.771040       0.569810       2.012830                    0.996130      49.421487     135.835604       0.479086       0.391558      -1.152171       0.064589      -0.044425       0.024309       0.082074      -0.013485       0.004077       0.003684       0.005112      -0.165445      -0.055581       0.014275       0.041306             23.379044      29.259452      -4.046843       2.857106      19.909895      -5.186298      20.967785          -0.000001
           15             Zn      13.969891      19.579115       4.069778       0.699314     105.040857 0.20107045E+04  0.65115617E+05                                18.077450                           14.574005       0.639615       2.028042                    0.996168      49.592673     136.380466       0.477450       0.396133      -1.147198      -0.093431      -0.023902       0.027138       0.100186      -0.036918       0.034311      -0.002920       0.050827      -0.085064      -0.048046      -0.021433       0.069479             23.521821      26.550114       7.622623      -6.345698      21.031213      -4.625544      22.984135          -0.000000
           16             Zn      25.531179      11.949282      21.428080       0.423323     155.285953 0.28739455E+04  0.10182230E+06                                24.235061                           18.251533       0.984260       2.043844                    0.994812      58.575140     168.795820       0.397732       0.434662      -1.120252      -0.005631      -0.001215       0.002774       0.006394      -0.012555      -0.000705      -0.007723       0.016063       0.004602      -0.018265       0.003316       0.014949             33.326109      37.624088      -0.549041       3.855818      29.202627      -0.689799      33.151612          -0.000000
           17             Zn      25.694038      12.274856      17.885661       0.684629     111.357909 0.21662100E+04  0.71460447E+05                                18.711439                           15.103885       0.489023       1.979546                    0.996585      50.259269     139.434280       0.470146       0.394919      -1.148236       0.004872       0.006095      -0.069921       0.070355      -0.018917       0.003374       0.000222      -0.018988       0.088350      -0.036027       0.006333       0.029694             24.248626      23.341467      -0.086569      -2.638670      17.320272      -4.488980      32.084138          -0.000001
           18             Zn      25.057731      15.278276      22.870341       0.691286     111.134669 0.20596154E+04  0.67032125E+05                                18.659719                           14.676036       0.599061       2.018047                    0.996189      49.569310     136.194390       0.479895       0.392159      -1.151283      -0.012207       0.072502       0.033052       0.080610      -0.034154       0.024007      -0.007642      -0.026234      -0.015147      -0.041609      -0.005537       0.047147             25.204306      18.469072       3.229494       1.953223      33.910732       7.875168      23.233114          -0.000000
           19             Zn      22.785017       9.854157      22.335937       0.696799     107.124198 0.20885511E+04  0.68186185E+05                                18.171344                           14.768282       0.567982       2.012554                    0.996137      49.408422     135.800335       0.479081       0.391603      -1.152117      -0.064993      -0.045051       0.023791       0.082582       0.012372      -0.003425       0.003649       0.006516      -0.163772      -0.054950       0.014859       0.040091             23.375993      29.252177       4.039920      -2.856439      19.904993      -5.186251      20.970810          -0.000001
           20             Zn      28.664140      10.483452      22.612596       0.698842     105.218239 0.20148137E+04  0.65286703E+05                                18.101786                           14.592659       0.631379       2.025627                    0.996132      49.624746     136.540521       0.476926       0.396338      -1.146967       0.093630      -0.023947       0.027742       0.100546       0.037616      -0.033162      -0.002856       0.053629      -0.083461      -0.047301      -0.022656       0.069957             23.554856      26.585802      -7.629170       6.359359      21.052469      -4.634277      23.026297          -0.000000
           21              H      12.602624      10.811493      11.982369       0.141366       1.139239 0.78581337E+01  0.76525174E+02                                 1.773978                            1.616938      -1.176707       2.332748                    0.996860       3.408842       9.393775       0.504107       1.247666      -0.716009      -0.020524       0.030267      -0.004599       0.036858      -0.006373       0.014687       0.001400       0.012179      -0.009107      -0.015555      -0.003213       0.018768              1.870212       1.842475      -0.580272       0.092227       2.328783       0.057948       1.439377          -0.000000
           22              H      12.133648       9.048385      10.558281       0.104285       1.139298 0.78361339E+01  0.74784230E+02                                 1.657774                            1.527884      -0.739693       2.520676                    0.999736       3.154602       8.074485       0.574497       1.117147      -0.750564      -0.029020       0.005901      -0.024654       0.038533      -0.009111       0.015724       0.008696      -0.010078      -0.017187      -0.024626       0.011282       0.013344              1.748217       2.021788      -0.075952       0.598832       1.422042       0.019576       1.800822           0.000000
           23              H      14.476390      15.497967      12.750042       0.120745       1.128311 0.79540666E+01  0.78178908E+02                                 1.807760                            1.660283      -1.041083       2.390554                    0.996909       3.540477      10.002666       0.479512       1.299589      -0.704358      -0.037301      -0.001150      -0.007040       0.037977      -0.001474       0.006406      -0.012113       0.006194      -0.034810      -0.019364       0.005291       0.014073              1.920381       2.837230       0.092763       0.196461       1.491206      -0.106673       1.432706          -0.000001
           24              H      17.352069       7.887835      32.972839       0.128874       1.115395 0.79924290E+01  0.78104538E+02                                 1.750864                            1.633238      -1.000398       2.413680                    0.997527       3.393755       9.345467       0.500792       1.251559      -0.715991      -0.017962       0.014280       0.022575       0.032190      -0.011278      -0.002850       0.004366       0.007404       0.024133      -0.016043       0.003165       0.012878              1.812685       1.644940      -0.288821      -0.227923       1.604868       0.231935       2.188248           0.000000
           25              H      13.295424       7.052936      10.554572       0.117101       1.139228 0.77754061E+01  0.74107935E+02                                 1.667313                            1.530693      -0.739417       2.529714                    0.999829       3.094699       7.932571       0.568696       1.130015      -0.747939      -0.012778      -0.031597      -0.021388       0.040238      -0.006866       0.015223       0.010964      -0.008813      -0.029157      -0.025481       0.011204       0.014277              1.769755       1.505371       0.234944       0.297674       2.019250       0.555510       1.784645           0.000003
           26              H      15.584873      17.391914      11.997203       0.113850       1.167586 0.80826312E+01  0.77669376E+02                                 1.689340                            1.557527      -0.731056       2.532323                    0.999822       3.094436       7.925470       0.566317       1.125510      -0.749811      -0.019282       0.029646      -0.019577       0.040423       0.002010       0.005680      -0.014457       0.005003      -0.047382      -0.024157       0.011077       0.013079              1.771460       1.712208      -0.387991       0.285514       1.980342      -0.473313       1.621829          -0.000005
           27              H      15.267247       6.860077      11.852569       0.131885       1.118871 0.79048479E+01  0.77355051E+02                                 1.788094                            1.650688      -0.901463       2.466178                    0.998792       3.381749       9.445409       0.484220       1.292611      -0.707310       0.021878      -0.033256      -0.004997       0.040119      -0.006477       0.007454       0.013130      -0.006304      -0.023119      -0.019977       0.004982       0.014995              1.868571       1.835955      -0.576407       0.083924       2.307527       0.099676       1.462232           0.000001
           28              H      17.870056      17.603986      12.327265       0.113078       1.154022 0.80102653E+01  0.76695794E+02                                 1.664941                            1.541850      -0.737231       2.528964                    0.999838       3.087404       7.857858       0.574795       1.112931      -0.752954       0.018674       0.031937      -0.014475       0.039727       0.003622       0.004818      -0.015481       0.007242      -0.048882      -0.025492       0.011826       0.013666              1.721739       1.618508       0.369726      -0.147537       2.077051      -0.381011       1.469660          -0.000002
           29              H      19.856813       5.546874      30.054199       0.099609       1.221688 0.91663110E+01  0.91591428E+02                                 1.778657                            1.687777      -0.919266       2.428023                    0.998760       3.398360       9.098772       0.525992       1.165377      -0.737683       0.019832      -0.018938      -0.023754       0.036280      -0.006092      -0.002601       0.007744      -0.000037       0.038823      -0.013163      -0.003394       0.016557              1.804709       1.884679      -0.363143      -0.179089       1.657864       0.161923       1.871583          -0.000000
           30              H      19.046755      15.936729      13.413875       0.124237       1.130669 0.80627557E+01  0.78764937E+02                                 1.754671                            1.631600      -0.869699       2.473994                    0.998952       3.335639       9.108250       0.506386       1.238156      -0.719740       0.037912       0.006018       0.002879       0.038495       0.008812       0.005714      -0.010885       0.009736      -0.037688      -0.021220       0.004854       0.016366              1.826319       2.610199       0.058377       0.156618       1.485630      -0.091986       1.383129          -0.000001
           31              H      23.237674       9.862057      11.463170       0.104271       1.201166 0.83259090E+01  0.81165560E+02                                 1.759086                            1.606576      -0.753016       2.513432                    0.999702       3.272914       8.637247       0.540460       1.162525      -0.738611       0.035194       0.005219      -0.015512       0.038813       0.003868      -0.013935       0.009186      -0.004067      -0.038043      -0.023579       0.010661       0.012919              1.871376       2.395005       0.294232      -0.538030       1.558837      -0.050612       1.660286           0.000002
           32              H      18.076843       6.694155      29.256858       0.121747       1.012164 0.69500246E+01  0.65856723E+02                                 1.661831                            1.535771      -0.891742       2.453993                    0.999058       3.399942       9.344267       0.507919       1.272617      -0.710079      -0.001807      -0.005788      -0.031673       0.032248      -0.011628      -0.000222       0.005778       0.007872       0.037926      -0.019261       0.004555       0.014707              1.799892       1.580810      -0.152190       0.401167       1.382830      -0.170934       2.436035          -0.000000
           33              H      16.241451      10.893966      29.382949       0.101823       1.330924 0.10871680E+02  0.11365186E+03                                 1.917808                            1.861298      -0.997142       2.396808                    0.996824       3.559177       9.827583       0.490297       1.194996      -0.731225       0.032015       0.010063      -0.017064       0.037648      -0.001186      -0.003165      -0.008731       0.007011      -0.040486      -0.017630       0.006961       0.010668              1.993385       2.061967       0.081900      -0.375375       1.980636       0.042377       1.937553           0.000001
           34              H      15.544386      10.570204      30.755118       0.095198       1.335409 0.10809533E+02  0.11286595E+03                                 1.912410                            1.846693      -1.117622       2.331787                    0.995911       3.640891      10.054602       0.495834       1.183079      -0.732893       0.002096      -0.003502       0.036170       0.036400      -0.001900      -0.003451       0.001157       0.013873       0.028729      -0.012003       0.000932       0.011071              1.993401       1.548605      -0.059885       0.115613       2.096311      -0.040011       2.335285          -0.000000
           35              H      17.503406       3.940891      18.298053       0.121308       1.119194 0.75624279E+01  0.71336967E+02                                 1.628504                            1.495606      -0.731291       2.536985                    0.999829       3.014716       7.603036       0.585394       1.109186      -0.753979      -0.001240      -0.038939      -0.001777       0.039000      -0.000602      -0.000930       0.001572      -0.038657       0.034371      -0.025089       0.010634       0.014455              1.714158       1.244390      -0.000407      -0.005568       2.492118       0.009009       1.405965          -0.000001
           36              H      17.437325       5.103774      20.300677       0.097011       1.217102 0.85369331E+01  0.83696196E+02                                 1.767948                            1.621695      -0.753908       2.508718                    0.999624       3.318740       8.766307       0.540797       1.155228      -0.740207       0.006103      -0.021066       0.031775       0.038609      -0.004346       0.001855      -0.001856      -0.032060       0.029383      -0.021587       0.008518       0.013069              1.865139       1.329993      -0.001351       0.041026       1.798339      -0.436492       2.467083          -0.000000
           37              H      13.856077       9.989510      27.599130       0.096296       1.381559 0.11411092E+02  0.12167105E+03                                 2.023764                            1.952393      -1.003774       2.390145                    0.996059       3.729618      10.663619       0.458572       1.252675      -0.717151      -0.026289       0.024594      -0.005027       0.036349      -0.004699      -0.003979      -0.013201       0.010557      -0.020505      -0.019105       0.008402       0.010703              2.129153       2.257388      -0.397923       0.009802       2.124830      -0.002853       2.005239          -0.000000
           38              H      14.420977       8.538355      27.365491       0.085158       1.056862 0.80631891E+01  0.80742382E+02                                 1.821355                            1.735908      -1.426749       2.183814                    0.990988       4.139304      12.406119       0.436449       1.401452      -0.680747      -0.004692      -0.029557      -0.012836       0.032564      -0.002059      -0.003111       0.005245      -0.000339      -0.003766      -0.005808      -0.001260       0.007068              1.935499       1.628717       0.192817       0.025893       2.222529       0.172469       1.955251          -0.000000
           39              H      19.189594       6.681341      33.614420       0.090649       1.304109 0.95263294E+01  0.97250443E+02                                 1.932159                            1.772188      -1.159295       2.310882                    0.996010       3.716444      10.452688       0.485305       1.236304      -0.718344       0.009120      -0.001128       0.031418       0.032734      -0.005363       0.002577       0.001931       0.004885       0.025972      -0.010695       0.001407       0.009288              2.073239       1.789701      -0.188178       0.313076       1.540876      -0.130166       2.889140          -0.000000
           40              H      13.885923       8.714407      30.944255       0.098690       1.315663 0.10665659E+02  0.11127880E+03                                 1.913794                            1.850426      -1.136663       2.328334                    0.995594       3.646064      10.150461       0.487635       1.203890      -0.727820       0.009068      -0.006363       0.033652       0.035428       0.003550       0.001680       0.002390      -0.022782       0.024677      -0.016114       0.005434       0.010680              1.998624       1.930649       0.099162       0.116056       1.753273      -0.271796       2.311952          -0.000000
           41              H      13.005530       9.574561      29.961485       0.097732       1.340142 0.10812226E+02  0.11287272E+03                                 1.922227                            1.853095      -1.012928       2.383749                    0.997065       3.581453       9.881405       0.492630       1.190999      -0.731856      -0.024712       0.025540      -0.004206       0.035786      -0.005922       0.009532       0.005215       0.011907      -0.003583      -0.014262       0.001042       0.013220              2.002764       2.035223      -0.260221      -0.022648       2.368181      -0.132606       1.604888          -0.000001
           42              H      14.401788       9.181692      22.970843       0.112242       1.150196 0.85693433E+01  0.84877677E+02                                 1.761603                            1.673456      -0.985210       2.411533                    0.998175       3.408831       9.329021       0.504600       1.225498      -0.722622      -0.027775      -0.014058      -0.021180       0.037652       0.009517       0.003747       0.000017       0.017108      -0.001864      -0.012682      -0.001238       0.013921              1.801248       1.950914       0.228414       0.309834       1.441672       0.064471       2.011158           0.000000
           43              H      16.819140       8.532173      28.852625       0.089349       1.346808 0.11088732E+02  0.11749937E+03                                 1.982993                            1.916887      -1.170200       2.304406                    0.995354       3.820544      10.922823       0.465168       1.242632      -0.717926       0.029369       0.013158      -0.013633       0.034950       0.008829      -0.001428       0.004012       0.016151      -0.003634      -0.012902       0.000324       0.012578              2.100306       2.167020       0.018433      -0.255433       1.894007      -0.348901       2.239891           0.000000
           44              H      15.753290       7.394210      29.052887       0.087929       0.985981 0.74812680E+01  0.73185895E+02                                 1.716973                            1.656389      -1.112863       2.335642                    0.993855       3.868317      11.287429       0.455274       1.375248      -0.687139      -0.010839      -0.031901      -0.005491       0.034137       0.001667       0.003406      -0.000395      -0.022222       0.008336      -0.013353       0.003503       0.009849              1.799762       1.655606       0.188328       0.165842       2.112067       0.156619       1.631613          -0.000000
           45              H      19.466706      12.209665      20.953384       0.138052       1.041687 0.73505082E+01  0.70957616E+02                                 1.729857                            1.610787      -0.997033       2.420130                    0.998379       3.402381       9.580208       0.479330       1.323702      -0.699920      -0.018402      -0.013166       0.029279       0.037003       0.006891       0.000490      -0.000703       0.005027       0.032831      -0.012838       0.001863       0.010975              1.820278       1.823673       0.319570      -0.418542       1.517275      -0.326593       2.119887           0.000000
           46              H      16.322457      12.697492      30.925712       0.127655       1.123465 0.80467453E+01  0.77660524E+02                                 1.669140                            1.568404      -0.997946       2.407466                    0.998456       3.218268       8.408841       0.553604       1.146375      -0.742321       0.030933      -0.016310       0.004959       0.035319      -0.007683       0.014053       0.007553       0.012068      -0.033575      -0.022581       0.003449       0.019132              1.751865       1.718023      -0.405523       0.050740       2.166959       0.147049       1.370613           0.000002
           47              H      10.151182       4.570350      29.690760       0.115343       1.118941 0.81101056E+01  0.78462127E+02                                 1.665485                            1.578265      -0.974589       2.418553                    0.998501       3.233254       8.471107       0.549678       1.151766      -0.741106      -0.015875      -0.031780      -0.020495       0.041012       0.006172      -0.001984       0.012495      -0.011540       0.021860      -0.014905      -0.002777       0.017682              1.702096       1.711734       0.403454       0.000312       1.847839       0.157518       1.546715          -0.000001
           48              H      11.839488       5.801179      28.656071       0.127664       1.086011 0.76624611E+01  0.74735970E+02                                 1.767793                            1.632306      -1.234236       2.302024                    0.994781       3.576520      10.120099       0.481591       1.303965      -0.702607       0.005180      -0.010744      -0.031839       0.034000       0.009477      -0.000676       0.012533      -0.009450       0.014192      -0.016081      -0.001578       0.017658              1.887017       1.753736      -0.006918      -0.434802       1.486027       0.064702       2.421286          -0.000000
           49              H      33.331291       8.267644      31.771264       0.132098       1.076777 0.76772736E+01  0.73094791E+02                                 1.609190                            1.523061      -0.934598       2.439637                    0.999009       3.143242       8.108433       0.567764       1.133075      -0.745858       0.008958       0.028402       0.021287       0.036607       0.010299      -0.007319       0.014670      -0.012377       0.018294      -0.022263       0.002807       0.019456              1.654823       1.636612       0.399079      -0.022710       1.852598       0.158653       1.475260          -0.000002
           50              H      14.090561       9.039126      25.221941       0.119290       1.071238 0.75950097E+01  0.74221727E+02                                 1.772973                            1.639914      -1.270677       2.272143                    0.994850       3.723295      10.689470       0.472018       1.327838      -0.696532      -0.025287      -0.015528       0.004013       0.029945       0.010122       0.002192       0.002433       0.011776       0.026629      -0.016190       0.004878       0.011312              1.905491       2.211190       0.442895      -0.423701       1.585252      -0.275239       1.920031           0.000000
           51              H      16.326722      14.780353      31.949275       0.112301       1.234243 0.91893023E+01  0.91729522E+02                                 1.786525                            1.687251      -1.005545       2.402650                    0.997909       3.321492       8.841477       0.528167       1.161738      -0.739461       0.033344       0.008465       0.025701       0.042942      -0.006135       0.013586       0.003272       0.012968      -0.021927      -0.017159      -0.001125       0.018285              1.829645       1.842983       0.172553       0.359119       1.879578       0.329546       1.766373           0.000003
           52              H      17.882855      10.957159      23.490042       0.105194       1.147806 0.81760094E+01  0.80973168E+02                                 1.830152                            1.684515      -1.014786       2.390128                    0.997527       3.638339      10.342459       0.475189       1.301486      -0.703597       0.030096       0.014493      -0.015061       0.036642       0.009481      -0.001190      -0.000391       0.016480       0.001497      -0.012812       0.000371       0.012442              1.969192       2.359526       0.474317      -0.432301       1.619740      -0.237384       1.928309           0.000000
           53              H      22.525694      14.421018      19.536713       0.107678       1.110342 0.78936446E+01  0.77670842E+02                                 1.810039                            1.671573      -0.972125       2.417733                    0.997158       3.590475      10.249871       0.468944       1.327407      -0.698532       0.032320       0.021684       0.009322       0.040021       0.014090       0.001611      -0.000546       0.008868       0.026189      -0.019205       0.008339       0.010866              1.925667       2.414123       0.644524       0.249126       1.774953       0.138852       1.587927          -0.000000
           54              H      21.346866      13.451362      21.253778       0.093428       1.152644 0.82749160E+01  0.82562726E+02                                 1.861803                            1.713251      -1.157129       2.319041                    0.994679       3.793599      10.980904       0.461504       1.330178      -0.696693       0.012599       0.005392       0.033407       0.036109       0.012168       0.000886       0.000801       0.011462       0.018213      -0.016488       0.005774       0.010713              1.981567       1.734233       0.150972       0.509452       1.464130       0.170022       2.746337          -0.000000
           55              H      34.147731      13.517987      29.286527       0.125495       1.161428 0.83764379E+01  0.81703146E+02                                 1.713540                            1.607762      -0.920110       2.446613                    0.998709       3.233407       8.508569       0.542639       1.157218      -0.740167      -0.026132      -0.007301      -0.022448       0.035215      -0.005943       0.014693       0.006946       0.003182      -0.023058      -0.020788       0.005682       0.015106              1.773768       1.880981       0.129101       0.427505       1.721738       0.259675       1.718584           0.000000
           56              H      17.091990       7.415928      20.437894       0.139004       1.012286 0.70006755E+01  0.67333717E+02                                 1.747192                            1.607961      -1.123937       2.363622                    0.996134       3.549116      10.257017       0.459802       1.384977      -0.686167      -0.007499       0.016704       0.034555       0.039106      -0.000677      -0.002170       0.001395      -0.020947       0.033996      -0.016325       0.004524       0.011801              1.851171       1.372129      -0.079305      -0.093363       1.658485       0.362037       2.522900           0.000000
           57              H      20.347089       7.235855      12.301305       0.138460       1.086663 0.72695379E+01  0.69119989E+02                                 1.694945                            1.537175      -1.012065       2.412338                    0.998441       3.248411       8.717459       0.528492       1.218908      -0.723412      -0.012028      -0.032583      -0.005346       0.035142      -0.002157      -0.009520       0.009770      -0.013625      -0.018469      -0.016071      -0.000442       0.016513              1.805533       1.655273       0.510699      -0.028481       2.394437       0.166130       1.366887           0.000000
           58              H      31.632327       7.031697      32.757742       0.108538       1.202027 0.88038576E+01  0.86684231E+02                                 1.731641                            1.631978      -0.964640       2.418304                    0.998321       3.275339       8.574296       0.548343       1.134454      -0.746110      -0.012111       0.012848       0.035415       0.039572       0.005726      -0.004147       0.012659      -0.007444       0.020219      -0.015470      -0.001134       0.016604              1.774419       1.713443       0.064207      -0.413801       1.491309       0.100389       2.118504          -0.000002
           59              H      22.282672       7.817300      11.233239       0.105269       1.151445 0.78604908E+01  0.74866865E+02                                 1.654118                            1.518791      -0.734354       2.525102                    0.999778       3.114894       7.893014       0.584371       1.100468      -0.755486       0.015518      -0.026759      -0.021947       0.037928       0.006276      -0.014069       0.009653      -0.007096      -0.032627      -0.023965       0.010955       0.013010              1.741471       1.618484      -0.288780      -0.376809       1.871284       0.479936       1.734646           0.000003
           60              H      22.188879      11.612776      12.627659       0.136742       0.992966 0.68103594E+01  0.64771795E+02                                 1.698171                            1.565985      -1.014518       2.411795                    0.998073       3.442508       9.753997       0.476929       1.350319      -0.693531       0.015431       0.034170      -0.002771       0.037595       0.009586      -0.009300       0.003239       0.002748      -0.016971      -0.015231       0.001230       0.014001              1.785821       1.711556       0.476069      -0.073184       2.284538       0.019076       1.361370          -0.000000
           61              H      34.132811      15.667346      30.224793       0.115283       1.158652 0.82735204E+01  0.80598243E+02                                 1.721022                            1.606009      -0.914476       2.447069                    0.998719       3.261704       8.629299       0.537816       1.169061      -0.736930      -0.031161       0.024778      -0.008731       0.040758      -0.008022       0.012642       0.003504       0.010085      -0.022485      -0.017508       0.000145       0.017362              1.795731       1.858657      -0.465362       0.129363       2.103594       0.074510       1.424941           0.000001
           62              H      17.601462       5.136112      16.347348       0.118185       1.171295 0.82429173E+01  0.81038100E+02                                 1.800150                            1.651081      -0.943905       2.432041                    0.998537       3.401639       9.343249       0.502355       1.240187      -0.718850       0.003497      -0.021619      -0.030127       0.037246      -0.002709      -0.007634       0.004887      -0.030488       0.009589      -0.019451       0.002958       0.016492              1.907497       1.341158      -0.030522      -0.048694       1.860247       0.532816       2.521087          -0.000000
           63              H      21.832890      14.090103      17.304158       0.133115       1.040123 0.73250263E+01  0.70759676E+02                                 1.734193                            1.611768      -1.035692       2.396952                    0.998303       3.469497       9.822029       0.476763       1.329925      -0.698019       0.019646       0.014919      -0.025868       0.035745       0.011183      -0.000697      -0.000441       0.010700      -0.006961      -0.011237      -0.002363       0.013600              1.828959       1.738001       0.297871      -0.378303       1.545244      -0.372823       2.203632          -0.000000
           64              H      17.614262      10.888699      25.807894       0.134301       1.082773 0.78411796E+01  0.76021127E+02                                 1.702271                            1.608869      -0.866314       2.480606                    0.999232       3.266144       8.866613       0.510343       1.237917      -0.720224       0.026572       0.012074       0.019654       0.035188       0.009974       0.003025       0.002462       0.019801       0.017488      -0.017023       0.003945       0.013079              1.747569       1.901039       0.331640       0.205304       1.534932       0.138346       1.806737           0.000001
           65              H      11.905562      13.500022      16.781250       0.126667       1.126741 0.79360014E+01  0.77227015E+02                                 1.740492                            1.609667      -1.051611       2.381457                    0.998060       3.393972       9.252286       0.514088       1.224338      -0.721699      -0.021214       0.015997      -0.027834       0.038480      -0.014113       0.003784       0.000632       0.022767       0.002428      -0.018787       0.000492       0.018296              1.827514       1.785668      -0.233944       0.392059       1.449845      -0.343310       2.247029           0.000000
           66              H      32.308065      13.857620      18.884006       0.117980       1.101855 0.75397088E+01  0.71066480E+02                                 1.609881                            1.491889      -0.723367       2.540159                    0.999818       3.024340       7.623349       0.587011       1.107006      -0.754378      -0.035315       0.018721       0.003814       0.040152      -0.014879      -0.000895      -0.002196       0.021333       0.030017      -0.023477       0.010159       0.013318              1.695869       2.248705      -0.428991      -0.125394       1.455951       0.035499       1.382950           0.000003
           67              H      12.125131      13.141743      20.779082       0.113321       1.134425 0.79012634E+01  0.75484818E+02                                 1.651822                            1.535660      -0.743247       2.526488                    0.999804       3.094687       7.898868       0.572820       1.119244      -0.750980      -0.015652       0.006156       0.035454       0.039241      -0.014916      -0.001167      -0.002035       0.019557       0.038502      -0.024400       0.011416       0.012984              1.710406       1.636622      -0.116223      -0.412624       1.317572       0.121668       2.177023           0.000004
           68              H      14.173694      12.074196      20.567694       0.127119       1.122242 0.80068055E+01  0.78336501E+02                                 1.767569                            1.642726      -0.887506       2.469451                    0.998764       3.364164       9.291193       0.495335       1.263869      -0.713728       0.015863      -0.011920       0.032968       0.038478      -0.008480       0.000160      -0.001140       0.018015       0.045447      -0.019975       0.004766       0.015209              1.845893       1.802931      -0.280902       0.433378       1.491818      -0.335072       2.242929           0.000001
           69              H      19.372922      22.263860      30.525187       0.139003       1.123619 0.77239510E+01  0.74820966E+02                                 1.750946                            1.598081      -1.136524       2.350076                    0.997235       3.382980       9.267741       0.509956       1.239907      -0.717839       0.020469       0.030467      -0.004840       0.037022       0.006483      -0.014646       0.001701       0.011827      -0.009727      -0.015834      -0.002773       0.018607              1.844571       1.817278       0.567546      -0.090193       2.293329       0.056787       1.423107          -0.000000
           70              H      19.841894      20.500752      29.101099       0.102592       1.141724 0.78537154E+01  0.74950476E+02                                 1.654957                            1.525450      -0.727692       2.523439                    0.999781       3.163145       8.080921       0.577637       1.111097      -0.752021       0.029601       0.005715      -0.025538       0.039511       0.009072      -0.015835       0.008695      -0.009889      -0.017728      -0.024718       0.011328       0.013390              1.745151       2.018047       0.075982      -0.597077       1.419955       0.019341       1.797450           0.000000
           71              H      28.157654       6.402304      31.292860       0.121207       1.125346 0.79283108E+01  0.77842040E+02                                 1.802423                            1.655948      -1.032683       2.393785                    0.997087       3.534820       9.972711       0.480981       1.297013      -0.704894       0.037225      -0.000922      -0.006648       0.037825       0.001384      -0.006592      -0.012236       0.006664      -0.035524      -0.019728       0.005452       0.014275              1.914267       2.826265      -0.092277      -0.195397       1.487387      -0.106211       1.429150          -0.000001
           72              H      25.281979      16.983498      14.430021       0.129285       1.111490 0.79579894E+01  0.77668762E+02                                 1.745253                            1.628543      -0.991096       2.418033                    0.997699       3.387548       9.316422       0.502154       1.249760      -0.716390       0.017917       0.014182       0.022564       0.032114       0.011179       0.002905       0.004403       0.007464       0.023597      -0.015873       0.003021       0.012852              1.806645       1.639862       0.287208       0.226386       1.600003       0.230447       2.180069           0.000000
           73              H      18.680117      18.505303      29.097390       0.116883       1.140452 0.77850535E+01  0.74213099E+02                                 1.667260                            1.530648      -0.741697       2.527882                    0.999819       3.097371       7.936706       0.569334       1.128548      -0.748281       0.012647      -0.031667      -0.021484       0.040303       0.006845      -0.015161       0.011010      -0.009099      -0.029214      -0.025478       0.011044       0.014434              1.769680       1.505384      -0.235063      -0.297795       2.018998       0.555503       1.784659           0.000003
           74              H      27.049170       8.296251      30.540021       0.114542       1.168357 0.80886332E+01  0.77747935E+02                                 1.690810                            1.558632      -0.735572       2.530720                    0.999806       3.094112       7.927855       0.565782       1.126272      -0.749622       0.019142       0.029173      -0.019454       0.039949      -0.001909      -0.005749      -0.014477       0.004730      -0.046431      -0.023946       0.010752       0.013194              1.773175       1.713759       0.388816      -0.286091       1.982462      -0.474202       1.623304          -0.000005
           75              H      38.025296      18.312444      30.395387       0.132354       1.119766 0.79151994E+01  0.77515053E+02                                 1.792660                            1.654568      -0.972008       2.434919                    0.998024       3.383438       9.467009       0.482218       1.296996      -0.706407      -0.021767      -0.032987      -0.005174       0.039859       0.006589      -0.007345       0.013058      -0.006364      -0.022984      -0.019880       0.004879       0.015001              1.873549       1.840720       0.578720      -0.084274       2.314366       0.100155       1.465562           0.000001
           76              H      24.763988       8.508323      30.870083       0.113131       1.151131 0.79858204E+01  0.76393507E+02                                 1.660935                            1.538541      -0.732033       2.530764                    0.999837       3.085312       7.845729       0.576022       1.111553      -0.753284      -0.018400       0.031789      -0.014598       0.039525      -0.003739      -0.004727      -0.015552       0.007153      -0.049024      -0.025564       0.011712       0.013852              1.717382       1.614676      -0.368031       0.146837       2.071074      -0.379345       1.466398          -0.000002
           77              H      22.777228      14.642537      11.511381       0.100681       1.228213 0.92340340E+01  0.92515526E+02                                 1.792380                            1.699913      -0.958008       2.413027                    0.998444       3.403864       9.150715       0.520943       1.173527      -0.735783      -0.019561      -0.018774      -0.023499       0.035879       0.006012       0.002533       0.007776       0.000037       0.039331      -0.013192      -0.003474       0.016666              1.818970       1.900096       0.367821       0.181194       1.670163       0.163854       1.886649          -0.000000
           78              H      23.587290       6.841066      31.956693       0.123849       1.129152 0.80498198E+01  0.78610101E+02                                 1.753579                            1.630681      -0.875324       2.471984                    0.998880       3.333921       9.103082       0.506327       1.238749      -0.719626      -0.038116       0.005986       0.003066       0.038705      -0.008979      -0.005728      -0.010782       0.009485      -0.037238      -0.021093       0.004712       0.016381              1.825126       2.608059      -0.058309      -0.156450       1.484857      -0.091903       1.382460          -0.000001
           79              H      30.054870      21.314424      30.005988       0.105051       1.199965 0.83182231E+01  0.81106212E+02                                 1.761729                            1.608814      -0.756672       2.513397                    0.999671       3.269564       8.641166       0.538357       1.166843      -0.737614      -0.034914       0.005048      -0.015364       0.038478      -0.003963       0.013902       0.009304      -0.004151      -0.038221      -0.023677       0.010771       0.012906              1.874368       2.399086      -0.294895       0.539203       1.561194      -0.050671       1.662823           0.000002
           80              H      24.557197      15.789818      10.714040       0.121605       1.012404 0.69526869E+01  0.65901495E+02                                 1.663562                            1.537212      -0.936839       2.433479                    0.998788       3.401771       9.356818       0.507011       1.274518      -0.709672       0.002238      -0.005704      -0.031744       0.032330       0.011905       0.000392       0.005775       0.007923       0.038166      -0.019533       0.004652       0.014881              1.801922       1.582451       0.152393      -0.402068       1.383993      -0.171281       2.439322          -0.000000
           81              H      26.392592      19.989629      10.840131       0.100294       1.333333 0.10891533E+02  0.11386594E+03                                 1.916286                            1.859820      -0.990732       2.398526                    0.996854       3.564629       9.830109       0.491946       1.190924      -0.732141      -0.032485       0.010353      -0.017605       0.038371       0.001245       0.003150      -0.008861       0.006820      -0.041536      -0.017975       0.007236       0.010739              1.991708       2.060539      -0.082027       0.375177       1.978710       0.042111       1.935874           0.000001
           82              H      27.089659      19.665867      12.212300       0.094411       1.336536 0.10818767E+02  0.11297001E+03                                 1.912194                            1.846444      -1.112313       2.333891                    0.995966       3.642553      10.054741       0.496358       1.181750      -0.733206      -0.002073      -0.003370       0.036403       0.036617       0.001825       0.003384       0.001166       0.013849       0.028729      -0.011975       0.000954       0.011020              1.993132       1.548343       0.059863      -0.115659       2.095811      -0.040047       2.335240          -0.000000
           83              H      35.789147      15.393258      36.840871       0.121277       1.119297 0.75640033E+01  0.71356955E+02                                 1.628731                            1.495871      -0.732221       2.536565                    0.999833       3.015051       7.604645       0.585266       1.109349      -0.753936       0.001336      -0.039051      -0.002021       0.039126       0.000733       0.001108       0.001526      -0.038498       0.034431      -0.025033       0.010671       0.014362              1.714367       1.244582       0.000371       0.005574       2.492269       0.009029       1.406250          -0.000001
           84              H      25.196699      14.199437       1.757859       0.096504       1.219388 0.85560109E+01  0.83929571E+02                                 1.770089                            1.623433      -0.753192       2.508591                    0.999608       3.322118       8.777486       0.540547       1.155124      -0.740228      -0.005912      -0.021321       0.032115       0.038999       0.004368      -0.001850      -0.001806      -0.032101       0.028821      -0.021520       0.008462       0.013058              1.867552       1.331262       0.001348      -0.041095       1.800524      -0.437429       2.470869          -0.000000
           85              H      28.777963      19.085173       9.056312       0.096665       1.383560 0.11433730E+02  0.12199436E+03                                 2.027466                            1.955763      -1.089378       2.352289                    0.994900       3.731059      10.677470       0.457592       1.254514      -0.716761       0.026223       0.024372      -0.005042       0.036153       0.004781       0.003771      -0.013156       0.010356      -0.021015      -0.019041       0.008164       0.010877              2.133276       2.261632       0.399003      -0.009808       2.128964      -0.002908       2.009232          -0.000000
           86              H      28.213062      17.634018       8.822673       0.084223       1.061785 0.81073131E+01  0.81262755E+02                                 1.823684                            1.737955      -1.414443       2.187622                    0.991099       4.145259      12.413845       0.437381       1.397112      -0.681546       0.004938      -0.029831      -0.013236       0.033007       0.001901       0.003028       0.005183      -0.000664      -0.004161      -0.005779      -0.001129       0.006908              1.938155       1.630666      -0.193113      -0.025841       2.225637       0.172725       1.958162          -0.000000
           87              H      23.444454      15.777004      15.071602       0.089465       1.309958 0.95755553E+01  0.97869573E+02                                 1.936979                            1.775980      -1.156846       2.311185                    0.995991       3.724731      10.478942       0.485153       1.235217      -0.718571      -0.008973      -0.001196       0.031837       0.033099       0.005495      -0.002812       0.002021       0.004832       0.026460      -0.010944       0.001404       0.009540              2.078932       1.793914       0.188903      -0.314591       1.544088      -0.130760       2.898795          -0.000000
           88              H      28.748121      17.810070      12.401437       0.099568       1.314485 0.10656869E+02  0.11119847E+03                                 1.915554                            1.852053      -1.150020       2.323333                    0.995357       3.643221      10.153291       0.486327       1.207003      -0.727126      -0.008505      -0.006168       0.033280       0.034898      -0.003460      -0.001720       0.002414      -0.022593       0.024266      -0.015935       0.005323       0.010612              2.000542       1.932489      -0.099422      -0.116125       1.754849      -0.272087       2.314289          -0.000000
           89              H      29.628513      18.670224      11.418667       0.097967       1.338747 0.10797630E+02  0.11267800E+03                                 1.920445                            1.851459      -1.006723       2.386160                    0.997030       3.580230       9.874949       0.493020       1.190504      -0.731959       0.024666       0.025430      -0.004514       0.035713       0.005894      -0.009514       0.005180       0.011968      -0.003944      -0.014220       0.000982       0.013238              2.000856       2.033273       0.259942       0.022565       2.365692      -0.132454       1.603602          -0.000001
           90              H      28.232243      18.277355       4.428025       0.112437       1.150669 0.85720624E+01  0.84895016E+02                                 1.760308                            1.672285      -0.981038       2.412657                    0.998206       3.409540       9.324575       0.505525       1.223395      -0.723071       0.027700      -0.013701      -0.021027       0.037378      -0.009820      -0.003780       0.000084       0.016882      -0.001852      -0.012832      -0.001250       0.014082              1.799874       1.949408      -0.228197      -0.309572       1.440715       0.064449       2.009498           0.000000
           91              H      25.814900      17.627836      10.309807       0.088550       1.340050 0.11014180E+02  0.11645677E+03                                 1.972166                            1.907100      -1.145415       2.314653                    0.995642       3.811039      10.866781       0.467808       1.238300      -0.718898      -0.029484       0.013436      -0.013925       0.035267      -0.008774       0.001506       0.003980       0.016038      -0.003730      -0.012825       0.000312       0.012512              2.088167       2.154382      -0.018294       0.252967       1.884007      -0.345398       2.226113           0.000000
           92              H      26.880750      16.489873      10.510069       0.088107       0.985432 0.74754785E+01  0.73098858E+02                                 1.714711                            1.654494      -1.104770       2.338869                    0.994002       3.863789      11.263692       0.456154       1.373165      -0.687552       0.011013      -0.031784      -0.005530       0.034089      -0.001596      -0.003252      -0.000411      -0.022162       0.007885      -0.013187       0.003301       0.009886              1.797275       1.653571      -0.187331      -0.165418       2.108308       0.156133       1.629945          -0.000000
           93              H      12.508818       0.757298       2.410566       0.138126       1.043402 0.73674695E+01  0.71209373E+02                                 1.736968                            1.616670      -0.965413       2.436715                    0.998683       3.407867       9.622334       0.476356       1.330319      -0.698586       0.018085      -0.012921       0.028951       0.036499      -0.007019      -0.000477      -0.000760       0.005179       0.033187      -0.013046       0.001950       0.011096              1.828303       1.831676      -0.321967       0.421911       1.523053      -0.329151       2.130182           0.000000
           94              H      15.653084       1.245125      12.382894       0.126809       1.122751 0.80389622E+01  0.77550950E+02                                 1.666891                            1.566425      -0.950683       2.428563                    0.998653       3.218047       8.400843       0.554713       1.144592      -0.742760      -0.031330      -0.016438       0.004951       0.035725       0.007646      -0.014029       0.007718       0.011872      -0.033615      -0.022670       0.003666       0.019004              1.749358       1.715752       0.404685      -0.050657       2.163386       0.146610       1.368936           0.000002
           95              H      11.165858      13.666013      11.147942       0.115560       1.117311 0.80956901E+01  0.78290591E+02                                 1.664216                            1.577140      -0.928087       2.439818                    0.998695       3.230800       8.463917       0.549709       1.152174      -0.741014       0.015954      -0.031813      -0.020328       0.040985      -0.006156       0.001960       0.012592      -0.011691       0.021658      -0.014920      -0.002866       0.017786              1.700813       1.710442      -0.402992      -0.000224       1.846425       0.157206       1.545572          -0.000001
           96              H      30.794551      14.896842      10.113253       0.127407       1.086799 0.76685982E+01  0.74805325E+02                                 1.768060                            1.632497      -1.236764       2.300711                    0.994722       3.577499      10.121092       0.481803       1.303228      -0.702758      -0.005140      -0.010848      -0.032068       0.034241      -0.009606       0.000843       0.012451      -0.009624       0.014074      -0.016237      -0.001366       0.017603              1.887322       1.753923       0.006904       0.435037       1.486170       0.064756       2.421874          -0.000000
           97              H      30.619755      17.363307      13.228446       0.131440       1.076908 0.76780583E+01  0.73100006E+02                                 1.608867                            1.522780      -0.934218       2.439576                    0.998982       3.144475       8.109994       0.568049       1.132541      -0.745988      -0.008692       0.028599       0.021466       0.036800      -0.010475       0.007253       0.014686      -0.012677       0.018990      -0.022433       0.002803       0.019630              1.654495       1.636309      -0.398910       0.022738       1.852156       0.158596       1.475020          -0.000002
           98              H      28.543473      18.134789       6.679123       0.119862       1.071366 0.75990539E+01  0.74314787E+02                                 1.777599                            1.643764      -1.284106       2.267029                    0.994735       3.728610      10.729161       0.469721       1.333370      -0.695400       0.025444      -0.015289       0.003829       0.029930      -0.009991      -0.002219       0.002233       0.011360       0.026347      -0.015911       0.004798       0.011113              1.910909       2.217960      -0.444924       0.425719       1.589242      -0.276524       1.925525           0.000000
           99              H      15.648822       3.327986      13.406457       0.111365       1.234731 0.91911259E+01  0.91719385E+02                                 1.783567                            1.684652      -0.992809       2.406908                    0.998053       3.325162       8.839520       0.530067       1.157931      -0.740333      -0.033570       0.008474       0.025739       0.043142       0.006023      -0.013791       0.003450       0.013017      -0.022028      -0.017394      -0.001011       0.018405              1.826482       1.839933      -0.172077      -0.358187       1.876113       0.328534       1.763402           0.000003
          100              H      24.751178      20.052822       4.947224       0.105791       1.150344 0.82015232E+01  0.81361275E+02                                 1.839974                            1.692561      -1.044481       2.378539                    0.997131       3.647388      10.406928       0.471365       1.309861      -0.701847      -0.030019       0.014219      -0.014465       0.036230      -0.009511       0.001234      -0.000596       0.015966       0.002206      -0.012785       0.000572       0.012213              1.980642       2.374844      -0.478936       0.436709       1.627970      -0.239753       1.939111           0.000000
          101              H       9.449828       2.968651       0.993895       0.106284       1.116869 0.79486395E+01  0.78360653E+02                                 1.818349                            1.678283      -0.980392       2.413577                    0.996963       3.602176      10.298542       0.467554       1.328829      -0.698231      -0.032769       0.021725       0.009081       0.040352      -0.014135      -0.001494      -0.000410       0.008424       0.026653      -0.019244       0.008450       0.010795              1.935248       2.428076      -0.650076      -0.251300       1.783376       0.140092       1.594292          -0.000000
          102              H      10.628659       1.998995       2.710960       0.093893       1.149149 0.82494919E+01  0.82288478E+02                                 1.862470                            1.714094      -1.168013       2.315595                    0.994527       3.791980      10.993475       0.459749       1.335590      -0.695625      -0.012685       0.005371       0.033516       0.036237      -0.012083      -0.000748       0.000820       0.011422       0.017381      -0.016265       0.005564       0.010701              1.982165       1.735025      -0.151093      -0.509347       1.464787       0.169949       2.746684          -0.000000
          103              H      19.144808       2.065620      10.743709       0.125381       1.161592 0.83786732E+01  0.81728932E+02                                 1.713398                            1.607739      -0.922431       2.445375                    0.998702       3.234808       8.511963       0.542773       1.156877      -0.740235       0.026218      -0.007412      -0.022839       0.035552       0.006190      -0.014637       0.006989       0.003350      -0.023405      -0.020896       0.005718       0.015178              1.773581       1.880644      -0.128906      -0.427180       1.721762       0.259550       1.718337           0.000000
          104              H      25.542035      16.511591       1.895076       0.138706       1.012639 0.70032833E+01  0.67359843E+02                                 1.747007                            1.607811      -1.123640       2.363621                    0.996146       3.549411      10.255349       0.460052       1.384203      -0.686316       0.007762       0.016859       0.034559       0.039227       0.000725       0.002017       0.001366      -0.020960       0.034064      -0.016323       0.004534       0.011789              1.850943       1.371966       0.079308       0.093397       1.658307       0.362005       2.522555           0.000000
          105              H      32.945455      18.688222      30.844123       0.137573       1.091411 0.73067497E+01  0.69557646E+02                                 1.699209                            1.540555      -1.014566       2.410288                    0.998404       3.255587       8.739977       0.528231       1.218040      -0.723591       0.012397      -0.032592      -0.004898       0.035213       0.002292       0.009518       0.009896      -0.014040      -0.017941      -0.016059      -0.000714       0.016773              1.810416       1.659350      -0.512967       0.028507       2.402102       0.166940       1.369796           0.000000
          106              H      32.318720      16.127360      14.214924       0.109259       1.199646 0.87819254E+01  0.86409360E+02                                 1.728749                            1.629440      -0.962525       2.419214                    0.998339       3.272410       8.562084       0.549056       1.133753      -0.746268       0.011988       0.012662       0.035381       0.039444      -0.005731       0.004167       0.012606      -0.007454       0.020385      -0.015466      -0.001112       0.016579              1.771376       1.710550      -0.064016       0.412620       1.489065       0.100153       2.114513          -0.000002
          107              H      31.009871      19.269667      29.776057       0.104997       1.152177 0.78652461E+01  0.74898470E+02                                 1.651683                            1.516767      -0.727459       2.526601                    0.999794       3.118680       7.893271       0.586393       1.096873      -0.756357      -0.015766      -0.026713      -0.022017       0.038038      -0.006380       0.014105       0.009804      -0.007500      -0.032585      -0.024134       0.010845       0.013288              1.738738       1.616007       0.288085       0.375875       1.868293       0.478806       1.731915           0.000003
          108              H      20.445163       2.517113      31.170477       0.136814       0.991662 0.67987627E+01  0.64622319E+02                                 1.695439                            1.563735      -1.006393       2.415180                    0.998152       3.438356       9.733553       0.477777       1.348739      -0.693859      -0.015472       0.034241      -0.002944       0.037689      -0.009407       0.009257       0.003287       0.002698      -0.017492      -0.015181       0.001309       0.013872              1.782781       1.708803      -0.474656       0.072951       2.279974       0.019073       1.359565          -0.000000
          109              H      19.159731       4.214979      11.681975       0.114838       1.159977 0.82839086E+01  0.80720747E+02                                 1.722018                            1.606765      -0.908935       2.449035                    0.998774       3.262974       8.632396       0.537843       1.168694      -0.737025       0.031227       0.024939      -0.008751       0.040910       0.007943      -0.012704       0.003646       0.010020      -0.022663      -0.017637       0.000311       0.017326              1.796844       1.859970       0.466165      -0.129508       2.105070       0.074457       1.425493           0.000001
          110              H      35.691088      16.588479      34.890166       0.117033       1.175345 0.82751872E+01  0.81417811E+02                                 1.802429                            1.652852      -0.892329       2.454381                    0.998946       3.407661       9.356980       0.502855       1.238003      -0.719318      -0.003501      -0.021792      -0.030411       0.037576       0.002963       0.007570       0.004836      -0.030526       0.010198      -0.019521       0.003031       0.016490              1.910133       1.342423       0.030585       0.048827       1.862673       0.534248       2.525302          -0.000000
          111              H      20.801161       4.994440      35.846976       0.133061       1.038618 0.73113708E+01  0.70573068E+02                                 1.730216                            1.608515      -1.033159       2.397534                    0.998300       3.465071       9.795832       0.478171       1.327036      -0.698614      -0.019686       0.015084      -0.025635       0.035668      -0.011106       0.000811      -0.000365       0.010427      -0.006740      -0.011148      -0.002294       0.013442              1.824444       1.733825      -0.296584       0.376551       1.541897      -0.371171       2.197611          -0.000000
          112              H      25.019774      19.984362       7.265076       0.134072       1.083787 0.78498479E+01  0.76120550E+02                                 1.702636                            1.609205      -0.866768       2.479764                    0.999237       3.268034       8.870493       0.510590       1.237066      -0.720402      -0.026629       0.012065       0.019666       0.035234      -0.010048      -0.003017       0.002561       0.019796       0.017189      -0.017033       0.003868       0.013165              1.747932       1.901420      -0.331798      -0.205428       1.535241       0.138434       1.807135           0.000001
          113              H      30.728487       4.404359      35.324068       0.126063       1.127425 0.79416937E+01  0.77291822E+02                                 1.740779                            1.609944      -1.045653       2.383721                    0.998055       3.395147       9.254316       0.514216       1.223883      -0.721807       0.021551       0.016134      -0.027784       0.038687       0.014266      -0.003675       0.000552       0.022942       0.002839      -0.019000       0.000621       0.018379              1.827833       1.786083       0.234047      -0.392099       1.450108      -0.343375       2.247307           0.000000
          114              H      20.984456       2.405253       0.341188       0.116814       1.106022 0.75734689E+01  0.71465955E+02                                 1.614322                            1.495525      -0.723243       2.539853                    0.999821       3.029109       7.640235       0.586108       1.107450      -0.754287       0.035758       0.018413       0.004043       0.040423       0.014982       0.000738      -0.002095       0.021294       0.029493      -0.023441       0.009950       0.013490              1.700921       2.256753       0.431269       0.126137       1.459782       0.035745       1.386229           0.000003
          115              H      19.850393       1.689376       2.236264       0.112002       1.134293 0.78987367E+01  0.75425477E+02                                 1.648311                            1.532728      -0.737620       2.527476                    0.999834       3.098203       7.896019       0.575098       1.115331      -0.751928       0.015869       0.006077       0.036239       0.040025       0.014827       0.001041      -0.002067       0.019894       0.037709      -0.024285       0.011567       0.012717              1.706588       1.633074       0.115796       0.410950       1.315244       0.121155       2.171447           0.000004
          116              H      17.801829       0.621829       2.024876       0.126950       1.122029 0.80033125E+01  0.78275912E+02                                 1.765425                            1.640865      -0.882424       2.471508                    0.998905       3.363554       9.281017       0.496410       1.261558      -0.714218      -0.016026      -0.011808       0.033065       0.038595       0.008783      -0.000137      -0.001142       0.017802       0.045686      -0.020148       0.004861       0.015287              1.843562       1.800664       0.280349      -0.432567       1.490185      -0.334439       2.239837           0.000001
          117              H      23.261116       0.640874       6.560449       0.139003       1.123619 0.77239508E+01  0.74820966E+02                                 1.750946                            1.598081      -1.136524       2.350076                    0.997235       3.382980       9.267742       0.509956       1.239908      -0.717839      -0.020469      -0.030467       0.004840       0.037022       0.006483      -0.014646       0.001701       0.011827      -0.009727      -0.015834      -0.002773       0.018607              1.844572       1.817278       0.567546      -0.090193       2.293330       0.056787       1.423107          -0.000000
          118              H      22.792144       2.403982       7.984537       0.102592       1.141724 0.78537143E+01  0.74950463E+02                                 1.654957                            1.525450      -0.727692       2.523439                    0.999781       3.163145       8.080921       0.577637       1.111097      -0.752021      -0.029601      -0.005715       0.025538       0.039511       0.009072      -0.015835       0.008695      -0.009889      -0.017728      -0.024718       0.011328       0.013390              1.745151       2.018047       0.075982      -0.597077       1.419955       0.019341       1.797450           0.000000
          119              H      14.476384      16.502430       5.792776       0.121207       1.125346 0.79283146E+01  0.77842081E+02                                 1.802423                            1.655948      -1.032683       2.393785                    0.997087       3.534821       9.972712       0.480982       1.297012      -0.704894      -0.037225       0.000922       0.006648       0.037825       0.001384      -0.006592      -0.012236       0.006664      -0.035524      -0.019728       0.005452       0.014275              1.914267       2.826265      -0.092277      -0.195397       1.487387      -0.106211       1.429150          -0.000001
          120              H      17.352059       5.921236      22.655615       0.129285       1.111490 0.79579893E+01  0.77668762E+02                                 1.745253                            1.628543      -0.991096       2.418033                    0.997699       3.387548       9.316423       0.502153       1.249760      -0.716390      -0.017917      -0.014182      -0.022564       0.032114       0.011179       0.002905       0.004403       0.007464       0.023597      -0.015873       0.003021       0.012852              1.806645       1.639863       0.287208       0.226386       1.600003       0.230447       2.180070           0.000000
          121              H      23.953921       4.399431       7.988246       0.116883       1.140452 0.77850515E+01  0.74213074E+02                                 1.667260                            1.530647      -0.741697       2.527882                    0.999819       3.097371       7.936705       0.569334       1.128548      -0.748281      -0.012647       0.031667       0.021483       0.040303       0.006845      -0.015161       0.011010      -0.009099      -0.029214      -0.025478       0.011044       0.014434              1.769680       1.505384      -0.235063      -0.297794       2.018997       0.555502       1.784658           0.000003
          122              H      15.584868      14.608483       6.545615       0.114542       1.168357 0.80886332E+01  0.77747935E+02                                 1.690810                            1.558632      -0.735572       2.530720                    0.999806       3.094112       7.927855       0.565782       1.126272      -0.749622      -0.019142      -0.029173       0.019454       0.039949      -0.001909      -0.005749      -0.014477       0.004730      -0.046431      -0.023946       0.010752       0.013194              1.773175       1.713759       0.388816      -0.286091       1.982462      -0.474202       1.623304          -0.000005
          123              H       4.608742       4.592290       6.690249       0.132354       1.119766 0.79151994E+01  0.77515053E+02                                 1.792660                            1.654568      -0.972008       2.434919                    0.998024       3.383438       9.467009       0.482218       1.296996      -0.706407       0.021767       0.032987       0.005174       0.039859       0.006589      -0.007345       0.013058      -0.006364      -0.022984      -0.019880       0.004879       0.015001              1.873549       1.840720       0.578720      -0.084274       2.314366       0.100155       1.465562           0.000001
          124              H      17.870050      14.396411       6.215553       0.113131       1.151131 0.79858227E+01  0.76393535E+02                                 1.660935                            1.538542      -0.732033       2.530764                    0.999837       3.085312       7.845730       0.576022       1.111553      -0.753284       0.018400      -0.031789       0.014598       0.039525      -0.003739      -0.004727      -0.015552       0.007153      -0.049024      -0.025564       0.011712       0.013852              1.717383       1.614676      -0.368031       0.146837       2.071075      -0.379345       1.466398          -0.000002
          125              H      19.856810       8.262197      25.574255       0.100681       1.228213 0.92340340E+01  0.92515526E+02                                 1.792380                            1.699913      -0.958008       2.413027                    0.998444       3.403864       9.150715       0.520943       1.173527      -0.735783       0.019561       0.018774       0.023499       0.035879       0.006012       0.002533       0.007776       0.000037       0.039331      -0.013192      -0.003474       0.016666              1.818970       1.900096       0.367821       0.181194       1.670163       0.163854       1.886649          -0.000000
          126              H      19.046748      16.063668       5.128943       0.123849       1.129152 0.80498198E+01  0.78610101E+02                                 1.753579                            1.630681      -0.875324       2.471984                    0.998880       3.333921       9.103082       0.506327       1.238749      -0.719626       0.038116      -0.005986      -0.003066       0.038705      -0.008979      -0.005728      -0.010782       0.009485      -0.037238      -0.021093       0.004712       0.016381              1.825126       2.608059      -0.058309      -0.156450       1.484857      -0.091903       1.382460          -0.000001
          127              H      12.579168       1.590310       7.079648       0.105051       1.199965 0.83182248E+01  0.81106235E+02                                 1.761729                            1.608814      -0.756672       2.513397                    0.999671       3.269564       8.641167       0.538357       1.166843      -0.737614       0.034914      -0.005048       0.015364       0.038478      -0.003963       0.013902       0.009304      -0.004151      -0.038221      -0.023677       0.010771       0.012906              1.874368       2.399087      -0.294895       0.539204       1.561194      -0.050671       1.662823           0.000002
          128              H      18.076841       7.114916      26.371596       0.121605       1.012405 0.69526874E+01  0.65901499E+02                                 1.663562                            1.537211      -0.936839       2.433479                    0.998788       3.401771       9.356817       0.507011       1.274517      -0.709672      -0.002238       0.005704       0.031744       0.032330       0.011905       0.000392       0.005775       0.007923       0.038166      -0.019533       0.004652       0.014881              1.801922       1.582451       0.152393      -0.402068       1.383993      -0.171281       2.439322          -0.000000
          129              H      16.241446       2.915105      26.245505       0.100294       1.333333 0.10891533E+02  0.11386593E+03                                 1.916285                            1.859820      -0.990732       2.398526                    0.996854       3.564629       9.830108       0.491946       1.190924      -0.732141       0.032485      -0.010353       0.017605       0.038371       0.001245       0.003150      -0.008861       0.006820      -0.041536      -0.017975       0.007236       0.010739              1.991707       2.060539      -0.082027       0.375176       1.978710       0.042111       1.935873           0.000001
          130              H      15.544379       3.238867      24.873336       0.094411       1.336536 0.10818765E+02  0.11297000E+03                                 1.912195                            1.846444      -1.112313       2.333891                    0.995966       3.642552      10.054741       0.496358       1.181751      -0.733206       0.002073       0.003370      -0.036403       0.036617       0.001825       0.003384       0.001166       0.013849       0.028729      -0.011975       0.000954       0.011020              1.993132       1.548344       0.059863      -0.115659       2.095812      -0.040047       2.335241          -0.000000
          131              H       6.844891       7.511476       0.244765       0.121277       1.119297 0.75640011E+01  0.71356927E+02                                 1.628730                            1.495871      -0.732221       2.536565                    0.999833       3.015051       7.604644       0.585266       1.109348      -0.753936      -0.001336       0.039051       0.002021       0.039126       0.000733       0.001108       0.001526      -0.038498       0.034431      -0.025033       0.010671       0.014362              1.714367       1.244582       0.000371       0.005574       2.492268       0.009029       1.406249          -0.000001
          132              H      17.437339       8.705297      35.327777       0.096504       1.219388 0.85560104E+01  0.83929563E+02                                 1.770088                            1.623433      -0.753192       2.508591                    0.999608       3.322118       8.777485       0.540548       1.155124      -0.740228       0.005912       0.021321      -0.032115       0.038999       0.004368      -0.001850      -0.001806      -0.032101       0.028821      -0.021520       0.008462       0.013058              1.867551       1.331262       0.001348      -0.041095       1.800524      -0.437428       2.470869          -0.000000
          133              H      13.856075       3.819561      28.029324       0.096665       1.383560 0.11433730E+02  0.12199436E+03                                 2.027466                            1.955763      -1.089378       2.352289                    0.994900       3.731059      10.677470       0.457592       1.254514      -0.716761      -0.026223      -0.024372       0.005042       0.036153       0.004781       0.003771      -0.013156       0.010356      -0.021015      -0.019041       0.008164       0.010877              2.133276       2.261632       0.399003      -0.009808       2.128964      -0.002908       2.009232          -0.000000
          134              H      14.420976       5.270716      28.262963       0.084223       1.061785 0.81073118E+01  0.81262740E+02                                 1.823684                            1.737955      -1.414443       2.187622                    0.991099       4.145259      12.413845       0.437381       1.397112      -0.681546      -0.004938       0.029831       0.013236       0.033007       0.001901       0.003028       0.005183      -0.000664      -0.004161      -0.005779      -0.001129       0.006908              1.938155       1.630666      -0.193113      -0.025841       2.225637       0.172725       1.958162          -0.000000
          135              H      19.189584       7.127730      22.014034       0.089465       1.309958 0.95755518E+01  0.97869535E+02                                 1.936979                            1.775980      -1.156846       2.311185                    0.995991       3.724730      10.478941       0.485153       1.235218      -0.718571       0.008973       0.001196      -0.031837       0.033099       0.005495      -0.002812       0.002021       0.004832       0.026460      -0.010944       0.001404       0.009540              2.078933       1.793914       0.188903      -0.314591       1.544088      -0.130760       2.898795          -0.000000
          136              H      13.885917       5.094664      24.684199       0.099568       1.314485 0.10656871E+02  0.11119849E+03                                 1.915553                            1.852052      -1.150020       2.323333                    0.995357       3.643222      10.153291       0.486328       1.207002      -0.727126       0.008505       0.006168      -0.033280       0.034898      -0.003460      -0.001720       0.002414      -0.022593       0.024266      -0.015935       0.005323       0.010612              2.000542       1.932488      -0.099422      -0.116125       1.754848      -0.272087       2.314288          -0.000000
          137              H      13.005525       4.234510      25.666969       0.097967       1.338747 0.10797630E+02  0.11267800E+03                                 1.920445                            1.851459      -1.006723       2.386160                    0.997030       3.580230       9.874949       0.493020       1.190504      -0.731959      -0.024666      -0.025430       0.004514       0.035713       0.005894      -0.009514       0.005180       0.011968      -0.003944      -0.014220       0.000982       0.013238              2.000856       2.033273       0.259942       0.022565       2.365692      -0.132454       1.603602          -0.000001
          138              H      14.401795       4.627379      32.657611       0.112437       1.150669 0.85720625E+01  0.84895020E+02                                 1.760309                            1.672285      -0.981038       2.412657                    0.998206       3.409540       9.324576       0.505525       1.223395      -0.723071      -0.027700       0.013701       0.021027       0.037378      -0.009820      -0.003780       0.000084       0.016882      -0.001852      -0.012832      -0.001250       0.014082              1.799874       1.949408      -0.228197      -0.309572       1.440715       0.064449       2.009498           0.000000
          139              H      16.819138       5.276898      26.775829       0.088550       1.340050 0.11014180E+02  0.11645677E+03                                 1.972166                            1.907100      -1.145415       2.314653                    0.995642       3.811039      10.866781       0.467808       1.238300      -0.718898       0.029484      -0.013436       0.013925       0.035267      -0.008774       0.001506       0.003980       0.016038      -0.003730      -0.012825       0.000312       0.012512              2.088167       2.154382      -0.018294       0.252967       1.884007      -0.345398       2.226113           0.000000
          140              H      15.753288       6.414861      26.575567       0.088107       0.985432 0.74754785E+01  0.73098858E+02                                 1.714711                            1.654494      -1.104770       2.338869                    0.994002       3.863789      11.263692       0.456154       1.373165      -0.687552      -0.011013       0.031784       0.005530       0.034089      -0.001596      -0.003252      -0.000411      -0.022162       0.007885      -0.013187       0.003301       0.009886              1.797275       1.653571      -0.187331      -0.165418       2.108308       0.156133       1.629945          -0.000000
          141              H      30.125220      22.147436      34.675070       0.138126       1.043402 0.73674695E+01  0.71209373E+02                                 1.736968                            1.616670      -0.965413       2.436715                    0.998683       3.407867       9.622334       0.476356       1.330319      -0.698586      -0.018085       0.012921      -0.028951       0.036499      -0.007019      -0.000477      -0.000760       0.005179       0.033187      -0.013046       0.001950       0.011096              1.828303       1.831676      -0.321967       0.421911       1.523053      -0.329151       2.130182           0.000000
          142              H      26.980954      21.659609      24.702742       0.126809       1.122751 0.80389622E+01  0.77550950E+02                                 1.666891                            1.566425      -0.950683       2.428563                    0.998653       3.218047       8.400843       0.554713       1.144592      -0.742760       0.031330       0.016438      -0.004951       0.035725       0.007646      -0.014029       0.007718       0.011872      -0.033615      -0.022670       0.003666       0.019004              1.749358       1.715752       0.404685      -0.050657       2.163386       0.146610       1.368936           0.000002
          143              H      31.468180       9.238721      25.937694       0.115560       1.117311 0.80956890E+01  0.78290578E+02                                 1.664216                            1.577140      -0.928087       2.439818                    0.998695       3.230800       8.463917       0.549709       1.152174      -0.741014      -0.015954       0.031813       0.020328       0.040985      -0.006156       0.001960       0.012592      -0.011691       0.021658      -0.014920      -0.002866       0.017786              1.700813       1.710442      -0.402992      -0.000224       1.846425       0.157206       1.545571          -0.000001
          144              H      11.839487       8.007892      26.972383       0.127407       1.086799 0.76685982E+01  0.74805325E+02                                 1.768060                            1.632497      -1.236764       2.300711                    0.994722       3.577499      10.121092       0.481803       1.303228      -0.702758       0.005140       0.010848       0.032068       0.034241      -0.009606       0.000843       0.012451      -0.009624       0.014074      -0.016237      -0.001366       0.017603              1.887322       1.753923       0.006904       0.435037       1.486170       0.064756       2.421874          -0.000000
          145              H      12.014283       5.541427      23.857190       0.131440       1.076908 0.76780583E+01  0.73100006E+02                                 1.608867                            1.522780      -0.934218       2.439576                    0.998982       3.144475       8.109994       0.568049       1.132541      -0.745988       0.008692      -0.028599      -0.021466       0.036800      -0.010475       0.007253       0.014686      -0.012677       0.018990      -0.022433       0.002803       0.019630              1.654495       1.636309      -0.398910       0.022738       1.852156       0.158596       1.475020          -0.000001
          146              H      14.090565       4.769945      30.406513       0.119862       1.071366 0.75990539E+01  0.74314787E+02                                 1.777599                            1.643764      -1.284106       2.267029                    0.994735       3.728610      10.729161       0.469721       1.333370      -0.695400      -0.025444       0.015289      -0.003829       0.029930      -0.009991      -0.002219       0.002233       0.011360       0.026347      -0.015911       0.004798       0.011113              1.910909       2.217960      -0.444924       0.425719       1.589242      -0.276524       1.925525           0.000000
          147              H      26.985216      19.576748      23.679179       0.111365       1.234731 0.91911251E+01  0.91719372E+02                                 1.783567                            1.684651      -0.992809       2.406908                    0.998053       3.325162       8.839519       0.530067       1.157931      -0.740333       0.033570      -0.008474      -0.025739       0.043142       0.006023      -0.013791       0.003450       0.013017      -0.022028      -0.017394      -0.001011       0.018405              1.826482       1.839932      -0.172077      -0.358187       1.876113       0.328534       1.763401           0.000003
          148              H      17.882860       2.851912      32.138412       0.105791       1.150344 0.82015227E+01  0.81361270E+02                                 1.839975                            1.692561      -1.044481       2.378539                    0.997131       3.647388      10.406929       0.471365       1.309862      -0.701847       0.030019      -0.014219       0.014465       0.036230      -0.009511       0.001234      -0.000596       0.015966       0.002206      -0.012785       0.000572       0.012213              1.980642       2.374844      -0.478936       0.436709       1.627970      -0.239753       1.939112           0.000000
          149              H      33.184210      19.936083      36.091741       0.106284       1.116869 0.79486400E+01  0.78360658E+02                                 1.818349                            1.678283      -0.980392       2.413577                    0.996963       3.602176      10.298541       0.467554       1.328828      -0.698231       0.032769      -0.021725      -0.009081       0.040352      -0.014135      -0.001494      -0.000410       0.008424       0.026653      -0.019244       0.008450       0.010795              1.935248       2.428076      -0.650076      -0.251300       1.783376       0.140092       1.594292          -0.000000
          150              H      32.005379      20.905739      34.374676       0.093893       1.149149 0.82494919E+01  0.82288477E+02                                 1.862470                            1.714094      -1.168013       2.315595                    0.994527       3.791980      10.993475       0.459749       1.335590      -0.695625       0.012685      -0.005371      -0.033516       0.036237      -0.012083      -0.000748       0.000820       0.011422       0.017381      -0.016265       0.005564       0.010701              1.982165       1.735025      -0.151093      -0.509347       1.464787       0.169949       2.746684          -0.000000
          151              H      23.489230      20.839114      26.341927       0.125381       1.161592 0.83786732E+01  0.81728932E+02                                 1.713398                            1.607739      -0.922430       2.445376                    0.998702       3.234808       8.511963       0.542773       1.156877      -0.740235      -0.026218       0.007412       0.022839       0.035552       0.006190      -0.014637       0.006989       0.003350      -0.023405      -0.020896       0.005718       0.015178              1.773581       1.880644      -0.128906      -0.427180       1.721762       0.259550       1.718337           0.000000
          152              H      17.092003       6.393143      35.190560       0.138706       1.012639 0.70032833E+01  0.67359843E+02                                 1.747007                            1.607811      -1.123640       2.363621                    0.996146       3.549411      10.255349       0.460052       1.384203      -0.686316      -0.007762      -0.016859      -0.034559       0.039227       0.000725       0.002017       0.001366      -0.020960       0.034064      -0.016323       0.004534       0.011789              1.850943       1.371966       0.079308       0.093397       1.658307       0.362005       2.522555           0.000000
          153              H       9.688583       4.216512       6.241513       0.137573       1.091411 0.73067497E+01  0.69557646E+02                                 1.699209                            1.540555      -1.014566       2.410288                    0.998404       3.255587       8.739977       0.528231       1.218040      -0.723591      -0.012397       0.032592       0.004898       0.035213       0.002292       0.009518       0.009896      -0.014040      -0.017941      -0.016059      -0.000714       0.016773              1.810416       1.659350      -0.512967       0.028507       2.402102       0.166940       1.369796           0.000000
          154              H      10.315318       6.777374      22.870712       0.109259       1.199646 0.87819254E+01  0.86409360E+02                                 1.728749                            1.629440      -0.962525       2.419214                    0.998339       3.272410       8.562084       0.549056       1.133753      -0.746268      -0.011988      -0.012662      -0.035381       0.039444      -0.005731       0.004167       0.012606      -0.007454       0.020385      -0.015466      -0.001112       0.016579              1.771376       1.710550      -0.064016       0.412620       1.489065       0.100153       2.114513          -0.000002
          155              H      11.624167       3.635067       7.309579       0.104997       1.152177 0.78652461E+01  0.74898469E+02                                 1.651683                            1.516767      -0.727459       2.526601                    0.999794       3.118680       7.893271       0.586393       1.096873      -0.756357       0.015766       0.026713       0.022017       0.038038      -0.006380       0.014105       0.009804      -0.007500      -0.032585      -0.024134       0.010845       0.013288              1.738738       1.616007       0.288085       0.375875       1.868293       0.478806       1.731915           0.000003
          156              H      22.188875      20.387621       5.915159       0.136814       0.991662 0.67987627E+01  0.64622319E+02                                 1.695439                            1.563735      -1.006393       2.415180                    0.998152       3.438356       9.733553       0.477777       1.348739      -0.693859       0.015472      -0.034241       0.002944       0.037689      -0.009407       0.009257       0.003287       0.002698      -0.017492      -0.015181       0.001309       0.013872              1.782781       1.708803      -0.474656       0.072951       2.279974       0.019073       1.359565          -0.000000
          157              H      23.474307      18.689755      25.403661       0.114838       1.159977 0.82839086E+01  0.80720747E+02                                 1.722018                            1.606765      -0.908935       2.449035                    0.998774       3.262974       8.632396       0.537843       1.168694      -0.737025      -0.031227      -0.024939       0.008751       0.040910       0.007943      -0.012704       0.003646       0.010020      -0.022663      -0.017637       0.000311       0.017326              1.796844       1.859970       0.466165      -0.129508       2.105070       0.074457       1.425493           0.000001
          158              H       6.942950       6.316255       2.195470       0.117033       1.175345 0.82751872E+01  0.81417811E+02                                 1.802429                            1.652852      -0.892329       2.454381                    0.998946       3.407661       9.356980       0.502855       1.238003      -0.719318       0.003501       0.021792       0.030411       0.037576       0.002963       0.007570       0.004836      -0.030526       0.010198      -0.019521       0.003031       0.016490              1.910133       1.342423       0.030585       0.048827       1.862673       0.534248       2.525302          -0.000000
          159              H      21.832877      17.910294       1.238660       0.133061       1.038618 0.73113708E+01  0.70573068E+02                                 1.730216                            1.608515      -1.033159       2.397534                    0.998300       3.465071       9.795832       0.478171       1.327036      -0.698614       0.019686      -0.015084       0.025635       0.035668      -0.011106       0.000811      -0.000365       0.010427      -0.006740      -0.011148      -0.002294       0.013442              1.824444       1.733825      -0.296584       0.376551       1.541897      -0.371171       2.197611          -0.000000
          160              H      17.614264       2.920372      29.820560       0.134072       1.083787 0.78498479E+01  0.76120550E+02                                 1.702636                            1.609205      -0.866768       2.479764                    0.999237       3.268034       8.870493       0.510590       1.237066      -0.720402       0.026629      -0.012065      -0.019666       0.035234      -0.010048      -0.003017       0.002561       0.019796       0.017189      -0.017034       0.003868       0.013165              1.747932       1.901420      -0.331798      -0.205428       1.535241       0.138434       1.807135           0.000001
          161              H      11.905551      18.500375       1.761568       0.126063       1.127425 0.79416937E+01  0.77291822E+02                                 1.740779                            1.609944      -1.045653       2.383721                    0.998055       3.395147       9.254316       0.514216       1.223883      -0.721807      -0.021551      -0.016134       0.027784       0.038687       0.014266      -0.003675       0.000552       0.022942       0.002839      -0.019000       0.000621       0.018379              1.827833       1.786083       0.234047      -0.392099       1.450108      -0.343375       2.247307           0.000000
          162              H      21.649582      20.499481      36.744448       0.116814       1.106022 0.75734689E+01  0.71465955E+02                                 1.614322                            1.495525      -0.723243       2.539853                    0.999821       3.029109       7.640235       0.586108       1.107450      -0.754287      -0.035758      -0.018413      -0.004043       0.040423       0.014982       0.000738      -0.002095       0.021294       0.029493      -0.023441       0.009950       0.013490              1.700921       2.256753       0.431269       0.126137       1.459782       0.035745       1.386229           0.000003
          163              H      22.783645      21.215358      34.849372       0.112002       1.134293 0.78987377E+01  0.75425492E+02                                 1.648312                            1.532728      -0.737620       2.527476                    0.999834       3.098203       7.896020       0.575098       1.115331      -0.751928      -0.015869      -0.006077      -0.036239       0.040025       0.014827       0.001041      -0.002067       0.019894       0.037709      -0.024285       0.011567       0.012717              1.706589       1.633075       0.115796       0.410950       1.315244       0.121155       2.171448           0.000004
          164              H      24.832209      22.282905      35.060760       0.126950       1.122028 0.80033113E+01  0.78275895E+02                                 1.765425                            1.640865      -0.882424       2.471508                    0.998905       3.363554       9.281016       0.496410       1.261557      -0.714218       0.016026       0.011808      -0.033065       0.038595       0.008783      -0.000137      -0.001142       0.017802       0.045686      -0.020148       0.004861       0.015287              1.843561       1.800664       0.280349      -0.432567       1.490184      -0.334439       2.239836           0.000001
          165              H      30.031414      12.093241      25.103267       0.141366       1.139239 0.78581302E+01  0.76525138E+02                                 1.773979                            1.616938      -1.176707       2.332748                    0.996860       3.408841       9.393775       0.504107       1.247667      -0.716009       0.020524      -0.030267       0.004599       0.036858      -0.006373       0.014687       0.001400       0.012179      -0.009107      -0.015555      -0.003213       0.018768              1.870212       1.842475      -0.580273       0.092227       2.328784       0.057948       1.439377          -0.000000
          166              H      30.500390      13.856349      26.527355       0.104285       1.139298 0.78361331E+01  0.74784218E+02                                 1.657774                            1.527884      -0.739693       2.520676                    0.999736       3.154602       8.074484       0.574497       1.117147      -0.750564       0.029020      -0.005901       0.024654       0.038533      -0.009111       0.015724       0.008696      -0.010078      -0.017187      -0.024626       0.011282       0.013344              1.748217       2.021788      -0.075952       0.598832       1.422041       0.019576       1.800822           0.000000
          167              H      28.157648       7.406767      24.335594       0.120745       1.128311 0.79540662E+01  0.78178905E+02                                 1.807760                            1.660283      -1.041083       2.390554                    0.996909       3.540477      10.002667       0.479512       1.299590      -0.704358       0.037301       0.001150       0.007040       0.037977      -0.001474       0.006406      -0.012113       0.006194      -0.034810      -0.019364       0.005291       0.014073              1.920381       2.837231       0.092763       0.196461       1.491206      -0.106673       1.432706          -0.000001
          168              H      25.281969      15.016899       4.112797       0.128874       1.115394 0.79924259E+01  0.78104505E+02                                 1.750864                            1.633238      -1.000398       2.413680                    0.997527       3.393754       9.345466       0.500792       1.251559      -0.715991       0.017962      -0.014280      -0.022575       0.032190      -0.011278      -0.002850       0.004366       0.007404       0.024133      -0.016043       0.003165       0.012878              1.812685       1.644940      -0.288821      -0.227923       1.604868       0.231936       2.188248           0.000000
          169              H      29.338614      15.851798      26.531064       0.117101       1.139228 0.77754041E+01  0.74107910E+02                                 1.667312                            1.530692      -0.739417       2.529714                    0.999829       3.094699       7.932570       0.568696       1.130015      -0.747939       0.012778       0.031597       0.021388       0.040238      -0.006866       0.015223       0.010964      -0.008813      -0.029157      -0.025481       0.011204       0.014277              1.769755       1.505370       0.234944       0.297674       2.019250       0.555509       1.784644           0.000003
          170              H      27.049165       5.512820      25.088433       0.113850       1.167586 0.80826312E+01  0.77669376E+02                                 1.689340                            1.557527      -0.731056       2.532323                    0.999822       3.094436       7.925470       0.566317       1.125510      -0.749811       0.019282      -0.029646       0.019577       0.040423       0.002010       0.005680      -0.014457       0.005003      -0.047382      -0.024157       0.011077       0.013079              1.771460       1.712208      -0.387991       0.285514       1.980342      -0.473313       1.621829          -0.000005
          171              H      27.366791      16.044657      25.233067       0.131885       1.118871 0.79048477E+01  0.77355051E+02                                 1.788094                            1.650689      -0.901463       2.466178                    0.998792       3.381749       9.445410       0.484220       1.292612      -0.707309      -0.021878       0.033256       0.004997       0.040119      -0.006477       0.007454       0.013130      -0.006304      -0.023119      -0.019977       0.004982       0.014995              1.868572       1.835955      -0.576407       0.083924       2.307527       0.099676       1.462233           0.000001
          172              H      24.763982       5.300748      24.758371       0.113078       1.154022 0.80102687E+01  0.76695839E+02                                 1.664942                            1.541850      -0.737231       2.528964                    0.999838       3.087404       7.857860       0.574795       1.112932      -0.752954      -0.018674      -0.031937       0.014475       0.039727       0.003622       0.004818      -0.015481       0.007242      -0.048882      -0.025492       0.011826       0.013666              1.721740       1.618508       0.369726      -0.147537       2.077052      -0.381012       1.469660          -0.000002
          173              H      22.777225      17.357860       7.031437       0.099609       1.221688 0.91663110E+01  0.91591428E+02                                 1.778657                            1.687777      -0.919266       2.428023                    0.998760       3.398360       9.098772       0.525992       1.165377      -0.737683      -0.019832       0.018938       0.023754       0.036280      -0.006092      -0.002601       0.007744      -0.000037       0.038823      -0.013163      -0.003394       0.016557              1.804709       1.884679      -0.363143      -0.179089       1.657864       0.161923       1.871583          -0.000000
          174              H      23.587283       6.968005      23.671761       0.124237       1.130669 0.80627531E+01  0.78764909E+02                                 1.754671                            1.631601      -0.869699       2.473994                    0.998952       3.335638       9.108249       0.506385       1.238157      -0.719740      -0.037912      -0.006018      -0.002879       0.038495       0.008812       0.005714      -0.010885       0.009736      -0.037688      -0.021220       0.004854       0.016366              1.826320       2.610200       0.058377       0.156618       1.485630      -0.091986       1.383129          -0.000001
          175              H      19.396364      13.042677      25.622466       0.104271       1.201166 0.83259073E+01  0.81165537E+02                                 1.759085                            1.606576      -0.753016       2.513432                    0.999702       3.272914       8.637246       0.540460       1.162524      -0.738611      -0.035194      -0.005219       0.015512       0.038813       0.003868      -0.013935       0.009186      -0.004067      -0.038043      -0.023579       0.010661       0.012919              1.871375       2.395004       0.294232      -0.538030       1.558837      -0.050612       1.660285           0.000002
          176              H      24.557195      16.210579       7.828778       0.121747       1.012163 0.69500195E+01  0.65856668E+02                                 1.661831                            1.535771      -0.891742       2.453993                    0.999058       3.399941       9.344266       0.507919       1.272618      -0.710079       0.001807       0.005788       0.031673       0.032248      -0.011628      -0.000222       0.005778       0.007872       0.037926      -0.019261       0.004555       0.014707              1.799892       1.580810      -0.152190       0.401167       1.382830      -0.170934       2.436035          -0.000000
          177              H      26.392587      12.010768       7.702687       0.101823       1.330924 0.10871680E+02  0.11365186E+03                                 1.917808                            1.861298      -0.997142       2.396808                    0.996824       3.559177       9.827583       0.490297       1.194996      -0.731225      -0.032015      -0.010063       0.017064       0.037648      -0.001186      -0.003165      -0.008731       0.007011      -0.040486      -0.017630       0.006961       0.010668              1.993385       2.061967       0.081900      -0.375375       1.980636       0.042377       1.937553           0.000001
          178              H      27.089652      12.334530       6.330518       0.095198       1.335409 0.10809533E+02  0.11286595E+03                                 1.912410                            1.846693      -1.117622       2.331787                    0.995911       3.640891      10.054602       0.495834       1.183079      -0.732893      -0.002096       0.003502      -0.036170       0.036400      -0.001900      -0.003451       0.001157       0.013873       0.028729      -0.012003       0.000932       0.011071              1.993401       1.548605      -0.059885       0.115613       2.096311      -0.040011       2.335285          -0.000000
          179              H      25.130632      18.963843      18.787583       0.121308       1.119194 0.75624279E+01  0.71336967E+02                                 1.628504                            1.495606      -0.731291       2.536985                    0.999829       3.014716       7.603036       0.585394       1.109186      -0.753979       0.001240       0.038939       0.001777       0.039000      -0.000602      -0.000930       0.001572      -0.038657       0.034371      -0.025089       0.010634       0.014455              1.714158       1.244390      -0.000407      -0.005568       2.492118       0.009009       1.405965          -0.000001
          180              H      25.196713      17.800960      16.784959       0.097011       1.217102 0.85369331E+01  0.83696196E+02                                 1.767948                            1.621695      -0.753908       2.508718                    0.999624       3.318740       8.766307       0.540797       1.155228      -0.740207      -0.006103       0.021066      -0.031775       0.038609      -0.004346       0.001855      -0.001856      -0.032060       0.029383      -0.021587       0.008518       0.013069              1.865139       1.329993      -0.001351       0.041026       1.798339      -0.436492       2.467083          -0.000000
          181              H      28.777961      12.915224       9.486506       0.096296       1.381559 0.11411092E+02  0.12167105E+03                                 2.023764                            1.952393      -1.003774       2.390145                    0.996059       3.729618      10.663619       0.458572       1.252675      -0.717151       0.026289      -0.024594       0.005027       0.036349      -0.004699      -0.003979      -0.013201       0.010557      -0.020505      -0.019105       0.008402       0.010703              2.129153       2.257388      -0.397923       0.009802       2.124830      -0.002853       2.005239          -0.000000
          182              H      28.213061      14.366379       9.720145       0.085158       1.056862 0.80631891E+01  0.80742382E+02                                 1.821355                            1.735908      -1.426749       2.183814                    0.990988       4.139304      12.406119       0.436449       1.401452      -0.680747       0.004692       0.029557       0.012836       0.032564      -0.002059      -0.003111       0.005245      -0.000339      -0.003766      -0.005808      -0.001260       0.007068              1.935499       1.628717       0.192817       0.025893       2.222529       0.172469       1.955251          -0.000000
          183              H      23.444444      16.223393       3.471216       0.090649       1.304109 0.95263294E+01  0.97250443E+02                                 1.932159                            1.772188      -1.159295       2.310882                    0.996010       3.716444      10.452688       0.485305       1.236304      -0.718344      -0.009120       0.001128      -0.031418       0.032734      -0.005363       0.002577       0.001931       0.004885       0.025972      -0.010695       0.001407       0.009288              2.073239       1.789701      -0.188178       0.313076       1.540876      -0.130166       2.889140          -0.000000
          184              H      28.748115      14.190327       6.141381       0.098690       1.315663 0.10665659E+02  0.11127879E+03                                 1.913794                            1.850425      -1.136663       2.328334                    0.995594       3.646064      10.150460       0.487635       1.203890      -0.727820      -0.009068       0.006363      -0.033652       0.035428       0.003550       0.001680       0.002390      -0.022782       0.024677      -0.016114       0.005434       0.010680              1.998624       1.930648       0.099162       0.116056       1.753272      -0.271796       2.311952          -0.000000
          185              H      29.628508      13.330173       7.124151       0.097732       1.340142 0.10812226E+02  0.11287272E+03                                 1.922227                            1.853095      -1.012928       2.383749                    0.997065       3.581453       9.881405       0.492630       1.190999      -0.731856       0.024712      -0.025540       0.004206       0.035786      -0.005922       0.009532       0.005215       0.011907      -0.003583      -0.014262       0.001042       0.013220              2.002764       2.035223      -0.260221      -0.022648       2.368181      -0.132606       1.604888          -0.000001
          186              H      28.232250      13.723042      14.114793       0.112242       1.150196 0.85693419E+01  0.84877658E+02                                 1.761603                            1.673456      -0.985210       2.411533                    0.998175       3.408831       9.329020       0.504601       1.225498      -0.722622       0.027775       0.014058       0.021180       0.037652       0.009517       0.003747       0.000017       0.017108      -0.001864      -0.012682      -0.001238       0.013921              1.801248       1.950914       0.228414       0.309834       1.441672       0.064471       2.011158           0.000000
          187              H      25.814898      14.372561       8.233011       0.089349       1.346808 0.11088732E+02  0.11749937E+03                                 1.982993                            1.916887      -1.170200       2.304406                    0.995354       3.820544      10.922823       0.465168       1.242632      -0.717926      -0.029369      -0.013158       0.013633       0.034950       0.008829      -0.001428       0.004012       0.016151      -0.003634      -0.012902       0.000324       0.012578              2.100306       2.167020       0.018433      -0.255433       1.894007      -0.348901       2.239891           0.000000
          188              H      26.880748      15.510524       8.032749       0.087929       0.985981 0.74812680E+01  0.73185895E+02                                 1.716973                            1.656389      -1.112863       2.335642                    0.993855       3.868317      11.287429       0.455274       1.375248      -0.687139       0.010839       0.031901       0.005491       0.034137       0.001667       0.003406      -0.000395      -0.022222       0.008336      -0.013353       0.003503       0.009849              1.799762       1.655606       0.188328       0.165842       2.112067       0.156619       1.631613          -0.000000
          189              H      23.167332      10.695069      16.132252       0.138052       1.041687 0.73505041E+01  0.70957574E+02                                 1.729857                            1.610787      -0.997033       2.420130                    0.998379       3.402380       9.580208       0.479329       1.323703      -0.699920       0.018402       0.013166      -0.029279       0.037003       0.006891       0.000490      -0.000703       0.005027       0.032831      -0.012838       0.001863       0.010975              1.820278       1.823673       0.319571      -0.418542       1.517275      -0.326593       2.119887           0.000000
          190              H      26.311581      10.207242       6.159924       0.127655       1.123465 0.80467453E+01  0.77660524E+02                                 1.669140                            1.568404      -0.997946       2.407466                    0.998456       3.218268       8.408841       0.553604       1.146375      -0.742321      -0.030933       0.016310      -0.004959       0.035319      -0.007683       0.014053       0.007553       0.012068      -0.033575      -0.022581       0.003449       0.019132              1.751865       1.718023      -0.405523       0.050740       2.166959       0.147049       1.370613           0.000002
          191              H      32.482856      18.334384       7.394876       0.115343       1.118941 0.81101056E+01  0.78462127E+02                                 1.665485                            1.578265      -0.974589       2.418553                    0.998501       3.233254       8.471107       0.549678       1.151766      -0.741106       0.015875       0.031780       0.020495       0.041012       0.006172      -0.001984       0.012495      -0.011540       0.021860      -0.014905      -0.002777       0.017682              1.702096       1.711734       0.403454       0.000312       1.847839       0.157518       1.546715          -0.000001
          192              H      30.794550      17.103555       8.429565       0.127664       1.086011 0.76624611E+01  0.74735970E+02                                 1.767793                            1.632306      -1.234236       2.302024                    0.994781       3.576520      10.120099       0.481591       1.303965      -0.702607      -0.005180       0.010744       0.031839       0.034000       0.009477      -0.000676       0.012533      -0.009450       0.014192      -0.016081      -0.001578       0.017658              1.887017       1.753736      -0.006918      -0.434802       1.486027       0.064702       2.421286          -0.000000
          193              H       9.302747      14.637090       5.314372       0.132098       1.076777 0.76772725E+01  0.73094778E+02                                 1.609190                            1.523061      -0.934598       2.439637                    0.999009       3.143242       8.108433       0.567764       1.133075      -0.745858      -0.008958      -0.028402      -0.021287       0.036607       0.010299      -0.007319       0.014670      -0.012377       0.018294      -0.022263       0.002807       0.019456              1.654823       1.636612       0.399079      -0.022710       1.852598       0.158653       1.475260          -0.000002
          194              H      28.543477      13.865608      11.863695       0.119290       1.071238 0.75950097E+01  0.74221727E+02                                 1.772973                            1.639914      -1.270677       2.272143                    0.994850       3.723295      10.689470       0.472018       1.327838      -0.696532       0.025287       0.015528      -0.004013       0.029945       0.010122       0.002192       0.002433       0.011776       0.026629      -0.016190       0.004878       0.011312              1.905491       2.211190       0.442895      -0.423701       1.585252      -0.275239       1.920031           0.000000
          195              H      26.307316       8.124381       5.136361       0.112301       1.234243 0.91893044E+01  0.91729550E+02                                 1.786525                            1.687252      -1.005545       2.402650                    0.997909       3.321492       8.841478       0.528167       1.161739      -0.739461      -0.033344      -0.008465      -0.025701       0.042942      -0.006135       0.013586       0.003272       0.012968      -0.021927      -0.017159      -0.001125       0.018285              1.829645       1.842983       0.172553       0.359119       1.879578       0.329546       1.766373           0.000003
          196              H      24.751183      11.947575      13.595594       0.105194       1.147806 0.81760094E+01  0.80973168E+02                                 1.830152                            1.684515      -1.014786       2.390128                    0.997527       3.638339      10.342459       0.475189       1.301486      -0.703597      -0.030096      -0.014493       0.015061       0.036642       0.009481      -0.001190      -0.000391       0.016480       0.001497      -0.012812       0.000371       0.012442              1.969192       2.359526       0.474317      -0.432301       1.619740      -0.237384       1.928309           0.000000
          197              H      20.108344       8.483716      17.548923       0.107678       1.110342 0.78936446E+01  0.77670842E+02                                 1.810039                            1.671573      -0.972125       2.417733                    0.997158       3.590475      10.249871       0.468944       1.327407      -0.698532      -0.032320      -0.021684      -0.009322       0.040021       0.014090       0.001611      -0.000546       0.008868       0.026189      -0.019205       0.008339       0.010866              1.925667       2.414123       0.644524       0.249126       1.774953       0.138852       1.587927          -0.000000
          198              H      21.287172       9.453372      15.831858       0.093428       1.152644 0.82749160E+01  0.82562726E+02                                 1.861803                            1.713251      -1.157129       2.319041                    0.994679       3.793599      10.980904       0.461504       1.330178      -0.696693      -0.012599      -0.005392      -0.033407       0.036109       0.012168       0.000886       0.000801       0.011462       0.018213      -0.016488       0.005774       0.010713              1.981567       1.734233       0.150972       0.509452       1.464130       0.170022       2.746337          -0.000000
          199              H       8.486307       9.386747       7.799109       0.125495       1.161428 0.83764372E+01  0.81703136E+02                                 1.713539                            1.607761      -0.920110       2.446613                    0.998709       3.233407       8.508568       0.542640       1.157218      -0.740167       0.026132       0.007301       0.022448       0.035215      -0.005943       0.014693       0.006946       0.003182      -0.023058      -0.020788       0.005682       0.015106              1.773767       1.880980       0.129101       0.427505       1.721738       0.259675       1.718583           0.000000
          200              H      25.542048      15.488806      16.647742       0.139004       1.012286 0.70006755E+01  0.67333717E+02                                 1.747192                            1.607961      -1.123937       2.363622                    0.996134       3.549116      10.257017       0.459802       1.384977      -0.686167       0.007499      -0.016704      -0.034555       0.039106      -0.000677      -0.002170       0.001395      -0.020947       0.033996      -0.016325       0.004524       0.011801              1.851171       1.372129      -0.079305      -0.093363       1.658485       0.362037       2.522900           0.000000
          201              H      22.286949      15.668879      24.784331       0.138460       1.086663 0.72695379E+01  0.69119989E+02                                 1.694945                            1.537175      -1.012065       2.412338                    0.998441       3.248411       8.717459       0.528492       1.218908      -0.723412       0.012028       0.032583       0.005346       0.035142      -0.002157      -0.009520       0.009770      -0.013625      -0.018469      -0.016071      -0.000442       0.016513              1.805532       1.655273       0.510699      -0.028481       2.394437       0.166130       1.366887           0.000000
          202              H      11.001711      15.873037       4.327894       0.108538       1.202027 0.88038576E+01  0.86684231E+02                                 1.731641                            1.631978      -0.964640       2.418304                    0.998321       3.275339       8.574296       0.548343       1.134454      -0.746110       0.012111      -0.012848      -0.035415       0.039572       0.005726      -0.004147       0.012659      -0.007444       0.020219      -0.015470      -0.001134       0.016604              1.774419       1.713443       0.064207      -0.413801       1.491309       0.100389       2.118504          -0.000002
          203              H      20.351366      15.087434      25.852397       0.105269       1.151445 0.78604898E+01  0.74866851E+02                                 1.654118                            1.518790      -0.734354       2.525102                    0.999778       3.114894       7.893013       0.584371       1.100468      -0.755486      -0.015518       0.026759       0.021947       0.037928       0.006276      -0.014069       0.009653      -0.007096      -0.032627      -0.023965       0.010955       0.013010              1.741471       1.618484      -0.288780      -0.376809       1.871283       0.479936       1.734645           0.000003
          204              H      20.445159      11.291958      24.457977       0.136742       0.992966 0.68103594E+01  0.64771795E+02                                 1.698171                            1.565985      -1.014518       2.411795                    0.998073       3.442508       9.753997       0.476929       1.350319      -0.693531      -0.015431      -0.034170       0.002771       0.037595       0.009586      -0.009300       0.003239       0.002748      -0.016971      -0.015231       0.001230       0.014001              1.785821       1.711556       0.476069      -0.073184       2.284538       0.019076       1.361370          -0.000000
          205              H       8.501227       7.237388       6.860843       0.115283       1.158651 0.82735187E+01  0.80598221E+02                                 1.721021                            1.606009      -0.914476       2.447069                    0.998719       3.261704       8.629298       0.537816       1.169060      -0.736930       0.031161      -0.024778       0.008731       0.040758      -0.008022       0.012642       0.003504       0.010085      -0.022485      -0.017508       0.000145       0.017362              1.795730       1.858656      -0.465361       0.129363       2.103593       0.074510       1.424941           0.000001
          206              H      25.032576      17.768622      20.738288       0.118185       1.171295 0.82429173E+01  0.81038100E+02                                 1.800150                            1.651081      -0.943905       2.432041                    0.998537       3.401639       9.343249       0.502355       1.240187      -0.718850      -0.003497       0.021619       0.030127       0.037246      -0.002709      -0.007634       0.004887      -0.030488       0.009589      -0.019451       0.002958       0.016492              1.907497       1.341158      -0.030522      -0.048694       1.860247       0.532816       2.521087          -0.000000
          207              H      20.801148       8.814631      19.781478       0.133115       1.040123 0.73250263E+01  0.70759676E+02                                 1.734193                            1.611768      -1.035692       2.396952                    0.998303       3.469497       9.822029       0.476763       1.329925      -0.698019      -0.019646      -0.014919       0.025868       0.035745       0.011183      -0.000697      -0.000441       0.010700      -0.006961      -0.011237      -0.002363       0.013600              1.828959       1.738001       0.297871      -0.378303       1.545244      -0.372823       2.203632          -0.000000
          208              H      25.019776      12.016035      11.277742       0.134301       1.082773 0.78411796E+01  0.76021127E+02                                 1.702271                            1.608869      -0.866314       2.480606                    0.999232       3.266144       8.866613       0.510343       1.237917      -0.720224      -0.026572      -0.012074      -0.019654       0.035188       0.009974       0.003025       0.002462       0.019801       0.017488      -0.017023       0.003945       0.013079              1.747569       1.901039       0.331640       0.205304       1.534932       0.138346       1.806737           0.000001
          209              H      30.728476       9.404712      20.304386       0.126667       1.126741 0.79360014E+01  0.77227015E+02                                 1.740492                            1.609667      -1.051611       2.381457                    0.998060       3.393972       9.252286       0.514088       1.224338      -0.721699       0.021214      -0.015997       0.027834       0.038480      -0.014113       0.003784       0.000632       0.022767       0.002428      -0.018787       0.000492       0.018296              1.827514       1.785668      -0.233944       0.392059       1.449845      -0.343310       2.247029           0.000000
          210              H      10.325973       9.047114      18.201630       0.117980       1.101855 0.75397088E+01  0.71066480E+02                                 1.609881                            1.491889      -0.723367       2.540159                    0.999818       3.024340       7.623349       0.587011       1.107006      -0.754378       0.035315      -0.018721      -0.003814       0.040152      -0.014879      -0.000895      -0.002196       0.021333       0.030017      -0.023477       0.010159       0.013318              1.695869       2.248705      -0.428991      -0.125394       1.455951       0.035499       1.382950           0.000003
          211              H       9.191907       9.762991      16.306554       0.113321       1.134425 0.79012634E+01  0.75484818E+02                                 1.651822                            1.535660      -0.743247       2.526488                    0.999804       3.094687       7.898868       0.572820       1.119244      -0.750980       0.015652      -0.006156      -0.035454       0.039241      -0.014916      -0.001167      -0.002035       0.019557       0.038502      -0.024400       0.011416       0.012984              1.710406       1.636622      -0.116223      -0.412624       1.317572       0.121668       2.177023           0.000004
          212              H      28.460344      10.830538      16.517942       0.127119       1.122242 0.80068055E+01  0.78336501E+02                                 1.767569                            1.642726      -0.887506       2.469451                    0.998764       3.364164       9.291193       0.495335       1.263869      -0.713728      -0.015863       0.011920      -0.032968       0.038478      -0.008480       0.000160      -0.001140       0.018015       0.045447      -0.019975       0.004766       0.015209              1.845893       1.802931      -0.280902       0.433378       1.491818      -0.335072       2.242929           0.000001
          213              C      14.930455       9.283403      29.240541       0.081670      34.488435 0.41943189E+03  0.98105824E+04                                10.044461                            7.390441      -0.713724       1.808552                    0.996034      26.762291      77.714683       0.536244       0.488327      -1.018715      -0.000300       0.000255       0.003484       0.003506       0.003030       0.001340       0.006163       0.005762       0.007491      -0.008206       0.000721       0.007484             14.501677      12.261173      -0.114609      -0.495253      16.736492      -1.961894      14.507367           0.000000
          214              C      13.116363      10.033760      11.976064      -0.177040      37.795728 0.45333284E+03  0.10791481E+05                                 9.799537                            7.165833       0.031436       1.979441                    0.999340      30.117337      87.694235       0.605752       0.424764      -1.056822       0.011981       0.002521      -0.008353       0.014822      -0.007232       0.019435      -0.000444      -0.005240      -0.029596      -0.024634       0.004907       0.019728             11.703918      12.376612      -1.611766       5.189871      12.016680       2.716209      10.718462          -0.000000
          215              C      17.505536      14.698279      13.714268       0.136759      32.891800 0.35057332E+03  0.78057821E+04                                 8.993235                            6.314586       0.007456       2.025061                    0.999607      25.443259      71.050357       0.644951       0.426523      -1.058449       0.042970      -0.028316       0.015730       0.053811      -0.006615      -0.004782      -0.009010      -0.020511       0.030163      -0.019106       0.002135       0.016970             11.072339      11.099422       0.726605       0.575964      14.687887      -5.726237       7.429709          -0.000001
          216              C      12.849900       8.962333      11.144234      -0.093311      33.145762 0.42132620E+03  0.98241269E+04                                 8.929232                            6.848050       0.070209       1.988024                    0.999746      29.212861      83.529802       0.629338       0.417394      -1.063998       0.031700      -0.007764       0.014320       0.035640      -0.016064       0.047925       0.010233       0.004618      -0.033632      -0.056068       0.007997       0.048070             10.229366       9.661804      -1.112605       3.655772      11.646170       3.089969       9.380126           0.000001
          217              C      16.098614      14.574303      13.528840       0.149618      33.586492 0.36003943E+03  0.80699036E+04                                 9.153077                            6.423909      -0.034392       2.013575                    0.999622      25.502233      71.445126       0.635782       0.429813      -1.056447      -0.054512      -0.026302       0.002373       0.060573       0.014287      -0.009477      -0.001142      -0.005985      -0.032007      -0.017366      -0.004099       0.021465             11.514742      11.965193      -2.714490       2.749693      14.025518      -6.322721       8.553515          -0.000001
          218              C      15.392381      15.581333      12.881696      -0.168628      37.328140 0.45559302E+03  0.10870026E+05                                 9.743544                            7.197046       0.036984       1.981245                    0.999169      30.190159      88.304657       0.602129       0.426347      -1.054747       0.016752       0.003361       0.001998       0.017203       0.001296       0.012054      -0.015693       0.045971      -0.076814      -0.037033      -0.001098       0.038131             11.582825      13.566571      -0.622847       1.863384      13.110239      -5.152106       8.071666          -0.000004
          219              C      17.853018       7.419874      32.344237      -0.232979      37.207543 0.44186978E+03  0.10468568E+05                                 9.743039                            7.039586       0.020456       1.971250                    0.999383      30.503165      89.080470       0.614727       0.420563      -1.057721       0.021861      -0.021757       0.027219       0.041136      -0.016903      -0.027447       0.013145       0.008589      -0.035409      -0.030455      -0.010054       0.040509             12.886297      13.136941      -5.367365       5.011946       8.974518      -2.726789      16.547431           0.000000
          220              C      13.574677       7.749462      11.103439      -0.104006      33.203443 0.42600227E+03  0.99503805E+04                                 8.923885                            6.873297       0.111419       2.003041                    0.999722      29.208276      83.309076       0.630563       0.415862      -1.066071      -0.003125       0.019771       0.014269       0.024582      -0.012335       0.038193       0.030728      -0.028842      -0.055750      -0.062309       0.020656       0.041653             10.281706      10.501386      -0.996783       4.123010      11.175711       2.704361       9.168022           0.000005
          221              C      16.055979      16.716334      12.431105      -0.086177      31.163316 0.40355283E+03  0.93031849E+04                                 8.541944                            6.680098       0.132716       2.015264                    0.999796      28.696640      81.425719       0.640735       0.414664      -1.066395       0.015315      -0.016561       0.007490       0.023768      -0.007153       0.013856      -0.036196      -0.003136      -0.089156      -0.050791       0.008561       0.042230              9.585216      11.356770       0.356647       1.031605      10.686895      -3.732643       6.711982          -0.000006
          222              C      14.721532       7.609034      11.900781      -0.161528      37.025680 0.45908441E+03  0.10955984E+05                                 9.669641                            7.197718       0.102460       2.000995                    0.999441      30.069300      87.484400       0.606483       0.423183      -1.058475      -0.006975       0.003241       0.002166       0.007990      -0.018993       0.009541       0.011984      -0.025605      -0.059360      -0.031215      -0.002341       0.033556             11.452980      11.193396      -0.934615       4.577723      12.559480       3.810529      10.606064           0.000003
          223              C      14.224848       9.842992      12.809008       0.144830      33.200979 0.35040247E+03  0.78101240E+04                                 9.089186                            6.330355      -0.041557       2.009250                    0.999566      25.527953      71.596107       0.640759       0.428865      -1.055770      -0.006757       0.046427       0.006567       0.047373       0.017707       0.003237       0.000109      -0.013271       0.004705      -0.020008       0.001657       0.018350             11.455515      13.480505      -0.956680       6.861488       9.527747       2.245420      11.358294           0.000000
          224              C      17.426663      16.844123      12.628030      -0.093054      31.614312 0.40510731E+03  0.93442982E+04                                 8.619564                            6.691514       0.131727       2.014284                    0.999789      28.744725      81.479685       0.640648       0.414486      -1.066932      -0.012112      -0.024241      -0.000906       0.027114       0.013211       0.002638      -0.038757      -0.001869      -0.111992      -0.057883       0.014215       0.043668              9.738923      11.392708      -0.345288       1.411126      10.979371      -3.883242       6.844690          -0.000005
          225              C      19.353733       6.045153      30.658695      -0.059485      32.319143 0.36807391E+03  0.83647986E+04                                 8.966000                            6.494877      -0.138532       1.935353                    0.999660      28.591023      82.871242       0.627116       0.429772      -1.047737      -0.033862       0.026174       0.010288       0.044018       0.013973      -0.028748       0.015481      -0.005430      -0.019061      -0.041142       0.015136       0.026005             11.831400      13.866587      -5.391985       5.498235       8.218351      -2.848848      13.409263          -0.000000
          226              C      18.132469      15.836270      13.275174      -0.166527      35.828119 0.43739375E+03  0.10316548E+05                                 9.426588                            7.015704       0.087408       1.996946                    0.999622      29.814343      86.337626       0.615380       0.421989      -1.058837      -0.012618      -0.001089      -0.018427       0.022359       0.008561       0.004574      -0.003544       0.052592      -0.051616      -0.022552      -0.013999       0.036551             10.958956      11.893526       0.037350       1.139043      13.425881      -5.031173       7.557460          -0.000003
          227              C      22.419102       9.710647      11.880754      -0.098240      32.137407 0.41183705E+03  0.95500672E+04                                 8.744134                            6.761391       0.153486       2.019169                    0.999798      28.957362      82.620239       0.634523       0.416273      -1.064521      -0.025234      -0.009652       0.013946       0.030404       0.010541      -0.031962       0.012452       0.017537      -0.081795      -0.047685       0.009122       0.038564              9.978816      11.008316       1.769240      -3.396883      11.264033       1.994333       7.664100           0.000002
          228              C      18.283619       6.713850      30.161748      -0.244374      35.738730 0.45305556E+03  0.10778032E+05                                 9.450368                            7.103581       0.163198       2.014753                    0.999623      30.516388      88.688126       0.616430       0.417671      -1.061792       0.032220      -0.033891       0.001528       0.046787      -0.006030       0.012459       0.005392       0.012285       0.099996      -0.026970      -0.009884       0.036854             12.304971      14.183513      -5.877099       4.924080       9.125719      -2.773826      13.605681           0.000000
          229              C      15.401774      10.641730      29.798309      -0.072955      29.025219 0.37929359E+03  0.86827409E+04                                 8.485831                            6.538632      -0.429388       1.863949                    0.996766      28.578333      83.074426       0.632988       0.422697      -1.052334      -0.080149       0.031069      -0.037336       0.093718      -0.031884       0.004324      -0.007174      -0.003977      -0.096067      -0.033032      -0.015756       0.048788             11.872881       7.135182      -1.640289      -0.350544      20.212151       2.774966       8.271311           0.000000
          230              C      17.465035       4.867668      18.305470      -0.093356      31.345482 0.38654830E+03  0.88042632E+04                                 8.530554                            6.505990       0.171093       2.032259                    0.999801      28.273301      79.401958       0.654881       0.410633      -1.070401      -0.009493       0.015515       0.010110       0.020809      -0.005503       0.003726       0.003127      -0.076138       0.050765      -0.047168       0.016561       0.030607              9.754161       4.348285       0.064250      -0.284216      12.528326      -0.398288      12.385871          -0.000001
          231              C      17.377637       5.589880      19.510753      -0.090593      32.740612 0.42283289E+03  0.98732864E+04                                 8.875712                            6.865930       0.104655       2.000703                    0.999769      29.197694      83.690396       0.627411       0.418082      -1.062997       0.003751       0.009018      -0.037739       0.038982      -0.008765       0.007239      -0.020983      -0.060177       0.092751      -0.047048       0.000469       0.046579             10.111590       4.556663      -0.288146      -0.073996      12.455282       0.327671      13.322823          -0.000000
          232              C      35.880805      15.510042      31.215722      -0.078583      47.518100 0.48797878E+03  0.11712583E+05                                11.422943                            7.312830      -0.039031       1.976416                    0.999206      28.483544      80.564474       0.620945       0.410962      -1.076456       0.003594      -0.037869      -0.015720       0.041159      -0.012414       0.021708       0.006758      -0.004240      -0.026420      -0.030303       0.008447       0.021857             19.212618       9.644071      -1.335564       1.378128      35.194215      12.259481      12.799569           0.000000
          233              C      14.624768       9.410098      27.735605      -0.075594      28.849300 0.38695951E+03  0.89458964E+04                                 8.534454                            6.682552      -0.465011       1.855411                    0.995983      29.041350      86.190626       0.612206       0.432763      -1.041103       0.083505       0.038003      -0.004238       0.091843       0.014802      -0.025802      -0.017896       0.035142       0.019382      -0.029800      -0.014750       0.044550             11.757438       8.606265       0.828461      -2.545222       8.495712      -2.111089      18.170337           0.000000
          234              C      18.970029       6.697810      32.709531      -0.092495      32.489318 0.39622685E+03  0.91795956E+04                                 9.021616                            6.747128      -0.022034       1.965086                    0.999794      29.449289      86.416093       0.613622       0.430849      -1.046221      -0.030508       0.011150      -0.034617       0.047470       0.028241       0.012038      -0.011329      -0.007311       0.049199      -0.041399       0.020014       0.021386             11.325141      13.329823      -5.598172       2.507824       8.459245      -1.303409      12.186355          -0.000001
          235              C      20.643397      10.368683      13.236976       0.126399      33.798390 0.38058573E+03  0.86523553E+04                                 9.218929                            6.606245      -0.021231       2.010180                    0.999604      26.037966      73.541730       0.626522       0.430019      -1.055985      -0.016653       0.048535       0.009799       0.052240      -0.015295      -0.014158       0.007685       0.023361      -0.012615      -0.017203      -0.011922       0.029125             11.524401      15.252438       1.739812      -6.154305       9.909957       1.049613       9.410810          -0.000000
          236              C      19.543445      12.372213      18.900324       0.145059      32.831928 0.37284976E+03  0.84584785E+04                                 9.129428                            6.593226      -0.122892       1.982511                    0.999653      25.998192      74.075551       0.617525       0.437213      -1.048456      -0.040121      -0.028562       0.022373       0.054092       0.012374       0.010693       0.004205       0.016090      -0.014231      -0.012902      -0.009101       0.022004             11.591134      12.354075       3.858241       4.389365       6.629683       1.265336      15.789645          -0.000000
          237              C      15.787395       9.964586      25.716293       0.276733      32.420490 0.34601930E+03  0.76833518E+04                                 9.074566                            6.344907       0.018916       2.027230                    0.999649      24.845327      69.407119       0.632229       0.436296      -1.051908      -0.008933      -0.001601       0.046069       0.046954       0.002834      -0.029450      -0.006340       0.009198       0.141972      -0.030347      -0.028709       0.059055             12.916630      10.338754       2.697207      -4.300161       6.332966      -2.205910      22.078170           0.000001
          238              C      13.668489       8.867168      30.011180      -0.079601      27.252306 0.37081408E+03  0.84597932E+04                                 8.141122                            6.492842      -0.379351       1.882433                    0.996827      28.595811      83.595969       0.629735       0.426329      -1.047726      -0.002833      -0.066415      -0.056895       0.087499       0.029099       0.010925       0.026316      -0.040516      -0.028830      -0.031253      -0.021867       0.053120             10.579365      12.142072       4.496694      -1.960200      11.761654      -1.917054       7.834369          -0.000001
          239              C      15.049825       9.521557      23.546412      -0.070873      32.709395 0.38755570E+03  0.89043709E+04                                 9.015999                            6.635592       0.013944       1.982296                    0.999719      28.759785      83.282546       0.625721       0.426046      -1.052080       0.008758       0.001018       0.039010       0.039994      -0.001845       0.019643       0.007815      -0.010903      -0.063883      -0.032972       0.014301       0.018670             11.743733      10.454079       2.556930      -3.672720       6.034264      -2.607725      18.742855           0.000001
          240              C      17.522603       7.415343      31.050690       0.282028      31.776569 0.33246986E+03  0.73101128E+04                                 8.964525                            6.212373       0.030296       2.033836                    0.999696      24.547273      68.267511       0.639941       0.435305      -1.052364      -0.042986       0.019286      -0.014927       0.049422      -0.024853       0.028186      -0.019889       0.025241      -0.045519      -0.032897      -0.019993       0.052890             12.834100      14.112936      -6.487559       6.430055       9.516072      -3.947484      14.873291           0.000000
          241              C      16.051942       8.257870      29.376645      -0.075165      28.324646 0.37915931E+03  0.87141112E+04                                 8.411335                            6.603376      -0.385972       1.879357                    0.996960      28.821079      85.063795       0.617964       0.431262      -1.042838      -0.005504       0.018264       0.086719       0.088792      -0.002734       0.022220      -0.009993      -0.000483       0.070042      -0.023013      -0.013247       0.036260             11.579773      11.549747      -4.043732       4.021328      11.143368      -3.816603      12.046204           0.000000
          242              C      14.523302      12.880014      30.079418       0.293010      34.216084 0.32407583E+03  0.70834756E+04                                 9.412481                            6.131601       0.007301       2.025821                    0.999608      24.479776      67.982920       0.644131       0.435043      -1.052027      -0.000034      -0.048656      -0.026278       0.055298      -0.007127      -0.005517       0.018379      -0.050777      -0.018260      -0.024101      -0.013557       0.037658             14.676959       8.459217      -2.925419       0.826766      27.155443       6.981792       8.416216           0.000000
          243              C      19.935679      12.568741      20.233923      -0.159544      33.534947 0.42793507E+03  0.10059811E+05                                 9.097879                            6.970194       0.070236       2.004999                    0.998607      29.498188      85.874209       0.611999       0.425739      -1.054253      -0.001696       0.000573      -0.002732       0.003266      -0.001821      -0.004142      -0.006700       0.005032      -0.000803      -0.009504       0.002751       0.006752             10.843779      12.089279       3.965227       2.102102       6.886221       0.434962      13.555837          -0.000000
          244              C      16.162572      10.079120      23.030551      -0.056828      39.096928 0.43492051E+03  0.10177709E+05                                10.051314                            6.941984      -0.030560       1.993427                    0.999356      27.601649      77.953077       0.629908       0.415517      -1.069827       0.003171       0.000564       0.045856       0.045969       0.008227      -0.001293      -0.005622       0.006997       0.008252      -0.011501       0.001315       0.010186             14.300915      11.141168       2.726852      -3.443422       6.634218      -2.616401      25.127360           0.000000
          245              C      16.328843      10.102058      21.519311       0.569617      24.400933 0.25359687E+03  0.52647299E+04                                 7.816450                            5.637252       0.021855       2.060752                    0.999586      22.499425      62.876603       0.627844       0.469918      -1.021872       0.020753       0.007542      -0.056100       0.060289      -0.057701      -0.001836      -0.006331      -0.039892      -0.196258      -0.066229      -0.027637       0.093866             10.602942       7.801034       1.804691      -2.005242       5.536717      -1.849928      18.471076           0.000000
          246              C      20.242642      12.961209      17.841158       0.138626      32.573520 0.36917892E+03  0.83593998E+04                                 9.073554                            6.561536      -0.162736       1.970212                    0.999606      26.042245      74.272823       0.618533       0.437326      -1.047775       0.005146       0.013368      -0.055430       0.057251       0.000821       0.015680       0.004163       0.011518       0.056399      -0.015878      -0.011375       0.027253             11.519625      14.958604       5.646830       3.464596       7.799112       0.980536      11.801159          -0.000001
          247              C      15.597679      13.270651      30.813713      -0.251496      39.646523 0.46739047E+03  0.11190218E+05                                10.115554                            7.190524       0.028234       1.964294                    0.999764      31.036703      90.073323       0.616701       0.414832      -1.065103       0.017419       0.042018       0.016208       0.048286      -0.035156       0.017908       0.013333       0.007239      -0.087379      -0.047358      -0.002809       0.050167             14.408188       8.645755      -0.703615       1.419485      24.781730       8.021079       9.797079           0.000002
          248              C      20.140315       9.064946      13.104951       0.149155      32.705339 0.35455814E+03  0.79285608E+04                                 8.994240                            6.381234      -0.056260       2.004383                    0.999601      25.566408      71.894483       0.635984       0.430678      -1.054326      -0.039128      -0.035136      -0.001877       0.052622       0.006852      -0.014599      -0.010763       0.038110      -0.017788      -0.023032      -0.007656       0.030688             10.953477      11.746991      -0.993556      -5.016887      11.552864       3.923841       9.560575          -0.000000
          249              C      30.314935       4.874111      32.045698       0.588822      25.162963 0.23695705E+03  0.48403089E+04                                 8.017749                            5.445418      -0.063229       2.036613                    0.999519      22.112226      61.453364       0.638967       0.469271      -1.021424      -0.042209      -0.030970       0.013407       0.054042      -0.061105       0.041756      -0.018300       0.014336      -0.085922      -0.059155      -0.032506       0.091661             11.809381      15.256584       6.711414      -6.045481       9.597526      -2.874005      10.574031          -0.000000
          250              C      35.936231      16.904835      31.833197       0.602666      23.626844 0.22185858E+03  0.44680831E+04                                 7.729712                            5.291547      -0.025426       2.056899                    0.999496      21.837841      60.712375       0.642600       0.473282      -1.016933      -0.002048       0.049388       0.011788       0.050816       0.023867      -0.062321      -0.038541       0.061277       0.091585      -0.062066      -0.037433       0.099499             11.581768       6.590914      -1.096742       1.123583      19.773727       6.111931       8.380663          -0.000000
          251              C      10.517835       5.305416      30.125033      -0.079910      35.213259 0.41060450E+03  0.95216608E+04                                 9.399266                            6.768771       0.047618       1.984211                    0.999577      28.935372      82.765553       0.631233       0.418434      -1.062327       0.016881       0.026850      -0.001951       0.031776       0.005759       0.019971       0.015540      -0.019803      -0.002925      -0.026517      -0.002390       0.028908             12.873436      16.200295       6.127643      -7.135956       9.796972      -2.490361      12.623043          -0.000002
          252              C      31.370126       5.669107      31.363322      -0.059266      42.482862 0.43093446E+03  0.10031442E+05                                10.584684                            6.857772      -0.021935       1.996207                    0.999369      27.355127      76.310569       0.642936       0.409248      -1.077091       0.026280       0.021834      -0.017336       0.038314       0.002876      -0.000928       0.006466       0.006542       0.028508      -0.011099      -0.000531       0.011630             16.678191      22.258130      10.269063      -9.575201      13.555629      -4.354841      14.220813          -0.000001
          253              C      11.549578       6.040268      29.508299      -0.234996      39.945620 0.47693013E+03  0.11505172E+05                                10.238516                            7.327227      -0.037822       1.949963                    0.999056      30.907190      90.775183       0.601467       0.422139      -1.057815      -0.035733      -0.024342       0.005641       0.043603      -0.005387      -0.013022       0.014241       0.000348       0.089006      -0.020311      -0.017270       0.037581             13.927690      16.987455       7.113315      -5.998914      11.728712      -2.127383      13.066904          -0.000001
          254              C      32.979560       7.517534      31.349230      -0.247974      36.994063 0.45290295E+03  0.10727824E+05                                 9.557067                            7.024174       0.154474       2.007820                    0.999838      30.415432      86.987959       0.632970       0.408523      -1.072232      -0.030730      -0.012623       0.035604       0.048697       0.027921      -0.002400       0.028885      -0.023967       0.006638      -0.040558      -0.002813       0.043371             12.528269      15.409650       6.364299      -6.009941      10.816603      -1.958439      11.358553          -0.000003
          255              C      20.922665       5.219641      32.438806       0.624092      21.193487 0.20382062E+03  0.40168464E+04                                 7.173493                            5.087919       0.082844       2.105983                    0.999538      21.030715      57.751261       0.652537       0.476281      -1.015798       0.044271      -0.023339       0.018931       0.053507       0.068914      -0.016254      -0.003670      -0.081890      -0.136637      -0.065344      -0.038438       0.103782              9.878378      12.992462      -5.047957       3.978269       7.025772      -2.349625       9.616899           0.000000
          256              C      14.855841       9.444709      24.881866      -0.239530      35.533126 0.44967479E+03  0.10711788E+05                                 9.482575                            7.124782       0.085922       1.994449                    0.999068      30.680127      90.159863       0.607389       0.423327      -1.054850      -0.002845      -0.010280      -0.049872       0.051000       0.015420      -0.013104      -0.003763       0.011495      -0.016128      -0.016665      -0.008101       0.024766             12.196879      10.366121       2.634277      -2.500442       6.451891      -1.962934      19.772625           0.000001
          257              C      15.606207      14.549870      31.407083      -0.089946      39.039640 0.45036620E+03  0.10703700E+05                                10.111092                            7.129647      -0.111001       1.923823                    0.999508      30.043683      87.420967       0.608887       0.423254      -1.057721      -0.022734      -0.022503      -0.024320       0.040183       0.003062       0.033744       0.007795       0.050156      -0.014240      -0.029806      -0.019569       0.049375             14.502466       8.615515      -2.251452       0.838301      25.353375       7.603757       9.538508           0.000002
          258              C      17.236944       7.606792      18.364807       0.135273      32.776806 0.35860840E+03  0.80434666E+04                                 9.060349                            6.423337       0.012843       2.027007                    0.999604      25.635761      72.243707       0.632923       0.431452      -1.053653      -0.015834       0.034653       0.028829       0.047777      -0.004817       0.005198      -0.009251      -0.029533      -0.053130      -0.020855      -0.005786       0.026642             11.315656       4.691221      -0.170989      -0.426383      12.886976      -4.042275      16.368773           0.000000
          259              C      17.113311      10.581764      23.855706      -0.084950      33.557997 0.42770122E+03  0.10093512E+05                                 9.258859                            7.050876      -0.105560       1.938720                    0.999588      29.785783      88.030910       0.595425       0.435890      -1.043848      -0.017512      -0.016728       0.020790       0.031917       0.001661      -0.009588      -0.012662       0.007179      -0.068013      -0.028903       0.009269       0.019633             11.608300      10.615829       2.619779      -1.702675       6.204735      -1.135429      18.004337           0.000001
          260              C      21.773204      13.907257      19.344980      -0.092771      31.176458 0.43503217E+03  0.10270173E+05                                 8.729112                            7.043758       0.160912       2.030874                    0.999221      29.321643      85.579407       0.606640       0.427680      -1.052913      -0.016464      -0.018588       0.002879       0.024997       0.020388       0.005868       0.000625       0.014492       0.019133      -0.025093       0.004722       0.020372             10.076177      10.990545       3.750716       1.604953       6.963463       0.145767      12.274522          -0.000001
          261              C      21.039900      13.315485      20.386345      -0.080518      30.638420 0.41705229E+03  0.97744654E+04                                 8.685005                            6.935691      -0.037314       1.968792                    0.999070      29.324111      86.197786       0.604204       0.432534      -1.046498       0.000534      -0.001325      -0.031660       0.031692       0.000919       0.005050       0.008858       0.010217       0.050402      -0.015924      -0.004385       0.020309             10.070871      11.326234       3.857797       1.543283       6.853389       0.123233      12.032991          -0.000001
          262              C      34.851193      13.772420      29.840215      -0.237160      41.950160 0.47294717E+03  0.11364567E+05                                10.510729                            7.255057      -0.051869       1.935558                    0.999484      31.113667      90.664496       0.610753       0.417350      -1.062762      -0.002670       0.047044       0.007776       0.047757       0.012684       0.045267       0.024980       0.026929      -0.011340      -0.045306      -0.015903       0.061209             15.053064       9.916011      -3.390345       1.290283      25.751225       6.702914       9.491958           0.000001
          263              C      17.207101       6.970805      19.628685      -0.169021      37.102215 0.46645763E+03  0.11176013E+05                                 9.701885                            7.259755       0.078089       1.998327                    0.999061      30.014377      87.488020       0.603349       0.423704      -1.058183      -0.012994       0.005657      -0.002065       0.014321      -0.007591       0.003984       0.004160      -0.020491       0.042083      -0.020520       0.005012       0.015508             11.588230       5.132475      -0.367740      -0.590106      12.839417      -1.739793      16.792798           0.000000
          264              C      20.711610       8.087376      12.375848      -0.158325      34.583933 0.39905481E+03  0.92092065E+04                                 9.227631                            6.721878       0.087208       2.011223                    0.999377      28.960631      83.260748       0.625081       0.424600      -1.056019      -0.003053       0.005984      -0.005158       0.008469       0.002489      -0.001914       0.006935      -0.012231      -0.021093      -0.010447      -0.001888       0.012335             10.872722      11.692713       1.183999      -4.203451      12.177744       2.755157       8.747707           0.000001
          265              C      31.947817       6.763058      31.925541      -0.073961      34.338568 0.40354647E+03  0.93252540E+04                                 9.232347                            6.717999      -0.051033       1.953057                    0.999610      28.946822      82.877869       0.632006       0.419390      -1.060841       0.029540       0.006186      -0.033324       0.044960      -0.014236      -0.006986       0.014897       0.002440       0.075870      -0.027797      -0.005467       0.033264             12.127351      15.398098       7.001605      -5.062890      11.040773      -1.876653       9.943183          -0.000002
          266              C      21.849937       8.448537      11.763564      -0.083348      31.540712 0.38439711E+03  0.87529320E+04                                 8.584391                            6.498675       0.127055       2.015371                    0.999800      28.343490      79.882386       0.652878       0.412003      -1.068304      -0.010377       0.026600       0.011893       0.030930      -0.004164      -0.021090       0.025995      -0.014097      -0.047611      -0.038023       0.001919       0.036104              9.893128      11.092364       1.774187      -3.803383      10.706789       1.820592       7.880231           0.000003
          267              C      21.835017      10.754658      12.588348      -0.158743      35.385809 0.44835746E+03  0.10624590E+05                                 9.359366                            7.086320       0.223152       2.044633                    0.999623      29.592280      85.468068       0.615418       0.419999      -1.061707      -0.006135       0.004825      -0.012999       0.015162       0.005116       0.004242      -0.000255      -0.002110      -0.031597      -0.011812       0.001017       0.010795             11.091409      13.235653       2.305328      -4.682132      11.434405       1.075105       8.604169          -0.000000
          268              C      19.739571       6.039971      31.889938      -0.044971      36.608501 0.38122176E+03  0.86349911E+04                                 9.616003                            6.491428       0.062241       2.037010                    0.999485      26.529733      73.798930       0.652361       0.414509      -1.070101      -0.013598       0.022273      -0.021752       0.033973       0.011464      -0.011889       0.006243       0.019304      -0.032515      -0.021760      -0.000863       0.022623             13.959115      18.356586      -7.909548       5.992223       9.952648      -3.064122      13.568110          -0.000000
          269              C      34.840535      15.093639      30.405771      -0.098723      38.118537 0.44773829E+03  0.10633209E+05                                 9.971222                            7.130907      -0.070460       1.937087                    0.999592      30.081666      87.700945       0.605577       0.425889      -1.055334       0.012567      -0.031717      -0.010928       0.035823      -0.029941       0.015535      -0.003636       0.009903      -0.056507      -0.028645      -0.014422       0.043067             13.956918       8.942653      -0.658600       1.910281      22.977410       7.538207       9.950692           0.000001
          270              C      17.492747       5.577355      17.156928      -0.150725      35.379098 0.42104366E+03  0.98417184E+04                                 9.362422                            6.888569       0.097312       2.005427                    0.999661      29.385550      84.852153       0.620012       0.422632      -1.057903      -0.016615       0.007313       0.011013       0.021233      -0.002044      -0.000759       0.026955      -0.019314       0.025105      -0.020219      -0.013775       0.033994             10.951424       4.634043      -0.174677      -0.269200      15.240745      -0.856074      12.979485          -0.000000
          271              C      14.994391       8.680378      12.783048       0.130306      34.044191 0.36574245E+03  0.82263686E+04                                 9.225392                            6.453179      -0.021118       2.013551                    0.999561      25.717642      72.070290       0.637779       0.426976      -1.058665       0.033025      -0.028250       0.019383       0.047586       0.007049       0.016905       0.000455       0.015231       0.019235      -0.016335      -0.006812       0.023147             11.638192      10.568353       0.530382       5.267508      12.698739       5.182419      11.647483           0.000001
          272              C      17.362713       6.961079      17.166941       0.137911      31.697447 0.33514598E+03  0.74011983E+04                                 8.837460                            6.213795      -0.055146       2.010009                    0.999597      25.308839      71.085632       0.641988       0.432027      -1.051867      -0.013939      -0.002765      -0.056312       0.058077      -0.002738       0.007015      -0.009909       0.006753      -0.015423      -0.013904       0.000540       0.013364             10.809535       4.405104      -0.316160      -0.139039      16.766455      -1.673223      11.257048           0.000000
          273              C      21.366048      13.721292      18.019169      -0.158039      34.375399 0.44390917E+03  0.10529716E+05                                 9.249863                            7.107789       0.027038       1.985448                    0.998998      29.818323      87.153006       0.605031       0.426782      -1.053775      -0.002016      -0.002640       0.006286       0.007110      -0.002588      -0.004234      -0.010954       0.008095       0.011637      -0.014300       0.002801       0.011499             11.026236      12.508723       4.394268       2.064324       7.478642       0.116923      13.091344          -0.000001
          274              C      12.125138       7.089045      30.132450       0.280886      30.782212 0.33223931E+03  0.73121785E+04                                 8.773409                            6.221896       0.072414       2.046973                    0.999550      24.648190      68.839663       0.636919       0.436944      -1.050168       0.038496       0.023029      -0.022039       0.049980       0.030833      -0.011090      -0.019045       0.003033      -0.046563      -0.028802      -0.017177       0.045979             12.166636      15.124332       6.987716      -5.086795      11.076886      -1.818134      10.298689          -0.000000
          275              C      16.966225      10.545458      25.234179      -0.229504      37.357249 0.47072771E+03  0.11299022E+05                                 9.721280                            7.229994       0.044417       1.971781                    0.999545      30.819853      89.787870       0.612770       0.416426      -1.063250       0.023978       0.000465      -0.024031       0.033950       0.007416       0.024042       0.016208       0.029361       0.035948      -0.027584      -0.011669       0.039253             12.672076      11.962790       3.352674      -4.435269       7.075727      -2.047165      18.977711           0.000002
          276              C      14.266208      12.145900      18.549864       0.133125      33.072155 0.35295729E+03  0.78720106E+04                                 9.045409                            6.340002      -0.000749       2.023464                    0.999644      25.443819      71.106042       0.643065       0.427059      -1.058140       0.043136      -0.026399       0.014946       0.052735      -0.003648      -0.017421       0.004706       0.003499      -0.033326      -0.021793       0.002043       0.019750             11.377073      13.840382      -4.046731      -3.585994       6.061833       0.608767      14.229003           0.000000
          277              C      13.587474      12.574153      17.415415       0.150698      33.053513 0.34275673E+03  0.75988086E+04                                 9.055439                            6.270200      -0.026372       2.017129                    0.999564      25.312037      70.834372       0.642301       0.430138      -1.054832      -0.003976       0.020598      -0.053686       0.057639       0.005175      -0.012233      -0.004928      -0.019042       0.031438      -0.020091       0.001620       0.018471             11.632975      17.251598      -5.425509      -2.560858       6.713911       0.309722      10.933415           0.000000
          278              C      12.359615      13.215227      17.541135      -0.173842      37.342132 0.45427132E+03  0.10813386E+05                                 9.701432                            7.168722       0.013616       1.972746                    0.999386      30.084988      87.438977       0.606541       0.424228      -1.057745       0.014720       0.010775       0.018555       0.026021      -0.023013       0.012215      -0.019385       0.030798       0.026832      -0.035569      -0.002286       0.037855             11.681178      15.399233      -4.293655      -2.033767       6.681778      -0.180698      12.962523           0.000001
          279              C      11.812196      13.427819      18.800934      -0.081419      30.595492 0.40159764E+03  0.92397810E+04                                 8.433601                            6.668981       0.142327       2.021142                    0.999754      28.488584      80.553039       0.641027       0.415297      -1.066807       0.020931      -0.010199       0.000263       0.023285      -0.033067      -0.006243      -0.003749       0.048191       0.024882      -0.045768       0.008477       0.037291              9.573879      11.709874      -2.907306      -1.222044       5.646240      -0.208890      11.365523           0.000003
          280              C      12.491783      12.999566      19.935384      -0.093715      31.046816 0.40582928E+03  0.93606999E+04                                 8.497817                            6.685880       0.131192       2.013587                    0.999789      28.726470      81.301396       0.642889       0.413052      -1.068361       0.005571      -0.003698      -0.024090       0.025000      -0.031954      -0.013627      -0.002017       0.037851       0.098638      -0.054421       0.014617       0.039804              9.688407      12.370922      -3.364341      -0.880132       5.864685      -0.196491      10.829614           0.000004
          281              C      13.719642      12.358903      19.809663      -0.166452      35.776139 0.44246006E+03  0.10461394E+05                                 9.416474                            7.047920       0.097354       2.000213                    0.999564      29.844064      86.400675       0.615335       0.420997      -1.059941      -0.014278      -0.002810      -0.008013       0.016612      -0.010516       0.016263      -0.012682       0.009138       0.068754      -0.023028      -0.012002       0.035030             11.138666      13.886336      -3.970110      -2.105918       6.386647       0.018715      13.143016           0.000002
          282              C      27.703587      18.379066      10.697723       0.080572      34.516286 0.41996812E+03  0.98275645E+04                                10.049018                            7.393276      -0.702236       1.812915                    0.995909      26.767190      77.780114       0.536275       0.488077      -1.018710      -0.000848       0.000363       0.003247       0.003376      -0.002589      -0.001739       0.006778       0.006134       0.007397      -0.008659       0.000668       0.007991             14.509272      12.265861       0.116765       0.491760      16.744096      -1.967484      14.517859           0.000000
          283              C      40.176182      21.486127      30.518882      -0.170895      37.712006 0.45229593E+03  0.10762814E+05                                 9.803811                            7.173556       0.003266       1.972367                    0.999253      30.031528      87.486031       0.603289       0.426656      -1.055435      -0.010895       0.003165      -0.008176       0.013985       0.009882      -0.021515       0.000730      -0.007214      -0.035213      -0.028477       0.005920       0.022557             11.707200      12.381048       1.595204      -5.199122      12.007236       2.722094      10.733317          -0.000000
          284              C      25.128509       5.602616      32.257086       0.138494      32.864164 0.35022773E+03  0.77965119E+04                                 8.990952                            6.313298       0.002140       2.023521                    0.999635      25.426782      71.007493       0.644708       0.426769      -1.058249      -0.042995      -0.027959       0.015135       0.053473       0.006476       0.004811      -0.008998      -0.019473       0.030519      -0.018717       0.001893       0.016824             11.069339      11.094250      -0.726617      -0.575469      14.685474      -5.725394       7.428292          -0.000001
          285              C      19.125643      20.414700      29.687052      -0.093735      33.166996 0.42171315E+03  0.98361938E+04                                 8.936464                            6.854909       0.065238       1.986852                    0.999745      29.222308      83.591609       0.628461       0.417847      -1.063624      -0.029974      -0.009102       0.012412       0.033695       0.015845      -0.049594       0.010428       0.005461      -0.035985      -0.057691       0.007904       0.049787             10.237120       9.673795       1.112520      -3.661923      11.648600       3.088902       9.388965           0.000001
          286              C      26.535431       5.478640      32.071658       0.148290      33.607234 0.36030525E+03  0.80771202E+04                                 9.154667                            6.424916      -0.030617       2.014558                    0.999616      25.514541      71.478479       0.635952       0.429631      -1.056589       0.055317      -0.026110       0.002333       0.061214      -0.014191       0.009917      -0.001090      -0.006943      -0.030473      -0.017689      -0.003633       0.021322             11.516638      11.963660       2.713584      -2.748899      14.030763      -6.325149       8.555489          -0.000001
          287              C      27.241663       6.485670      31.424514      -0.169753      37.363889 0.45616913E+03  0.10887364E+05                                 9.751742                            7.203983       0.032470       1.979726                    0.999172      30.203983      88.363735       0.601532       0.426629      -1.054557      -0.017099       0.002240       0.002005       0.017361      -0.000966      -0.012563      -0.015135       0.044920      -0.073660      -0.035903      -0.001483       0.037386             11.592235      13.570702       0.624920      -1.864372      13.125782      -5.159583       8.080222          -0.000004
          288              C      24.781029      16.515537      13.801419      -0.234804      37.281647 0.44292169E+03  0.10500226E+05                                 9.759712                            7.051157       0.016060       1.969879                    0.999390      30.532309      89.207984       0.613775       0.420945      -1.057431      -0.021533      -0.021022       0.027042       0.040458       0.016543       0.027087       0.012915       0.008474      -0.036342      -0.030319      -0.009594       0.039914             12.911748      13.163724       5.378252      -5.030793       8.990818      -2.738922      16.580700           0.000000
          289              C      18.400865      19.201829      29.646257      -0.103327      33.175285 0.42556853E+03  0.99375592E+04                                 8.918145                            6.869499       0.110209       2.002853                    0.999738      29.195012      83.255622       0.630789       0.415826      -1.066111       0.003062       0.020294       0.014599       0.025186       0.012123      -0.038582       0.031105      -0.029635      -0.054384      -0.062684       0.020293       0.042391             10.274557      10.496092       0.995305      -4.121611      11.165067       2.701191       9.162513           0.000005
          290              C      26.578065       7.620671      30.973923      -0.086007      31.136426 0.40311590E+03  0.92902132E+04                                 8.534596                            6.674326       0.140284       2.017580                    0.999780      28.684889      81.368728       0.641349       0.414397      -1.066611      -0.015341      -0.017898       0.008318       0.024997       0.006396      -0.013049      -0.036344      -0.003353      -0.089566      -0.050881       0.009261       0.041620              9.577037      11.344784      -0.351716      -1.032832      10.678741      -3.730477       6.707587          -0.000006
          291              C      38.571011      19.061401      30.443599      -0.162754      37.049662 0.45945930E+03  0.10966735E+05                                 9.669894                            7.197164       0.107296       2.002249                    0.999470      30.086533      87.530456       0.606972       0.422773      -1.058773       0.006938       0.002575       0.002380       0.007774       0.018542      -0.009733       0.011787      -0.026342      -0.056526      -0.030751      -0.002173       0.032925             11.453941      11.194282       0.935683      -4.577931      12.561419       3.810875      10.606124           0.000003
          292              C      39.067698      21.295359      31.351826       0.143993      33.169372 0.35010190E+03  0.78015676E+04                                 9.082210                            6.326756      -0.046025       2.008243                    0.999547      25.515235      71.546438       0.641091       0.428745      -1.055868       0.006147       0.047422       0.007837       0.048456      -0.017666      -0.004649       0.000856      -0.013681       0.004514      -0.020221       0.001377       0.018844             11.445005      13.461377       0.948712      -6.852248       9.522839       2.250394      11.350799           0.000000
          293              C      25.207382       7.748460      31.170848      -0.093338      31.641978 0.40559808E+03  0.93591848E+04                                 8.628603                            6.699199       0.125492       2.012248                    0.999807      28.754716      81.544427       0.639709       0.414936      -1.066559       0.011802      -0.024114      -0.001311       0.026879      -0.013299      -0.002089      -0.038109      -0.002630      -0.115473      -0.057974       0.013965       0.044009              9.748895      11.405185       0.349112      -1.414621      10.989056      -3.887272       6.852445          -0.000005
          294              C      23.280310      15.140816      12.115877      -0.062130      32.341382 0.36840608E+03  0.83736249E+04                                 8.961819                            6.490878      -0.124906       1.938863                    0.999642      28.620571      82.943446       0.628359       0.428856      -1.048372       0.033878       0.026940       0.010368       0.044508      -0.014646       0.029189       0.015387      -0.006789      -0.020131      -0.042002       0.015957       0.026044             11.824368      13.858931       5.390227      -5.487071       8.214463      -2.840865      13.399710          -0.000000
          295              C      24.501576       6.740607      31.817992      -0.166761      35.856808 0.43786738E+03  0.10330788E+05                                 9.432092                            7.019892       0.090783       1.997759                    0.999649      29.829426      86.401623       0.615128       0.422036      -1.058780       0.012082       0.000498      -0.018287       0.021923      -0.008494      -0.004274      -0.003579       0.053582      -0.054078      -0.022884      -0.014480       0.037364             10.965297      11.900188      -0.037174      -1.139882      13.433591      -5.034296       7.562113          -0.000003
          296              C      30.873443      21.163014      30.423572      -0.100245      32.207034 0.41295896E+03  0.95831224E+04                                 8.756788                            6.770183       0.150242       2.017668                    0.999796      28.998883      82.783899       0.634134       0.416222      -1.064495       0.025150      -0.010121       0.014130       0.030572      -0.009802       0.031573       0.011922       0.016080      -0.080433      -0.046766       0.009293       0.037473              9.994324      11.028319      -1.772320       3.404665      11.277933       1.996598       7.676720           0.000002
          297              C      24.350423      15.809513      11.618930      -0.242819      35.687847 0.45221039E+03  0.10752360E+05                                 9.439818                            7.095161       0.162408       2.014958                    0.999631      30.487926      88.567824       0.617060       0.417460      -1.061980      -0.031844      -0.033703       0.001994       0.046410       0.005616      -0.012340       0.005614       0.011451       0.101974      -0.026757      -0.010657       0.037414             12.290672      14.170244       5.872088      -4.915314       9.116057      -2.767833      13.585715           0.000000
          298              C      27.232269      19.737393      11.255491      -0.069573      28.949599 0.37813052E+03  0.86494991E+04                                 8.473473                            6.530523      -0.433464       1.863347                    0.996739      28.528854      82.899724       0.633099       0.422946      -1.052175       0.079313       0.031364      -0.037084       0.093002       0.032069      -0.004381      -0.006536      -0.002894      -0.096268      -0.032938      -0.015950       0.048888             11.852353       7.125723       1.636836       0.349946      20.172507       2.766504       8.258829           0.000000
          299              C      35.827518      16.320035      36.848288      -0.093488      31.368278 0.38688958E+03  0.88142083E+04                                 8.535753                            6.509753       0.170121       2.031805                    0.999791      28.283396      79.446790       0.654541       0.410746      -1.070300       0.010165       0.015624       0.011863       0.022095       0.006147      -0.003537       0.003322      -0.077499       0.052732      -0.048241       0.017107       0.031133              9.760385       4.350595      -0.064646       0.284511      12.534418      -0.398500      12.396141          -0.000001
          300              C      25.256386      14.685543       0.967935      -0.091113      32.735654 0.42270404E+03  0.98692486E+04                                 8.873121                            6.863475       0.108625       2.001918                    0.999765      29.197988      83.679206       0.627734       0.417910      -1.063136      -0.004258       0.008738      -0.036724       0.037989       0.009465      -0.006813      -0.020998      -0.059266       0.093855      -0.046924       0.000273       0.046650             10.108891       4.555234       0.287990       0.073856      12.451386       0.326442      13.320054          -0.000000
          301              C      17.411738       4.057675      12.672904      -0.080102      47.568723 0.48857887E+03  0.11730198E+05                                11.428945                            7.316053      -0.037709       1.976677                    0.999245      28.502239      80.619600       0.620991       0.410819      -1.076586      -0.004475      -0.036540      -0.014820       0.039684       0.011760      -0.021078       0.006062      -0.003552      -0.029727      -0.029404       0.007797       0.021606             19.224360       9.647957       1.336553      -1.377999      35.218491      12.268240      12.806631           0.000000
          302              C      28.009272      18.505761       9.192787      -0.075642      28.868334 0.38721822E+03  0.89541124E+04                                 8.540183                            6.685893      -0.465778       1.854790                    0.995854      29.063469      86.290306       0.611850       0.432907      -1.040931      -0.083849       0.036647      -0.003932       0.091592      -0.014474       0.026212      -0.018092       0.034032       0.018539      -0.029367      -0.015237       0.044604             11.767197       8.611703      -0.828154       2.545656       8.502646      -2.115122      18.187240           0.000000
          303              C      23.664018      15.793473      14.166713      -0.089487      32.420593 0.39509051E+03  0.91472404E+04                                 9.011633                            6.738839      -0.021540       1.965682                    0.999817      29.408838      86.285624       0.613773       0.431027      -1.046051       0.030704       0.010944      -0.034708       0.047614      -0.027857      -0.012800      -0.010867      -0.005720       0.052628      -0.041542       0.019156       0.022386             11.312502      13.309494       5.587817      -2.506016       8.447005      -1.301265      12.181008          -0.000001
          304              C      32.649150      21.821050      31.779794       0.125654      33.821390 0.38084036E+03  0.86592867E+04                                 9.221487                            6.607194      -0.021757       2.009867                    0.999628      26.046714      73.562831       0.626678       0.429855      -1.056122       0.016931       0.050093       0.009424       0.053710       0.015270       0.014385       0.007556       0.024064      -0.012049      -0.017473      -0.011881       0.029354             11.529042      15.262295      -1.739208       6.159955       9.909300       1.049379       9.415533          -0.000000
          305              C      12.432075       0.919846       0.357506       0.142890      32.871019 0.37338526E+03  0.84731129E+04                                 9.134310                            6.596296      -0.122571       1.982327                    0.999629      26.017016      74.124233       0.617655       0.436993      -1.048656       0.039562      -0.028253       0.021462       0.053141      -0.012518      -0.010458       0.003761       0.015488      -0.018197      -0.012835      -0.009210       0.022045             11.598184      12.359729      -3.859910      -4.393971       6.632398       1.266996      15.802425          -0.000000
          306              C      26.846641      19.060249       7.173475       0.275050      32.441535 0.34634454E+03  0.76918630E+04                                 9.076040                            6.346247       0.018952       2.027078                    0.999641      24.857997      69.433076       0.632450       0.436071      -1.052114       0.007948      -0.000721       0.046256       0.046939      -0.001818       0.029577      -0.006451       0.009597       0.141996      -0.030408      -0.028722       0.059130             12.918615      10.343176      -2.699621       4.302228       6.335125      -2.207467      22.077543           0.000000
          307              C      28.965554      17.962831      11.468362      -0.079607      27.248404 0.37077921E+03  0.84590178E+04                                 8.140956                            6.492975      -0.377853       1.883117                    0.996866      28.591888      83.591668       0.629649       0.426386      -1.047663       0.001740      -0.067126      -0.057913       0.088672      -0.029920      -0.010329       0.026380      -0.040152      -0.031435      -0.031827      -0.021815       0.053642             10.579185      12.142485      -4.496437       1.960501      11.759451      -1.916973       7.835619          -0.000001
          308              C      27.584207      18.617220       5.003594      -0.071718      32.688167 0.38722760E+03  0.88943032E+04                                 9.010164                            6.630998       0.018794       1.983808                    0.999719      28.750326      83.223574       0.626236       0.425817      -1.052298      -0.007845       0.000025       0.040032       0.040794       0.002176      -0.020397       0.007992      -0.011056      -0.061856      -0.033266       0.014612       0.018653             11.736641      10.448221      -2.556065       3.673255       6.031258      -2.607538      18.730444           0.000001
          309              C      25.111441      16.511006      12.507872       0.282028      31.784724 0.33249844E+03  0.73109203E+04                                 8.966460                            6.212516       0.033473       2.034789                    0.999691      24.549271      68.274571       0.639951       0.435288      -1.052371       0.044117       0.019809      -0.013834       0.050300       0.024592      -0.027831      -0.020092       0.025705      -0.044072      -0.032609      -0.019926       0.052534             12.838756      14.121676       6.492094      -6.432922       9.520085      -3.949090      14.874506           0.000000
          310              C      26.582100      17.353533      10.833827      -0.075503      28.389264 0.38009936E+03  0.87424931E+04                                 8.434036                            6.619385      -0.393296       1.876649                    0.996891      28.857862      85.248929       0.616025       0.432284      -1.042058       0.004592       0.018521       0.085339       0.087446       0.002984      -0.021866      -0.010288       0.000603       0.068332      -0.022212      -0.013633       0.035845             11.617603      11.588708       4.067738      -4.045968      11.178290      -3.835653      12.085810           0.000000
          311              C      17.452238       1.427647      11.536600       0.291513      34.233269 0.32432377E+03  0.70898716E+04                                 9.412514                            6.132004       0.009722       2.026487                    0.999596      24.492543      68.011181       0.644450       0.434768      -1.052250       0.000765      -0.047410      -0.025429       0.053805       0.007640       0.006571       0.017707      -0.049744      -0.019904      -0.024060      -0.013121       0.037181             14.675776       8.458871       2.924479      -0.826916      27.152749       6.980683       8.415709           0.000000
          312              C      12.039843       1.116374       1.691105      -0.157678      33.458372 0.42667969E+03  0.10022481E+05                                 9.080743                            6.955890       0.112734       2.018728                    0.998808      29.460339      85.717887       0.613194       0.425241      -1.054610       0.002567       0.000565      -0.004282       0.005024       0.001125       0.003931      -0.006806       0.004868       0.001112      -0.009108       0.001937       0.007171             10.823391      12.063670      -3.957898      -2.089207       6.874280       0.429211      13.532223          -0.000000
          313              C      26.471459      19.174783       4.487733      -0.056403      39.170028 0.43578951E+03  0.10204505E+05                                10.069253                            6.953005      -0.035458       1.991517                    0.999393      27.628476      78.087790       0.628769       0.416006      -1.069369      -0.001301      -0.000021       0.046506       0.046524      -0.008401       0.001246      -0.005577       0.006867       0.007435      -0.011498       0.001224       0.010274             14.329104      11.163405      -2.733573       3.452655       6.646191      -2.623458      25.177717           0.000000
          314              C      26.305185      19.197721       2.976493       0.571129      24.364739 0.25317663E+03  0.52538683E+04                                 7.809010                            5.632730       0.017859       2.059994                    0.999594      22.480368      62.812188       0.628066       0.469943      -1.021850      -0.021142       0.007713      -0.056525       0.060841       0.056389       0.001957      -0.006821      -0.038983      -0.197502      -0.066727      -0.025976       0.092703             10.590982       7.794132      -1.803222       2.001660       5.531948      -1.846823      18.446867           0.000000
          315              C      22.391410       3.865546      36.383976       0.138089      32.595549 0.36945791E+03  0.83674003E+04                                 9.077746                            6.564042      -0.159294       1.971015                    0.999601      26.054176      74.317328       0.618403       0.437330      -1.047760      -0.004970       0.012813      -0.055315       0.056997      -0.000618      -0.015840       0.003740       0.013379       0.055463      -0.016504      -0.010776       0.027280             11.525818      14.966753      -5.649824      -3.469596       7.802599       0.982893      11.808102          -0.000001
          316              C      16.377862       1.818284      12.270895      -0.250306      39.613961 0.46697396E+03  0.11178039E+05                                10.112498                            7.189406       0.026156       1.963772                    0.999743      31.017481      90.016122       0.616465       0.415073      -1.064921      -0.017675       0.040402       0.015624       0.046785       0.034733      -0.019142       0.013291       0.008655      -0.086847      -0.047947      -0.001959       0.049906             14.401576       8.643740       0.702914      -1.419362      24.767951       8.015691       9.793038           0.000002
          317              C      33.152231      20.517313      31.647769       0.150219      32.688570 0.35434776E+03  0.79228699E+04                                 8.992879                            6.380531      -0.055534       2.004726                    0.999628      25.555700      71.865505       0.635826       0.430839      -1.054203       0.039122      -0.034179      -0.001876       0.051983      -0.006965       0.014867      -0.010618       0.037508      -0.020633      -0.022721      -0.008192       0.030913             10.951885      11.744960       0.994657       5.016422      11.551103       3.924030       9.559592          -0.000000
          318              C      12.319110      13.969774      13.502880       0.587050      25.196870 0.23727275E+03  0.48485240E+04                                 8.025994                            5.449786      -0.061756       2.036703                    0.999482      22.128006      61.514757       0.638561       0.469399      -1.021323       0.042206      -0.029965       0.014681       0.053803       0.060973      -0.042943      -0.017888       0.015499      -0.083895      -0.060070      -0.031789       0.091858             11.824095      15.276683      -6.721386       6.054448       9.609722      -2.878680      10.585881          -0.000000
          319              C      17.356314       5.452468      13.290379       0.601256      23.631469 0.22191326E+03  0.44693950E+04                                 7.730060                            5.291780      -0.026248       2.056742                    0.999493      21.841586      60.721343       0.642671       0.473208      -1.016988       0.001383       0.048856       0.011954       0.050316      -0.024194       0.062173      -0.039251       0.061895       0.089741      -0.062672      -0.037035       0.099707             11.581629       6.591185       1.096422      -1.123859      19.772863       6.111804       8.380840          -0.000000
          320              C      10.799206      14.401079      11.582215      -0.080314      35.243270 0.41101132E+03  0.95334033E+04                                 9.404629                            6.772224       0.047759       1.984053                    0.999573      28.947684      82.809346       0.631062       0.418447      -1.062325      -0.016089       0.026647      -0.002671       0.031241      -0.005379      -0.019526       0.014924      -0.019290      -0.002268      -0.025876      -0.002035       0.027910             12.882764      16.213406      -6.133706       7.142768       9.803917      -2.494299      12.630969          -0.000002
          321              C      11.263918      14.764770      12.820504      -0.058401      42.441511 0.43043187E+03  0.10016513E+05                                10.577379                            6.853133      -0.026343       1.995165                    0.999343      27.337963      76.242759       0.643263       0.409171      -1.077174      -0.026517       0.021218      -0.017143       0.038042      -0.003827       0.001449       0.005699       0.007037       0.026140      -0.011247       0.000759       0.010488             16.666698      22.242849     -10.262812       9.567217      13.547981      -4.351914      14.209265          -0.000001
          322              C      31.084463      15.135931      10.965481      -0.234560      39.924355 0.47663262E+03  0.11495881E+05                                10.233387                            7.323796      -0.039261       1.949600                    0.999021      30.900318      90.738392       0.601766       0.422007      -1.057927       0.035562      -0.024692       0.006042       0.043713       0.006361       0.013520       0.013984       0.001038       0.092499      -0.021853      -0.016893       0.038746             13.919917      16.976832      -7.109052       5.994984      11.722630      -2.125184      13.060289          -0.000001
          323              C      30.971485      16.613197      12.806412      -0.246812      37.003506 0.45303133E+03  0.10732343E+05                                 9.561516                            7.027409       0.150305       2.006610                    0.999848      30.417071      87.017643       0.632479       0.408784      -1.071990       0.029440      -0.012990       0.035679       0.048046      -0.028090       0.002433       0.028575      -0.026097       0.006342      -0.040612      -0.003106       0.043718             12.534419      15.418032      -6.368026       6.012583      10.822095      -1.959339      11.363130          -0.000003
          324              C      21.711380      14.315304      13.895988       0.624165      21.176444 0.20367200E+03  0.40131808E+04                                 7.169569                            5.086174       0.077742       2.104560                    0.999537      21.022893      57.724260       0.652629       0.476302      -1.015788      -0.043841      -0.023836       0.019362       0.053526      -0.068903       0.016525      -0.003286      -0.082327      -0.135820      -0.065824      -0.037895       0.103719              9.871321      12.981173       5.042245      -3.975539       7.020115      -2.347626       9.612676          -0.000000
          325              C      27.778193      18.540372       6.339048      -0.239496      35.548222 0.44989783E+03  0.10718314E+05                                 9.483200                            7.124016       0.090707       1.995731                    0.999067      30.691038      90.193854       0.607752       0.423026      -1.055048       0.001378      -0.010019      -0.048183       0.049233      -0.015160       0.011994      -0.003691       0.010632      -0.014185      -0.015894      -0.007636       0.023531             12.199151      10.371058      -2.637296       2.506658       6.453771      -1.966415      19.772624           0.000001
          326              C      16.369336       3.097503      12.864265      -0.088068      39.011408 0.44998211E+03  0.10692741E+05                                10.110010                            7.129724      -0.112628       1.923495                    0.999513      30.025526      87.372703       0.608458       0.423625      -1.057445       0.022829      -0.022688      -0.023942       0.040114      -0.003373      -0.034344       0.008894       0.051028      -0.014343      -0.031024      -0.019362       0.050387             14.499746       8.614138       2.251493      -0.837518      25.348500       7.601399       9.536599           0.000002
          327              C      36.055611      19.059159      36.907625       0.136647      32.751471 0.35828202E+03  0.80344581E+04                                 9.056816                            6.421152       0.016309       2.028204                    0.999599      25.623294      72.205136       0.632911       0.431551      -1.053574       0.016439       0.035134       0.028709       0.048258       0.004654      -0.004785      -0.009670      -0.030424      -0.054254      -0.021138      -0.006154       0.027292             11.310847       4.689895       0.170744       0.426429      12.882008      -4.040480      16.360638           0.000000
          328              C      25.520722      19.677427       5.312888      -0.084088      33.478963 0.42648684E+03  0.10056841E+05                                 9.238237                            7.034480      -0.100167       1.940868                    0.999609      29.749202      87.863215       0.596981       0.435101      -1.044411       0.018573      -0.017154       0.021333       0.033081      -0.001536       0.009823      -0.012328       0.005645      -0.063495      -0.027575       0.008837       0.018737             11.581166      10.599937      -2.618427       1.704611       6.193131      -1.134950      17.950430           0.000001
          329              C      10.202317       2.454890       0.802162      -0.089111      31.071002 0.43297183E+03  0.10209531E+05                                 8.709495                            7.025710       0.165077       2.033107                    0.999199      29.258683      85.348841       0.607586       0.427516      -1.053002       0.016084      -0.018533       0.002572       0.024674      -0.021705      -0.006881       0.001063       0.014636       0.016914      -0.026046       0.003633       0.022413             10.054536      10.972172      -3.747262      -1.602300       6.951116       0.147186      12.240321          -0.000001
          330              C      10.935623       1.863118       1.843527      -0.082571      30.729577 0.41870959E+03  0.98229037E+04                                 8.701011                            6.947936      -0.039483       1.967260                    0.999036      29.379187      86.397922       0.603878       0.432345      -1.046627      -0.000341      -0.001429      -0.030822       0.030857      -0.000944      -0.005050       0.009024       0.009143       0.047806      -0.015181      -0.004507       0.019687             10.090524      11.352378      -3.868526      -1.544343       6.867161       0.122207      12.052032          -0.000001
          331              C      18.441347       2.320053      11.297397      -0.238377      42.020927 0.47390107E+03  0.11393679E+05                                10.523625                            7.263716      -0.054376       1.934635                    0.999475      31.145849      90.794721       0.610195       0.417505      -1.062621       0.003106       0.046512       0.007210       0.047170      -0.013555      -0.044714       0.025192       0.027611      -0.011175      -0.044622      -0.016745       0.061367             15.072882       9.926824       3.395487      -1.290648      25.788457       6.712878       9.503366           0.000001
          332              C      25.426922      16.066468       1.085867      -0.168545      37.085381 0.46619403E+03  0.11167800E+05                                 9.698233                            7.257209       0.080962       1.999168                    0.999081      30.004981      87.445066       0.603533       0.423647      -1.058249       0.011980       0.005160      -0.001453       0.013125       0.007543      -0.003588       0.004480      -0.020735       0.041049      -0.020346       0.004953       0.015394             11.583519       5.130568       0.367690       0.589905      12.836045      -1.740091      16.783946           0.000000
          333              C      32.580935      19.539743      30.918666      -0.158383      34.537296 0.39835067E+03  0.91886167E+04                                 9.218215                            6.714788       0.083531       2.010610                    0.999410      28.938240      83.168393       0.625592       0.424454      -1.056142       0.003639       0.004737      -0.005163       0.007896      -0.001721       0.001084       0.008135      -0.013258      -0.023425      -0.011210      -0.002503       0.013713             10.861705      11.678097      -1.186625       4.195659      12.170796       2.751878       8.736222           0.000001
          334              C      32.003228      15.858721      13.382723      -0.074827      34.346077 0.40365148E+03  0.93280028E+04                                 9.233504                            6.718748      -0.047265       1.954182                    0.999595      28.947637      82.873376       0.632008       0.419374      -1.060883      -0.029050       0.006812      -0.034413       0.045548       0.014045       0.006163       0.014447       0.001878       0.072904      -0.027134      -0.004751       0.031885             12.129781      15.402576      -7.004933       5.063032      11.044237      -1.877729       9.942530          -0.000002
          335              C      31.442606      19.900904      30.306382      -0.081617      31.498766 0.38374247E+03  0.87343456E+04                                 8.578725                            6.494932       0.126540       2.015523                    0.999789      28.314494      79.785126       0.652792       0.412231      -1.068151       0.012111       0.026871       0.012272       0.031927       0.003673       0.022206       0.025964      -0.013790      -0.048819      -0.039136       0.002889       0.036247              9.886232      11.085426      -1.776587       3.799328      10.700098       1.817068       7.873171           0.000003
          336              C      31.457530      22.207025      31.131166      -0.158198      35.399939 0.44852606E+03  0.10630352E+05                                 9.365379                            7.090706       0.218837       2.043565                    0.999680      29.595074      85.503401       0.614785       0.420361      -1.061401       0.005674       0.003634      -0.013084       0.014717      -0.005285      -0.004362      -0.000032      -0.003137      -0.030863      -0.011679       0.000692       0.010987             11.099235      13.248233      -2.304615       4.688298      11.437224       1.076076       8.612248          -0.000000
          337              C      22.894473      15.135634      13.347120      -0.044666      36.588395 0.38104092E+03  0.86296137E+04                                 9.612252                            6.489890       0.064620       2.037599                    0.999485      26.520394      73.760289       0.652457       0.414509      -1.070133       0.013733       0.021671      -0.023535       0.034816      -0.011642       0.011350       0.006616       0.019165      -0.029231      -0.021481      -0.000445       0.021926             13.950906      18.340577       7.901054      -5.984935       9.944743      -3.058229      13.567398          -0.000000
          338              C      18.452006       3.641272      11.862953      -0.096167      38.023577 0.44640684E+03  0.10593273E+05                                 9.953406                            7.119069      -0.070015       1.937754                    0.999566      30.037709      87.526982       0.606261       0.425742      -1.055468      -0.013346      -0.031867      -0.011093       0.036286       0.029610      -0.015556      -0.003173       0.010729      -0.057911      -0.028879      -0.014049       0.042928             13.929303       8.928094       0.659441      -1.906536      22.929178       7.519730       9.930637           0.000001
          339              C      35.799805      17.029722      35.699746      -0.147854      35.296508 0.41974686E+03  0.98040551E+04                                 9.349991                            6.879338       0.098050       2.006024                    0.999615      29.339356      84.693010       0.620227       0.422802      -1.057773       0.016168       0.007413       0.010239       0.020523       0.001823       0.000729       0.026693      -0.021267       0.025541      -0.019416      -0.014809       0.034225             10.937009       4.628353       0.174335       0.269185      15.217905      -0.852400      12.964770          -0.000000
          340              C      38.298154      20.132745      31.325866       0.132547      34.004595 0.36522802E+03  0.82123575E+04                                 9.221265                            6.450704      -0.019173       2.014247                    0.999581      25.696440      72.013057       0.637560       0.427249      -1.058437      -0.034649      -0.027854       0.020296       0.048870      -0.005924      -0.017498       0.000371       0.014963       0.019005      -0.015758      -0.007654       0.023411             11.632982      10.560585      -0.532315      -5.263585      12.695533       5.183012      11.642828           0.000001
          341              C      35.929839      18.413446      35.709759       0.136143      31.710235 0.33533785E+03  0.74058096E+04                                 8.836401                            6.213237      -0.047431       2.012481                    0.999590      25.315455      71.084517       0.642439       0.431702      -1.052163       0.014189      -0.002210      -0.055692       0.057513       0.002310      -0.007084      -0.010227       0.007041      -0.019114      -0.014938       0.001502       0.013435             10.808207       4.404763       0.315840       0.139037      16.765499      -1.671209      11.254358           0.000000
          342              C      21.268004       4.625629      36.561987      -0.158970      34.426774 0.44474235E+03  0.10554505E+05                                 9.260726                            7.116237       0.023803       1.984321                    0.999014      29.842269      87.245883       0.604440       0.426996      -1.053635       0.003314      -0.002746       0.004864       0.006495       0.002439       0.004926      -0.011339       0.010321       0.009492      -0.015367       0.003706       0.011661             11.039876      12.525946      -4.400130      -2.073978       7.487074       0.121280      13.106606          -0.000001
          343              C      30.508904      16.184708      11.589632       0.279831      30.814232 0.33264447E+03  0.73233838E+04                                 8.778970                            6.225455       0.071643       2.046318                    0.999538      24.665190      68.899663       0.636768       0.436911      -1.050180      -0.038484       0.023111      -0.022902       0.050395      -0.029800       0.011273      -0.019483       0.004225      -0.046765      -0.028892      -0.016463       0.045355             12.175414      15.136733      -6.994315       5.090717      11.084733      -1.819782      10.304778          -0.000000
          344              C      25.667810      19.641121       6.691361      -0.229989      37.347311 0.47059981E+03  0.11294450E+05                                 9.718080                            7.227601       0.040444       1.970671                    0.999546      30.817220      89.755163       0.613091       0.416263      -1.063423      -0.023500       0.000401      -0.022862       0.032788      -0.007140      -0.024556       0.016650       0.029908       0.032946      -0.028051      -0.011570       0.039621             12.667871      11.960082      -3.352920       4.435365       7.074077      -2.047454      18.969453           0.000002
          345              C      17.709311       0.693533       0.007046       0.133274      33.088452 0.35315323E+03  0.78773656E+04                                 9.047308                            6.341032       0.004193       2.024847                    0.999632      25.452236      71.130831       0.643132       0.426961      -1.058216      -0.043055      -0.025584       0.014265       0.052075       0.004165       0.016659       0.004112       0.003124      -0.034607      -0.021332       0.002139       0.019193             11.380262      13.847574       4.049322       3.590193       6.063759       0.610647      14.229454           0.000000
          346              C      29.046576       3.478490      35.958233       0.147815      33.130700 0.34362640E+03  0.76224575E+04                                 9.065822                            6.275773      -0.028931       2.015956                    0.999592      25.348991      70.944160       0.642419       0.429813      -1.055095       0.004335       0.019800      -0.053532       0.057241      -0.006335       0.012218      -0.005697      -0.019618       0.028589      -0.020247       0.001250       0.018997             11.649160      17.281721       5.436264       2.566314       6.722919       0.311410      10.942839           0.000000
          347              C      30.274436       4.119564      36.083953      -0.173237      37.352630 0.45433509E+03  0.10815851E+05                                 9.705776                            7.171280       0.014639       1.972920                    0.999342      30.085401      87.458991       0.606140       0.424471      -1.057538      -0.016015       0.010732       0.016738       0.025530       0.023212      -0.012744      -0.020033       0.031434       0.026563      -0.036095      -0.002718       0.038813             11.687924      15.411579       4.297985       2.035615       6.685704      -0.180298      12.966488           0.000001
          348              C      20.163325       1.975452       0.258116      -0.078777      30.536118 0.40052608E+03  0.92089204E+04                                 8.422119                            6.659133       0.147203       2.022860                    0.999785      28.452717      80.423009       0.641641       0.415179      -1.066889      -0.020520      -0.009046      -0.000245       0.022427       0.034202       0.006751      -0.003261       0.049599       0.028105      -0.047561       0.009277       0.038284              9.561811      11.699902       2.906510       1.221366       5.640361      -0.207557      11.345172           0.000003
          349              C      19.483740       1.547199       1.392566      -0.093342      31.062133 0.40609023E+03  0.93685315E+04                                 8.503117                            6.690655       0.126011       2.012172                    0.999788      28.730286      81.328779       0.642260       0.413377      -1.068116      -0.005233      -0.003463      -0.022707       0.023558       0.031745       0.014535      -0.000964       0.037880       0.100667      -0.054490       0.013236       0.041255              9.694649      12.381571       3.367598       0.878853       5.869003      -0.197407      10.833373           0.000004
          350              C      18.255880       0.906536       1.266845      -0.165258      35.749976 0.44203090E+03  0.10449228E+05                                 9.415308                            7.047416       0.091273       1.998773                    0.999585      29.823913      86.347921       0.614945       0.421346      -1.059669       0.014721      -0.003163      -0.008396       0.017240       0.010508      -0.015637      -0.012630       0.010350       0.069053      -0.023427      -0.011243       0.034669             11.137165      13.884245       3.969277       2.106165       6.386063       0.018941      13.141187           0.000002
          351              C      14.930451       4.525668      26.387913       0.080572      34.516286 0.41996812E+03  0.98275645E+04                                10.049017                            7.393276      -0.702236       1.812915                    0.995909      26.767190      77.780114       0.536275       0.488077      -1.018710       0.000848      -0.000363      -0.003247       0.003376      -0.002589      -0.001739       0.006778       0.006134       0.007397      -0.008659       0.000668       0.007991             14.509272      12.265861       0.116765       0.491760      16.744095      -1.967484      14.517859           0.000000
          352              C       2.457856       1.418607       6.566754      -0.170895      37.712006 0.45229594E+03  0.10762815E+05                                 9.803811                            7.173556       0.003266       1.972367                    0.999253      30.031528      87.486033       0.603289       0.426656      -1.055435       0.010895      -0.003165       0.008176       0.013985       0.009882      -0.021515       0.000730      -0.007214      -0.035213      -0.028477       0.005920       0.022557             11.707201      12.381048       1.595204      -5.199122      12.007237       2.722094      10.733317          -0.000000
          353              C      17.505529      17.302118       4.828550       0.138494      32.864164 0.35022774E+03  0.77965119E+04                                 8.990952                            6.313298       0.002140       2.023521                    0.999635      25.426782      71.007493       0.644708       0.426769      -1.058249       0.042995       0.027959      -0.015135       0.053473       0.006476       0.004811      -0.008998      -0.019473       0.030519      -0.018717       0.001893       0.016824             11.069339      11.094250      -0.726617      -0.575469      14.685474      -5.725394       7.428292          -0.000001
          354              C      23.508395       2.490034       7.398584      -0.093735      33.166997 0.42171317E+03  0.98361943E+04                                 8.936464                            6.854909       0.065238       1.986852                    0.999745      29.222309      83.591611       0.628462       0.417847      -1.063624       0.029974       0.009102      -0.012412       0.033695       0.015845      -0.049594       0.010428       0.005461      -0.035985      -0.057691       0.007904       0.049787             10.237120       9.673795       1.112520      -3.661923      11.648600       3.088902       9.388965           0.000001
          355              C      16.098607      17.426094       5.013978       0.148290      33.607234 0.36030525E+03  0.80771202E+04                                 9.154667                            6.424916      -0.030617       2.014558                    0.999616      25.514541      71.478478       0.635952       0.429631      -1.056589      -0.055317       0.026110      -0.002333       0.061214      -0.014191       0.009917      -0.001090      -0.006943      -0.030473      -0.017689      -0.003633       0.021322             11.516637      11.963660       2.713584      -2.748899      14.030763      -6.325149       8.555489          -0.000001
          356              C      15.392375      16.419064       5.661122      -0.169753      37.363888 0.45616909E+03  0.10887363E+05                                 9.751742                            7.203984       0.032470       1.979726                    0.999172      30.203982      88.363734       0.601532       0.426629      -1.054557       0.017099      -0.002240      -0.002005       0.017361      -0.000966      -0.012563      -0.015135       0.044920      -0.073660      -0.035903      -0.001483       0.037386             11.592236      13.570702       0.624920      -1.864372      13.125783      -5.159583       8.080222          -0.000004
          357              C      17.853009       6.389197      23.284217      -0.234804      37.281648 0.44292171E+03  0.10500226E+05                                 9.759712                            7.051157       0.016060       1.969879                    0.999390      30.532310      89.207986       0.613775       0.420945      -1.057431       0.021533       0.021022      -0.027042       0.040458       0.016543       0.027087       0.012915       0.008474      -0.036342      -0.030319      -0.009594       0.039914             12.911747      13.163724       5.378252      -5.030793       8.990818      -2.738922      16.580700           0.000000
          358              C      24.233173       3.702905       7.439379      -0.103327      33.175286 0.42556856E+03  0.99375600E+04                                 8.918146                            6.869500       0.110209       2.002853                    0.999738      29.195013      83.255624       0.630789       0.415826      -1.066111      -0.003062      -0.020294      -0.014599       0.025186       0.012123      -0.038582       0.031105      -0.029635      -0.054384      -0.062684       0.020293       0.042391             10.274557      10.496092       0.995305      -4.121611      11.165067       2.701191       9.162513           0.000005
          359              C      16.055973      15.284063       6.111713      -0.086007      31.136426 0.40311590E+03  0.92902131E+04                                 8.534596                            6.674326       0.140284       2.017580                    0.999780      28.684889      81.368727       0.641349       0.414397      -1.066611       0.015341       0.017898      -0.008318       0.024997       0.006396      -0.013049      -0.036344      -0.003353      -0.089566      -0.050881       0.009261       0.041620              9.577037      11.344783      -0.351716      -1.032832      10.678741      -3.730477       6.707587          -0.000006
          360              C       4.063027       3.843333       6.642037      -0.162754      37.049663 0.45945932E+03  0.10966736E+05                                 9.669894                            7.197164       0.107296       2.002249                    0.999470      30.086534      87.530458       0.606972       0.422773      -1.058773      -0.006938      -0.002575      -0.002380       0.007774       0.018542      -0.009733       0.011787      -0.026342      -0.056526      -0.030751      -0.002173       0.032925             11.453941      11.194281       0.935683      -4.577931      12.561419       3.810874      10.606123           0.000003
          361              C       3.566340       1.609375       5.733810       0.143993      33.169372 0.35010190E+03  0.78015676E+04                                 9.082211                            6.326757      -0.046025       2.008243                    0.999547      25.515235      71.546439       0.641091       0.428745      -1.055868      -0.006147      -0.047422      -0.007837       0.048456      -0.017666      -0.004649       0.000856      -0.013681       0.004513      -0.020221       0.001377       0.018844             11.445005      13.461378       0.948712      -6.852249       9.522839       2.250394      11.350799           0.000000
          362              C      17.426656      15.156274       5.914788      -0.093338      31.641978 0.40559807E+03  0.93591843E+04                                 8.628603                            6.699199       0.125492       2.012248                    0.999807      28.754716      81.544426       0.639710       0.414936      -1.066559      -0.011802       0.024114       0.001311       0.026879      -0.013299      -0.002089      -0.038109      -0.002630      -0.115473      -0.057974       0.013965       0.044009              9.748895      11.405185       0.349111      -1.414621      10.989055      -3.887272       6.852445          -0.000005
          363              C      19.353728       7.763918      24.969759      -0.062130      32.341382 0.36840608E+03  0.83736249E+04                                 8.961820                            6.490879      -0.124906       1.938863                    0.999642      28.620571      82.943447       0.628359       0.428856      -1.048372      -0.033878      -0.026940      -0.010368       0.044508      -0.014646       0.029189       0.015387      -0.006789      -0.020131      -0.042002       0.015957       0.026044             11.824368      13.858931       5.390227      -5.487071       8.214463      -2.840865      13.399710          -0.000000
          364              C      18.132462      16.164127       5.267644      -0.166761      35.856808 0.43786737E+03  0.10330788E+05                                 9.432091                            7.019892       0.090783       1.997759                    0.999649      29.829426      86.401622       0.615128       0.422036      -1.058780      -0.012082      -0.000498       0.018287       0.021923      -0.008494      -0.004274      -0.003579       0.053582      -0.054078      -0.022884      -0.014480       0.037364             10.965297      11.900188      -0.037174      -1.139882      13.433591      -5.034296       7.562113          -0.000003
          365              C      11.760595       1.741720       6.662064      -0.100245      32.207035 0.41295898E+03  0.95831227E+04                                 8.756788                            6.770183       0.150242       2.017668                    0.999796      28.998884      82.783902       0.634134       0.416222      -1.064495      -0.025150       0.010121      -0.014130       0.030572      -0.009802       0.031573       0.011922       0.016080      -0.080433      -0.046766       0.009293       0.037473              9.994324      11.028320      -1.772320       3.404665      11.277933       1.996598       7.676720           0.000002
          366              C      18.283615       7.095221      25.466706      -0.242819      35.687848 0.45221039E+03  0.10752360E+05                                 9.439818                            7.095162       0.162408       2.014958                    0.999631      30.487926      88.567825       0.617060       0.417460      -1.061980       0.031844       0.033703      -0.001994       0.046410       0.005616      -0.012340       0.005614       0.011451       0.101974      -0.026757      -0.010657       0.037414             12.290672      14.170244       5.872088      -4.915314       9.116057      -2.767833      13.585715           0.000000
          367              C      15.401769       3.167341      25.830145      -0.069573      28.949599 0.37813053E+03  0.86494993E+04                                 8.473472                            6.530522      -0.433464       1.863347                    0.996739      28.528854      82.899723       0.633099       0.422946      -1.052175      -0.079313      -0.031364       0.037084       0.093002       0.032069      -0.004381      -0.006536      -0.002894      -0.096268      -0.032938      -0.015950       0.048888             11.852352       7.125723       1.636836       0.349946      20.172505       2.766504       8.258829           0.000000
          368              C       6.806520       6.584699       0.237348      -0.093488      31.368278 0.38688959E+03  0.88142085E+04                                 8.535753                            6.509753       0.170121       2.031805                    0.999791      28.283396      79.446789       0.654541       0.410746      -1.070300      -0.010165      -0.015624      -0.011863       0.022095       0.006147      -0.003537       0.003322      -0.077499       0.052732      -0.048241       0.017107       0.031133              9.760385       4.350596      -0.064646       0.284511      12.534418      -0.398500      12.396141          -0.000001
          369              C      17.377652       8.219191      36.117701      -0.091113      32.735654 0.42270404E+03  0.98692488E+04                                 8.873121                            6.863475       0.108625       2.001918                    0.999765      29.197988      83.679206       0.627734       0.417910      -1.063136       0.004258      -0.008738       0.036724       0.037989       0.009465      -0.006813      -0.020998      -0.059266       0.093855      -0.046924       0.000273       0.046650             10.108891       4.555234       0.287990       0.073856      12.451386       0.326442      13.320054          -0.000000
          370              C      25.222300      18.847059      24.412732      -0.080102      47.568723 0.48857887E+03  0.11730198E+05                                11.428945                            7.316053      -0.037709       1.976677                    0.999245      28.502239      80.619600       0.620991       0.410819      -1.076586       0.004475       0.036540       0.014820       0.039684       0.011760      -0.021078       0.006062      -0.003552      -0.029727      -0.029404       0.007797       0.021606             19.224360       9.647957       1.336553      -1.377999      35.218491      12.268240      12.806631           0.000000
          371              C      14.624766       4.398973      27.892849      -0.075642      28.868336 0.38721826E+03  0.89541135E+04                                 8.540183                            6.685893      -0.465778       1.854790                    0.995854      29.063470      86.290307       0.611850       0.432907      -1.040931       0.083849      -0.036647       0.003932       0.091592      -0.014474       0.026212      -0.018092       0.034032       0.018539      -0.029367      -0.015237       0.044604             11.767197       8.611703      -0.828154       2.545656       8.502646      -2.115122      18.187240           0.000000
          372              C      18.970020       7.111261      22.918923      -0.089487      32.420593 0.39509052E+03  0.91472405E+04                                 9.011633                            6.738839      -0.021540       1.965682                    0.999817      29.408838      86.285622       0.613773       0.431027      -1.046051      -0.030704      -0.010944       0.034708       0.047614      -0.027857      -0.012800      -0.010867      -0.005720       0.052628      -0.041542       0.019156       0.022386             11.312502      13.309493       5.587817      -2.506016       8.447004      -1.301265      12.181008          -0.000001
          373              C       9.984888       1.083684       5.305842       0.125654      33.821390 0.38084036E+03  0.86592867E+04                                 9.221487                            6.607194      -0.021757       2.009867                    0.999628      26.046714      73.562831       0.626678       0.429855      -1.056122      -0.016931      -0.050093      -0.009424       0.053710       0.015270       0.014385       0.007556       0.024064      -0.012049      -0.017473      -0.011881       0.029354             11.529043      15.262295      -1.739208       6.159955       9.909300       1.049379       9.415533          -0.000000
          374              C      30.201963      21.984888      36.728130       0.142890      32.871019 0.37338526E+03  0.84731129E+04                                 9.134310                            6.596296      -0.122571       1.982327                    0.999629      26.017016      74.124232       0.617655       0.436993      -1.048656      -0.039562       0.028253      -0.021462       0.053141      -0.012518      -0.010458       0.003761       0.015488      -0.018197      -0.012835      -0.009210       0.022045             11.598184      12.359728      -3.859910      -4.393970       6.632397       1.266996      15.802425          -0.000000
          375              C      15.787397       3.844485      29.912161       0.275050      32.441535 0.34634454E+03  0.76918630E+04                                 9.076040                            6.346247       0.018952       2.027078                    0.999641      24.857997      69.433076       0.632450       0.436071      -1.052114      -0.007948       0.000721      -0.046256       0.046939      -0.001818       0.029577      -0.006451       0.009597       0.141996      -0.030408      -0.028722       0.059130             12.918615      10.343176      -2.699621       4.302228       6.335125      -2.207467      22.077543           0.000001
          376              C      13.668484       4.941903      25.617274      -0.079607      27.248405 0.37077921E+03  0.84590177E+04                                 8.140956                            6.492975      -0.377853       1.883117                    0.996866      28.591888      83.591668       0.629648       0.426386      -1.047663      -0.001740       0.067126       0.057913       0.088672      -0.029920      -0.010329       0.026380      -0.040152      -0.031435      -0.031827      -0.021815       0.053642             10.579185      12.142486      -4.496437       1.960502      11.759451      -1.916973       7.835619          -0.000001
          377              C      15.049831       4.287514      32.082042      -0.071718      32.688167 0.38722760E+03  0.88943032E+04                                 9.010164                            6.630998       0.018794       1.983808                    0.999719      28.750326      83.223574       0.626236       0.425817      -1.052298       0.007845      -0.000025      -0.040032       0.040794       0.002176      -0.020397       0.007992      -0.011056      -0.061856      -0.033266       0.014612       0.018653             11.736641      10.448221      -2.556065       3.673255       6.031258      -2.607537      18.730444           0.000001
          378              C      17.522597       6.393728      24.577764       0.282028      31.784723 0.33249844E+03  0.73109202E+04                                 8.966460                            6.212516       0.033473       2.034789                    0.999691      24.549271      68.274571       0.639951       0.435288      -1.052371      -0.044117      -0.019809       0.013834       0.050300       0.024592      -0.027831      -0.020092       0.025705      -0.044072      -0.032609      -0.019926       0.052534             12.838756      14.121676       6.492094      -6.432922       9.520085      -3.949090      14.874506           0.000000
          379              C      16.051938       5.551201      26.251809      -0.075503      28.389264 0.38009936E+03  0.87424931E+04                                 8.434036                            6.619385      -0.393296       1.876649                    0.996891      28.857862      85.248929       0.616025       0.432284      -1.042058      -0.004592      -0.018521      -0.085339       0.087446       0.002984      -0.021866      -0.010288       0.000603       0.068332      -0.022212      -0.013633       0.035845             11.617603      11.588708       4.067738      -4.045968      11.178290      -3.835653      12.085811           0.000000
          380              C      25.181800      21.477087      25.549036       0.291513      34.233269 0.32432378E+03  0.70898716E+04                                 9.412514                            6.132004       0.009722       2.026487                    0.999596      24.492543      68.011180       0.644450       0.434768      -1.052250      -0.000765       0.047410       0.025429       0.053805       0.007640       0.006571       0.017707      -0.049744      -0.019904      -0.024060      -0.013121       0.037181             14.675776       8.458871       2.924479      -0.826916      27.152748       6.980683       8.415709           0.000000
          381              C      30.594195      21.788360      35.394531      -0.157678      33.458372 0.42667969E+03  0.10022481E+05                                 9.080743                            6.955890       0.112734       2.018728                    0.998808      29.460339      85.717887       0.613194       0.425241      -1.054610      -0.002567      -0.000565       0.004282       0.005024       0.001125       0.003931      -0.006806       0.004868       0.001112      -0.009108       0.001937       0.007171             10.823391      12.063670      -3.957898      -2.089207       6.874280       0.429211      13.532223          -0.000000
          382              C      16.162579       3.729951      32.597903      -0.056403      39.170027 0.43578951E+03  0.10204505E+05                                10.069252                            6.953005      -0.035458       1.991517                    0.999393      27.628476      78.087789       0.628769       0.416006      -1.069369       0.001301       0.000021      -0.046506       0.046524      -0.008401       0.001246      -0.005577       0.006867       0.007435      -0.011498       0.001224       0.010274             14.329104      11.163405      -2.733573       3.452655       6.646190      -2.623458      25.177716           0.000000
          383              C      16.328853       3.707013      34.109143       0.571129      24.364739 0.25317663E+03  0.52538683E+04                                 7.809010                            5.632730       0.017859       2.059994                    0.999594      22.480368      62.812188       0.628066       0.469943      -1.021850       0.021142      -0.007713       0.056525       0.060841       0.056389       0.001957      -0.006821      -0.038983      -0.197502      -0.066727      -0.025976       0.092703             10.590982       7.794132      -1.803223       2.001660       5.531948      -1.846823      18.446866           0.000000
          384              C      20.242628      19.039188       0.701660       0.138089      32.595549 0.36945791E+03  0.83674003E+04                                 9.077746                            6.564041      -0.159294       1.971015                    0.999601      26.054176      74.317327       0.618403       0.437330      -1.047760       0.004970      -0.012813       0.055315       0.056997      -0.000618      -0.015840       0.003740       0.013380       0.055463      -0.016504      -0.010776       0.027280             11.525818      14.966753      -5.649824      -3.469596       7.802599       0.982893      11.808102          -0.000001
          385              C      26.256176      21.086450      24.814741      -0.250306      39.613961 0.46697397E+03  0.11178039E+05                                10.112498                            7.189406       0.026156       1.963772                    0.999743      31.017482      90.016123       0.616465       0.415073      -1.064921       0.017675      -0.040402      -0.015624       0.046785       0.034733      -0.019142       0.013291       0.008655      -0.086847      -0.047947      -0.001959       0.049906             14.401575       8.643739       0.702914      -1.419362      24.767950       8.015690       9.793037           0.000002
          386              C       9.481807       2.387421       5.437867       0.150219      32.688570 0.35434776E+03  0.79228698E+04                                 8.992879                            6.380531      -0.055534       2.004726                    0.999628      25.555700      71.865505       0.635826       0.430839      -1.054203      -0.039122       0.034179       0.001876       0.051983      -0.006965       0.014867      -0.010618       0.037508      -0.020633      -0.022721      -0.008192       0.030913             10.951885      11.744960       0.994657       5.016422      11.551103       3.924030       9.559592          -0.000000
          387              C      30.314928       8.934960      23.582756       0.587050      25.196870 0.23727275E+03  0.48485240E+04                                 8.025994                            5.449786      -0.061756       2.036703                    0.999482      22.128006      61.514757       0.638561       0.469399      -1.021323      -0.042206       0.029965      -0.014681       0.053803       0.060973      -0.042943      -0.017888       0.015499      -0.083895      -0.060070      -0.031789       0.091858             11.824095      15.276683      -6.721386       6.054448       9.609722      -2.878680      10.585881          -0.000000
          388              C      25.277724      17.452266      23.795257       0.601256      23.631469 0.22191326E+03  0.44693950E+04                                 7.730060                            5.291781      -0.026248       2.056742                    0.999493      21.841586      60.721344       0.642671       0.473208      -1.016988      -0.001383      -0.048856      -0.011954       0.050316      -0.024194       0.062173      -0.039251       0.061895       0.089741      -0.062672      -0.037035       0.099707             11.581630       6.591185       1.096422      -1.123859      19.772863       6.111805       8.380840          -0.000000
          389              C      31.834832       8.503655      25.503421      -0.080314      35.243270 0.41101132E+03  0.95334034E+04                                 9.404629                            6.772224       0.047759       1.984053                    0.999573      28.947684      82.809345       0.631062       0.418447      -1.062325       0.016089      -0.026647       0.002671       0.031241      -0.005379      -0.019526       0.014924      -0.019290      -0.002268      -0.025876      -0.002035       0.027910             12.882764      16.213406      -6.133706       7.142768       9.803917      -2.494299      12.630969          -0.000002
          390              C      31.370120       8.139964      24.265132      -0.058401      42.441510 0.43043187E+03  0.10016513E+05                                10.577379                            6.853133      -0.026343       1.995165                    0.999343      27.337963      76.242758       0.643263       0.409171      -1.077174       0.026517      -0.021218       0.017143       0.038042      -0.003827       0.001449       0.005699       0.007037       0.026140      -0.011247       0.000759       0.010488             16.666698      22.242849     -10.262811       9.567216      13.547980      -4.351914      14.209264          -0.000001
          391              C      11.549575       7.768803      26.120155      -0.234560      39.924355 0.47663262E+03  0.11495881E+05                                10.233387                            7.323796      -0.039261       1.949600                    0.999021      30.900318      90.738392       0.601766       0.422007      -1.057927      -0.035562       0.024692      -0.006042       0.043713       0.006361       0.013520       0.013984       0.001038       0.092499      -0.021853      -0.016893       0.038746             13.919917      16.976832      -7.109052       5.994984      11.722630      -2.125184      13.060289          -0.000001
          392              C      11.662553       6.291537      24.279224      -0.246812      37.003505 0.45303132E+03  0.10732342E+05                                 9.561515                            7.027409       0.150306       2.006610                    0.999848      30.417071      87.017642       0.632479       0.408784      -1.071990      -0.029440       0.012990      -0.035679       0.048046      -0.028090       0.002433       0.028575      -0.026097       0.006342      -0.040612      -0.003106       0.043718             12.534419      15.418032      -6.368026       6.012583      10.822095      -1.959338      11.363130          -0.000003
          393              C      20.922658       8.589430      23.189648       0.624165      21.176444 0.20367200E+03  0.40131808E+04                                 7.169569                            5.086174       0.077742       2.104560                    0.999537      21.022893      57.724259       0.652629       0.476302      -1.015788       0.043841       0.023836      -0.019362       0.053526      -0.068903       0.016525      -0.003286      -0.082327      -0.135820      -0.065824      -0.037895       0.103719              9.871321      12.981173       5.042244      -3.975539       7.020115      -2.347626       9.612675          -0.000000
          394              C      14.855845       4.364362      30.746588      -0.239496      35.548222 0.44989783E+03  0.10718314E+05                                 9.483200                            7.124016       0.090707       1.995731                    0.999067      30.691038      90.193853       0.607752       0.423026      -1.055048      -0.001378       0.010019       0.048183       0.049233      -0.015160       0.011994      -0.003691       0.010632      -0.014185      -0.015894      -0.007636       0.023531             12.199151      10.371058      -2.637296       2.506657       6.453771      -1.966415      19.772624           0.000001
          395              C      26.264702      19.807231      24.221371      -0.088068      39.011408 0.44998211E+03  0.10692742E+05                                10.110010                            7.129724      -0.112628       1.923495                    0.999513      30.025526      87.372703       0.608458       0.423625      -1.057445      -0.022829       0.022688       0.023942       0.040114      -0.003373      -0.034344       0.008894       0.051028      -0.014343      -0.031024      -0.019362       0.050387             14.499746       8.614138       2.251494      -0.837518      25.348501       7.601400       9.536600           0.000002
          396              C       6.578427       3.845575       0.178011       0.136647      32.751471 0.35828202E+03  0.80344581E+04                                 9.056816                            6.421152       0.016309       2.028204                    0.999599      25.623294      72.205136       0.632911       0.431551      -1.053574      -0.016439      -0.035134      -0.028709       0.048258       0.004654      -0.004785      -0.009670      -0.030424      -0.054254      -0.021138      -0.006154       0.027292             11.310847       4.689895       0.170744       0.426429      12.882008      -4.040480      16.360638           0.000000
          397              C      17.113316       3.227307      31.772748      -0.084088      33.478963 0.42648684E+03  0.10056841E+05                                 9.238237                            7.034480      -0.100167       1.940868                    0.999609      29.749202      87.863215       0.596981       0.435101      -1.044411      -0.018573       0.017154      -0.021333       0.033081      -0.001535       0.009823      -0.012328       0.005645      -0.063495      -0.027575       0.008837       0.018737             11.581166      10.599937      -2.618427       1.704611       6.193131      -1.134950      17.950430           0.000001
          398              C      32.431721      20.449844      36.283474      -0.089111      31.071003 0.43297184E+03  0.10209531E+05                                 8.709495                            7.025710       0.165077       2.033107                    0.999199      29.258683      85.348842       0.607586       0.427516      -1.053002      -0.016084       0.018533      -0.002572       0.024674      -0.021705      -0.006881       0.001063       0.014636       0.016914      -0.026046       0.003633       0.022413             10.054537      10.972172      -3.747262      -1.602300       6.951116       0.147186      12.240322          -0.000001
          399              C      31.698415      21.041616      35.242109      -0.082571      30.729578 0.41870960E+03  0.98229040E+04                                 8.701011                            6.947936      -0.039483       1.967260                    0.999036      29.379188      86.397922       0.603878       0.432345      -1.046627       0.000341       0.001429       0.030822       0.030857      -0.000944      -0.005050       0.009024       0.009143       0.047806      -0.015181      -0.004507       0.019687             10.090523      11.352377      -3.868526      -1.544342       6.867161       0.122207      12.052032          -0.000001
          400              C      24.192691      20.584681      25.788239      -0.238377      42.020926 0.47390107E+03  0.11393679E+05                                10.523625                            7.263716      -0.054376       1.934635                    0.999475      31.145849      90.794721       0.610195       0.417505      -1.062621      -0.003106      -0.046512      -0.007210       0.047170      -0.013555      -0.044714       0.025192       0.027611      -0.011175      -0.044622      -0.016745       0.061367             15.072882       9.926824       3.395487      -1.290648      25.788456       6.712878       9.503366           0.000001
          401              C      17.207116       6.838266      35.999769      -0.168545      37.085381 0.46619403E+03  0.11167800E+05                                 9.698233                            7.257209       0.080962       1.999168                    0.999081      30.004981      87.445066       0.603533       0.423647      -1.058249      -0.011980      -0.005160       0.001453       0.013125       0.007543      -0.003588       0.004480      -0.020735       0.041049      -0.020346       0.004953       0.015394             11.583519       5.130568       0.367690       0.589905      12.836044      -1.740091      16.783946           0.000000
          402              C      10.053103       3.364991       6.166970      -0.158383      34.537296 0.39835067E+03  0.91886167E+04                                 9.218215                            6.714788       0.083531       2.010610                    0.999410      28.938240      83.168393       0.625592       0.424454      -1.056142      -0.003639      -0.004737       0.005163       0.007896      -0.001721       0.001084       0.008135      -0.013258      -0.023425      -0.011210      -0.002503       0.013713             10.861705      11.678097      -1.186625       4.195659      12.170796       2.751878       8.736222           0.000001
          403              C      10.630810       7.046013      23.702913      -0.074827      34.346077 0.40365147E+03  0.93280027E+04                                 9.233503                            6.718748      -0.047265       1.954182                    0.999595      28.947637      82.873375       0.632008       0.419374      -1.060883       0.029050      -0.006812       0.034413       0.045548       0.014045       0.006163       0.014447       0.001878       0.072904      -0.027134      -0.004751       0.031885             12.129781      15.402576      -7.004933       5.063032      11.044237      -1.877728       9.942530          -0.000002
          404              C      11.191432       3.003830       6.779254      -0.081617      31.498767 0.38374249E+03  0.87343461E+04                                 8.578725                            6.494933       0.126539       2.015523                    0.999789      28.314495      79.785129       0.652792       0.412231      -1.068151      -0.012111      -0.026871      -0.012272       0.031927       0.003673       0.022206       0.025964      -0.013790      -0.048819      -0.039136       0.002889       0.036247              9.886232      11.085427      -1.776587       3.799328      10.700098       1.817068       7.873171           0.000003
          405              C      11.176508       0.697709       5.954470      -0.158198      35.399939 0.44852606E+03  0.10630352E+05                                 9.365379                            7.090706       0.218837       2.043565                    0.999680      29.595074      85.503401       0.614785       0.420361      -1.061401      -0.005674      -0.003634       0.013084       0.014717      -0.005285      -0.004362      -0.000032      -0.003137      -0.030863      -0.011679       0.000692       0.010987             11.099235      13.248233      -2.304615       4.688298      11.437224       1.076076       8.612248          -0.000000
          406              C      19.739565       7.769100      23.738516      -0.044666      36.588395 0.38104092E+03  0.86296137E+04                                 9.612252                            6.489890       0.064620       2.037599                    0.999485      26.520394      73.760289       0.652457       0.414509      -1.070133      -0.013733      -0.021671       0.023535       0.034816      -0.011642       0.011350       0.006616       0.019165      -0.029231      -0.021481      -0.000445       0.021926             13.950906      18.340577       7.901054      -5.984935       9.944742      -3.058229      13.567398          -0.000000
          407              C      24.182032      19.263462      25.222683      -0.096167      38.023577 0.44640684E+03  0.10593273E+05                                 9.953406                            7.119069      -0.070015       1.937754                    0.999566      30.037709      87.526982       0.606261       0.425742      -1.055468       0.013346       0.031867       0.011093       0.036286       0.029610      -0.015556      -0.003173       0.010729      -0.057911      -0.028879      -0.014049       0.042928             13.929303       8.928094       0.659441      -1.906536      22.929178       7.519730       9.930637           0.000001
          408              C       6.834233       5.875012       1.385890      -0.147854      35.296508 0.41974686E+03  0.98040550E+04                                 9.349990                            6.879338       0.098050       2.006024                    0.999615      29.339356      84.693010       0.620227       0.422802      -1.057773      -0.016168      -0.007413      -0.010239       0.020523       0.001823       0.000729       0.026693      -0.021267       0.025541      -0.019416      -0.014809       0.034225             10.937009       4.628353       0.174335       0.269185      15.217905      -0.852400      12.964770          -0.000000
          409              C       4.335884       2.771989       5.759770       0.132547      34.004595 0.36522802E+03  0.82123574E+04                                 9.221265                            6.450704      -0.019173       2.014247                    0.999581      25.696440      72.013057       0.637560       0.427249      -1.058437       0.034649       0.027854      -0.020296       0.048870      -0.005924      -0.017498       0.000371       0.014963       0.019005      -0.015758      -0.007654       0.023411             11.632982      10.560585      -0.532315      -5.263585      12.695533       5.183012      11.642827           0.000001
          410              C       6.704199       4.491288       1.375877       0.136143      31.710235 0.33533785E+03  0.74058096E+04                                 8.836401                            6.213237      -0.047431       2.012481                    0.999590      25.315455      71.084518       0.642439       0.431702      -1.052162      -0.014189       0.002210       0.055692       0.057513       0.002310      -0.007084      -0.010227       0.007041      -0.019114      -0.014938       0.001502       0.013435             10.808207       4.404763       0.315840       0.139037      16.765499      -1.671209      11.254358           0.000000
          411              C      21.366034      18.279105       0.523649      -0.158970      34.426774 0.44474235E+03  0.10554505E+05                                 9.260726                            7.116237       0.023803       1.984321                    0.999014      29.842269      87.245883       0.604440       0.426996      -1.053635      -0.003314       0.002746      -0.004864       0.006495       0.002439       0.004926      -0.011339       0.010321       0.009492      -0.015367       0.003706       0.011661             11.039875      12.525946      -4.400130      -2.073978       7.487074       0.121280      13.106606          -0.000001
          412              C      12.125134       6.720026      25.496004       0.279831      30.814232 0.33264447E+03  0.73233838E+04                                 8.778970                            6.225455       0.071643       2.046318                    0.999538      24.665190      68.899662       0.636768       0.436911      -1.050180       0.038484      -0.023111       0.022902       0.050395      -0.029800       0.011273      -0.019483       0.004225      -0.046765      -0.028892      -0.016463       0.045355             12.175414      15.136732      -6.994314       5.090717      11.084733      -1.819782      10.304777          -0.000000
          413              C      16.966228       3.263613      30.394275      -0.229989      37.347311 0.47059981E+03  0.11294450E+05                                 9.718080                            7.227601       0.040444       1.970671                    0.999546      30.817220      89.755163       0.613091       0.416263      -1.063423       0.023500      -0.000401       0.022862       0.032788      -0.007140      -0.024556       0.016650       0.029908       0.032946      -0.028052      -0.011570       0.039621             12.667871      11.960082      -3.352920       4.435365       7.074077      -2.047454      18.969453           0.000002
          414              C      14.266194      19.854497      -0.007046       0.133274      33.088452 0.35315323E+03  0.78773655E+04                                 9.047307                            6.341032       0.004193       2.024847                    0.999632      25.452236      71.130829       0.643132       0.426961      -1.058216       0.043055       0.025584      -0.014265       0.052075       0.004165       0.016659       0.004112       0.003124      -0.034607      -0.021332       0.002139       0.019193             11.380262      13.847574       4.049322       3.590192       6.063759       0.610647      14.229453           0.000000
          415              C      13.587462      19.426244       1.127403       0.147815      33.130698 0.34362638E+03  0.76224570E+04                                 9.065822                            6.275773      -0.028931       2.015956                    0.999592      25.348990      70.944158       0.642419       0.429813      -1.055095      -0.004335      -0.019800       0.053532       0.057241      -0.006335       0.012218      -0.005697      -0.019618       0.028589      -0.020247       0.001250       0.018997             11.649160      17.281721       5.436264       2.566314       6.722919       0.311410      10.942839           0.000000
          416              C      12.359602      18.785170       1.001683      -0.173237      37.352629 0.45433507E+03  0.10815851E+05                                 9.705776                            7.171280       0.014639       1.972920                    0.999342      30.085400      87.458989       0.606140       0.424471      -1.057538       0.016015      -0.010732      -0.016738       0.025530       0.023212      -0.012744      -0.020033       0.031434       0.026563      -0.036095      -0.002718       0.038813             11.687924      15.411579       4.297985       2.035615       6.685704      -0.180298      12.966488           0.000001
          417              C      22.470713      20.929282      36.827520      -0.078777      30.536118 0.40052608E+03  0.92089206E+04                                 8.422119                            6.659133       0.147203       2.022860                    0.999785      28.452717      80.423010       0.641641       0.415179      -1.066889       0.020520       0.009046       0.000245       0.022427       0.034203       0.006751      -0.003261       0.049599       0.028105      -0.047561       0.009277       0.038284              9.561812      11.699902       2.906510       1.221366       5.640361      -0.207557      11.345172           0.000003
          418              C      23.150298      21.357535      35.693070      -0.093342      31.062134 0.40609023E+03  0.93685316E+04                                 8.503117                            6.690655       0.126011       2.012172                    0.999788      28.730287      81.328780       0.642260       0.413377      -1.068116       0.005233       0.003463       0.022707       0.023558       0.031745       0.014535      -0.000964       0.037880       0.100667      -0.054490       0.013236       0.041255              9.694649      12.381570       3.367598       0.878854       5.869003      -0.197407      10.833373           0.000004
          419              C      24.378158      21.998198      35.818791      -0.165258      35.749975 0.44203088E+03  0.10449228E+05                                 9.415308                            7.047416       0.091273       1.998773                    0.999585      29.823912      86.347917       0.614945       0.421346      -1.059669      -0.014721       0.003163       0.008396       0.017240       0.010508      -0.015637      -0.012630       0.010350       0.069053      -0.023427      -0.011243       0.034669             11.137165      13.884245       3.969277       2.106165       6.386063       0.018941      13.141186           0.000002
          420              C      27.703583      13.621331       7.845095       0.081670      34.488434 0.41943188E+03  0.98105821E+04                                10.044461                            7.390441      -0.713724       1.808552                    0.996034      26.762291      77.714684       0.536244       0.488327      -1.018715       0.000300      -0.000255      -0.003484       0.003506       0.003030       0.001340       0.006163       0.005762       0.007491      -0.008206       0.000721       0.007484             14.501677      12.261173      -0.114609      -0.495253      16.736492      -1.961894      14.507367           0.000000
          421              C      29.517675      12.870974      25.109572      -0.177040      37.795727 0.45333284E+03  0.10791481E+05                                 9.799536                            7.165832       0.031436       1.979441                    0.999340      30.117337      87.694233       0.605752       0.424764      -1.056822      -0.011981      -0.002521       0.008353       0.014822      -0.007232       0.019435      -0.000444      -0.005240      -0.029596      -0.024634       0.004907       0.019728             11.703917      12.376611      -1.611766       5.189870      12.016680       2.716209      10.718461          -0.000000
          422              C      25.128502       8.206455      23.371368       0.136759      32.891800 0.35057332E+03  0.78057821E+04                                 8.993235                            6.314585       0.007456       2.025061                    0.999607      25.443259      71.050356       0.644951       0.426523      -1.058449      -0.042970       0.028316      -0.015730       0.053811      -0.006615      -0.004782      -0.009010      -0.020511       0.030163      -0.019106       0.002135       0.016970             11.072339      11.099421       0.726605       0.575964      14.687887      -5.726237       7.429709          -0.000001
          423              C      29.784138      13.942401      25.941402      -0.093311      33.145761 0.42132619E+03  0.98241266E+04                                 8.929232                            6.848050       0.070209       1.988024                    0.999746      29.212860      83.529800       0.629338       0.417394      -1.063998      -0.031700       0.007764      -0.014320       0.035640      -0.016064       0.047925       0.010233       0.004618      -0.033631      -0.056068       0.007997       0.048070             10.229367       9.661804      -1.112605       3.655772      11.646170       3.089970       9.380126           0.000001
          424              C      26.535424       8.330431      23.556796       0.149618      33.586492 0.36003943E+03  0.80699036E+04                                 9.153077                            6.423909      -0.034392       2.013575                    0.999622      25.502233      71.445126       0.635782       0.429813      -1.056447       0.054512       0.026302      -0.002373       0.060573       0.014287      -0.009477      -0.001142      -0.005985      -0.032007      -0.017366      -0.004099       0.021465             11.514742      11.965193      -2.714490       2.749693      14.025518      -6.322721       8.553515          -0.000001
          425              C      27.241657       7.323401      24.203940      -0.168628      37.328141 0.45559302E+03  0.10870027E+05                                 9.743544                            7.197046       0.036984       1.981245                    0.999169      30.190159      88.304658       0.602129       0.426347      -1.054747      -0.016752      -0.003361      -0.001998       0.017203       0.001296       0.012054      -0.015693       0.045971      -0.076814      -0.037033      -0.001098       0.038131             11.582826      13.566571      -0.622847       1.863384      13.110240      -5.152106       8.071666          -0.000004
          426              C      24.781020      15.484860       4.741399      -0.232979      37.207543 0.44186978E+03  0.10468568E+05                                 9.743038                            7.039585       0.020456       1.971250                    0.999383      30.503165      89.080469       0.614727       0.420563      -1.057721      -0.021861       0.021757      -0.027219       0.041136      -0.016903      -0.027447       0.013145       0.008589      -0.035409      -0.030455      -0.010054       0.040509             12.886296      13.136940      -5.367365       5.011946       8.974518      -2.726789      16.547430           0.000000
          427              C      29.059361      15.155272      25.982197      -0.104006      33.203444 0.42600228E+03  0.99503808E+04                                 8.923886                            6.873297       0.111419       2.003041                    0.999722      29.208276      83.309076       0.630563       0.415862      -1.066071       0.003125      -0.019771      -0.014269       0.024582      -0.012335       0.038193       0.030728      -0.028842      -0.055750      -0.062309       0.020656       0.041653             10.281706      10.501386      -0.996783       4.123010      11.175711       2.704360       9.168022           0.000005
          428              C      26.578059       6.188400      24.654531      -0.086177      31.163316 0.40355283E+03  0.93031851E+04                                 8.541945                            6.680099       0.132716       2.015264                    0.999796      28.696640      81.425720       0.640735       0.414664      -1.066395      -0.015315       0.016561      -0.007490       0.023768      -0.007153       0.013856      -0.036196      -0.003136      -0.089156      -0.050791       0.008561       0.042230              9.585216      11.356770       0.356648       1.031605      10.686895      -3.732643       6.711982          -0.000006
          429              C      27.912506      15.295700      25.184855      -0.161528      37.025681 0.45908443E+03  0.10955984E+05                                 9.669641                            7.197718       0.102460       2.000995                    0.999441      30.069301      87.484404       0.606483       0.423183      -1.058475       0.006975      -0.003241      -0.002166       0.007990      -0.018993       0.009541       0.011984      -0.025605      -0.059360      -0.031215      -0.002341       0.033556             11.452980      11.193396      -0.934615       4.577723      12.559480       3.810529      10.606064           0.000003
          430              C      28.409190      13.061742      24.276628       0.144830      33.200979 0.35040246E+03  0.78101240E+04                                 9.089186                            6.330355      -0.041557       2.009250                    0.999566      25.527953      71.596108       0.640759       0.428865      -1.055770       0.006757      -0.046427      -0.006567       0.047373       0.017707       0.003237       0.000109      -0.013271       0.004705      -0.020008       0.001657       0.018350             11.455515      13.480505      -0.956680       6.861488       9.527747       2.245420      11.358294           0.000000
          431              C      25.207375       6.060611      24.457606      -0.093054      31.614311 0.40510729E+03  0.93442976E+04                                 8.619564                            6.691514       0.131727       2.014284                    0.999789      28.744725      81.479685       0.640648       0.414486      -1.066932       0.012112       0.024241       0.000906       0.027114       0.013211       0.002638      -0.038757      -0.001869      -0.111992      -0.057883       0.014215       0.043668              9.738923      11.392707      -0.345288       1.411125      10.979372      -3.883242       6.844690          -0.000005
          432              C      23.280305      16.859581       6.426941      -0.059485      32.319141 0.36807389E+03  0.83647979E+04                                 8.966000                            6.494876      -0.138532       1.935353                    0.999660      28.591022      82.871238       0.627116       0.429772      -1.047737       0.033862      -0.026174      -0.010288       0.044018       0.013973      -0.028748       0.015481      -0.005430      -0.019061      -0.041142       0.015136       0.026005             11.831400      13.866587      -5.391985       5.498234       8.218351      -2.848848      13.409262          -0.000000
          433              C      24.501569       7.068464      23.810462      -0.166527      35.828118 0.43739373E+03  0.10316547E+05                                 9.426588                            7.015704       0.087408       1.996946                    0.999622      29.814342      86.337621       0.615380       0.421989      -1.058837       0.012618       0.001089       0.018427       0.022359       0.008561       0.004574      -0.003544       0.052592      -0.051616      -0.022552      -0.013999       0.036551             10.958955      11.893526       0.037350       1.139043      13.425880      -5.031173       7.557459          -0.000003
          434              C      20.214936      13.194087      25.204882      -0.098240      32.137407 0.41183705E+03  0.95500671E+04                                 8.744134                            6.761391       0.153486       2.019169                    0.999798      28.957362      82.620237       0.634523       0.416273      -1.064521       0.025234       0.009652      -0.013946       0.030404       0.010541      -0.031962       0.012452       0.017537      -0.081795      -0.047685       0.009122       0.038564              9.978816      11.008315       1.769240      -3.396883      11.264033       1.994333       7.664100           0.000002
          435              C      24.350419      16.190884       6.923888      -0.244374      35.738731 0.45305558E+03  0.10778033E+05                                 9.450369                            7.103581       0.163198       2.014753                    0.999623      30.516388      88.688127       0.616430       0.417671      -1.061792      -0.032220       0.033891      -0.001528       0.046787      -0.006030       0.012459       0.005392       0.012285       0.099996      -0.026970      -0.009884       0.036854             12.304971      14.183514      -5.877099       4.924080       9.125719      -2.773826      13.605682           0.000000
          436              C      27.232264      12.263004       7.287327      -0.072955      29.025219 0.37929359E+03  0.86827409E+04                                 8.485831                            6.538632      -0.429388       1.863949                    0.996766      28.578333      83.074426       0.632988       0.422697      -1.052334       0.080149      -0.031069       0.037336       0.093718      -0.031884       0.004324      -0.007174      -0.003977      -0.096067      -0.033032      -0.015756       0.048788             11.872881       7.135182      -1.640289      -0.350544      20.212151       2.774966       8.271311           0.000000
          437              C      25.169003      18.037066      18.780166      -0.093356      31.345483 0.38654831E+03  0.88042635E+04                                 8.530554                            6.505990       0.171093       2.032259                    0.999801      28.273302      79.401959       0.654881       0.410633      -1.070401       0.009493      -0.015515      -0.010110       0.020809      -0.005503       0.003726       0.003127      -0.076138       0.050765      -0.047168       0.016561       0.030607              9.754160       4.348284       0.064250      -0.284216      12.528326      -0.398288      12.385870          -0.000001
          438              C      25.256401      17.314854      17.574883      -0.090593      32.740612 0.42283290E+03  0.98732866E+04                                 8.875712                            6.865930       0.104655       2.000703                    0.999769      29.197694      83.690397       0.627411       0.418082      -1.062997      -0.003751      -0.009018       0.037739       0.038982      -0.008765       0.007239      -0.020983      -0.060177       0.092751      -0.047048       0.000469       0.046579             10.111590       4.556663      -0.288146      -0.073996      12.455283       0.327671      13.322823          -0.000000
          439              C       6.753233       7.394692       5.869914      -0.078583      47.518101 0.48797878E+03  0.11712583E+05                                11.422943                            7.312831      -0.039031       1.976416                    0.999206      28.483544      80.564476       0.620945       0.410962      -1.076456      -0.003594       0.037869       0.015720       0.041159      -0.012414       0.021708       0.006758      -0.004240      -0.026420      -0.030303       0.008447       0.021857             19.212619       9.644071      -1.335564       1.378128      35.194217      12.259482      12.799569           0.000000
          440              C      28.009270      13.494636       9.350031      -0.075594      28.849300 0.38695951E+03  0.89458963E+04                                 8.534454                            6.682552      -0.465011       1.855411                    0.995983      29.041350      86.190627       0.612206       0.432763      -1.041103      -0.083505      -0.038003       0.004238       0.091843       0.014802      -0.025802      -0.017896       0.035142       0.019382      -0.029800      -0.014750       0.044550             11.757438       8.606265       0.828461      -2.545222       8.495712      -2.111089      18.170337           0.000000
          441              C      23.664009      16.206924       4.376105      -0.092495      32.489318 0.39622685E+03  0.91795957E+04                                 9.021616                            6.747128      -0.022034       1.965086                    0.999794      29.449289      86.416094       0.613622       0.430849      -1.046221       0.030508      -0.011150       0.034617       0.047470       0.028241       0.012038      -0.011329      -0.007311       0.049199      -0.041399       0.020014       0.021386             11.325141      13.329823      -5.598172       2.507824       8.459246      -1.303409      12.186355          -0.000001
          442              C      21.990641      12.536051      23.848660       0.126399      33.798392 0.38058576E+03  0.86523558E+04                                 9.218929                            6.606245      -0.021231       2.010180                    0.999604      26.037967      73.541731       0.626522       0.430019      -1.055985       0.016653      -0.048535      -0.009799       0.052240      -0.015295      -0.014158       0.007685       0.023361      -0.012615      -0.017203      -0.011922       0.029125             11.524401      15.252437       1.739812      -6.154305       9.909957       1.049613       9.410809          -0.000000
          443              C      23.090593      10.532521      18.185312       0.145059      32.831927 0.37284976E+03  0.84584785E+04                                 9.129428                            6.593226      -0.122893       1.982511                    0.999653      25.998192      74.075551       0.617525       0.437213      -1.048456       0.040121       0.028562      -0.022373       0.054092       0.012374       0.010693       0.004205       0.016090      -0.014231      -0.012902      -0.009101       0.022004             11.591134      12.354075       3.858241       4.389365       6.629683       1.265336      15.789644          -0.000000
          444              C      26.846643      12.940148      11.369343       0.276733      32.420490 0.34601930E+03  0.76833519E+04                                 9.074566                            6.344907       0.018916       2.027230                    0.999649      24.845327      69.407119       0.632229       0.436296      -1.051908       0.008933       0.001601      -0.046069       0.046954       0.002834      -0.029450      -0.006340       0.009198       0.141972      -0.030347      -0.028709       0.059055             12.916630      10.338754       2.697207      -4.300161       6.332966      -2.205910      22.078170           0.000000
          445              C      28.965549      14.037566       7.074456      -0.079601      27.252307 0.37081409E+03  0.84597934E+04                                 8.141122                            6.492842      -0.379351       1.882433                    0.996827      28.595811      83.595967       0.629735       0.426329      -1.047726       0.002833       0.066415       0.056895       0.087499       0.029099       0.010925       0.026316      -0.040516      -0.028830      -0.031253      -0.021867       0.053120             10.579365      12.142072       4.496694      -1.960200      11.761654      -1.917054       7.834368          -0.000001
          446              C      27.584213      13.383177      13.539224      -0.070873      32.709396 0.38755570E+03  0.89043711E+04                                 9.015999                            6.635592       0.013944       1.982296                    0.999719      28.759785      83.282545       0.625721       0.426046      -1.052080      -0.008758      -0.001018      -0.039010       0.039994      -0.001845       0.019643       0.007815      -0.010903      -0.063883      -0.032972       0.014301       0.018670             11.743733      10.454079       2.556930      -3.672720       6.034264      -2.607725      18.742855           0.000001
          447              C      25.111435      15.489391       6.034946       0.282028      31.776569 0.33246986E+03  0.73101128E+04                                 8.964525                            6.212373       0.030296       2.033836                    0.999696      24.547273      68.267511       0.639941       0.435305      -1.052364       0.042986      -0.019286       0.014927       0.049422      -0.024853       0.028186      -0.019889       0.025241      -0.045519      -0.032897      -0.019993       0.052890             12.834100      14.112936      -6.487559       6.430055       9.516072      -3.947484      14.873291           0.000000
          448              C      26.582096      14.646864       7.708991      -0.075165      28.324648 0.37915934E+03  0.87141121E+04                                 8.411335                            6.603376      -0.385972       1.879357                    0.996960      28.821080      85.063796       0.617964       0.431262      -1.042838       0.005504      -0.018264      -0.086719       0.088792      -0.002734       0.022220      -0.009993      -0.000483       0.070042      -0.023013      -0.013247       0.036260             11.579773      11.549747      -4.043732       4.021328      11.143368      -3.816603      12.046204           0.000000
          449              C      28.110736      10.024720       7.006218       0.293010      34.216084 0.32407583E+03  0.70834756E+04                                 9.412481                            6.131601       0.007301       2.025821                    0.999608      24.479776      67.982920       0.644131       0.435043      -1.052027       0.000034       0.048656       0.026278       0.055298      -0.007127      -0.005517       0.018379      -0.050777      -0.018260      -0.024101      -0.013557       0.037658             14.676959       8.459217      -2.925419       0.826766      27.155443       6.981792       8.416216           0.000000
          450              C      22.698359      10.335993      16.851713      -0.159544      33.534946 0.42793506E+03  0.10059811E+05                                 9.097879                            6.970194       0.070236       2.004999                    0.998607      29.498187      85.874207       0.611999       0.425739      -1.054253       0.001696      -0.000573       0.002732       0.003266      -0.001821      -0.004142      -0.006700       0.005032      -0.000803      -0.009504       0.002751       0.006752             10.843779      12.089279       3.965227       2.102102       6.886221       0.434962      13.555837          -0.000000
          451              C      26.471466      12.825614      14.055085      -0.056828      39.096927 0.43492051E+03  0.10177709E+05                                10.051314                            6.941984      -0.030560       1.993427                    0.999356      27.601649      77.953076       0.629908       0.415517      -1.069827      -0.003171      -0.000564      -0.045856       0.045969       0.008227      -0.001293      -0.005622       0.006997       0.008252      -0.011501       0.001315       0.010186             14.300915      11.141167       2.726851      -3.443422       6.634218      -2.616401      25.127359           0.000000
          452              C      26.305195      12.802676      15.566325       0.569617      24.400931 0.25359684E+03  0.52647293E+04                                 7.816450                            5.637252       0.021855       2.060752                    0.999586      22.499424      62.876602       0.627844       0.469918      -1.021872      -0.020753      -0.007542       0.056100       0.060289      -0.057701      -0.001836      -0.006331      -0.039892      -0.196258      -0.066229      -0.027637       0.093866             10.602942       7.801034       1.804691      -2.005242       5.536717      -1.849928      18.471076           0.000000
          453              C      22.391396       9.943525      19.244478       0.138626      32.573521 0.36917893E+03  0.83594001E+04                                 9.073554                            6.561536      -0.162736       1.970212                    0.999606      26.042245      74.272824       0.618533       0.437326      -1.047775      -0.005146      -0.013368       0.055430       0.057251       0.000821       0.015680       0.004163       0.011518       0.056399      -0.015878      -0.011375       0.027253             11.519625      14.958604       5.646831       3.464596       7.799112       0.980536      11.801159          -0.000001
          454              C      27.036359       9.634083       6.271923      -0.251496      39.646525 0.46739048E+03  0.11190218E+05                                10.115555                            7.190524       0.028234       1.964294                    0.999764      31.036703      90.073325       0.616701       0.414832      -1.065102      -0.017418      -0.042018      -0.016208       0.048286      -0.035156       0.017908       0.013333       0.007239      -0.087379      -0.047358      -0.002809       0.050167             14.408189       8.645755      -0.703615       1.419485      24.781732       8.021080       9.797079           0.000002
          455              C      22.493723      13.839788      23.980685       0.149155      32.705341 0.35455816E+03  0.79285613E+04                                 8.994239                            6.381233      -0.056260       2.004383                    0.999601      25.566409      71.894484       0.635984       0.430678      -1.054326       0.039128       0.035136       0.001877       0.052622       0.006852      -0.014599      -0.010763       0.038110      -0.017788      -0.023032      -0.007656       0.030688             10.953476      11.746990      -0.993556      -5.016886      11.552864       3.923841       9.560575          -0.000000
          456              C      12.319103      18.030623       5.039938       0.588822      25.162963 0.23695705E+03  0.48403089E+04                                 8.017749                            5.445418      -0.063229       2.036613                    0.999519      22.112226      61.453364       0.638967       0.469271      -1.021424       0.042209       0.030970      -0.013407       0.054042      -0.061105       0.041756      -0.018300       0.014336      -0.085922      -0.059155      -0.032506       0.091661             11.809381      15.256584       6.711414      -6.045481       9.597526      -2.874005      10.574031          -0.000000
          457              C       6.697807       5.999899       5.252439       0.602666      23.626844 0.22185858E+03  0.44680830E+04                                 7.729712                            5.291547      -0.025426       2.056899                    0.999496      21.837841      60.712375       0.642600       0.473282      -1.016933       0.002048      -0.049388      -0.011788       0.050816       0.023867      -0.062321      -0.038541       0.061277       0.091585      -0.062066      -0.037433       0.099499             11.581768       6.590914      -1.096742       1.123583      19.773728       6.111931       8.380663          -0.000000
          458              C      32.116203      17.599318       6.960603      -0.079910      35.213259 0.41060450E+03  0.95216608E+04                                 9.399266                            6.768771       0.047618       1.984211                    0.999577      28.935372      82.765553       0.631233       0.418434      -1.062327      -0.016881      -0.026850       0.001951       0.031776       0.005759       0.019971       0.015540      -0.019803      -0.002925      -0.026517      -0.002390       0.028908             12.873436      16.200295       6.127643      -7.135956       9.796972      -2.490361      12.623043          -0.000002
          459              C      11.263912      17.235627       5.722314      -0.059266      42.482860 0.43093444E+03  0.10031441E+05                                10.584685                            6.857772      -0.021935       1.996207                    0.999369      27.355126      76.310568       0.642936       0.409248      -1.077091      -0.026280      -0.021834       0.017336       0.038314       0.002876      -0.000928       0.006466       0.006542       0.028508      -0.011099      -0.000531       0.011630             16.678191      22.258130      10.269063      -9.575201      13.555630      -4.354841      14.220814          -0.000001
          460              C      31.084460      16.864466       7.577337      -0.234996      39.945620 0.47693012E+03  0.11505172E+05                                10.238516                            7.327226      -0.037822       1.949963                    0.999056      30.907190      90.775182       0.601467       0.422139      -1.057815       0.035733       0.024342      -0.005641       0.043603      -0.005387      -0.013022       0.014241       0.000348       0.089006      -0.020311      -0.017270       0.037581             13.927690      16.987455       7.113315      -5.998914      11.728712      -2.127383      13.066904          -0.000001
          461              C       9.654478      15.387200       5.736406      -0.247974      36.994064 0.45290296E+03  0.10727824E+05                                 9.557067                            7.024174       0.154474       2.007820                    0.999838      30.415432      86.987959       0.632970       0.408523      -1.072232       0.030730       0.012623      -0.035604       0.048697       0.027921      -0.002400       0.028885      -0.023967       0.006638      -0.040558      -0.002813       0.043371             12.528269      15.409650       6.364299      -6.009941      10.816603      -1.958439      11.358553          -0.000003
          462              C      21.711373      17.685093       4.646830       0.624092      21.193487 0.20382062E+03  0.40168464E+04                                 7.173493                            5.087919       0.082844       2.105983                    0.999538      21.030715      57.751261       0.652537       0.476281      -1.015798      -0.044271       0.023339      -0.018931       0.053507       0.068914      -0.016254      -0.003670      -0.081890      -0.136637      -0.065344      -0.038438       0.103782              9.878378      12.992462      -5.047957       3.978269       7.025772      -2.349625       9.616899           0.000000
          463              C      27.778197      13.460025      12.203770      -0.239530      35.533126 0.44967478E+03  0.10711788E+05                                 9.482575                            7.124781       0.085922       1.994449                    0.999068      30.680127      90.159862       0.607389       0.423327      -1.054850       0.002845       0.010280       0.049872       0.051000       0.015420      -0.013104      -0.003763       0.011495      -0.016128      -0.016665      -0.008101       0.024766             12.196879      10.366121       2.634277      -2.500442       6.451891      -1.962934      19.772624           0.000001
          464              C      27.027831       8.354864       5.678553      -0.089946      39.039641 0.45036622E+03  0.10703700E+05                                10.111092                            7.129647      -0.111001       1.923823                    0.999508      30.043684      87.420971       0.608887       0.423254      -1.057721       0.022734       0.022503       0.024320       0.040183       0.003062       0.033744       0.007795       0.050156      -0.014240      -0.029806      -0.019569       0.049375             14.502466       8.615515      -2.251452       0.838301      25.353375       7.603757       9.538508           0.000002
          465              C      25.397094      15.297942      18.720829       0.135273      32.776806 0.35860840E+03  0.80434666E+04                                 9.060349                            6.423337       0.012843       2.027007                    0.999604      25.635761      72.243707       0.632923       0.431452      -1.053653       0.015834      -0.034653      -0.028829       0.047777      -0.004817       0.005198      -0.009251      -0.029533      -0.053130      -0.020855      -0.005786       0.026642             11.315656       4.691221      -0.170989      -0.426383      12.886976      -4.042275      16.368773           0.000000
          466              C      25.520727      12.322970      13.229930      -0.084950      33.557997 0.42770122E+03  0.10093512E+05                                 9.258859                            7.050876      -0.105560       1.938720                    0.999588      29.785783      88.030909       0.595425       0.435890      -1.043848       0.017512       0.016728      -0.020790       0.031917       0.001661      -0.009588      -0.012662       0.007179      -0.068013      -0.028903       0.009269       0.019633             11.608300      10.615829       2.619779      -1.702675       6.204735      -1.135429      18.004336           0.000001
          467              C      20.860834       8.997477      17.740656      -0.092771      31.176458 0.43503217E+03  0.10270173E+05                                 8.729111                            7.043758       0.160912       2.030874                    0.999221      29.321643      85.579406       0.606640       0.427680      -1.052913       0.016464       0.018588      -0.002879       0.024997       0.020388       0.005868       0.000625       0.014492       0.019133      -0.025093       0.004722       0.020372             10.076176      10.990545       3.750716       1.604953       6.963463       0.145767      12.274521          -0.000001
          468              C      21.594138       9.589249      16.699291      -0.080518      30.638420 0.41705229E+03  0.97744654E+04                                 8.685005                            6.935691      -0.037314       1.968792                    0.999070      29.324111      86.197785       0.604204       0.432534      -1.046498      -0.000534       0.001325       0.031660       0.031692       0.000919       0.005050       0.008858       0.010217       0.050402      -0.015924      -0.004385       0.020309             10.070871      11.326234       3.857797       1.543283       6.853389       0.123233      12.032991          -0.000001
          469              C       7.782845       9.132314       7.245421      -0.237160      41.950161 0.47294717E+03  0.11364568E+05                                10.510730                            7.255058      -0.051869       1.935558                    0.999484      31.113667      90.664496       0.610753       0.417350      -1.062762       0.002670      -0.047044      -0.007776       0.047757       0.012684       0.045267       0.024980       0.026929      -0.011340      -0.045306      -0.015903       0.061209             15.053065       9.916011      -3.390345       1.290283      25.751225       6.702914       9.491958           0.000001
          470              C      25.426937      15.933929      17.456951      -0.169021      37.102214 0.46645763E+03  0.11176012E+05                                 9.701885                            7.259755       0.078089       1.998327                    0.999061      30.014377      87.488019       0.603349       0.423704      -1.058183       0.012994      -0.005657       0.002065       0.014321      -0.007591       0.003984       0.004160      -0.020491       0.042083      -0.020520       0.005012       0.015508             11.588230       5.132475      -0.367740      -0.590106      12.839417      -1.739793      16.792797           0.000000
          471              C      21.922428      14.817358      24.709788      -0.158325      34.583934 0.39905482E+03  0.92092070E+04                                 9.227632                            6.721878       0.087208       2.011223                    0.999377      28.960631      83.260752       0.625081       0.424600      -1.056019       0.003053      -0.005984       0.005158       0.008469       0.002489      -0.001914       0.006935      -0.012231      -0.021093      -0.010447      -0.001888       0.012335             10.872722      11.692714       1.183999      -4.203451      12.177745       2.755158       8.747708           0.000001
          472              C      10.686221      16.141676       5.160095      -0.073960      34.338568 0.40354646E+03  0.93252539E+04                                 9.232346                            6.717999      -0.051033       1.953057                    0.999610      28.946822      82.877868       0.632006       0.419389      -1.060841      -0.029540      -0.006186       0.033324       0.044960      -0.014236      -0.006986       0.014897       0.002440       0.075870      -0.027797      -0.005467       0.033264             12.127350      15.398097       7.001604      -5.062889      11.040772      -1.876653       9.943182          -0.000002
          473              C      20.784101      14.456197      25.322072      -0.083348      31.540713 0.38439713E+03  0.87529326E+04                                 8.584391                            6.498675       0.127055       2.015371                    0.999800      28.343491      79.882388       0.652878       0.412003      -1.068304       0.010377      -0.026600      -0.011893       0.030930      -0.004164      -0.021090       0.025995      -0.014097      -0.047611      -0.038023       0.001919       0.036104              9.893128      11.092364       1.774187      -3.803383      10.706789       1.820591       7.880231           0.000003
          474              C      20.799021      12.150076      24.497288      -0.158743      35.385809 0.44835747E+03  0.10624591E+05                                 9.359366                            7.086320       0.223152       2.044633                    0.999623      29.592280      85.468069       0.615418       0.419999      -1.061707       0.006135      -0.004825       0.012999       0.015162       0.005116       0.004242      -0.000255      -0.002110      -0.031597      -0.011812       0.001017       0.010795             11.091409      13.235653       2.305328      -4.682132      11.434405       1.075105       8.604169          -0.000000
          475              C      22.894467      16.864763       5.195698      -0.044971      36.608501 0.38122176E+03  0.86349912E+04                                 9.616004                            6.491428       0.062241       2.037010                    0.999485      26.529733      73.798930       0.652361       0.414509      -1.070101       0.013598      -0.022273       0.021752       0.033973       0.011464      -0.011889       0.006243       0.019304      -0.032515      -0.021760      -0.000863       0.022623             13.959115      18.356586      -7.909548       5.992223       9.952648      -3.064122      13.568110          -0.000000
          476              C       7.793503       7.811095       6.679865      -0.098723      38.118539 0.44773833E+03  0.10633210E+05                                 9.971223                            7.130908      -0.070460       1.937087                    0.999592      30.081667      87.700949       0.605577       0.425889      -1.055334      -0.012567       0.031717       0.010928       0.035823      -0.029941       0.015535      -0.003636       0.009903      -0.056507      -0.028645      -0.014422       0.043067             13.956919       8.942653      -0.658600       1.910281      22.977412       7.538208       9.950693           0.000001
          477              C      25.141291      17.327379      19.928708      -0.150725      35.379097 0.42104364E+03  0.98417181E+04                                 9.362422                            6.888570       0.097312       2.005427                    0.999661      29.385549      84.852152       0.620012       0.422632      -1.057903       0.016615      -0.007313      -0.011013       0.021233      -0.002044      -0.000759       0.026955      -0.019314       0.025105      -0.020219      -0.013775       0.033994             10.951424       4.634043      -0.174677      -0.269200      15.240746      -0.856074      12.979485          -0.000000
          478              C      27.639647      14.224356      24.302588       0.130306      34.044192 0.36574247E+03  0.82263692E+04                                 9.225392                            6.453179      -0.021118       2.013551                    0.999561      25.717643      72.070292       0.637779       0.426976      -1.058665      -0.033025       0.028250      -0.019383       0.047586       0.007049       0.016905       0.000455       0.015231       0.019235      -0.016335      -0.006812       0.023147             11.638192      10.568353       0.530382       5.267508      12.698739       5.182419      11.647483           0.000001
          479              C      25.271325      15.943655      19.918695       0.137911      31.697447 0.33514598E+03  0.74011983E+04                                 8.837460                            6.213795      -0.055146       2.010009                    0.999597      25.308839      71.085632       0.641988       0.432027      -1.051867       0.013939       0.002765       0.056312       0.058077      -0.002738       0.007015      -0.009909       0.006753      -0.015423      -0.013904       0.000540       0.013364             10.809535       4.405104      -0.316160      -0.139039      16.766455      -1.673223      11.257048           0.000000
          480              C      21.267990       9.183442      19.066467      -0.158039      34.375398 0.44390915E+03  0.10529716E+05                                 9.249863                            7.107789       0.027038       1.985448                    0.998998      29.818322      87.153005       0.605031       0.426782      -1.053775       0.002016       0.002640      -0.006286       0.007110      -0.002588      -0.004234      -0.010954       0.008095       0.011637      -0.014300       0.002801       0.011499             11.026236      12.508723       4.394268       2.064323       7.478642       0.116922      13.091344          -0.000001
          481              C      30.508900      15.815689       6.953186       0.280886      30.782212 0.33223931E+03  0.73121785E+04                                 8.773409                            6.221896       0.072414       2.046973                    0.999550      24.648190      68.839661       0.636920       0.436944      -1.050168      -0.038496      -0.023029       0.022039       0.049980       0.030833      -0.011090      -0.019045       0.003033      -0.046563      -0.028802      -0.017177       0.045979             12.166635      15.124331       6.987716      -5.086794      11.076886      -1.818134      10.298688          -0.000000
          482              C      25.667813      12.359276      11.851457      -0.229504      37.357249 0.47072771E+03  0.11299022E+05                                 9.721280                            7.229994       0.044417       1.971781                    0.999545      30.819853      89.787870       0.612770       0.416426      -1.063250      -0.023978      -0.000465       0.024031       0.033950       0.007416       0.024042       0.016208       0.029361       0.035948      -0.027584      -0.011669       0.039253             12.672076      11.962790       3.352674      -4.435269       7.075727      -2.047165      18.977711           0.000002
          483              C      28.367830      10.758834      18.535772       0.133125      33.072153 0.35295727E+03  0.78720100E+04                                 9.045409                            6.340002      -0.000749       2.023464                    0.999644      25.443818      71.106040       0.643065       0.427059      -1.058140      -0.043136       0.026399      -0.014946       0.052735      -0.003648      -0.017421       0.004706       0.003499      -0.033326      -0.021793       0.002043       0.019750             11.377073      13.840382      -4.046731      -3.585994       6.061833       0.608767      14.229003           0.000000
          484              C      29.046564      10.330581      19.670221       0.150698      33.053514 0.34275675E+03  0.75988090E+04                                 9.055439                            6.270199      -0.026372       2.017129                    0.999564      25.312037      70.834368       0.642301       0.430138      -1.054832       0.003976      -0.020598       0.053686       0.057639       0.005175      -0.012233      -0.004928      -0.019042       0.031438      -0.020091       0.001620       0.018471             11.632974      17.251597      -5.425509      -2.560858       6.713911       0.309722      10.933414           0.000000
          485              C      30.274423       9.689507      19.544501      -0.173842      37.342132 0.45427131E+03  0.10813386E+05                                 9.701431                            7.168721       0.013616       1.972746                    0.999386      30.084988      87.438976       0.606541       0.424228      -1.057745      -0.014720      -0.010775      -0.018555       0.026021      -0.023013       0.012215      -0.019385       0.030798       0.026832      -0.035569      -0.002286       0.037855             11.681178      15.399233      -4.293655      -2.033767       6.681778      -0.180698      12.962523           0.000001
          486              C      30.821842       9.476915      18.284702      -0.081419      30.595491 0.40159763E+03  0.92397807E+04                                 8.433601                            6.668981       0.142328       2.021142                    0.999754      28.488584      80.553037       0.641027       0.415297      -1.066807      -0.020931       0.010199      -0.000263       0.023285      -0.033067      -0.006243      -0.003749       0.048191       0.024882      -0.045768       0.008477       0.037291              9.573878      11.709873      -2.907306      -1.222044       5.646239      -0.208890      11.365522           0.000003
          487              C      30.142255       9.905168      17.150252      -0.093715      31.046816 0.40582929E+03  0.93607002E+04                                 8.497818                            6.685880       0.131192       2.013587                    0.999789      28.726470      81.301398       0.642889       0.413052      -1.068361      -0.005571       0.003698       0.024090       0.025000      -0.031954      -0.013627      -0.002017       0.037851       0.098638      -0.054421       0.014617       0.039804              9.688408      12.370923      -3.364341      -0.880132       5.864685      -0.196491      10.829615           0.000004
          488              C      28.914396      10.545831      17.275973      -0.166452      35.776141 0.44246009E+03  0.10461395E+05                                 9.416474                            7.047920       0.097354       2.000213                    0.999564      29.844065      86.400679       0.615335       0.420997      -1.059941       0.014278       0.002810       0.008013       0.016612      -0.010516       0.016263      -0.012682       0.009138       0.068754      -0.023028      -0.012002       0.035030             11.138667      13.886336      -3.970110      -2.105918       6.386647       0.018715      13.143017           0.000002
          489              N      14.388992      12.245284      16.421149      -0.216019      39.972758 0.47644124E+03  0.11232683E+05                                 9.631932                            6.963970       0.181076       2.081164                    0.999340      27.354885      73.752422       0.680607       0.381712      -1.109667       0.039994      -0.010472       0.118041       0.125071      -0.032774       0.010169      -0.004187       0.026888      -0.178046      -0.060362      -0.005664       0.066026             12.262223      13.095130      -3.303072      -1.476664       6.618558      -1.055352      17.072980           0.000000
          490              N      18.482284      11.703503      18.378529      -0.236043      40.086202 0.51705811E+03  0.12470453E+05                                 9.773004                            7.326468       0.110082       2.053496                    0.998742      28.142684      77.314818       0.652352       0.389297      -1.101717       0.086001       0.069714      -0.067815       0.129827      -0.007835       0.028348       0.008369      -0.009967       0.218884      -0.052497      -0.027468       0.079965             12.643504      16.776158       5.821130       0.767028       8.561807      -0.580164      12.592546          -0.000000
          491              N      15.460172      11.598084      16.936268      -0.007253      32.547277 0.40277626E+03  0.90880634E+04                                 8.432141                            6.401148       0.199986       2.113240                    0.998937      25.146334      65.912934       0.711566       0.381490      -1.111952      -0.132891       0.075356       0.100693       0.182969       0.009087       0.040343      -0.031743      -0.024366       0.035274      -0.057255       0.006014       0.051240             10.712353      13.234820      -3.747477      -0.831145       6.555751      -0.619757      12.346487           0.000000
          492              N      15.427132      11.521755      18.257259      -0.176038      36.998174 0.44879129E+03  0.10414178E+05                                 9.170544                            6.760040       0.191319       2.099410                    0.999243      26.505969      70.684485       0.691258       0.381843      -1.110599      -0.078129       0.041114      -0.071854       0.113831       0.013167      -0.037722       0.013870      -0.015050       0.124118      -0.052695      -0.006002       0.058697             11.811435      16.413350      -5.454912       0.820146       7.537569      -1.313966      11.483386           0.000000
          493              N      18.524917      11.857423      17.040108      -0.002950      32.032782 0.41740878E+03  0.95345449E+04                                 8.426496                            6.572921       0.040359       2.057594                    0.998494      25.613316      68.294347       0.690846       0.388138      -1.103453       0.115000       0.068831       0.111932       0.174618      -0.002395      -0.041876      -0.024868      -0.016462       0.036932      -0.050621       0.000066       0.050555             10.708419      12.386735       3.535795       1.992601       6.961273      -0.172775      12.777249          -0.000000
          494              N      19.572648      12.590218      16.698178      -0.224841      39.030350 0.50647809E+03  0.12154322E+05                                 9.590764                            7.248579       0.091130       2.049926                    0.998794      27.932455      76.586942       0.656084       0.389024      -1.101728      -0.041330      -0.033324       0.122268       0.133297       0.041794       0.007540       0.007443       0.029130      -0.143597      -0.048901      -0.020227       0.069127             12.219298      11.779958       3.145534       2.300780       7.224046      -0.871252      17.653890          -0.000000
          495              N      19.837615      11.149171      14.033576      -0.201524      36.097930 0.48970377E+03  0.11637946E+05                                 9.052553                            7.117515       0.146834       2.072963                    0.999121      27.447771      74.572027       0.664368       0.387931      -1.103952      -0.027929      -0.110603      -0.041750       0.121475       0.020100      -0.029475      -0.019837       0.085931      -0.000834      -0.051482      -0.013305       0.064787             10.624290      11.028830       0.066970      -3.251667      12.507649       2.524382       8.336393          -0.000000
          496              N      18.843390      10.337055      14.372167      -0.019499      32.424319 0.43230083E+03  0.99458143E+04                                 8.456495                            6.680883       0.129678       2.082836                    0.998552      25.810440      68.709637       0.687605       0.387180      -1.105891       0.138507      -0.048057      -0.118952       0.188794       0.028015       0.029120       0.000788      -0.078206      -0.032265      -0.058743       0.003658       0.055085             10.330116      12.338911       1.104928      -3.146515      10.811374       1.681550       7.840063          -0.000000
          497              N      18.980671       9.079554      13.839247      -0.250818      41.150334 0.53054839E+03  0.12837522E+05                                 9.858388                            7.366454       0.244609       2.091693                    0.999357      28.180206      76.741501       0.659974       0.383551      -1.109347       0.072222       0.104451      -0.025469       0.129518      -0.042934      -0.015425       0.047230      -0.064514      -0.001862      -0.055044      -0.027979       0.083023             12.350868      15.794226       3.665560      -4.137583      12.593013       1.142484       8.665364          -0.000000
          498              N      15.998423       8.801116      13.683858      -0.196674      37.572834 0.47036284E+03  0.11047849E+05                                 9.281117                            6.937218       0.172449       2.085262                    0.999260      27.019276      72.582469       0.679661       0.383680      -1.108842      -0.088686       0.080197      -0.018536       0.120997       0.030731      -0.009308       0.035481      -0.059397       0.024921      -0.055973      -0.001576       0.057549             11.551781      13.564175      -2.409260       5.461379      10.995641       1.407163      10.095526           0.000000
          499              N      15.793780       9.992856      14.236063      -0.010622      32.850518 0.40701091E+03  0.92138448E+04                                 8.489125                            6.433079       0.164906       2.097441                    0.998979      25.350755      66.704281       0.709591       0.381297      -1.111346      -0.100412      -0.066771      -0.138702       0.183791      -0.028850      -0.025116      -0.016596      -0.031994      -0.094673      -0.055306       0.006502       0.048803             10.708653      11.583758      -1.100193       4.481016      10.788685       2.478380       9.753516           0.000000
          500              N      14.719403      10.638647      13.747274      -0.215632      38.672330 0.47874337E+03  0.11299791E+05                                 9.450765                            6.997705       0.197817       2.086747                    0.999231      27.388081      73.867289       0.676548       0.383566      -1.108400       0.056962      -0.104445      -0.040453       0.125658      -0.008844       0.041228      -0.034528       0.077124       0.026504      -0.061680      -0.009932       0.071612             11.581687      11.031511      -1.597320       3.624680      13.524200       3.872257      10.189350           0.000000
          501              N      15.800176      13.418512      14.156700      -0.230097      39.634884 0.50550954E+03  0.12082800E+05                                 9.590565                            7.198363       0.197700       2.083238                    0.999220      27.699597      74.933319       0.666651       0.384388      -1.108920       0.125478       0.052622      -0.012141       0.136606      -0.062010       0.033091      -0.012571      -0.000770       0.021841      -0.068795      -0.005460       0.074255             11.868797      15.052028       1.421354       0.218923      12.636379      -4.620147       7.917985          -0.000001
          502              N      16.972611      12.860420      14.567238      -0.010838      32.338128 0.40409309E+03  0.91247451E+04                                 8.375214                            6.406528       0.213026       2.115786                    0.998918      25.218101      66.115084       0.712150       0.380886      -1.112450      -0.009445       0.161014      -0.085371       0.182491       0.002263      -0.004732       0.025982       0.094998      -0.007567      -0.058487       0.009293       0.049193             10.480175      12.941688      -0.260053       1.096693      11.249297      -3.968167       7.249541          -0.000000
          503              N      18.008617      13.615869      14.297254      -0.189300      37.062803 0.44275445E+03  0.10252589E+05                                 9.180192                            6.713166       0.175970       2.090354                    0.999361      26.682067      71.379809       0.692967       0.381701      -1.109271      -0.114542       0.011285      -0.031721       0.119387       0.039713      -0.025361      -0.003532      -0.052920       0.001766      -0.055901       0.003672       0.052229             11.749411      15.630211      -2.647595       2.568328      11.961276      -4.480357       7.656748          -0.000001
          504              N      17.133557       8.929603      18.098532      -0.206713      35.886144 0.47928412E+03  0.11335712E+05                                 9.023551                            7.039048       0.190493       2.089460                    0.999043      27.352522      74.273293       0.668012       0.387673      -1.103505       0.000292      -0.090245      -0.083066       0.122655       0.009211       0.005102      -0.041460       0.023521       0.124868      -0.053580      -0.006591       0.060171             10.650256       5.512478      -0.937581      -0.583689      14.426956       0.158710      12.011332           0.000000
          505              N      17.247602       9.017317      16.785330      -0.014815      31.621184 0.40694679E+03  0.92323122E+04                                 8.319310                            6.477841       0.152972       2.094748                    0.998613      25.493546      67.636631       0.698199       0.386682      -1.105023      -0.006856      -0.169528       0.092504       0.193245       0.003606      -0.006151       0.052501       0.041809       0.065608      -0.064487       0.010243       0.054244             10.179548       5.349464      -0.503966      -0.031316      12.571788      -0.994097      12.617391           0.000000
          506              N      17.375076       7.844839      16.206423      -0.200282      37.096200 0.45366043E+03  0.10592072E+05                                 9.230804                            6.836949       0.174220       2.086007                    0.999380      27.057747      73.198035       0.678939       0.386389      -1.103506      -0.031862       0.027779       0.116067       0.123525      -0.001138       0.001906       0.007112      -0.050457      -0.169753      -0.057107       0.003108       0.053998             11.446672       5.239224      -0.148720       0.036299      12.049095      -1.227790      17.051699           0.000000
          507              N      28.245056       3.149621      34.963967      -0.214137      39.842116 0.47467117E+03  0.11179189E+05                                 9.606939                            6.947744       0.190537       2.084956                    0.999343      27.308978      73.560857       0.681966       0.381352      -1.110063      -0.040076      -0.010307       0.118463       0.125482       0.032451      -0.008918      -0.004105       0.027141      -0.179874      -0.060747      -0.005154       0.065901             12.228472      13.065941       3.296127       1.473846       6.603930      -1.049859      17.015544           0.000000
          508              N      24.151768       2.607840      36.921347      -0.234504      39.993298 0.51568910E+03  0.12428881E+05                                 9.757624                            7.316647       0.112870       2.055154                    0.998727      28.105432      77.179565       0.652822       0.389285      -1.101753      -0.086200       0.069450      -0.067579       0.129694       0.006721      -0.027698       0.007926      -0.009669       0.219666      -0.051372      -0.028539       0.079911             12.621130      16.742473      -5.807806      -0.768921       8.547476      -0.577693      12.573440          -0.000000
          509              N      27.173877       2.502421      35.479086      -0.009888      32.728304 0.40520263E+03  0.91583026E+04                                 8.469007                            6.424590       0.192294       2.109564                    0.998949      25.218027      66.198222       0.709436       0.381988      -1.111376       0.132816       0.075034       0.099775       0.182278      -0.010000      -0.040529      -0.031356      -0.025226       0.033202      -0.057897       0.007439       0.050458             10.765604      13.309079       3.770841       0.842250       6.584147      -0.620504      12.403587           0.000000
          510              N      27.206920       2.426092      36.800077      -0.174389      36.929531 0.44784781E+03  0.10386584E+05                                 9.158174                            6.751911       0.194684       2.100744                    0.999263      26.482392      70.597028       0.691846       0.381728      -1.110708       0.077670       0.041286      -0.073602       0.114693      -0.013682       0.037960       0.013899      -0.014227       0.126134      -0.053187      -0.006211       0.059398             11.794181      16.387538       5.445646      -0.815142       7.527785      -1.310507      11.467221           0.000000
          511              N      24.109132       2.761760      35.582926      -0.003714      32.118581 0.41864279E+03  0.95707887E+04                                 8.445155                            6.585276       0.039914       2.056766                    0.998542      25.648514      68.440274       0.689710       0.388451      -1.103116      -0.114946       0.068800       0.112749       0.175095       0.002454       0.042053      -0.024728      -0.016158       0.036554      -0.050693       0.000144       0.050549             10.735789      12.421151      -3.546399      -2.002770       6.976171      -0.171192      12.810047          -0.000000
          512              N      23.061402       3.494555      35.240996      -0.223758      38.934852 0.50502982E+03  0.12110270E+05                                 9.574272                            7.237225       0.091128       2.050639                    0.998775      27.892856      76.436168       0.656766       0.388918      -1.101859       0.040967      -0.033451       0.121475       0.132490      -0.041784      -0.007662       0.007127       0.029707      -0.142960      -0.048644      -0.020450       0.069094             12.196868      11.761621      -3.140873      -2.297687       7.213078      -0.867092      17.615904          -0.000000
          513              N      22.796429       2.053508      32.576394      -0.199938      36.029841 0.48858136E+03  0.11604060E+05                                 9.039465                            7.107806       0.150354       2.074362                    0.999132      27.419464      74.460400       0.665070       0.387762      -1.104125       0.029030      -0.111771      -0.040791       0.122472      -0.021470       0.029404      -0.021070       0.088257      -0.003256      -0.053230      -0.013293       0.066523             10.608741      11.015129      -0.067986       3.247306      12.486197       2.518630       8.324898          -0.000000
          514              N      34.449159      21.789422      32.914985      -0.022642      32.554579 0.43426134E+03  0.10003785E+05                                 8.483640                            6.699420       0.123371       2.080122                    0.998505      25.868065      68.942417       0.686023       0.387574      -1.105438      -0.137136      -0.048672      -0.118349       0.187567      -0.027220      -0.029806       0.000090      -0.077489      -0.030998      -0.059003       0.005015       0.053988             10.366868      12.386546      -1.107114       3.162086      10.846759       1.689432       7.867301          -0.000000
          515              N      34.311877      20.531921      32.382065      -0.250583      41.146239 0.53051630E+03  0.12836927E+05                                 9.857765                            7.366172       0.249149       2.093093                    0.999347      28.182803      76.756442       0.659975       0.383545      -1.109319      -0.072598       0.105760      -0.025328       0.130757       0.043499       0.015088       0.047665      -0.065503      -0.002865      -0.055814      -0.028028       0.083841             12.349719      15.792260      -3.663883       4.136977      12.591662       1.143352       8.665235          -0.000000
          516              N      37.294125      20.253483      32.226676      -0.198302      37.645860 0.47144524E+03  0.11079989E+05                                 9.292759                            6.945244       0.171065       2.084366                    0.999251      27.051958      72.699821       0.679240       0.383685      -1.108803       0.087884       0.081206      -0.017425       0.120920      -0.030709       0.009707       0.035244      -0.060713       0.024737      -0.056383      -0.001264       0.057648             11.566952      13.581445       2.412057      -5.468950      11.011228       1.410294      10.108182           0.000000
          517              N      37.498769      21.445223      32.778881      -0.011198      32.824493 0.40666668E+03  0.92038357E+04                                 8.483423                            6.429449       0.164961       2.097812                    0.998973      25.343142      66.669853       0.709963       0.381189      -1.111457       0.100703      -0.066016      -0.137808       0.183004       0.029191       0.025652      -0.017091      -0.031667      -0.095722      -0.056239       0.007040       0.049199             10.700678      11.573217       1.099266      -4.475122      10.783145       2.477405       9.745672           0.000000
          518              N      38.573145      22.091014      32.290092      -0.216937      38.750463 0.47979716E+03  0.11331468E+05                                 9.465366                            7.006496       0.200025       2.086893                    0.999217      27.418780      73.984637       0.675931       0.383685      -1.108257      -0.058233      -0.105178      -0.040254       0.126783       0.009486      -0.040631      -0.034822       0.076776       0.022968      -0.061440      -0.009775       0.071215             11.601706      11.047027       1.601538      -3.628613      13.553718       3.881916      10.204373           0.000000
          519              N      26.833869       4.322849      32.699518      -0.230057      39.626527 0.50535903E+03  0.12078294E+05                                 9.589223                            7.197178       0.196770       2.082934                    0.999215      27.696959      74.923173       0.666722       0.384376      -1.108929      -0.125404       0.052721      -0.012331       0.136593       0.061466      -0.033057      -0.013376      -0.000777       0.020921      -0.067916      -0.006376       0.074292             11.867196      15.046918      -1.419662      -0.220307      12.637110      -4.620489       7.917559          -0.000001
          520              N      25.661434       3.764757      33.110056      -0.010660      32.384138 0.40471227E+03  0.91430756E+04                                 8.386681                            6.414061       0.206377       2.113435                    0.998937      25.233852      66.192228       0.711228       0.381198      -1.112119       0.009621       0.161528      -0.085759       0.183135      -0.002007       0.004524       0.026142       0.095179      -0.008417      -0.058595       0.009210       0.049385             10.496291      12.959185       0.261870      -1.099539      11.268441      -3.976953       7.261248          -0.000000
          521              N      24.625428       4.520206      32.840072      -0.189257      37.006528 0.44204947E+03  0.10231265E+05                                 9.167726                            6.705384       0.179633       2.091728                    0.999314      26.662287      71.288483       0.693809       0.381424      -1.109572       0.114221       0.011099      -0.031668       0.119048      -0.039105       0.025071      -0.003521      -0.051774       0.000256      -0.054847       0.003254       0.051593             11.731615      15.603196       2.641024      -2.562622      11.945146      -4.473382       7.646501          -0.000001
          522              N      36.158998      20.381970      36.641350      -0.208076      35.941353 0.48015476E+03  0.11362194E+05                                 9.034599                            7.046916       0.184352       2.087244                    0.999001      27.377711      74.376718       0.667386       0.387836      -1.103318      -0.000330      -0.089229      -0.082210       0.121328      -0.009778      -0.005514      -0.041415       0.023124       0.125154      -0.053745      -0.006502       0.060246             10.664020       5.519000       0.939519       0.584846      14.446430       0.160151      12.026629           0.000000
          523              N      36.044951      20.469684      35.328148      -0.014237      31.603862 0.40669880E+03  0.92250994E+04                                 8.315590                            6.475375       0.155217       2.095644                    0.998646      25.485252      67.604481       0.698425       0.386623      -1.105087       0.006121      -0.169642       0.093362       0.193732      -0.003002       0.006335       0.051803       0.041145       0.065747      -0.063567       0.009748       0.053819             10.174718       5.348000       0.503732       0.031667      12.565013      -0.992291      12.611141           0.000000
          524              N      35.917475      19.297206      34.749241      -0.199588      37.089814 0.45358698E+03  0.10590147E+05                                 9.230805                            6.837251       0.175340       2.086338                    0.999365      27.054362      73.193066       0.678783       0.386486      -1.103414       0.032644       0.027110       0.116064       0.123578       0.001847      -0.001860       0.007083      -0.051200      -0.172054      -0.057863       0.003082       0.054781             11.446556       5.239556       0.148328      -0.036728      12.048571      -1.225738      17.051541           0.000000
          525              N      14.388982      19.755113       2.121669      -0.214137      39.842115 0.47467117E+03  0.11179189E+05                                 9.606939                            6.947744       0.190537       2.084956                    0.999343      27.308978      73.560856       0.681966       0.381352      -1.110063       0.040076       0.010307      -0.118463       0.125482       0.032451      -0.008918      -0.004105       0.027141      -0.179874      -0.060747      -0.005154       0.065901             12.228472      13.065941       3.296127       1.473846       6.603930      -1.049859      17.015544           0.000000
          526              N      18.482270      20.296894       0.164289      -0.234504      39.993298 0.51568910E+03  0.12428881E+05                                 9.757624                            7.316647       0.112869       2.055154                    0.998727      28.105432      77.179565       0.652822       0.389285      -1.101753       0.086200      -0.069450       0.067579       0.129694       0.006721      -0.027698       0.007926      -0.009669       0.219666      -0.051372      -0.028539       0.079911             12.621130      16.742473      -5.807806      -0.768921       8.547476      -0.577693      12.573440          -0.000000
          527              N      15.460161      20.402313       1.606550      -0.009888      32.728305 0.40520263E+03  0.91583026E+04                                 8.469007                            6.424590       0.192294       2.109564                    0.998949      25.218027      66.198222       0.709436       0.381988      -1.111376      -0.132816      -0.075034      -0.099775       0.182278      -0.010000      -0.040529      -0.031356      -0.025226       0.033202      -0.057897       0.007439       0.050458             10.765604      13.309079       3.770842       0.842250       6.584147      -0.620504      12.403587           0.000000
          528              N      15.427118      20.478642       0.285559      -0.174389      36.929531 0.44784780E+03  0.10386584E+05                                 9.158174                            6.751911       0.194684       2.100744                    0.999263      26.482392      70.597027       0.691846       0.381728      -1.110708      -0.077670      -0.041286       0.073602       0.114693      -0.013682       0.037960       0.013899      -0.014227       0.126134      -0.053187      -0.006211       0.059398             11.794181      16.387537       5.445646      -0.815142       7.527785      -1.310507      11.467221           0.000000
          529              N      18.524906      20.142974       1.502710      -0.003714      32.118581 0.41864279E+03  0.95707888E+04                                 8.445155                            6.585277       0.039914       2.056766                    0.998542      25.648514      68.440274       0.689710       0.388451      -1.103116       0.114946      -0.068800      -0.112749       0.175095       0.002454       0.042053      -0.024728      -0.016158       0.036554      -0.050693       0.000144       0.050549             10.735789      12.421151      -3.546399      -2.002770       6.976171      -0.171192      12.810047          -0.000000
          530              N      19.572636      19.410179       1.844640      -0.223758      38.934852 0.50502982E+03  0.12110270E+05                                 9.574272                            7.237225       0.091128       2.050639                    0.998775      27.892856      76.436167       0.656766       0.388918      -1.101859      -0.040967       0.033451      -0.121475       0.132490      -0.041784      -0.007662       0.007127       0.029707      -0.142960      -0.048644      -0.020450       0.069094             12.196867      11.761621      -3.140873      -2.297687       7.213078      -0.867092      17.615903          -0.000000
          531              N       9.179104       0.303196       4.509242      -0.199938      36.029841 0.48858136E+03  0.11604060E+05                                 9.039465                            7.107806       0.150354       2.074362                    0.999132      27.419464      74.460400       0.665070       0.387762      -1.104125      -0.029030       0.111771       0.040791       0.122472      -0.021470       0.029404      -0.021070       0.088257      -0.003256      -0.053230      -0.013293       0.066523             10.608742      11.015129      -0.067986       3.247306      12.486197       2.518630       8.324898          -0.000000
          532              N       8.184879       1.115312       4.170651      -0.022642      32.554579 0.43426134E+03  0.10003785E+05                                 8.483640                            6.699420       0.123371       2.080122                    0.998505      25.868065      68.942417       0.686023       0.387574      -1.105438       0.137136       0.048672       0.118349       0.187567      -0.027220      -0.029806       0.000090      -0.077489      -0.030998      -0.059003       0.005015       0.053988             10.366868      12.386546      -1.107114       3.162086      10.846759       1.689432       7.867301          -0.000000
          533              N       8.322161       2.372813       4.703571      -0.250583      41.146239 0.53051631E+03  0.12836927E+05                                 9.857765                            7.366172       0.249149       2.093093                    0.999347      28.182803      76.756442       0.659975       0.383545      -1.109319       0.072598      -0.105760       0.025328       0.130757       0.043499       0.015088       0.047665      -0.065503      -0.002865      -0.055814      -0.028028       0.083841             12.349719      15.792260      -3.663883       4.136977      12.591662       1.143352       8.665235          -0.000000
          534              N       5.339913       2.651251       4.858960      -0.198302      37.645860 0.47144524E+03  0.11079989E+05                                 9.292759                            6.945244       0.171065       2.084366                    0.999251      27.051958      72.699821       0.679240       0.383685      -1.108803      -0.087884      -0.081206       0.017425       0.120920      -0.030709       0.009707       0.035244      -0.060713       0.024737      -0.056383      -0.001264       0.057648             11.566952      13.581445       2.412057      -5.468950      11.011228       1.410294      10.108182           0.000000
          535              N       5.135269       1.459511       4.306755      -0.011198      32.824493 0.40666668E+03  0.92038358E+04                                 8.483423                            6.429449       0.164960       2.097812                    0.998973      25.343142      66.669853       0.709963       0.381189      -1.111457      -0.100703       0.066016       0.137808       0.183004       0.029191       0.025652      -0.017091      -0.031667      -0.095722      -0.056239       0.007040       0.049199             10.700678      11.573217       1.099266      -4.475122      10.783145       2.477405       9.745672           0.000000
          536              N       4.060893       0.813720       4.795544      -0.216937      38.750463 0.47979716E+03  0.11331468E+05                                 9.465366                            7.006496       0.200025       2.086893                    0.999217      27.418780      73.984637       0.675931       0.383685      -1.108257       0.058233       0.105178       0.040254       0.126783       0.009486      -0.040631      -0.034822       0.076776       0.022968      -0.061440      -0.009775       0.071215             11.601706      11.047027       1.601538      -3.628613      13.553718       3.881916      10.204373           0.000000
          537              N      15.800169      18.581885       4.386118      -0.230057      39.626525 0.50535901E+03  0.12078293E+05                                 9.589224                            7.197179       0.196770       2.082934                    0.999215      27.696958      74.923172       0.666722       0.384376      -1.108929       0.125404      -0.052721       0.012331       0.136593       0.061466      -0.033057      -0.013376      -0.000777       0.020921      -0.067916      -0.006376       0.074292             11.867196      15.046918      -1.419662      -0.220307      12.637111      -4.620489       7.917559          -0.000001
          538              N      16.972604      19.139977       3.975580      -0.010660      32.384138 0.40471227E+03  0.91430756E+04                                 8.386681                            6.414061       0.206377       2.113435                    0.998937      25.233852      66.192228       0.711228       0.381198      -1.112119      -0.009621      -0.161528       0.085759       0.183135      -0.002007       0.004524       0.026142       0.095179      -0.008417      -0.058595       0.009210       0.049385             10.496291      12.959185       0.261870      -1.099539      11.268441      -3.976953       7.261248          -0.000000
          539              N      18.008610      18.384528       4.245564      -0.189257      37.006528 0.44204947E+03  0.10231264E+05                                 9.167726                            6.705384       0.179633       2.091728                    0.999314      26.662287      71.288482       0.693809       0.381424      -1.109572      -0.114221      -0.011099       0.031668       0.119048      -0.039105       0.025071      -0.003521      -0.051774       0.000256      -0.054847       0.003254       0.051593             11.731614      15.603196       2.641024      -2.562622      11.945146      -4.473382       7.646501          -0.000001
          540              N       6.475040       2.522764       0.444286      -0.208076      35.941353 0.48015476E+03  0.11362194E+05                                 9.034599                            7.046916       0.184352       2.087244                    0.999001      27.377711      74.376718       0.667386       0.387836      -1.103318       0.000330       0.089229       0.082210       0.121328      -0.009778      -0.005514      -0.041415       0.023124       0.125154      -0.053745      -0.006502       0.060246             10.664020       5.519000       0.939519       0.584846      14.446430       0.160151      12.026629           0.000000
          541              N       6.589087       2.435050       1.757488      -0.014237      31.603862 0.40669880E+03  0.92250994E+04                                 8.315590                            6.475375       0.155217       2.095644                    0.998646      25.485252      67.604481       0.698425       0.386623      -1.105087      -0.006121       0.169642      -0.093362       0.193732      -0.003002       0.006335       0.051803       0.041145       0.065747      -0.063567       0.009748       0.053819             10.174718       5.348000       0.503732       0.031667      12.565013      -0.992291      12.611141           0.000000
          542              N       6.716563       3.607528       2.336395      -0.199588      37.089815 0.45358699E+03  0.10590147E+05                                 9.230805                            6.837251       0.175340       2.086338                    0.999365      27.054362      73.193067       0.678783       0.386486      -1.103414      -0.032644      -0.027110      -0.116064       0.123578       0.001847      -0.001860       0.007083      -0.051200      -0.172054      -0.057863       0.003082       0.054781             11.446556       5.239556       0.148328      -0.036728      12.048571      -1.225738      17.051542           0.000000
          543              N      28.245046      10.659450      20.664487      -0.216019      39.972755 0.47644121E+03  0.11232682E+05                                 9.631932                            6.963970       0.181076       2.081164                    0.999340      27.354884      73.752418       0.680607       0.381712      -1.109667      -0.039994       0.010472      -0.118041       0.125071      -0.032774       0.010169      -0.004187       0.026888      -0.178046      -0.060362      -0.005664       0.066026             12.262222      13.095129      -3.303072      -1.476664       6.618558      -1.055352      17.072979           0.000000
          544              N      24.151754      11.201231      18.707107      -0.236043      40.086202 0.51705811E+03  0.12470453E+05                                 9.773004                            7.326468       0.110082       2.053496                    0.998742      28.142684      77.314819       0.652352       0.389297      -1.101717      -0.086001      -0.069714       0.067815       0.129827      -0.007835       0.028348       0.008369      -0.009967       0.218884      -0.052497      -0.027468       0.079965             12.643504      16.776158       5.821131       0.767029       8.561808      -0.580163      12.592546          -0.000000
          545              N      27.173866      11.306650      20.149368      -0.007253      32.547277 0.40277626E+03  0.90880633E+04                                 8.432140                            6.401148       0.199986       2.113240                    0.998937      25.146334      65.912933       0.711566       0.381490      -1.111952       0.132891      -0.075356      -0.100693       0.182969       0.009087       0.040343      -0.031743      -0.024366       0.035274      -0.057255       0.006014       0.051240             10.712352      13.234820      -3.747477      -0.831145       6.555751      -0.619757      12.346487           0.000000
          546              N      27.206906      11.382979      18.828377      -0.176038      36.998173 0.44879128E+03  0.10414178E+05                                 9.170544                            6.760040       0.191319       2.099410                    0.999243      26.505969      70.684483       0.691258       0.381843      -1.110599       0.078129      -0.041114       0.071854       0.113831       0.013167      -0.037722       0.013870      -0.015050       0.124118      -0.052695      -0.006002       0.058697             11.811434      16.413349      -5.454911       0.820145       7.537569      -1.313965      11.483385           0.000000
          547              N      24.109121      11.047311      20.045528      -0.002950      32.032782 0.41740879E+03  0.95345451E+04                                 8.426496                            6.572921       0.040359       2.057594                    0.998494      25.613316      68.294347       0.690846       0.388138      -1.103453      -0.115000      -0.068831      -0.111932       0.174618      -0.002395      -0.041876      -0.024868      -0.016462       0.036932      -0.050621       0.000066       0.050555             10.708420      12.386736       3.535795       1.992602       6.961273      -0.172775      12.777250          -0.000000
          548              N      23.061390      10.314516      20.387458      -0.224841      39.030342 0.50647799E+03  0.12154318E+05                                 9.590762                            7.248577       0.091131       2.049926                    0.998794      27.932453      76.586926       0.656085       0.389024      -1.101728       0.041330       0.033324      -0.122268       0.133297       0.041794       0.007540       0.007443       0.029130      -0.143598      -0.048901      -0.020226       0.069127             12.219294      11.779955       3.145533       2.300779       7.224044      -0.871252      17.653884          -0.000001
          549              N      22.796423      11.755563      23.052060      -0.201524      36.097930 0.48970377E+03  0.11637946E+05                                 9.052553                            7.117515       0.146834       2.072963                    0.999121      27.447771      74.572027       0.664368       0.387931      -1.103952       0.027929       0.110603       0.041750       0.121475       0.020100      -0.029475      -0.019837       0.085931      -0.000834      -0.051482      -0.013305       0.064787             10.624290      11.028830       0.066970      -3.251667      12.507649       2.524382       8.336393          -0.000000
          550              N      23.790648      12.567679      22.713469      -0.019499      32.424319 0.43230083E+03  0.99458143E+04                                 8.456495                            6.680883       0.129679       2.082836                    0.998552      25.810440      68.709637       0.687605       0.387180      -1.105891      -0.138507       0.048057       0.118952       0.188794       0.028015       0.029120       0.000788      -0.078206      -0.032265      -0.058743       0.003658       0.055085             10.330116      12.338911       1.104928      -3.146515      10.811374       1.681550       7.840063          -0.000000
          551              N      23.653367      13.825180      23.246389      -0.250818      41.150334 0.53054839E+03  0.12837522E+05                                 9.858388                            7.366454       0.244609       2.091693                    0.999357      28.180206      76.741501       0.659974       0.383551      -1.109347      -0.072222      -0.104451       0.025469       0.129518      -0.042934      -0.015425       0.047230      -0.064514      -0.001862      -0.055044      -0.027979       0.083023             12.350868      15.794226       3.665560      -4.137583      12.593013       1.142484       8.665364          -0.000000
          552              N      26.635615      14.103618      23.401778      -0.196674      37.572834 0.47036284E+03  0.11047849E+05                                 9.281117                            6.937218       0.172449       2.085262                    0.999260      27.019276      72.582469       0.679661       0.383680      -1.108842       0.088686      -0.080197       0.018536       0.120997       0.030731      -0.009308       0.035481      -0.059397       0.024921      -0.055973      -0.001576       0.057549             11.551781      13.564175      -2.409260       5.461379      10.995641       1.407162      10.095526           0.000000
          553              N      26.840258      12.911878      22.849573      -0.010622      32.850518 0.40701091E+03  0.92138447E+04                                 8.489125                            6.433079       0.164906       2.097441                    0.998979      25.350755      66.704281       0.709591       0.381297      -1.111346       0.100412       0.066771       0.138702       0.183791      -0.028850      -0.025116      -0.016596      -0.031994      -0.094673      -0.055306       0.006502       0.048803             10.708653      11.583758      -1.100193       4.481016      10.788685       2.478380       9.753516           0.000000
          554              N      27.914635      12.266087      23.338362      -0.215632      38.672332 0.47874339E+03  0.11299791E+05                                 9.450765                            6.997705       0.197817       2.086747                    0.999231      27.388082      73.867290       0.676548       0.383566      -1.108400      -0.056962       0.104445       0.040453       0.125658      -0.008844       0.041228      -0.034528       0.077124       0.026504      -0.061680      -0.009932       0.071612             11.581687      11.031511      -1.597320       3.624679      13.524200       3.872257      10.189350           0.000000
          555              N      26.833862       9.486222      22.928936      -0.230097      39.634884 0.50550954E+03  0.12082800E+05                                 9.590565                            7.198363       0.197700       2.083238                    0.999220      27.699597      74.933319       0.666651       0.384388      -1.108920      -0.125478      -0.052622       0.012141       0.136606      -0.062010       0.033091      -0.012571      -0.000770       0.021841      -0.068795      -0.005460       0.074255             11.868797      15.052028       1.421354       0.218923      12.636379      -4.620147       7.917985          -0.000001
          556              N      25.661427      10.044314      22.518398      -0.010838      32.338128 0.40409309E+03  0.91247451E+04                                 8.375214                            6.406528       0.213026       2.115786                    0.998918      25.218101      66.115084       0.712150       0.380886      -1.112450       0.009445      -0.161014       0.085371       0.182491       0.002263      -0.004732       0.025982       0.094998      -0.007567      -0.058487       0.009293       0.049193             10.480175      12.941688      -0.260053       1.096693      11.249297      -3.968167       7.249541          -0.000000
          557              N      24.625421       9.288865      22.788382      -0.189300      37.062804 0.44275447E+03  0.10252589E+05                                 9.180192                            6.713166       0.175970       2.090354                    0.999361      26.682068      71.379809       0.692967       0.381701      -1.109271       0.114542      -0.011285       0.031721       0.119387       0.039713      -0.025361      -0.003532      -0.052920       0.001766      -0.055901       0.003672       0.052229             11.749411      15.630210      -2.647595       2.568328      11.961275      -4.480356       7.656747          -0.000001
[truncated: 36,003 more chars]
