# Supplementary material for: A collection of forcefield precursors for metal–organic frameworks
Source: RSC Adv. 2019 Nov 13;9(63):36492–507. doi: 10.1039/c9ra07327b (PMC9075174; doi:10.1039/c9ra07327b)
Supplement: RA-009-C9RA07327B-s4002 [file RA-009-C9RA07327B-s4002.xyz]

  340
jmolscript: load "" {1 1 1} spacegroup "x,y,z" unitcell [{     19.562000     0.000000     0.000000 }, {     -1.036327    20.824229     0.000000 }, {     -9.079501   -10.546240    19.026976 }]
Zn    -0.116137     7.788396     7.957081     0.414355
Zn    -3.153889     7.611065     6.082924     0.669992
Zn     0.133592     4.986690    10.145184     0.688696
Zn     2.632446     7.754459     5.681455     0.711248
Zn    -0.024200    10.880716     9.888319     0.708161
Zn     9.562309     2.489593    11.069895     0.414355
Zn    12.600061     2.666924    12.944052     0.669992
Zn     9.312580     5.291299     8.881792     0.688696
Zn     6.813726     2.523530    13.345521     0.711248
Zn     9.470372    -0.602727     9.138657     0.708161
H     14.120140     9.995651     6.939138     0.125519
H     13.204412    11.847824     7.993233     0.121394
H     -2.886407    12.465198     9.922568     0.134335
H     -4.567158    14.095610    10.088103     0.165447
H     14.260935    14.258365     8.712452     0.165357
H     13.511175    13.611532     9.928276     0.163023
H     16.714107     7.344133     2.739885     0.115888
H     17.757449     7.007664     0.694485     0.122361
H      1.783924     7.361669     2.467799     0.130118
H      2.717947    12.758545     9.370786     0.124050
H      4.733614    13.502947     8.493642     0.117625
H      4.820798    10.344742     6.012524     0.137206
H      6.556483    13.260086     7.053300     0.159956
H      6.961526    11.762297     6.832587     0.172060
H      6.242296    12.557527     5.687163     0.167647
H      2.959828     3.034138     9.741812     0.136533
H      6.062097     3.555708     7.241667     0.118906
H      4.996736     5.389647     6.303637     0.126060
H      4.939846     1.554813     9.855974     0.163945
H      5.592409     1.328370     8.449880     0.171051
H      6.261435     2.306113     9.477337     0.159915
H      0.467645    10.518391    12.987814     0.114904
H      1.097922     9.635562    15.038922     0.121134
H      0.961627     5.932518    13.484418     0.141232
H      4.992129     9.612351     1.788536     0.116025
H      6.726655     9.438800     0.264475     0.121252
H      7.549131     5.826194     1.537380     0.133278
H      5.736243     5.950526     3.101397     0.119869
H     -1.305140    -1.997745    17.381143     0.092072
H     -0.372195    -1.393373    18.496123     0.089579
H      2.329542     2.184568    13.573845     0.102660
H      2.223732     0.531646    15.124543     0.125467
H     -1.478822    -0.356489    13.792655     0.141700
H     -1.330201     1.540245    12.365632     0.110637
H     13.075673     9.508509     3.816811     0.113000
H     11.694120     9.905552     1.995930     0.122416
H     12.671365     6.316827     0.471869     0.124999
H     14.052918     5.919784     2.292751     0.121438
H      2.639463    -3.251892    17.603758     0.090275
H      1.594048    -3.920889    18.566523     0.087739
H      1.987477    -1.701616    15.843763     0.095819
H      1.414104    -0.709672    16.924495     0.091123
H     -0.437071    -3.540404    15.697255     0.092088
H     -0.060257    -4.549123    16.848387     0.090943
H      3.113412    -6.800118    12.550193     0.117367
H      3.198362    -5.139333    14.167486     0.132704
H     -0.707670    -5.693484    14.938079     0.125221
H     -0.790664    -7.354269    13.320786     0.119900
H     -2.616492     2.880198    10.162308     0.122957
H     -4.708810     2.019668     9.640969     0.113198
H     14.294506     4.988103     6.990511     0.134521
H     12.584482     3.304307     7.308261     0.164737
H     13.178120     1.896230     7.654552     0.174938
H     12.520268     2.766045     8.779047     0.160633
H      1.596415     7.867526    16.376518     0.162651
H      0.734730     6.592093    16.073989     0.169046
H      2.249153     6.628255    15.670617     0.171826
H      1.712812     6.948812     0.180756     0.163362
H     -8.539277    -4.558800    18.811971     0.168352
H     -8.618449    -3.036056    18.446653     0.167522
H     -4.673968     0.282338    12.087838     0.125519
H     -3.758240    -1.569835    11.033743     0.121394
H     12.332579    -2.187209     9.104408     0.134335
H     14.013330    -3.817621     8.938873     0.165447
H     -4.814763    -3.980376    10.314524     0.165357
H     -4.065003    -3.333543     9.098700     0.163023
H     -7.267935     2.933856    16.287091     0.115888
H     -8.311277     3.270325    18.332491     0.122361
H      7.662248     2.916320    16.559177     0.130118
H      6.728225    -2.480556     9.656190     0.124050
H      4.712558    -3.224958    10.533334     0.117625
H      4.625374    -0.066753    13.014452     0.137206
H      2.889689    -2.982097    11.973676     0.159956
H      2.484646    -1.484308    12.194389     0.172060
H      3.203876    -2.279538    13.339813     0.167647
H      6.486344     7.243851     9.285164     0.136533
H      3.384075     6.722281    11.785309     0.118906
H      4.449436     4.888342    12.723339     0.126060
H      4.506326     8.723176     9.171002     0.163945
H      3.853763     8.949619    10.577096     0.171051
H      3.184737     7.971876     9.549639     0.159915
H      8.978527    -0.240402     6.039162     0.114904
H      8.348250     0.642427     3.988054     0.121134
H      8.484545     4.345471     5.542558     0.141232
H      4.454043     0.665638    17.238440     0.116025
H      2.719517     0.839189    18.762501     0.121252
H      1.897041     4.451795    17.489596     0.133278
H      3.709929     4.327463    15.925579     0.119869
H     10.751312    12.275734     1.645833     0.092072
H      9.818367    11.671362     0.530853     0.089579
H      7.116630     8.093421     5.453131     0.102660
H      7.222440     9.746343     3.902433     0.125467
H     10.924994    10.634478     5.234321     0.141700
H     10.776373     8.737744     6.661344     0.110637
H     -3.629501     0.769480    15.210165     0.113000
H     -2.247948     0.372437    17.031046     0.122416
H     -3.225193     3.961162    18.555107     0.124999
H     -4.606746     4.358205    16.734225     0.121438
H      6.806709    13.529881     1.423218     0.090275
H      7.852124    14.198878     0.460453     0.087739
H      7.458695    11.979605     3.183213     0.095819
H      8.032068    10.987661     2.102481     0.091123
H      9.883243    13.818393     3.329721     0.092088
H      9.506429    14.827112     2.178589     0.090943
H      6.332760    17.078107     6.476783     0.117367
H      6.247810    15.417322     4.859490     0.132704
H     10.153842    15.971473     4.088897     0.125221
H     11.273163    -3.191971     5.706190     0.119900
H     12.062664     7.397791     8.864668     0.122957
H     14.154982     8.258321     9.386007     0.113198
H     -4.848334     5.289886    12.036465     0.134521
H     -3.138310     6.973682    11.718715     0.164737
H     -3.731948     8.381759    11.372424     0.174938
H     -3.074096     7.511944    10.247929     0.160633
H      7.849757     2.410463     2.650458     0.162651
H      8.711442     3.685896     2.952987     0.169046
H      7.197019     3.649734     3.356359     0.171826
H      7.733360     3.329177    18.846220     0.163362
H     17.985449    14.836789     0.215005     0.168352
H     18.064621    13.314045     0.580323     0.167522
C     -2.850386    10.863122     8.691523     0.165185
C     -3.618776    10.118699     7.799157     0.121338
C     14.630521    10.483946     7.534682    -0.160487
C     14.086209    11.593616     8.162573    -0.176958
C     -4.716444    12.343232     9.056841     0.206770
C     -3.405247    11.969628     9.325121    -0.266778
C     -5.199861    13.687475     9.494461    -0.523281
C      0.235455     7.564009     3.748314     0.141731
C     -1.152714     7.563472     3.824422     0.154666
C     17.646768     7.342453     2.682804    -0.160172
C     18.271382     7.142795     1.465077    -0.172871
C      0.106630     7.153878     1.369942     0.209036
C      0.861105     7.343526     2.530588    -0.269356
C      3.199115    10.371693     7.211224     0.157948
C      2.555840    11.103845     8.219654     0.130828
C      3.137636    12.277060     8.695328    -0.163050
C      4.334066    12.707578     8.181600    -0.171229
C      4.976305    11.996251     7.173170     0.211502
C      4.403589    10.833582     6.678469    -0.261563
C      6.299187    12.437315     6.640415    -0.523952
C      3.345632     5.311744     7.458575     0.125364
C      2.729090     4.606863     8.489837     0.158877
C      3.374346     3.499209     9.053035    -0.260802
C      4.609743     3.115204     8.581166     0.212299
C      5.230753     3.809647     7.553709    -0.160504
C      4.598489     4.912081     6.992414    -0.147642
C      5.415597     1.965848     9.151975    -0.521224
C      0.330183     8.754197    12.007925     0.092524
C      0.563657     9.590988    13.090559    -0.144758
C      0.952378     9.082623    14.308286    -0.183909
C      1.098674     7.705041    14.464307     0.225407
C      0.864421     6.845317    13.385478    -0.265523
C      0.480111     7.380835    12.156335     0.136239
C      4.392587     7.949391     3.729287     0.560286
C      5.306915     7.852781     2.663777    -0.038707
C      5.532722     8.848236     1.769509    -0.062951
C      6.517319     8.740275     0.837187    -0.238883
C      7.199568     7.595479     0.761079     0.298911
C      7.013188     6.579736     1.579239    -0.237117
C      5.961192     6.676883     2.568642    -0.091617
C     -0.574580    -2.198759    17.980492    -0.080268
C      0.529112     3.175432    11.853806     0.604331
C      0.546037     2.033671    12.824182    -0.053018
C      1.538302     1.705128    13.642342    -0.068423
C      1.498000     0.719951    14.555637    -0.230896
C      0.331240     0.001113    14.612718     0.277901
C     -0.732019     0.183886    13.794558    -0.236490
C     -0.610240     1.304286    12.900290    -0.097772
C     13.701378     7.675916     3.234586    -0.059815
C     12.996618     8.868734     3.145159    -0.104719
C     12.167729     9.106527     2.054913    -0.220830
C     12.046567     8.150475     1.052192     0.267938
C     12.753283     6.957657     1.141619    -0.247343
C     13.581264     6.718809     2.233767    -0.068100
C      1.827968    -3.084728    18.113681    -0.068530
C      0.692487    -2.651259    17.181359     0.076364
C      1.192647    -1.458377    16.344172    -0.079812
C      0.272600    -3.811246    16.306118    -0.068925
C      0.042772    12.526583    11.701590     0.571517
C      0.113616    13.583137    12.774712    -0.062671
C      2.338858    -6.575459    13.027770    -0.088306
C      2.396024    -5.596313    14.003854    -0.224640
C      1.245914    -5.250427    14.713561     0.272252
C      0.056792    -5.911895    14.460502    -0.251494
C      0.009675    -6.915030    13.490126    -0.078155
C     -3.477328     5.081380     7.938054     0.154534
C     -2.687987     4.452056     8.885598     0.148949
C     -3.153807     3.299080     9.526807    -0.157981
C     -4.396110     2.790085     9.209056    -0.168589
C     14.362715     3.421518     8.257708     0.215851
C     14.826367     4.560892     7.626012    -0.254642
C     13.051680     2.786309     7.972303    -0.519566
C     14.694897     7.621921     4.395231     0.595976
C      1.452894     7.156600    15.754336    -0.529802
C      0.754217     6.871459     0.076108    -0.525489
C     12.296558    -0.585133    10.335453     0.165185
C     13.064948     0.159290    11.227819     0.121338
C     -5.184349    -0.205957    11.492294    -0.160487
C     -4.640037    -1.315627    10.864403    -0.176958
C     14.162616    -2.065243     9.970135     0.206770
C     12.851419    -1.691639     9.701855    -0.266778
C     14.646033    -3.409486     9.532515    -0.523281
C      9.210717     2.713980    15.278662     0.141731
C     10.598886     2.714517    15.202554     0.154666
C     -8.200596     2.935536    16.344172    -0.160172
C     -8.825210     3.135194    17.561899    -0.172871
C      9.339542     3.124111    17.657034     0.209036
C      8.585067     2.934463    16.496388    -0.269356
C      6.247057    -0.093704    11.815752     0.157948
C      6.890332    -0.825856    10.807322     0.130828
C      6.308536    -1.999071    10.331648    -0.163050
C      5.112106    -2.429589    10.845376    -0.171229
C      4.469867    -1.718262    11.853806     0.211502
C      5.042583    -0.555593    12.348507    -0.261563
C      3.146985    -2.159326    12.386561    -0.523952
C      6.100540     4.966245    11.568401     0.125363
C      6.717082     5.671126    10.537139     0.158877
C      6.071826     6.778780     9.973941    -0.260802
C      4.836429     7.162785    10.445810     0.212299
C      4.215419     6.468342    11.473267    -0.160504
C      4.847683     5.365908    12.034562    -0.147642
C      4.030575     8.312141     9.875001    -0.521224
C      9.115989     1.523792     7.019051     0.092524
C      8.882515     0.687001     5.936417    -0.144758
C      8.493794     1.195366     4.718690    -0.183909
C      8.347498     2.572948     4.562669     0.225407
C      8.581751     3.432672     5.641498    -0.265523
C      8.966061     2.897154     6.870641     0.136239
C      5.053585     2.328598    15.297689     0.560286
C      4.139257     2.425208    16.363199    -0.038707
C      3.913450     1.429753    17.257467    -0.062951
C      2.928853     1.537714    18.189789    -0.238883
C      2.246604     2.682510    18.265897     0.298911
C      2.432984     3.698253    17.447737    -0.237117
C      3.484980     3.601106    16.458334    -0.091617
C     10.020752    12.476748     1.046484    -0.080268
C      8.917060     7.102557     7.173170     0.604331
C      8.900135     8.244318     6.202794    -0.053018
C      7.907870     8.572861     5.384634    -0.068423
C      7.948172     9.558038     4.471339    -0.230896
C      9.114932    10.276876     4.414258     0.277901
C     10.178191    10.094103     5.232418    -0.236490
C     10.056412     8.973703     6.126686    -0.097772
C     -4.255206     2.602073    15.792390    -0.059815
C     -3.550446     1.409255    15.881817    -0.104720
C     -2.721557     1.171462    16.972063    -0.220830
C     -2.600395     2.127514    17.974784     0.267938
C     -3.307111     3.320332    17.885357    -0.247343
C     -4.135092     3.559180    16.793209    -0.068100
C      7.618204    13.362717     0.913295    -0.068530
C      8.753685    12.929248     1.845617     0.076364
C      8.253525    11.736366     2.682804    -0.079812
C      9.173572    14.089235     2.720858    -0.068925
C      9.403400    -2.248594     7.325386     0.571517
C      9.332556    -3.305148     6.252264    -0.062671
C      7.107314    16.853448     5.999206    -0.088306
C      7.050148    15.874302     5.023122    -0.224640
C      8.200258    15.528416     4.313415     0.272252
C      9.389380    16.189884     4.566474    -0.251494
C      9.436497    17.193019     5.536850    -0.078155
C     12.923500     5.196609    11.088922     0.154534
C     12.134159     5.825933    10.141378     0.148949
C     12.599979     6.978909     9.500169    -0.157981
C     13.842282     7.487904     9.817920    -0.168589
C     -4.916543     6.856471    10.769268     0.215851
C     -5.380195     5.717097    11.400964    -0.254642
C     -3.605508     7.491680    11.054673    -0.519566
C     -5.248725     2.656068    14.631745     0.595977
C      7.993278     3.121389     3.272640    -0.529802
C      8.691955     3.406530    18.950868    -0.525489
N     -1.720712    10.287139     8.866571    -0.236243
N     -1.682777     9.245770     8.002746     0.002877
N     -2.784487     9.173227     7.363440    -0.192084
N     -1.466161     7.606815     5.061176    -0.210733
N     -0.291022     7.706107     5.746147    -0.024821
N      0.724050     7.607351     4.985068    -0.170855
N      2.446323     9.332359     6.944846    -0.216400
N      1.395969     9.368106     7.782033    -0.013445
N      1.436741    10.456147     8.524085    -0.210592
N      1.556403     5.227549     8.767631    -0.226671
N      1.460819     6.271007     7.858141    -0.037451
N      2.537968     6.332866     7.059008    -0.192243
N     -1.598345     5.168061     8.935068    -0.228285
N     -1.618401     6.232432     8.160670    -0.002652
N     -2.790675     6.161998     7.517558    -0.242343
N      0.199581     6.868026    10.902457    -0.198779
N      0.054445     7.918553    10.171821     0.002801
N      0.142741     9.139745    10.636080    -0.194168
N     11.166884    -0.009150    10.160405    -0.236243
N     11.128949     1.032219    11.024230     0.002877
N     12.230659     1.104762    11.663536    -0.192084
N     10.912333     2.671174    13.965800    -0.210733
N      9.737194     2.571882    13.280829    -0.024821
N      8.722122     2.670638    14.041908    -0.170855
N      6.999849     0.945630    12.082130    -0.216400
N      8.050203     0.909883    11.244943    -0.013445
N      8.009431    -0.178158    10.502891    -0.210592
N      7.889769     5.050440    10.259345    -0.226671
N      7.985353     4.006982    11.168835    -0.037451
N      6.908204     3.945123    11.967968    -0.192243
N     11.044517     5.109928    10.091908    -0.228285
N     11.064573     4.045557    10.866306    -0.002652
N     12.236847     4.115991    11.509418    -0.242343
N      9.246591     3.409963     8.124519    -0.198779
N      9.391727     2.359436     8.855155     0.002801
N      9.303431     1.138244     8.390896    -0.194168
O     -0.438346     3.419873    11.149808    -0.540207
O      1.501288     3.873446    11.796725    -0.570288
O      0.123198    -1.105390    15.455613    -0.229255
O     15.192824     6.420694     4.496074    -0.628947
O     14.829829     8.397331     5.175337    -0.463422
O     11.141808     8.453314     0.039957    -0.206443
O     -1.062541    12.023568    11.421894    -0.556444
O      1.068069    12.149175    11.180251    -0.531194
O      1.402868    -4.212249    15.586899    -0.191019
O     -0.923561    -3.239840    18.848122    -0.200998
O      3.684502     9.041456     3.900530    -0.614124
O      4.083653     7.037770     4.547447    -0.539915
O      9.884518     6.858116     7.877168    -0.540207
O      7.944884     6.404543     7.230251    -0.570288
O      9.322974    11.383379     3.571363    -0.229255
O     -5.746652     3.857295    14.530902    -0.628947
O     -5.383657     1.880658    13.851639    -0.463422
O     -1.695636     1.824675    18.987019    -0.206443
O     10.508713    -1.745579     7.605082    -0.556444
O      8.378103    -1.871186     7.846725    -0.531194
O      8.043304    14.490238     3.440077    -0.191019
O     10.369733    13.517829     0.178854    -0.200998
O      5.761670     1.236533    15.126446    -0.614124
O      5.362519     3.240219    14.479529    -0.539915

The following XYZ coordinates are in angstroms. Other properties are in atomic units.
The sperically averaged electron density of each atom fit to a function of the form exp(a - br)
eigen_1, eigen_2 and eigen_3 are the three eigenvalues of traceless quadrupole moment tensor
  atom number  atomic symbol              X              Y              Z     net charge C6 coefficient C8 coefficient C10 coefficient fluctuating dipole atomic polarizability isotropic forcefield polarizability              a              b squared Pearson coefficient          <r^3>          <r^4>         wp_QDO          m_QDO          q_QDO       dipole_x       dipole_y       dipole_z         dipole            Qxy            Qxz            Qyz     Q(x^2-y^2)  Q(3z^2 - R^2)        eigen_1        eigen_2        eigen_3 static polarizability      alpha(xx)      alpha(xy)      alpha(xz)      alpha(yy)      alpha(yz)      alpha(zz) atomic spin moment
            1             Zn      -0.116137       7.788396       7.957081       0.414355     149.562573 0.26202491E+04  0.91033175E+05                                23.981623                           17.643905       0.889099       2.021119                    0.994180      58.728539     169.523906       0.395704       0.445531      -1.109449       0.007750      -0.008342      -0.008411       0.014156       0.006046       0.003545       0.014643      -0.007209      -0.048211      -0.022403       0.001517       0.020886             34.753034      46.243148       0.716969       0.171256      27.966478      -1.085580      30.049478           0.000000
            2             Zn      -3.153889       7.611065       6.082924       0.669992     113.627377 0.21817266E+04  0.72005888E+05                                18.910921                           15.098035       0.610916       2.013996                    0.996734      50.287164     138.944699       0.473660       0.391807      -1.152027      -0.078304      -0.006986      -0.042441       0.089340      -0.003386       0.003202      -0.011734       0.089520      -0.061683      -0.041182      -0.014165       0.055347             24.743800      27.741418      -0.442866       6.395572      15.690278      -2.475339      30.799703           0.000001
            3             Zn       0.133592       4.986690      10.145184       0.688696     108.061773 0.21501448E+04  0.70802680E+05                                18.374979                           15.074415       0.598861       2.011233                    0.996921      50.172671     139.094768       0.469331       0.396319      -1.147155       0.010229      -0.065855       0.055578       0.086778      -0.022159      -0.017339       0.001669      -0.066075       0.057357      -0.052964       0.018985       0.033979             23.387289      25.889770       0.219986       0.063128      23.084567      -6.960299      21.187531           0.000000
            4             Zn       2.632446       7.754459       5.681455       0.711248     109.973079 0.20923901E+04  0.68359036E+05                                18.556269                           14.846704       0.557658       2.010348                    0.996020      49.266725     135.562526       0.474574       0.395047      -1.149327       0.072360       0.000565      -0.068068       0.099346       0.009882       0.004403       0.006624       0.052401      -0.020375      -0.026332      -0.005860       0.032191             24.039333      27.179783       1.000634      -6.105069      16.362574      -2.439270      28.575642           0.000000
            5             Zn      -0.024200      10.880716       9.888319       0.708161     104.019824 0.19337186E+04  0.62088863E+05                                17.937749                           14.274443       0.584348       2.017384                    0.996111      49.277463     135.466132       0.482758       0.395145      -1.146534       0.001415       0.087126       0.047317       0.099155      -0.014666       0.014271      -0.048707      -0.092345       0.016019      -0.052491      -0.027400       0.079891             23.418529      21.096450      -0.267116      -0.065997      26.056857       7.674367      23.102281           0.000000
            6             Zn       9.562309       2.489593      11.069895       0.414355     149.562568 0.26202490E+04  0.91033171E+05                                23.981623                           17.643905       0.889099       2.021119                    0.994180      58.728538     169.523905       0.395704       0.445531      -1.109449      -0.007750       0.008342       0.008411       0.014156       0.006046       0.003545       0.014643      -0.007208      -0.048211      -0.022403       0.001517       0.020886             34.753034      46.243148       0.716969       0.171256      27.966477      -1.085580      30.049478           0.000000
            7             Zn      12.600061       2.666924      12.944052       0.669992     113.627378 0.21817267E+04  0.72005889E+05                                18.910921                           15.098035       0.610916       2.013996                    0.996734      50.287164     138.944700       0.473660       0.391807      -1.152027       0.078304       0.006986       0.042441       0.089340      -0.003386       0.003202      -0.011734       0.089520      -0.061683      -0.041182      -0.014165       0.055347             24.743800      27.741418      -0.442867       6.395572      15.690278      -2.475339      30.799704           0.000001
            8             Zn       9.312580       5.291299       8.881792       0.688696     108.061769 0.21501447E+04  0.70802676E+05                                18.374978                           15.074415       0.598861       2.011233                    0.996921      50.172671     139.094764       0.469331       0.396319      -1.147155      -0.010229       0.065855      -0.055578       0.086778      -0.022159      -0.017339       0.001669      -0.066075       0.057357      -0.052964       0.018985       0.033979             23.387288      25.889768       0.219986       0.063128      23.084566      -6.960299      21.187530           0.000000
            9             Zn       6.813726       2.523530      13.345521       0.711248     109.973079 0.20923902E+04  0.68359038E+05                                18.556269                           14.846704       0.557657       2.010348                    0.996020      49.266725     135.562528       0.474574       0.395047      -1.149327      -0.072360      -0.000565       0.068068       0.099346       0.009882       0.004403       0.006624       0.052401      -0.020375      -0.026332      -0.005860       0.032191             24.039334      27.179784       1.000635      -6.105069      16.362574      -2.439271      28.575643           0.000000
           10             Zn       9.470372      -0.602727       9.138657       0.708161     104.019830 0.19337187E+04  0.62088868E+05                                17.937750                           14.274444       0.584348       2.017384                    0.996111      49.277463     135.466136       0.482758       0.395145      -1.146534      -0.001415      -0.087126      -0.047317       0.099155      -0.014666       0.014271      -0.048707      -0.092345       0.016019      -0.052491      -0.027400       0.079891             23.418531      21.096452      -0.267117      -0.065997      26.056859       7.674367      23.102282           0.000000
           11              H      14.120140       9.995651       6.939138       0.125519       0.995929 0.67200817E+01  0.63162171E+02                                 1.647236                            1.513820      -0.892350       2.459720                    0.999321       3.334062       9.134382       0.509587       1.278808      -0.709019      -0.023807      -0.018490      -0.023750       0.038376      -0.001042       0.009067       0.006839       0.015538      -0.032886      -0.017123       0.000774       0.016349              1.743019       1.772443       0.239406       0.406520       1.638943       0.365781       1.817670           0.000000
           12              H      13.204412      11.847824       7.993233       0.121394       1.147115 0.80580674E+01  0.77782392E+02                                 1.697718                            1.576455      -0.793190       2.506059                    0.999658       3.165809       8.267323       0.548646       1.156548      -0.740823      -0.033267       0.009883      -0.004801       0.035034      -0.004820       0.007213       0.014084       0.006438      -0.026201      -0.021320       0.010135       0.011185              1.779230       2.346123      -0.283716       0.251239       1.583180       0.036450       1.408387          -0.000000
           13              H      -2.886407      12.465198       9.922568       0.134335       1.148592 0.82655887E+01  0.81543133E+02                                 1.778103                            1.653224      -1.321501       2.255589                    0.995596       3.538335       9.824358       0.500693       1.239998      -0.716882       0.016422       0.014278       0.023276       0.031864      -0.003999       0.000983       0.008785      -0.006378      -0.016171      -0.010961      -0.000518       0.011479              1.854010       1.908415       0.183369       0.455556       1.833811       0.417208       1.819804           0.000000
           14              H      -4.567158      14.095610      10.088103       0.165447       1.003319 0.71466035E+01  0.66891157E+02                                 1.550366                            1.478495      -0.861991       2.485943                    0.999703       3.004500       7.705895       0.570513       1.147021      -0.742953       0.014260      -0.001988       0.006962       0.015993      -0.001126       0.003545      -0.001005       0.005540      -0.004279      -0.003406      -0.002214       0.005620              1.594173       1.573124       0.131351       0.310277       1.669940       0.313505       1.539455           0.000000
           15              H      14.260935      14.258365       8.712452       0.165357       1.078935 0.79926601E+01  0.76897729E+02                                 1.631431                            1.566527      -0.810539       2.505987                    0.999784       3.069958       7.971200       0.552928       1.151372      -0.742583       0.002455       0.003027      -0.013370       0.013927       0.001180      -0.001113      -0.002012      -0.004489       0.014570      -0.005004      -0.000757       0.005762              1.668094       1.347885      -0.201211       0.128454       1.986332      -0.321471       1.670066           0.000001
           16              H      13.511175      13.611532       9.928276       0.163023       1.027050 0.74325787E+01  0.69864001E+02                                 1.545164                            1.485181      -0.819831       2.500751                    0.999878       2.967193       7.489115       0.585520       1.112885      -0.752760      -0.009656      -0.008851       0.005295       0.014128       0.004484      -0.002073      -0.000302       0.000513      -0.003676      -0.004387      -0.001161       0.005548              1.564160       1.883551      -0.084101      -0.298637       1.424825       0.079450       1.384104           0.000003
           17              H      16.714107       7.344133       2.739885       0.115888       1.136339 0.79298637E+01  0.78185438E+02                                 1.831168                            1.665873      -1.235413       2.289589                    0.994973       3.730986      10.692517       0.473366       1.312348      -0.699910      -0.036052      -0.003207      -0.001110       0.036212      -0.002054       0.005721       0.008038       0.021652       0.023190      -0.017847       0.003956       0.013891              1.951997       2.946750      -0.013443      -0.074278       1.312846      -0.004303       1.596395           0.000000
           18              H      17.757449       7.007664       0.694485       0.122361       1.200334 0.86474468E+01  0.84887054E+02                                 1.750558                            1.635230      -0.788964       2.508899                    0.999666       3.183651       8.361376       0.538086       1.159581      -0.740954      -0.019735      -0.004486      -0.028459       0.034921       0.000471       0.000089       0.004218       0.030282       0.025234      -0.019980       0.009025       0.010955              1.809555       1.857128       0.051983       0.448501       1.328602       0.102795       2.242934           0.000002
           19              H       1.783924       7.361669       2.467799       0.130118       1.080091 0.77536606E+01  0.75902496E+02                                 1.766279                            1.647052      -1.145481       2.345067                    0.995951       3.573222      10.152398       0.476890       1.312015      -0.701037       0.033664       0.002626      -0.002813       0.033884      -0.000532      -0.002978       0.002453       0.023856       0.019016      -0.015376       0.004484       0.010892              1.843078       2.629072       0.066243      -0.044183       1.291750       0.023595       1.608412           0.000000
           20              H       2.717947      12.758545       9.370786       0.124050       1.162749 0.81169260E+01  0.79393669E+02                                 1.776746                            1.627269      -1.057750       2.379962                    0.997639       3.399677       9.276218       0.511863       1.223371      -0.722208      -0.012372       0.020469       0.029050       0.037629       0.006824      -0.003940       0.012842      -0.009165      -0.018824      -0.017025       0.000758       0.016268              1.872735       1.755640      -0.203450      -0.505967       1.835869       0.467065       2.026696           0.000000
           21              H       4.733614      13.502947       8.493642       0.117625       1.180790 0.83092031E+01  0.80513649E+02                                 1.701424                            1.577229      -0.862936       2.465459                    0.999240       3.192238       8.247884       0.563034       1.122694      -0.749226       0.013961       0.029614       0.012348       0.034991       0.006514      -0.010618       0.011845      -0.002078      -0.011399      -0.020096       0.007931       0.012166              1.789055       1.636072       0.440929       0.002064       2.262960       0.302287       1.468133           0.000000
           22              H       4.820798      10.344742       6.012524       0.137206       0.948790 0.67502989E+01  0.64262897E+02                                 1.664405                            1.572171      -1.074511       2.383357                    0.997133       3.514092      10.065827       0.468556       1.373117      -0.688438       0.014757      -0.016340      -0.024573       0.032994       0.003765      -0.010386       0.005363       0.001193      -0.021110      -0.015561       0.005193       0.010368              1.722935       1.720496      -0.119828      -0.414227       1.603676       0.324014       1.844634          -0.000000
           23              H       6.556483      13.260086       7.053300       0.159956       1.064388 0.76573308E+01  0.73154779E+02                                 1.635085                            1.547015      -0.923869       2.451306                    0.999383       3.108513       8.140120       0.547013       1.172041      -0.736574      -0.001312       0.008882       0.008879       0.012628      -0.000608      -0.002521       0.003234       0.004775       0.001677      -0.004777      -0.000063       0.004840              1.701792       1.483617       0.331350      -0.004341       2.180214       0.264138       1.441544          -0.000000
           24              H       6.961526      11.762297       6.832587       0.172060       1.013546 0.75460920E+01  0.72254787E+02                                 1.623772                            1.571054      -0.841717       2.499906                    0.999750       3.092055       8.264250       0.521519       1.226567      -0.723955       0.005642      -0.012863       0.005790       0.015193      -0.002166       0.002071      -0.004313      -0.004116      -0.008529      -0.005226      -0.001558       0.006784              1.647212       1.833774      -0.401820      -0.010473       1.776452      -0.064514       1.331409          -0.000001
           25              H       6.242296      12.557527       5.687163       0.167647       1.005215 0.73905523E+01  0.70898521E+02                                 1.658817                            1.587380      -0.774227       2.530321                    0.999820       3.181921       8.711734       0.499378       1.278546      -0.711423      -0.006068      -0.000490      -0.012767       0.014144       0.001968       0.003698      -0.000235       0.004572       0.013697      -0.005572      -0.001110       0.006682              1.708353       1.411869       0.084769      -0.227927       1.476531      -0.179574       2.236657          -0.000000
           26              H       2.959828       3.034138       9.741812       0.136533       1.062126 0.78473313E+01  0.76625796E+02                                 1.719258                            1.639520      -1.045987       2.392607                    0.998194       3.393530       9.457415       0.488327       1.284525      -0.708664      -0.014321      -0.016559       0.026856       0.034649      -0.003311      -0.003392      -0.012559       0.000971      -0.019978      -0.016416       0.004805       0.011611              1.766592       1.744921       0.121728      -0.381107       1.666317      -0.401306       1.888537          -0.000000
           27              H       6.062097       3.555708       7.241667       0.118906       0.993835 0.69777869E+01  0.66929686E+02                                 1.710437                            1.593619      -1.040943       2.389996                    0.997094       3.581163      10.270662       0.467867       1.364843      -0.690011       0.029901      -0.006397      -0.009439       0.032001      -0.004510      -0.004456      -0.011530      -0.003047      -0.010255      -0.014735       0.002744       0.011991              1.809091       2.383927      -0.372556      -0.362715       1.534378       0.015998       1.508966          -0.000000
           28              H       4.996736       5.389647       6.303637       0.126060       1.048570 0.74240870E+01  0.72064910E+02                                 1.748160                            1.624939      -1.108730       2.359871                    0.996796       3.569509      10.178982       0.473111       1.333712      -0.696487       0.019340       0.018248      -0.025576       0.036894      -0.006515      -0.010783      -0.004546       0.008827      -0.012181      -0.015114       0.001240       0.013874              1.839947       1.731276       0.152302      -0.368342       1.721067      -0.501945       2.067497          -0.000000
           29              H       4.939846       1.554813       9.855974       0.163945       0.929663 0.68824277E+01  0.65279828E+02                                 1.605725                            1.557674      -0.883048       2.480040                    0.999260       3.256935       9.056168       0.488457       1.322035      -0.700948      -0.012988       0.000200       0.009596       0.016149      -0.000654      -0.003737       0.002024       0.008067      -0.002753      -0.004878      -0.001749       0.006627              1.638152       1.521731       0.102593      -0.259269       1.623332      -0.407369       1.769391          -0.000000
           30              H       5.592409       1.328370       8.449880       0.171051       1.011012 0.76820985E+01  0.73795988E+02                                 1.621435                            1.587390      -0.708673       2.562192                    0.999992       3.042391       8.112237       0.518364       1.230038      -0.724329       0.000421      -0.006628      -0.013852       0.015362      -0.000255      -0.000292       0.003817      -0.002491       0.014191      -0.003640      -0.002988       0.006628              1.636622       1.405234      -0.211900      -0.153651       1.827759       0.325255       1.676872          -0.000000
           31              H       6.261435       2.306113       9.477337       0.159915       0.833857 0.62381275E+01  0.58902817E+02                                 1.598614                            1.564806      -1.276611       2.294182                    0.992413       3.670724      10.873790       0.440683       1.471967      -0.668814       0.013062       0.009852       0.003349       0.016700       0.004282      -0.000094      -0.000682      -0.000126      -0.010752      -0.003750      -0.002356       0.006106              1.629108       2.030335       0.131374       0.261813       1.435522       0.003174       1.421465           0.000000
           32              H       0.467645      10.518391      12.987814       0.114904       1.111397 0.77482160E+01  0.76182279E+02                                 1.827247                            1.663370      -1.276562       2.274290                    0.993996       3.756241      10.856221       0.465208       1.339082      -0.694296      -0.002837       0.036782       0.000406       0.036894      -0.000831       0.006040       0.005370      -0.023005       0.018211      -0.016382       0.003224       0.013158              1.965810       1.369431      -0.194479       0.055152       2.974996      -0.154755       1.553002          -0.000000
           33              H       1.097922       9.635562      15.038922       0.121134       1.160970 0.82987416E+01  0.80513945E+02                                 1.697494                            1.590697      -0.831542       2.485953                    0.999612       3.157425       8.205289       0.552145       1.143389      -0.744636       0.004209       0.022280       0.025138       0.033853      -0.002187       0.006366       0.001335      -0.029898       0.016680      -0.019544       0.007080       0.012465              1.746088       1.301017       0.043743       0.138206       1.881287       0.432193       2.055959          -0.000002
           34              H       0.961627       5.932518      13.484418       0.141232       0.973665 0.69428232E+01  0.65916132E+02                                 1.638375                            1.554083      -0.908835       2.462169                    0.999317       3.305230       9.158278       0.494546       1.304499      -0.704151       0.004950      -0.033597       0.005093       0.034339       0.000188       0.007522      -0.004149      -0.015544       0.019286      -0.013933       0.002535       0.011397              1.687231       1.332520      -0.114614       0.037599       2.234560      -0.133343       1.494613          -0.000000
           35              H       4.992129       9.612351       1.788536       0.116025       1.225072 0.93040180E+01  0.93822898E+02                                 1.827899                            1.738634      -0.970570       2.419083                    0.998472       3.387314       9.273928       0.498530       1.218363      -0.725577      -0.025460       0.032364      -0.004872       0.041465      -0.007367       0.000110      -0.011426      -0.015412      -0.022436      -0.013935      -0.004886       0.018821              1.848208       1.922709      -0.358966      -0.109724       1.987024      -0.098732       1.634891          -0.000000
           36              H       6.726655       9.438800       0.264475       0.121252       1.053538 0.72837774E+01  0.70271294E+02                                 1.735335                            1.591361      -1.292968       2.263958                    0.994248       3.664403      10.371676       0.486937       1.303802      -0.701396       0.003769       0.026740      -0.016686       0.031744      -0.008446      -0.009223      -0.007141      -0.008124      -0.008657      -0.017306       0.006300       0.011006              1.883328       1.584631       0.171277      -0.364244       1.975765      -0.562053       2.089588          -0.000000
           37              H       7.549131       5.826194       1.537380       0.133278       1.094274 0.78293129E+01  0.75818738E+02                                 1.700630                            1.594862      -1.075290       2.380681                    0.997444       3.323928       8.995554       0.519157       1.218300      -0.723665       0.020254      -0.024467       0.000754       0.031771      -0.007712      -0.006860      -0.002891      -0.006435      -0.019645      -0.013207       0.001448       0.011760              1.743925       1.627329      -0.382249      -0.096897       2.064835      -0.149121       1.539611          -0.000001
           38              H       5.736243       5.950526       3.101397       0.119869       1.176573 0.84473717E+01  0.83417448E+02                                 1.790773                            1.662243      -1.058199       2.380345                    0.997851       3.404106       9.319259       0.505675       1.226589      -0.722052      -0.012230      -0.030733       0.020181       0.038747       0.001241      -0.002309      -0.008125      -0.016995      -0.016585      -0.009579      -0.005170       0.014749              1.883760       1.617798       0.116605      -0.276710       2.081258      -0.520781       1.952225          -0.000000
           39              H      -1.305140      -1.997745      17.381143       0.092072       1.333990 0.10807470E+02  0.11337900E+03                                 1.949262                            1.877684      -1.090781       2.347042                    0.995547       3.688522      10.370703       0.477249       1.223354      -0.723324      -0.029974       0.001742      -0.021662       0.037023       0.005801       0.010758      -0.000002       0.011561      -0.021353      -0.013101      -0.003045       0.016146              2.046433       2.059222      -0.197057       0.204155       1.739672      -0.208001       2.340403          -0.000001
           40              H      -0.372195      -1.393373      18.496123       0.089579       1.090745 0.85673666E+01  0.86526348E+02                                 1.821897                            1.760801      -1.208383       2.288635                    0.993306       3.959584      11.662933       0.446890       1.357076      -0.690809       0.007971       0.026987       0.019907       0.034469       0.006444      -0.002680       0.000201      -0.020129       0.025263      -0.016440       0.007485       0.008954              1.902783       1.746335       0.120973      -0.081729       2.017089       0.288182       1.944924          -0.000000
           41              H       2.329542       2.184568      13.573845       0.102660       1.058530 0.76858945E+01  0.75211759E+02                                 1.751599                            1.647203      -1.137868       2.335037                    0.995467       3.676669      10.507067       0.472807       1.323827      -0.698189       0.031528       0.016963      -0.002350       0.035879       0.005275       0.002972      -0.004154       0.017690      -0.020200      -0.011689      -0.002136       0.013825              1.818709       2.181285       0.400679      -0.062361       1.724944      -0.204614       1.549898          -0.000000
           42              H       2.223732       0.531646      15.124543       0.125467       1.047510 0.76751943E+01  0.75475943E+02                                 1.769570                            1.668033      -1.318091       2.251623                    0.994568       3.784293      11.028597       0.458180       1.359412      -0.689944       0.027583      -0.003474       0.015721       0.031938       0.002005       0.004914      -0.011623       0.013196      -0.016003      -0.017209       0.006147       0.011062              1.846768       1.955076      -0.064700       0.407222       1.608195      -0.278607       1.977033          -0.000000
           43              H      -1.478822      -0.356489      13.792655       0.141700       1.034955 0.72903354E+01  0.69221829E+02                                 1.637481                            1.541089      -0.822681       2.506354                    0.999699       3.130071       8.336720       0.528046       1.221628      -0.724527      -0.029544      -0.019298      -0.002706       0.035392       0.009011       0.008001      -0.007641       0.010237      -0.018282      -0.017496       0.003451       0.014046              1.687615       2.007864       0.327431       0.047215       1.617866      -0.073427       1.437116          -0.000000
           44              H      -1.330201       1.540245      12.365632       0.110637       1.067504 0.74193454E+01  0.71100111E+02                                 1.689842                            1.564549      -0.894342       2.451887                    0.999169       3.372655       9.168370       0.516603       1.237212      -0.718744      -0.032685       0.011335      -0.020100       0.040010       0.003366       0.009042      -0.004031       0.018996      -0.020617      -0.013673      -0.002899       0.016571              1.789560       2.061366      -0.169511       0.468433       1.530727      -0.322787       1.776587          -0.000000
           45              H      13.075673       9.508509       3.816811       0.113000       1.167566 0.87077173E+01  0.86566457E+02                                 1.776827                            1.684807      -1.021008       2.394506                    0.997757       3.424503       9.379315       0.504003       1.222439      -0.723306       0.000568       0.027213       0.026574       0.038040      -0.006760       0.003691       0.007479      -0.023054       0.002396      -0.015768       0.000001       0.015766              1.815112       1.640305      -0.043344       0.210513       1.690916       0.332719       2.114116          -0.000000
           46              H      11.694120       9.905552       1.995930       0.122416       1.020375 0.71531275E+01  0.68789282E+02                                 1.716475                            1.593047      -1.055629       2.383282                    0.996333       3.566871      10.122610       0.478728       1.330432      -0.696946      -0.016331       0.028703       0.002779       0.033140      -0.006152       0.009770       0.005975      -0.010947       0.000370      -0.016230       0.006922       0.009308              1.803031       1.735142      -0.514439       0.143129       2.065943      -0.193852       1.608008          -0.000000
           47              H      12.671365       6.316827       0.471869       0.124999       1.116804 0.80871450E+01  0.78055596E+02                                 1.651353                            1.564517      -1.002219       2.403202                    0.998437       3.227590       8.400874       0.559115       1.135002      -0.745056       0.002841      -0.029663      -0.022157       0.037133      -0.011663       0.008201       0.010445      -0.023267       0.001288      -0.022753       0.003659       0.019094              1.693617       1.474581       0.006974       0.294534       1.616213       0.322839       1.990057          -0.000001
           48              H      14.052918       5.919784       2.292751       0.121438       1.183083 0.86301229E+01  0.84743490E+02                                 1.733187                            1.632904      -0.904794       2.455515                    0.998967       3.221289       8.484079       0.538371       1.158605      -0.740507       0.019761      -0.037383       0.002610       0.042365      -0.009217       0.002902       0.008215      -0.020111      -0.010304      -0.015084      -0.002467       0.017551              1.762912       1.782451      -0.401032       0.208849       1.955069      -0.115767       1.551217           0.000000
           49              H       2.639463      -3.251892      17.603758       0.090275       1.398946 0.11499032E+02  0.12182475E+03                                 1.972958                            1.906984      -1.102265       2.339318                    0.995582       3.658110      10.145690       0.487493       1.185943      -0.733117       0.032583      -0.001421      -0.017192       0.036868       0.003868      -0.006633       0.000131       0.008545      -0.026707      -0.011287      -0.000769       0.012056              2.039443       2.149691      -0.098071      -0.250535       1.640706       0.085106       2.327931          -0.000001
           50              H       1.594048      -3.920889      18.566523       0.087739       1.475063 0.12429952E+02  0.13448121E+03                                 2.051273                            1.986289      -1.198573       2.288540                    0.994290       3.810474      10.733413       0.475628       1.190273      -0.731327      -0.008558      -0.028922       0.017670       0.034956       0.004708       0.000194       0.002317      -0.025147       0.012827      -0.015566       0.003583       0.011983              2.118662       1.903999       0.201210       0.052837       2.233442      -0.368519       2.218544          -0.000001
           51              H       1.987477      -1.701616      15.843763       0.095819       1.253146 0.10085690E+02  0.10484897E+03                                 1.924974                            1.855826      -1.113430       2.337748                    0.995516       3.765458      10.824544       0.460095       1.280560      -0.709277       0.027409      -0.008429      -0.017153       0.033414      -0.003471       0.001687      -0.002021       0.024919       0.015523      -0.015673       0.004665       0.011009              2.019836       2.031880      -0.161756      -0.452746       1.907096       0.005746       2.120532          -0.000000
           52              H       1.414104      -0.709672      16.924495       0.091123       1.075935 0.83594670E+01  0.83979563E+02                                 1.808929                            1.743123      -1.216157       2.285114                    0.993245       3.953363      11.645328       0.447304       1.363040      -0.689479       0.004323       0.026081       0.020489       0.033447      -0.008420       0.002102       0.005415      -0.001670      -0.017955      -0.011086      -0.000783       0.011869              1.880818       1.512146       0.170718       0.089239       2.083342       0.225221       2.046967          -0.000000
           53              H      -0.437071      -3.540404      15.697255       0.092088       1.386523 0.11448740E+02  0.12117643E+03                                 1.957357                            1.897175      -1.155944       2.311509                    0.995543       3.694967      10.247821       0.490859       1.178931      -0.734100      -0.024392       0.010849      -0.022740       0.035068      -0.004195      -0.001527       0.001250       0.027683       0.019103      -0.017690       0.005880       0.011810              2.029426       1.904290      -0.227650       0.296782       2.038290       0.006805       2.145697          -0.000001
           54              H      -0.060257      -4.549123      16.848387       0.090943       1.406706 0.11437167E+02  0.12095895E+03                                 1.973793                            1.894975      -1.115930       2.330931                    0.995510       3.676269      10.174258       0.491889       1.177389      -0.734731      -0.009390      -0.027578       0.020018       0.035347      -0.003390      -0.000586      -0.007643      -0.003339      -0.028876      -0.012882       0.002190       0.010691              2.051985       1.648260       0.177916      -0.266336       2.208725      -0.133617       2.298970          -0.000001
           55              H       3.113412      -6.800118      12.550193       0.117367       1.195922 0.86618766E+01  0.85175852E+02                                 1.746671                            1.635113      -0.983815       2.414016                    0.998269       3.260922       8.608545       0.538130       1.157483      -0.740318       0.035799      -0.008724      -0.018032       0.041022       0.003750      -0.006396       0.006526       0.025069      -0.020643      -0.016148      -0.001653       0.017801              1.810414       1.924209      -0.171740      -0.412226       1.736350       0.346812       1.770684          -0.000000
           56              H       3.198362      -5.139333      14.167486       0.132704       1.177955 0.85540542E+01  0.83903827E+02                                 1.740416                            1.634248      -0.877948       2.472103                    0.999067       3.192233       8.433408       0.533337       1.170833      -0.737748       0.032729       0.015491       0.003470       0.036376       0.006582      -0.005091       0.011417       0.020809      -0.019335      -0.020257       0.004539       0.015717              1.797760       1.974607       0.412694       0.068793       1.883558       0.195350       1.535115          -0.000000
           57              H      -0.707670      -5.693484      14.938079       0.125221       1.112520 0.79934463E+01  0.76933097E+02                                 1.649314                            1.556615      -0.943913       2.430682                    0.998862       3.211298       8.348881       0.559845       1.136736      -0.744711      -0.033966       0.002639       0.014519       0.037033       0.006692      -0.007943       0.012364       0.025042      -0.024830      -0.023370       0.003986       0.019384              1.711547       1.732626      -0.161376      -0.327666       1.651868       0.400118       1.750146          -0.000000
           58              H      -0.790664      -7.354269      13.320786       0.119900       1.162840 0.83763997E+01  0.81616595E+02                                 1.707854                            1.603441      -0.910567       2.450576                    0.998829       3.217509       8.433178       0.546141       1.151012      -0.741945      -0.036945      -0.018412      -0.005665       0.041666       0.005641      -0.005792       0.005970       0.023637      -0.027842      -0.016279      -0.002182       0.018461              1.761064       1.915953       0.368907       0.177052       1.812413       0.321799       1.554827           0.000000
           59              H      -2.616492       2.880198      10.162308       0.122957       1.095751 0.76745787E+01  0.74524712E+02                                 1.748030                            1.612395      -1.054693       2.378688                    0.997974       3.477401       9.665032       0.496525       1.270339      -0.710618       0.019951      -0.017101       0.025594       0.036682       0.005383       0.001449      -0.013288      -0.007706      -0.008174      -0.014303      -0.001487       0.015791              1.845986       2.033571      -0.220607       0.525530       1.639618      -0.386391       1.864768          -0.000000
           60              H      -4.708810       2.019668       9.640969       0.113198       1.063068 0.75719839E+01  0.73911273E+02                                 1.766809                            1.641844      -1.069428       2.367952                    0.996755       3.657844      10.481924       0.470024       1.335013      -0.695870      -0.011560      -0.025416       0.014118       0.031288       0.006261       0.010649      -0.006665       0.009233      -0.005841      -0.016093       0.002855       0.013238              1.861722       1.745179       0.450909      -0.147644       2.237999      -0.474168       1.601987           0.000000
           61              H      14.294506       4.988103       6.990511       0.134521       1.080898 0.81187640E+01  0.79929299E+02                                 1.737015                            1.665320      -1.093547       2.371912                    0.997457       3.434065       9.600409       0.485683       1.280964      -0.709366      -0.018824       0.014473      -0.024662       0.034235       0.002448       0.009704      -0.006925       0.007369      -0.017860      -0.014932       0.002879       0.012053              1.780609       1.844482      -0.109472       0.352510       1.623482      -0.354683       1.873863          -0.000000
           62              H      12.584482       3.304307       7.308261       0.164737       1.007618 0.75582640E+01  0.72487035E+02                                 1.625835                            1.579441      -0.773086       2.529379                    0.999926       3.112099       8.357012       0.516003       1.237702      -0.721459       0.000588       0.012221      -0.009032       0.015208       0.000862      -0.000206      -0.004967      -0.005825      -0.001588      -0.004056      -0.002643       0.006699              1.657211       1.763809      -0.130343       0.348217       1.519505      -0.271648       1.688319          -0.000000
           63              H      13.178120       1.896230       7.654552       0.174938       0.953282 0.69772960E+01  0.65116590E+02                                 1.528269                            1.487837      -0.736677       2.553380                    0.999987       2.913222       7.536414       0.551629       1.189747      -0.733925       0.006811      -0.012476      -0.004836       0.015015      -0.002286      -0.000926       0.002723      -0.001192      -0.006850      -0.003670      -0.000933       0.004603              1.544263       1.340524       0.042946       0.033897       1.974604       0.227622       1.317662           0.000000
           64              H      12.520268       2.766045       8.779047       0.160633       0.842604 0.61769661E+01  0.58086052E+02                                 1.601216                            1.549670      -1.214293       2.322126                    0.993410       3.618733      10.640359       0.446761       1.457923      -0.671524      -0.005058       0.001935       0.015151       0.016090       0.001007      -0.001423       0.000919      -0.000125       0.012768      -0.003497      -0.001133       0.004630              1.643443       1.804666       0.101509      -0.404184       1.336280      -0.067268       1.789384           0.000000
           65              H       1.596415       7.867526      16.376518       0.162651       1.008390 0.71212138E+01  0.66125969E+02                                 1.512731                            1.441888      -0.901214       2.463314                    0.999597       2.948164       7.359811       0.602487       1.094814      -0.756979      -0.000397       0.013535       0.000119       0.013542      -0.000640       0.000657      -0.001543      -0.007250      -0.003471      -0.003256      -0.001440       0.004696              1.539541       1.199066       0.051168       0.101361       1.692103       0.339814       1.727455          -0.000001
           66              H       0.734730       6.592093      16.073989       0.169046       1.005285 0.72742713E+01  0.68300600E+02                                 1.549074                            1.489324      -0.778404       2.523867                    0.999935       2.975902       7.612633       0.570494       1.143458      -0.744484      -0.012727      -0.005247      -0.004040       0.014347       0.003599       0.001114       0.001274       0.004654      -0.008544      -0.003591      -0.002405       0.005996              1.574703       1.565433       0.300070      -0.226132       1.629260      -0.295888       1.529416          -0.000001
           67              H       2.249153       6.628255      15.670617       0.171826       0.943294 0.66450915E+01  0.61461541E+02                                 1.528909                            1.457608      -0.703254       2.567138                    0.999995       2.968742       7.726233       0.552321       1.198980      -0.730160       0.011816      -0.007392      -0.009290       0.016749      -0.004629      -0.002353       0.002202       0.002252      -0.003104      -0.004282      -0.002346       0.006628              1.557523       1.716370      -0.435835       0.037467       1.625339      -0.079662       1.330861          -0.000000
           68              H       1.712812       6.948812       0.180756       0.163362       1.010023 0.71908498E+01  0.67183779E+02                                 1.534657                            1.465130      -0.878257       2.473469                    0.999616       2.994784       7.590519       0.585623       1.119447      -0.749995       0.010365       0.003518       0.010824       0.015394       0.001765       0.003777       0.001900       0.003183       0.007788      -0.003690      -0.002440       0.006131              1.558647       2.108878       0.058203       0.005810       1.196469       0.014649       1.370595           0.000001
           69              H      -8.539277      -4.558800      18.811971       0.168352       0.987601 0.71197740E+01  0.66134450E+02                                 1.497656                            1.448273      -0.811245       2.510457                    0.999892       2.908434       7.270872       0.596869       1.104755      -0.754982      -0.005046      -0.012463       0.002803       0.013735       0.002366      -0.002559      -0.001916      -0.003162      -0.008938      -0.004509      -0.000865       0.005373              1.486506       1.277042       0.121265       0.028690       1.781359       0.289371       1.401116           0.000005
           70              H      -8.618449      -3.036056      18.446653       0.167522       1.012805 0.72127427E+01  0.67203405E+02                                 1.521380                            1.454994      -0.821825       2.502696                    0.999830       2.932413       7.337670       0.597258       1.100660      -0.755822      -0.006517       0.012105      -0.001920       0.013881      -0.003746      -0.001275      -0.001648      -0.002766      -0.010467      -0.004975      -0.000807       0.005782              1.549967       1.326268      -0.131316       0.137093       1.493998      -0.407746       1.829635           0.000003
           71              H      -4.673968       0.282338      12.087838       0.125519       0.995929 0.67200806E+01  0.63162158E+02                                 1.647236                            1.513820      -0.892350       2.459720                    0.999321       3.334062       9.134382       0.509587       1.278808      -0.709019       0.023807       0.018490       0.023750       0.038376      -0.001042       0.009067       0.006839       0.015538      -0.032886      -0.017123       0.000774       0.016349              1.743018       1.772443       0.239406       0.406520       1.638943       0.365781       1.817669           0.000000
           72              H      -3.758240      -1.569835      11.033743       0.121394       1.147114 0.80580649E+01  0.77782366E+02                                 1.697719                            1.576455      -0.793190       2.506059                    0.999658       3.165808       8.267322       0.548646       1.156548      -0.740823       0.033267      -0.009883       0.004801       0.035034      -0.004820       0.007213       0.014084       0.006438      -0.026201      -0.021320       0.010135       0.011185              1.779230       2.346123      -0.283716       0.251239       1.583180       0.036450       1.408387          -0.000000
           73              H      12.332579      -2.187209       9.104408       0.134335       1.148592 0.82655887E+01  0.81543133E+02                                 1.778103                            1.653224      -1.321501       2.255589                    0.995596       3.538335       9.824358       0.500693       1.239998      -0.716882      -0.016422      -0.014278      -0.023276       0.031864      -0.003999       0.000983       0.008785      -0.006378      -0.016171      -0.010961      -0.000518       0.011479              1.854010       1.908415       0.183369       0.455556       1.833811       0.417208       1.819804           0.000000
           74              H      14.013330      -3.817621       8.938873       0.165447       1.003319 0.71466052E+01  0.66891178E+02                                 1.550367                            1.478496      -0.861991       2.485943                    0.999703       3.004500       7.705896       0.570513       1.147021      -0.742953      -0.014260       0.001988      -0.006962       0.015993      -0.001126       0.003545      -0.001005       0.005540      -0.004279      -0.003406      -0.002214       0.005620              1.594174       1.573124       0.131351       0.310277       1.669941       0.313505       1.539456           0.000000
           75              H      -4.814763      -3.980376      10.314524       0.165357       1.078935 0.79926581E+01  0.76897703E+02                                 1.631431                            1.566526      -0.810539       2.505987                    0.999784       3.069958       7.971199       0.552928       1.151371      -0.742583      -0.002455      -0.003027       0.013370       0.013927       0.001180      -0.001113      -0.002012      -0.004489       0.014570      -0.005004      -0.000757       0.005762              1.668094       1.347885      -0.201211       0.128454       1.986331      -0.321471       1.670065           0.000001
           76              H      -4.065003      -3.333543       9.098700       0.163023       1.027050 0.74325808E+01  0.69864028E+02                                 1.545165                            1.485181      -0.819831       2.500751                    0.999878       2.967193       7.489116       0.585520       1.112886      -0.752760       0.009656       0.008851      -0.005295       0.014128       0.004484      -0.002073      -0.000302       0.000513      -0.003676      -0.004387      -0.001161       0.005548              1.564161       1.883552      -0.084101      -0.298637       1.424826       0.079450       1.384105           0.000003
           77              H      -7.267935       2.933856      16.287091       0.115888       1.136339 0.79298637E+01  0.78185438E+02                                 1.831168                            1.665873      -1.235413       2.289589                    0.994973       3.730986      10.692517       0.473366       1.312348      -0.699910       0.036052       0.003207       0.001110       0.036212      -0.002054       0.005721       0.008038       0.021652       0.023190      -0.017847       0.003956       0.013891              1.951997       2.946750      -0.013443      -0.074278       1.312846      -0.004303       1.596395           0.000000
           78              H      -8.311277       3.270325      18.332491       0.122361       1.200334 0.86474498E+01  0.84887088E+02                                 1.750558                            1.635230      -0.788964       2.508899                    0.999666       3.183652       8.361378       0.538086       1.159581      -0.740954       0.019735       0.004486       0.028459       0.034921       0.000471       0.000089       0.004218       0.030282       0.025234      -0.019980       0.009025       0.010955              1.809555       1.857128       0.051983       0.448501       1.328602       0.102795       2.242934           0.000002
           79              H       7.662248       2.916320      16.559177       0.130118       1.080091 0.77536616E+01  0.75902505E+02                                 1.766278                            1.647051      -1.145481       2.345067                    0.995951       3.573222      10.152396       0.476890       1.312015      -0.701037      -0.033664      -0.002626       0.002813       0.033884      -0.000532      -0.002978       0.002453       0.023856       0.019016      -0.015376       0.004484       0.010892              1.843078       2.629071       0.066243      -0.044183       1.291750       0.023595       1.608412           0.000000
           80              H       6.728225      -2.480556       9.656190       0.124050       1.162749 0.81169273E+01  0.79393683E+02                                 1.776746                            1.627269      -1.057750       2.379962                    0.997639       3.399677       9.276218       0.511863       1.223371      -0.722208       0.012372      -0.020469      -0.029050       0.037629       0.006824      -0.003940       0.012842      -0.009165      -0.018824      -0.017025       0.000758       0.016268              1.872735       1.755640      -0.203450      -0.505967       1.835869       0.467065       2.026696           0.000000
           81              H       4.712558      -3.224958      10.533334       0.117625       1.180789 0.83091971E+01  0.80513575E+02                                 1.701424                            1.577228      -0.862936       2.465459                    0.999240       3.192237       8.247880       0.563034       1.122694      -0.749226      -0.013961      -0.029614      -0.012348       0.034991       0.006514      -0.010618       0.011845      -0.002078      -0.011399      -0.020096       0.007931       0.012166              1.789054       1.636071       0.440929       0.002064       2.262958       0.302286       1.468133           0.000000
           82              H       4.625374      -0.066753      13.014452       0.137206       0.948790 0.67502989E+01  0.64262897E+02                                 1.664405                            1.572171      -1.074511       2.383357                    0.997133       3.514092      10.065827       0.468556       1.373117      -0.688438      -0.014757       0.016340       0.024573       0.032994       0.003765      -0.010386       0.005363       0.001193      -0.021110      -0.015561       0.005193       0.010368              1.722935       1.720496      -0.119828      -0.414227       1.603676       0.324014       1.844634          -0.000000
           83              H       2.889689      -2.982097      11.973676       0.159956       1.064387 0.76573303E+01  0.73154771E+02                                 1.635084                            1.547015      -0.923869       2.451307                    0.999383       3.108513       8.140119       0.547014       1.172041      -0.736574       0.001312      -0.008882      -0.008879       0.012628      -0.000608      -0.002521       0.003234       0.004775       0.001677      -0.004776      -0.000063       0.004840              1.701791       1.483616       0.331350      -0.004341       2.180214       0.264138       1.441544          -0.000000
           84              H       2.484646      -1.484308      12.194389       0.172060       1.013546 0.75460933E+01  0.72254802E+02                                 1.623772                            1.571054      -0.841717       2.499906                    0.999750       3.092055       8.264250       0.521519       1.226567      -0.723955      -0.005642       0.012863      -0.005790       0.015193      -0.002166       0.002071      -0.004313      -0.004116      -0.008529      -0.005226      -0.001558       0.006784              1.647212       1.833774      -0.401820      -0.010473       1.776453      -0.064514       1.331409          -0.000001
           85              H       3.203876      -2.279538      13.339813       0.167647       1.005215 0.73905524E+01  0.70898520E+02                                 1.658817                            1.587380      -0.774227       2.530321                    0.999820       3.181921       8.711733       0.499378       1.278546      -0.711423       0.006068       0.000490       0.012767       0.014144       0.001968       0.003698      -0.000234       0.004572       0.013697      -0.005572      -0.001110       0.006682              1.708352       1.411869       0.084769      -0.227927       1.476531      -0.179574       2.236657          -0.000000
           86              H       6.486344       7.243851       9.285164       0.136533       1.062125 0.78473283E+01  0.76625762E+02                                 1.719258                            1.639520      -1.045986       2.392607                    0.998194       3.393529       9.457413       0.488327       1.284525      -0.708664       0.014321       0.016559      -0.026856       0.034649      -0.003311      -0.003392      -0.012559       0.000971      -0.019977      -0.016416       0.004805       0.011611              1.766592       1.744921       0.121728      -0.381107       1.666317      -0.401306       1.888537          -0.000000
           87              H       3.384075       6.722281      11.785309       0.118906       0.993835 0.69777874E+01  0.66929693E+02                                 1.710437                            1.593619      -1.040943       2.389996                    0.997094       3.581163      10.270663       0.467867       1.364843      -0.690011      -0.029901       0.006397       0.009439       0.032001      -0.004510      -0.004456      -0.011530      -0.003047      -0.010255      -0.014735       0.002744       0.011991              1.809091       2.383928      -0.372556      -0.362715       1.534378       0.015998       1.508967          -0.000000
           88              H       4.449436       4.888342      12.723339       0.126060       1.048569 0.74240821E+01  0.72064854E+02                                 1.748159                            1.624938      -1.108730       2.359871                    0.996796       3.569508      10.178980       0.473111       1.333713      -0.696486      -0.019340      -0.018248       0.025576       0.036894      -0.006515      -0.010783      -0.004546       0.008827      -0.012181      -0.015114       0.001240       0.013874              1.839946       1.731276       0.152302      -0.368342       1.721066      -0.501945       2.067497          -0.000000
           89              H       4.506326       8.723176       9.171002       0.163945       0.929663 0.68824273E+01  0.65279826E+02                                 1.605725                            1.557674      -0.883048       2.480040                    0.999260       3.256935       9.056169       0.488456       1.322035      -0.700948       0.012988      -0.000200      -0.009596       0.016149      -0.000654      -0.003737       0.002024       0.008067      -0.002753      -0.004878      -0.001749       0.006627              1.638152       1.521732       0.102593      -0.259269       1.623333      -0.407369       1.769392          -0.000000
           90              H       3.853763       8.949619      10.577096       0.171051       1.011012 0.76820989E+01  0.73795996E+02                                 1.621435                            1.587390      -0.708673       2.562192                    0.999992       3.042391       8.112238       0.518364       1.230038      -0.724329      -0.000421       0.006628       0.013852       0.015362      -0.000255      -0.000292       0.003817      -0.002491       0.014191      -0.003640      -0.002988       0.006628              1.636622       1.405234      -0.211900      -0.153651       1.827760       0.325255       1.676872          -0.000000
           91              H       3.184737       7.971876       9.549639       0.159915       0.833857 0.62381275E+01  0.58902817E+02                                 1.598614                            1.564806      -1.276611       2.294182                    0.992413       3.670724      10.873790       0.440683       1.471967      -0.668814      -0.013062      -0.009852      -0.003349       0.016700       0.004282      -0.000094      -0.000682      -0.000126      -0.010752      -0.003750      -0.002356       0.006106              1.629108       2.030335       0.131374       0.261813       1.435522       0.003174       1.421465           0.000000
           92              H       8.978527      -0.240402       6.039162       0.114904       1.111397 0.77482167E+01  0.76182286E+02                                 1.827247                            1.663370      -1.276562       2.274290                    0.993996       3.756241      10.856220       0.465208       1.339081      -0.694296       0.002837      -0.036782      -0.000406       0.036894      -0.000831       0.006040       0.005370      -0.023005       0.018211      -0.016382       0.003224       0.013158              1.965810       1.369431      -0.194479       0.055152       2.974996      -0.154755       1.553002          -0.000000
           93              H       8.348250       0.642427       3.988054       0.121134       1.160970 0.82987416E+01  0.80513945E+02                                 1.697494                            1.590697      -0.831542       2.485953                    0.999612       3.157425       8.205289       0.552145       1.143389      -0.744636      -0.004209      -0.022280      -0.025138       0.033853      -0.002187       0.006366       0.001335      -0.029898       0.016680      -0.019544       0.007080       0.012465              1.746088       1.301017       0.043743       0.138206       1.881287       0.432193       2.055959          -0.000002
           94              H       8.484545       4.345471       5.542558       0.141232       0.973665 0.69428232E+01  0.65916132E+02                                 1.638375                            1.554083      -0.908835       2.462169                    0.999317       3.305230       9.158278       0.494546       1.304499      -0.704151      -0.004950       0.033597      -0.005093       0.034339       0.000188       0.007522      -0.004149      -0.015544       0.019286      -0.013933       0.002535       0.011397              1.687231       1.332520      -0.114614       0.037599       2.234560      -0.133343       1.494613          -0.000000
           95              H       4.454043       0.665638      17.238440       0.116025       1.225071 0.93040162E+01  0.93822881E+02                                 1.827899                            1.738634      -0.970570       2.419083                    0.998472       3.387313       9.273927       0.498529       1.218364      -0.725577       0.025460      -0.032364       0.004872       0.041465      -0.007367       0.000110      -0.011426      -0.015412      -0.022436      -0.013935      -0.004886       0.018821              1.848208       1.922710      -0.358966      -0.109724       1.987024      -0.098732       1.634891          -0.000000
           96              H       2.719517       0.839189      18.762501       0.121252       1.053538 0.72837767E+01  0.70271287E+02                                 1.735335                            1.591361      -1.292968       2.263958                    0.994248       3.664403      10.371677       0.486937       1.303803      -0.701396      -0.003769      -0.026740       0.016686       0.031744      -0.008446      -0.009223      -0.007141      -0.008124      -0.008657      -0.017306       0.006300       0.011006              1.883328       1.584631       0.171277      -0.364244       1.975765      -0.562053       2.089588          -0.000000
           97              H       1.897041       4.451795      17.489596       0.133278       1.094274 0.78293129E+01  0.75818738E+02                                 1.700630                            1.594862      -1.075290       2.380681                    0.997444       3.323928       8.995554       0.519157       1.218300      -0.723665      -0.020254       0.024467      -0.000754       0.031771      -0.007712      -0.006860      -0.002891      -0.006435      -0.019645      -0.013207       0.001448       0.011760              1.743925       1.627329      -0.382249      -0.096897       2.064835      -0.149121       1.539611          -0.000001
           98              H       3.709929       4.327463      15.925579       0.119869       1.176573 0.84473702E+01  0.83417421E+02                                 1.790772                            1.662243      -1.058198       2.380345                    0.997851       3.404106       9.319255       0.505676       1.226588      -0.722053       0.012230       0.030733      -0.020181       0.038747       0.001241      -0.002309      -0.008125      -0.016995      -0.016585      -0.009579      -0.005170       0.014749              1.883759       1.617797       0.116605      -0.276709       2.081257      -0.520781       1.952224          -0.000000
           99              H      10.751312      12.275734       1.645833       0.092072       1.333990 0.10807470E+02  0.11337900E+03                                 1.949262                            1.877684      -1.090781       2.347042                    0.995547       3.688522      10.370703       0.477249       1.223354      -0.723324       0.029974      -0.001742       0.021662       0.037023       0.005801       0.010758      -0.000002       0.011561      -0.021353      -0.013101      -0.003045       0.016146              2.046433       2.059222      -0.197057       0.204155       1.739672      -0.208001       2.340403          -0.000001
          100              H       9.818367      11.671362       0.530853       0.089579       1.090745 0.85673666E+01  0.86526348E+02                                 1.821897                            1.760801      -1.208383       2.288635                    0.993306       3.959584      11.662933       0.446890       1.357076      -0.690809      -0.007971      -0.026987      -0.019907       0.034469       0.006444      -0.002680       0.000201      -0.020129       0.025263      -0.016440       0.007485       0.008954              1.902783       1.746335       0.120973      -0.081729       2.017089       0.288182       1.944924          -0.000000
          101              H       7.116630       8.093421       5.453131       0.102660       1.058530 0.76858952E+01  0.75211765E+02                                 1.751599                            1.647203      -1.137868       2.335037                    0.995467       3.676669      10.507066       0.472807       1.323826      -0.698189      -0.031528      -0.016963       0.002350       0.035879       0.005275       0.002972      -0.004154       0.017690      -0.020200      -0.011689      -0.002136       0.013825              1.818709       2.181284       0.400679      -0.062361       1.724944      -0.204614       1.549898          -0.000000
          102              H       7.222440       9.746343       3.902433       0.125467       1.047510 0.76751951E+01  0.75475950E+02                                 1.769570                            1.668033      -1.318090       2.251623                    0.994568       3.784293      11.028596       0.458180       1.359412      -0.689944      -0.027583       0.003474      -0.015721       0.031938       0.002005       0.004914      -0.011623       0.013196      -0.016003      -0.017209       0.006147       0.011062              1.846768       1.955076      -0.064700       0.407222       1.608195      -0.278607       1.977032          -0.000000
          103              H      10.924994      10.634478       5.234321       0.141700       1.034956 0.72903376E+01  0.69221851E+02                                 1.637481                            1.541089      -0.822681       2.506353                    0.999699       3.130072       8.336721       0.528046       1.221628      -0.724528       0.029544       0.019298       0.002706       0.035392       0.009011       0.008001      -0.007641       0.010237      -0.018282      -0.017496       0.003451       0.014046              1.687615       2.007864       0.327431       0.047215       1.617866      -0.073427       1.437116          -0.000000
          104              H      10.776373       8.737744       6.661344       0.110637       1.067504 0.74193449E+01  0.71100109E+02                                 1.689842                            1.564549      -0.894342       2.451887                    0.999169       3.372655       9.168372       0.516603       1.237213      -0.718743       0.032685      -0.011335       0.020100       0.040010       0.003366       0.009042      -0.004031       0.018996      -0.020617      -0.013673      -0.002899       0.016571              1.789560       2.061367      -0.169511       0.468433       1.530727      -0.322787       1.776587          -0.000000
          105              H      -3.629501       0.769480      15.210165       0.113000       1.167566 0.87077174E+01  0.86566460E+02                                 1.776828                            1.684807      -1.021008       2.394506                    0.997757       3.424503       9.379316       0.504003       1.222440      -0.723306      -0.000568      -0.027213      -0.026574       0.038040      -0.006760       0.003691       0.007479      -0.023054       0.002396      -0.015768       0.000001       0.015766              1.815112       1.640305      -0.043344       0.210513       1.690916       0.332719       2.114116          -0.000000
          106              H      -2.247948       0.372437      17.031046       0.122416       1.020375 0.71531275E+01  0.68789282E+02                                 1.716475                            1.593047      -1.055629       2.383282                    0.996333       3.566871      10.122610       0.478728       1.330432      -0.696946       0.016331      -0.028703      -0.002779       0.033140      -0.006152       0.009770       0.005975      -0.010947       0.000370      -0.016230       0.006922       0.009308              1.803031       1.735142      -0.514439       0.143129       2.065943      -0.193852       1.608008          -0.000000
          107              H      -3.225193       3.961162      18.555107       0.124999       1.116804 0.80871450E+01  0.78055596E+02                                 1.651353                            1.564517      -1.002219       2.403202                    0.998437       3.227590       8.400874       0.559115       1.135002      -0.745056      -0.002841       0.029663       0.022157       0.037133      -0.011663       0.008201       0.010445      -0.023267       0.001288      -0.022753       0.003659       0.019094              1.693617       1.474581       0.006974       0.294534       1.616213       0.322839       1.990057          -0.000001
          108              H      -4.606746       4.358205      16.734225       0.121438       1.183082 0.86301177E+01  0.84743428E+02                                 1.733186                            1.632903      -0.904794       2.455515                    0.998967       3.221288       8.484076       0.538371       1.158605      -0.740507      -0.019761       0.037383      -0.002610       0.042365      -0.009217       0.002902       0.008215      -0.020111      -0.010304      -0.015084      -0.002467       0.017551              1.762912       1.782450      -0.401032       0.208849       1.955069      -0.115767       1.551216           0.000000
          109              H       6.806709      13.529881       1.423218       0.090275       1.398946 0.11499034E+02  0.12182478E+03                                 1.972959                            1.906984      -1.102265       2.339318                    0.995582       3.658110      10.145691       0.487492       1.185943      -0.733117      -0.032583       0.001421       0.017192       0.036868       0.003868      -0.006633       0.000131       0.008545      -0.026707      -0.011287      -0.000769       0.012056              2.039443       2.149691      -0.098072      -0.250535       1.640706       0.085106       2.327931          -0.000001
          110              H       7.852124      14.198878       0.460453       0.087739       1.475063 0.12429954E+02  0.13448124E+03                                 2.051273                            1.986289      -1.198573       2.288540                    0.994290       3.810475      10.733415       0.475628       1.190273      -0.731327       0.008558       0.028922      -0.017670       0.034956       0.004708       0.000194       0.002317      -0.025147       0.012827      -0.015566       0.003583       0.011983              2.118661       1.903999       0.201210       0.052837       2.233442      -0.368519       2.218544          -0.000001
          111              H       7.458695      11.979605       3.183213       0.095819       1.253146 0.10085690E+02  0.10484897E+03                                 1.924974                            1.855826      -1.113430       2.337748                    0.995516       3.765458      10.824544       0.460095       1.280560      -0.709277      -0.027409       0.008429       0.017153       0.033414      -0.003471       0.001687      -0.002021       0.024919       0.015523      -0.015673       0.004665       0.011009              2.019836       2.031880      -0.161756      -0.452746       1.907096       0.005746       2.120532          -0.000000
          112              H       8.032068      10.987661       2.102481       0.091123       1.075935 0.83594661E+01  0.83979554E+02                                 1.808929                            1.743123      -1.216157       2.285114                    0.993245       3.953363      11.645329       0.447304       1.363040      -0.689478      -0.004323      -0.026081      -0.020489       0.033447      -0.008420       0.002102       0.005415      -0.001670      -0.017955      -0.011086      -0.000783       0.011869              1.880818       1.512146       0.170718       0.089239       2.083342       0.225221       2.046967          -0.000000
          113              H       9.883243      13.818393       3.329721       0.092088       1.386523 0.11448742E+02  0.12117646E+03                                 1.957358                            1.897176      -1.155944       2.311509                    0.995543       3.694967      10.247822       0.490859       1.178931      -0.734100       0.024392      -0.010849       0.022740       0.035068      -0.004195      -0.001527       0.001250       0.027683       0.019103      -0.017690       0.005880       0.011810              2.029426       1.904290      -0.227650       0.296783       2.038290       0.006805       2.145697          -0.000001
          114              H       9.506429      14.827112       2.178589       0.090943       1.406706 0.11437169E+02  0.12095898E+03                                 1.973793                            1.894976      -1.115930       2.330931                    0.995510       3.676269      10.174259       0.491888       1.177389      -0.734731       0.009390       0.027578      -0.020018       0.035347      -0.003390      -0.000586      -0.007643      -0.003339      -0.028876      -0.012882       0.002190       0.010691              2.051985       1.648261       0.177916      -0.266336       2.208725      -0.133617       2.298970          -0.000001
          115              H       6.332760      17.078107       6.476783       0.117367       1.195922 0.86618759E+01  0.85175841E+02                                 1.746670                            1.635112      -0.983815       2.414016                    0.998269       3.260922       8.608544       0.538130       1.157483      -0.740318      -0.035799       0.008724       0.018032       0.041022       0.003750      -0.006396       0.006526       0.025069      -0.020643      -0.016148      -0.001653       0.017801              1.810414       1.924209      -0.171740      -0.412226       1.736349       0.346812       1.770683          -0.000000
          116              H       6.247810      15.417322       4.859490       0.132704       1.177955 0.85540598E+01  0.83903906E+02                                 1.740418                            1.634249      -0.877949       2.472103                    0.999067       3.192233       8.433412       0.533336       1.170834      -0.737747      -0.032729      -0.015491      -0.003470       0.036376       0.006582      -0.005091       0.011417       0.020808      -0.019335      -0.020257       0.004539       0.015717              1.797762       1.974609       0.412695       0.068793       1.883560       0.195351       1.535116          -0.000000
          117              H      10.153842      15.971473       4.088897       0.125221       1.112520 0.79934463E+01  0.76933097E+02                                 1.649314                            1.556615      -0.943913       2.430682                    0.998862       3.211298       8.348881       0.559845       1.136736      -0.744711       0.033966      -0.002639      -0.014519       0.037033       0.006692      -0.007943       0.012364       0.025042      -0.024830      -0.023370       0.003986       0.019384              1.711547       1.732626      -0.161376      -0.327666       1.651868       0.400118       1.750146          -0.000000
          118              H      11.273163      -3.191971       5.706190       0.119900       1.162840 0.83763972E+01  0.81616570E+02                                 1.707854                            1.603441      -0.910567       2.450576                    0.998829       3.217508       8.433177       0.546141       1.151013      -0.741945       0.036945       0.018412       0.005665       0.041666       0.005641      -0.005792       0.005970       0.023637      -0.027842      -0.016279      -0.002182       0.018461              1.761065       1.915954       0.368907       0.177053       1.812414       0.321799       1.554827           0.000000
          119              H      12.062664       7.397791       8.864668       0.122957       1.095751 0.76745824E+01  0.74524752E+02                                 1.748030                            1.612395      -1.054693       2.378688                    0.997974       3.477402       9.665033       0.496525       1.270338      -0.710618      -0.019951       0.017101      -0.025594       0.036682       0.005383       0.001449      -0.013288      -0.007706      -0.008174      -0.014303      -0.001487       0.015791              1.845986       2.033570      -0.220607       0.525530       1.639618      -0.386391       1.864768          -0.000000
          120              H      14.154982       8.258321       9.386007       0.113198       1.063068 0.75719808E+01  0.73911236E+02                                 1.766809                            1.641844      -1.069428       2.367952                    0.996755       3.657843      10.481921       0.470024       1.335013      -0.695870       0.011560       0.025416      -0.014118       0.031288       0.006261       0.010649      -0.006665       0.009233      -0.005841      -0.016093       0.002855       0.013238              1.861721       1.745179       0.450909      -0.147644       2.237999      -0.474168       1.601987           0.000000
          121              H      -4.848334       5.289886      12.036465       0.134521       1.080898 0.81187611E+01  0.79929265E+02                                 1.737015                            1.665320      -1.093547       2.371912                    0.997457       3.434064       9.600407       0.485683       1.280965      -0.709366       0.018824      -0.014473       0.024662       0.034235       0.002448       0.009704      -0.006925       0.007369      -0.017860      -0.014932       0.002879       0.012053              1.780609       1.844482      -0.109472       0.352510       1.623482      -0.354683       1.873863          -0.000000
          122              H      -3.138310       6.973682      11.718715       0.164737       1.007618 0.75582637E+01  0.72487030E+02                                 1.625835                            1.579441      -0.773086       2.529379                    0.999926       3.112099       8.357011       0.516003       1.237701      -0.721459      -0.000588      -0.012221       0.009032       0.015208       0.000862      -0.000206      -0.004967      -0.005825      -0.001588      -0.004056      -0.002643       0.006699              1.657211       1.763809      -0.130343       0.348216       1.519505      -0.271648       1.688319          -0.000000
          123              H      -3.731948       8.381759      11.372424       0.174938       0.953282 0.69772942E+01  0.65116567E+02                                 1.528269                            1.487836      -0.736677       2.553380                    0.999987       2.913222       7.536413       0.551629       1.189747      -0.733925      -0.006811       0.012476       0.004836       0.015015      -0.002286      -0.000926       0.002723      -0.001192      -0.006850      -0.003670      -0.000933       0.004603              1.544263       1.340524       0.042946       0.033897       1.974603       0.227622       1.317661           0.000000
          124              H      -3.074096       7.511944      10.247929       0.160633       0.842604 0.61769661E+01  0.58086052E+02                                 1.601216                            1.549670      -1.214293       2.322126                    0.993410       3.618733      10.640359       0.446761       1.457923      -0.671524       0.005058      -0.001935      -0.015151       0.016090       0.001007      -0.001423       0.000919      -0.000125       0.012768      -0.003497      -0.001133       0.004630              1.643443       1.804666       0.101509      -0.404184       1.336280      -0.067268       1.789384           0.000000
          125              H       7.849757       2.410463       2.650458       0.162651       1.008390 0.71212130E+01  0.66125963E+02                                 1.512732                            1.441888      -0.901214       2.463314                    0.999597       2.948163       7.359810       0.602487       1.094814      -0.756979       0.000397      -0.013535      -0.000119       0.013542      -0.000640       0.000657      -0.001543      -0.007250      -0.003471      -0.003256      -0.001440       0.004696              1.539542       1.199066       0.051168       0.101361       1.692103       0.339814       1.727456          -0.000001
          126              H       8.711442       3.685896       2.952987       0.169046       1.005285 0.72742725E+01  0.68300613E+02                                 1.549074                            1.489324      -0.778404       2.523867                    0.999935       2.975902       7.612633       0.570494       1.143458      -0.744484       0.012728       0.005247       0.004040       0.014347       0.003599       0.001114       0.001274       0.004654      -0.008544      -0.003591      -0.002405       0.005996              1.574703       1.565433       0.300070      -0.226132       1.629260      -0.295888       1.529416          -0.000001
          127              H       7.197019       3.649734       3.356359       0.171826       0.943294 0.66450949E+01  0.61461575E+02                                 1.528909                            1.457608      -0.703254       2.567138                    0.999995       2.968743       7.726234       0.552322       1.198979      -0.730160      -0.011816       0.007392       0.009290       0.016749      -0.004629      -0.002353       0.002202       0.002252      -0.003104      -0.004282      -0.002346       0.006628              1.557523       1.716370      -0.435835       0.037467       1.625339      -0.079662       1.330861          -0.000000
          128              H       7.733360       3.329177      18.846220       0.163362       1.010023 0.71908498E+01  0.67183779E+02                                 1.534657                            1.465130      -0.878257       2.473469                    0.999616       2.994784       7.590519       0.585623       1.119447      -0.749995      -0.010365      -0.003518      -0.010824       0.015394       0.001765       0.003777       0.001900       0.003183       0.007788      -0.003690      -0.002440       0.006131              1.558647       2.108878       0.058203       0.005810       1.196469       0.014649       1.370595           0.000001
          129              H      17.985449      14.836789       0.215005       0.168352       0.987601 0.71197740E+01  0.66134450E+02                                 1.497656                            1.448273      -0.811245       2.510457                    0.999892       2.908434       7.270872       0.596869       1.104755      -0.754982       0.005046       0.012463      -0.002803       0.013735       0.002366      -0.002559      -0.001916      -0.003162      -0.008938      -0.004509      -0.000865       0.005373              1.486506       1.277042       0.121265       0.028690       1.781359       0.289371       1.401116           0.000005
          130              H      18.064621      13.314045       0.580323       0.167522       1.012805 0.72127427E+01  0.67203405E+02                                 1.521380                            1.454994      -0.821825       2.502696                    0.999830       2.932413       7.337670       0.597258       1.100660      -0.755822       0.006517      -0.012105       0.001920       0.013881      -0.003746      -0.001275      -0.001648      -0.002766      -0.010467      -0.004975      -0.000807       0.005782              1.549967       1.326268      -0.131316       0.137093       1.493998      -0.407746       1.829635           0.000003
          131              C      -2.850386      10.863122       8.691523       0.165185      33.045479 0.33111377E+03  0.73052226E+04                                 9.144985                            6.198199      -0.031330       2.011679                    0.999438      25.407489      71.814656       0.638065       0.435096      -1.047828       0.039863       0.016295       0.033168       0.054357      -0.001794      -0.011999      -0.003012      -0.003962       0.041514      -0.014881      -0.004295       0.019176             11.907551      14.048363      -5.668631       0.539205      14.302574       3.840822       7.371715           0.000001
          132              C      -3.618776      10.118699       7.799157       0.121338      34.150581 0.35949718E+03  0.80747511E+04                                 9.311440                            6.449051       0.004873       2.026310                    0.999725      25.765351      72.847176       0.628558       0.433838      -1.051373      -0.010267      -0.041494      -0.041098       0.059297      -0.010539      -0.002068       0.012571      -0.008330       0.008097      -0.015006      -0.003780       0.018786             12.015216      18.437027      -4.782784       2.244151      10.366631       1.917638       7.241989           0.000001
          133              C      14.630521      10.483946       7.534682      -0.160487      38.182700 0.45155301E+03  0.10728876E+05                                 9.834400                            7.132475       0.080244       1.991194                    0.999601      29.975380      86.942430       0.610179       0.422477      -1.059203       0.004884       0.015549       0.010717       0.019506       0.010375       0.016118       0.017700       0.016901      -0.027400      -0.025409      -0.005474       0.030883             12.002339      15.448960      -3.411827       2.116370      12.143593       3.092483       8.414465           0.000001
          134              C      14.086209      11.593616       8.162573      -0.176958      34.132434 0.43195004E+03  0.10117248E+05                                 9.018613                            6.867533       0.161083       2.014061                    0.999722      29.695527      84.622129       0.638672       0.409449      -1.070972       0.001755      -0.016226      -0.016514       0.023218      -0.020661       0.004798       0.016161       0.005665      -0.107022      -0.042270       0.002872       0.039397             10.544355      11.406360      -2.086802       1.430981      12.612327       3.941249       7.614379           0.000000
          135              C      -4.716444      12.343232       9.056841       0.206770      33.014078 0.36558983E+03  0.81750239E+04                                 9.012897                            6.403322      -0.024734       2.013244                    0.998900      24.857622      68.166953       0.651273       0.420579      -1.068784      -0.024610       0.061209       0.014152       0.067472      -0.025188      -0.004724       0.039137      -0.025849      -0.043679      -0.043069      -0.011981       0.055050             11.609947      11.874069      -4.304017       1.004959      15.905397       4.028857       7.050375           0.000001
          136              C      -3.405247      11.969628       9.325121      -0.266778      41.403923 0.48375145E+03  0.11690965E+05                                10.357090                            7.355951      -0.003496       1.961194                    0.999351      31.162247      91.090741       0.604215       0.419456      -1.061339       0.025272      -0.021496       0.007169       0.033943      -0.005324       0.015834       0.006076      -0.044251       0.020890      -0.033049       0.011762       0.021287             12.906340      15.361999      -5.802762       1.123324      15.326678       3.808530       8.030344           0.000001
          137              C      -5.199861      13.687475       9.494461      -0.523281      30.156673 0.42318852E+03  0.98597210E+04                                 8.246847                            6.617922       0.319038       2.053821                    0.998993      31.940653      90.729503       0.677384       0.388097      -1.085590       0.029651      -0.068085      -0.018935       0.076637       0.005428       0.007147       0.002625       0.007126       0.000557      -0.006988      -0.004477       0.011465             10.161560       8.250480      -3.642462      -0.623437      15.349799       2.679722       6.884400           0.000002
          138              C       0.235455       7.564009       3.748314       0.141731      34.449334 0.34720750E+03  0.77186440E+04                                 9.311343                            6.297460      -0.029125       2.013079                    0.999617      25.416879      71.113926       0.643252       0.428325      -1.056454       0.052194      -0.004591       0.019397       0.055871       0.005782       0.000094       0.005016      -0.001970       0.027120      -0.010920      -0.000146       0.011067             11.871750      11.669752      -0.073213      -1.743396       4.353879       0.876216      19.591620           0.000001
          139              C      -1.152714       7.563472       3.824422       0.154666      31.741129 0.32461392E+03  0.71104080E+04                                 8.851823                            6.109938      -0.012613       2.023831                    0.999419      25.040687      70.007421       0.648397       0.431259      -1.052515      -0.046381      -0.010820       0.025548       0.054046       0.000051      -0.005084       0.003509      -0.031324      -0.010901      -0.016003      -0.002062       0.018066             11.177937      11.734759       0.239874       2.535502       4.160421       0.677045      17.638631           0.000001
          140              C      17.646768       7.342453       2.682804      -0.160172      39.127250 0.46378735E+03  0.11121321E+05                                10.078488                            7.274209      -0.049123       1.950066                    0.999369      30.398628      89.304999       0.597014       0.427843      -1.053221       0.016394      -0.022311      -0.003692       0.027932       0.002272       0.006863      -0.000776       0.038270       0.017850      -0.022296       0.002619       0.019676             12.061819      14.345475      -0.086297       0.643832       4.794392       0.954845      17.045592           0.000002
          141              C      18.271382       7.142795       1.465077      -0.172871      33.635189 0.43021341E+03  0.10074894E+05                                 8.947106                            6.862751       0.166072       2.018213                    0.999689      29.693280      84.841323       0.637097       0.410529      -1.069367      -0.017637      -0.005370       0.012332       0.022181       0.004817       0.002996       0.008573       0.030524       0.103419      -0.034184      -0.001709       0.035893             10.129192      12.442749      -0.202975      -1.340270       4.434376       0.870270      13.510452           0.000002
          142              C       0.106630       7.153878       1.369942       0.209036      31.722105 0.36840212E+03  0.82538822E+04                                 8.761051                            6.435150      -0.020681       2.015517                    0.999039      24.850539      68.218297       0.648550       0.421528      -1.068159       0.027616      -0.014486      -0.060238       0.067831      -0.002019      -0.025313       0.012061       0.045234       0.111131      -0.043038      -0.009170       0.052208             10.444297      11.292250      -0.208148      -1.464434       4.353063       1.379732      15.687577           0.000000
          143              C       0.861105       7.343526       2.530588      -0.269356      40.374175 0.48582881E+03  0.11753004E+05                                10.146716                            7.350773       0.067908       1.980045                    0.999436      31.304471      91.533509       0.607053       0.417075      -1.062919       0.010023       0.003893       0.030044       0.031910      -0.001605      -0.016118      -0.002629       0.045614      -0.018068      -0.020933      -0.011624       0.032557             12.154005      12.610438       0.220483      -0.658737       4.859226       1.288962      18.992353           0.000001
          144              C       3.199115      10.371693       7.211224       0.157948      34.003539 0.35160120E+03  0.78660072E+04                                 9.332615                            6.394624      -0.151444       1.973448                    0.999616      25.701211      72.894026       0.627756       0.436125      -1.048345       0.006574      -0.034767      -0.049693       0.061003       0.003228       0.001955       0.002989       0.005822       0.014984      -0.007180       0.000170       0.007010             12.300207      17.111505       6.315899      -4.686352      11.478933      -0.116508       8.310184           0.000000
          145              C       2.555840      11.103845       8.219654       0.130828      33.776397 0.36019466E+03  0.80985957E+04                                 9.253470                            6.458274      -0.068037       2.001918                    0.999707      25.839028      73.218045       0.627345       0.434237      -1.050578      -0.040186       0.008738       0.038942       0.056637       0.013802      -0.002275      -0.001822       0.013934       0.019262      -0.018676       0.005234       0.013442             11.762139      13.195726       6.023393      -2.167231      14.575343       2.028176       7.515348           0.000001
          146              C       3.137636      12.277060       8.695328      -0.163050      38.570903 0.44755320E+03  0.10628672E+05                                 9.935158                            7.122776      -0.004681       1.963002                    0.999526      30.217053      88.121024       0.606718       0.425094      -1.055732       0.020324      -0.008172      -0.004768       0.022419       0.002281      -0.012442       0.022017      -0.011744       0.032025      -0.024545      -0.005415       0.029960             12.047812      13.626876       4.541166      -3.610399      13.652160       2.071635       8.864400           0.000000
          147              C       4.334066      12.707578       8.181600      -0.171229      34.184452 0.42245283E+03  0.98303871E+04                                 8.981170                            6.757439       0.206579       2.029048                    0.999800      29.490741      83.498719       0.649376       0.405338      -1.074722      -0.019079      -0.003968       0.018480       0.026856       0.023795      -0.010631       0.014404       0.001179      -0.039247      -0.033070       0.002565       0.030505             10.573093      12.680186       3.171805      -4.129540      10.661903       1.441761       8.377190          -0.000000
          148              C       4.976305      11.996251       7.173170       0.211502      31.662390 0.36488638E+03  0.81573793E+04                                 8.780517                            6.412071       0.009137       2.027203                    0.998851      24.735151      67.877848       0.648400       0.422542      -1.067277       0.058106       0.021610      -0.020507       0.065298       0.025866      -0.026039       0.001472       0.046764      -0.039690      -0.036770      -0.013446       0.050216             10.932597      14.300813       4.223526      -4.577974      10.369057       0.710994       8.127922          -0.000000
          149              C       4.403589      10.833582       6.678469      -0.261563      40.059065 0.48602322E+03  0.11756840E+05                                10.135837                            7.368202       0.014158       1.971239                    0.999121      30.956658      90.461831       0.604471       0.418887      -1.061951      -0.022014      -0.016528      -0.018482       0.033157      -0.003847      -0.016273       0.007009       0.035655       0.008359      -0.021290      -0.007030       0.028320             12.686175      16.454400       6.042050      -4.436391      12.702956       0.488984       8.901170          -0.000000
          150              C       6.299187      12.437315       6.640415      -0.523952      28.718768 0.41921545E+03  0.97658340E+04                                 7.954875                            6.573322       0.338564       2.065283                    0.998853      31.926340      91.343608       0.680253       0.386513      -1.084288      -0.057045      -0.019558       0.024769       0.065193       0.013676      -0.008914       0.006475       0.022275      -0.002925      -0.021800       0.002139       0.019661              9.345805      11.637296       2.597018      -3.132286       8.804422      -1.048855       7.595696          -0.000001
          151              C       3.345632       5.311744       7.458575       0.125364      33.782808 0.36956355E+03  0.83598636E+04                                 9.278276                            6.543499      -0.024477       2.014672                    0.999713      25.963307      73.710553       0.623209       0.434472      -1.050800       0.000505       0.046172      -0.039588       0.060822      -0.011269       0.007454      -0.009809      -0.002180      -0.024421      -0.013532      -0.007102       0.020634             12.148045      17.695936      -5.980635      -2.042601      10.621693      -2.258930       8.126506           0.000000
          152              C       2.729090       4.606863       8.489837       0.158877      33.834900 0.36773667E+03  0.83169483E+04                                 9.315357                            6.551435      -0.150587       1.970841                    0.999667      25.988217      74.027152       0.618745       0.437691      -1.047764      -0.040876      -0.015229       0.046317       0.063624      -0.005404      -0.002435      -0.003601       0.026575       0.007844      -0.016494       0.003173       0.013321             12.252921      15.638508      -6.833872      -0.180513      13.034069      -3.639202       8.086187           0.000001
          153              C       3.374346       3.499209       9.053035      -0.260802      37.428359 0.47321192E+03  0.11372187E+05                                 9.652861                            7.247469       0.062266       1.984901                    0.999172      30.949581      90.182716       0.612307       0.416244      -1.063498      -0.020030       0.025088       0.015064       0.035461       0.001562      -0.001003      -0.028603      -0.012092       0.017650      -0.024156      -0.009052       0.033208             11.891079      15.598658      -5.686901      -1.023256      11.961016      -3.040399       8.113563          -0.000000
          154              C       4.609743       3.115204       8.581166       0.212299      30.064956 0.36780302E+03  0.82579717E+04                                 8.544078                            6.481132       0.017101       2.032862                    0.999066      24.848661      68.852188       0.636987       0.428270      -1.061242       0.036050      -0.042674       0.030417       0.063607      -0.027559       0.003753      -0.028658      -0.033316      -0.039076      -0.035131      -0.015205       0.050336             10.597898      13.100899      -5.099252      -0.547097      11.171776      -3.181195       7.521018           0.000000
          155              C       5.230753       3.809647       7.553709      -0.160504      32.802945 0.44750969E+03  0.10639511E+05                                 9.013390                            7.143955       0.001965       1.978284                    0.998420      29.888298      87.536540       0.602394       0.427667      -1.052939       0.009561       0.025250      -0.006123       0.027685      -0.014016       0.005941      -0.008219      -0.002517      -0.052015      -0.019817      -0.005316       0.025133             10.566049      12.243554      -3.715825      -1.150848      10.898758      -3.513068       8.555835          -0.000000
          156              C       4.598489       4.912081       6.992414      -0.147642      36.952723 0.45539454E+03  0.10876967E+05                                 9.738087                            7.217403      -0.045110       1.958408                    0.998952      30.081992      88.376367       0.597834       0.428949      -1.051899       0.007581      -0.006576       0.019835       0.022229       0.003230      -0.003843      -0.009903       0.017213      -0.007338      -0.015123       0.002055       0.013067             11.992963      15.468807      -4.850059      -1.609674      11.367696      -3.302664       9.142387           0.000000
          157              C       5.415597       1.965848       9.151975      -0.521224      27.952606 0.44486949E+03  0.10535276E+05                                 7.847577                            6.806970       0.169735       2.018124                    0.996764      32.220569      93.431771       0.662196       0.390577      -1.079733      -0.032632       0.048819      -0.021555       0.062552      -0.005431      -0.006650      -0.008848       0.010723      -0.021467      -0.016597       0.004757       0.011840              8.983215       9.078591      -3.174181       1.197785      10.657183      -2.271285       7.213873          -0.000000
          158              C       0.330183       8.754197      12.007925       0.092524      33.376877 0.39823656E+03  0.91663846E+04                                 9.146683                            6.752732       0.088477       2.040052                    0.999717      26.623811      75.921380       0.619726       0.429387      -1.055272      -0.013853       0.040131      -0.045033       0.061890      -0.002048       0.023535      -0.001328       0.000156       0.103121      -0.026469      -0.017106       0.043575             10.885934       5.158171      -0.181447       2.096744      12.073629       2.164855      15.426002           0.000000
          159              C       0.563657       9.590988      13.090559      -0.144758      37.318162 0.45967571E+03  0.11013169E+05                                 9.807114                            7.259634      -0.078371       1.941364                    0.999449      30.368630      89.574879       0.594615       0.429941      -1.050505       0.007737      -0.014234       0.020148       0.025854       0.001656      -0.004140       0.002897      -0.027996      -0.037202      -0.015151      -0.005362       0.020514             11.402445       5.445970      -0.938460       2.267824      14.201915       0.388217      14.559448          -0.000000
          160              C       0.952378       9.082623      14.308286      -0.183909      32.882259 0.42110318E+03  0.98058413E+04                                 8.799754                            6.777683       0.227353       2.038143                    0.999788      29.568275      84.158847       0.642990       0.409077      -1.070651      -0.005765       0.027985      -0.019279       0.034468       0.000458       0.013830       0.003030      -0.039308       0.073855      -0.035164       0.006900       0.028264              9.885945       4.955634      -1.159759       2.011262      12.255832      -1.410156      12.446369          -0.000002
          161              C       1.098674       7.705041      14.464307       0.225407      30.605917 0.35666813E+03  0.79299597E+04                                 8.571528                            6.336925       0.024849       2.031368                    0.998980      24.547050      67.220831       0.652492       0.422206      -1.067276       0.015098      -0.027791       0.059340       0.067242      -0.011577       0.022469      -0.018757      -0.028042       0.103321      -0.039195      -0.010812       0.050007             10.160098       4.890794      -1.141294       2.352316      11.093169      -2.157942      14.496331          -0.000000
          162              C       0.864421       6.845317      13.385478      -0.265523      37.171137 0.47981588E+03  0.11554643E+05                                 9.587368                            7.299700       0.111841       2.002179                    0.999321      30.791446      89.402398       0.610742       0.416454      -1.064862       0.001597      -0.013848      -0.021068       0.025262      -0.014910       0.006176      -0.020758      -0.047259       0.014799      -0.030408      -0.008764       0.039172             11.053295       5.906995      -0.948034       2.655927      10.986043      -1.104282      16.266847          -0.000001
          163              C       0.480111       7.380835      12.156335       0.136239      33.612041 0.38007567E+03  0.86565226E+04                                 9.207190                            6.631294      -0.018321       2.008886                    0.999690      26.215797      74.635744       0.619833       0.433868      -1.051364       0.006928      -0.064317      -0.017440       0.066999       0.001974       0.006556       0.017500      -0.045147       0.048107      -0.031500      -0.001895       0.033395             11.139138       5.985505      -1.123247       3.409768      10.315347      -2.139342      17.116560           0.000000
          164              C       4.392587       7.949391       3.729287       0.560286      28.081558 0.26853169E+03  0.56561560E+04                                 8.583562                            5.801466       0.037258       2.057175                    0.999796      22.837139      64.323514       0.618684       0.470015      -1.021630      -0.030368      -0.006520       0.049518       0.058453       0.024537       0.063436       0.021539       0.038306      -0.020757      -0.057362      -0.026319       0.083681             12.212715      14.143710       0.264570      -9.133316       7.039915      -1.687653      15.454520           0.000000
          165              C       5.306915       7.852781       2.663777      -0.038707      38.626357 0.39787405E+03  0.91256707E+04                                 9.979241                            6.653353      -0.093629       1.986489                    0.999244      26.876082      75.681701       0.640059       0.417222      -1.066409       0.031485       0.009113      -0.035424       0.048262      -0.002233       0.005869       0.003072       0.010666      -0.020211      -0.010302      -0.000484       0.010786             14.465804      15.347550       0.210116     -10.436454       9.392507      -2.846288      18.657357          -0.000000
          166              C       5.532722       8.848236       1.769509      -0.062951      33.662962 0.39272000E+03  0.90504722E+04                                 9.204223                            6.696033       0.023391       1.988934                    0.999743      28.645461      83.003781       0.620775       0.428138      -1.051078       0.017001      -0.026364      -0.014412       0.034522      -0.006581       0.019366      -0.000407      -0.021140      -0.033751      -0.028077       0.008214       0.019863             12.105376      12.297208       0.572410      -7.296229       8.773725      -3.466380      15.245194          -0.000000
          167              C       6.517319       8.740275       0.837187      -0.238883      36.210434 0.44371741E+03  0.10528187E+05                                 9.602746                            7.079019       0.064739       1.989336                    0.999220      30.436550      89.087560       0.609520       0.423517      -1.055383      -0.030899       0.015118       0.021599       0.040618       0.002431      -0.001223      -0.014046      -0.006528       0.008659      -0.011821      -0.004897       0.016718             12.438321      12.577818      -0.444757      -7.604166       9.745827      -2.352530      14.991318          -0.000001
          168              C       7.199568       7.595479       0.761079       0.298911      30.030758 0.30722488E+03  0.66324412E+04                                 8.628033                            5.980269       0.010739       2.033844                    0.999539      24.035228      66.543285       0.649939       0.436532      -1.050126       0.034213       0.001950      -0.036480       0.050051       0.011224      -0.023422      -0.001307       0.057746       0.037066      -0.037380      -0.005321       0.042700             12.020739      11.428055      -0.062998      -7.912734       8.983068      -2.837272      15.651093          -0.000001
          169              C       7.013188       6.579736       1.579239      -0.237117      37.548668 0.45098727E+03  0.10707898E+05                                 9.729131                            7.066446       0.019475       1.964956                    0.999607      30.533461      88.417245       0.621294       0.415211      -1.064222      -0.017539      -0.010533       0.036788       0.042094      -0.022293      -0.003731       0.017943       0.015586      -0.037645      -0.028979      -0.005052       0.034030             12.663949      11.603708       0.110248      -7.043143      10.625272      -4.011629      15.762866          -0.000002
          170              C       5.961192       6.676883       2.568642      -0.091617      33.506862 0.42929302E+03  0.10096245E+05                                 9.174217                            7.002951       0.038698       1.984467                    0.999712      29.383793      85.463908       0.607940       0.428390      -1.052982       0.018019       0.009731      -0.020937       0.029287       0.015735       0.011331      -0.009530       0.006055       0.028565      -0.026674       0.010126       0.016549             11.322479      11.826215      -1.055690      -6.405150       9.453102      -1.552799      12.688121          -0.000001
          171              C      -0.574580      -2.198759      17.980492      -0.080268      29.095259 0.39017610E+03  0.90184556E+04                                 8.542269                            6.681271      -0.421946       1.864573                    0.996866      28.970398      85.336491       0.617655       0.429031      -1.045730       0.005568      -0.080223       0.030814       0.086117       0.020293      -0.018772      -0.018556      -0.020595       0.014185      -0.027290      -0.012293       0.039583             11.738430      11.488960       0.214730      -5.939842       7.857486      -1.396301      15.868844          -0.000001
          172              C       0.529112       3.175432      11.853806       0.604331      23.539121 0.22313194E+03  0.44875588E+04                                 7.571952                            5.265524       0.021042       2.068937                    0.999589      21.661708      59.632560       0.653589       0.465964      -1.023769      -0.014930       0.039005      -0.038101       0.056533      -0.031629      -0.038173       0.066275      -0.009314       0.077259      -0.059753      -0.038615       0.098369             10.124518       8.396578       0.362131       1.365939      11.603252      -6.537821      10.373723          -0.000000
          173              C       0.546037       2.033671      12.824182      -0.053018      39.160187 0.41415282E+03  0.95547328E+04                                 9.952179                            6.721357      -0.020004       1.999420                    0.999426      27.117320      75.546158       0.649028       0.409058      -1.076179       0.011460      -0.022996       0.033127       0.041923       0.011820      -0.007399      -0.000604       0.013776      -0.024971      -0.012822      -0.006662       0.019484             13.828867      10.888190       0.078954       2.180264      15.772054      -9.825667      14.826355          -0.000001
          174              C       1.538302       1.705128      13.642342      -0.068423      33.587773 0.39440272E+03  0.91285497E+04                                 9.231092                            6.754880      -0.112243       1.943084                    0.999710      29.089226      85.371907       0.609983       0.433837      -1.044214      -0.027953      -0.025312       0.015885       0.040920       0.006814      -0.018485       0.021000       0.017620      -0.044378      -0.036966       0.011701       0.025265             11.729357      10.380124      -0.145515       2.163427      12.025292      -7.181965      12.782655          -0.000001
          175              C       1.498000       0.719951      14.555637      -0.230896      36.108652 0.46527025E+03  0.11172516E+05                                 9.556448                            7.244711       0.014426       1.973571                    0.998659      30.698076      90.425652       0.602965       0.423027      -1.055570       0.013569       0.034448      -0.018194       0.041253      -0.008437       0.008468      -0.009177       0.017073      -0.005459      -0.014541      -0.004724       0.019265             11.980376      10.311713       1.729452       0.609590      12.857724      -7.041579      12.771691          -0.000001
          176              C       0.331240       0.001113      14.612718       0.277901      31.780311 0.34828107E+03  0.77459348E+04                                 8.927086                            6.360112       0.020835       2.026851                    0.999602      24.869674      69.523409       0.632312       0.435543      -1.052396      -0.003048      -0.029919       0.031645       0.043656      -0.005092       0.003844      -0.045779      -0.051971       0.032755      -0.032050      -0.030135       0.062184             12.086297       9.976931       0.539035       1.530936      13.150702      -7.850459      13.131258          -0.000001
          177              C      -0.732019       0.183886      13.794558      -0.236490      36.231462 0.46510992E+03  0.11115740E+05                                 9.469018                            7.172181       0.048346       1.973282                    0.999527      30.636828      88.669982       0.617938       0.414742      -1.065761      -0.026588       0.020840      -0.023293       0.041034       0.022364      -0.005770      -0.015821       0.007848      -0.070643      -0.030447      -0.007575       0.038022             11.693913      11.280617       0.041045       2.507047      11.699822      -6.077980      12.101299          -0.000001
          178              C      -0.610240       1.304286      12.900290      -0.097772      34.750829 0.44224348E+03  0.10459053E+05                                 9.323805                            7.068362       0.032911       1.973172                    0.999620      29.672299      86.023827       0.611319       0.423650      -1.057866       0.004847      -0.015604       0.034151       0.037859      -0.013386       0.020737       0.004886       0.027828       0.004282      -0.026961      -0.003343       0.030305             11.525149      11.075154       1.496900       0.904988      12.346361      -6.461812      11.153932          -0.000001
          179              C      13.701378       7.675916       3.234586      -0.059815      41.623717 0.46480595E+03  0.11021574E+05                                10.433890                            7.136830      -0.004505       1.994014                    0.999350      27.932746      78.529253       0.628585       0.410932      -1.076469      -0.037694      -0.018767      -0.034890       0.054684      -0.021766       0.006870      -0.009352      -0.023547       0.013432      -0.027028      -0.001121       0.028149             15.155345      16.534622      -3.117036      11.163590       9.138641      -0.832593      19.792773          -0.000000
          180              C      12.996618       8.868734       3.145159      -0.104719      35.129616 0.43443370E+03  0.10254609E+05                                 9.443610                            7.016885      -0.057672       1.945392                    0.999680      29.912587      87.356314       0.610540       0.425007      -1.054349      -0.021998      -0.008569      -0.023017       0.032972       0.009263      -0.003145       0.020516      -0.026571       0.002959      -0.022501      -0.006472       0.028974             12.325567      12.987007      -3.859025       7.425728       8.715266      -1.793296      15.274428          -0.000000
          181              C      12.167729       9.106527       2.054913      -0.220830      38.866706 0.48267019E+03  0.11669612E+05                                10.015639                            7.352897       0.018230       1.964603                    0.999341      30.958326      90.800130       0.603118       0.420047      -1.059938       0.011668      -0.002082       0.039111       0.040867      -0.025678       0.004730      -0.007000      -0.019421      -0.072364      -0.025224      -0.015391       0.040615             12.995886      11.781736      -2.918767       7.257066       9.586971      -0.654505      17.618952          -0.000001
          182              C      12.046567       8.150475       1.052192       0.267938      32.554025 0.35576013E+03  0.79354957E+04                                 9.030995                            6.394468       0.022257       2.024576                    0.999399      24.941504      69.285503       0.637098       0.431006      -1.057670      -0.037660       0.005280      -0.037428       0.053357      -0.003356       0.037774      -0.000419       0.018288       0.103622      -0.031584      -0.025055       0.056640             12.335980      11.354240      -1.907987       8.169986       8.135751       0.004953      17.517948          -0.000001
          183              C      12.753283       6.957657       1.141619      -0.247343      37.422652 0.46583225E+03  0.11120824E+05                                 9.628224                            7.126048       0.048831       1.968196                    0.999840      30.915187      88.994662       0.627624       0.408789      -1.071207       0.028419      -0.019376       0.033797       0.048221      -0.014564       0.015059       0.040035      -0.043278       0.041178      -0.048138      -0.006153       0.054290             12.314608      12.244998      -2.896059       7.954827       8.689559      -1.168038      16.009268          -0.000001
          184              C      13.581264       6.718809       2.233767      -0.068100      34.000521 0.41225515E+03  0.95864413E+04                                 9.197007                            6.829350      -0.076328       1.948533                    0.999500      29.033071      83.641001       0.620856       0.424252      -1.056799      -0.025367       0.015141      -0.011491       0.031698      -0.017608      -0.007647       0.004478      -0.025045      -0.053157      -0.021399      -0.010215       0.031614             11.507659      11.322144      -1.913540       7.131285       8.078561      -0.110294      15.122272          -0.000001
          185              C       1.827968      -3.084728      18.113681      -0.068530      26.892092 0.36220820E+03  0.82149652E+04                                 7.999505                            6.362905      -0.450471       1.854983                    0.997181      28.604391      83.371201       0.644280       0.419164      -1.052191      -0.013344       0.081249       0.037431       0.090446       0.012761       0.017475       0.022125      -0.031891       0.016640      -0.027903      -0.011566       0.039469             10.320931       9.206790       0.168293       4.279109       6.870200       0.520980      14.885801          -0.000001
          186              C       0.692487      -2.651259      17.181359       0.076364      35.171134 0.42267008E+03  0.99034374E+04                                10.173935                            7.422308      -0.711436       1.808149                    0.996032      26.850068      77.987798       0.534828       0.488774      -1.018679       0.000188      -0.000197      -0.002727       0.002741       0.000247       0.000020      -0.000171       0.004995      -0.026429      -0.008812       0.001898       0.006914             14.748351      11.130439      -0.231104      -0.811260      13.228803       0.301781      19.885812          -0.000000
          187              C       1.192647      -1.458377      16.344172      -0.079812      28.528462 0.39479847E+03  0.91557578E+04                                 8.436606                            6.728747      -0.392475       1.876135                    0.996604      29.008183      85.698915       0.614134       0.430055      -1.044702      -0.077509      -0.003668      -0.037322       0.086105      -0.017013       0.036837      -0.024174       0.034347       0.013551      -0.035605      -0.022076       0.057680             11.242188       7.228851      -0.131016       0.059324      12.666104      -5.410391      13.831610          -0.000001
          188              C       0.272600      -3.811246      16.306118      -0.068925      27.862648 0.35823927E+03  0.81034749E+04                                 8.267440                            6.354062      -0.439895       1.863223                    0.996939      28.417102      82.744994       0.640689       0.422631      -1.049913       0.079559       0.003213      -0.025500       0.083608      -0.019986      -0.028885       0.018550       0.038395      -0.009215      -0.030303      -0.020413       0.050715             11.464854       6.950962      -1.198880      -1.703658      13.048568       6.269392      14.395033          -0.000001
          189              C       0.042772      12.526583      11.701590       0.571517      25.933595 0.24638538E+03  0.50797067E+04                                 8.137369                            5.529320      -0.065793       2.027237                    0.999491      22.525129      62.789192       0.638444       0.465329      -1.024091      -0.001002      -0.041103      -0.038259       0.056162      -0.008185       0.007043      -0.077625      -0.046242       0.034901      -0.063218      -0.029879       0.093098             12.060475       8.033124       0.349250      -0.129024      15.970957       8.965336      12.177345           0.000000
          190              C       0.113616      13.583137      12.774712      -0.062671      44.407165 0.45882561E+03  0.10852743E+05                                10.925764                            7.097001      -0.056117       1.978740                    0.999245      27.928308      78.611681       0.629044       0.411655      -1.075189       0.007889       0.031439       0.035568       0.048122      -0.000442      -0.003950       0.013985       0.011885      -0.021150      -0.019172       0.006704       0.012468             17.487999      10.214221       1.179145      -0.533178      24.180109      14.484509      18.069667          -0.000000
          191              C       2.338858      -6.575459      13.027770      -0.088306      36.156761 0.41803227E+03  0.97495489E+04                                 9.567110                            6.848403      -0.023578       1.959143                    0.999588      29.308272      84.414070       0.624211       0.420727      -1.059561      -0.015002       0.010672       0.020213       0.027340      -0.007998      -0.017319      -0.001297       0.039118      -0.038567      -0.021628      -0.012017       0.033645             13.161366       9.174912       1.831394      -0.223835      17.512553       9.234102      12.796633          -0.000001
          192              C       2.396024      -5.596313      14.003854      -0.224640      39.302382 0.45836325E+03  0.10912300E+05                                10.000521                            7.097075       0.024774       1.963906                    0.999554      30.616209      88.379743       0.624337       0.412079      -1.067700       0.008652      -0.023195      -0.024971       0.035163       0.026957       0.008278       0.012925       0.040514      -0.071239      -0.032047      -0.015996       0.048043             13.780902       9.894000       0.014091      -2.104905      17.177520       9.477637      14.271186          -0.000002
          193              C       1.245914      -5.250427      14.713561       0.272252      35.177988 0.34982910E+03  0.77757368E+04                                 9.565578                            6.358307      -0.010223       2.016625                    0.999539      24.856027      69.079114       0.635861       0.433369      -1.055509       0.001048       0.039508       0.030348       0.049829      -0.009920      -0.009931       0.036819      -0.029826       0.048675      -0.026507      -0.024767       0.051274             14.648331       9.017552      -0.774861      -2.321895      18.521431      11.776102      16.406012          -0.000001
          194              C       0.056792      -5.911895      14.460502      -0.251494      39.547847 0.46930603E+03  0.11237522E+05                                10.070105                            7.189739       0.035726       1.965140                    0.999794      31.043838      89.837013       0.619285       0.413049      -1.067204      -0.016001      -0.034274      -0.031855       0.049452       0.001249      -0.034654       0.028003       0.055211      -0.053888      -0.054089      -0.001177       0.055266             14.072298       8.932614       1.141337      -0.380670      18.253777      10.783689      15.030503          -0.000002
          195              C       0.009675      -6.915030      13.490126      -0.078155      36.452968 0.41775876E+03  0.97475660E+04                                 9.667054                            6.875810      -0.083293       1.942820                    0.999547      29.256282      84.452748       0.618560       0.424379      -1.056624       0.012670       0.024084       0.022978       0.035616       0.016673       0.000998      -0.002606       0.035828      -0.065457      -0.022674      -0.012709       0.035382             13.350155       8.989495      -0.004687      -1.182405      16.877605       9.984829      14.183366          -0.000001
          196              C      -3.477328       5.081380       7.938054       0.154534      34.429188 0.36308289E+03  0.81914615E+04                                 9.445622                            6.511991      -0.182762       1.961228                    0.999668      25.971761      74.062295       0.619866       0.437979      -1.046841      -0.015042       0.036942      -0.051973       0.065514       0.006336      -0.003622      -0.001849       0.010604       0.006565      -0.009358      -0.000086       0.009444             12.937819      19.741228       7.386892       1.205345      11.693900      -2.205565       7.378328           0.000001
          197              C      -2.687987       4.452056       8.885598       0.148949      32.939735 0.34470291E+03  0.76797220E+04                                 9.159239                            6.350272      -0.108850       1.994384                    0.999654      25.550567      72.505941       0.626664       0.438703      -1.045963       0.052149      -0.014961       0.036713       0.065507       0.001405       0.000024       0.004632       0.014636       0.015599      -0.011337       0.004739       0.006598             12.133601      15.225964       6.554623      -0.312583      13.524692      -4.071697       7.650148           0.000000
          198              C      -3.153807       3.299080       9.526807      -0.157981      37.960415 0.45115473E+03  0.10731127E+05                                 9.832050                            7.135277       0.024741       1.975199                    0.999499      30.073510      87.649763       0.608498       0.423182      -1.057372      -0.012221       0.010092      -0.010622       0.019079       0.001477       0.008983      -0.017050       0.006748       0.022537      -0.020387      -0.000558       0.020945             12.334117      16.697137       4.967475       1.510075      12.105518      -3.309016       8.199695          -0.000000
          199              C      -4.396110       2.790085       9.209056      -0.168589      33.959417 0.45638613E+03  0.10892717E+05                                 9.173821                            7.174986       0.023795       1.976837                    0.999063      30.195513      88.309960       0.606682       0.423001      -1.056921       0.013593       0.000817       0.010404       0.017137       0.024527       0.002257      -0.001296       0.011134      -0.018121      -0.022487      -0.005710       0.028197             11.067034      15.519310       4.040331       1.940029      10.234349      -2.331168       7.447443           0.000001
          200              C      14.362715       3.421518       8.257708       0.215851      30.218297 0.36871737E+03  0.82908688E+04                                 8.607217                            6.509063      -0.032154       2.017586                    0.999330      24.897179      69.235101       0.632157       0.430898      -1.058697      -0.058910      -0.029226      -0.011039       0.066681       0.023715       0.018440      -0.000132       0.042896      -0.057232      -0.030328      -0.015586       0.045914             10.969581      15.764085       5.424309       1.304991      10.363005      -2.028512       6.781652           0.000001
          201              C      14.826367       4.560892       7.626012      -0.254642      38.207336 0.47889005E+03  0.11544013E+05                                 9.804607                            7.296271       0.006958       1.967782                    0.998721      30.989185      90.462375       0.609520       0.416867      -1.063009       0.024696       0.022625      -0.012594       0.035782      -0.006597       0.015754      -0.001384       0.036598       0.028399      -0.024252      -0.003830       0.028082             12.440772      17.354929       6.463666       0.703391      11.994597      -2.774626       7.972791           0.000001
          202              C      13.051680       2.786309       7.972303      -0.519566      27.716897 0.42539188E+03  0.99488193E+04                                 7.770931                            6.626939       0.311593       2.063826                    0.997577      31.774058      91.170928       0.676481       0.387140      -1.083543       0.057527       0.023067       0.012352       0.063199       0.009731       0.003325      -0.009636       0.010580       0.002468      -0.017095       0.005739       0.011356              9.195033      13.270119       3.265160       0.795241       7.901527       0.178642       6.413454           0.000001
          203              C      14.694897       7.621921       4.395231       0.595976      22.483850 0.22445743E+03  0.45294931E+04                                 7.457570                            5.326713      -0.036065       2.052911                    0.999458      21.818506      60.539858       0.640287       0.474041      -1.017448       0.030584      -0.003808       0.047275       0.056435       0.029879      -0.074208      -0.028631       0.067885      -0.058086      -0.070015      -0.035532       0.105548             10.161815      10.920453      -1.257349       6.873132       6.409670      -0.019746      13.155321           0.000001
          204              C       1.452894       7.156600      15.754336      -0.529802      28.081248 0.39995043E+03  0.91832933E+04                                 7.785546                            6.401446       0.420658       2.090878                    0.999523      31.382824      88.359425       0.694277       0.384221      -1.088835      -0.015150       0.025157      -0.062142       0.068732      -0.003642       0.003903       0.006669      -0.020730      -0.013288      -0.012469      -0.002625       0.015095              8.798961       6.177179      -0.886228       1.251229       8.283598      -2.629867      11.936106          -0.000003
          205              C       0.754217       6.871459       0.076108      -0.525489      27.470681 0.40443646E+03  0.93099323E+04                                 7.669537                            6.456272       0.334112       2.059677                    0.999380      31.603481      89.022113       0.688439       0.386496      -1.087498      -0.030894       0.011537       0.062920       0.071039       0.000645      -0.004511       0.002797       0.022081      -0.001680      -0.011619      -0.001224       0.012843              8.425722       7.577414      -0.252087      -2.002957       5.888228       0.540797      11.811523           0.000007
          206              C      12.296558      -0.585133      10.335453       0.165185      33.045478 0.33111377E+03  0.73052226E+04                                 9.144984                            6.198199      -0.031330       2.011679                    0.999438      25.407489      71.814655       0.638065       0.435096      -1.047828      -0.039863      -0.016295      -0.033168       0.054357      -0.001794      -0.011999      -0.003012      -0.003962       0.041514      -0.014881      -0.004295       0.019176             11.907551      14.048363      -5.668631       0.539205      14.302574       3.840822       7.371715           0.000001
          207              C      13.064948       0.159290      11.227819       0.121338      34.150581 0.35949718E+03  0.80747511E+04                                 9.311440                            6.449051       0.004873       2.026310                    0.999725      25.765351      72.847178       0.628558       0.433838      -1.051373       0.010267       0.041494       0.041098       0.059297      -0.010539      -0.002068       0.012571      -0.008330       0.008097      -0.015006      -0.003780       0.018786             12.015217      18.437028      -4.782784       2.244151      10.366632       1.917638       7.241990           0.000001
          208              C      -5.184349      -0.205957      11.492294      -0.160487      38.182704 0.45155307E+03  0.10728877E+05                                 9.834400                            7.132475       0.080244       1.991193                    0.999601      29.975382      86.942437       0.610179       0.422477      -1.059203      -0.004884      -0.015549      -0.010717       0.019506       0.010375       0.016118       0.017700       0.016901      -0.027400      -0.025409      -0.005474       0.030883             12.002340      15.448961      -3.411827       2.116370      12.143593       3.092483       8.414466           0.000001
          209              C      -4.640037      -1.315627      10.864403      -0.176958      34.132435 0.43195007E+03  0.10117249E+05                                 9.018613                            6.867533       0.161083       2.014061                    0.999722      29.695528      84.622133       0.638672       0.409448      -1.070972      -0.001755       0.016226       0.016514       0.023218      -0.020661       0.004798       0.016161       0.005665      -0.107022      -0.042270       0.002872       0.039397             10.544356      11.406360      -2.086802       1.430981      12.612327       3.941249       7.614379           0.000000
          210              C      14.162616      -2.065243       9.970135       0.206770      33.014077 0.36558981E+03  0.81750234E+04                                 9.012897                            6.403322      -0.024734       2.013244                    0.998900      24.857621      68.166952       0.651273       0.420579      -1.068784       0.024610      -0.061209      -0.014152       0.067472      -0.025188      -0.004724       0.039137      -0.025849      -0.043679      -0.043069      -0.011981       0.055050             11.609947      11.874069      -4.304017       1.004959      15.905398       4.028857       7.050375           0.000001
          211              C      12.851419      -1.691639       9.701855      -0.266778      41.403923 0.48375146E+03  0.11690965E+05                                10.357090                            7.355951      -0.003496       1.961194                    0.999351      31.162247      91.090741       0.604215       0.419456      -1.061339      -0.025272       0.021496      -0.007169       0.033943      -0.005324       0.015834       0.006076      -0.044251       0.020890      -0.033049       0.011762       0.021287             12.906340      15.361999      -5.802762       1.123324      15.326678       3.808530       8.030344           0.000001
          212              C      14.646033      -3.409486       9.532515      -0.523281      30.156672 0.42318849E+03  0.98597202E+04                                 8.246847                            6.617922       0.319038       2.053821                    0.998993      31.940652      90.729501       0.677384       0.388097      -1.085590      -0.029651       0.068085       0.018935       0.076637       0.005428       0.007147       0.002625       0.007126       0.000557      -0.006988      -0.004477       0.011465             10.161559       8.250480      -3.642461      -0.623437      15.349798       2.679722       6.884400           0.000002
          213              C       9.210717       2.713980      15.278662       0.141731      34.449333 0.34720751E+03  0.77186439E+04                                 9.311343                            6.297459      -0.029125       2.013079                    0.999617      25.416879      71.113922       0.643252       0.428325      -1.056454      -0.052194       0.004591      -0.019397       0.055871       0.005782       0.000094       0.005016      -0.001970       0.027120      -0.010920      -0.000146       0.011066             11.871749      11.669751      -0.073213      -1.743395       4.353878       0.876216      19.591619           0.000001
          214              C      10.598886       2.714517      15.202554       0.154666      31.741125 0.32461388E+03  0.71104069E+04                                 8.851822                            6.109937      -0.012613       2.023832                    0.999419      25.040685      70.007412       0.648397       0.431259      -1.052515       0.046381       0.010820      -0.025548       0.054046       0.000051      -0.005084       0.003509      -0.031324      -0.010901      -0.016003      -0.002062       0.018066             11.177936      11.734757       0.239874       2.535502       4.160420       0.677045      17.638630           0.000001
          215              C      -8.200596       2.935536      16.344172      -0.160172      39.127248 0.46378733E+03  0.11121320E+05                                10.078488                            7.274209      -0.049123       1.950066                    0.999369      30.398627      89.304996       0.597014       0.427843      -1.053221      -0.016394       0.022311       0.003692       0.027932       0.002272       0.006863      -0.000776       0.038270       0.017850      -0.022296       0.002619       0.019676             12.061819      14.345474      -0.086297       0.643832       4.794392       0.954845      17.045592           0.000002
          216              C      -8.825210       3.135194      17.561899      -0.172871      33.635190 0.43021343E+03  0.10074895E+05                                 8.947106                            6.862752       0.166071       2.018213                    0.999689      29.693281      84.841327       0.637097       0.410529      -1.069367       0.017637       0.005370      -0.012332       0.022181       0.004817       0.002996       0.008573       0.030524       0.103419      -0.034184      -0.001709       0.035893             10.129193      12.442749      -0.202975      -1.340271       4.434376       0.870270      13.510453           0.000002
          217              C       9.339542       3.124111      17.657034       0.209036      31.722107 0.36840214E+03  0.82538829E+04                                 8.761051                            6.435150      -0.020681       2.015517                    0.999039      24.850540      68.218300       0.648550       0.421528      -1.068159      -0.027616       0.014486       0.060238       0.067831      -0.002019      -0.025313       0.012061       0.045234       0.111131      -0.043038      -0.009170       0.052208             10.444297      11.292251      -0.208148      -1.464434       4.353063       1.379732      15.687578           0.000000
          218              C       8.585067       2.934463      16.496388      -0.269356      40.374173 0.48582879E+03  0.11753003E+05                                10.146715                            7.350773       0.067908       1.980045                    0.999436      31.304471      91.533505       0.607053       0.417075      -1.062919      -0.010023      -0.003893      -0.030044       0.031910      -0.001605      -0.016118      -0.002629       0.045614      -0.018068      -0.020933      -0.011624       0.032557             12.154005      12.610437       0.220483      -0.658737       4.859225       1.288962      18.992352           0.000001
          219              C       6.247057      -0.093704      11.815752       0.157948      34.003539 0.35160120E+03  0.78660072E+04                                 9.332616                            6.394624      -0.151444       1.973448                    0.999616      25.701211      72.894027       0.627756       0.436125      -1.048345      -0.006574       0.034767       0.049693       0.061003       0.003228       0.001955       0.002989       0.005822       0.014984      -0.007180       0.000170       0.007010             12.300208      17.111506       6.315899      -4.686352      11.478933      -0.116508       8.310184           0.000000
          220              C       6.890332      -0.825856      10.807322       0.130828      33.776399 0.36019469E+03  0.80985965E+04                                 9.253470                            6.458275      -0.068037       2.001918                    0.999707      25.839029      73.218050       0.627345       0.434237      -1.050578       0.040186      -0.008738      -0.038942       0.056637       0.013802      -0.002275      -0.001822       0.013934       0.019262      -0.018676       0.005234       0.013442             11.762140      13.195727       6.023393      -2.167231      14.575344       2.028177       7.515348           0.000000
          221              C       6.308536      -1.999071      10.331648      -0.163050      38.570899 0.44755315E+03  0.10628671E+05                                 9.935157                            7.122775      -0.004681       1.963002                    0.999526      30.217052      88.121017       0.606718       0.425094      -1.055732      -0.020324       0.008172       0.004768       0.022419       0.002281      -0.012442       0.022017      -0.011744       0.032026      -0.024545      -0.005415       0.029960             12.047811      13.626874       4.541165      -3.610398      13.652159       2.071635       8.864399           0.000000
          222              C       5.112106      -2.429589      10.845376      -0.171229      34.184447 0.42245276E+03  0.98303851E+04                                 8.981169                            6.757438       0.206579       2.029048                    0.999800      29.490738      83.498704       0.649376       0.405338      -1.074722       0.019079       0.003968      -0.018480       0.026856       0.023795      -0.010631       0.014404       0.001179      -0.039246      -0.033070       0.002565       0.030505             10.573091      12.680184       3.171804      -4.129539      10.661901       1.441760       8.377189          -0.000000
          223              C       4.469867      -1.718262      11.853806       0.211502      31.662388 0.36488636E+03  0.81573788E+04                                 8.780517                            6.412071       0.009137       2.027203                    0.998851      24.735150      67.877846       0.648400       0.422542      -1.067277      -0.058106      -0.021610       0.020507       0.065298       0.025866      -0.026039       0.001472       0.046764      -0.039690      -0.036770      -0.013446       0.050216             10.932597      14.300814       4.223526      -4.577974      10.369057       0.710994       8.127922          -0.000000
          224              C       5.042583      -0.555593      12.348507      -0.261563      40.059063 0.48602321E+03  0.11756840E+05                                10.135836                            7.368202       0.014158       1.971239                    0.999121      30.956658      90.461828       0.604471       0.418887      -1.061951       0.022014       0.016529       0.018482       0.033157      -0.003847      -0.016273       0.007009       0.035655       0.008359      -0.021290      -0.007030       0.028320             12.686175      16.454399       6.042050      -4.436391      12.702955       0.488984       8.901169          -0.000000
          225              C       3.146985      -2.159326      12.386561      -0.523952      28.718767 0.41921544E+03  0.97658337E+04                                 7.954875                            6.573322       0.338564       2.065283                    0.998853      31.926340      91.343606       0.680253       0.386513      -1.084288       0.057045       0.019558      -0.024769       0.065193       0.013676      -0.008914       0.006475       0.022275      -0.002925      -0.021800       0.002139       0.019661              9.345805      11.637296       2.597018      -3.132286       8.804422      -1.048855       7.595696          -0.000001
          226              C       6.100540       4.966245      11.568401       0.125363      33.782807 0.36956355E+03  0.83598634E+04                                 9.278275                            6.543499      -0.024478       2.014672                    0.999713      25.963307      73.710547       0.623209       0.434472      -1.050800      -0.000505      -0.046172       0.039588       0.060822      -0.011269       0.007454      -0.009809      -0.002180      -0.024421      -0.013532      -0.007102       0.020634             12.148044      17.695934      -5.980634      -2.042601      10.621692      -2.258930       8.126505           0.000000
          227              C       6.717082       5.671126      10.537139       0.158877      33.834898 0.36773665E+03  0.83169477E+04                                 9.315357                            6.551435      -0.150587       1.970841                    0.999667      25.988216      74.027145       0.618745       0.437691      -1.047764       0.040876       0.015229      -0.046317       0.063624      -0.005404      -0.002435      -0.003601       0.026575       0.007844      -0.016493       0.003173       0.013321             12.252920      15.638506      -6.833871      -0.180513      13.034067      -3.639202       8.086187           0.000000
          228              C       6.071826       6.778780       9.973941      -0.260802      37.428353 0.47321184E+03  0.11372185E+05                                 9.652860                            7.247468       0.062267       1.984901                    0.999172      30.949578      90.182701       0.612307       0.416244      -1.063498       0.020030      -0.025088      -0.015064       0.035461       0.001562      -0.001003      -0.028603      -0.012091       0.017650      -0.024156      -0.009052       0.033208             11.891077      15.598655      -5.686900      -1.023256      11.961014      -3.040398       8.113562          -0.000000
          229              C       4.836429       7.162785      10.445810       0.212299      30.064954 0.36780300E+03  0.82579710E+04                                 8.544077                            6.481131       0.017101       2.032862                    0.999066      24.848660      68.852183       0.636987       0.428270      -1.061242      -0.036050       0.042674      -0.030417       0.063607      -0.027559       0.003753      -0.028658      -0.033316      -0.039076      -0.035131      -0.015205       0.050336             10.597897      13.100898      -5.099251      -0.547097      11.171775      -3.181195       7.521018           0.000000
          230              C       4.215419       6.468342      11.473267      -0.160504      32.802945 0.44750970E+03  0.10639512E+05                                 9.013389                            7.143955       0.001965       1.978284                    0.998420      29.888299      87.536539       0.602394       0.427667      -1.052939      -0.009561      -0.025250       0.006123       0.027685      -0.014016       0.005941      -0.008219      -0.002517      -0.052015      -0.019817      -0.005316       0.025133             10.566048      12.243553      -3.715824      -1.150848      10.898757      -3.513067       8.555835           0.000000
          231              C       4.847683       5.365908      12.034562      -0.147642      36.952721 0.45539452E+03  0.10876966E+05                                 9.738086                            7.217402      -0.045110       1.958408                    0.998952      30.081991      88.376357       0.597834       0.428949      -1.051899      -0.007581       0.006576      -0.019835       0.022229       0.003230      -0.003843      -0.009903       0.017213      -0.007338      -0.015123       0.002055       0.013067             11.992962      15.468804      -4.850058      -1.609673      11.367694      -3.302664       9.142386          -0.000000
          232              C       4.030575       8.312141       9.875001      -0.521224      27.952606 0.44486948E+03  0.10535276E+05                                 7.847577                            6.806970       0.169735       2.018124                    0.996764      32.220569      93.431768       0.662196       0.390577      -1.079733       0.032632      -0.048819       0.021555       0.062552      -0.005431      -0.006650      -0.008848       0.010723      -0.021467      -0.016597       0.004757       0.011840              8.983214       9.078590      -3.174180       1.197784      10.657181      -2.271284       7.213872          -0.000000
          233              C       9.115989       1.523792       7.019051       0.092524      33.376879 0.39823659E+03  0.91663853E+04                                 9.146684                            6.752732       0.088477       2.040052                    0.999717      26.623812      75.921384       0.619726       0.429387      -1.055272       0.013853      -0.040131       0.045033       0.061890      -0.002048       0.023535      -0.001328       0.000156       0.103121      -0.026469      -0.017106       0.043575             10.885934       5.158171      -0.181447       2.096744      12.073629       2.164855      15.426003           0.000000
          234              C       8.882515       0.687001       5.936417      -0.144758      37.318165 0.45967576E+03  0.11013170E+05                                 9.807114                            7.259634      -0.078371       1.941364                    0.999449      30.368632      89.574886       0.594615       0.429941      -1.050505      -0.007737       0.014234      -0.020148       0.025854       0.001656      -0.004140       0.002897      -0.027996      -0.037202      -0.015151      -0.005362       0.020514             11.402445       5.445970      -0.938460       2.267824      14.201916       0.388217      14.559449          -0.000000
          235              C       8.493794       1.195366       4.718690      -0.183909      32.882263 0.42110323E+03  0.98058429E+04                                 8.799755                            6.777684       0.227353       2.038143                    0.999788      29.568276      84.158857       0.642990       0.409077      -1.070650       0.005765      -0.027985       0.019279       0.034468       0.000458       0.013830       0.003030      -0.039308       0.073855      -0.035164       0.006900       0.028264              9.885947       4.955634      -1.159759       2.011262      12.255834      -1.410156      12.446372          -0.000002
          236              C       8.347498       2.572948       4.562669       0.225407      30.605918 0.35666813E+03  0.79299598E+04                                 8.571528                            6.336925       0.024849       2.031368                    0.998980      24.547050      67.220833       0.652492       0.422206      -1.067276      -0.015098       0.027791      -0.059340       0.067242      -0.011577       0.022469      -0.018757      -0.028042       0.103321      -0.039195      -0.010812       0.050007             10.160098       4.890794      -1.141294       2.352316      11.093169      -2.157942      14.496331          -0.000000
          237              C       8.581751       3.432672       5.641498      -0.265523      37.171138 0.47981589E+03  0.11554644E+05                                 9.587369                            7.299701       0.111841       2.002179                    0.999321      30.791446      89.402401       0.610741       0.416454      -1.064862      -0.001597       0.013848       0.021068       0.025262      -0.014910       0.006176      -0.020758      -0.047259       0.014799      -0.030408      -0.008764       0.039172             11.053296       5.906996      -0.948034       2.655928      10.986044      -1.104282      16.266848          -0.000001
          238              C       8.966061       2.897154       6.870641       0.136239      33.612040 0.38007566E+03  0.86565225E+04                                 9.207190                            6.631294      -0.018321       2.008886                    0.999690      26.215797      74.635746       0.619833       0.433868      -1.051364      -0.006928       0.064317       0.017440       0.066999       0.001974       0.006556       0.017500      -0.045147       0.048107      -0.031500      -0.001895       0.033395             11.139138       5.985506      -1.123247       3.409768      10.315348      -2.139342      17.116561           0.000000
          239              C       5.053585       2.328598      15.297689       0.560286      28.081558 0.26853170E+03  0.56561561E+04                                 8.583562                            5.801466       0.037258       2.057175                    0.999796      22.837139      64.323514       0.618684       0.470015      -1.021630       0.030368       0.006520      -0.049518       0.058453       0.024537       0.063436       0.021539       0.038306      -0.020757      -0.057362      -0.026319       0.083681             12.212715      14.143710       0.264570      -9.133316       7.039915      -1.687654      15.454520           0.000000
          240              C       4.139257       2.425208      16.363199      -0.038707      38.626357 0.39787405E+03  0.91256706E+04                                 9.979241                            6.653353      -0.093629       1.986489                    0.999244      26.876082      75.681700       0.640059       0.417222      -1.066409      -0.031485      -0.009113       0.035424       0.048262      -0.002233       0.005869       0.003072       0.010666      -0.020211      -0.010302      -0.000484       0.010786             14.465804      15.347550       0.210116     -10.436454       9.392506      -2.846288      18.657356          -0.000000
          241              C       3.913450       1.429753      17.257467      -0.062951      33.662963 0.39272002E+03  0.90504728E+04                                 9.204222                            6.696032       0.023391       1.988934                    0.999743      28.645462      83.003783       0.620775       0.428138      -1.051078      -0.017001       0.026364       0.014412       0.034522      -0.006581       0.019366      -0.000407      -0.021140      -0.033751      -0.028077       0.008214       0.019863             12.105376      12.297208       0.572410      -7.296229       8.773725      -3.466380      15.245193          -0.000000
          242              C       2.928853       1.537714      18.189789      -0.238883      36.210436 0.44371744E+03  0.10528188E+05                                 9.602746                            7.079020       0.064739       1.989336                    0.999220      30.436551      89.087564       0.609520       0.423517      -1.055383       0.030899      -0.015118      -0.021599       0.040618       0.002431      -0.001223      -0.014046      -0.006528       0.008659      -0.011821      -0.004897       0.016718             12.438321      12.577819      -0.444757      -7.604167       9.745827      -2.352530      14.991319          -0.000001
          243              C       2.246604       2.682510      18.265897       0.298911      30.030758 0.30722488E+03  0.66324412E+04                                 8.628033                            5.980270       0.010739       2.033844                    0.999539      24.035228      66.543286       0.649939       0.436532      -1.050126      -0.034213      -0.001950       0.036480       0.050051       0.011224      -0.023422      -0.001307       0.057746       0.037066      -0.037379      -0.005321       0.042700             12.020739      11.428056      -0.062998      -7.912734       8.983068      -2.837272      15.651094          -0.000001
          244              C       2.432984       3.698253      17.447737      -0.237117      37.548667 0.45098726E+03  0.10707898E+05                                 9.729130                            7.066446       0.019475       1.964956                    0.999607      30.533461      88.417243       0.621294       0.415211      -1.064222       0.017539       0.010533      -0.036788       0.042094      -0.022293      -0.003731       0.017943       0.015586      -0.037645      -0.028979      -0.005052       0.034030             12.663948      11.603707       0.110247      -7.043142      10.625272      -4.011628      15.762865          -0.000002
          245              C       3.484980       3.601106      16.458334      -0.091617      33.506863 0.42929304E+03  0.10096245E+05                                 9.174217                            7.002952       0.038698       1.984467                    0.999712      29.383793      85.463908       0.607939       0.428390      -1.052982      -0.018019      -0.009731       0.020937       0.029287       0.015735       0.011331      -0.009530       0.006055       0.028565      -0.026674       0.010126       0.016549             11.322480      11.826216      -1.055690      -6.405150       9.453102      -1.552798      12.688121          -0.000001
          246              C      10.020752      12.476748       1.046484      -0.080268      29.095258 0.39017609E+03  0.90184554E+04                                 8.542270                            6.681271      -0.421946       1.864573                    0.996866      28.970398      85.336494       0.617655       0.429031      -1.045730      -0.005568       0.080223      -0.030814       0.086117       0.020293      -0.018772      -0.018556      -0.020595       0.014185      -0.027290      -0.012293       0.039583             11.738431      11.488961       0.214730      -5.939843       7.857487      -1.396301      15.868844          -0.000001
          247              C       8.917060       7.102557       7.173170       0.604331      23.539121 0.22313194E+03  0.44875588E+04                                 7.571952                            5.265524       0.021042       2.068937                    0.999589      21.661708      59.632559       0.653589       0.465964      -1.023769       0.014930      -0.039005       0.038101       0.056533      -0.031629      -0.038173       0.066275      -0.009314       0.077259      -0.059753      -0.038615       0.098369             10.124517       8.396578       0.362131       1.365939      11.603252      -6.537820      10.373722          -0.000000
          248              C       8.900135       8.244318       6.202794      -0.053018      39.160187 0.41415282E+03  0.95547328E+04                                 9.952179                            6.721357      -0.020003       1.999420                    0.999426      27.117320      75.546158       0.649028       0.409058      -1.076179      -0.011460       0.022996      -0.033127       0.041923       0.011820      -0.007399      -0.000604       0.013776      -0.024971      -0.012822      -0.006662       0.019484             13.828866      10.888190       0.078954       2.180263      15.772054      -9.825667      14.826355          -0.000001
          249              C       7.907870       8.572861       5.384634      -0.068423      33.587773 0.39440272E+03  0.91285497E+04                                 9.231092                            6.754880      -0.112243       1.943084                    0.999710      29.089226      85.371907       0.609983       0.433837      -1.044214       0.027953       0.025312      -0.015885       0.040920       0.006814      -0.018485       0.021000       0.017620      -0.044378      -0.036966       0.011701       0.025265             11.729357      10.380125      -0.145515       2.163427      12.025292      -7.181965      12.782655          -0.000001
          250              C       7.948172       9.558038       4.471339      -0.230896      36.108652 0.46527025E+03  0.11172516E+05                                 9.556448                            7.244711       0.014426       1.973571                    0.998659      30.698076      90.425652       0.602965       0.423027      -1.055570      -0.013569      -0.034448       0.018194       0.041253      -0.008437       0.008468      -0.009177       0.017073      -0.005459      -0.014541      -0.004724       0.019265             11.980376      10.311713       1.729452       0.609590      12.857724      -7.041579      12.771691          -0.000001
          251              C       9.114932      10.276876       4.414258       0.277901      31.780309 0.34828103E+03  0.77459341E+04                                 8.927086                            6.360112       0.020835       2.026851                    0.999602      24.869673      69.523409       0.632312       0.435543      -1.052396       0.003048       0.029919      -0.031645       0.043656      -0.005092       0.003844      -0.045779      -0.051971       0.032755      -0.032050      -0.030135       0.062184             12.086298       9.976931       0.539035       1.530936      13.150703      -7.850460      13.131259          -0.000001
          252              C      10.178191      10.094103       5.232418      -0.236490      36.231466 0.46510998E+03  0.11115742E+05                                 9.469019                            7.172182       0.048345       1.973282                    0.999527      30.636830      88.669992       0.617938       0.414742      -1.065761       0.026588      -0.020840       0.023293       0.041034       0.022364      -0.005770      -0.015821       0.007848      -0.070643      -0.030447      -0.007574       0.038022             11.693914      11.280618       0.041045       2.507048      11.699824      -6.077982      12.101302          -0.000001
          253              C      10.056412       8.973703       6.126686      -0.097772      34.750833 0.44224354E+03  0.10459055E+05                                 9.323806                            7.068363       0.032911       1.973172                    0.999620      29.672301      86.023837       0.611319       0.423650      -1.057866      -0.004847       0.015604      -0.034151       0.037859      -0.013386       0.020737       0.004886       0.027828       0.004282      -0.026961      -0.003343       0.030304             11.525150      11.075155       1.496900       0.904989      12.346362      -6.461813      11.153933          -0.000001
          254              C      -4.255206       2.602073      15.792390      -0.059815      41.623719 0.46480598E+03  0.11021575E+05                                10.433891                            7.136830      -0.004505       1.994014                    0.999350      27.932747      78.529256       0.628585       0.410932      -1.076469       0.037694       0.018767       0.034890       0.054684      -0.021766       0.006870      -0.009352      -0.023548       0.013432      -0.027028      -0.001121       0.028149             15.155346      16.534622      -3.117036      11.163591       9.138642      -0.832593      19.792773          -0.000000
          255              C      -3.550446       1.409255      15.881817      -0.104720      35.129618 0.43443373E+03  0.10254610E+05                                 9.443611                            7.016885      -0.057672       1.945392                    0.999680      29.912588      87.356320       0.610540       0.425007      -1.054349       0.021998       0.008569       0.023017       0.032972       0.009263      -0.003145       0.020516      -0.026571       0.002959      -0.022501      -0.006472       0.028974             12.325568      12.987008      -3.859025       7.425729       8.715266      -1.793296      15.274430          -0.000000
          256              C      -2.721557       1.171462      16.972063      -0.220830      38.866705 0.48267017E+03  0.11669611E+05                                10.015639                            7.352897       0.018230       1.964603                    0.999341      30.958325      90.800128       0.603118       0.420047      -1.059938      -0.011668       0.002082      -0.039111       0.040867      -0.025678       0.004730      -0.007000      -0.019421      -0.072364      -0.025224      -0.015391       0.040615             12.995886      11.781736      -2.918767       7.257067       9.586971      -0.654504      17.618952          -0.000001
          257              C      -2.600395       2.127514      17.974784       0.267938      32.554025 0.35576013E+03  0.79354957E+04                                 9.030995                            6.394468       0.022257       2.024576                    0.999399      24.941504      69.285502       0.637098       0.431005      -1.057670       0.037660      -0.005280       0.037428       0.053357      -0.003356       0.037774      -0.000419       0.018288       0.103622      -0.031584      -0.025055       0.056640             12.335979      11.354239      -1.907987       8.169985       8.135751       0.004953      17.517948          -0.000001
          258              C      -3.307111       3.320332      17.885357      -0.247343      37.422651 0.46583224E+03  0.11120824E+05                                 9.628224                            7.126048       0.048831       1.968196                    0.999840      30.915186      88.994661       0.627624       0.408789      -1.071207      -0.028419       0.019376      -0.033797       0.048221      -0.014564       0.015059       0.040035      -0.043278       0.041178      -0.048138      -0.006153       0.054290             12.314609      12.244998      -2.896059       7.954828       8.689559      -1.168038      16.009269          -0.000001
          259              C      -4.135092       3.559180      16.793209      -0.068100      34.000519 0.41225512E+03  0.95864406E+04                                 9.197007                            6.829349      -0.076328       1.948533                    0.999500      29.033070      83.640993       0.620856       0.424252      -1.056799       0.025367      -0.015141       0.011491       0.031698      -0.017608      -0.007647       0.004478      -0.025045      -0.053157      -0.021399      -0.010215       0.031614             11.507658      11.322142      -1.913539       7.131284       8.078560      -0.110294      15.122270          -0.000001
          260              C       7.618204      13.362717       0.913295      -0.068530      26.892093 0.36220821E+03  0.82149655E+04                                 7.999505                            6.362905      -0.450471       1.854983                    0.997181      28.604392      83.371205       0.644280       0.419164      -1.052191       0.013344      -0.081249      -0.037431       0.090446       0.012761       0.017475       0.022124      -0.031891       0.016640      -0.027903      -0.011566       0.039469             10.320931       9.206790       0.168293       4.279109       6.870200       0.520980      14.885802          -0.000001
          261              C       8.753685      12.929248       1.845617       0.076364      35.171134 0.42267008E+03  0.99034372E+04                                10.173935                            7.422308      -0.711437       1.808149                    0.996032      26.850068      77.987798       0.534828       0.488774      -1.018679      -0.000188       0.000197       0.002727       0.002741       0.000247       0.000020      -0.000171       0.004995      -0.026429      -0.008812       0.001898       0.006914             14.748351      11.130439      -0.231104      -0.811259      13.228803       0.301781      19.885812          -0.000000
          262              C       8.253525      11.736366       2.682804      -0.079812      28.528462 0.39479848E+03  0.91557579E+04                                 8.436606                            6.728747      -0.392475       1.876135                    0.996604      29.008183      85.698914       0.614134       0.430055      -1.044702       0.077509       0.003668       0.037322       0.086105      -0.017013       0.036837      -0.024174       0.034347       0.013551      -0.035605      -0.022076       0.057680             11.242188       7.228851      -0.131017       0.059324      12.666103      -5.410390      13.831610          -0.000001
          263              C       9.173572      14.089235       2.720858      -0.068925      27.862645 0.35823923E+03  0.81034737E+04                                 8.267440                            6.354061      -0.439895       1.863223                    0.996939      28.417101      82.744992       0.640689       0.422631      -1.049913      -0.079559      -0.003213       0.025500       0.083608      -0.019986      -0.028885       0.018550       0.038395      -0.009215      -0.030303      -0.020413       0.050715             11.464853       6.950962      -1.198880      -1.703658      13.048567       6.269391      14.395031          -0.000001
          264              C       9.403400      -2.248594       7.325386       0.571517      25.933594 0.24638536E+03  0.50797064E+04                                 8.137369                            5.529320      -0.065793       2.027237                    0.999491      22.525128      62.789190       0.638444       0.465329      -1.024091       0.001002       0.041103       0.038259       0.056162      -0.008185       0.007043      -0.077625      -0.046242       0.034901      -0.063219      -0.029879       0.093098             12.060476       8.033124       0.349250      -0.129024      15.970957       8.965336      12.177345           0.000000
          265              C       9.332556      -3.305148       6.252264      -0.062671      44.407164 0.45882559E+03  0.10852742E+05                                10.925764                            7.097001      -0.056117       1.978740                    0.999245      27.928307      78.611679       0.629044       0.411655      -1.075189      -0.007889      -0.031439      -0.035568       0.048122      -0.000442      -0.003950       0.013985       0.011885      -0.021150      -0.019172       0.006704       0.012468             17.487999      10.214221       1.179145      -0.533178      24.180110      14.484509      18.069667          -0.000000
          266              C       7.107314      16.853448       5.999206      -0.088306      36.156761 0.41803228E+03  0.97495489E+04                                 9.567111                            6.848403      -0.023578       1.959143                    0.999588      29.308272      84.414069       0.624211       0.420727      -1.059561       0.015002      -0.010672      -0.020213       0.027340      -0.007998      -0.017319      -0.001297       0.039118      -0.038567      -0.021628      -0.012017       0.033645             13.161367       9.174912       1.831395      -0.223834      17.512554       9.234102      12.796633          -0.000001
          267              C       7.050148      15.874302       5.023122      -0.224640      39.302384 0.45836327E+03  0.10912301E+05                                10.000521                            7.097075       0.024774       1.963906                    0.999554      30.616211      88.379752       0.624337       0.412079      -1.067700      -0.008652       0.023195       0.024971       0.035163       0.026957       0.008278       0.012925       0.040514      -0.071239      -0.032047      -0.015996       0.048043             13.780902       9.894000       0.014092      -2.104904      17.177520       9.477637      14.271185          -0.000002
          268              C       8.200258      15.528416       4.313415       0.272252      35.177989 0.34982911E+03  0.77757373E+04                                 9.565578                            6.358307      -0.010223       2.016625                    0.999539      24.856028      69.079117       0.635861       0.433369      -1.055509      -0.001048      -0.039508      -0.030348       0.049829      -0.009920      -0.009931       0.036819      -0.029826       0.048675      -0.026507      -0.024767       0.051274             14.648332       9.017553      -0.774861      -2.321895      18.521430      11.776101      16.406012          -0.000001
          269              C       9.389380      16.189884       4.566474      -0.251494      39.547849 0.46930606E+03  0.11237523E+05                                10.070106                            7.189739       0.035726       1.965140                    0.999794      31.043839      89.837017       0.619285       0.413049      -1.067204       0.016001       0.034274       0.031855       0.049452       0.001249      -0.034654       0.028003       0.055211      -0.053888      -0.054089      -0.001177       0.055266             14.072299       8.932614       1.141337      -0.380670      18.253778      10.783690      15.030503          -0.000002
          270              C       9.436497      17.193019       5.536850      -0.078155      36.452965 0.41775871E+03  0.97475648E+04                                 9.667053                            6.875810      -0.083293       1.942820                    0.999547      29.256280      84.452742       0.618560       0.424379      -1.056624      -0.012670      -0.024084      -0.022978       0.035616       0.016673       0.000998      -0.002606       0.035828      -0.065457      -0.022674      -0.012709       0.035382             13.350155       8.989495      -0.004686      -1.182404      16.877604       9.984828      14.183365          -0.000001
          271              C      12.923500       5.196609      11.088922       0.154534      34.429185 0.36308288E+03  0.81914609E+04                                 9.445621                            6.511990      -0.182762       1.961228                    0.999668      25.971760      74.062290       0.619866       0.437979      -1.046841       0.015042      -0.036942       0.051973       0.065514       0.006336      -0.003622      -0.001849       0.010604       0.006565      -0.009358      -0.000086       0.009444             12.937818      19.741226       7.386891       1.205345      11.693899      -2.205565       7.378328           0.000001
          272              C      12.134159       5.825933      10.141378       0.148949      32.939733 0.34470289E+03  0.76797214E+04                                 9.159239                            6.350272      -0.108850       1.994384                    0.999654      25.550566      72.505938       0.626664       0.438703      -1.045963      -0.052149       0.014961      -0.036713       0.065507       0.001405       0.000024       0.004632       0.014636       0.015599      -0.011337       0.004739       0.006598             12.133601      15.225963       6.554622      -0.312583      13.524691      -4.071697       7.650148           0.000000
          273              C      12.599979       6.978909       9.500169      -0.157981      37.960415 0.45115472E+03  0.10731126E+05                                 9.832050                            7.135277       0.024741       1.975199                    0.999499      30.073510      87.649763       0.608498       0.423182      -1.057372       0.012221      -0.010092       0.010622       0.019079       0.001477       0.008983      -0.017050       0.006748       0.022536      -0.020387      -0.000558       0.020945             12.334117      16.697137       4.967475       1.510075      12.105518      -3.309016       8.199695          -0.000000
          274              C      13.842282       7.487904       9.817920      -0.168589      33.959414 0.45638609E+03  0.10892716E+05                                 9.173820                            7.174985       0.023796       1.976837                    0.999063      30.195511      88.309948       0.606682       0.423000      -1.056921      -0.013593      -0.000817      -0.010404       0.017137       0.024526       0.002257      -0.001296       0.011134      -0.018121      -0.022487      -0.005710       0.028197             11.067032      15.519308       4.040330       1.940029      10.234347      -2.331167       7.447442           0.000001
          275              C      -4.916543       6.856471      10.769268       0.215851      30.218294 0.36871732E+03  0.82908674E+04                                 8.607216                            6.509063      -0.032154       2.017586                    0.999330      24.897177      69.235092       0.632157       0.430898      -1.058697       0.058910       0.029226       0.011039       0.066681       0.023715       0.018440      -0.000132       0.042896      -0.057232      -0.030328      -0.015586       0.045914             10.969579      15.764083       5.424308       1.304990      10.363003      -2.028511       6.781651           0.000000
          276              C      -5.380195       5.717097      11.400964      -0.254642      38.207332 0.47889000E+03  0.11544012E+05                                 9.804606                            7.296270       0.006958       1.967782                    0.998721      30.989183      90.462364       0.609520       0.416867      -1.063009      -0.024696      -0.022625       0.012594       0.035782      -0.006597       0.015754      -0.001384       0.036598       0.028399      -0.024252      -0.003830       0.028082             12.440770      17.354926       6.463665       0.703391      11.994595      -2.774625       7.972790           0.000001
          277              C      -3.605508       7.491680      11.054673      -0.519566      27.716896 0.42539187E+03  0.99488189E+04                                 7.770931                            6.626939       0.311593       2.063826                    0.997577      31.774057      91.170923       0.676481       0.387140      -1.083543      -0.057527      -0.023067      -0.012352       0.063199       0.009731       0.003325      -0.009636       0.010580       0.002468      -0.017095       0.005739       0.011356              9.195033      13.270119       3.265160       0.795241       7.901526       0.178642       6.413454           0.000001
          278              C      -5.248725       2.656068      14.631745       0.595977      22.483849 0.22445742E+03  0.45294928E+04                                 7.457570                            5.326713      -0.036065       2.052911                    0.999458      21.818505      60.539856       0.640287       0.474041      -1.017448      -0.030584       0.003808      -0.047275       0.056435       0.029879      -0.074208      -0.028631       0.067885      -0.058086      -0.070015      -0.035532       0.105548             10.161815      10.920453      -1.257349       6.873132       6.409669      -0.019747      13.155321           0.000001
          279              C       7.993278       3.121389       3.272640      -0.529802      28.081247 0.39995041E+03  0.91832927E+04                                 7.785546                            6.401446       0.420658       2.090878                    0.999523      31.382824      88.359425       0.694277       0.384221      -1.088835       0.015150      -0.025157       0.062142       0.068732      -0.003642       0.003903       0.006669      -0.020730      -0.013288      -0.012469      -0.002626       0.015095              8.798961       6.177179      -0.886228       1.251229       8.283598      -2.629866      11.936106          -0.000003
          280              C       8.691955       3.406530      18.950868      -0.525489      27.470682 0.40443648E+03  0.93099327E+04                                 7.669537                            6.456273       0.334112       2.059677                    0.999380      31.603481      89.022116       0.688439       0.386496      -1.087498       0.030894      -0.011538      -0.062920       0.071039       0.000645      -0.004511       0.002797       0.022081      -0.001680      -0.011619      -0.001224       0.012843              8.425722       7.577415      -0.252087      -2.002957       5.888229       0.540797      11.811524           0.000007
          281              N      -1.720712      10.287139       8.866571      -0.236243      40.669219 0.48507242E+03  0.11528015E+05                                 9.895842                            7.109933       0.175608       2.079127                    0.999055      27.774145      76.049905       0.659481       0.390801      -1.099292      -0.093168      -0.052443      -0.073151       0.129544      -0.029490      -0.035895       0.034118      -0.087134       0.026814      -0.066975      -0.010284       0.077259             12.937913      18.908671      -3.123151       4.283912      10.822422       2.146814       9.082646           0.000001
          282              N      -1.682777       9.245770       8.002746       0.002877      31.988335 0.39155723E+03  0.88073224E+04                                 8.428943                            6.360924       0.030080       2.060517                    0.998731      25.195193      66.790456       0.702718       0.387504      -1.103264      -0.136717       0.104130       0.023886       0.173509       0.030965       0.026600       0.012278      -0.038494       0.095937      -0.056146       0.003775       0.052370             10.855431      14.540240      -3.052322       1.865064      10.063609       2.349463       7.962444           0.000001
          283              N      -2.784487       9.173227       7.363440      -0.192084      36.178226 0.44372396E+03  0.10316654E+05                                 9.114379                            6.786285       0.176817       2.089725                    0.999086      27.010926      73.237122       0.676858       0.389209      -1.100031       0.039973       0.094747       0.087759       0.135191      -0.006174       0.010278      -0.037507       0.074584      -0.056899      -0.061201       0.010553       0.050648             11.260746      12.914670      -2.596950       1.439084      11.301786       3.965187       9.565783           0.000001
          284              N      -1.466161       7.606815       5.061176      -0.210733      38.514965 0.45290246E+03  0.10558533E+05                                 9.424048                            6.805298       0.214406       2.099559                    0.999328      27.005844      72.745500       0.685151       0.383461      -1.106803       0.107269      -0.015692      -0.041101       0.115941       0.007786       0.064145       0.006510      -0.001907      -0.004248      -0.064989       0.000056       0.064934             12.001634      14.957664       0.166223      -2.618514       4.769623       0.166325      16.277616           0.000001
          285              N      -0.291022       7.706107       5.746147      -0.024821      33.014873 0.39785143E+03  0.89583901E+04                                 8.521220                            6.364873       0.239743       2.122131                    0.999115      25.318649      66.514399       0.712373       0.381847      -1.110573      -0.007530      -0.021292      -0.192159       0.193482       0.002788       0.007229      -0.010171       0.033232      -0.187740      -0.064401       0.015887       0.048514             10.860392      13.286220       0.128840       0.267322       4.705249       0.360371      14.589707           0.000001
          286              N       0.724050       7.607351       4.985068      -0.170855      35.889912 0.42065698E+03  0.96232204E+04                                 9.010906                            6.559990       0.243874       2.121381                    0.998989      26.256261      69.962564       0.697918       0.383627      -1.107161      -0.120792      -0.001839      -0.025592       0.123487      -0.000819      -0.046085       0.006040      -0.054950       0.053363      -0.062807       0.017452       0.045355             11.565215      15.205325       0.237993       2.803728       4.679003       0.283877      14.811317           0.000001
          287              N       2.446323       9.332359       6.944846      -0.216400      37.362755 0.47608964E+03  0.11254301E+05                                 9.281804                            7.018768       0.141238       2.071373                    0.998948      27.510427      74.964103       0.667747       0.388029      -1.101982      -0.035069       0.094902       0.076623       0.126914       0.009006      -0.036752      -0.034447       0.081691      -0.031972      -0.061776      -0.007967       0.069743             11.322466      12.026382       3.742877      -2.039242      12.546718       2.899529       9.394300           0.000000
          288              N       1.395969       9.368106       7.782033      -0.013445      32.583196 0.41603989E+03  0.94940005E+04                                 8.538367                            6.563790       0.040834       2.057618                    0.998518      25.619872      68.243843       0.691172       0.388334      -1.103485       0.129719       0.128142      -0.006114       0.182441      -0.033408      -0.028871       0.017916      -0.013180       0.100603      -0.052496      -0.006776       0.059272             10.907369      13.490479       3.565387      -2.872840      10.719568       1.479213       8.512060           0.000001
          289              N       1.436741      10.456147       8.524085      -0.210592      38.452448 0.47139052E+03  0.11115583E+05                                 9.505673                            6.984758       0.184006       2.083705                    0.999206      27.476637      74.778325       0.669270       0.388109      -1.101929       0.087988      -0.048250      -0.084793       0.131377       0.031758       0.034335       0.018782      -0.069807       0.011736      -0.060529      -0.001706       0.062235             12.210532      16.066831       3.149838      -5.395482      10.591580       1.125704       9.973187           0.000000
          290              N       1.556403       5.227549       8.767631      -0.226671      40.428479 0.51380686E+03  0.12355603E+05                                 9.790020                            7.274150       0.183863       2.080006                    0.998948      27.921253      76.252242       0.659548       0.386185      -1.105440       0.077559       0.033512      -0.084377       0.119407      -0.033544       0.028500      -0.044406      -0.071598      -0.003213      -0.052616      -0.029508       0.082124             12.913423      18.906134      -3.591220      -4.430522       9.769511      -2.118486      10.064625           0.000000
          291              N       1.460819       6.271007       7.858141      -0.037451      34.211516 0.44877901E+03  0.10422315E+05                                 8.806398                            6.808562       0.092809       2.064759                    0.998587      26.171294      70.006373       0.680871       0.387355      -1.105726       0.137207      -0.117622       0.006798       0.180851       0.023923      -0.028339      -0.024975      -0.028593       0.090181      -0.045712      -0.013394       0.059106             11.443798      14.850361      -3.588359      -1.826911      10.222448      -2.904143       9.258585           0.000000
          292              N       2.537968       6.332866       7.059008      -0.192243      38.149674 0.47517911E+03  0.11206347E+05                                 9.416407                            6.992668       0.191424       2.093668                    0.999122      27.093855      73.291284       0.673038       0.385887      -1.105582      -0.022745      -0.085635       0.082056       0.120764      -0.011422      -0.034575       0.021656       0.090502      -0.054455      -0.051785      -0.019697       0.071482             12.176503      12.679448      -3.834791      -0.518769      12.589230      -5.373181      11.260830           0.000000
          293              N      -1.598345       5.168061       8.935068      -0.228285      39.738555 0.47147883E+03  0.11127130E+05                                 9.715926                            6.984716       0.249966       2.103075                    0.998929      27.704025      75.627624       0.668834       0.388031      -1.101099      -0.112668       0.032560      -0.098431       0.153110       0.012633      -0.037730      -0.026621      -0.093303       0.042081      -0.070510       0.005473       0.065037             13.251790      20.333503       4.547904       3.006873      10.907914      -2.401961       8.513951           0.000000
          294              N      -1.618401       6.232432       8.160670      -0.002652      32.637524 0.41002657E+03  0.93193135E+04                                 8.546236                            6.505619       0.041646       2.059138                    0.998722      25.453369      67.582262       0.696206       0.387076      -1.104791      -0.118952      -0.122586       0.006757       0.170945      -0.031687       0.031945      -0.017235      -0.003105       0.045284      -0.042461      -0.012573       0.055034             11.318880      15.071295       4.329836       1.103424      10.902802      -2.715460       7.982542           0.000001
          295              N      -2.790675       6.161998       7.517558      -0.242343      40.196120 0.50792208E+03  0.12192912E+05                                 9.769371                            7.239042       0.216659       2.087249                    0.998882      28.095185      76.947801       0.659477       0.386898      -1.103667       0.062036      -0.097284       0.084560       0.143049       0.030120       0.016646       0.027429       0.074985      -0.060528      -0.053112      -0.012585       0.065697             12.740261      13.773810       4.253426       0.510953      13.527229      -5.456079      10.919745           0.000000
          296              N       0.199581       6.868026      10.902457      -0.198779      36.402411 0.48638461E+03  0.11559560E+05                                 9.140686                            7.131419       0.186701       2.094648                    0.998498      27.323710      74.660445       0.657266       0.392106      -1.099084       0.009819       0.112533       0.033780       0.117903      -0.014387       0.016541      -0.050912      -0.005472       0.093057      -0.046651      -0.023253       0.069904             10.720585       6.424921       0.104396       1.812719      13.373437       1.365089      12.363398          -0.000000
          297              N       0.054445       7.918553      10.171821       0.002801      31.170531 0.40022605E+03  0.90628688E+04                                 8.207883                            6.428806       0.201289       2.114824                    0.998421      25.384974      67.791327       0.698488       0.387246      -1.102091       0.036778       0.028183       0.195419       0.200837      -0.002845      -0.024766      -0.019021      -0.015513      -0.188371      -0.072653       0.029877       0.042775              9.931611       6.036276      -0.277774       1.431416      12.342632      -0.619693      11.415925           0.000000
          298              N       0.142741       9.139745      10.636080      -0.194168      38.464801 0.50883662E+03  0.12231724E+05                                 9.539050                            7.322004       0.012740       2.038031                    0.998629      27.438245      75.429045       0.644888       0.395105      -1.096870       0.006347      -0.093267       0.038464       0.101087       0.007730       0.004496       0.046856      -0.036991       0.088443      -0.036494      -0.029402       0.065897             11.659149       6.325907      -0.837177       1.474993      15.710188      -2.733861      12.941352           0.000000
          299              N      11.166884      -0.009150      10.160405      -0.236243      40.669219 0.48507243E+03  0.11528015E+05                                 9.895842                            7.109933       0.175608       2.079127                    0.999055      27.774145      76.049906       0.659481       0.390801      -1.099292       0.093168       0.052443       0.073151       0.129544      -0.029490      -0.035895       0.034118      -0.087134       0.026814      -0.066975      -0.010284       0.077259             12.937913      18.908672      -3.123151       4.283912      10.822422       2.146814       9.082647           0.000001
          300              N      11.128949       1.032219      11.024230       0.002877      31.988334 0.39155721E+03  0.88073219E+04                                 8.428943                            6.360924       0.030080       2.060517                    0.998731      25.195192      66.790455       0.702718       0.387504      -1.103264       0.136717      -0.104130      -0.023886       0.173509       0.030965       0.026600       0.012278      -0.038494       0.095937      -0.056146       0.003775       0.052370             10.855431      14.540240      -3.052322       1.865064      10.063610       2.349463       7.962444           0.000001
          301              N      12.230659       1.104762      11.663536      -0.192084      36.178225 0.44372394E+03  0.10316653E+05                                 9.114379                            6.786285       0.176817       2.089725                    0.999086      27.010925      73.237120       0.676858       0.389209      -1.100031      -0.039973      -0.094747      -0.087759       0.135191      -0.006174       0.010278      -0.037507       0.074584      -0.056899      -0.061201       0.010553       0.050647             11.260746      12.914670      -2.596950       1.439084      11.301785       3.965187       9.565783           0.000001
          302              N      10.912333       2.671174      13.965800      -0.210733      38.514963 0.45290243E+03  0.10558532E+05                                 9.424048                            6.805298       0.214406       2.099559                    0.999328      27.005843      72.745497       0.685151       0.383461      -1.106803      -0.107269       0.015692       0.041101       0.115941       0.007786       0.064145       0.006510      -0.001907      -0.004248      -0.064989       0.000056       0.064934             12.001634      14.957663       0.166223      -2.618514       4.769622       0.166325      16.277615           0.000001
          303              N       9.737194       2.571882      13.280829      -0.024821      33.014872 0.39785143E+03  0.89583899E+04                                 8.521219                            6.364872       0.239743       2.122131                    0.999115      25.318649      66.514398       0.712373       0.381847      -1.110573       0.007530       0.021292       0.192159       0.193482       0.002788       0.007229      -0.010171       0.033232      -0.187740      -0.064401       0.015887       0.048514             10.860392      13.286220       0.128840       0.267322       4.705248       0.360371      14.589707           0.000001
          304              N       8.722122       2.670638      14.041908      -0.170855      35.889912 0.42065699E+03  0.96232205E+04                                 9.010906                            6.559990       0.243874       2.121381                    0.998989      26.256261      69.962565       0.697918       0.383627      -1.107160       0.120792       0.001839       0.025592       0.123487      -0.000819      -0.046085       0.006040      -0.054951       0.053363      -0.062807       0.017452       0.045355             11.565215      15.205326       0.237993       2.803728       4.679003       0.283877      14.811318           0.000001
          305              N       6.999849       0.945630      12.082130      -0.216400      37.362755 0.47608964E+03  0.11254301E+05                                 9.281804                            7.018768       0.141238       2.071373                    0.998948      27.510427      74.964103       0.667747       0.388029      -1.101982       0.035069      -0.094902      -0.076623       0.126914       0.009006      -0.036752      -0.034447       0.081691      -0.031972      -0.061776      -0.007967       0.069743             11.322466      12.026382       3.742877      -2.039242      12.546717       2.899529       9.394300           0.000000
          306              N       8.050203       0.909883      11.244943      -0.013445      32.583196 0.41603990E+03  0.94940005E+04                                 8.538367                            6.563790       0.040834       2.057618                    0.998518      25.619872      68.243843       0.691172       0.388334      -1.103485      -0.129719      -0.128142       0.006114       0.182441      -0.033408      -0.028871       0.017916      -0.013180       0.100603      -0.052496      -0.006776       0.059272             10.907369      13.490479       3.565387      -2.872840      10.719568       1.479213       8.512060           0.000001
          307              N       8.009431      -0.178158      10.502891      -0.210592      38.452450 0.47139055E+03  0.11115584E+05                                 9.505674                            6.984758       0.184006       2.083705                    0.999206      27.476638      74.778329       0.669270       0.388109      -1.101929      -0.087988       0.048250       0.084793       0.131377       0.031758       0.034334       0.018782      -0.069807       0.011736      -0.060529      -0.001706       0.062235             12.210533      16.066831       3.149838      -5.395482      10.591580       1.125704       9.973187           0.000000
          308              N       7.889769       5.050440      10.259345      -0.226671      40.428477 0.51380684E+03  0.12355602E+05                                 9.790019                            7.274149       0.183863       2.080006                    0.998948      27.921253      76.252238       0.659548       0.386185      -1.105440      -0.077559      -0.033512       0.084377       0.119407      -0.033544       0.028500      -0.044406      -0.071598      -0.003213      -0.052616      -0.029508       0.082124             12.913422      18.906131      -3.591220      -4.430521       9.769510      -2.118486      10.064624           0.000000
          309              N       7.985353       4.006982      11.168835      -0.037451      34.211516 0.44877902E+03  0.10422315E+05                                 8.806398                            6.808562       0.092809       2.064759                    0.998587      26.171294      70.006373       0.680871       0.387355      -1.105726      -0.137207       0.117622      -0.006798       0.180851       0.023923      -0.028339      -0.024975      -0.028593       0.090181      -0.045712      -0.013394       0.059106             11.443798      14.850361      -3.588359      -1.826911      10.222448      -2.904143       9.258585           0.000000
          310              N       6.908204       3.945123      11.967968      -0.192243      38.149672 0.47517907E+03  0.11206346E+05                                 9.416407                            6.992668       0.191424       2.093668                    0.999122      27.093854      73.291281       0.673038       0.385887      -1.105582       0.022745       0.085635      -0.082056       0.120764      -0.011422      -0.034575       0.021656       0.090502      -0.054455      -0.051785      -0.019697       0.071482             12.176502      12.679448      -3.834791      -0.518769      12.589229      -5.373181      11.260829           0.000000
          311              N      11.044517       5.109928      10.091908      -0.228285      39.738554 0.47147883E+03  0.11127130E+05                                 9.715926                            6.984716       0.249966       2.103075                    0.998929      27.704025      75.627624       0.668834       0.388031      -1.101099       0.112668      -0.032560       0.098431       0.153110       0.012633      -0.037730      -0.026621      -0.093303       0.042081      -0.070510       0.005473       0.065037             13.251789      20.333503       4.547904       3.006873      10.907914      -2.401961       8.513951           0.000000
          312              N      11.064573       4.045557      10.866306      -0.002652      32.637524 0.41002657E+03  0.93193134E+04                                 8.546236                            6.505619       0.041646       2.059138                    0.998722      25.453369      67.582262       0.696206       0.387076      -1.104791       0.118952       0.122586      -0.006757       0.170945      -0.031687       0.031945      -0.017235      -0.003105       0.045284      -0.042461      -0.012573       0.055034             11.318879      15.071294       4.329835       1.103424      10.902802      -2.715460       7.982542           0.000001
          313              N      12.236847       4.115991      11.509418      -0.242343      40.196119 0.50792208E+03  0.12192912E+05                                 9.769371                            7.239042       0.216659       2.087249                    0.998882      28.095185      76.947801       0.659477       0.386898      -1.103667      -0.062036       0.097284      -0.084560       0.143049       0.030120       0.016646       0.027429       0.074985      -0.060528      -0.053112      -0.012585       0.065697             12.740261      13.773810       4.253425       0.510953      13.527229      -5.456079      10.919745           0.000000
          314              N       9.246591       3.409963       8.124519      -0.198779      36.402413 0.48638464E+03  0.11559561E+05                                 9.140685                            7.131419       0.186701       2.094648                    0.998498      27.323711      74.660446       0.657266       0.392106      -1.099084      -0.009819      -0.112533      -0.033780       0.117903      -0.014387       0.016541      -0.050912      -0.005472       0.093057      -0.046651      -0.023253       0.069904             10.720585       6.424921       0.104396       1.812719      13.373437       1.365089      12.363398          -0.000000
          315              N       9.391727       2.359436       8.855155       0.002801      31.170531 0.40022605E+03  0.90628688E+04                                 8.207883                            6.428806       0.201289       2.114824                    0.998421      25.384974      67.791328       0.698488       0.387246      -1.102091      -0.036778      -0.028183      -0.195419       0.200837      -0.002845      -0.024766      -0.019021      -0.015513      -0.188371      -0.072653       0.029877       0.042775              9.931612       6.036276      -0.277774       1.431416      12.342633      -0.619693      11.415926           0.000000
          316              N       9.303431       1.138244       8.390896      -0.194168      38.464801 0.50883661E+03  0.12231724E+05                                 9.539050                            7.322004       0.012740       2.038031                    0.998629      27.438245      75.429045       0.644888       0.395105      -1.096870      -0.006347       0.093267      -0.038464       0.101087       0.007730       0.004496       0.046856      -0.036991       0.088443      -0.036494      -0.029402       0.065897             11.659149       6.325907      -0.837177       1.474993      15.710188      -2.733861      12.941352           0.000000
          317              O      -0.438346       3.419873      11.149808      -0.540207      34.784241 0.45685826E+03  0.10547620E+05                                 8.440155                            6.551497       0.472618       2.216711                    0.997979      26.563871      68.491829       0.753013       0.352315      -1.144031       0.038389       0.020702       0.005007       0.043901      -0.032792       0.027796      -0.027815      -0.006988       0.076105      -0.045751      -0.016451       0.062202             10.596614      11.575693      -1.944096       4.521701       9.299124      -4.940184      10.915024          -0.000000
          318              O       1.501288       3.873446      11.796725      -0.570288      33.046825 0.50045875E+03  0.11774503E+05                                 8.046536                            6.855580       0.943826       2.364993                    0.997318      26.915095      69.168114       0.739231       0.352169      -1.148625      -0.021317      -0.009221      -0.005911       0.023966       0.016008      -0.045042       0.044435      -0.015854      -0.014481      -0.073039       0.018111       0.054927              9.324964      10.948850       3.211577      -1.236552       9.742079      -2.867234       7.283962          -0.000001
          319              O       0.123198      -1.105390      15.455613      -0.229255      32.216265 0.36977708E+03  0.80690183E+04                                 8.200792                            5.899955       0.435355       2.260832                    0.999151      22.910638      56.772041       0.795127       0.353011      -1.147507       0.164174       0.061177       0.030785       0.177886      -0.039589       0.093201      -0.127257      -0.018340       0.093362      -0.129803      -0.056020       0.185823             11.722108       6.417325      -1.570951       1.804276      14.026338      -9.112879      14.722662          -0.000001
          320              O      15.192824       6.420694       4.496074      -0.628947      30.595164 0.51010893E+03  0.12081152E+05                                 7.649755                            6.881567       0.763777       2.271351                    0.998169      28.495370      73.913692       0.742878       0.348131      -1.149828      -0.017189      -0.001742      -0.002306       0.017431      -0.029504      -0.017286      -0.027015      -0.035278      -0.150809      -0.066181       0.004446       0.061735              8.515178       8.977823      -1.874991       2.535736       8.293046      -1.741119       8.274665           0.000001
          321              O      14.829829       8.397331       5.175337      -0.463422      29.162771 0.38150218E+03  0.84683136E+04                                 7.627132                            6.093292       0.349695       2.206709                    0.997136      25.194400      64.904475       0.756080       0.364954      -1.127491       0.002548      -0.046021       0.005425       0.046410       0.036122      -0.013258      -0.010445       0.101508       0.040353      -0.069454       0.008583       0.060870              9.239553       8.922770       0.299827       4.582416       6.533544       2.398152      12.262344           0.000001
          322              O      11.141808       8.453314       0.039957      -0.206443      32.262891 0.36456268E+03  0.79342062E+04                                 8.227568                            5.880401       0.474059       2.280346                    0.999233      22.645741      56.207111       0.791229       0.355691      -1.144305       0.056978      -0.176921      -0.028211       0.187998       0.018119       0.107298       0.079472       0.004716       0.259727      -0.114228      -0.061199       0.175427             11.632807      10.471080       0.248856       8.136700       6.446858       1.094563      17.980482          -0.000001
          323              O      -1.062541      12.023568      11.421894      -0.556444      33.312584 0.48285199E+03  0.11298422E+05                                 8.235865                            6.767910       0.516323       2.221313                    0.996844      27.209505      70.534910       0.735827       0.355735      -1.141738       0.017949      -0.008485       0.008784       0.021710       0.031335       0.042258      -0.000607      -0.003050      -0.005781      -0.053394       0.001500       0.051894             10.069221      10.214185       2.608096       2.827792      10.905705       4.516100       9.087772           0.000000
          324              O       1.068069      12.149175      11.180251      -0.531194      32.607759 0.46053389E+03  0.10665345E+05                                 8.154433                            6.634681       0.453158       2.211834                    0.996576      26.705413      69.207495       0.737875       0.358434      -1.137884      -0.022661      -0.011327       0.013036       0.028491      -0.028304      -0.027852      -0.003552      -0.041258       0.048274      -0.053305       0.017810       0.035495             10.151636       9.005802      -2.006612      -3.177545      11.211072       4.953823      10.238034          -0.000000
          325              O       1.402868      -4.212249      15.586899      -0.191019      33.522308 0.33732634E+03  0.72029571E+04                                 8.506135                            5.637658       0.353199       2.243405                    0.999018      22.361197      55.041002       0.811834       0.353328      -1.145792      -0.177496      -0.050721       0.006964       0.184732      -0.057789      -0.078042       0.114417      -0.013905       0.059641      -0.108314      -0.064448       0.172762             13.464264       6.871358      -2.583988      -3.270147      16.699320      11.257753      16.822114          -0.000001
          326              O      -0.923561      -3.239840      18.848122      -0.200998      30.892585 0.32961775E+03  0.69907017E+04                                 7.976875                            5.541930       0.398526       2.255897                    0.999273      22.316779      54.564333       0.826519       0.349416      -1.150151      -0.045679       0.176963      -0.019133       0.183762       0.030331      -0.116065      -0.080635       0.017419       0.186502      -0.113460      -0.062487       0.175947             11.769635      11.745117       1.471603      -9.134614       6.369682      -2.684085      17.194104          -0.000001
          327              O       3.684502       9.041456       3.900530      -0.614124      31.158123 0.52279097E+03  0.12471495E+05                                 7.770894                            7.000264       0.758877       2.265344                    0.998374      28.714969      75.023128       0.730439       0.351505      -1.145795      -0.004317      -0.028597       0.009178       0.030343      -0.050506       0.018744       0.068681       0.024159      -0.091863      -0.101449       0.023345       0.078104              8.466640       9.704883      -1.713106      -2.655370       7.581230       0.653428       8.113807           0.000000
          328              O       4.083653       7.037770       4.547447      -0.539915      35.823045 0.48470816E+03  0.11359160E+05                                 8.681643                            6.768991       0.548702       2.234887                    0.998074      26.993659      70.158179       0.737295       0.354486      -1.142096      -0.021215       0.054462      -0.006513       0.058810       0.034918      -0.032362      -0.038304       0.050291       0.131539      -0.069143      -0.012571       0.081714             11.391668      11.093739       1.894536      -6.176783       8.288703      -4.484952      14.792562          -0.000000
          329              O       9.884518       6.858116       7.877168      -0.540207      34.784242 0.45685828E+03  0.10547621E+05                                 8.440155                            6.551497       0.472618       2.216711                    0.997979      26.563872      68.491831       0.753013       0.352315      -1.144031      -0.038389      -0.020702      -0.005007       0.043901      -0.032792       0.027796      -0.027815      -0.006988       0.076105      -0.045751      -0.016451       0.062202             10.596614      11.575693      -1.944096       4.521701       9.299124      -4.940184      10.915023          -0.000000
          330              O       7.944884       6.404543       7.230251      -0.570288      33.046824 0.50045873E+03  0.11774502E+05                                 8.046536                            6.855580       0.943827       2.364993                    0.997318      26.915094      69.168112       0.739231       0.352169      -1.148625       0.021317       0.009221       0.005911       0.023966       0.016008      -0.045042       0.044435      -0.015854      -0.014482      -0.073039       0.018111       0.054927              9.324964      10.948850       3.211577      -1.236552       9.742079      -2.867234       7.283962          -0.000001
          331              O       9.322974      11.383379       3.571363      -0.229255      32.216269 0.36977712E+03  0.80690194E+04                                 8.200792                            5.899956       0.435355       2.260832                    0.999151      22.910639      56.772044       0.795127       0.353011      -1.147507      -0.164174      -0.061177      -0.030785       0.177886      -0.039589       0.093201      -0.127257      -0.018340       0.093362      -0.129803      -0.056020       0.185823             11.722109       6.417325      -1.570951       1.804276      14.026340      -9.112880      14.722663          -0.000001
          332              O      -5.746652       3.857295      14.530902      -0.628947      30.595157 0.51010880E+03  0.12081148E+05                                 7.649753                            6.881566       0.763777       2.271351                    0.998169      28.495369      73.913685       0.742878       0.348131      -1.149828       0.017189       0.001742       0.002306       0.017431      -0.029504      -0.017286      -0.027015      -0.035278      -0.150809      -0.066181       0.004446       0.061735              8.515176       8.977821      -1.874990       2.535736       8.293044      -1.741119       8.274663           0.000001
          333              O      -5.383657       1.880658      13.851639      -0.463422      29.162773 0.38150221E+03  0.84683146E+04                                 7.627133                            6.093293       0.349695       2.206709                    0.997136      25.194401      64.904478       0.756080       0.364954      -1.127491      -0.002548       0.046021      -0.005425       0.046410       0.036122      -0.013258      -0.010445       0.101508       0.040353      -0.069454       0.008583       0.060870              9.239553       8.922771       0.299827       4.582416       6.533544       2.398152      12.262344           0.000001
          334              O      -1.695636       1.824675      18.987019      -0.206443      32.262891 0.36456268E+03  0.79342062E+04                                 8.227568                            5.880401       0.474059       2.280346                    0.999233      22.645741      56.207111       0.791229       0.355691      -1.144305      -0.056978       0.176921       0.028211       0.187998       0.018119       0.107298       0.079472       0.004716       0.259727      -0.114228      -0.061199       0.175427             11.632807      10.471080       0.248856       8.136700       6.446858       1.094563      17.980482          -0.000001
          335              O      10.508713      -1.745579       7.605082      -0.556444      33.312584 0.48285198E+03  0.11298422E+05                                 8.235865                            6.767910       0.516323       2.221314                    0.996844      27.209504      70.534908       0.735827       0.355735      -1.141738      -0.017949       0.008485      -0.008784       0.021710       0.031335       0.042258      -0.000607      -0.003050      -0.005781      -0.053394       0.001500       0.051894             10.069221      10.214185       2.608096       2.827792      10.905705       4.516100       9.087772           0.000000
          336              O       8.378103      -1.871186       7.846725      -0.531194      32.607753 0.46053379E+03  0.10665343E+05                                 8.154432                            6.634680       0.453158       2.211834                    0.996576      26.705411      69.207487       0.737876       0.358434      -1.137884       0.022661       0.011327      -0.013036       0.028491      -0.028304      -0.027852      -0.003552      -0.041258       0.048274      -0.053305       0.017810       0.035495             10.151634       9.005801      -2.006612      -3.177545      11.211070       4.953822      10.238032          -0.000000
          337              O       8.043304      14.490238       3.440077      -0.191019      33.522312 0.33732638E+03  0.72029581E+04                                 8.506136                            5.637659       0.353199       2.243405                    0.999018      22.361197      55.041005       0.811834       0.353328      -1.145792       0.177496       0.050721      -0.006964       0.184732      -0.057789      -0.078042       0.114417      -0.013905       0.059641      -0.108314      -0.064448       0.172762             13.464266       6.871359      -2.583989      -3.270148      16.699322      11.257754      16.822117          -0.000001
          338              O      10.369733      13.517829       0.178854      -0.200998      30.892584 0.32961774E+03  0.69907015E+04                                 7.976875                            5.541930       0.398526       2.255897                    0.999273      22.316779      54.564332       0.826520       0.349416      -1.150151       0.045679      -0.176963       0.019133       0.183762       0.030331      -0.116065      -0.080635       0.017419       0.186502      -0.113460      -0.062487       0.175947             11.769634      11.745117       1.471603      -9.134614       6.369682      -2.684085      17.194103          -0.000001
          339              O       5.761670       1.236533      15.126446      -0.614124      31.158123 0.52279099E+03  0.12471496E+05                                 7.770894                            7.000264       0.758877       2.265344                    0.998374      28.714969      75.023129       0.730439       0.351505      -1.145795       0.004317       0.028597      -0.009178       0.030343      -0.050506       0.018744       0.068681       0.024159      -0.091863      -0.101449       0.023345       0.078104              8.466641       9.704884      -1.713106      -2.655370       7.581230       0.653428       8.113808           0.000000
          340              O       5.362519       3.240219      14.479529      -0.539915      35.823037 0.48470805E+03  0.11359157E+05                                 8.681642                            6.768990       0.548702       2.234887                    0.998074      26.993657      70.158171       0.737295       0.354486      -1.142096       0.021215      -0.054462       0.006513       0.058810       0.034918      -0.032362      -0.038304       0.050291       0.131539      -0.069143      -0.012571       0.081714             11.391666      11.093738       1.894536      -6.176782       8.288702      -4.484952      14.792560          -0.000000

******************************************************
Auxiliary information for the entire system
The total spin magnetic moment of the unit cell is   0.000010
The total net atomic charge of the unit cell is   0.000005
Accuracy of reproducing the electrostatic potential in the unit cell:
  The inner radius (bohr) =    5.0000
  The outer radius (bohr) =   12.0000
  Valid grid points have density less than (e/(bohr^3)) =    0.0001
  The number of valid grid points were=      1001897
  The rms potential error without charges in kcal/mol is=      3.94482
  The rms potential error with partial charges in kcal/mol is=      0.74166
  The RRMSE value at monopole order=      0.18801
  The rms potential error with partial charges and cloud penetration in kcal/mol is=      0.74498
  The RRMSE value at monopole order with cloud penetration is=      0.18885
  The rms potential error with partial charges and atomic dipoles in kcal/mol is=      0.28858
  The RRMSE value at dipole order=      0.07315
  The rms potential error with partial charges, atomic dipoles and cloud penetration in kcal/mol is=      0.28226
  The RRMSE value at dipole order with cloud penetration=      0.07155

******************************************************
The electron densities and ab initio electrostatic potential were computed in VASP using the PBE functional and
projector augmented wave method. See the main text of the journal article for a description of computational details.
The atomic charges, dipoles, and quadrupoles were computed with the DDEC6 method as described in
(a) T. A. Manz and N. Gabaldon Limas, RSC Adv. 6 (2016) 47771-47801 DOI: 10.1039/c6ra04656h
(b) N. Gabaldon Limas and T. A. Manz, RSC Adv. 8 (2018) 2678-2707 DOI: 10.1039/c7ra11829e.
For each atom in the material, the electron cloud parameters were fit to the spherically averaged atom-in-material
electron density using radial positions for which this density was between 10^-4 and 10^-2 electrons per cubic bohr.
The polarizabilities, dispersion coefficients, and quantum Drude oscillator (QDO) parameters were fit using the MCLF method.
The magnetic structure of the system was optimized in VASP from the default ferromagnetic initial guess using spin polarization.
The atomic spin moments (ASMs) were computed on this optimized magnetic structure using the DDEC6 partition as inputs
to the method of T. A. Manz and D. S. Sholl, J. Chem. Theory Comput. 7 (2011) 4146-4164 DOI: 10.1021/ct200539n.
The RMSE and RRMSE were computed using a uniform grid with Ewald summation.
