# Supplementary material for: A collection of forcefield precursors for metal–organic frameworks
Source: RSC Adv. 2019 Nov 13;9(63):36492–507. doi: 10.1039/c9ra07327b (PMC9075174; doi:10.1039/c9ra07327b)
Supplement: RA-009-C9RA07327B-s4003 [file RA-009-C9RA07327B-s4003.xyz]

  348
jmolscript: load "" {1 1 1} spacegroup "x,y,z" unitcell [{     24.461600     0.000000     0.000000 }, {      0.000000    24.461600     0.000000 }, {     12.230800    12.230800    35.936012 }]
Cu    25.434682    25.348088     9.830655     0.843820
Cu    23.488518    23.575112     9.830655     0.844875
Cu    25.348088    11.257718    27.798661     0.842362
Cu    23.575112    13.203882    27.798661     0.844879
Cu    25.434682    11.344312     8.137351     0.842444
Cu    23.488518    13.117288     8.137351     0.844791
Cu    13.117288    13.203882    26.105357     0.844874
Cu    11.344312    11.257718    26.105357     0.843820
P     16.218285     8.243315     0.000000     1.299961
P      8.243315    16.218285     0.000000     1.304521
P      8.243315    20.474115    17.968006     1.302085
P     16.218285    28.449085    17.968006     1.302085
H     27.803055    12.727370    31.005591     0.124541
H     26.885745    17.220966    31.810558     0.136214
H     11.445583    15.560024    29.316599     0.122085
H     31.966419    13.664250    30.847473     0.119587
H     25.584387    15.968532    30.387492     0.120192
H     34.745257    16.582519    31.192458     0.134334
H     28.989442    13.903973    32.665835     0.120384
H     33.106329    12.727370    29.072234     0.118324
H     27.370084    17.103551    34.196709     0.147288
H     33.013375    17.448459    35.016050     0.111257
H     34.163071    16.487118    33.276747     0.128188
H     30.564769    15.398577    31.688375     0.113313
H     21.120145    11.734230    31.005591     0.125056
H     22.037455    31.702234    31.810558     0.135430
H     13.016017    33.363176    29.316599     0.121293
H     16.956781    10.797350    30.847473     0.120943
H     23.338813    32.954668    30.387492     0.118652
H     14.177943    32.340681    31.192458     0.135916
H     19.933758    35.019227    32.665835     0.120504
H     15.816871    11.734230    29.072234     0.118816
H     21.553116    31.819649    34.196709     0.147668
H     15.909825    31.474741    35.016050     0.109244
H     14.760129    32.436082    33.276747     0.128340
H     18.358431    33.524623    31.688375     0.113359
H     24.958170    21.120145    13.037585     0.125415
H      4.990166    22.037455    13.842552     0.134992
H     27.790824    13.016017    11.348593     0.120728
H     25.895050    16.956781    12.879467     0.122181
H     28.199332    23.338813    12.419486     0.120423
H     28.813319    14.177943    13.224452     0.133570
H     26.134773    19.933758    14.697829     0.119964
H     24.958170    15.816871    11.104228     0.119616
H     29.334351    21.553116    16.228703     0.147312
H     29.679259    15.909825    17.048044     0.111157
H     28.717918    14.760129    15.308741     0.129172
H     27.629377    18.358431    13.720369     0.114427
H     23.965030    27.803055    13.037585     0.125843
H     19.471434    26.885745    13.842552     0.135356
H     21.132376    11.445583    11.348593     0.120262
H     23.028150     7.504819    12.879467     0.122106
H     20.723868    25.584387    12.419486     0.120252
H     20.109881    10.283657    13.224452     0.134655
H     22.788427    28.989442    14.697829     0.120116
H     23.965030     8.644729    11.104228     0.119477
H     19.588849    27.370084    16.228703     0.148127
H     19.243941     8.551775    17.048044     0.110601
H     20.205282     9.701471    15.308741     0.128753
H     21.293823     6.103169    13.720369     0.114862
H     15.572255    11.734230    22.898427     0.125414
H     14.654945    31.702234    22.093460     0.134992
H     23.676383     8.901576    24.587419     0.120732
H     19.735619    10.797350    23.056545     0.122181
H     13.353587     8.493068    23.516526     0.120423
H     22.514457     7.879081    22.711560     0.133570
H     16.758642    10.557627    21.238183     0.119964
H     20.875529    11.734230    24.831784     0.119611
H     15.139284     7.358049    19.707309     0.147310
H     20.782575     7.013141    18.887968     0.111158
H     21.932271     7.974482    20.627271     0.129170
H     18.333969     9.063023    22.215643     0.114427
H      8.889345    12.727370    22.898427     0.125844
H      9.806655    17.220966    22.093460     0.135356
H     25.246817    15.560024    24.587419     0.120258
H     29.187581    13.664250    23.056545     0.122107
H     11.108013    15.968532    23.516526     0.120253
H     26.408743    16.582519    22.711560     0.134654
H      7.702958    13.903973    21.238183     0.120115
H     28.047671    12.727370    24.831784     0.119483
H      9.322316    17.103551    19.707309     0.148128
H     28.140625    17.448459    18.887968     0.110600
H     26.990929    16.487118    20.627271     0.128756
H     30.589231    15.398577    22.215643     0.114861
H     24.958170    15.572255     4.930421     0.125059
H      4.990166    14.654945     4.125454     0.135431
H      3.329224    23.676383     6.619413     0.121292
H     25.895050    19.735619     5.088539     0.120943
H      3.737732    13.353587     5.548520     0.118648
H      4.351719    22.514457     4.743554     0.135916
H      1.673173    16.758642     3.270177     0.120506
H     24.958170    20.875529     6.863778     0.118815
H      4.872751    15.139284     1.739303     0.147668
H      5.217659    20.782575     0.919962     0.109243
H      4.256318    21.932271     2.659265     0.128338
H      3.167777    18.333969     4.247637     0.113359
H     23.965030     8.889345     4.930421     0.124536
H     19.471434     9.806655     4.125454     0.136213
H     21.132376    25.246817     6.619413     0.122086
H     23.028150     4.725981     5.088539     0.119587
H     20.723868    11.108013     5.548520     0.120195
H     20.109881     1.947143     4.743554     0.134334
H     22.788427     7.702958     3.270177     0.120382
H     23.965030     3.586071     6.863778     0.118324
H     19.588849     9.322316     1.739303     0.147290
H     19.243941     3.679025     0.919962     0.111258
H     20.205282     2.529329     2.659265     0.128189
H     21.293823     6.127631     4.247637     0.113313
C     25.689572    13.509652    29.512090     0.596477
C     26.557959    14.275790    30.550641    -0.020027
C     27.602469    13.613859    31.196771    -0.095921
C     27.054530    16.318823    31.665376    -0.140078
C     30.403323    17.847183    35.327975    -0.051119
C     28.133286    15.613839    32.329474     0.097947
C     10.654739    15.183315    29.628523    -0.096284
C     32.752125    14.053189    30.534829    -0.139233
C     10.879541    13.339889    27.861190     0.595038
C     10.163795    14.038512    29.016892    -0.018604
C     26.305760    15.567362    30.810099    -0.096403
C     34.419917    15.825677    30.762664    -0.155848
C     30.354399    16.475132    33.364431     0.048523
C     28.345368    14.339390    32.154106    -0.151250
C     33.443900    13.491551    29.481186    -0.095231
C     28.299625    17.118228    34.189522    -0.228429
C     28.940519    16.438195    33.253748     0.059887
C     31.076017    17.147582    34.395795     0.056784
C     33.243314    15.200438    31.124180     0.089017
C     32.524143    17.071506    34.321766    -0.118104
C     33.233041    16.478068    33.290403    -0.157993
C     32.450759    15.829835    32.217353     0.077476
C     31.058894    15.842800    32.337380    -0.194642
C     29.016350    17.903445    35.220167     0.272472
C     23.233628    10.951948    29.512090     0.596328
C     22.365241    34.647410    30.550641    -0.019403
C     21.320731    10.847741    31.196771    -0.096702
C     21.868670    32.604377    31.665376    -0.135839
C     18.519877    31.076017    35.327975    -0.051686
C     20.789914    33.309361    32.329474     0.097820
C     13.806861    33.739885    29.628523    -0.094009
C     16.171075    10.408411    30.534829    -0.140735
C     13.582059    11.121711    27.861190     0.594538
C     14.297805    10.423088    29.016892    -0.019515
C     22.617440    33.355838    30.810099    -0.097999
C     14.503283    33.097523    30.762664    -0.158016
C     18.568801    32.448068    33.364431     0.050893
C     20.577832    34.583810    32.154106    -0.152443
C     15.479300    10.970049    29.481186    -0.094720
C     20.623575    31.804972    34.189522    -0.230027
C     19.982681    32.485005    33.253748     0.060136
C     17.847183    31.775618    34.395795     0.054730
C     15.679886    33.722762    31.124180     0.088670
C     16.399057    31.851694    34.321766    -0.114370
C     15.690159    32.445132    33.290403    -0.159730
C     16.472441    33.093365    32.217353     0.077864
C     17.864306    33.080400    32.337380    -0.195195
C     19.906850    31.019755    35.220167     0.273609
C     25.740452    23.233628    11.544084     0.593759
C     26.506590    22.365241    12.582635    -0.015173
C     25.844659    21.320731    13.228765    -0.098446
C     28.549623    21.868670    13.697370    -0.136104
C     30.077983    18.519877    17.359969    -0.052888
C     27.844639    20.789914    14.361468     0.096974
C     27.414115    13.806861    11.660517    -0.094096
C     26.283989    16.171075    12.566823    -0.144482
C     25.570689    13.582059     9.893184     0.593159
C     26.269312    14.297805    11.048886    -0.017607
C     27.798162    22.617440    12.842093    -0.101040
C     28.056477    14.503283    12.794658    -0.155181
C     28.705932    18.568801    15.396425     0.050134
C     26.570190    20.577832    14.186100    -0.150855
C     25.722351    15.479300    11.513180    -0.095751
C     29.349028    20.623575    16.221516    -0.228685
C     28.668995    19.982681    15.285742     0.059576
C     29.378382    17.847183    16.427789     0.058314
C     27.431238    15.679886    13.156174     0.090397
C     29.302306    16.399057    16.353760    -0.118374
C     28.708868    15.690159    15.322397    -0.159624
C     28.060635    16.472441    14.249347     0.077898
C     28.073600    17.864306    14.369374    -0.197176
C     30.134245    19.906850    17.252161     0.274156
C     23.182748    25.689572    11.544084     0.595692
C     22.416610    26.557959    12.582635    -0.016777
C     23.078541    27.602469    13.228765    -0.098602
C     20.373577    27.054530    13.697370    -0.138042
C     18.845217     5.941723    17.359969    -0.048833
C     21.078561    28.133286    14.361468     0.099252
C     21.509085    10.654739    11.660517    -0.094108
C     22.639211     8.290525    12.566823    -0.143970
C     23.352511    10.879541     9.893184     0.594554
C     22.653888    10.163795    11.048886    -0.016695
C     21.125038    26.305760    12.842093    -0.099248
C     20.866723     9.958317    12.794658    -0.156030
C     20.217268     5.892799    15.396425     0.049540
C     22.353010    28.345368    14.186100    -0.151785
C     23.200849     8.982300    11.513180    -0.096800
C     19.574172    28.299625    16.221516    -0.229683
C     20.254205    28.940519    15.285742     0.059853
C     19.544818     6.614417    16.427789     0.053613
C     21.491962     8.781714    13.156174     0.089830
C     19.620894     8.062543    16.353760    -0.113472
C     20.214332     8.771441    15.322397    -0.161040
C     20.862565     7.989159    14.249347     0.078544
C     20.849600     6.597294    14.369374    -0.197568
C     18.788955    29.016350    17.252161     0.272063
C     13.458772    10.951948    24.391928     0.593759
C     14.327159    10.185810    23.353377    -0.015175
C     15.371669    10.847741    22.707247    -0.098447
C     14.823730     8.142777    22.238642    -0.136106
C     18.172523     6.614417    18.576043    -0.052896
C     15.902486     8.847761    21.574544     0.096978
C     22.885539     9.278285    24.275495    -0.094096
C     20.521325    10.408411    23.369189    -0.144471
C     23.110341    11.121711    26.042828     0.593158
C     22.394595    10.423088    24.887126    -0.017608
C     14.074960     8.894238    23.093919    -0.101042
C     22.189117     8.635923    23.141354    -0.155191
C     18.123599     7.986468    20.539587     0.050147
C     16.114568    10.122210    21.749912    -0.150855
C     21.213100    10.970049    24.422832    -0.095757
C     16.068825     7.343372    19.714496    -0.228683
C     16.709719     8.023405    20.650270     0.059566
C     18.845217     7.314018    19.508223     0.058322
C     21.012514     9.261162    22.779838     0.090400
C     20.293343     7.390094    19.582252    -0.118398
C     21.002241     7.983532    20.613615    -0.159626
C     20.219959     8.631765    21.686665     0.077898
C     18.828094     8.618800    21.566638    -0.197184
C     16.785550     6.558155    18.683851     0.274153
C     11.002828    13.509652    24.391928     0.595692
C     10.134441    14.275790    23.353377    -0.016775
C      9.089931    13.613859    22.707247    -0.098601
C      9.637870    16.318823    22.238642    -0.138041
C      6.289077    17.847183    18.576043    -0.048825
C      8.559114    15.613839    21.574544     0.099249
C     26.037661    15.183315    24.275495    -0.094109
C     28.401875    14.053189    23.369189    -0.143981
C     25.812859    13.339889    26.042828     0.594555
C     26.528605    14.038512    24.887126    -0.016694
C     10.386640    15.567362    23.093919    -0.099248
C     26.734083    15.825677    23.141354    -0.156020
C     30.799601    16.475132    20.539587     0.049527
C      8.347032    14.339390    21.749912    -0.151785
C     27.710100    13.491551    24.422832    -0.096795
C      8.392775    17.118228    19.714496    -0.229684
C      7.751881    16.438195    20.650270     0.059864
C     30.077983    17.147582    19.508223     0.053604
C     27.910686    15.200438    22.779838     0.089827
C     28.629857    17.071506    19.582252    -0.113448
C     27.920959    16.478068    20.613615    -0.161038
C     28.703241    15.829835    21.686665     0.078543
C     30.095106    15.842800    21.566638    -0.197560
C      7.676050    17.903445    18.683851     0.272065
C     25.740452    13.458772     6.423922     0.596323
C      2.044990    14.327159     5.385371    -0.019395
C     25.844659    15.371669     4.739241    -0.096694
C      4.088023    14.823730     4.270636    -0.135840
C      5.616383    18.172523     0.608037    -0.051698
C      3.383039    15.902486     3.606538     0.097825
C      2.952515    22.885539     6.307489    -0.094009
C      1.822389    20.521325     5.401183    -0.140736
C     25.570689    23.110341     8.074822     0.594538
C     26.269312    22.394595     6.919120    -0.019517
C      3.336562    14.074960     5.125913    -0.098006
C      3.594877    22.189117     5.173348    -0.158017
C      4.244332    18.123599     2.571581     0.050900
C      2.108590    16.114568     3.781906    -0.152443
C     25.722351    21.213100     6.454826    -0.094721
C      4.887428    16.068825     1.746490    -0.230027
C      4.207395    16.709719     2.682264     0.060125
C      4.916782    18.845217     1.540217     0.054737
C      2.969638    21.012514     4.811832     0.088673
C      4.840706    20.293343     1.614246    -0.114384
C      4.247268    21.002241     2.645609    -0.159728
C      3.599035    20.219959     3.718659     0.077859
C      3.612000    18.828094     3.598632    -0.195209
C      5.672645    16.785550     0.715845     0.273613
C     23.182748    11.002828     6.423922     0.596481
C     22.416610    10.134441     5.385371    -0.020035
C     23.078541     9.089931     4.739241    -0.095928
C     20.373577     9.637870     4.270636    -0.140077
C     18.845217     6.289077     0.608037    -0.051107
C     21.078561     8.559114     3.606538     0.097942
C     21.509085    26.037661     6.307489    -0.096283
C     22.639211     3.940275     5.401183    -0.139232
C     23.352511    25.812859     8.074822     0.595038
C     22.653888    26.528605     6.919120    -0.018602
C     21.125038    10.386640     5.125913    -0.096396
C     20.866723     2.272483     5.173348    -0.155847
C     20.217268     6.338001     2.571581     0.048516
C     22.353010     8.347032     3.781906    -0.151251
C     23.200849     3.248500     6.454826    -0.095229
C     19.574172     8.392775     1.746490    -0.228430
C     20.254205     7.751881     2.682264     0.059898
C     19.544818     5.616383     1.540217     0.056778
C     21.491962     3.449086     4.811832     0.089015
C     19.620894     4.168257     1.614246    -0.118089
C     20.214332     3.459359     2.645609    -0.157995
C     20.862565     4.241641     3.718659     0.077481
C     20.849600     5.633506     3.598632    -0.194628
C     18.788955     7.676050     0.715845     0.272468
O     26.152386    12.329380    29.257664    -0.552173
O     24.738750    14.069578    29.072952    -0.481875
O     10.410612    12.307120    27.383960    -0.507494
O     11.974687    13.918161    27.577296    -0.533131
O     16.068336     6.506786     0.217054    -0.404023
O     15.850628     8.812047     1.321727    -0.645508
O     22.770814    12.132220    29.257664    -0.553178
O     24.184450    10.392022    29.072952    -0.480846
O     14.050988    12.154480    27.383960    -0.507106
O     12.486913    10.543439    27.577296    -0.533153
O      8.393264    17.954814     0.217054    -0.404289
O      8.610972    15.649553     1.321727    -0.647117
O     24.560180    22.770814    11.289658    -0.551397
O     26.300378    24.184450    11.104946    -0.481093
O     24.537920    14.050988     9.415954    -0.507136
O     26.148961    12.486913     9.609290    -0.531355
O      6.506786    20.624064    18.185060    -0.405661
O      8.812047    20.841772    19.289733    -0.645643
O     24.363020    26.152386    11.289658    -0.552278
O     22.622822    24.738750    11.104946    -0.481995
O     24.385280    10.410612     9.415954    -0.508002
O     22.774239    11.974687     9.609290    -0.532825
O     17.954814    28.299136    18.185060    -0.404635
O     15.649553    28.081428    19.289733    -0.646461
O     13.921586    12.132220    24.646354    -0.551397
O     12.507950    10.392022    24.831066    -0.481093
O     22.641412    12.154480    26.520058    -0.507169
O     24.205487    10.543439    26.326722    -0.531362
O     16.068336    30.185614    17.750952    -0.405658
O     15.850628    27.880353    16.646279    -0.645640
O     10.540014    12.329380    24.646354    -0.552278
O     11.953650    14.069578    24.831066    -0.481995
O     26.281788    12.307120    26.520058    -0.507969
O     24.717713    13.918161    26.326722    -0.532819
O      8.393264    18.737586    17.750952    -0.404638
O      8.610972    21.042847    16.646279    -0.646464
O     24.560180    13.921586     6.678348    -0.553208
O     26.300378    12.507950     6.863060    -0.480800
O     24.537920    22.641412     8.552052    -0.507106
O     26.148961    24.205487     8.358716    -0.533154
O     18.737586    28.299136    35.718958    -0.404283
O     21.042847    28.081428    34.614285    -0.647121
O     24.363020    10.540014     6.678348    -0.552143
O     22.622822    11.953650     6.863060    -0.481921
O     24.385280    26.281788     8.552052    -0.507494
O     22.774239    24.717713     8.358716    -0.533130
O     30.185614    20.624064    35.718958    -0.404028
O     27.880353    20.841772    34.614285    -0.645505

The following XYZ coordinates are in angstroms. Other properties are in atomic units.
The sperically averaged electron density of each atom fit to a function of the form exp(a - br)
eigen_1, eigen_2 and eigen_3 are the three eigenvalues of traceless quadrupole moment tensor
  atom number  atomic symbol              X              Y              Z     net charge C6 coefficient C8 coefficient C10 coefficient fluctuating dipole atomic polarizability isotropic forcefield polarizability              a              b squared Pearson coefficient          <r^3>          <r^4>         wp_QDO          m_QDO          q_QDO       dipole_x       dipole_y       dipole_z         dipole            Qxy            Qxz            Qyz     Q(x^2-y^2)  Q(3z^2 - R^2)        eigen_1        eigen_2        eigen_3 static polarizability      alpha(xx)      alpha(xy)      alpha(xz)      alpha(yy)      alpha(yz)      alpha(zz) atomic spin moment
            1             Cu      25.434682      25.348088       9.830655       0.843820      51.077095 0.75000454E+03  0.18941394E+05                                12.029683                            9.456047       1.050423       2.267702                    0.996221      39.992622      96.454448       0.542465       0.447081      -1.115372       0.112110       0.105759      -0.001923       0.154134      -0.080440       0.001964      -0.001725      -0.015425       0.167500      -0.108726       0.051378       0.057348             17.113560      13.730938      -7.486771       1.147282      16.647089      -1.220225      20.962651          -0.605320
            2             Cu      23.488518      23.575112       9.830655       0.844875      51.042395 0.74940624E+03  0.18922366E+05                                12.024586                            9.452488       1.046788       2.266716                    0.996296      39.976208      96.402514       0.542552       0.447102      -1.115367      -0.112182      -0.105386      -0.001601       0.153927      -0.081368      -0.002138       0.001070      -0.015545       0.167239      -0.109616       0.052387       0.057229             17.105515      13.725020      -7.482831      -1.148091      16.638948       1.221041      20.952577           0.724569
            3             Cu      25.348088      11.257718      27.798661       0.842362      51.208169 0.75226812E+03  0.19014041E+05                                12.052612                            9.472685       1.041905       2.264681                    0.996329      40.029736      96.602558       0.541751       0.447306      -1.115163       0.107147      -0.111389      -0.002359       0.154575       0.080187      -0.001252      -0.002216       0.014778       0.163963      -0.107858       0.051403       0.056455             17.149870      16.682436       7.504919      -1.227990      13.760044      -1.154151      21.007131           0.724845
            4             Cu      23.575112      13.203882      27.798661       0.844879      50.992265 0.74852573E+03  0.18894063E+05                                12.015647                            9.445808       1.044241       2.266395                    0.996338      39.962326      96.344968       0.542856       0.446995      -1.115464      -0.105824       0.111399      -0.001340       0.153656       0.081115       0.000326       0.001185       0.014612       0.166937      -0.109269       0.053182       0.056087             17.092681      16.626843       7.476806       1.221662      13.714627       1.147904      20.936573          -0.605780
            5             Cu      25.434682      11.344312       8.137351       0.842444      51.201896 0.75216458E+03  0.19010715E+05                                12.051521                            9.471928       1.041974       2.264723                    0.996330      40.028005      96.595677       0.541783       0.447296      -1.115173       0.111379      -0.107141       0.002374       0.154564       0.080179      -0.002208      -0.001257      -0.014756       0.163950      -0.107847       0.051399       0.056448             17.148121      13.758709       7.504038      -1.154054      16.680697      -1.227891      21.004957          -0.604984
            6             Cu      23.488518      13.117288       8.137351       0.844791      50.998908 0.74863550E+03  0.18897584E+05                                12.016801                            9.446609       1.044165       2.266351                    0.996336      39.964180      96.352298       0.542822       0.447005      -1.115454      -0.111410       0.105830       0.001325       0.153668       0.081124       0.001194       0.000321      -0.014633       0.166951      -0.109281       0.053187       0.056094             17.094532      13.716041       7.477738       1.148009      16.628680       1.221771      20.938874           0.725786
            7             Cu      13.117288      13.203882      26.105357       0.844874      51.042499 0.74940799E+03  0.18922422E+05                                12.024601                            9.452499       1.046784       2.266715                    0.996296      39.976248      96.402644       0.542552       0.447102      -1.115367       0.105386       0.112182       0.001601       0.153927      -0.081368       0.001070      -0.002139       0.015545       0.167238      -0.109616       0.052387       0.057229             17.105539      16.638971      -7.482842       1.221013      13.725037      -1.148070      20.952608           0.724569
            8             Cu      11.344312      11.257718      26.105357       0.843820      51.077141 0.75000513E+03  0.18941412E+05                                12.029688                            9.456049       1.050425       2.267702                    0.996221      39.992642      96.454498       0.542465       0.447081      -1.115372      -0.105759      -0.112110       0.001923       0.154134      -0.080441      -0.001725       0.001964       0.015425       0.167503      -0.108728       0.051379       0.057349             17.113574      16.647102      -7.486778      -1.220254      13.730949       1.147307      20.962671          -0.605319
            9              P      16.218285       8.243315       0.000000       1.299961      78.332860 0.15177050E+04  0.47690950E+05                                14.555226                           12.217292       0.387792       1.896118                    0.999597      49.812680     153.863853       0.528523       0.368802      -1.121884      -0.005925       0.005925      -0.000000       0.008379       0.060492      -0.044414      -0.044414      -0.000004      -0.289725      -0.114263      -0.012204       0.126467             16.843758      16.875039      -4.827774       2.330828      16.875032       2.330832      16.781204          -0.002514
           10              P       8.243315      16.218285       0.000000       1.304521      78.167341 0.15134203E+04  0.47520941E+05                                14.533465                           12.198826       0.400660       1.900010                    0.999615      49.738000     153.557357       0.529021       0.368729      -1.121982       0.005417      -0.005416       0.000000       0.007660       0.058972       0.044655       0.044655       0.000004      -0.285189      -0.113214      -0.011441       0.124655             16.817287      16.846573      -4.818831      -2.326081      16.846578      -2.326066      16.758710          -0.002511
           11              P       8.243315      20.474115      17.968006       1.302085      78.187547 0.15138468E+04  0.47536914E+05                                14.534807                           12.199485       0.394436       1.898483                    0.999581      49.747670     153.583280       0.529084       0.368665      -1.122048       0.004908       0.005487      -0.000707       0.007395      -0.059280      -0.045247       0.044323      -0.000396      -0.287136      -0.113868      -0.011419       0.125287             16.819859      16.850221       4.819112       2.327903      16.848317      -2.326236      16.761039          -0.002519
           12              P      16.218285      28.449085      17.968006       1.302085      78.187577 0.15138465E+04  0.47536911E+05                                14.534816                           12.199486       0.394434       1.898483                    0.999581      49.747706     153.583495       0.529084       0.368665      -1.122048      -0.005487      -0.004908       0.000707       0.007395      -0.059279       0.044322      -0.045245       0.000396      -0.287124      -0.113863      -0.011421       0.125284             16.819876      16.848331       4.819131      -2.326231      16.850246       2.327909      16.761050          -0.002528
           13              H      27.803055      12.727370      31.005591       0.124541       1.108682 0.79010274E+01  0.75606787E+02                                 1.629863                            1.538346      -0.903657       2.458486                    0.999030       3.128390       8.034695       0.569867       1.123196      -0.749080       0.010491      -0.040617      -0.009280       0.042964      -0.010833       0.007362       0.003137      -0.016798      -0.025114      -0.016961      -0.000940       0.017900              1.669041       1.469798      -0.005392       0.108092       2.060548       0.263404       1.476778           0.000309
           14              H      26.885745      17.220966      31.810558       0.136214       1.048608 0.73499952E+01  0.69086295E+02                                 1.576667                            1.489419      -0.836599       2.498846                    0.999635       3.008514       7.662405       0.575736       1.131822      -0.747516      -0.011400       0.040262       0.002759       0.041935      -0.007684       0.011184       0.003172      -0.015146      -0.033561      -0.020148       0.003676       0.016472              1.617814       1.379953      -0.059274       0.113772       2.024175       0.239565       1.449313           0.000068
           15              H      11.445583      15.560024      29.316599       0.122085       1.117528 0.80427877E+01  0.77383383E+02                                 1.646246                            1.557513      -0.866994       2.471962                    0.999264       3.155585       8.153145       0.562830       1.131066      -0.747028       0.036890       0.018368      -0.015038       0.043868       0.013813      -0.005510       0.004142       0.003511      -0.023162      -0.015767      -0.002098       0.017866              1.691174       1.982161       0.179527      -0.353277       1.488314       0.010544       1.603045           0.000199
           16              H      31.966419      13.664250      30.847473       0.119587       1.111720 0.78794000E+01  0.75740262E+02                                 1.666601                            1.561440      -0.848248       2.480836                    0.999330       3.192202       8.357567       0.549141       1.160349      -0.739164      -0.031379      -0.019040       0.010844       0.038272       0.012403      -0.009367       0.007810      -0.002104      -0.014950      -0.019906       0.004943       0.014964              1.729241       2.121875       0.168113      -0.402298       1.482315       0.028232       1.583535           0.000147
           17              H      25.584387      15.968532      30.387492       0.120192       1.098695 0.77576639E+01  0.73856815E+02                                 1.620080                            1.522353      -0.849864       2.482023                    0.999326       3.108078       7.948444       0.574269       1.120292      -0.749961      -0.029680       0.018376      -0.015477       0.038185      -0.010387       0.008729       0.000533      -0.007491      -0.025323      -0.015510      -0.000696       0.016205              1.686827       1.935137      -0.148508       0.453503       1.499060      -0.030148       1.626284          -0.000190
           18              H      34.745257      16.582519      31.192458       0.134334       1.084772 0.76649012E+01  0.72965104E+02                                 1.623278                            1.528831      -0.872833       2.477256                    0.999362       3.093432       7.985556       0.562670       1.143519      -0.743970       0.015735       0.033973       0.016681       0.040987       0.013263      -0.005168       0.009464      -0.000391      -0.019341      -0.018837       0.001852       0.016986              1.667524       1.473497       0.177681      -0.022740       1.812979       0.390665       1.716095          -0.000099
           19              H      28.989442      13.903973      32.665835       0.120384       1.140236 0.82660678E+01  0.80116330E+02                                 1.675332                            1.585265      -0.851428       2.479149                    0.999215       3.167226       8.226098       0.554304       1.140082      -0.745190       0.021588      -0.018801       0.022567       0.036453      -0.007402       0.011798       0.000409      -0.014570      -0.007362      -0.017560       0.004256       0.013304              1.730599       1.953428      -0.131441       0.418971       1.567044      -0.116809       1.671324          -0.000135
           20              H      33.106329      12.727370      29.072234       0.118324       1.119039 0.80647421E+01  0.77622920E+02                                 1.646373                            1.558321      -0.878897       2.466141                    0.999115       3.160722       8.159459       0.563575       1.129158      -0.747580      -0.016615      -0.033459      -0.017214       0.041132       0.013332      -0.002689       0.007043      -0.001368      -0.018918      -0.015447      -0.001547       0.016993              1.687296       1.529987       0.125734      -0.010601       1.849072       0.407292       1.682828          -0.000306
           21              H      27.370084      17.103551      34.196709       0.147288       1.135783 0.82562831E+01  0.80628980E+02                                 1.732089                            1.631551      -0.944456       2.455625                    0.998977       3.155651       8.441018       0.518742       1.209060      -0.728578      -0.036207       0.000399       0.002284       0.036281      -0.000058      -0.005008       0.003933       0.016677      -0.012351      -0.009766      -0.002277       0.012043              1.804324       2.353225       0.057392       0.081082       1.448917       0.181996       1.610830          -0.000201
           22              H      33.013375      17.448459      35.016050       0.111257       1.230221 0.89765588E+01  0.89618152E+02                                 1.819157                            1.691425      -1.038401       2.383338                    0.997632       3.420989       9.286982       0.513326       1.195163      -0.729849       0.027376       0.015121       0.025679       0.040466       0.003697       0.007455       0.009211       0.030616      -0.016154      -0.018935      -0.002419       0.021354              1.962975       1.727252       0.153581       0.296579       1.639563       0.507614       2.522111           0.000253
           23              H      34.163071      16.487118      33.276747       0.128188       1.118574 0.80001070E+01  0.77033787E+02                                 1.663621                            1.566403      -0.893519       2.464819                    0.999113       3.148477       8.194639       0.553068       1.150118      -0.742337       0.040159       0.003137       0.003762       0.040457       0.003785       0.005262       0.009994       0.024970      -0.001881      -0.017955       0.001475       0.016479              1.706492       2.175727      -0.062131      -0.150064       1.326929       0.131069       1.616819          -0.000258
           24              H      30.564769      15.398577      31.688375       0.113313       1.233442 0.92756783E+01  0.94157175E+02                                 1.864416                            1.750290      -1.315587       2.248675                    0.995035       3.689416      10.381389       0.487183       1.238528      -0.717299      -0.015259      -0.013078      -0.026834       0.033525      -0.001514       0.001236       0.006538       0.001063       0.025048      -0.008191      -0.002892       0.011082              1.973863       2.203876       0.217241       0.215641       1.678277       0.447957       2.039436          -0.000037
           25              H      21.120145      11.734230      31.005591       0.125056       1.106071 0.78781657E+01  0.75333960E+02                                 1.627321                            1.536124      -0.897234       2.461102                    0.999111       3.125069       8.023474       0.570272       1.123204      -0.749073      -0.010582       0.040427      -0.009522       0.042860      -0.010716      -0.007223      -0.002965      -0.016720      -0.025327      -0.016715      -0.001108       0.017823              1.666423       1.467772      -0.005252      -0.107893       2.056747      -0.262723       1.474749          -0.000252
           26              H      22.037455      31.702234      31.810558       0.135430       1.052620 0.73818551E+01  0.69447856E+02                                 1.579218                            1.491410      -0.831047       2.500179                    0.999654       3.014276       7.675829       0.576173       1.129951      -0.747965       0.011433      -0.040466       0.002769       0.042142      -0.007820      -0.011408      -0.003284      -0.015482      -0.033245      -0.020427       0.003796       0.016631              1.620569       1.381553      -0.059646      -0.113929       2.028940      -0.240471       1.451215          -0.000098
           27              H      13.016017      33.363176      29.316599       0.121293       1.119579 0.80600284E+01  0.77589212E+02                                 1.648242                            1.559184      -0.873248       2.468975                    0.999175       3.157889       8.160657       0.562538       1.131069      -0.747043      -0.037019      -0.018415      -0.014826       0.043924       0.013838       0.005680      -0.004403       0.003733      -0.022544      -0.016064      -0.001738       0.017802              1.693298       1.985158       0.180074       0.354215       1.489861      -0.010423       1.604874          -0.000290
           28              H      16.956781      10.797350      30.847473       0.120943       1.107942 0.78472152E+01  0.75348369E+02                                 1.661883                            1.557500      -0.844731       2.482213                    0.999347       3.188123       8.340378       0.550271       1.159235      -0.739394       0.030680       0.018191       0.010793       0.037265       0.012794       0.009149      -0.007859      -0.001898      -0.015924      -0.020039       0.004542       0.015498              1.724093       2.114483       0.167053       0.400233       1.478549      -0.028268       1.579247          -0.000039
           29              H      23.338813      32.954668      30.387492       0.118652       1.093689 0.77128568E+01  0.73281322E+02                                 1.610205                            1.514025      -0.828313       2.489724                    0.999432       3.107215       7.923105       0.578424       1.114505      -0.751370       0.030513      -0.018434      -0.015917       0.039041      -0.010394      -0.008576      -0.000285      -0.007460      -0.025494      -0.015287      -0.000986       0.016273              1.676003       1.921200      -0.146555      -0.448232       1.490625       0.029494       1.616183           0.000246
           30              H      14.177943      32.340681      31.192458       0.135916       1.083176 0.76542878E+01  0.72871228E+02                                 1.625394                            1.530748      -0.888060       2.472589                    0.999325       3.088375       7.984481       0.560429       1.147979      -0.742916      -0.015500      -0.033259       0.016292       0.040148       0.013130       0.005251      -0.009377      -0.000266      -0.019139      -0.018746       0.001966       0.016780              1.669752       1.475389       0.177957       0.022910       1.815363      -0.391391       1.718504           0.000037
           31              H      19.933758      35.019227      32.665835       0.120504       1.137267 0.82389433E+01  0.79779153E+02                                 1.671467                            1.581906      -0.845573       2.481764                    0.999301       3.164155       8.211376       0.555351       1.138993      -0.745449      -0.021583       0.018781       0.022259       0.036249      -0.007432      -0.011949      -0.000497      -0.014397      -0.006536      -0.017676       0.004444       0.013232              1.726441       1.948347      -0.130853      -0.417208       1.563621       0.116347       1.667355           0.000070
           32              H      15.816871      11.734230      29.072234       0.118816       1.121457 0.80880164E+01  0.77934277E+02                                 1.652367                            1.563481      -0.893285       2.460993                    0.998942       3.160337       8.173737       0.560848       1.133377      -0.746584       0.016579       0.032951      -0.017171       0.040687       0.013285       0.002756      -0.007006      -0.001490      -0.019288      -0.015438      -0.001554       0.016992              1.693655       1.535157       0.126662       0.010528       1.856675      -0.410063       1.689133           0.000199
           33              H      21.553116      31.819649      34.196709       0.147668       1.141714 0.83123159E+01  0.81349761E+02                                 1.742085                            1.640246      -0.961081       2.448861                    0.998798       3.160508       8.475356       0.515638       1.213744      -0.727550       0.035909      -0.000123       0.001757       0.035953       0.000044       0.005273      -0.003619       0.016397      -0.012702      -0.009497      -0.002594       0.012092              1.815206       2.369624       0.057985      -0.081910       1.456324      -0.183777       1.619669          -0.000201
           34              H      15.909825      31.474741      35.016050       0.109244       1.234220 0.90101406E+01  0.90025288E+02                                 1.822089                            1.693815      -1.042084       2.381294                    0.997568       3.426992       9.302895       0.513383       1.194075      -0.730113      -0.027910      -0.014854       0.026444       0.041218       0.003418      -0.007242      -0.009417       0.030824      -0.016054      -0.019205      -0.002025       0.021230              1.966453       1.729873       0.154094      -0.297598       1.642092      -0.509263       2.527395           0.000260
           35              H      14.760129      32.436082      33.276747       0.128340       1.117778 0.79955727E+01  0.76999777E+02                                 1.665249                            1.567914      -0.905010       2.461147                    0.999009       3.146172       8.196300       0.551620       1.152991      -0.741676      -0.040188      -0.002936       0.003927       0.040486       0.003703      -0.005228      -0.009956       0.025011      -0.001643      -0.017946       0.001542       0.016405              1.708212       2.177780      -0.062246       0.150337       1.328164      -0.131362       1.618690          -0.000255
           36              H      18.358431      33.524623      31.688375       0.113359       1.237394 0.93152992E+01  0.94706501E+02                                 1.872702                            1.757382      -1.331878       2.241833                    0.994763       3.695553      10.423387       0.484570       1.243273      -0.716264       0.015093       0.013012      -0.026852       0.033439      -0.001404      -0.001191      -0.006298       0.001209       0.024551      -0.007952      -0.002822       0.010774              1.983200       2.214858       0.218954      -0.217471       1.685338      -0.451374       2.049403          -0.000043
           37              H      24.958170      21.120145      13.037585       0.125415       1.105356 0.78732710E+01  0.75283004E+02                                 1.627447                            1.536323      -0.902065       2.459439                    0.999051       3.123672       8.022292       0.569801       1.124194      -0.748833      -0.040382      -0.010860      -0.009545       0.042892       0.010675       0.003065      -0.007330       0.016506      -0.025364      -0.016804      -0.000926       0.017730              1.666523       2.056587       0.005212       0.262649       1.468007      -0.107957       1.474977           0.000309
           38              H       4.990166      22.037455      13.842552       0.134992       1.052061 0.73756207E+01  0.69360066E+02                                 1.576888                            1.489356      -0.824621       2.502354                    0.999677       3.015164       7.671245       0.577518       1.127794      -0.748479       0.040788       0.010950       0.003072       0.042344       0.008023       0.003155      -0.011254       0.015200      -0.033853      -0.020339       0.003536       0.016802              1.618114       2.025445       0.059501       0.239853       1.379724      -0.113626       1.449174           0.000068
           39              H      27.790824      13.016017      11.348593       0.120728       1.121633 0.80781070E+01  0.77802115E+02                                 1.649780                            1.560535      -0.865877       2.471772                    0.999280       3.161104       8.169395       0.562543       1.130495      -0.747182       0.019129      -0.037425      -0.015100       0.044661      -0.013638       0.004413       0.005639      -0.003551      -0.022609      -0.015925      -0.001672       0.017596              1.694922       1.491152      -0.180375       0.010428       1.987270       0.354779       1.606344          -0.000289
           40              H      25.895050      16.956781      12.879467       0.122181       1.107116 0.78422863E+01  0.75315174E+02                                 1.663930                            1.559274      -0.853554       2.479493                    0.999283       3.185280       8.343112       0.548571       1.162609      -0.738602      -0.018042       0.030767       0.010373       0.037145      -0.012508       0.007845       0.009371       0.002123      -0.015286      -0.020006       0.004883       0.015123              1.726343       1.480328      -0.167360       0.028393       2.117434       0.400922       1.581267          -0.000039
           41              H      28.199332      23.338813      12.419486       0.120423       1.090555 0.76876504E+01  0.73003065E+02                                 1.609535                            1.513465      -0.835360       2.488404                    0.999423       3.100493       7.911292       0.577266       1.117333      -0.750678       0.018809       0.030142      -0.015226       0.038654       0.010248       0.000390      -0.008706       0.007601      -0.024558      -0.015309      -0.000705       0.016015              1.675274       1.490120       0.146415      -0.029424       1.920207      -0.447805       1.615495          -0.000190
           42              H      28.813319      14.177943      13.224452       0.133570       1.085989 0.76764434E+01  0.73106566E+02                                 1.625028                            1.530440      -0.876673       2.475517                    0.999303       3.095388       7.993794       0.562090       1.144206      -0.743817       0.034460      -0.015664       0.016939       0.041470      -0.013070       0.009380       0.005190       0.000078      -0.019264      -0.018688       0.001944       0.016743              1.669349       1.814886      -0.177876       0.391202       1.475103       0.022900       1.718058           0.000038
           43              H      26.134773      19.933758      14.697829       0.119964       1.140492 0.82673944E+01  0.80125862E+02                                 1.674891                            1.584842      -0.845572       2.481096                    0.999282       3.168118       8.226050       0.554712       1.139291      -0.745380      -0.018515      -0.021578       0.022107       0.036016       0.007512       0.000407      -0.012285       0.014572      -0.007381      -0.018049       0.004460       0.013589              1.730133       1.566593       0.131475      -0.116817       1.952870      -0.418895       1.670936          -0.000133
           44              H      24.958170      15.816871      11.104228       0.119616       1.116927 0.80459334E+01  0.77406397E+02                                 1.645353                            1.557331      -0.879887       2.466286                    0.999118       3.156138       8.149094       0.563234       1.130360      -0.747288      -0.032850       0.016928      -0.016844       0.040612      -0.012920       0.007047       0.002861       0.001451      -0.018863      -0.015302      -0.001255       0.016558              1.686267       1.848048      -0.125716       0.407051       1.528970       0.010483       1.681783           0.000200
           45              H      29.334351      21.553116      16.228703       0.147312       1.138070 0.82776237E+01  0.80900933E+02                                 1.735731                            1.634712      -0.952038       2.452803                    0.998993       3.157393       8.452873       0.517667       1.210620      -0.728241       0.000232       0.036149       0.002235       0.036219       0.000136       0.003851       0.005042      -0.016181      -0.012471      -0.009556      -0.002307       0.011863              1.808276       1.451598      -0.057585       0.182626       2.359244      -0.081333       1.613986          -0.000200
           46              H      29.679259      15.909825      17.048044       0.111157       1.226473 0.89432702E+01  0.89193259E+02                                 1.814584                            1.687635      -1.032140       2.386146                    0.997644       3.416651       9.267118       0.514255       1.194241      -0.730069       0.014993      -0.027728       0.025744       0.040698      -0.003423       0.009179      -0.007385      -0.030410      -0.016668      -0.018851      -0.002337       0.021187              1.957564       1.635591      -0.152799       0.505197       1.723002      -0.295025       2.514098           0.000256
           47              H      28.717918      14.760129      15.308741       0.129172       1.115904 0.79778623E+01  0.76783249E+02                                 1.662950                            1.565800      -0.901914       2.462124                    0.998983       3.143236       8.185020       0.552216       1.152437      -0.741798       0.003194      -0.040021       0.003563       0.040306      -0.003478       0.010000      -0.005387      -0.024814      -0.001508      -0.017907       0.001554       0.016353              1.705805       1.326480       0.062098       0.130978       2.174679       0.149999       1.616257          -0.000252
           48              H      27.629377      18.358431      13.720369       0.114427       1.227891 0.92264489E+01  0.93548182E+02                                 1.860347                            1.746853      -1.325334       2.245238                    0.994856       3.681525      10.358655       0.487075       1.240251      -0.716933      -0.013392       0.015511      -0.026512       0.033508       0.001757       0.006243      -0.001029      -0.000873       0.024930      -0.008055      -0.002787       0.010842              1.969290       1.674826      -0.216242       0.446199       2.198476      -0.214478       2.034567          -0.000043
           49              H      23.965030      27.803055      13.037585       0.125843       1.104221 0.78629561E+01  0.75159050E+02                                 1.626185                            1.535177      -0.904313       2.458960                    0.999120       3.122250       8.017050       0.570096       1.123990      -0.748874       0.040161       0.010552      -0.009070       0.042503       0.010608      -0.003186       0.007289       0.016928      -0.024845      -0.016827      -0.000888       0.017716              1.665203       2.054902       0.005257      -0.262341       1.466859       0.107783       1.473849          -0.000251
           50              H      19.471434      26.885745      13.842552       0.135356       1.050415 0.73625171E+01  0.69216790E+02                                 1.576642                            1.489177      -0.826919       2.502175                    0.999661       3.011610       7.664971       0.576798       1.129529      -0.748075      -0.040498      -0.011353       0.003034       0.042168       0.007627      -0.003190       0.011421       0.015408      -0.033201      -0.020342       0.003877       0.016466              1.617859       2.024918       0.059429      -0.239757       1.379615       0.113638       1.449044          -0.000098
           51              H      21.132376      11.445583      11.348593       0.120262       1.120688 0.80695628E+01  0.77690745E+02                                 1.647885                            1.558961      -0.861307       2.473591                    0.999279       3.161149       8.165058       0.563294       1.129411      -0.747444      -0.018929       0.037663      -0.015248       0.044826      -0.013748      -0.004098      -0.005570      -0.003649      -0.022883      -0.015730      -0.002047       0.017776              1.692864       1.489582      -0.179851      -0.010514       1.984406      -0.353970       1.604602           0.000200
           52              H      23.028150       7.504819      12.879467       0.122106       1.101863 0.77930266E+01  0.74677183E+02                                 1.653425                            1.550206      -0.831670       2.487771                    0.999441       3.180174       8.303433       0.552739       1.156389      -0.740060       0.018890      -0.030525       0.010668       0.037449      -0.012352      -0.007746      -0.009127       0.001969      -0.015393      -0.019669       0.004695       0.014974              1.714983       1.471703      -0.165658      -0.028085       2.101852      -0.396540       1.571393           0.000148
           53              H      20.723868      25.584387      12.419486       0.120252       1.090064 0.76830670E+01  0.72949862E+02                                 1.609277                            1.513209      -0.842989       2.485355                    0.999380       3.099449       7.908528       0.577194       1.117621      -0.750617      -0.019143      -0.030222      -0.015058       0.038815       0.010045      -0.000354       0.008725       0.007526      -0.024396      -0.015215      -0.000595       0.015810              1.675003       1.489846       0.146436       0.029471       1.919939       0.447760       1.615226           0.000245
           54              H      20.109881      10.283657      13.224452       0.134655       1.089586 0.77096515E+01  0.73531234E+02                                 1.631918                            1.536371      -0.891652       2.470276                    0.999272       3.096870       8.013890       0.559346       1.148124      -0.742887      -0.033617       0.015839       0.016690       0.040737      -0.013091      -0.009363      -0.005434       0.000323      -0.019561      -0.018850       0.002077       0.016773              1.676677       1.823486      -0.179220      -0.394300       1.480843      -0.022911       1.725703          -0.000098
           55              H      22.788427      28.989442      14.697829       0.120116       1.139157 0.82551756E+01  0.79969772E+02                                 1.672629                            1.582895      -0.838821       2.483922                    0.999330       3.167332       8.219357       0.555517       1.138175      -0.745638       0.019246       0.021920       0.022265       0.036696       0.007283      -0.000535       0.012001       0.014484      -0.006952      -0.017712       0.004548       0.013163              1.727693       1.564627       0.131062       0.116475       1.949823       0.417830       1.668630           0.000074
           56              H      23.965030       8.644729      11.104228       0.119477       1.116587 0.80423261E+01  0.77360107E+02                                 1.644713                            1.556709      -0.880351       2.466045                    0.999076       3.156193       8.147624       0.563516       1.129963      -0.747381       0.032980      -0.016748      -0.016998       0.040707      -0.013044      -0.006989      -0.002790       0.001180      -0.018556      -0.015293      -0.001322       0.016615              1.685642       1.847357      -0.125700      -0.406793       1.528459      -0.010440       1.681110          -0.000305
           57              H      19.588849      27.370084      16.228703       0.148127       1.136901 0.82679294E+01  0.80788120E+02                                 1.734938                            1.634058      -0.947179       2.454733                    0.998945       3.156005       8.450127       0.517590       1.211070      -0.728122      -0.000273      -0.035808       0.001952       0.035862       0.000097      -0.003857      -0.005021      -0.016629      -0.012453      -0.009678      -0.002365       0.012043              1.807439       1.451121      -0.057560      -0.182544       2.357757       0.081298       1.613438          -0.000198
           58              H      19.243941       8.551775      17.048044       0.110601       1.238335 0.90471821E+01  0.90512114E+02                                 1.828253                            1.698900      -1.051348       2.377752                    0.997471       3.430467       9.326401       0.511752       1.196336      -0.729575      -0.015047       0.027442       0.025673       0.040480      -0.003744      -0.009377       0.007484      -0.030785      -0.016029      -0.019146      -0.002317       0.021463              1.973713       1.647379      -0.155174      -0.512513       1.735544       0.299744       2.538217           0.000256
           59              H      20.205282       9.701471      15.308741       0.128753       1.116008 0.79806365E+01  0.76818557E+02                                 1.663233                            1.566262      -0.906776       2.460574                    0.998980       3.144164       8.188568       0.552020       1.152717      -0.741734      -0.002738       0.040201       0.003445       0.040441      -0.003871      -0.009833       0.005364      -0.024714      -0.001653      -0.017732       0.001280       0.016452              1.706038       1.326836       0.062148      -0.131124       2.174285      -0.150087       1.616994          -0.000254
           60              H      21.293823       6.103169      13.720369       0.114862       1.225489 0.92037505E+01  0.93255885E+02                                 1.857576                            1.744452      -1.319976       2.247867                    0.994988       3.677101      10.341056       0.487540       1.239893      -0.717021       0.013368      -0.015314      -0.026212       0.033171       0.001701      -0.006295       0.001171      -0.001207       0.024921      -0.008177      -0.002684       0.010861              1.966198       1.672456      -0.215793      -0.444999       2.194904       0.213962       2.031235          -0.000040
           61              H      15.572255      11.734230      22.898427       0.125414       1.105357 0.78732768E+01  0.75283045E+02                                 1.627444                            1.536321      -0.902070       2.459436                    0.999051       3.123678       8.022297       0.569803       1.124190      -0.748834       0.010860       0.040382       0.009545       0.042892       0.010675      -0.007330       0.003065      -0.016506      -0.025364      -0.016804      -0.000926       0.017730              1.666521       1.468005       0.005212      -0.107957       2.056583       0.262648       1.474975           0.000309
           62              H      14.654945      31.702234      22.093460       0.134992       1.052061 0.73756161E+01  0.69360000E+02                                 1.576886                            1.489354      -0.824626       2.502352                    0.999677       3.015167       7.671247       0.577519       1.127791      -0.748479      -0.010950      -0.040788      -0.003072       0.042344       0.008023      -0.011254       0.003155      -0.015200      -0.033853      -0.020339       0.003536       0.016802              1.618112       1.379722       0.059501      -0.113626       2.025441       0.239852       1.449173           0.000069
           63              H      23.676383       8.901576      24.587419       0.120732       1.121625 0.80780421E+01  0.77801371E+02                                 1.649776                            1.560532      -0.865899       2.471766                    0.999280       3.161091       8.169368       0.562541       1.130500      -0.747181       0.037428      -0.019127       0.015100       0.044662      -0.013637       0.005640       0.004412       0.003551      -0.022615      -0.015925      -0.001672       0.017597              1.694918       1.987264      -0.180373       0.354778       1.491148       0.010429       1.606342           0.000201
           64              H      19.735619      10.797350      23.056545       0.122181       1.107095 0.78421021E+01  0.75312986E+02                                 1.663914                            1.559260      -0.853516       2.479515                    0.999283       3.185241       8.342995       0.548571       1.162615      -0.738601      -0.030772       0.018037      -0.010373       0.037146      -0.012506       0.009373       0.007847      -0.002120      -0.015287      -0.020008       0.004887       0.015121              1.726326       2.117412      -0.167359       0.400916       1.480314       0.028392       1.581252           0.000147
           65              H      13.353587       8.493068      23.516526       0.120423       1.090554 0.76876409E+01  0.73002928E+02                                 1.609531                            1.513462      -0.835363       2.488402                    0.999423       3.100497       7.911291       0.577269       1.117329      -0.750679      -0.030142      -0.018809       0.015226       0.038654       0.010248      -0.008706       0.000390      -0.007601      -0.024558      -0.015309      -0.000705       0.016015              1.675270       1.920201       0.146414      -0.447803       1.490116      -0.029424       1.615491          -0.000191
           66              H      22.514457       7.879081      22.711560       0.133570       1.086001 0.76765600E+01  0.73108032E+02                                 1.625048                            1.530459      -0.876689       2.475509                    0.999303       3.095405       7.993885       0.562082       1.144215      -0.743814       0.015662      -0.034462      -0.016937       0.041471      -0.013069       0.005191       0.009381      -0.000078      -0.019272      -0.018688       0.001945       0.016744              1.669371       1.475121      -0.177878       0.022903       1.814909       0.391210       1.718083          -0.000096
           67              H      16.758642      10.557627      21.238183       0.119964       1.140485 0.82673291E+01  0.80125058E+02                                 1.674883                            1.584835      -0.845568       2.481098                    0.999282       3.168108       8.226011       0.554713       1.139290      -0.745380       0.021578       0.018515      -0.022107       0.036016       0.007512      -0.012285       0.000407      -0.014571      -0.007382      -0.018048       0.004460       0.013589              1.730125       1.952860       0.131474      -0.418892       1.566585      -0.116816       1.670928          -0.000133
           68              H      20.875529      11.734230      24.831784       0.119611       1.116951 0.80461494E+01  0.77408990E+02                                 1.645374                            1.557350      -0.879883       2.466283                    0.999118       3.156184       8.149238       0.563232       1.130357      -0.747288      -0.016926       0.032849       0.016841       0.040610      -0.012920       0.002861       0.007046      -0.001449      -0.018867      -0.015302      -0.001255       0.016558              1.686289       1.528989      -0.125718       0.010484       1.848072       0.407059       1.681805          -0.000305
           69              H      15.139284       7.358049      19.707309       0.147310       1.138082 0.82777364E+01  0.80902348E+02                                 1.735747                            1.634726      -0.952038       2.452802                    0.998993       3.157409       8.452945       0.517663       1.210625      -0.728240      -0.036149      -0.000232      -0.002235       0.036219       0.000136       0.005041       0.003851       0.016181      -0.012470      -0.009556      -0.002306       0.011862              1.808294       2.359271      -0.057586      -0.081335       1.451611       0.182629       1.614001          -0.000199
           70              H      20.782575       7.013141      18.887968       0.111158       1.226491 0.89434488E+01  0.89195595E+02                                 1.814610                            1.687658      -1.032172       2.386130                    0.997644       3.416689       9.267287       0.514248       1.194250      -0.730066       0.027728      -0.014993      -0.025744       0.040698      -0.003423      -0.007385       0.009180       0.030412      -0.016668      -0.018852      -0.002336       0.021188              1.957594       1.723026      -0.152801      -0.295027       1.635614       0.505207       2.514141           0.000255
           71              H      21.932271       7.974482      20.627271       0.129170       1.115927 0.79780724E+01  0.76785853E+02                                 1.662980                            1.565826      -0.901933       2.462114                    0.998982       3.143271       8.185169       0.552208       1.152446      -0.741796       0.040021      -0.003195      -0.003564       0.040306      -0.003478      -0.005387       0.010000       0.024814      -0.001507      -0.017907       0.001553       0.016353              1.705837       2.174722       0.062101       0.150005       1.326501       0.130983       1.616289          -0.000254
           72              H      18.333969       9.063023      22.215643       0.114427       1.227877 0.92263230E+01  0.93546602E+02                                 1.860336                            1.746844      -1.325307       2.245252                    0.994857       3.681502      10.358579       0.487075       1.240254      -0.716933      -0.015510       0.013393       0.026511       0.033507       0.001759      -0.001029       0.006244       0.000872       0.024923      -0.008056      -0.002786       0.010841              1.969277       2.198462      -0.216240      -0.214477       1.674816       0.446194       2.034554          -0.000039
           73              H       8.889345      12.727370      22.898427       0.125844       1.104216 0.78629106E+01  0.75158492E+02                                 1.626178                            1.535171      -0.904313       2.458960                    0.999120       3.122244       8.017023       0.570098       1.123988      -0.748874      -0.010552      -0.040161       0.009070       0.042503       0.010608       0.007289      -0.003186      -0.016928      -0.024845      -0.016827      -0.000888       0.017716              1.665196       1.466853       0.005257       0.107782       2.054892      -0.262340       1.473843          -0.000251
           74              H       9.806655      17.220966      22.093460       0.135356       1.050402 0.73623975E+01  0.69215291E+02                                 1.576619                            1.489155      -0.826917       2.502176                    0.999661       3.011599       7.664888       0.576808       1.129515      -0.748079       0.011353       0.040498      -0.003034       0.042168       0.007627       0.011421      -0.003190      -0.015408      -0.033201      -0.020342       0.003877       0.016466              1.617834       1.379596       0.059428       0.113634       2.024884      -0.239751       1.449022          -0.000097
           75              H      25.246817      15.560024      24.587419       0.120258       1.120690 0.80695716E+01  0.77690755E+02                                 1.647876                            1.558954      -0.861287       2.473596                    0.999279       3.161159       8.165047       0.563300       1.129399      -0.747447      -0.037660       0.018932       0.015248       0.044824      -0.013749      -0.005569      -0.004098       0.003648      -0.022878      -0.015729      -0.002047       0.017776              1.692854       1.984396      -0.179851      -0.353966       1.489575      -0.010513       1.604592          -0.000288
           76              H      29.187581      13.664250      23.056545       0.122107       1.101883 0.77932074E+01  0.74679326E+02                                 1.653441                            1.550220      -0.831709       2.487748                    0.999441       3.180212       8.303547       0.552739       1.156383      -0.740061       0.030520      -0.018895      -0.010669       0.037448      -0.012354      -0.009124      -0.007744      -0.001973      -0.015391      -0.019668       0.004692       0.014976              1.714999       2.101874      -0.165660      -0.396546       1.471717      -0.028086       1.571408          -0.000039
           77              H      11.108013      15.968532      23.516526       0.120253       1.090049 0.76829272E+01  0.72948118E+02                                 1.609252                            1.513187      -0.842989       2.485356                    0.999380       3.099434       7.908437       0.577203       1.117609      -0.750620       0.030222       0.019143       0.015058       0.038815       0.010045       0.008725      -0.000354      -0.007526      -0.024396      -0.015215      -0.000595       0.015810              1.674976       1.919906       0.146433       0.447748       1.489824       0.029471       1.615200           0.000245
           78              H      26.408743      16.582519      22.711560       0.134654       1.089578 0.77095678E+01  0.73530150E+02                                 1.631901                            1.536356      -0.891641       2.470281                    0.999272       3.096859       8.013815       0.559353       1.148113      -0.742889      -0.015841       0.033614      -0.016692       0.040737      -0.013092      -0.005434      -0.009362      -0.000322      -0.019553      -0.018849       0.002076       0.016773              1.676659       1.480827      -0.179219      -0.022909       1.823467      -0.394294       1.725682           0.000039
           79              H       7.702958      13.903973      21.238183       0.120115       1.139167 0.82552586E+01  0.79970790E+02                                 1.672639                            1.582903      -0.838826       2.483919                    0.999330       3.167345       8.219406       0.555515       1.138176      -0.745638      -0.021919      -0.019246      -0.022265       0.036696       0.007282       0.012002      -0.000535      -0.014485      -0.006951      -0.017712       0.004548       0.013163              1.727704       1.949835       0.131064       0.417834       1.564636       0.116476       1.668640           0.000072
           80              H      28.047671      12.727370      24.831784       0.119483       1.116556 0.80420382E+01  0.77356596E+02                                 1.644678                            1.556678      -0.880356       2.466047                    0.999076       3.156142       8.147436       0.563524       1.129959      -0.747383       0.016749      -0.032980       0.017000       0.040709      -0.013045      -0.002790      -0.006989      -0.001182      -0.018553      -0.015293      -0.001322       0.016615              1.685605       1.528428      -0.125696      -0.010439       1.847316      -0.406779       1.681073           0.000200
           81              H       9.322316      17.103551      19.707309       0.148128       1.136886 0.82677963E+01  0.80786440E+02                                 1.734918                            1.634040      -0.947179       2.454734                    0.998945       3.155987       8.450040       0.517596       1.211063      -0.728124       0.035808       0.000273      -0.001952       0.035862       0.000097      -0.005021      -0.003857       0.016630      -0.012453      -0.009679      -0.002365       0.012044              1.807417       2.357724      -0.057558       0.081296       1.451106      -0.182540       1.613420          -0.000201
           82              H      28.140625      17.448459      18.887968       0.110600       1.238316 0.90469932E+01  0.90509629E+02                                 1.828225                            1.698875      -1.051316       2.377768                    0.997471       3.430428       9.326223       0.511760       1.196326      -0.729577      -0.027442       0.015047      -0.025674       0.040480      -0.003744       0.007484      -0.009376       0.030782      -0.016029      -0.019144      -0.002318       0.021462              1.973681       1.735518      -0.155173       0.299741       1.647354      -0.512501       2.538170           0.000258
           83              H      26.990929      16.487118      20.627271       0.128756       1.115979 0.79803655E+01  0.76815172E+02                                 1.663191                            1.566225      -0.906756       2.460585                    0.998980       3.144124       8.188379       0.552033       1.152702      -0.741738      -0.040201       0.002738      -0.003444       0.040441      -0.003870       0.005363      -0.009834       0.024715      -0.001653      -0.017732       0.001280       0.016452              1.705993       2.174223       0.062145      -0.150078       1.326806      -0.131117       1.616951          -0.000252
           84              H      30.589231      15.398577      22.215643       0.114861       1.225504 0.92038872E+01  0.93257584E+02                                 1.857587                            1.744461      -1.320007       2.247852                    0.994987       3.677126      10.341132       0.487540       1.239888      -0.717022       0.015315      -0.013367       0.026213       0.033172       0.001699       0.001172      -0.006294       0.001209       0.024928      -0.008176      -0.002686       0.010862              1.966211       2.194918      -0.215794       0.213963       1.672465      -0.445003       2.031248          -0.000044
           85              H      24.958170      15.572255       4.930421       0.125059       1.106048 0.78779565E+01  0.75331443E+02                                 1.627298                            1.536103      -0.897236       2.461105                    0.999111       3.125031       8.023343       0.570276       1.123203      -0.749073      -0.040428       0.010582       0.009523       0.042862      -0.010717      -0.002965      -0.007222       0.016722      -0.025326      -0.016715      -0.001109       0.017824              1.666399       2.056715      -0.005252      -0.262717       1.467752      -0.107890       1.474729           0.000309
           86              H       4.990166      14.654945       4.125454       0.135431       1.052619 0.73818515E+01  0.69447845E+02                                 1.579221                            1.491412      -0.831042       2.500182                    0.999654       3.014273       7.675834       0.576171       1.129956      -0.747964       0.040466      -0.011433      -0.002770       0.042141      -0.007820      -0.003285      -0.011409       0.015482      -0.033243      -0.020427       0.003796       0.016631              1.620572       2.028943      -0.059646      -0.240472       1.381556      -0.113929       1.451217           0.000068
           87              H       3.329224      23.676383       6.619413       0.121292       1.119584 0.80600724E+01  0.77589758E+02                                 1.648248                            1.559189      -0.873250       2.468973                    0.999175       3.157896       8.160687       0.562536       1.131071      -0.747042       0.018415       0.037019       0.014826       0.043924       0.013838      -0.004403       0.005680      -0.003733      -0.022544      -0.016064      -0.001738       0.017802              1.693305       1.489867       0.180075      -0.010423       1.985167       0.354217       1.604881          -0.000289
           88              H      25.895050      19.735619       5.088539       0.120943       1.107937 0.78471758E+01  0.75347867E+02                                 1.661876                            1.557493      -0.844733       2.482212                    0.999347       3.188119       8.340350       0.550273       1.159231      -0.739395      -0.018191      -0.030680      -0.010793       0.037265       0.012794      -0.007859       0.009149       0.001898      -0.015924      -0.020039       0.004542       0.015498              1.724085       1.478542       0.167051      -0.028268       2.114472       0.400230       1.579240          -0.000039
           89              H       3.737732      13.353587       5.548520       0.118648       1.093700 0.77129589E+01  0.73282537E+02                                 1.610217                            1.514036      -0.828300       2.489729                    0.999432       3.107231       7.923160       0.578421       1.114506      -0.751369       0.018435      -0.030512       0.015916       0.039040      -0.010394      -0.000286      -0.008577       0.007460      -0.025494      -0.015288      -0.000985       0.016272              1.676016       1.490636      -0.146557       0.029494       1.921216      -0.448237       1.616195          -0.000191
           90              H       4.351719      22.514457       4.743554       0.135916       1.083176 0.76542815E+01  0.72871153E+02                                 1.625393                            1.530747      -0.888062       2.472588                    0.999325       3.088377       7.984485       0.560430       1.147979      -0.742916       0.033259       0.015500      -0.016293       0.040148       0.013130      -0.009377       0.005251       0.000266      -0.019139      -0.018746       0.001966       0.016780              1.669750       1.815361       0.177956      -0.391391       1.475388       0.022910       1.718503           0.000036
           91              H       1.673173      16.758642       3.270177       0.120506       1.137259 0.82388647E+01  0.79778189E+02                                 1.671457                            1.581897      -0.845574       2.481766                    0.999301       3.164141       8.211325       0.555353       1.138991      -0.745449      -0.018781       0.021583      -0.022259       0.036249      -0.007433      -0.000496      -0.011949       0.014396      -0.006538      -0.017676       0.004443       0.013233              1.726431       1.563612      -0.130852       0.116346       1.948335      -0.417204       1.667345          -0.000135
           92              H      24.958170      20.875529       6.863778       0.118815       1.121461 0.80880478E+01  0.77934649E+02                                 1.652370                            1.563483      -0.893288       2.460991                    0.998942       3.160344       8.173757       0.560848       1.133376      -0.746584      -0.032951      -0.016579       0.017171       0.040687       0.013285      -0.007006       0.002756       0.001490      -0.019288      -0.015438      -0.001554       0.016992              1.693658       1.856678       0.126662      -0.410064       1.535160       0.010528       1.689136           0.000199
           93              H       4.872751      15.139284       1.739303       0.147668       1.141713 0.83123088E+01  0.81349651E+02                                 1.742082                            1.640242      -0.961077       2.448862                    0.998798       3.160511       8.475354       0.515640       1.213740      -0.727551       0.000123      -0.035909      -0.001757       0.035952       0.000044      -0.003620       0.005273      -0.016398      -0.012701      -0.009498      -0.002594       0.012092              1.815202       1.456321       0.057984      -0.183776       2.369618      -0.081909       1.619665          -0.000201
           94              H       5.217659      20.782575       0.919962       0.109243       1.234231 0.90102495E+01  0.90026674E+02                                 1.822102                            1.693827      -1.042096       2.381287                    0.997568       3.427015       9.302982       0.513381       1.194077      -0.730113       0.014854       0.027910      -0.026444       0.041218       0.003418      -0.009418      -0.007242      -0.030825      -0.016053      -0.019206      -0.002024       0.021230              1.966468       1.642103       0.154095      -0.509268       1.729885      -0.297599       2.527416           0.000259
           95              H       4.256318      21.932271       2.659265       0.128338       1.117792 0.79956958E+01  0.77001293E+02                                 1.665266                            1.567928      -0.905016       2.461144                    0.999009       3.146194       8.196387       0.551616       1.152995      -0.741675       0.002936       0.040188      -0.003927       0.040486       0.003703      -0.009957      -0.005228      -0.025011      -0.001642      -0.017947       0.001542       0.016405              1.708229       1.328176      -0.062247      -0.131365       2.177805       0.150340       1.618706          -0.000255
           96              H       3.167777      18.333969       4.247637       0.113359       1.237394 0.93153091E+01  0.94706649E+02                                 1.872704                            1.757384      -1.331882       2.241831                    0.994763       3.695558      10.423412       0.484569       1.243276      -0.716263      -0.013012      -0.015093       0.026852       0.033438      -0.001404      -0.006298      -0.001190      -0.001209       0.024550      -0.007952      -0.002822       0.010774              1.983202       1.685340       0.218953      -0.451374       2.214862      -0.217470       2.049405          -0.000042
           97              H      23.965030       8.889345       4.930421       0.124536       1.108710 0.79012864E+01  0.75609934E+02                                 1.629896                            1.538375      -0.903658       2.458483                    0.999030       3.128433       8.034858       0.569859       1.123202      -0.749078       0.040616      -0.010491       0.009279       0.042963      -0.010833       0.003137       0.007363       0.016796      -0.025115      -0.016961      -0.000939       0.017900              1.669075       2.060593      -0.005392       0.263412       1.469826       0.108096       1.476806          -0.000252
           98              H      19.471434       9.806655       4.125454       0.136213       1.048613 0.73500420E+01  0.69086853E+02                                 1.576674                            1.489425      -0.836603       2.498843                    0.999635       3.008521       7.662432       0.575734       1.131823      -0.747516      -0.040262       0.011400      -0.002757       0.041936      -0.007684       0.003172       0.011184       0.015147      -0.033563      -0.020149       0.003676       0.016473              1.617820       2.024184      -0.059274       0.239567       1.379958       0.113773       1.449319          -0.000099
           99              H      21.132376      25.246817       6.619413       0.122086       1.117526 0.80427752E+01  0.77383241E+02                                 1.646246                            1.557513      -0.866991       2.471964                    0.999265       3.155579       8.153131       0.562829       1.131067      -0.747028      -0.018368      -0.036890       0.015038       0.043868       0.013813       0.004142      -0.005510      -0.003511      -0.023162      -0.015767      -0.002098       0.017866              1.691173       1.488314       0.179528       0.010544       1.982162      -0.353277       1.603045           0.000199
          100              H      23.028150       4.725981       5.088539       0.119587       1.111719 0.78793885E+01  0.75740112E+02                                 1.666598                            1.561437      -0.848248       2.480837                    0.999330       3.192201       8.357558       0.549142       1.160347      -0.739164       0.019041       0.031379      -0.010844       0.038272       0.012403       0.007810      -0.009367       0.002104      -0.014950      -0.019906       0.004942       0.014964              1.729239       1.482312       0.168113       0.028232       2.121871      -0.402297       1.583532           0.000147
          101              H      20.723868      11.108013       5.548520       0.120195       1.098695 0.77576693E+01  0.73856944E+02                                 1.620087                            1.522359      -0.849880       2.482018                    0.999326       3.108074       7.948461       0.574264       1.120300      -0.749959      -0.018375       0.029681       0.015477       0.038186      -0.010387       0.000533       0.008729       0.007490      -0.025323      -0.015509      -0.000697       0.016206              1.686835       1.499066      -0.148508      -0.030148       1.935147       0.453507       1.626291           0.000245
          102              H      20.109881       1.947143       4.743554       0.134334       1.084763 0.76648161E+01  0.72964031E+02                                 1.623262                            1.528817      -0.872831       2.477256                    0.999362       3.093422       7.985494       0.562676       1.143511      -0.743972      -0.033973      -0.015735      -0.016681       0.040987       0.013263       0.009464      -0.005167       0.000391      -0.019341      -0.018837       0.001851       0.016986              1.667507       1.812960       0.177678       0.390658       1.473483      -0.022739       1.716077          -0.000100
          103              H      22.788427       7.702958       3.270177       0.120382       1.140242 0.82661263E+01  0.80117037E+02                                 1.675337                            1.585270      -0.851428       2.479147                    0.999215       3.167239       8.226138       0.554303       1.140081      -0.745190       0.018801      -0.021587      -0.022567       0.036452      -0.007401       0.000410       0.011798       0.014571      -0.007361      -0.017561       0.004257       0.013304              1.730605       1.567049      -0.131441      -0.116809       1.953435       0.418973       1.671330           0.000071
          104              H      23.965030       3.586071       6.863778       0.118324       1.119035 0.80647005E+01  0.77622396E+02                                 1.646367                            1.558315      -0.878895       2.466142                    0.999115       3.160715       8.159426       0.563578       1.129155      -0.747581       0.033459       0.016615       0.017214       0.041132       0.013332       0.007043      -0.002689       0.001369      -0.018918      -0.015446      -0.001547       0.016993              1.687289       1.849064       0.125733       0.407289       1.529981      -0.010600       1.682821          -0.000306
          105              H      19.588849       9.322316       1.739303       0.147290       1.135773 0.82561958E+01  0.80627891E+02                                 1.732077                            1.631540      -0.944459       2.455625                    0.998977       3.155638       8.440963       0.518745       1.209057      -0.728578      -0.000399       0.036207      -0.002284       0.036281      -0.000059       0.003933      -0.005009      -0.016677      -0.012351      -0.009766      -0.002277       0.012043              1.804311       1.448908       0.057392       0.181994       2.353205       0.081082       1.610819          -0.000200
          106              H      19.243941       3.679025       0.919962       0.111258       1.230211 0.89764642E+01  0.89616947E+02                                 1.819146                            1.691415      -1.038390       2.383344                    0.997632       3.420969       9.286906       0.513328       1.195161      -0.729849      -0.015122      -0.027376      -0.025679       0.040466       0.003697       0.009211       0.007455      -0.030615      -0.016154      -0.018934      -0.002419       0.021353              1.962962       1.639553       0.153581       0.507609       1.727241       0.296578       2.522093           0.000253
          107              H      20.205282       2.529329       2.659265       0.128189       1.118563 0.80000050E+01  0.77032517E+02                                 1.663606                            1.566390      -0.893518       2.464821                    0.999113       3.148461       8.194567       0.553072       1.150113      -0.742338      -0.003137      -0.040159      -0.003762       0.040457       0.003785       0.009994       0.005262      -0.024970      -0.001881      -0.017954       0.001475       0.016479              1.706476       1.326919      -0.062129       0.131067       2.175705      -0.150061       1.616803          -0.000258
          108              H      21.293823       6.127631       4.247637       0.113313       1.233441 0.92756660E+01  0.94157024E+02                                 1.864416                            1.750290      -1.315580       2.248679                    0.995035       3.689411      10.381375       0.487183       1.238529      -0.717299       0.013078       0.015260       0.026834       0.033526      -0.001514       0.006538       0.001236      -0.001063       0.025049      -0.008191      -0.002892       0.011083              1.973863       1.678277       0.217242       0.447958       2.203875       0.215643       2.039437          -0.000039
          109              C      25.689572      13.509652      29.512090       0.596477      23.248444 0.25349970E+03  0.52609825E+04                                 7.670094                            5.682434      -0.026950       2.051989                    0.999457      22.198524      61.978320       0.617866       0.477664      -1.017941      -0.030355      -0.032679      -0.036314       0.057515       0.015461      -0.090366      -0.065987       0.005193       0.068076      -0.098882      -0.026841       0.125723             10.751326      11.281501       3.259471       6.184821       9.468417       4.544827      11.504061           0.001044
          110              C      26.557959      14.275790      30.550641      -0.020027      39.128470 0.42580711E+03  0.98603550E+04                                10.027722                            6.805289       0.060133       2.024620                    0.999363      26.909177      74.324514       0.648507       0.407860      -1.080423       0.016603       0.023322       0.024189       0.037479      -0.004523       0.008840       0.006485       0.006845      -0.008066      -0.013859       0.003223       0.010637             15.384317      15.627686       5.380090       9.965208      14.181089       7.419219      16.344175           0.001469
          111              C      27.602469      13.613859      31.196771      -0.095921      34.918327 0.41478290E+03  0.96173530E+04                                 9.312400                            6.786314       0.073868       1.995549                    0.999622      28.783416      81.614558       0.634444       0.416369      -1.066471       0.008857       0.021806       0.014959       0.027888      -0.012096      -0.003411       0.004993      -0.046304      -0.031306      -0.021341      -0.010754       0.032094             12.639285      13.603897       3.439210       7.677930      11.366297       4.825419      12.947662          -0.001059
          112              C      27.054530      16.318823      31.665376      -0.140078      35.303870 0.41559098E+03  0.96221164E+04                                 9.326711                            6.755837       0.261833       2.060612                    0.999737      28.696283      80.795465       0.642359       0.411835      -1.071469      -0.009552      -0.011097      -0.007276       0.016350      -0.021347       0.009491       0.002192      -0.031886      -0.050703      -0.027075      -0.008122       0.035198             12.790684      13.637844       3.148477       7.884289      11.502199       4.903846      13.232010           0.002145
          113              C      30.403323      17.847183      35.327975      -0.051119      47.732581 0.47256078E+03  0.11304065E+05                                11.510236                            7.278902      -0.200423       1.928474                    0.998876      28.434593      81.513236       0.609009       0.420441      -1.065392       0.066117       0.034018       0.036486       0.082825       0.022114       0.018821      -0.016115      -0.057234       0.075139      -0.055366       0.018023       0.037343             18.606018      16.124665       0.462142       4.903424      13.083531      11.058624      26.609856           0.027035
          114              C      28.133286      15.613839      32.329474       0.097947      38.432139 0.39473132E+03  0.90166862E+04                                10.066809                            6.677842      -0.205942       1.953205                    0.999046      25.988456      72.533207       0.632935       0.423645      -1.064579      -0.005253       0.006740       0.002917       0.009030       0.014083       0.002417       0.018643       0.038641       0.044489      -0.037016       0.010615       0.026401             15.685660      16.351400       5.539754       9.815035      14.732274       7.777865      15.973306           0.000348
          115              C      10.654739      15.183315      29.628523      -0.096284      35.664453 0.44281267E+03  0.10443760E+05                                 9.496844                            7.050731      -0.008093       1.964514                    0.999524      29.388355      84.234345       0.616865       0.420997      -1.062788      -0.027367       0.000083       0.014751       0.031089       0.021114      -0.017703      -0.008555       0.033369      -0.059146      -0.025886      -0.017052       0.042938             12.341807      11.147470      -1.694218      -5.881013      10.693886       6.130892      15.184064          -0.002388
          116              C      32.752125      14.053189      30.534829      -0.139233      35.908432 0.41538139E+03  0.96616727E+04                                 9.527768                            6.822649       0.128708       2.016212                    0.999700      29.148633      83.539980       0.626629       0.420233      -1.061041       0.010603      -0.002339      -0.014970       0.018493       0.017417      -0.012046      -0.000599       0.021362      -0.063185      -0.025044      -0.008098       0.033142             12.758441      11.943584      -2.053478      -6.493427      10.725896       6.517350      15.605843           0.007283
          117              C      10.879541      13.339889      27.861190       0.595038      23.432265 0.25705601E+03  0.53533013E+04                                 7.702714                            5.717021      -0.002940       2.059120                    0.999525      22.259776      62.253309       0.616835       0.476808      -1.018417       0.026183      -0.025053      -0.041471       0.055073      -0.021268       0.073582      -0.078857      -0.006555       0.020195      -0.095620      -0.024800       0.120420             10.475253       9.899193      -2.312207      -5.288379       8.683254       5.041941      12.843312           0.000902
          118              C      10.163795      14.038512      29.016892      -0.018604      39.487338 0.43126435E+03  0.10022151E+05                                10.086193                            6.852431       0.045982       2.020645                    0.999246      26.986416      74.757083       0.645523       0.408298      -1.079748      -0.009660       0.018048       0.026424       0.033426       0.008522      -0.010450      -0.001528       0.014000      -0.025016      -0.013371      -0.005612       0.018983             14.929225      14.350465      -3.369095      -9.040069      11.637671       7.746974      18.799539           0.008558
          119              C      26.305760      15.567362      30.810099      -0.096403      33.042714 0.37977203E+03  0.86397926E+04                                 8.986320                            6.508337       0.013160       1.981863                    0.999683      28.442961      80.683541       0.643691       0.418262      -1.062030       0.018672      -0.004083       0.016329       0.025139      -0.019626       0.004168      -0.020090       0.021020      -0.012588      -0.030273      -0.000436       0.030709             12.082879      11.738810       3.545147       6.555832      12.388687       5.533045      12.121140           0.000988
          120              C      34.419917      15.825677      30.762664      -0.155848      36.903543 0.45139912E+03  0.10689583E+05                                 9.684392                            7.090918       0.130772       2.008795                    0.999568      29.722739      85.159416       0.619199       0.417711      -1.065662       0.015778       0.000450      -0.020481       0.025858       0.022978      -0.007812       0.024137      -0.015149      -0.014754      -0.036624       0.002782       0.033841             12.737972      12.957322      -1.310084      -6.926555       9.732796       5.298054      15.523800           0.007592
          121              C      30.354399      16.475132      33.364431       0.048523      41.735536 0.41300183E+03  0.95431736E+04                                10.502351                            6.788126      -0.083408       1.981117                    0.999354      26.740710      75.110002       0.633558       0.418388      -1.067703       0.009479       0.015282      -0.004925       0.018645      -0.008887      -0.018210      -0.002129      -0.006348      -0.027402      -0.024411       0.005814       0.018596             15.495923      18.573681       0.362040       0.465634       9.861324       7.702161      18.052763           0.009896
          122              C      28.345368      14.339390      32.154106      -0.151250      33.794913 0.39520734E+03  0.90826719E+04                                 9.125678                            6.633779       0.157042       2.027586                    0.999718      28.939128      82.560085       0.638248       0.417569      -1.062267      -0.023245      -0.024305      -0.015902       0.037202      -0.011798       0.010044      -0.012192       0.024790       0.005335      -0.021225      -0.003770       0.024995             12.309059      12.421262       3.893666       6.686522      12.552593       5.221383      11.953324           0.000610
          123              C      33.443900      13.491551      29.481186      -0.095231      34.789990 0.40462311E+03  0.93478865E+04                                 9.333974                            6.732366       0.045755       1.988435                    0.999726      28.819655      82.259942       0.631142       0.420065      -1.061376       0.003206       0.019440       0.013226       0.023731       0.015171       0.019896       0.009036      -0.030306      -0.036495      -0.030875      -0.002818       0.033694             12.481480      13.113049      -2.019015      -7.312983       9.229717       5.209425      15.101675          -0.000277
          124              C      28.299625      17.118228      34.189522      -0.228429      40.814979 0.45738797E+03  0.10902854E+05                                10.386527                            7.153806       0.006894       1.971623                    0.999190      30.544454      88.747600       0.612392       0.419586      -1.060984      -0.011385       0.022224       0.011221       0.027376      -0.005746      -0.012560      -0.041906      -0.004101      -0.036943      -0.048624       0.007237       0.041387             14.825310      13.225797       2.476911       3.593550      12.817281       9.768744      18.432852          -0.001449
          125              C      28.940519      16.438195      33.253748       0.059887      42.697473 0.39811587E+03  0.91119785E+04                                10.685418                            6.659848      -0.146163       1.963115                    0.999012      26.428128      73.794810       0.640549       0.417783      -1.068464      -0.009102       0.002752      -0.023305       0.025171      -0.008303       0.001625      -0.025120      -0.045515      -0.007526      -0.023858      -0.016326       0.040184             16.889325      19.881912       4.788369       6.485710      12.673187       9.393288      18.112876           0.012968
          126              C      31.076017      17.147582      34.395795       0.056784      40.274210 0.41007897E+03  0.94840629E+04                                10.315924                            6.822817      -0.145872       1.964782                    0.999286      26.849433      76.108464       0.622140       0.425688      -1.060267       0.021720       0.009421      -0.012338       0.026697      -0.000566       0.003017      -0.006067      -0.002471       0.015142      -0.005772      -0.003585       0.009357             15.063006      14.115600      -0.874854      -0.406588      10.560518       8.883692      20.512901           0.003221
          127              C      33.243314      15.200438      31.124180       0.089017      39.364732 0.40764082E+03  0.93936688E+04                                10.232637                            6.777070      -0.171624       1.954897                    0.999311      26.534237      74.560434       0.629087       0.422511      -1.064512       0.006871      -0.004876      -0.015016       0.017219      -0.012325       0.000501       0.012185       0.018980       0.048948      -0.026658       0.005753       0.020905             15.366749      14.871342      -3.077877      -9.198010      11.870068       8.086149      19.358836           0.001001
          128              C      32.524143      17.071506      34.321766      -0.118104      38.639386 0.45059729E+03  0.10706095E+05                                10.013664                            7.135244      -0.028949       1.957387                    0.999543      29.864144      86.767582       0.608420       0.423702      -1.057883      -0.019958      -0.001003      -0.021595       0.029423       0.012217       0.029159       0.007565       0.020135      -0.036264      -0.030378      -0.008802       0.039180             13.078571      13.038584      -2.072472      -3.478082       8.311169       6.300359      17.885959           0.023927
          129              C      33.233041      16.478068      33.290403      -0.157993      38.397154 0.45746061E+03  0.10868705E+05                                 9.890680                            7.110746       0.136796       2.004135                    0.999694      30.009062      86.105156       0.621977       0.414484      -1.067790      -0.005232       0.005068      -0.002616       0.007740       0.007964       0.012408       0.007834       0.057172      -0.026533      -0.027585      -0.010371       0.037956             13.035844      11.841065      -1.887879      -3.652610       8.816378       7.000040      18.450087          -0.005649
          130              C      32.450759      15.829835      32.217353       0.077476      45.479746 0.44034693E+03  0.10307342E+05                                11.159547                            7.000332      -0.083437       1.977658                    0.999196      26.796916      74.990400       0.627019       0.417324      -1.071709      -0.006394       0.013058       0.006280       0.015838       0.009529      -0.002186       0.011206      -0.017113      -0.000590      -0.016058      -0.002019       0.018078             17.288347      19.496270      -4.712449      -9.087072      10.536149       8.712926      21.832623           0.033715
          131              C      31.058894      15.842800      32.337380      -0.194642      43.151937 0.47338780E+03  0.11424465E+05                                10.838377                            7.351467      -0.069153       1.935339                    0.999396      31.140522      92.163100       0.592823       0.428117      -1.051703      -0.000181       0.022291       0.006020       0.023090       0.009941       0.027379      -0.011731      -0.059508       0.042173      -0.051317       0.018985       0.032331             14.772592      20.561592      -2.909157      -5.882932       8.645433       5.663828      15.110752           0.013150
          132              C      29.016350      17.903445      35.220167       0.272472      37.872484 0.40609492E+03  0.93610393E+04                                10.079020                            6.892879      -0.053565       1.994359                    0.999607      25.718744      72.580907       0.605626       0.438738      -1.053192      -0.086954       0.039882       0.049792       0.107847      -0.003100      -0.039252       0.001990       0.017486       0.099937      -0.032040      -0.025127       0.057167             14.418675      14.189855       0.536074       3.291580      13.003149       8.698221      16.063020           0.027065
          133              C      23.233628      10.951948      29.512090       0.596328      23.246688 0.25347655E+03  0.52601498E+04                                 7.668923                            5.681546      -0.036311       2.049354                    0.999475      22.195647      61.959281       0.618044       0.477558      -1.018042       0.029539       0.032938      -0.036073       0.057085       0.015248       0.090516       0.065858       0.005377       0.067545      -0.099056      -0.026573       0.125629             10.750207      11.280615       3.259264      -6.184530       9.467287      -4.544132      11.502720           0.000045
          134              C      22.365241      34.647410      30.550641      -0.019403      39.002233 0.42439107E+03  0.98177811E+04                                 9.999921                            6.789085       0.065892       2.027048                    0.999316      26.868669      74.136159       0.650087       0.407275      -1.080988      -0.016431      -0.022721       0.024052       0.036942      -0.005496      -0.008393      -0.005965       0.007807      -0.007481      -0.013712       0.002966       0.010746             15.335326      15.576971       5.359319      -9.928899      14.138048      -7.392221      16.290958           0.001826
          135              C      21.320731      10.847741      31.196771      -0.096702      34.978153 0.41562035E+03  0.96417216E+04                                 9.323717                            6.794040       0.069820       1.994050                    0.999627      28.808334      81.708698       0.633954       0.416477      -1.066392      -0.008832      -0.022688       0.016157       0.029220      -0.012088       0.003562      -0.005177      -0.047278      -0.030886      -0.021866      -0.010638       0.032504             12.657197      13.623914       3.447431      -7.690965      11.380777      -4.834123      12.966899           0.000838
          136              C      21.868670      32.604377      31.665376      -0.135839      35.123639 0.41309469E+03  0.95490832E+04                                 9.291549                            6.732573       0.261707       2.061667                    0.999748      28.614059      80.476567       0.643947       0.411475      -1.071797       0.010806       0.011534      -0.009109       0.018242      -0.020307      -0.010340      -0.003082      -0.030930      -0.045908      -0.027324      -0.005925       0.033248             12.735332      13.571000       3.129195      -7.840107      11.464762      -4.881337      13.170235           0.001021
          137              C      18.519877      31.076017      35.327975      -0.051686      47.849908 0.47364044E+03  0.11338216E+05                                11.534391                            7.290818      -0.208321       1.925630                    0.998842      28.474406      81.701105       0.607960       0.420857      -1.064954      -0.066293      -0.033808       0.036129       0.082722       0.020059      -0.018166       0.016563      -0.056969       0.080367      -0.054471       0.015791       0.038680             18.654226      16.161203       0.468077      -4.923776      13.117082     -11.092246      26.684392           0.027244
          138              C      20.789914      33.309361      32.329474       0.097820      38.468466 0.39514706E+03  0.90289915E+04                                10.074516                            6.682684      -0.203995       1.953386                    0.999062      26.001250      72.591568       0.632487       0.423813      -1.064422       0.005326      -0.004977       0.002381       0.007668       0.014010      -0.002768      -0.018193       0.037629       0.044458      -0.036272       0.009957       0.026315             15.700105      16.365252       5.547899      -9.825656      14.744513      -7.788317      15.990549           0.000390
          139              C      13.806861      33.739885      29.628523      -0.094009      35.565861 0.44130431E+03  0.10399112E+05                                 9.479162                            7.038084      -0.008896       1.964809                    0.999522      29.339883      84.053496       0.617513       0.420922      -1.062856       0.026895      -0.000003       0.014693       0.030647       0.021407       0.019337       0.008873       0.032582      -0.058651      -0.026726      -0.017088       0.043814             12.317204      11.127218      -1.687954       5.868306      10.672355      -6.115728      15.152038          -0.000927
          140              C      16.171075      10.408411      30.534829      -0.140735      35.980403 0.41633675E+03  0.96899913E+04                                 9.544333                            6.833738       0.126787       2.015284                    0.999698      29.174947      83.656768       0.625640       0.420633      -1.060730      -0.011629       0.001757      -0.014932       0.019008       0.017558       0.011201       0.000892       0.020564      -0.061961      -0.024163      -0.008468       0.032631             12.784076      11.959777      -2.062898       6.506516      10.749816      -6.537958      15.642636           0.006137
          141              C      13.582059      11.121711      27.861190       0.594538      23.433598 0.25708052E+03  0.53538069E+04                                 7.701584                            5.716356      -0.005100       2.058693                    0.999560      22.262763      62.256597       0.617038       0.476651      -1.018525      -0.026418       0.024830      -0.041594       0.055177      -0.022201      -0.072929       0.080000      -0.005547       0.020813      -0.095505      -0.025830       0.121335             10.473342       9.897498      -2.311439       5.287192       8.681512      -5.040593      12.841014           0.000409
          142              C      14.297805      10.423088      29.016892      -0.019515      39.563850 0.43214507E+03  0.10048455E+05                                10.101878                            6.861671       0.037685       2.017719                    0.999215      27.011809      74.866527       0.644725       0.408565      -1.079495       0.009130      -0.018197       0.025825       0.032885       0.007092       0.010997       0.000989       0.013850      -0.026705      -0.014095      -0.004380       0.018475             14.956346      14.375659      -3.377239       9.059393      11.657415      -7.763304      18.835964           0.008529
          143              C      22.617440      33.355838      30.810099      -0.097999      33.208666 0.38202025E+03  0.87053959E+04                                 9.026984                            6.536873       0.003258       1.978060                    0.999654      28.510663      80.992128       0.640795       0.419455      -1.061076      -0.016029       0.005071       0.014025       0.021894      -0.023184      -0.003624       0.021238       0.020397      -0.013195      -0.033069      -0.000788       0.033857             12.143830      11.790543       3.575258      -6.589704      12.455963      -5.573281      12.184986          -0.001101
          144              C      14.503283      33.097523      30.762664      -0.158016      36.966952 0.45240023E+03  0.10718860E+05                                 9.691980                            7.095907       0.131917       2.008470                    0.999558      29.760580      85.280498       0.619378       0.417373      -1.065914      -0.014628      -0.000652      -0.020593       0.025268       0.021310       0.007755      -0.023577      -0.012753      -0.013357      -0.035135       0.003431       0.031704             12.749208      12.967552      -1.311815       6.933579       9.741059      -5.304012      15.539014           0.009032
          145              C      18.568801      32.448068      33.364431       0.050893      41.697341 0.41240488E+03  0.95273159E+04                                10.504585                            6.788681      -0.092140       1.978794                    0.999410      26.715317      75.066091       0.632675       0.419062      -1.067119      -0.009921      -0.015074      -0.004974       0.018719      -0.009439       0.017253       0.002406      -0.004788      -0.029022      -0.023741       0.005107       0.018635             15.502291      18.573989       0.363070      -0.466512       9.866980      -7.709433      18.065904           0.009920
          146              C      20.577832      34.583810      32.154106      -0.152443      33.815001 0.39549441E+03  0.90910256E+04                                 9.130084                            6.637159       0.157868       2.027751                    0.999684      28.947575      82.595306       0.637938       0.417691      -1.062177       0.022979       0.025397      -0.015750       0.037698      -0.012093      -0.009691       0.012496       0.024120       0.009418      -0.021740      -0.003082       0.024822             12.316238      12.427263       3.900100      -6.689857      12.561077      -5.227869      11.960374           0.002004
          147              C      15.479300      10.970049      29.481186      -0.094720      34.723954 0.40373649E+03  0.93216431E+04                                 9.316710                            6.720202       0.049767       1.989951                    0.999696      28.798219      82.154767       0.632432       0.419467      -1.061827      -0.003834      -0.019196       0.013404       0.023725       0.015016      -0.019561      -0.008631      -0.028844      -0.035583      -0.030142      -0.002669       0.032811             12.455810      13.080026      -2.011141       7.290389       9.217892      -5.201710      15.069513          -0.002484
          148              C      20.623575      31.804972      34.189522      -0.230027      40.800537 0.45726340E+03  0.10898507E+05                                10.376938                            7.147015       0.066703       1.986804                    0.998964      30.557429      88.762799       0.613467       0.418904      -1.061477       0.011835      -0.022120       0.010846       0.027331      -0.006575       0.014119       0.042732      -0.004531      -0.035818      -0.050042       0.007626       0.042415             14.809141      13.223737       2.473545      -3.588826      12.799193      -9.752112      18.404494          -0.001490
          149              C      19.982681      32.485005      33.253748       0.060136      42.731330 0.39845110E+03  0.91222049E+04                                10.692882                            6.664183      -0.144512       1.963251                    0.999011      26.441184      73.858380       0.640076       0.417975      -1.068267       0.009472      -0.002068      -0.022764       0.024743      -0.008439      -0.002773       0.024211      -0.042731      -0.007127      -0.022239      -0.016355       0.038595             16.901808      19.894076       4.790341      -6.487565      12.683436      -9.402383      18.127910           0.013109
          150              C      17.847183      31.775618      34.395795       0.054730      40.304111 0.41042593E+03  0.94933427E+04                                10.317090                            6.822697      -0.146553       1.964445                    0.999301      26.862698      76.131411       0.622606       0.425313      -1.060585      -0.021494      -0.010790      -0.011352       0.026595      -0.000815      -0.002306       0.006962      -0.001560       0.015174      -0.006206      -0.003632       0.009838             15.067342      14.117278      -0.873179       0.404280      10.563962      -8.888038      20.520785           0.003227
          151              C      15.679886      33.722762      31.124180       0.088670      39.387447 0.40790937E+03  0.94012620E+04                                10.234098                            6.777815      -0.167789       1.955901                    0.999271      26.548778      74.603158       0.629269       0.422325      -1.064645      -0.006427       0.005782      -0.014603       0.016970      -0.014230      -0.000514      -0.012785       0.020069       0.053164      -0.029184       0.006612       0.022571             15.369594      14.872573      -3.078575       9.199436      11.872419      -8.088533      19.363790           0.001036
          152              C      16.399057      31.851694      34.321766      -0.114370      38.533794 0.44900072E+03  0.10659061E+05                                 9.998286                            7.124008      -0.025190       1.959036                    0.999495      29.811145      86.586258       0.608697       0.423870      -1.057742       0.019237      -0.000555      -0.019907       0.027688       0.013387      -0.029855      -0.008491       0.020076      -0.039189      -0.031577      -0.009182       0.040759             13.058337      13.018074      -2.068526       3.471213       8.299056      -6.290836      17.857882           0.024120
          153              C      15.690159      32.445132      33.290403      -0.159730      38.487025 0.45871817E+03  0.10906003E+05                                 9.904126                            7.118819       0.137712       2.003789                    0.999677      30.053128      86.259357       0.621849       0.414287      -1.067923       0.005027      -0.004733      -0.002324       0.007285       0.008778      -0.012003      -0.007129       0.058713      -0.032244      -0.027298      -0.012071       0.039369             13.056708      11.856414      -1.891964       3.660587       8.830110      -7.014110      18.483601          -0.005665
          154              C      16.472441      33.093365      32.217353       0.077864      45.468131 0.44015939E+03  0.10301851E+05                                11.158049                            6.999245      -0.087226       1.976812                    0.999158      26.791600      74.971440       0.627014       0.417372      -1.071679       0.005061      -0.013578       0.006502       0.015882       0.010999       0.001375      -0.011282      -0.018858      -0.002631      -0.016792      -0.002925       0.019717             17.286262      19.496566      -4.710047       9.083815      10.534014      -8.710794      21.828206           0.033902
          155              C      17.864306      33.080400      32.337380      -0.195195      43.118094 0.47302872E+03  0.11412409E+05                                10.823596                            7.341392      -0.064657       1.936558                    0.999394      31.141256      92.119309       0.594177       0.427268      -1.052338       0.000151      -0.022224       0.005017       0.022784       0.010907      -0.027706       0.012613      -0.058900       0.040707      -0.051678       0.018901       0.032776             14.751195      20.527057      -2.899905       5.866270       8.634880      -5.657494      15.091648           0.013286
          156              C      19.906850      31.019755      35.220167       0.273609      37.817113 0.40539770E+03  0.93410426E+04                                10.070652                            6.887698      -0.054906       1.994295                    0.999600      25.695195      72.501472       0.605751       0.438832      -1.053125       0.086353      -0.038456       0.049503       0.106706      -0.004043       0.038621      -0.002350       0.016881       0.100616      -0.032095      -0.024644       0.056738             14.406359      14.182077       0.539270      -3.294018      12.989698      -8.688090      16.047302           0.027177
          157              C      25.740452      23.233628      11.544084       0.593759      23.271127 0.25380618E+03  0.52684114E+04                                 7.672055                            5.683765      -0.030743       2.050678                    0.999464      22.211154      61.999770       0.618198       0.477311      -1.018230      -0.031482       0.031632      -0.035773       0.057196      -0.015788      -0.065764       0.091279      -0.006589       0.067601      -0.099236      -0.027270       0.126506             10.754532       9.471006      -3.260691       4.546386      11.284886      -6.187163      11.507704           0.001050
          158              C      26.506590      22.365241      12.582635      -0.015173      38.911115 0.42320679E+03  0.97845157E+04                                 9.990153                            6.783593       0.064741       2.027284                    0.999354      26.823517      74.013323       0.649712       0.407754      -1.080563       0.023107      -0.016980       0.023882       0.037318       0.005699       0.006451      -0.009089      -0.005927      -0.009103      -0.014647       0.003932       0.010715             15.316118      14.122010      -5.349216       7.380580      15.556793      -9.913847      16.269552           0.001476
          159              C      25.844659      21.320731      13.228765      -0.098446      35.035423 0.41648778E+03  0.96669241E+04                                 9.333209                            6.800740       0.074585       1.994936                    0.999600      28.838579      81.817147       0.633693       0.416429      -1.066418       0.022862      -0.009794       0.016661       0.029936       0.011103       0.004725       0.003733       0.048130      -0.032452      -0.021761      -0.010829       0.032589             12.670464      11.389721      -3.451152       4.838607      13.639930      -7.701158      12.981741          -0.001057
          160              C      28.549623      21.868670      13.697370      -0.136104      35.130416 0.41313512E+03  0.95507544E+04                                 9.296127                            6.735765       0.260449       2.061305                    0.999739      28.611797      80.487158       0.643350       0.411825      -1.071513      -0.011135       0.010483      -0.008064       0.017289       0.022239       0.001689      -0.010186       0.030628      -0.046001      -0.027407      -0.007478       0.034885             12.741752      11.468558      -3.131363       4.883431      13.579486      -7.845007      13.177213           0.002157
          161              C      30.077983      18.519877      17.359969      -0.052888      47.902309 0.47430621E+03  0.11358445E+05                                11.544013                            7.297327      -0.207435       1.925524                    0.998849      28.491106      81.771615       0.607500       0.421017      -1.064824       0.034839      -0.065326       0.037977       0.083207      -0.021227      -0.016625      -0.018614       0.056609       0.075772      -0.054683       0.016836       0.037847             18.667525      13.127180      -0.463889      11.100310      16.173335      -4.921181      26.702060           0.027170
          162              C      27.844639      20.789914      14.361468       0.096974      38.471074 0.39521139E+03  0.90302883E+04                                10.073074                            6.681739      -0.207361       1.952417                    0.999060      26.002005      72.578786       0.632781       0.423624      -1.064604       0.006501       0.004680       0.001928       0.008239      -0.013358       0.017728      -0.003216      -0.037192       0.044276      -0.035450       0.009376       0.026074             15.696408      14.741953      -5.546229       7.785247      16.362303      -9.822809      15.984968           0.000350
          163              C      27.414115      13.806861      11.660517      -0.094096      35.560294 0.44128082E+03  0.10398054E+05                                 9.475997                            7.036279       0.000209       1.967586                    0.999516      29.343493      84.052149       0.617827       0.420729      -1.063015       0.000202       0.026635       0.015171       0.030653      -0.020784      -0.008796       0.018943      -0.033475      -0.059336      -0.026680      -0.016791       0.043470             12.311667      10.667558       1.685436       6.111214      11.123896       5.864876      15.143546          -0.000924
          164              C      26.283989      16.171075      12.566823      -0.144482      36.068458 0.41757235E+03  0.97256428E+04                                 9.555775                            6.840865       0.127456       2.014946                    0.999663      29.226606      83.825907       0.625746       0.420263      -1.060997      -0.002882      -0.011922      -0.015287       0.019600      -0.015654      -0.001349       0.011257      -0.017661      -0.062877      -0.024230      -0.006344       0.030573             12.800914      10.761204       2.065971       6.545007      11.978814       6.517886      15.662724           0.006131
          165              C      25.570689      13.582059       9.893184       0.593159      23.460996 0.25740797E+03  0.53625739E+04                                 7.709460                            5.721324      -0.010442       2.056711                    0.999492      22.275628      62.313059       0.616527       0.476873      -1.018361      -0.025616      -0.025605      -0.042013       0.055470       0.021001      -0.079800      -0.073263       0.005643       0.020013      -0.096231      -0.024497       0.120728             10.486205       8.691234       2.316081       5.048205       9.909447       5.295751      12.857935           0.000404
          166              C      26.269312      14.297805      11.048886      -0.017607      39.512732 0.43150582E+03  0.10029748E+05                                10.093548                            6.856461       0.038450       2.018178                    0.999213      26.990291      74.789403       0.644998       0.408549      -1.079519       0.017655       0.008987       0.025699       0.032449      -0.007499      -0.001032       0.012171      -0.014757      -0.025842      -0.014810      -0.004884       0.019695             14.942983      11.647283       3.374038       7.755648      14.362978       9.050499      18.818689           0.008517
          167              C      27.798162      22.617440      12.842093      -0.101040      33.279784 0.38306676E+03  0.87345196E+04                                 9.034544                            6.541991       0.010336       1.979622                    0.999655      28.554103      81.118918       0.641158       0.418964      -1.061471      -0.003756      -0.017632       0.015950       0.024070       0.020702      -0.020984      -0.003911      -0.020699      -0.008229      -0.031655       0.000162       0.031493             12.154115      12.466865      -3.578829       5.578674      11.800191      -6.595322      12.195289           0.000987
          168              C      28.056477      14.503283      12.794658      -0.155181      36.945345 0.45202689E+03  0.10708676E+05                                 9.693462                            7.097238       0.130202       2.008056                    0.999577      29.740800      85.241182       0.618712       0.417874      -1.065507       0.001112      -0.015393      -0.020087       0.025332      -0.024071       0.024721       0.007486       0.013724      -0.015825      -0.037552       0.002748       0.034804             12.750717       9.741523       1.311395       5.303423      12.970827       6.934736      15.539800           0.009018
          169              C      28.705932      18.568801      15.396425       0.050134      41.707911 0.41263093E+03  0.95331517E+04                                10.501730                            6.787566      -0.083674       1.981187                    0.999357      26.725830      75.080238       0.633190       0.418695      -1.067430       0.014261      -0.009351      -0.005617       0.017955       0.009494      -0.002546       0.017658       0.004861      -0.027328      -0.023978       0.005256       0.018722             15.495198       9.861031      -0.361147       7.701892      18.572682      -0.463269      18.051881           0.009903
          170              C      26.570190      20.577832      14.186100      -0.150855      33.750878 0.39459196E+03  0.90652960E+04                                 9.119456                            6.629978       0.160042       2.028817                    0.999707      28.915868      82.487910       0.638212       0.417741      -1.062123      -0.025059       0.023164      -0.014564       0.037103       0.013304      -0.012729      -0.010005      -0.024630       0.004804      -0.022094      -0.004007       0.026101             12.298697      12.542200      -3.889360       5.215920      12.410425      -6.679919      11.943465           0.000620
          171              C      25.722351      15.479300      11.513180      -0.095751      34.762664 0.40422397E+03  0.93357753E+04                                 9.326035                            6.726501       0.049407       1.989742                    0.999686      28.809264      82.200700       0.631815       0.419747      -1.061643       0.020779      -0.002535       0.014218       0.025305      -0.012838       0.008813      -0.019435       0.029838      -0.033183      -0.029821      -0.001447       0.031268             12.470878       9.222607       2.017158       5.205188      13.100841       7.305883      15.089185          -0.002482
          172              C      29.349028      20.623575      16.221516      -0.228685      40.803130 0.45726060E+03  0.10898693E+05                                10.381550                            7.150395       0.010020       1.972473                    0.999217      30.546033      88.737895       0.612869       0.419303      -1.061199       0.022059       0.011742       0.010160       0.026976       0.005970      -0.041763       0.013235       0.004089      -0.034472      -0.048515       0.007145       0.041370             14.816627      12.809007      -2.474194       9.760931      13.222567      -3.589299      18.418306          -0.001457
          173              C      28.668995      19.982681      15.285742       0.059576      42.701184 0.39815079E+03  0.91130848E+04                                10.686531                            6.660466      -0.148829       1.962150                    0.999074      26.430137      73.804502       0.640465       0.417824      -1.068425       0.001840       0.009260      -0.022663       0.024551       0.007441      -0.024554      -0.002655       0.043940      -0.006421      -0.022387      -0.016655       0.039042             16.889869      12.674522      -4.786479       9.394111      19.882040      -6.481437      18.113045           0.013053
          174              C      29.378382      17.847183      16.427789       0.058314      40.188633 0.40912543E+03  0.94564846E+04                                10.302019                            6.814858      -0.147182       1.964848                    0.999292      26.816066      75.991155       0.622507       0.425685      -1.060271       0.010573      -0.021558      -0.012045       0.026863       0.002040      -0.005594      -0.002488       0.000978       0.015766      -0.005394      -0.003689       0.009083             15.039655      10.545875       0.875510       8.868724      14.093776       0.409519      20.479313           0.003233
          175              C      27.431238      15.679886      13.156174       0.090397      39.299294 0.40689256E+03  0.93716908E+04                                10.219604                            6.769445      -0.168851       1.955934                    0.999280      26.510422      74.463560       0.629666       0.422336      -1.064671      -0.006702      -0.005816      -0.014674       0.017149       0.014130       0.012815      -0.000193      -0.017741       0.050298      -0.027989       0.005878       0.022112             15.344583      11.854549       3.070798       8.072751      14.850269       9.181906      19.328930           0.001030
          176              C      29.302306      16.399057      16.353760      -0.118374      38.694556 0.45137728E+03  0.10729546E+05                                10.025204                            7.143329      -0.032073       1.956033                    0.999527      29.884725      86.854701       0.607815       0.423929      -1.057714      -0.000191       0.020320      -0.021544       0.029616      -0.012650       0.007554      -0.029214      -0.019849      -0.036411      -0.030500      -0.008871       0.039371             13.094155       8.320618       2.078729       6.307710      13.055179       3.489183      17.906670           0.024091
          177              C      28.708868      15.690159      15.322397      -0.159624      38.438620 0.45811366E+03  0.10887659E+05                                 9.894487                            7.113393       0.138739       2.004504                    0.999660      30.033403      86.177155       0.622204       0.414202      -1.068015       0.004847       0.006125      -0.001486       0.007951      -0.008824       0.007031      -0.013039      -0.056041      -0.026136      -0.026693      -0.011250       0.037943             13.040639       8.819059       1.889001       7.001819      11.846670       3.655019      18.456187          -0.005656
          178              C      28.060635      16.472441      14.249347       0.077898      45.442405 0.43986302E+03  0.10293519E+05                                11.155835                            6.998021      -0.087614       1.976471                    0.999223      26.780943      74.944560       0.626896       0.417508      -1.071557       0.013399       0.005811       0.006968       0.016181      -0.011017       0.010578       0.001822       0.017594      -0.002413      -0.016604      -0.002076       0.018679             17.283292      10.533696       4.711706       8.711104      19.488454       9.085673      21.827726           0.033849
          179              C      28.073600      17.864306      14.369374      -0.197176      43.281182 0.47508095E+03  0.11475052E+05                                10.856558                            7.362590      -0.070993       1.934039                    0.999379      31.195193      92.350567       0.592644       0.427883      -1.051894       0.023329      -0.001291       0.005215       0.023940      -0.010292      -0.013488      -0.027546       0.058831       0.040532      -0.051447       0.017743       0.033705             14.800170       8.659719       2.918937       5.674255      20.602314       5.901550      15.138477           0.013231
          180              C      30.134245      19.906850      17.252161       0.274156      37.819766 0.40545839E+03  0.93430290E+04                                10.071099                            6.888286      -0.054423       1.994215                    0.999597      25.699271      72.521299       0.605700       0.438841      -1.053093       0.039691       0.086996       0.050371       0.108079       0.004020       0.003201       0.040052      -0.017033       0.103700      -0.033104      -0.025607       0.058711             14.405161      12.991620      -0.534595       8.688497      14.178139      -3.287065      16.045726           0.027191
          181              C      23.182748      25.689572      11.544084       0.595692      23.246896 0.25350179E+03  0.52606201E+04                                 7.667501                            5.680870      -0.026397       2.052226                    0.999469      22.197315      61.956523       0.618259       0.477397      -1.018164       0.032043      -0.031077      -0.036595       0.057721      -0.015796       0.064823      -0.091882      -0.006381       0.066866      -0.099278      -0.027072       0.126350             10.746740       9.464849      -3.257143      -4.542194      11.276551       6.181400      11.498819           0.000039
          182              C      22.416610      26.557959      12.582635      -0.016777      38.940933 0.42360615E+03  0.97956669E+04                                 9.993166                            6.785422       0.064114       2.026864                    0.999327      26.838554      74.052397       0.649848       0.407589      -1.080716      -0.023786       0.016857       0.024194       0.037885       0.004912      -0.006644       0.008621      -0.006405      -0.011250      -0.014267       0.003854       0.010413             15.321434      14.126734      -5.352264      -7.384094      15.561991       9.917789      16.275577           0.001818
          183              C      23.078541      27.602469      13.228765      -0.098602      35.018446 0.41625806E+03  0.96600762E+04                                 9.329724                            6.798591       0.070079       1.993800                    0.999594      28.830214      81.781928       0.633843       0.416396      -1.066460      -0.022761       0.009193       0.015953       0.029276       0.011501      -0.005369      -0.004124       0.045507      -0.030891      -0.021107      -0.010453       0.031559             12.664794      11.385268      -3.449263      -4.836140      13.633338       7.696843      12.975774           0.000843
          184              C      20.373577      27.054530      13.697370      -0.138042      35.177647 0.41385111E+03  0.95712402E+04                                 9.302747                            6.740408       0.256733       2.060102                    0.999747      28.638028      80.571764       0.643313       0.411680      -1.071631       0.010198      -0.010224      -0.008056       0.016536       0.021148      -0.002002       0.009138       0.032078      -0.048985      -0.026523      -0.008288       0.034811             12.751527      11.476565      -3.134601      -4.887789      13.590082       7.851851      13.187934           0.001010
          185              C      18.845217       5.941723      17.359969      -0.048833      47.572978 0.47085685E+03  0.11252713E+05                                11.485289                            7.265571      -0.201653       1.928773                    0.998827      28.379596      81.307263       0.609615       0.420419      -1.065447      -0.034187       0.066044       0.036075       0.082655      -0.018935       0.016292       0.018322       0.057108       0.076050      -0.053340       0.015577       0.037763             18.558824      13.050356      -0.459612     -11.026408      16.087592       4.888214      26.538525           0.027096
          186              C      21.078561      28.133286      14.361468       0.099252      38.411676 0.39453529E+03  0.90110207E+04                                10.063787                            6.676612      -0.202162       1.954406                    0.999075      25.977696      72.496593       0.632937       0.423699      -1.064553      -0.005694      -0.005032       0.002415       0.007974      -0.014375      -0.018481       0.003520      -0.037099       0.043040      -0.036115       0.009070       0.027045             15.679184      14.727219      -5.538558      -7.775361      16.343684       9.810050      15.966650           0.000389
          187              C      21.509085      10.654739      11.660517      -0.094108      35.593004 0.44176258E+03  0.10412612E+05                                 9.484238                            7.042217      -0.005028       1.965696                    0.999533      29.353623      84.103780       0.617269       0.420980      -1.062819      -0.000672      -0.026478       0.014365       0.030131      -0.021817       0.008203      -0.019463      -0.033838      -0.061682      -0.027502      -0.017203       0.044705             12.324019      10.679918       1.689845      -6.121841      11.130247      -5.870244      15.161892          -0.002389
          188              C      22.639211       8.290525      12.566823      -0.143970      36.084301 0.41777403E+03  0.97317621E+04                                 9.563233                            6.846701       0.123337       2.013877                    0.999704      29.221609      83.824651       0.624890       0.420778      -1.060646       0.002075       0.012223      -0.015661       0.019974      -0.015156       0.000616      -0.011002      -0.020908      -0.062946      -0.024162      -0.006700       0.030862             12.812764      10.774693       2.073036      -6.557959      11.981517      -6.521804      15.682082           0.007300
          189              C      23.352511      10.879541       9.893184       0.594554      23.409703 0.25677951E+03  0.53460380E+04                                 7.697613                            5.713654      -0.008889       2.057794                    0.999532      22.248229      62.209734       0.617072       0.476759      -1.018455       0.025248       0.025449      -0.042552       0.055639       0.021899       0.079492       0.072859       0.006646       0.022289      -0.095074      -0.025813       0.120887             10.467646       8.678230       2.309659      -5.038385       9.890623      -5.282858      12.834086           0.000909
          190              C      22.653888      10.163795      11.048886      -0.016695      39.483588 0.43111546E+03  0.10019151E+05                                10.092605                            6.856117       0.031429       2.016143                    0.999241      26.972870      74.753541       0.644577       0.408878      -1.079222      -0.017856      -0.010484       0.026449       0.033590      -0.008638       0.000324      -0.011761      -0.015621      -0.026487      -0.015152      -0.005086       0.020238             14.941812      11.647598       3.374103      -7.756440      14.359677      -9.048732      18.818162           0.008566
          191              C      21.125038      26.305760      12.842093      -0.099248      33.243752 0.38258374E+03  0.87208252E+04                                 9.028786                            6.538317       0.011712       1.980165                    0.999689      28.534159      81.051942       0.641266       0.419022      -1.061426       0.004316       0.017959       0.015862       0.024347       0.019623       0.020228       0.004732      -0.019604      -0.008068      -0.029926      -0.000735       0.030662             12.145202      12.458108      -3.575205      -5.573679      11.791484       6.589602      12.186014          -0.001100
          192              C      20.866723       9.958317      12.794658      -0.156030      36.868452 0.45095627E+03  0.10676076E+05                                 9.674061                            7.083675       0.135292       2.010020                    0.999595      29.718406      85.124553       0.620033       0.417267      -1.065985      -0.000329       0.015098      -0.020561       0.025511      -0.022570      -0.024233      -0.008136       0.014109      -0.015444      -0.036651       0.003326       0.033326             12.722028       9.727470       1.303992      -5.294775      12.935479      -6.910210      15.503133           0.007609
          193              C      20.217268       5.892799      15.396425       0.049540      41.703712 0.41260629E+03  0.95322352E+04                                10.499289                            6.786284      -0.086024       1.980655                    0.999336      26.729552      75.084049       0.633414       0.418562      -1.067538      -0.014152       0.009764      -0.005026       0.017913       0.009943       0.003008      -0.018275       0.003998      -0.026926      -0.024682       0.005312       0.019369             15.490015       9.856494      -0.360470      -7.696509      18.571108       0.462379      18.042442           0.009916
          194              C      22.353010      28.345368      14.186100      -0.151785      33.807251 0.39538858E+03  0.90882120E+04                                 9.129635                            6.637076       0.155377       2.026964                    0.999711      28.944770      82.592315       0.637810       0.417793      -1.062086       0.025314      -0.023134      -0.015310       0.037555       0.011410       0.012146       0.010006      -0.024799       0.009039      -0.021414      -0.003239       0.024652             12.313662      12.557827      -3.896897      -5.224391      12.425269       6.688574      11.957890           0.002000
          195              C      23.200849       8.982300      11.513180      -0.096800      34.782409 0.40451443E+03  0.93444257E+04                                 9.330193                            6.729671       0.040540       1.987147                    0.999691      28.818564      82.243381       0.631542       0.419841      -1.061554      -0.019793       0.002157       0.014464       0.024609      -0.013167      -0.008440       0.019912       0.028969      -0.036811      -0.030467      -0.001126       0.031593             12.476285       9.229747       2.018271      -5.210208      13.102696      -7.306182      15.096412          -0.000277
          196              C      19.574172      28.299625      16.221516      -0.229683      40.845959 0.45777693E+03  0.10914710E+05                                10.391610                            7.156670       0.008880       1.971942                    0.999188      30.560790      88.812653       0.612278       0.419565      -1.060971      -0.022233      -0.010145       0.011683       0.027088       0.006319       0.042771      -0.013460       0.004401      -0.034751      -0.049614       0.007207       0.042407             14.832314      12.823071      -2.476763      -9.772964      13.234293       3.593143      18.439578          -0.001479
          197              C      20.254205      28.940519      15.285742       0.059853      42.671899 0.39788946E+03  0.91049827E+04                                10.679200                            6.656456      -0.142060       1.964389                    0.999019      26.420942      73.753667       0.640965       0.417595      -1.068645      -0.002872      -0.009482      -0.022632       0.024705       0.008701       0.024434       0.001133       0.043922      -0.009754      -0.023467      -0.015675       0.039142             16.876153      12.663710      -4.781349      -9.384374      19.868783       6.474412      18.095967           0.013037
          198              C      19.544818       6.614417      16.427789       0.053613      40.373653 0.41128293E+03  0.95182795E+04                                10.329699                            6.830993      -0.147773       1.963656                    0.999301      26.888549      76.229131       0.622057       0.425460      -1.060477      -0.009594       0.020332      -0.013573       0.026261       0.001327       0.007085       0.002790       0.001657       0.016279      -0.006249      -0.004171       0.010420             15.085991      10.575493       0.876095      -8.899407      14.135265      -0.407241      20.547213           0.003215
          199              C      21.491962       8.781714      13.156174       0.089830      39.340770 0.40731178E+03  0.93840929E+04                                10.228348                            6.773929      -0.169159       1.955653                    0.999333      26.523781      74.520576       0.629296       0.422460      -1.064556       0.006546       0.005848      -0.015297       0.017636       0.012514      -0.012950       0.000555      -0.018112       0.049246      -0.026924       0.005397       0.021527             15.361695      11.865896       3.077254      -8.084270      14.864848      -9.194791      19.354340           0.001002
          200              C      19.620894       8.062543      16.353760      -0.113472      38.428748 0.44762992E+03  0.10617853E+05                                 9.976357                            7.109714      -0.021863       1.960321                    0.999541      29.773593      86.427401       0.609778       0.423464      -1.058050       0.001364      -0.020628      -0.022091       0.030255      -0.011551      -0.008555       0.028379      -0.021410      -0.037505      -0.029825      -0.009102       0.038926             13.027015       8.280062       2.057375      -6.274965      12.984956      -3.451442      17.816026           0.023959
          201              C      20.214332       8.771441      15.322397      -0.161040      38.531255 0.45943210E+03  0.10927295E+05                                 9.912842                            7.125559       0.135594       2.002963                    0.999662      30.071123      86.329895       0.621394       0.414427      -1.067826      -0.004407      -0.005278      -0.003313       0.007632      -0.009445      -0.007490       0.013693      -0.057956      -0.032010      -0.027239      -0.012865       0.040104             13.068811       8.838516       1.893118      -7.022658      11.862676      -3.663070      18.505240          -0.005651
          202              C      20.862565       7.989159      14.249347       0.078544      45.400269 0.43939785E+03  0.10279782E+05                                11.148608                            6.993677      -0.087098       1.977012                    0.999211      26.768179      74.895335       0.627185       0.417431      -1.071620      -0.013013      -0.006232       0.006138       0.015680      -0.010087      -0.011082      -0.002433       0.017045      -0.004202      -0.016358      -0.002015       0.018373             17.271030      10.526097       4.707099      -8.703681      19.475633      -9.077385      21.811359           0.033761
          203              C      20.849600       6.597294      14.369374      -0.197568      43.313185 0.47539961E+03  0.11485015E+05                                10.864807                            7.367237      -0.072251       1.933771                    0.999431      31.199237      92.380633       0.592177       0.428136      -1.051707      -0.023636       0.000812       0.005933       0.024383      -0.009729       0.013043       0.026634       0.060059       0.042967      -0.051182       0.017527       0.033655             14.813352       8.665920       2.922760      -5.678476      20.623401      -5.909723      15.150735           0.013209
          204              C      18.788955      29.016350      17.252161       0.272063      37.884581 0.40623808E+03  0.93647980E+04                                10.079602                            6.893011      -0.054924       1.993904                    0.999582      25.722720      72.584629       0.605787       0.438600      -1.053316      -0.039374      -0.087412       0.050426       0.108323       0.005141      -0.002428      -0.039516      -0.018228       0.103413      -0.033229      -0.025099       0.058328             14.419654      13.002722      -0.536805      -8.698166      14.192551       3.293227      16.063688           0.027076
          205              C      13.458772      10.951948      24.391928       0.593759      23.271160 0.25380643E+03  0.52684184E+04                                 7.672065                            5.683769      -0.030746       2.050677                    0.999464      22.211172      61.999853       0.618197       0.477311      -1.018230      -0.031632       0.031482       0.035773       0.057196      -0.015787       0.091279      -0.065764       0.006589       0.067600      -0.099237      -0.027269       0.126506             10.754558      11.284912      -3.260706      -6.187185       9.471026       4.546404      11.507736           0.001050
          206              C      14.327159      10.185810      23.353377      -0.015175      38.911242 0.42320804E+03  0.97845526E+04                                 9.990175                            6.783603       0.064738       2.027283                    0.999354      26.823567      74.013511       0.649712       0.407754      -1.080563       0.016981      -0.023108      -0.023882       0.037318       0.005700      -0.009091       0.006452       0.005927      -0.009103      -0.014649       0.003933       0.010716             15.316174      15.556847      -5.349251      -9.913893      14.122055       7.380620      16.269618           0.001466
          207              C      15.371669      10.847741      22.707247      -0.098447      35.035528 0.41648922E+03  0.96669660E+04                                 9.333227                            6.800752       0.074579       1.994933                    0.999600      28.838637      81.817353       0.633692       0.416429      -1.066418       0.009794      -0.022863      -0.016660       0.029936       0.011103       0.003733       0.004726      -0.048131      -0.032453      -0.021761      -0.010829       0.032590             12.670497      13.639965      -3.451167      -7.701183      11.389747       4.838626      12.981780          -0.001056
          208              C      14.823730       8.142777      22.238642      -0.136106      35.130548 0.41313665E+03  0.95507998E+04                                 9.296153                            6.735780       0.260439       2.061301                    0.999739      28.611852      80.487385       0.643349       0.411826      -1.071513      -0.010483       0.011135       0.008063       0.017289       0.022238      -0.010187       0.001689      -0.030629      -0.046000      -0.027407      -0.007478       0.034885             12.741806      13.579545      -3.131390      -7.845053      11.468595       4.883461      13.177278           0.002145
          209              C      18.172523       6.614417      18.576043      -0.052896      47.902833 0.47431116E+03  0.11358597E+05                                11.544100                            7.297368      -0.207440       1.925520                    0.998849      28.491292      81.772363       0.607497       0.421018      -1.064824       0.065330      -0.034838      -0.037980       0.083212      -0.021225      -0.018616      -0.016621      -0.056603       0.075770      -0.054680       0.016837       0.037843             18.667700      16.173496      -0.463884      -4.921233      13.127289      11.100412      26.702316           0.027044
          210              C      15.902486       8.847761      21.574544       0.096978      38.471122 0.39521145E+03  0.90302920E+04                                10.073092                            6.681745      -0.207373       1.952413                    0.999060      26.002011      72.578870       0.632779       0.423625      -1.064604      -0.004679      -0.006501      -0.001928       0.008239      -0.013358      -0.003215       0.017728       0.037193       0.044276      -0.035450       0.009377       0.026073             15.696462      16.362360      -5.546264      -9.822858      14.741989       7.785285      15.985036           0.000348
          211              C      22.885539       9.278285      24.275495      -0.094096      35.560619 0.44128466E+03  0.10398170E+05                                 9.476060                            7.036312       0.000181       1.967575                    0.999516      29.343624      84.052691       0.617825       0.420729      -1.063015      -0.026625      -0.000197      -0.015179       0.030648      -0.020788       0.018938      -0.008789       0.033490      -0.059307      -0.026666      -0.016804       0.043470             12.311778      11.123969       1.685474       5.864945      10.667648       6.111301      15.143718          -0.002388
          212              C      20.521325      10.408411      23.369189      -0.144471      36.068020 0.41756617E+03  0.97254634E+04                                 9.555716                            6.840825       0.127442       2.014946                    0.999663      29.226315      83.824936       0.625746       0.420265      -1.060996       0.011933       0.002887       0.015272       0.019595      -0.015635       0.011257      -0.001346       0.017684      -0.062961      -0.024251      -0.006325       0.030576             12.800835      11.978723       2.065953       6.517835      10.761145       6.544973      15.662638           0.007289
          213              C      23.110341      11.121711      26.042828       0.593158      23.460936 0.25740723E+03  0.53625564E+04                                 7.709449                            5.721316      -0.010457       2.056707                    0.999491      22.275655      62.313194       0.616528       0.476873      -1.018361       0.025585       0.025615       0.042028       0.055471       0.021030      -0.073256      -0.079796      -0.005617       0.019824      -0.096228      -0.024494       0.120722             10.486193       9.909452       2.316070       5.295761       8.691197       5.048178      12.857929           0.000911
          214              C      22.394595      10.423088      24.887126      -0.017608      39.512863 0.43150660E+03  0.10029775E+05                                10.093584                            6.856475       0.038425       2.018170                    0.999213      26.990316      74.789599       0.644995       0.408550      -1.079518      -0.009071      -0.017738      -0.025602       0.032441      -0.007581       0.012151      -0.001060       0.014741      -0.025363      -0.014704      -0.004978       0.019681             14.943063      14.363037       3.374060       9.050559      11.647336       7.755704      18.818816           0.008556
          215              C      14.074960       8.894238      23.093919      -0.101042      33.279927 0.38306846E+03  0.87345691E+04                                 9.034573                            6.542008       0.010330       1.979619                    0.999655      28.554174      81.119200       0.641156       0.418964      -1.061471       0.017632       0.003756      -0.015950       0.024071       0.020702      -0.003911      -0.020984       0.020699      -0.008230      -0.031656       0.000162       0.031494             12.154168      11.800241      -3.578858      -6.595360      12.466915       5.578709      12.195349           0.000988
          216              C      22.189117       8.635923      23.141354      -0.155191      36.945881 0.45203386E+03  0.10708885E+05                                 9.693550                            7.097287       0.130212       2.008055                    0.999577      29.741081      85.242229       0.618711       0.417874      -1.065507       0.015403      -0.001106       0.020077       0.025329      -0.024060       0.007495       0.024731      -0.013716      -0.015916      -0.037559       0.002753       0.034806             12.750867      12.970946       1.311436       6.934839       9.741632       5.303520      15.540024           0.007593
          217              C      18.123599       7.986468      20.539587       0.050147      41.707678 0.41262806E+03  0.95330722E+04                                10.501712                            6.787555      -0.083693       1.981182                    0.999357      26.725713      75.079940       0.633188       0.418696      -1.067429       0.009350      -0.014261       0.005617       0.017954       0.009494       0.017656      -0.002551      -0.004866      -0.027331      -0.023980       0.005260       0.018719             15.495177      18.572677      -0.361162      -0.463297       9.861007       7.701870      18.051846           0.009891
          218              C      16.114568      10.122210      21.749912      -0.150855      33.750876 0.39459190E+03  0.90652931E+04                                 9.119451                            6.629974       0.160043       2.028817                    0.999707      28.915862      82.487851       0.638213       0.417741      -1.062123      -0.023164       0.025059       0.014564       0.037103       0.013305      -0.010006      -0.012729       0.024632       0.004803      -0.022094      -0.004008       0.026101             12.298697      12.410422      -3.889366      -6.679922      12.542197       5.215926      11.943470           0.000612
          219              C      21.213100      10.970049      24.422832      -0.095757      34.762849 0.40422638E+03  0.93358495E+04                                 9.326084                            6.726532       0.049395       1.989738                    0.999686      28.809366      82.201211       0.631812       0.419748      -1.061642       0.002552      -0.020769      -0.014229       0.025305      -0.012840      -0.019434       0.008812      -0.029842      -0.033156      -0.029819      -0.001448       0.031267             12.470950      13.100899       2.017166       7.305920       9.222667       5.205231      15.089283          -0.000275
          220              C      16.068825       7.343372      19.714496      -0.228683      40.803194 0.45726098E+03  0.10898706E+05                                10.381561                            7.150398       0.010023       1.972473                    0.999217      30.546073      88.738079       0.612869       0.419303      -1.061198      -0.011741      -0.022060      -0.010162       0.026977       0.005970       0.013235      -0.041763      -0.004090      -0.034476      -0.048515       0.007145       0.041370             14.816657      13.222612      -2.474213      -3.589330      12.809020       9.760946      18.418338          -0.001446
          221              C      16.709719       8.023405      20.650270       0.059566      42.701436 0.39815314E+03  0.91131502E+04                                10.686560                            6.660477      -0.148822       1.962152                    0.999074      26.430230      73.804756       0.640466       0.417822      -1.068426      -0.009259      -0.001839       0.022664       0.024551       0.007440      -0.002655      -0.024551      -0.043936      -0.006422      -0.022384      -0.016654       0.039038             16.889939      19.882128      -4.786513      -6.481490      12.674564       9.394152      18.113125           0.012976
          222              C      18.845217       7.314018      19.508223       0.058322      40.188559 0.40912388E+03  0.94564445E+04                                10.302025                            6.814856      -0.147204       1.964842                    0.999292      26.816028      75.991157       0.622506       0.425686      -1.060270       0.021559      -0.010571       0.012044       0.026862       0.002039      -0.002490      -0.005595      -0.000985       0.015770      -0.005392      -0.003693       0.009085             15.039675      14.093816       0.875514       0.409524      10.545874       8.868724      20.479334           0.003221
          223              C      21.012514       9.261162      22.779838       0.090400      39.299261 0.40689167E+03  0.93716662E+04                                10.219608                            6.769443      -0.168851       1.955934                    0.999280      26.510383      74.463465       0.629665       0.422336      -1.064671       0.005818       0.006708       0.014672       0.017150       0.014131      -0.000192       0.012816       0.017736       0.050275      -0.027986       0.005878       0.022108             15.344615      14.850275       3.070812       9.181933      11.854568       8.072784      19.329002           0.001000
          224              C      20.293343       7.390094      19.582252      -0.118398      38.695644 0.45139096E+03  0.10729959E+05                                10.025390                            7.143436      -0.032087       1.956023                    0.999527      29.885266      86.856791       0.607811       0.423929      -1.057714      -0.020321       0.000191       0.021543       0.029616      -0.012650      -0.029212       0.007564       0.019869      -0.036406      -0.030495      -0.008883       0.039378             13.094440      13.055436       2.078794       3.489308       8.320782       6.307872      17.907104           0.023933
          225              C      21.002241       7.983532      20.613615      -0.159626      38.439120 0.45811903E+03  0.10887825E+05                                 9.894579                            7.113436       0.138728       2.004497                    0.999660      30.033643      86.178152       0.622202       0.414202      -1.068014      -0.006125      -0.004846       0.001485       0.007950      -0.008826      -0.013042       0.007031       0.056045      -0.026145      -0.026695      -0.011254       0.037949             13.040796      11.846799       1.889043       3.655106       8.819150       7.001921      18.456440          -0.005648
          226              C      20.219959       8.631765      21.686665       0.077898      45.442312 0.43986165E+03  0.10293478E+05                                11.155821                            6.998010      -0.087607       1.976474                    0.999223      26.780901      74.944406       0.626896       0.417507      -1.071557      -0.005815      -0.013403      -0.006964       0.016185      -0.011025       0.001824       0.010578      -0.017593      -0.002393      -0.016613      -0.002069       0.018682             17.283293      19.488427       4.711700       9.085676      10.533692       8.711114      21.827760           0.033708
          227              C      18.828094       8.618800      21.566638      -0.197184      43.281159 0.47508100E+03  0.11475052E+05                                10.856555                            7.362591      -0.070988       1.934042                    0.999379      31.195165      92.350441       0.592644       0.427883      -1.051894       0.001294      -0.023323      -0.005216       0.023934      -0.010286      -0.027546      -0.013479      -0.058835       0.040520      -0.051444       0.017747       0.033697             14.800164      20.602312       2.918927       5.901539       8.659710       5.674246      15.138470           0.013153
          228              C      16.785550       6.558155      18.683851       0.274153      37.819894 0.40545950E+03  0.93430612E+04                                10.071118                            6.888292      -0.054415       1.994217                    0.999597      25.699327      72.521492       0.605700       0.438841      -1.053093      -0.086999      -0.039692      -0.050370       0.108081       0.004019       0.040053       0.003204       0.017034       0.103704      -0.033103      -0.025609       0.058712             14.405203      14.178192      -0.534601      -3.287092      12.991647       8.688519      16.045769           0.027069
          229              C      11.002828      13.509652      24.391928       0.595692      23.246877 0.25350159E+03  0.52606150E+04                                 7.667498                            5.680869      -0.026396       2.052227                    0.999469      22.197302      61.956485       0.618259       0.477398      -1.018164       0.031077      -0.032043       0.036594       0.057721      -0.015796      -0.091882       0.064823       0.006381       0.066868      -0.099278      -0.027073       0.126351             10.746731      11.276544      -3.257136       6.181393       9.464838      -4.542184      11.498810           0.000039
          230              C      10.134441      14.275790      23.353377      -0.016775      38.940837 0.42360510E+03  0.97956364E+04                                 9.993152                            6.785415       0.064113       2.026865                    0.999327      26.838512      74.052255       0.649848       0.407589      -1.080715      -0.016857       0.023786      -0.024194       0.037885       0.004912       0.008620      -0.006643       0.006406      -0.011248      -0.014265       0.003853       0.010412             15.321402      15.561964      -5.352250       9.917768      14.126695      -7.384072      16.275547           0.001829
          231              C       9.089931      13.613859      22.707247      -0.098601      35.018386 0.41625729E+03  0.96600533E+04                                 9.329715                            6.798586       0.070080       1.993801                    0.999594      28.830172      81.781772       0.633843       0.416396      -1.066460      -0.009193       0.022761      -0.015953       0.029276       0.011500      -0.004124      -0.005369      -0.045507      -0.030891      -0.021106      -0.010452       0.031558             12.664780      13.633330      -3.449259       7.696838      11.385246      -4.836130      12.975763           0.000840
          232              C       9.637870      16.318823      22.238642      -0.138041      35.177523 0.41385000E+03  0.95712041E+04                                 9.302715                            6.740394       0.256735       2.060103                    0.999747      28.637978      80.571467       0.643315       0.411679      -1.071632       0.010225      -0.010199       0.008056       0.016536       0.021149       0.009138      -0.002002      -0.032077      -0.048987      -0.026523      -0.008288       0.034811             12.751465      13.590016      -3.134575       7.851800      11.476512      -4.887754      13.187867           0.001023
          233              C       6.289077      17.847183      18.576043      -0.048825      47.572447 0.47085181E+03  0.11252558E+05                                11.485200                            7.265529      -0.201647       1.928777                    0.998827      28.379406      81.306495       0.609618       0.420418      -1.065447      -0.066040       0.034187      -0.036071       0.082651      -0.018937       0.018320       0.016295      -0.057115       0.076052      -0.053344       0.015575       0.037768             18.558646      16.087428      -0.459616       4.888160      13.050244     -11.026304      26.538265           0.027221
          234              C       8.559114      15.613839      21.574544       0.099249      38.411633 0.39453528E+03  0.90110183E+04                                10.063771                            6.676607      -0.202152       1.954410                    0.999075      25.977689      72.496511       0.632938       0.423699      -1.064553       0.005032       0.005694      -0.002414       0.007974      -0.014375       0.003520      -0.018481       0.037099       0.043041      -0.036116       0.009070       0.027046             15.679141      16.343631      -5.538537       9.810008      14.727194      -7.775338      15.966599           0.000391
          235              C      26.037661      15.183315      24.275495      -0.094109      35.592701 0.44175923E+03  0.10412510E+05                                 9.484175                            7.042186      -0.005002       1.965706                    0.999533      29.353506      84.103236       0.617271       0.420979      -1.062820       0.026488       0.000678      -0.014357       0.030136      -0.021813      -0.019468       0.008210       0.033823      -0.061712      -0.027514      -0.017191       0.044705             12.323904      11.130163       1.689809      -5.870166      10.679832      -6.121759      15.161718          -0.000923
          236              C      28.401875      14.053189      23.369189      -0.143981      36.084714 0.41777993E+03  0.97319327E+04                                 9.563285                            6.846737       0.123350       2.013876                    0.999704      29.221893      83.825580       0.624890       0.420776      -1.060647      -0.012212      -0.002070       0.015676       0.019979      -0.015174      -0.011003       0.000618       0.020885      -0.062862      -0.024140      -0.006717       0.030858             12.812831      11.981602       2.073048      -6.521849      10.774740      -6.557982      15.682151           0.006143
          237              C      25.812859      13.339889      26.042828       0.594555      23.409774 0.25678034E+03  0.53460583E+04                                 7.697630                            5.713665      -0.008875       2.057798                    0.999532      22.248207      62.209638       0.617071       0.476759      -1.018455      -0.025469      -0.025249       0.042536       0.055637       0.021869       0.072866       0.079497      -0.006673       0.022478      -0.095077      -0.025816       0.120893             10.467667       9.890627       2.309672      -5.282852       8.678273      -5.038415      12.834101           0.000406
          238              C      26.528605      14.038512      24.887126      -0.016694      39.483474 0.43111488E+03  0.10019130E+05                                10.092570                            6.856103       0.031452       2.016151                    0.999241      26.972856      74.753377       0.644579       0.408877      -1.079223       0.010400       0.017773      -0.026546       0.033597      -0.008556      -0.011782       0.000296       0.015637      -0.026968      -0.015246      -0.005007       0.020253             14.941735      14.359620       3.374086      -9.048676      11.647545      -7.756387      18.818041           0.008528
          239              C      10.386640      15.567362      23.093919      -0.099248      33.243689 0.38258340E+03  0.87208128E+04                                 9.028769                            6.538314       0.011710       1.980165                    0.999689      28.534119      81.051722       0.641267       0.419022      -1.061426      -0.017959      -0.004316      -0.015862       0.024347       0.019623       0.004732       0.020228       0.019604      -0.008067      -0.029926      -0.000734       0.030661             12.145166      11.791441      -3.575192       6.589568      12.458081      -5.573662      12.185976          -0.001101
          240              C      26.734083      15.825677      23.141354      -0.156020      36.867854 0.45094854E+03  0.10675843E+05                                 9.673952                            7.083613       0.135279       2.010020                    0.999595      29.718118      85.123409       0.620036       0.417267      -1.065986      -0.015088       0.000335       0.020571       0.025514      -0.022581      -0.008127      -0.024222      -0.014116      -0.015352      -0.036644       0.003320       0.033323             12.721843      12.935322       1.303940      -6.910078       9.727345      -5.294665      15.502862           0.009038
          241              C      30.799601      16.475132      20.539587       0.049527      41.703932 0.41260908E+03  0.95323121E+04                                10.499304                            6.786294      -0.086005       1.980660                    0.999336      26.729665      75.084329       0.633416       0.418560      -1.067540      -0.009764       0.014153       0.005027       0.017914       0.009942      -0.018276       0.003003      -0.003994      -0.026923      -0.024680       0.005308       0.019372             15.490031      18.571101      -0.360456       0.462354       9.856517      -7.696531      18.042475           0.009928
          242              C       8.347032      14.339390      21.749912      -0.151785      33.807221 0.39538824E+03  0.90882025E+04                                 9.129629                            6.637073       0.155375       2.026964                    0.999711      28.944768      82.592314       0.637810       0.417793      -1.062086       0.023135      -0.025314       0.015310       0.037555       0.011409       0.010005       0.012147       0.024798       0.009040      -0.021414      -0.003238       0.024652             12.313650      12.425262      -3.896885       6.688567      12.557811      -5.224377      11.957877           0.002005
          243              C      27.710100      13.491551      24.422832      -0.096795      34.782294 0.40451305E+03  0.93443805E+04                                 9.330158                            6.729650       0.040550       1.987149                    0.999691      28.818489      82.242953       0.631545       0.419840      -1.061555      -0.002139       0.019803      -0.014453       0.024609      -0.013164       0.019914      -0.008440      -0.028965      -0.036839      -0.030470      -0.001125       0.031594             12.476233      13.102667       2.018271      -7.306165       9.229692      -5.210168      15.096340          -0.002486
          244              C       8.392775      17.118228      19.714496      -0.229684      40.845889 0.45777641E+03  0.10914693E+05                                10.391598                            7.156668       0.008875       1.971941                    0.999188      30.560740      88.812428       0.612278       0.419565      -1.060971       0.010147       0.022231      -0.011682       0.027086       0.006319      -0.013460       0.042771      -0.004401      -0.034748      -0.049614       0.007207       0.042407             14.832286      13.234241      -2.476744       3.593110      12.823064      -9.772956      18.439552          -0.001493
          245              C       7.751881      16.438195      20.650270       0.059864      42.671643 0.39788707E+03  0.91049157E+04                                10.679170                            6.656444      -0.142068       1.964388                    0.999019      26.420847      73.753397       0.640964       0.417596      -1.068644       0.009483       0.002872       0.022631       0.024705       0.008702       0.001133       0.024438      -0.043926      -0.009754      -0.023470      -0.015676       0.039146             16.876082      19.868683      -4.781317       6.474358      12.663673      -9.384338      18.095890           0.013114
          246              C      30.077983      17.147582      19.508223       0.053604      40.373719 0.41128440E+03  0.95183173E+04                                10.329692                            6.830995      -0.147751       1.963662                    0.999301      26.888584      76.229116       0.622058       0.425458      -1.060478      -0.020331       0.009596       0.013575       0.026262       0.001328       0.002788       0.007084      -0.001651       0.016275      -0.006250      -0.004167       0.010418             15.085968      14.135219       0.876089      -0.407236      10.575494      -8.899407      20.547192           0.003228
          247              C      27.910686      15.200438      22.779838       0.089827      39.340788 0.40731258E+03  0.93841142E+04                                10.228341                            6.773930      -0.169161       1.955652                    0.999333      26.523814      74.520639       0.629297       0.422459      -1.064556      -0.005846      -0.006540       0.015299       0.017636       0.012513       0.000556      -0.012949       0.018117       0.049269      -0.026928       0.005396       0.021532             15.361654      14.864833       3.077236      -9.194757      11.865872      -8.084231      19.354257           0.001033
          248              C      28.629857      17.071506      19.582252      -0.113448      38.427664 0.44761636E+03  0.10617445E+05                                 9.976172                            7.109609      -0.021851       1.960331                    0.999541      29.773053      86.425321       0.609783       0.423464      -1.058051       0.020626      -0.001364       0.022091       0.030255      -0.011550       0.028381      -0.008545       0.021390      -0.037510      -0.029828      -0.009091       0.038919             13.026729      12.984695       2.057307      -3.451314       8.279899      -6.274803      17.815595           0.024118
          249              C      27.920959      16.478068      20.613615      -0.161038      38.530787 0.45942726E+03  0.10927145E+05                                 9.912758                            7.125523       0.135604       2.002970                    0.999662      30.070889      86.328914       0.621396       0.414427      -1.067826       0.005277       0.004408       0.003314       0.007633      -0.009442       0.013690      -0.007488       0.057951      -0.032001      -0.027237      -0.012861       0.040098             13.068663      11.862544       1.893076      -3.662984       8.838435      -7.022565      18.505010          -0.005656
          250              C      28.703241      15.829835      21.686665       0.078543      45.400347 0.43939920E+03  0.10279821E+05                                11.148616                            6.993687      -0.087104       1.977009                    0.999211      26.768221      74.895473       0.627185       0.417431      -1.071620       0.006227       0.013009      -0.006141       0.015676      -0.010079      -0.002431      -0.011082      -0.017046      -0.004222      -0.016349      -0.002021       0.018371             17.271017      19.475642       4.707101      -9.077375      10.526095      -8.703665      21.811313           0.033901
          251              C      30.095106      15.842800      21.566638      -0.197560      43.313161 0.47539909E+03  0.11485000E+05                                10.864800                            7.367231      -0.072256       1.933767                    0.999432      31.199253      92.380691       0.592178       0.428136      -1.051707      -0.000809       0.023643      -0.005932       0.024389      -0.009735       0.026634       0.013052      -0.060056       0.042979      -0.051185       0.017522       0.033663             14.813340      20.623373       2.922764      -5.909722       8.665921      -5.678479      15.150727           0.013288
          252              C       7.676050      17.903445      18.683851       0.272065      37.884441 0.40623675E+03  0.93647594E+04                                10.079581                            6.893003      -0.054931       1.993903                    0.999582      25.722660      72.584419       0.605787       0.438600      -1.053315       0.087409       0.039373      -0.050427       0.108321       0.005142      -0.039516      -0.002424       0.018227       0.103409      -0.033230      -0.025096       0.058326             14.419610      14.192492      -0.536795       3.293196      13.002695      -8.698145      16.063643           0.027197
          253              C      25.740452      13.458772       6.423922       0.596323      23.246823 0.25347850E+03  0.52601979E+04                                 7.668938                            5.681559      -0.036271       2.049364                    0.999475      22.195708      61.959398       0.618045       0.477557      -1.018043      -0.032932      -0.029549       0.036068       0.057084       0.015240       0.065855       0.090517      -0.005374       0.067581      -0.099057      -0.026570       0.125627             10.750222       9.467344       3.259279      -4.544159      11.280600      -6.184517      11.502723           0.001043
          254              C       2.044990      14.327159       5.385371      -0.019395      39.002063 0.42438936E+03  0.98177309E+04                                 9.999892                            6.789071       0.065906       2.027053                    0.999316      26.868607      74.135928       0.650088       0.407275      -1.080988       0.022706       0.016412      -0.024074       0.036939      -0.005476      -0.005963      -0.008396      -0.007818      -0.007597      -0.013708       0.002955       0.010753             15.335260      14.138049       5.359304      -7.392209      15.576866      -9.928817      16.290866           0.001475
          255              C      25.844659      15.371669       4.739241      -0.096694      34.977845 0.41561645E+03  0.96416054E+04                                 9.323663                            6.794009       0.069811       1.994049                    0.999627      28.808145      81.707972       0.633955       0.416477      -1.066393       0.022688       0.008835      -0.016154       0.029219      -0.012088      -0.005177       0.003563       0.047273      -0.030887      -0.021864      -0.010638       0.032502             12.657118      11.380714       3.447415      -4.834095      13.623828      -7.690908      12.966812          -0.001058
          256              C       4.088023      14.823730       4.270636      -0.135840      35.123658 0.41309472E+03  0.95490865E+04                                 9.291564                            6.732582       0.261690       2.061662                    0.999748      28.614044      80.476604       0.643945       0.411476      -1.071796      -0.011534      -0.010802       0.009112       0.018241      -0.020310      -0.003086      -0.010338       0.030933      -0.045883      -0.027324      -0.005923       0.033247             12.735355      11.464777       3.129204      -4.881344      13.571034      -7.840127      13.170254           0.002154
          257              C       5.616383      18.172523       0.608037      -0.051698      47.850412 0.47364581E+03  0.11338378E+05                                11.534470                            7.290860      -0.208316       1.925630                    0.998842      28.474584      81.701780       0.607958       0.420858      -1.064954       0.033809       0.066293      -0.036128       0.082723       0.020060       0.016560      -0.018166       0.056962       0.080366      -0.054469       0.015793       0.038676             18.654372      13.117197       0.468078     -11.092359      16.161312      -4.923796      26.684606           0.027182
          258              C       3.383039      15.902486       3.606538       0.097825      38.468381 0.39514600E+03  0.90289627E+04                                10.074511                            6.682681      -0.204004       1.953384                    0.999062      26.001209      72.591481       0.632486       0.423814      -1.064421       0.004980      -0.005324      -0.002380       0.007668       0.014008      -0.018193      -0.002766      -0.037630       0.044459      -0.036272       0.009959       0.026313             15.700091      14.744495       5.547894      -7.788299      16.365254      -9.825648      15.990523           0.000349
          259              C       2.952515      22.885539       6.307489      -0.094009      35.565964 0.44130550E+03  0.10399148E+05                                 9.479182                            7.038094      -0.008900       1.964808                    0.999522      29.339935      84.053717       0.617512       0.420922      -1.062855       0.000003      -0.026896      -0.014693       0.030647       0.021407       0.008873       0.019337      -0.032582      -0.058653      -0.026726      -0.017088       0.043815             12.317242      10.672381      -1.687965      -6.115750      11.127254       5.868336      15.152090          -0.000924
          260              C       1.822389      20.521325       5.401183      -0.140736      35.980496 0.41633779E+03  0.96900219E+04                                 9.544352                            6.833749       0.126780       2.015281                    0.999698      29.174980      83.656898       0.625639       0.420633      -1.060730      -0.001757       0.011629       0.014932       0.019007       0.017558       0.000892       0.011202      -0.020564      -0.061961      -0.024164      -0.008468       0.032632             12.784113      10.749850      -2.062915      -6.537990      11.959798       6.506538      15.642691           0.006126
          261              C      25.570689      23.110341       8.074822       0.594538      23.433628 0.25708079E+03  0.53538139E+04                                 7.701590                            5.716358      -0.005102       2.058692                    0.999560      22.262778      62.256649       0.617038       0.476651      -1.018526      -0.024831       0.026418       0.041594       0.055177      -0.022201       0.080000      -0.072929       0.005547       0.020812      -0.095505      -0.025829       0.121335             10.473358       8.681524      -2.311446      -5.040606       9.897511       5.287206      12.841039           0.000409
          262              C      26.269312      22.394595       6.919120      -0.019517      39.563949 0.43214606E+03  0.10048484E+05                                10.101894                            6.861679       0.037683       2.017718                    0.999215      27.011848      74.866672       0.644725       0.408565      -1.079495       0.018197      -0.009130      -0.025825       0.032885       0.007092       0.000989       0.010998      -0.013850      -0.026704      -0.014096      -0.004380       0.018476             14.956385      11.657443      -3.377254      -7.763332      14.375692       9.059424      18.836021           0.008515
          263              C       3.336562      14.074960       5.125913      -0.098006      33.208754 0.38202145E+03  0.87054295E+04                                 9.026990                            6.536876       0.003284       1.978068                    0.999654      28.510742      80.992357       0.640796       0.419454      -1.061077      -0.005069       0.016034      -0.014022       0.021896      -0.023185       0.021241      -0.003625      -0.020401      -0.013205      -0.033072      -0.000789       0.033860             12.143832      12.455974       3.575252      -5.573276      11.790545      -6.589699      12.184977           0.000986
          264              C       3.594877      22.189117       5.173348      -0.158017      36.967089 0.45240181E+03  0.10718908E+05                                 9.692010                            7.095923       0.131914       2.008469                    0.999558      29.760628      85.280723       0.619377       0.417373      -1.065913       0.000652       0.014628       0.020592       0.025268       0.021310      -0.023578       0.007756       0.012754      -0.013357      -0.035136       0.003432       0.031704             12.749264       9.741090      -1.311834      -5.304040      12.967608       6.933627      15.539094           0.009019
          265              C       4.244332      18.123599       2.571581       0.050900      41.697318 0.41240420E+03  0.95272988E+04                                10.504591                            6.788682      -0.092150       1.978791                    0.999410      26.715298      75.066097       0.632674       0.419063      -1.067118       0.015076       0.009923       0.004976       0.018722      -0.009442       0.002406       0.017251       0.004790      -0.029023      -0.023740       0.005105       0.018634             15.502302       9.866987       0.363064      -7.709437      18.574013      -0.466500      18.065907           0.009902
          266              C       2.108590      16.114568       3.781906      -0.152443      33.814905 0.39549355E+03  0.90909984E+04                                 9.130061                            6.637149       0.157876       2.027754                    0.999684      28.947521      82.595053       0.637939       0.417691      -1.062178      -0.025399      -0.022975       0.015752       0.037697      -0.012094       0.012494      -0.009691      -0.024115       0.009426      -0.021738      -0.003082       0.024820             12.316198      12.561047       3.900087      -5.227847      12.427224      -6.689825      11.960324           0.000618
          267              C      25.722351      21.213100       6.454826      -0.094721      34.724035 0.40373741E+03  0.93216704E+04                                 9.316725                            6.720211       0.049763       1.989949                    0.999696      28.798263      82.154945       0.632431       0.419467      -1.061827       0.019196       0.003834      -0.013404       0.023725       0.015017      -0.008631      -0.019561       0.028845      -0.035585      -0.030142      -0.002670       0.032812             12.455838       9.217916      -2.011149      -5.201730      13.080048       7.290406      15.069551          -0.002482
          268              C       4.887428      16.068825       1.746490      -0.230027      40.800584 0.45726400E+03  0.10898526E+05                                10.376950                            7.147024       0.066695       1.986801                    0.998964      30.557449      88.762900       0.613466       0.418904      -1.061477       0.022122      -0.011834      -0.010846       0.027332      -0.006572       0.042732       0.014118       0.004529      -0.035814      -0.050039       0.007625       0.042414             14.809157      12.799207       2.473547      -9.752120      13.223755      -3.588826      18.404508          -0.001456
          269              C       4.207395      16.709719       2.682264       0.060125      42.731569 0.39845367E+03  0.91222763E+04                                10.692905                            6.664194      -0.144500       1.963254                    0.999011      26.441288      73.858667       0.640077       0.417974      -1.068268       0.002068      -0.009473       0.022766       0.024745      -0.008438       0.024206      -0.002773       0.042726      -0.007131      -0.022236      -0.016352       0.038588             16.901846      12.683457       4.790351      -9.402396      19.894142      -6.487577      18.127937           0.013044
          270              C       4.916782      18.845217       1.540217       0.054737      40.304011 0.41042440E+03  0.94933017E+04                                10.317085                            6.822691      -0.146565       1.964442                    0.999301      26.862657      76.131356       0.622605       0.425314      -1.060584       0.010790       0.021495       0.011353       0.026596      -0.000815       0.006963      -0.002305       0.001564       0.015174      -0.006205      -0.003634       0.009839             15.067335      10.563962      -0.873188      -8.888035      14.117282       0.404296      20.520759           0.003244
          271              C       2.969638      21.012514       4.811832       0.088673      39.387516 0.40790950E+03  0.94012678E+04                                10.234119                            6.777821      -0.167799       1.955898                    0.999271      26.548786      74.603250       0.629268       0.422326      -1.064645      -0.005781       0.006427       0.014602       0.016969      -0.014230      -0.012785      -0.000515      -0.020069       0.053165      -0.029183       0.006612       0.022571             15.369649      11.872454      -3.078602      -8.088573      14.872620       9.199484      19.363874           0.001035
          272              C       4.840706      20.293343       1.614246      -0.114384      38.534356 0.44900793E+03  0.10659277E+05                                 9.998377                            7.124061      -0.025190       1.959033                    0.999495      29.811436      86.587344       0.608695       0.423870      -1.057742       0.000556      -0.019239       0.019908       0.027691       0.013386      -0.008496      -0.029856      -0.020086      -0.039184      -0.031576      -0.009188       0.040764             13.058474       8.299142      -2.068559      -6.290918      13.018202       3.471266      17.858078           0.024058
          273              C       4.247268      21.002241       2.645609      -0.159728      38.487217 0.45872005E+03  0.10906064E+05                                 9.904168                            7.118839       0.137694       2.003782                    0.999677      30.053218      86.259799       0.621848       0.414288      -1.067922       0.004732      -0.005028       0.002326       0.007286       0.008778      -0.007130      -0.012003      -0.058715      -0.032248      -0.027299      -0.012072       0.039371             13.056777       8.830154      -1.891980      -7.014155      11.856476       3.660616      18.483700          -0.005652
          274              C       3.599035      20.219959       3.718659       0.077859      45.468389 0.44016153E+03  0.10301915E+05                                11.158086                            6.999258      -0.087223       1.976812                    0.999158      26.791689      74.971750       0.627014       0.417372      -1.071679       0.013578      -0.005058      -0.006504       0.015882       0.011000      -0.011286       0.001376       0.018855      -0.002628      -0.016795      -0.002924       0.019719             17.286342      10.534064      -4.710076      -8.710847      19.496645       9.083869      21.828318           0.033846
          275              C       3.612000      18.828094       3.598632      -0.195209      43.118628 0.47303522E+03  0.11412606E+05                                10.823677                            7.341438      -0.064656       1.936555                    0.999394      31.141509      92.120236       0.594175       0.427268      -1.052338       0.022223      -0.000153      -0.005019       0.022783       0.010907       0.012607      -0.027707       0.058895       0.040707      -0.051676       0.018906       0.032770             14.751320       8.634947      -2.899942      -5.657545      20.527242       5.866339      15.091771           0.013227
          276              C       5.672645      16.785550       0.715845       0.273613      37.817015 0.40539652E+03  0.93410100E+04                                10.070641                            6.887692      -0.054915       1.994293                    0.999600      25.695154      72.501366       0.605750       0.438832      -1.053125       0.038455      -0.086352      -0.049501       0.106705      -0.004043      -0.002349       0.038621      -0.016877       0.100619      -0.032097      -0.024642       0.056738             14.406338      12.989684       0.539265      -8.688078      14.182056      -3.293998      16.047273           0.027168
          277              C      23.182748      11.002828       6.423922       0.596481      23.248294 0.25349751E+03  0.52609279E+04                                 7.670074                            5.682416      -0.026986       2.051981                    0.999457      22.198455      61.978162       0.617865       0.477665      -1.017940       0.032685       0.030345       0.036319       0.057517       0.015469      -0.065990      -0.090365      -0.005196       0.068041      -0.098881      -0.026843       0.125724             10.751307       9.468358       3.259458       4.544802      11.281509       6.184832      11.504054           0.000044
          278              C      22.416610      10.134441       5.385371      -0.020035      39.128836 0.42581087E+03  0.98604683E+04                                10.027799                            6.805328       0.060110       2.024611                    0.999363      26.909298      74.325061       0.648504       0.407861      -1.080422      -0.023337      -0.016622      -0.024167       0.037483      -0.004542       0.006487       0.008837      -0.006834      -0.007952      -0.013860       0.003231       0.010629             15.384470      14.181169       5.380143       7.419281      15.627879       9.965353      16.344361           0.001816
          279              C      23.078541       9.089931       4.739241      -0.095928      34.918604 0.41478624E+03  0.96174542E+04                                 9.312451                            6.786341       0.073878       1.995551                    0.999622      28.783592      81.615277       0.634442       0.416369      -1.066471      -0.021806      -0.008855      -0.014962       0.027889      -0.012096       0.004993      -0.003410       0.046308      -0.031305      -0.021342      -0.010754       0.032096             12.639359      11.366365       3.439221       4.825448      13.603973       7.677980      12.947740           0.000841
          280              C      20.373577       9.637870       4.270636      -0.140077      35.303928 0.41559171E+03  0.96221374E+04                                 9.326718                            6.755839       0.261852       2.060617                    0.999737      28.696322      80.795589       0.642360       0.411835      -1.071469       0.011096       0.009556       0.007274       0.016351      -0.021344       0.002189       0.009493       0.031882      -0.050728      -0.027076      -0.008123       0.035199             12.790701      11.502216       3.148485       4.903860      13.637854       7.884301      13.232033           0.001008
          281              C      18.845217       6.289077       0.608037      -0.051107      47.732088 0.47255551E+03  0.11303906E+05                                11.510160                            7.278862      -0.200430       1.928473                    0.998876      28.434418      81.512582       0.609011       0.420441      -1.065392      -0.034017      -0.066116      -0.036487       0.082824       0.022114      -0.016118       0.018820       0.057240       0.075140      -0.055368       0.018021       0.037347             18.605878      13.083423       0.462144      11.058519      16.124558       4.903406      26.609655           0.027099
          282              C      21.078561       8.559114       3.606538       0.097942      38.432244 0.39473240E+03  0.90167160E+04                                10.066820                            6.677845      -0.205933       1.953208                    0.999047      25.988501      72.533319       0.632935       0.423644      -1.064579      -0.006737       0.005255      -0.002918       0.009029       0.014085       0.018643       0.002419      -0.038640       0.044489      -0.037016       0.010613       0.026403             15.685693      14.732302       5.539770       7.777891      16.351425       9.815062      15.973352           0.000389
          283              C      21.509085      26.037661       6.307489      -0.096283      35.664294 0.44281076E+03  0.10443702E+05                                 9.496812                            7.050713      -0.008086       1.964517                    0.999524      29.388285      84.234058       0.616866       0.420997      -1.062788      -0.000083       0.027367      -0.014751       0.031089       0.021113      -0.008555      -0.017703      -0.033369      -0.059144      -0.025885      -0.017052       0.042937             12.341750      10.693838      -1.694198       6.130849      11.147429      -5.880977      15.183984          -0.002392
          284              C      22.639211       3.940275       5.401183      -0.139232      35.908337 0.41538053E+03  0.96616463E+04                                 9.527747                            6.822639       0.128712       2.016214                    0.999700      29.148599      83.539815       0.626630       0.420233      -1.061041       0.002339      -0.010603       0.014970       0.018494       0.017417      -0.000600      -0.012045      -0.021361      -0.063185      -0.025043      -0.008098       0.033142             12.758398      10.725860      -2.053463       6.517317      11.943552      -6.493398      15.605782           0.007294
          285              C      23.352511      25.812859       8.074822       0.595038      23.432234 0.25705581E+03  0.53532952E+04                                 7.702704                            5.717018      -0.002938       2.059121                    0.999525      22.259755      62.253208       0.616836       0.476807      -1.018417       0.025053      -0.026183       0.041471       0.055073      -0.021269      -0.078857       0.073582       0.006555       0.020195      -0.095620      -0.024800       0.120421             10.475227       8.683236      -2.312195       5.041922       9.899170      -5.288357      12.843275           0.000902
          286              C      22.653888      26.528605       6.919120      -0.018602      39.487204 0.43126317E+03  0.10022116E+05                                10.086168                            6.852422       0.045985       2.020646                    0.999246      26.986370      74.756897       0.645523       0.408298      -1.079748      -0.018048       0.009660      -0.026423       0.033425       0.008522      -0.001529      -0.010449      -0.014000      -0.025015      -0.013370      -0.005613       0.018983             14.929166      11.637628      -3.369071       7.746932      14.350415      -9.040022      18.799455           0.008571
          287              C      21.125038      10.386640       5.125913      -0.096396      33.042599 0.37977014E+03  0.86397421E+04                                 8.986314                            6.508330       0.013137       1.981857                    0.999683      28.442871      80.683352       0.643690       0.418263      -1.062028       0.004086      -0.018668      -0.016331       0.025137      -0.019625      -0.020087       0.004167      -0.021017      -0.012577      -0.030269      -0.000436       0.030705             12.082883      12.388675       3.545150       5.533048      11.738819       6.555846      12.121153          -0.001101
          288              C      20.866723       2.272483       5.173348      -0.155847      36.903428 0.45139801E+03  0.10689547E+05                                 9.684367                            7.090907       0.130776       2.008797                    0.999568      29.722688      85.159163       0.619200       0.417710      -1.065663      -0.000450      -0.015778       0.020481       0.025858       0.022979       0.024136      -0.007811       0.015149      -0.014755      -0.036623       0.002781       0.033841             12.737926       9.732757      -1.310072       5.298019      12.957287      -6.926526      15.523734           0.007604
          289              C      20.217268       6.338001       2.571581       0.048516      41.735563 0.41300253E+03  0.95431913E+04                                10.502346                            6.788126      -0.083399       1.981121                    0.999354      26.740730      75.110003       0.633559       0.418387      -1.067704      -0.015280      -0.009477       0.004923       0.018642      -0.008884      -0.002128      -0.018213       0.006346      -0.027400      -0.024412       0.005815       0.018597             15.495915       9.861319       0.362050       7.702160      18.573660       0.465653      18.052766           0.009915
          290              C      22.353010       8.347032       3.781906      -0.151251      33.795051 0.39520867E+03  0.90827127E+04                                 9.125712                            6.633796       0.157034       2.027583                    0.999718      28.939193      82.560397       0.638246       0.417570      -1.062267       0.024304       0.023249       0.015900       0.037202      -0.011797      -0.012194       0.010045      -0.024794       0.005326      -0.021227      -0.003770       0.024997             12.309120      12.552644       3.893692       5.221420      12.421322       6.686569      11.953394           0.001997
          291              C      23.200849       3.248500       6.454826      -0.095229      34.789851 0.40462157E+03  0.93478396E+04                                 9.333943                            6.732349       0.045760       1.988438                    0.999726      28.819590      82.259643       0.631144       0.420064      -1.061376      -0.019440      -0.003206      -0.013226       0.023730       0.015170       0.009035       0.019896       0.030305      -0.036493      -0.030875      -0.002818       0.033693             12.481426       9.229677      -2.018999       5.209392      13.112998      -7.312945      15.101602          -0.000280
          292              C      19.574172       8.392775       1.746490      -0.228430      40.814974 0.45738794E+03  0.10902851E+05                                10.386521                            7.153802       0.006902       1.971626                    0.999190      30.544439      88.747488       0.612393       0.419585      -1.060984      -0.022221       0.011386      -0.011221       0.027374      -0.005749      -0.041906      -0.012561       0.004103      -0.036947      -0.048626       0.007238       0.041388             14.825311      12.817287       2.476917       9.768756      13.225774       3.593561      18.432873          -0.001481
          293              C      20.254205       7.751881       2.682264       0.059898      42.697246 0.39811327E+03  0.91119064E+04                                10.685399                            6.659837      -0.146177       1.963112                    0.999012      26.428023      73.794530       0.640548       0.417784      -1.068463      -0.002752       0.009100       0.023303       0.025168      -0.008305      -0.025125       0.001625       0.045521      -0.007522      -0.023862      -0.016329       0.040190             16.889303      12.673175       4.788374       9.393285      19.881865       6.485721      18.112869           0.013033
          294              C      19.544818       5.616383       1.540217       0.056778      40.274319 0.41008058E+03  0.94841061E+04                                10.315930                            6.822823      -0.145861       1.964785                    0.999286      26.849477      76.108530       0.622141       0.425687      -1.060268      -0.009421      -0.021719       0.012338       0.026696      -0.000566      -0.006066       0.003017       0.002467       0.015141      -0.005772      -0.003584       0.009356             15.063016      10.560520      -0.874843       8.883698      14.115598      -0.406568      20.512931           0.003203
          295              C      21.491962       3.449086       4.811832       0.089015      39.364680 0.40764085E+03  0.93936679E+04                                10.232621                            6.777066      -0.171615       1.954900                    0.999311      26.534235      74.560374       0.629088       0.422510      -1.064513       0.004876      -0.006871       0.015017       0.017219      -0.012326       0.012186       0.000500      -0.018980       0.048947      -0.026658       0.005753       0.020905             15.366701      11.870033      -3.077857       8.086113      14.871303      -9.197973      19.358767           0.001001
          296              C      19.620894       4.168257       1.614246      -0.118089      38.638832 0.45059018E+03  0.10705882E+05                                10.013572                            7.135190      -0.028949       1.957391                    0.999543      29.863861      86.766520       0.608422       0.423702      -1.057883       0.001005       0.019956       0.021595       0.029421       0.012217       0.007559       0.029158      -0.020125      -0.036269      -0.030379      -0.008796       0.039175             13.078433       8.311082      -2.072437       6.300276      13.038456      -3.478025      17.885761           0.023990
          297              C      20.214332       3.459359       2.645609      -0.157995      38.396986 0.45745903E+03  0.10868653E+05                                 9.890641                            7.110728       0.136812       2.004141                    0.999694      30.008986      86.104766       0.621978       0.414483      -1.067790      -0.005069       0.005231       0.002614       0.007739       0.007964       0.007833       0.012408      -0.057170      -0.026529      -0.027585      -0.010370       0.037954             13.035779       8.816336      -1.887862       6.999996      11.841009      -3.652579      18.449992          -0.005663
          298              C      20.862565       4.241641       3.718659       0.077481      45.479506 0.44034485E+03  0.10307281E+05                                11.159515                            7.000321      -0.083443       1.977658                    0.999196      26.796829      74.990113       0.627019       0.417325      -1.071709      -0.013058       0.006397      -0.006279       0.015838       0.009528       0.011202      -0.002185       0.017115      -0.000593      -0.016055      -0.002020       0.018075             17.288276      10.536104      -4.712422       8.712876      19.496204      -9.087022      21.832521           0.033771
          299              C      20.849600       5.633506       3.598632      -0.194628      43.151422 0.47338151E+03  0.11424275E+05                                10.838302                            7.351424      -0.069156       1.935341                    0.999396      31.140273      92.162219       0.592824       0.428117      -1.051703      -0.022292       0.000179      -0.006018       0.023090       0.009940      -0.011737       0.027378       0.059513       0.042174      -0.051318       0.018980       0.032338             14.772475       8.645369      -2.909118       5.663778      20.561422      -5.882862      15.110634           0.013208
          300              C      18.788955       7.676050       0.715845       0.272468      37.872573 0.40609595E+03  0.93610678E+04                                10.079030                            6.892884      -0.053558       1.994361                    0.999607      25.718779      72.580994       0.605626       0.438737      -1.053192      -0.039883       0.086955      -0.049795       0.107848      -0.003099       0.001991      -0.039252      -0.017489       0.099933      -0.032039      -0.025129       0.057167             14.418696      13.003165       0.536078       8.698237      14.189869       3.291595      16.063053           0.027075
          301              O      26.152386      12.329380      29.257664      -0.552173      32.141227 0.50357437E+03  0.11903090E+05                                 8.041346                            6.892698       0.423509       2.171536                    0.998965      27.738727      72.178951       0.732426       0.353790      -1.143751       0.005710       0.009607       0.016661       0.020062      -0.004656      -0.040239       0.011874      -0.082950      -0.009049      -0.065828       0.016823       0.049005              9.735663       8.106759       2.546798       2.693799      10.989488       4.119984      10.110743           0.068985
          302              O      24.738750      14.069578      29.072952      -0.481875      29.448142 0.41896818E+03  0.94963825E+04                                 7.655685                            6.328491       0.303117       2.156406                    0.999131      26.332027      67.986202       0.753839       0.358468      -1.135413       0.011686      -0.000132       0.010615       0.015788       0.019106      -0.021507      -0.042556       0.069257       0.062520      -0.066627       0.004432       0.062195              9.760708      11.836751       2.036820       5.350619       6.895172       1.966518      10.550202          -0.043378
          303              O      10.410612      12.307120      27.383960      -0.507494      30.827980 0.45525472E+03  0.10524487E+05                                 7.873063                            6.587787       0.319461       2.151287                    0.999162      26.933346      69.991416       0.741146       0.357483      -1.137369       0.002836       0.014210       0.008962       0.017038      -0.022167       0.044096       0.002438      -0.075753       0.037253      -0.072318       0.027814       0.044504              9.595382       7.661049      -1.994583      -2.289122       9.811631       4.735655      11.313466          -0.045967
          304              O      11.974687      13.918161      27.577296      -0.533131      31.107717 0.48267116E+03  0.11296604E+05                                 7.890048                            6.762589       0.417151       2.178497                    0.998902      27.306109      70.863995       0.736552       0.355309      -1.141729      -0.010867       0.003243       0.016317       0.019871       0.000034       0.001613      -0.045908       0.064291      -0.015549      -0.064876       0.029809       0.035067              9.616278      11.649446      -1.558810      -4.678181       6.639404       1.724801      10.559983           0.066318
          305              O      16.068336       6.506786       0.217054      -0.404023      28.863283 0.42132748E+03  0.95319510E+04                                 7.553674                            6.332543       0.062809       2.099708                    0.998495      25.522562      65.132694       0.758536       0.356917      -1.140379       0.029282      -0.050754      -0.039086       0.070436      -0.050177      -0.055182       0.053550      -0.147650      -0.000530      -0.105797      -0.021168       0.126965              8.915050       7.260574      -2.325858      -1.701163      11.499170       3.883800       7.985407           0.044050
          306              O      15.850628       8.812047       1.321727      -0.645508      29.376411 0.48572999E+03  0.11368251E+05                                 7.408105                            6.717625       0.447859       2.168464                    0.998453      28.510558      73.610418       0.751172       0.348392      -1.149162      -0.050557       0.047862       0.113773       0.133383      -0.010870       0.005753       0.017103       0.030844       0.038622      -0.032482       0.012420       0.020062              8.018692       7.022970      -1.687976      -1.473288       7.682870       2.972120       9.350238           0.083467
          307              O      22.770814      12.132220      29.257664      -0.553178      32.191213 0.50456661E+03  0.11932782E+05                                 8.050504                            6.900305       0.420234       2.170244                    0.999011      27.762079      72.265874       0.731869       0.353875      -1.143648      -0.005951      -0.010196       0.017412       0.021037      -0.005643       0.040181      -0.011104      -0.081789      -0.009275      -0.065317       0.016864       0.048453              9.748002       8.118776       2.551913      -2.698960      11.001996      -4.124844      10.123234          -0.057308
          308              O      24.184450      10.392022      29.072952      -0.480846      29.410884 0.41829399E+03  0.94770281E+04                                 7.648506                            6.322721       0.300547       2.155890                    0.999108      26.314518      67.920390       0.754324       0.358392      -1.135504      -0.011025       0.000329       0.009918       0.014834       0.019575       0.020777       0.041955       0.068112       0.063724      -0.065951       0.004495       0.061456              9.750435      11.824228       2.033339      -5.343916       6.888688      -1.963499      10.538389           0.052322
          309              O      14.050988      12.154480      27.383960      -0.507106      30.827643 0.45524672E+03  0.10524110E+05                                 7.872510                            6.587346       0.321170       2.151865                    0.999174      26.933967      69.989204       0.741246       0.357442      -1.137418      -0.003223      -0.014264       0.008868       0.017103      -0.022275      -0.043837      -0.001879      -0.074804       0.036273      -0.071649       0.026897       0.044752              9.594907       7.660153      -1.994403       2.288962       9.811283      -4.735809      11.313286           0.056216
          310              O      12.486913      10.543439      27.577296      -0.533153      31.121710 0.48291464E+03  0.11303820E+05                                 7.892551                            6.764354       0.417096       2.178245                    0.998905      27.312898      70.888256       0.736440       0.355315      -1.141715       0.010208      -0.003720       0.016566       0.019811      -0.000648      -0.000772       0.046315       0.065299      -0.012967      -0.065533       0.030488       0.035045              9.620086      11.654303      -1.560043       4.681196       6.641310      -1.725875      10.564644          -0.053413
          311              O       8.393264      17.954814       0.217054      -0.404289      28.882999 0.42170887E+03  0.95428957E+04                                 7.557722                            6.336172       0.060181       2.098697                    0.998547      25.528463      65.159181       0.758169       0.357004      -1.140292      -0.029084       0.052316      -0.038989       0.071435      -0.051242       0.055118      -0.055036      -0.146492       0.002594      -0.105653      -0.022581       0.128235              8.919428       7.264650      -2.327648       1.701918      11.505807      -3.885221       7.987826           0.044116
          312              O       8.610972      15.649553       1.321727      -0.647117      29.415585 0.48651265E+03  0.11391147E+05                                 7.414574                            6.722857       0.448575       2.168509                    0.998435      28.531409      73.678930       0.750910       0.348373      -1.149178       0.050892      -0.049240       0.115486       0.135468      -0.010500      -0.005992      -0.015965       0.030745       0.036828      -0.031393       0.012346       0.019047              8.026149       7.028722      -1.690286       1.475708       7.689692      -2.976329       9.360034           0.083321
          313              O      24.560180      22.770814      11.289658      -0.551397      32.180881 0.50436132E+03  0.11926901E+05                                 8.049468                            6.899459       0.428855       2.172753                    0.999049      27.754590      72.247002       0.731814       0.353932      -1.143584       0.011847      -0.005485       0.017547       0.021871       0.005942       0.011551       0.040455       0.083813      -0.010082      -0.066264       0.016496       0.049768              9.746254      10.999628      -2.550709       4.124142       8.116911      -2.698295      10.122224           0.069028
          314              O      26.300378      24.184450      11.104946      -0.481093      29.396887 0.41809125E+03  0.94712287E+04                                 7.645872                            6.321187       0.297949       2.155319                    0.999125      26.311146      67.906005       0.754420       0.358391      -1.135511      -0.000432      -0.011729       0.009831       0.015310      -0.018878      -0.041932       0.021717      -0.068679       0.062170      -0.065841       0.004001       0.061840              9.745547       6.885677      -2.031055       1.961280      11.818287      -5.339706      10.532677          -0.043349
          315              O      24.537920      14.050988       9.415954      -0.507136      30.804238 0.45483294E+03  0.10512247E+05                                 7.869061                            6.584770       0.310822       2.149079                    0.999185      26.922268      69.953184       0.741313       0.357487      -1.137372       0.013350      -0.003850       0.008288       0.016178       0.022943       0.002352      -0.043572       0.074774       0.035383      -0.071691       0.027021       0.044670              9.590284       9.806841       1.993152       4.732840       7.656695       2.287147      11.307316           0.056200
          316              O      26.148961      12.486913       9.609290      -0.531355      31.060462 0.48175575E+03  0.11269870E+05                                 7.882604                            6.756585       0.418335       2.179162                    0.998901      27.279946      70.780240       0.736810       0.355352      -1.141690       0.002291       0.011539       0.016185       0.020009      -0.000491      -0.046022       0.000092      -0.066738      -0.015169      -0.065743       0.029822       0.035921              9.606332       6.632645       1.556411       1.722019      11.638112       4.672747      10.548240          -0.053476
          317              O       6.506786      20.624064      18.185060      -0.405661      28.918056 0.42228987E+03  0.95593428E+04                                 7.563535                            6.340055       0.060230       2.098679                    0.998520      25.546727      65.217278       0.758022       0.356949      -1.140334      -0.050764      -0.027954      -0.038247       0.069435       0.049909       0.053695       0.054304       0.146980       0.001793      -0.105008      -0.021348       0.126356              8.927560      11.516785       2.330663       3.890352       7.270543       1.704618       7.995351           0.044100
          318              O       8.812047      20.841772      19.289733      -0.645643      29.408184 0.48634765E+03  0.11386499E+05                                 7.414365                            6.722520       0.444903       2.167312                    0.998482      28.522067      73.656090       0.750782       0.348457      -1.149091       0.048093       0.050499       0.113613       0.133308       0.010418       0.017284      -0.005479      -0.030453       0.040729      -0.032389       0.011660       0.020730              8.026271       7.690094       1.690384       2.976613       7.028633       1.475690       9.360086           0.083499
          319              O      24.363020      26.152386      11.289658      -0.552278      32.197881 0.50467000E+03  0.11936154E+05                                 8.052905                            6.902052       0.380871       2.157356                    0.998898      27.759120      72.267219       0.731592       0.353981      -1.143532      -0.009985       0.005929       0.017412       0.020929       0.005003      -0.011797      -0.040252       0.082193      -0.007394      -0.065591       0.016943       0.048648              9.751001      11.004815      -2.552393      -4.126745       8.120822       2.700165      10.127365          -0.057244
          320              O      22.622822      24.738750      11.104946      -0.481995      29.424038 0.41856825E+03  0.94847582E+04                                 7.650303                            6.324578       0.303131       2.156740                    0.999102      26.326016      67.954619       0.754255       0.358367      -1.135528       0.000102       0.011972       0.010067       0.015642      -0.018824       0.042214      -0.021938      -0.068591       0.060726      -0.065879       0.003853       0.062026              9.751797       6.890115      -2.033019      -1.963227      11.825662       5.343641      10.539614           0.052326
          321              O      24.385280      10.410612       9.415954      -0.508002      30.861082 0.45580659E+03  0.10540618E+05                                 7.879398                            6.592168       0.315458       2.149894                    0.999139      26.944704      70.036056       0.740821       0.357526      -1.137316      -0.012797       0.003155       0.008572       0.015722       0.022417      -0.002009       0.043915       0.074211       0.036322      -0.071576       0.026868       0.044708              9.605016       9.821302       1.997722      -4.742186       7.667965      -2.293030      11.325780          -0.045935
          322              O      22.774239      11.974687       9.609290      -0.532825      31.132306 0.48316887E+03  0.11311432E+05                                 7.895041                            6.766768       0.423813       2.180237                    0.998911      27.315823      70.904602       0.736194       0.355382      -1.141644      -0.002804      -0.011616       0.017199       0.020943      -0.000774       0.046529       0.000994      -0.065238      -0.015178      -0.065771       0.030586       0.035185              9.622823       6.643895       1.560396      -1.726858      11.655927      -4.681553      10.568646           0.066305
          323              O      17.954814      28.299136      18.185060      -0.404635      28.883190 0.42168374E+03  0.95421243E+04                                 7.557426                            6.335650       0.062488       2.099510                    0.998532      25.530348      65.161951       0.758265       0.356966      -1.140329       0.051551       0.028334      -0.038857       0.070500       0.050678      -0.054531      -0.054247       0.147199       0.003167      -0.105276      -0.022128       0.127404              8.919671      11.505970       2.326935      -3.886032       7.264047      -1.701463       7.988995           0.044023
          324              O      15.649553      28.081428      19.289733      -0.646461      29.408764 0.48636877E+03  0.11386987E+05                                 7.413768                            6.722142       0.442463       2.166741                    0.998430      28.526166      73.663910       0.750900       0.348402      -1.149149      -0.048689      -0.050748       0.114805       0.134633       0.010754      -0.016502       0.005839      -0.031117       0.036583      -0.031944       0.012758       0.019186              8.025298       7.688975       1.690081      -2.975857       7.028123      -1.475486       9.358796           0.083428
          325              O      13.921586      12.132220      24.646354      -0.551397      32.180948 0.50436243E+03  0.11926935E+05                                 8.049480                            6.899468       0.428851       2.172752                    0.999049      27.754612      72.247091       0.731813       0.353932      -1.143584       0.005486      -0.011847      -0.017547       0.021871       0.005942       0.040454       0.011552      -0.083813      -0.010083      -0.066263       0.016496       0.049768              9.746277       8.116928      -2.550720      -2.698308      10.999652       4.124160      10.122252           0.069027
          326              O      12.507950      10.392022      24.831066      -0.481093      29.396921 0.41809170E+03  0.94712414E+04                                 7.645879                            6.321190       0.297945       2.155318                    0.999125      26.311159      67.906051       0.754420       0.358391      -1.135511       0.011729       0.000432      -0.009831       0.015311      -0.018878       0.021717      -0.041932       0.068678       0.062170      -0.065841       0.004001       0.061839              9.745564      11.818308      -2.031063      -5.339722       6.885686       1.961289      10.532697          -0.043350
          327              O      22.641412      12.154480      26.520058      -0.507169      30.805306 0.45485378E+03  0.10512856E+05                                 7.869256                            6.584936       0.310773       2.149053                    0.999185      26.922830      69.955209       0.741301       0.357489      -1.137370       0.003867      -0.013355      -0.008315       0.016200       0.022957      -0.043544       0.002371      -0.074763       0.035275      -0.071666       0.027016       0.044650              9.590532       7.656898       1.993211       2.287224       9.807070       4.732963      11.307629          -0.045938
          328              O      24.205487      10.543439      26.326722      -0.531362      31.060819 0.48176062E+03  0.11270012E+05                                 7.882665                            6.756614       0.418313       2.179154                    0.998901      27.280027      70.780538       0.736809       0.355352      -1.141691      -0.011509      -0.002274      -0.016205       0.020005      -0.000457       0.000064      -0.046060       0.066730      -0.015376      -0.065780       0.029834       0.035946              9.606441      11.638233       1.556439       4.672854       6.632688       1.722060      10.548403           0.066302
          329              O      16.068336      30.185614      17.750952      -0.405658      28.918190 0.42229197E+03  0.95594048E+04                                 7.563569                            6.340080       0.060229       2.098679                    0.998520      25.546730      65.217388       0.758019       0.356950      -1.140332       0.027957       0.050766       0.038248       0.069438       0.049909       0.054303       0.053694      -0.146983       0.001797      -0.105009      -0.021346       0.126355              8.927606       7.270581       2.330683       1.704629      11.516850       3.890377       7.995386           0.044026
          330              O      15.850628      27.880353      16.646279      -0.645640      29.408404 0.48635202E+03  0.11386631E+05                                 7.414422                            6.722567       0.444901       2.167312                    0.998482      28.522067      73.656273       0.750777       0.348458      -1.149089      -0.050496      -0.048091      -0.113613       0.133306       0.010418      -0.005484       0.017283       0.030454       0.040729      -0.032390       0.011660       0.020730              8.026336       7.028689       1.690406       1.475709       7.690159       2.976647       9.360162           0.083454
          331              O      10.540014      12.329380      24.646354      -0.552278      32.197888 0.50467025E+03  0.11936161E+05                                 8.052907                            6.902054       0.380871       2.157356                    0.998898      27.759122      72.267233       0.731592       0.353981      -1.143532      -0.005928       0.009985      -0.017411       0.020928       0.005003      -0.040253      -0.011797      -0.082194      -0.007394      -0.065592       0.016944       0.048648              9.750999       8.120823      -2.552390       2.700162      11.004810      -4.126739      10.127364          -0.057242
          332              O      11.953650      14.069578      24.831066      -0.481995      29.424003 0.41856776E+03  0.94847437E+04                                 7.650294                            6.324572       0.303130       2.156740                    0.999102      26.326014      67.954591       0.754256       0.358367      -1.135528      -0.011971      -0.000102      -0.010067       0.015642      -0.018824      -0.021938       0.042214       0.068592       0.060726      -0.065880       0.003854       0.062026              9.751778      11.825640      -2.033008       5.343624       6.890102      -1.963215      10.539593           0.052327
          333              O      26.281788      12.307120      26.520058      -0.507969      30.860013 0.45578581E+03  0.10540010E+05                                 7.879201                            6.592001       0.315504       2.149919                    0.999139      26.944159      70.034068       0.740834       0.357524      -1.137318      -0.003139       0.012792      -0.008544       0.015700       0.022403       0.043944      -0.001990      -0.074222       0.036431      -0.071601       0.026870       0.044731              9.604762       7.667758       1.997660      -2.292948       9.821070      -4.742059      11.325459           0.056200
          334              O      24.717713      13.918161      26.326722      -0.532819      31.131956 0.48316420E+03  0.11311295E+05                                 7.894979                            6.766739       0.423831       2.180244                    0.998911      27.315762      70.904353       0.736195       0.355382      -1.141644       0.011647       0.002822      -0.017179       0.020946      -0.000809       0.000967       0.046491       0.065246      -0.014969      -0.065734       0.030584       0.035149              9.622710      11.655806       1.560365      -4.681442       6.643850      -1.726813      10.568476          -0.053474
          335              O       8.393264      18.737586      17.750952      -0.404638      28.883149 0.42168313E+03  0.95421060E+04                                 7.557415                            6.335642       0.062490       2.099510                    0.998532      25.530355      65.161934       0.758266       0.356966      -1.140329      -0.028331      -0.051549       0.038857       0.070497       0.050678      -0.054248      -0.054533      -0.147196       0.003163      -0.105275      -0.022130       0.127405              8.919655       7.264032       2.326925      -1.701459      11.505948      -3.886026       7.988986           0.044094
          336              O       8.610972      21.042847      16.646279      -0.646464      29.408730 0.48636816E+03  0.11386968E+05                                 7.413755                            6.722132       0.442465       2.166740                    0.998430      28.526193      73.663934       0.750901       0.348402      -1.149150       0.050751       0.048691      -0.114805       0.134635       0.010754       0.005835      -0.016503       0.031115       0.036580      -0.031943       0.012759       0.019184              8.025282       7.028110       1.690075      -1.475479       7.688959      -2.975847       9.358776           0.083468
          337              O      24.560180      13.921586       6.678348      -0.553208      32.191839 0.50457646E+03  0.11933071E+05                                 8.050599                            6.900359       0.420258       2.170249                    0.999011      27.762330      72.266666       0.731869       0.353873      -1.143649       0.010172       0.005964      -0.017399       0.021019      -0.005652      -0.011092       0.040221       0.081825      -0.009252      -0.065367       0.016900       0.048467              9.748162      11.002182       2.552017      -4.124963       8.118906      -2.699052      10.123398           0.069050
          338              O      26.300378      12.507950       6.863060      -0.480800      29.409601 0.41827378E+03  0.94764518E+04                                 7.648278                            6.322569       0.300583       2.155908                    0.999108      26.313993      67.918523       0.754333       0.358392      -1.135505      -0.000334       0.011042      -0.009924       0.014850       0.019577       0.041924       0.020757      -0.068079       0.063741      -0.065918       0.004497       0.061421              9.750075       6.888465       2.033199      -1.963367      11.823787      -5.343651      10.537973          -0.043393
          339              O      24.537920      22.641412       8.552052      -0.507106      30.827636 0.45524647E+03  0.10524102E+05                                 7.872509                            6.587343       0.321169       2.151864                    0.999174      26.933965      69.989189       0.741246       0.357442      -1.137418       0.014264       0.003222      -0.008869       0.017103      -0.022275      -0.001879      -0.043836       0.074804       0.036273      -0.071649       0.026897       0.044752              9.594910       9.811286      -1.994405      -4.735815       7.660152       2.288967      11.313292           0.056215
          340              O      26.148961      24.205487       8.358716      -0.533154      31.121733 0.48291492E+03  0.11303828E+05                                 7.892554                            6.764356       0.417095       2.178244                    0.998905      27.312907      70.888283       0.736440       0.355315      -1.141715       0.003720      -0.010208      -0.016567       0.019812      -0.000648       0.046315      -0.000772      -0.065299      -0.012967      -0.065533       0.030487       0.035045              9.620096       6.641314      -1.560048      -1.725881      11.654314       4.681208      10.564659          -0.053414
          341              O      18.737586      28.299136      35.718958      -0.404283      28.882846 0.42170611E+03  0.95428170E+04                                 7.557696                            6.336152       0.060184       2.098700                    0.998547      25.528387      65.158922       0.758170       0.357004      -1.140292      -0.052315       0.029086       0.038986       0.071434      -0.051242      -0.055034       0.055117       0.146491       0.002605      -0.105653      -0.022579       0.128232              8.919397      11.505765      -2.327639      -3.885209       7.264626       1.701916       7.987802           0.044118
          342              O      21.042847      28.081428      34.614285      -0.647121      29.415717 0.48651536E+03  0.11391227E+05                                 7.414597                            6.722876       0.448577       2.168509                    0.998435      28.531472      73.679154       0.750909       0.348373      -1.149178       0.049242      -0.050891      -0.115487       0.135469      -0.010500      -0.015964      -0.005992      -0.030735       0.036841      -0.031390       0.012340       0.019050              8.026176       7.689716      -1.690294      -2.976342       7.028745       1.475717       9.360066           0.083322
          343              O      24.363020      10.540014       6.678348      -0.552143      32.140604 0.50356441E+03  0.11902797E+05                                 8.041255                            6.892645       0.423488       2.171532                    0.998965      27.738456      72.178112       0.732426       0.353792      -1.143750      -0.009630      -0.005697      -0.016674       0.020080      -0.004647       0.011886      -0.040199       0.082915      -0.009072      -0.065779       0.016787       0.048992              9.735512      10.989312       2.546701       4.119874       8.106635       2.693714      10.110589          -0.057257
          344              O      22.622822      11.953650       6.863060      -0.481921      29.449442 0.41898855E+03  0.94969638E+04                                 7.655920                            6.328646       0.303083       2.156388                    0.999131      26.332535      67.988039       0.753829       0.358468      -1.135412       0.000126      -0.011669      -0.010610       0.015772       0.019103      -0.042588      -0.021527      -0.069291       0.062504      -0.066661       0.004431       0.062230              9.761083       6.895405       2.036970       1.966659      11.837208       5.350898      10.550634           0.052304
          345              O      24.385280      26.281788       8.552052      -0.507494      30.827866 0.45525289E+03  0.10524433E+05                                 7.873038                            6.587770       0.319465       2.151289                    0.999162      26.933318      69.991275       0.741148       0.357483      -1.137370      -0.014210      -0.002836      -0.008962       0.017037      -0.022167       0.002438       0.044096       0.075753       0.037252      -0.072318       0.027814       0.044504              9.595341       9.811593      -1.994567       4.735625       7.661019      -2.289101      11.313412          -0.045966
          346              O      22.774239      24.717713       8.358716      -0.533130      31.107623 0.48266960E+03  0.11296558E+05                                 7.890030                            6.762577       0.417156       2.178499                    0.998902      27.306079      70.863872       0.736553       0.355309      -1.141729      -0.003243       0.010867      -0.016317       0.019870       0.000034      -0.045908       0.001613      -0.064291      -0.015551      -0.064877       0.029809       0.035068              9.616246       6.639386      -1.558799       1.724788      11.649408      -4.678154      10.559944           0.066319
          347              O      30.185614      20.624064      35.718958      -0.404028      28.863404 0.42132965E+03  0.95320123E+04                                 7.553692                            6.332557       0.062807       2.099706                    0.998495      25.522630      65.132909       0.758536       0.356917      -1.140379       0.050755      -0.029281       0.039088       0.070437      -0.050177       0.053552      -0.055184       0.147651      -0.000540      -0.105798      -0.021170       0.126968              8.915073      11.499202      -2.325864       3.883811       7.260591      -1.701164       7.985426           0.044052
          348              O      27.880353      20.841772      34.614285      -0.645505      29.376414 0.48573004E+03  0.11368255E+05                                 7.408115                            6.717633       0.447857       2.168464                    0.998453      28.510512      73.610342       0.751170       0.348393      -1.149161      -0.047860       0.050559      -0.113771       0.133382      -0.010870       0.017104       0.005753      -0.030855       0.038609      -0.032485       0.012426       0.020059              8.018703       7.682881      -1.687980       2.972125       7.022978      -1.473290       9.350248           0.083469

******************************************************
Auxiliary information for the entire system
The total spin magnetic moment of the unit cell is   3.036058
The total net atomic charge of the unit cell is   0.000007
Accuracy of reproducing the electrostatic potential in the unit cell:
  The inner radius (bohr) =    5.0000
  The outer radius (bohr) =   12.0000
  Valid grid points have density less than (e/(bohr^3)) =    0.0001
  The number of valid grid points were=      3624462
  The rms potential error without charges in kcal/mol is=      8.98286
  The rms potential error with partial charges in kcal/mol is=      0.93424
  The RRMSE value at monopole order=      0.10400
  The rms potential error with partial charges and cloud penetration in kcal/mol is=      0.94072
  The RRMSE value at monopole order with cloud penetration is=      0.10472
  The rms potential error with partial charges and atomic dipoles in kcal/mol is=      0.18086
  The RRMSE value at dipole order=      0.02013
  The rms potential error with partial charges, atomic dipoles and cloud penetration in kcal/mol is=      0.17449
  The RRMSE value at dipole order with cloud penetration=      0.01942

******************************************************
The electron densities and ab initio electrostatic potential were computed in VASP using the PBE functional and
projector augmented wave method. See the main text of the journal article for a description of computational details.
The atomic charges, dipoles, and quadrupoles were computed with the DDEC6 method as described in
(a) T. A. Manz and N. Gabaldon Limas, RSC Adv. 6 (2016) 47771-47801 DOI: 10.1039/c6ra04656h
(b) N. Gabaldon Limas and T. A. Manz, RSC Adv. 8 (2018) 2678-2707 DOI: 10.1039/c7ra11829e.
For each atom in the material, the electron cloud parameters were fit to the spherically averaged atom-in-material
electron density using radial positions for which this density was between 10^-4 and 10^-2 electrons per cubic bohr.
The polarizabilities, dispersion coefficients, and quantum Drude oscillator (QDO) parameters were fit using the MCLF method.
The magnetic structure of the system was optimized in VASP from the default ferromagnetic initial guess using spin polarization.
The atomic spin moments (ASMs) were computed on this optimized magnetic structure using the DDEC6 partition as inputs
to the method of T. A. Manz and D. S. Sholl, J. Chem. Theory Comput. 7 (2011) 4146-4164 DOI: 10.1021/ct200539n.
The RMSE and RRMSE were computed using a uniform grid with Ewald summation.
