# Supplementary material for: A collection of forcefield precursors for metal–organic frameworks
Source: RSC Adv. 2019 Nov 13;9(63):36492–507. doi: 10.1039/c9ra07327b (PMC9075174; doi:10.1039/c9ra07327b)
Supplement: RA-009-C9RA07327B-s4004 [file RA-009-C9RA07327B-s4004.xyz]

  294
jmolscript: load "" {1 1 1} spacegroup "x,y,z" unitcell [{     16.542800     0.000000     0.000000 }, {     -8.271400    14.326485     0.000000 }, {      0.000000     0.000000    24.398800 }]
La     0.669818     1.160159     0.000000     1.878288
La    -7.601582    13.166326     8.132852     1.879086
La    15.203164     0.000000    16.265948     1.879150
La     7.601582    13.166326    12.199400     1.878289
La    -0.669818     1.160159    20.332252     1.879085
La     1.339636     0.000000     4.066548     1.879148
H     13.599009     4.614561     0.046358     0.120460
H     11.474086     5.550080    24.210929     0.114929
H     10.456704     2.510000    21.775929     0.114370
H     12.535307     1.522905    22.117512     0.126810
H     10.161415     6.749207    22.905593     0.116828
H      9.454210     8.690446    23.993780     0.115989
H      9.501357    11.007038    23.959622     0.117793
H      5.468223     0.242118     8.179210     0.117871
H      7.340867     1.614595     7.944981     0.116174
H      5.216772     4.015714     5.509981     0.112942
H      3.322621     2.709138     5.851564     0.126070
H      9.035677     2.151838     6.639645     0.112294
H     11.070442     1.793676     7.727832     0.112756
H     13.053096     0.594549     7.693674     0.122168
H      5.746969     9.469807    16.312306     0.117591
H      5.999246     7.161810    16.078077     0.114547
H      9.140724     7.800771    13.643077     0.114021
H      8.956272    10.094441    13.984660     0.123902
H      5.617108     5.425440    14.772741     0.116285
H      4.289548     3.842363    15.860928     0.118652
H      2.259746     2.724897    15.826770     0.118670
H     -5.327609     9.711924    12.245758     0.120460
H     -3.202686     8.776405    12.011529     0.114929
H     -2.185304    11.816485     9.576529     0.114371
H     -4.263907    12.803580     9.918112     0.126810
H     -1.890015     7.577278    10.706193     0.116828
H     -1.182810     5.636039    11.794380     0.115989
H     -1.229957     3.319447    11.760222     0.117793
H      2.803177    14.084367    20.378610     0.117871
H      0.930532    12.711890    20.144381     0.116174
H      3.054628    10.310771    17.709381     0.112942
H      4.948779    11.617347    18.050964     0.126069
H     -0.764277    12.174647    18.839045     0.112293
H     -2.799042    12.532809    19.927232     0.112756
H     -4.781696    13.731936    19.893074     0.122168
H      2.524431     4.856678     4.112906     0.117591
H      2.272154     7.164675     3.878677     0.114547
H     -0.869324     6.525714     1.443677     0.114021
H     -0.684872     4.232044     1.785260     0.123902
H      2.654292     8.901045     2.573341     0.116285
H      3.981852    10.484122     3.661528     0.118652
H      6.011654    11.601588     3.627370     0.118670
H      5.327609     9.711924     8.086494     0.117599
H      3.202686     8.776405     8.320723     0.114543
H      2.185304    11.816485    10.755723     0.114023
H      4.263907    12.803580    10.414140     0.123899
H      1.890015     7.577278     9.626059     0.116284
H      1.182810     5.636039     8.537872     0.118651
H      1.229957     3.319447     8.572030     0.118674
H     -2.803177    14.084367    24.352442     0.120463
H     -0.930532    12.711890     0.187871     0.114940
H     -3.054628    10.310771     2.622871     0.114379
H     -4.948779    11.617347     2.281288     0.126813
H      0.764277    12.174647     1.493207     0.116833
H      2.799042    12.532809     0.405020     0.115991
H      4.781696    13.731936     0.439178     0.117787
H     -2.524431     4.856678    16.219590     0.117861
H     -2.272154     7.164675    16.453819     0.116169
H      0.869324     6.525714    18.888819     0.112931
H      0.684872     4.232044    18.547236     0.126070
H     -2.654292     8.901045    17.759155     0.112290
H     -3.981852    10.484122    16.670968     0.112756
H     -6.011654    11.601588    16.705126     0.122169
H      2.943791     4.614561    20.285894     0.117599
H      5.068714     5.550080    20.520123     0.114543
H      6.086096     2.510000    22.955123     0.114024
H      4.007493     1.522905    22.613540     0.123899
H      6.381385     6.749207    21.825459     0.116284
H      7.088590     8.690446    20.737272     0.118651
H      7.041443    11.007038    20.771430     0.118674
H     11.074577     0.242118    12.153042     0.120463
H      9.201932     1.614595    12.387271     0.114940
H     11.326028     4.015714    14.822271     0.114379
H     13.220179     2.709138    14.480688     0.126813
H      7.507123     2.151838    13.692607     0.116832
H      5.472358     1.793676    12.604420     0.115991
H      3.489704     0.594549    12.638578     0.117787
H     10.795831     9.469807     4.020190     0.117861
H     10.543554     7.161810     4.254419     0.116169
H      7.402076     7.800771     6.689419     0.112931
H      7.586528    10.094441     6.347836     0.126071
H     10.925692     5.425440     5.559755     0.112290
H     12.253252     3.842363     4.471568     0.112756
H     14.283054     2.724897     4.505726     0.122169
H      8.271400     3.260708    22.365648     0.115072
H      6.959556     5.532889     6.099700     0.113524
H      9.583244     5.532889    14.232552     0.115047
H     -0.000000    11.065777    10.166248     0.115072
H      1.311844     8.793596    18.299100     0.113524
H     -1.311844     8.793596     2.033152     0.115047
C     14.678426     2.484212    23.444807     0.600587
C     13.278078     2.998533    23.305734    -0.038582
C     12.963765     4.187632    23.918144    -0.100577
C     11.685834     4.764989    23.759551    -0.151041
C     10.735450     4.170440    22.925112     0.080354
C     11.081195     2.935497    22.317582    -0.150636
C     12.334312     2.340948    22.512773    -0.100560
C      9.450074     4.849515    22.632327     0.088176
C      9.398792     6.273568    22.666485    -0.208806
C      8.987703     9.154624    23.337452    -0.162998
C      9.002592    10.544293    23.325253    -0.084146
C      3.083578     0.372489     7.178859     0.594802
C      4.229167     1.328065     7.039786    -0.033573
C      5.416113     1.005719     7.652196    -0.098183
C      6.555084     1.823762     7.493603    -0.155706
C      6.515382     2.944093     6.659164     0.082885
C      5.273017     3.262141     6.051634    -0.147396
C      4.131564     2.474184     6.246825    -0.104094
C      7.746166     3.717723     6.366379     0.086113
C      9.005073     3.050109     6.400537    -0.202685
C     11.705685     1.965594     7.071504    -0.152393
C     12.901730     1.257865     7.059305    -0.096367
C      7.052196    11.469784    15.311955     0.597290
C      7.306955     9.999887    15.172882    -0.037621
C      6.434322     9.133134    15.785292    -0.096505
C      6.573282     7.737735    15.626699    -0.154555
C      7.563368     7.211953    14.792260     0.084456
C      8.459988     8.128848    14.184730    -0.154704
C      8.348324     9.511353    14.379921    -0.095764
C      7.617959     5.759247    14.499475     0.088945
C      6.410335     5.002809    14.533633    -0.207898
C      4.120811     3.206267    15.204600    -0.167099
C      2.909879     2.524327    15.192401    -0.087149
C     -6.407026    11.842273    11.245407     0.600587
C     -5.006678    11.327952    11.106334    -0.038582
C     -4.692365    10.138853    11.718744    -0.100577
C     -3.414434     9.561496    11.560151    -0.151041
C     -2.464050    10.156045    10.725712     0.080354
C     -2.809795    11.390988    10.118182    -0.150636
C     -4.062912    11.985537    10.313373    -0.100560
C     -1.178675     9.476970    10.432927     0.088176
C     -1.127392     8.052917    10.467085    -0.208806
C     -0.716303     5.171861    11.138052    -0.162998
C     -0.731192     3.782192    11.125853    -0.084146
C      5.187822    13.953996    19.378259     0.594802
C      4.042233    12.998420    19.239186    -0.033573
C      2.855287    13.320766    19.851596    -0.098183
C      1.716315    12.502723    19.693003    -0.155706
C      1.756018    11.382392    18.858564     0.082884
C      2.998383    11.064344    18.251034    -0.147397
C      4.139836    11.852301    18.446225    -0.104094
C      0.525234    10.608762    18.565779     0.086113
C     -0.733673    11.276376    18.599937    -0.202685
C     -3.434285    12.360891    19.270904    -0.152393
C     -4.630330    13.068620    19.258705    -0.096367
C      1.219204     2.856701     3.112555     0.597290
C      0.964445     4.326598     2.973482    -0.037621
C      1.837078     5.193351     3.585892    -0.096505
C      1.698118     6.588750     3.427299    -0.154556
C      0.708032     7.114532     2.592860     0.084456
C     -0.188588     6.197637     1.985330    -0.154704
C     -0.076924     4.815132     2.180521    -0.095764
C      0.653441     8.567238     2.300075     0.088945
C      1.861065     9.323676     2.334233    -0.207898
C      4.150589    11.120218     3.005200    -0.167099
C      5.361521    11.802158     2.993001    -0.087150
C      6.407026    11.842273     9.086845     0.597241
C      5.006678    11.327952     9.225918    -0.037602
C      4.692365    10.138853     8.613508    -0.096516
C      3.414434     9.561496     8.772101    -0.154570
C      2.464050    10.156045     9.606540     0.084430
C      2.809795    11.390988    10.214070    -0.154705
C      4.062912    11.985537    10.018879    -0.095770
C      1.178674     9.476970     9.899325     0.088938
C      1.127392     8.052917     9.865167    -0.207676
C      0.716303     5.171861     9.194200    -0.167109
C      0.731192     3.782192     9.206399    -0.087152
C     -5.187822    13.953996     0.953993     0.600658
C     -4.042233    12.998420     1.093066    -0.038600
C     -2.855287    13.320766     0.480656    -0.100570
C     -1.716315    12.502723     0.639249    -0.151043
C     -1.756018    11.382392     1.473688     0.080401
C     -2.998382    11.064344     2.081218    -0.150630
C     -4.139836    11.852301     1.886027    -0.100548
C     -0.525234    10.608762     1.766473     0.088165
C      0.733673    11.276376     1.732315    -0.208892
C      3.434285    12.360891     1.061348    -0.163007
C      4.630330    13.068620     1.073547    -0.084153
C     -1.219204     2.856701    17.219941     0.594780
C     -0.964445     4.326598    17.359014    -0.033572
C     -1.837078     5.193351    16.746604    -0.098180
C     -1.698118     6.588750    16.905197    -0.155690
C     -0.708032     7.114532    17.739636     0.082865
C      0.188588     6.197637    18.347166    -0.147401
C      0.076924     4.815132    18.151975    -0.104100
C     -0.653441     8.567238    18.032421     0.086130
C     -1.861065     9.323676    17.998263    -0.202821
C     -4.150589    11.120218    17.327296    -0.152374
C     -5.361521    11.802158    17.339495    -0.096356
C      1.864374     2.484212    21.286245     0.597241
C      3.264722     2.998533    21.425318    -0.037602
C      3.579035     4.187632    20.812908    -0.096516
C      4.856966     4.764989    20.971501    -0.154570
C      5.807350     4.170440    21.805940     0.084430
C      5.461605     2.935497    22.413470    -0.154705
C      4.208488     2.340948    22.218279    -0.095770
C      7.092725     4.849515    22.098725     0.088939
C      7.144008     6.273568    22.064567    -0.207676
C      7.555097     9.154624    21.393600    -0.167109
C      7.540208    10.544293    21.405799    -0.087152
C     13.459222     0.372489    13.153393     0.600658
C     12.313633     1.328065    13.292466    -0.038600
C     11.126687     1.005719    12.680056    -0.100570
C      9.987716     1.823762    12.838649    -0.151043
C     10.027418     2.944093    13.673088     0.080401
C     11.269782     3.262141    14.280618    -0.150630
C     12.411236     2.474184    14.085427    -0.100548
C      8.796634     3.717723    13.965873     0.088165
C      7.537727     3.050109    13.931715    -0.208891
C      4.837115     1.965594    13.260748    -0.163007
C      3.641070     1.257865    13.272947    -0.084153
C      9.490604    11.469784     5.020541     0.594780
C      9.235845     9.999887     5.159614    -0.033573
C     10.108478     9.133134     4.547204    -0.098180
C      9.969518     7.737735     4.705797    -0.155690
C      8.979432     7.211953     5.540236     0.082865
C      8.082812     8.128848     6.147766    -0.147401
C      8.194476     9.511353     5.952575    -0.104100
C      8.924841     5.759247     5.833021     0.086130
C     10.132465     5.002809     5.798863    -0.202821
C     12.421989     3.206267     5.127896    -0.152374
C     13.632921     2.524327     5.140095    -0.096356
C      8.271400     4.189064    22.365648    -0.211251
C      8.271400     6.942615    22.365648     0.102401
C      8.271400     8.461222    22.365648     0.085186
C      8.271400    11.252021    22.365648    -0.041129
C      8.271400    12.747706    22.365648     0.639407
C      7.763536     5.068710     6.099700    -0.207852
C     10.148181     3.691935     6.099700     0.102083
C     11.463333     2.932631     6.099700     0.076969
C     13.880236     1.537232     6.099700    -0.036735
C     15.175538     0.789389     6.099700     0.645168
C      8.779264     5.068710    14.232552    -0.211173
C      6.394619     3.691935    14.232552     0.102439
C      5.079467     2.932631    14.232552     0.085199
C      2.662564     1.537232    14.232552    -0.041152
C      1.367262     0.789389    14.232552     0.639439
C     -0.000000    10.137421    10.166248    -0.211252
C      0.000000     7.383870    10.166248     0.102401
C      0.000000     5.865263    10.166248     0.085186
C      0.000000     3.074464    10.166248    -0.041129
C      0.000000     1.578779    10.166248     0.639407
C      0.507864     9.257775    18.299100    -0.207852
C     -1.876781    10.634550    18.299100     0.102083
C     -3.191933    11.393854    18.299100     0.076969
C     -5.608836    12.789253    18.299100    -0.036735
C     -6.904138    13.537096    18.299100     0.645168
C     -0.507864     9.257775     2.033152    -0.211173
C      1.876781    10.634550     2.033152     0.102439
C      3.191933    11.393854     2.033152     0.085199
C      5.608836    12.789253     2.033152    -0.041152
C      6.904138    13.537096     2.033152     0.639439
O     15.072972     1.517175    22.695764    -0.687094
O     -1.112503     2.987072    24.291445    -0.583817
O     -7.664279    13.320766    23.303294    -0.610378
O      2.048826     0.514321     6.429816    -0.682352
O     -5.128268    13.796405     8.025497    -0.582750
O     15.368261    -0.022922     7.037346    -0.614848
O      7.692402    12.294989    14.562912    -0.684637
O      6.240771    11.869493    16.158593    -0.581600
O      0.567418     1.028642    15.170442    -0.612800
O     -6.801572    12.809310    10.496364    -0.687094
O      9.383903    11.339413    12.092045    -0.583818
O     -0.607121     1.005719    11.103894    -0.610378
O      6.222574    13.812164    18.629216    -0.682352
O     13.399668     0.530080    20.224897    -0.582750
O      1.174539     0.022922    19.236746    -0.614848
O      0.578998     2.031496     2.363512    -0.684637
O      2.030629     2.456992     3.959193    -0.581599
O      7.703982    13.297843     2.971042    -0.612800
O      6.801572    12.809310     9.835888    -0.684618
O      7.158897    11.339413     8.240207    -0.581595
O      0.607121     1.005719     9.228358    -0.612748
O     -6.222574    13.812164     1.703036    -0.687101
O      3.143132     0.530080     0.107355    -0.583782
O     15.368261     0.022922     1.095506    -0.610395
O     -0.578998     2.031496    17.968984    -0.682366
O     14.512171     2.456992    16.373303    -0.582790
O     -7.703982    13.297843    17.361454    -0.614884
O      1.469828     1.517175    22.035288    -0.684618
O      1.112503     2.987072    20.439607    -0.581595
O      7.664279    13.320766    21.427758    -0.612748
O     14.493974     0.514321    13.902436    -0.687101
O      5.128268    13.796405    12.306755    -0.583782
O      1.174539    -0.022922    13.294906    -0.610395
O      8.850398    12.294989     5.769584    -0.682366
O     -6.240771    11.869493     4.173903    -0.582790
O     -0.567418     1.028642     5.162054    -0.614884

The following XYZ coordinates are in angstroms. Other properties are in atomic units.
The sperically averaged electron density of each atom fit to a function of the form exp(a - br)
eigen_1, eigen_2 and eigen_3 are the three eigenvalues of traceless quadrupole moment tensor
  atom number  atomic symbol              X              Y              Z     net charge C6 coefficient C8 coefficient C10 coefficient fluctuating dipole atomic polarizability isotropic forcefield polarizability              a              b squared Pearson coefficient          <r^3>          <r^4>         wp_QDO          m_QDO          q_QDO       dipole_x       dipole_y       dipole_z         dipole            Qxy            Qxz            Qyz     Q(x^2-y^2)  Q(3z^2 - R^2)        eigen_1        eigen_2        eigen_3 static polarizability      alpha(xx)      alpha(xy)      alpha(xz)      alpha(yy)      alpha(yz)      alpha(zz) atomic spin moment
            1             La       0.669818       1.160159       0.000000       1.878288     240.560374 0.64706551E+04  0.27121789E+06                                27.750296                           23.590197       1.307420       1.996396                    0.999656     106.295776     297.375533       0.453096       0.322512      -1.249766      -0.015954      -0.027615       0.000006       0.031892       0.093514      -0.044599       0.025764      -0.108126      -0.278400      -0.131023      -0.023394       0.154417             33.951723      30.369567      -3.060045      -0.393643      26.835989       0.227290      44.649613           0.000085
            2             La      -7.601582      13.166326       8.132852       1.879086     240.462391 0.64664290E+04  0.27099428E+06                                27.743785                           23.583454       1.297458       1.994055                    0.999625     106.256808     297.233130       0.453136       0.322539      -1.249751      -0.016719       0.028646      -0.000006       0.033168      -0.097074       0.045921       0.025345      -0.110771      -0.280702      -0.133628      -0.024925       0.158552             33.945804      30.366281       3.046084       0.407242      26.829999       0.224031      44.641131           0.000097
            3             La      15.203164       0.000000      16.265948       1.879150     240.452157 0.64660951E+04  0.27097659E+06                                27.742997                           23.582831       1.297476       1.994072                    0.999625     106.254385     297.223618       0.453143       0.322538      -1.249752       0.033191      -0.000148      -0.000001       0.033191      -0.000636       0.001025      -0.052404       0.223418      -0.280628      -0.133562      -0.024926       0.158488             33.944784      25.075370      -0.008143       0.009627      32.119647      -0.464719      44.639336           0.000088
            4             La       7.601582      13.166326      12.199400       1.878289     240.560151 0.64706475E+04  0.27121749E+06                                27.750280                           23.590184       1.307419       1.996395                    0.999656     106.295719     297.375318       0.453096       0.322512      -1.249766       0.015951       0.027609       0.000007       0.031885       0.093513       0.044599      -0.025766      -0.108123      -0.278397      -0.131022      -0.023393       0.154415             33.951703      30.369551      -3.060044       0.393644      26.835973      -0.227291      44.649584           0.000094
            5             La      -0.669818       1.160159      20.332252       1.879085     240.462590 0.64664358E+04  0.27099465E+06                                27.743804                           23.583470       1.297455       1.994054                    0.999625     106.256837     297.233283       0.453136       0.322539      -1.249751       0.016723      -0.028645      -0.000005       0.033169      -0.097073      -0.045922      -0.025344      -0.110769      -0.280699      -0.133627      -0.024923       0.158550             33.945827      30.366300       3.046086      -0.407242      26.830017      -0.224031      44.641163           0.000091
            6             La       1.339636       0.000000       4.066548       1.879148     240.452490 0.64661062E+04  0.27097718E+06                                27.743024                           23.582853       1.297474       1.994071                    0.999625     106.254450     297.223896       0.453143       0.322538      -1.249752      -0.033191       0.000148      -0.000001       0.033191      -0.000635      -0.001026       0.052405       0.223420      -0.280632      -0.133564      -0.024926       0.158489             33.944820      25.075393      -0.008143      -0.009626      32.119680       0.464717      44.639386           0.000080
            7              H      13.599009       4.614561       0.046358       0.120460       0.999514 0.69006289E+01  0.64702143E+02                                 1.595316                            1.491624      -0.807253       2.499211                    0.999593       3.232300       8.587175       0.540275       1.209097      -0.725563       0.026939       0.018045       0.023543       0.040070       0.003204       0.007776       0.013683      -0.001922      -0.009925      -0.015487      -0.001594       0.017081              1.646730       1.857206       0.179696       0.400873       1.486820       0.246121       1.596162          -0.000000
            8              H      11.474086       5.550080      24.210929       0.114929       1.100394 0.78360042E+01  0.75210289E+02                                 1.647729                            1.550957      -0.878105       2.459867                    0.999066       3.236069       8.462793       0.554354       1.151161      -0.740722      -0.007203       0.031071       0.020412       0.037867      -0.002679       0.006106       0.014781      -0.000423      -0.013149      -0.018221       0.003783       0.014438              1.688918       1.568998      -0.305434      -0.006823       1.960878       0.309338       1.536879           0.000001
            9              H      10.456704       2.510000      21.775929       0.114370       1.097188 0.79791506E+01  0.77217750E+02                                 1.669089                            1.585246      -0.857771       2.470204                    0.999143       3.285819       8.733641       0.535893       1.181049      -0.733263      -0.022962      -0.017525      -0.023804       0.037430      -0.001716       0.009098       0.011667      -0.000569      -0.018391      -0.017613       0.004632       0.012981              1.690869       1.879832       0.094667       0.289563       1.603796       0.253698       1.588978           0.000001
           10              H      12.535307       1.522905      22.117512       0.126810       1.070022 0.73070972E+01  0.70370438E+02                                 1.741766                            1.586839      -1.253064       2.289474                    0.995608       3.541097       9.929501       0.492162       1.292267      -0.704776       0.008565      -0.036045      -0.014977       0.039961      -0.001816       0.007107       0.003808      -0.008749      -0.026986      -0.013667       0.003998       0.009669              1.851993       1.599167      -0.316499      -0.120926       2.247581       0.499786       1.709233          -0.000001
           11              H      10.161415       6.749207      22.905593       0.116828       1.204945 0.91091702E+01  0.91586893E+02                                 1.807136                            1.715827      -1.159572       2.325323                    0.996436       3.526230       9.713811       0.502635       1.211991      -0.724834       0.025969       0.018327       0.006363       0.032415       0.006324       0.003802       0.001024       0.006031      -0.029382      -0.010583      -0.001957       0.012540              1.833782       2.110050       0.129040       0.236397       1.945710       0.077656       1.445585           0.000001
           12              H       9.454210       8.690446      23.993780       0.115989       1.095438 0.79548803E+01  0.76964013E+02                                 1.671642                            1.586596      -0.888894       2.457543                    0.998985       3.278207       8.727053       0.533485       1.186670      -0.732015       0.017615      -0.014137       0.027845       0.035854       0.000442       0.014690      -0.000557      -0.013994       0.007077      -0.018534       0.005831       0.012703              1.693658       1.502321      -0.220148       0.301062       1.811663      -0.232167       1.766990           0.000000
           13              H       9.501357      11.007038      23.959622       0.117793       1.003656 0.70917120E+01  0.67587516E+02                                 1.660811                            1.560431      -0.880032       2.466283                    0.999076       3.373226       9.319315       0.499139       1.287565      -0.707503       0.021685       0.018620       0.029980       0.041422       0.002984       0.013251       0.001880      -0.004218       0.018506      -0.014096      -0.001437       0.015532              1.711996       1.573057       0.250670       0.353580       1.778729       0.340676       1.784201          -0.000003
           14              H       5.468223       0.242118       8.179210       0.117871       1.005206 0.69480906E+01  0.65258786E+02                                 1.601478                            1.496836      -0.809870       2.497662                    0.999536       3.242518       8.621654       0.539285       1.209245      -0.725542       0.003494      -0.033153       0.024122       0.041148      -0.001352       0.007868      -0.013191      -0.004416      -0.009674      -0.015493      -0.000644       0.016136              1.653387       1.428910       0.071055       0.012755       1.928773      -0.473484       1.602478          -0.000000
           15              H       7.340867       1.614595       7.944981       0.116174       1.094803 0.77902171E+01  0.74689372E+02                                 1.645550                            1.549199      -0.887591       2.457750                    0.999011       3.225478       8.440838       0.552969       1.155303      -0.739780       0.029568      -0.007849       0.019865       0.036476       0.001168       0.009887      -0.013067       0.004671      -0.013822      -0.018688       0.003930       0.014758              1.686587       2.123899      -0.016610       0.270217       1.400960      -0.148499       1.534901           0.000001
           16              H       5.216772       4.015714       5.509981       0.112942       1.100456 0.80070987E+01  0.77551245E+02                                 1.672094                            1.587787      -0.859259       2.469608                    0.999112       3.290185       8.747057       0.535614       1.180703      -0.733362      -0.004376       0.028716      -0.023816       0.037563       0.000867       0.005740      -0.014094       0.003686      -0.019275      -0.018274       0.005110       0.013165              1.693993       1.593382       0.072578       0.075118       1.896811      -0.379126       1.591787           0.000001
           17              H       3.322621       2.709138       5.851564       0.126070       1.070231 0.73117598E+01  0.70444668E+02                                 1.744036                            1.588946      -1.256517       2.289295                    0.995637       3.544689       9.949990       0.490967       1.294874      -0.704240      -0.035583       0.010484      -0.015482       0.040196      -0.002407      -0.001539      -0.008754       0.007055      -0.028014      -0.014581       0.005511       0.009070              1.854418       2.362461      -0.122456       0.493900       1.489240      -0.145476       1.711552          -0.000001
           18              H       9.035677       2.151838       6.639645       0.112294       1.222996 0.92734252E+01  0.93621536E+02                                 1.821915                            1.728609      -1.212935       2.298877                    0.996222       3.552983       9.795858       0.502095       1.208328      -0.725649       0.002788      -0.033327       0.006796       0.034127      -0.000393      -0.000852      -0.003538      -0.012148      -0.032522      -0.011463      -0.000584       0.012047              1.849074       1.889740       0.006791      -0.051526       2.202257      -0.247348       1.455224           0.000001
           19              H      11.070442       1.793676       7.727832       0.112756       1.107983 0.80617457E+01  0.78245329E+02                                 1.683219                            1.596223      -0.896503       2.452200                    0.998839       3.295336       8.781692       0.532461       1.185193      -0.732367      -0.021518      -0.007015       0.028182       0.036145      -0.006188      -0.008291      -0.012970       0.006074       0.006954      -0.019109       0.005731       0.013378              1.705823       1.940157      -0.023562      -0.357399       1.396692      -0.146621       1.780620           0.000000
           20              H      13.053096       0.594549       7.693674       0.122168       0.983411 0.69213668E+01  0.65561124E+02                                 1.638696                            1.542037      -0.845632       2.483061                    0.999354       3.336214       9.187412       0.501907       1.288335      -0.707432       0.005932      -0.027179       0.029015       0.040196      -0.003105      -0.005653      -0.012819      -0.003085       0.018616      -0.014605      -0.001483       0.016088              1.688104       1.492559      -0.209084       0.114700       1.813837      -0.463604       1.757915          -0.000003
           21              H       5.746969       9.469807      16.312306       0.117591       1.007764 0.69711747E+01  0.65551618E+02                                 1.606567                            1.501161      -0.823582       2.492727                    0.999497       3.248007       8.650613       0.537339       1.212216      -0.724857      -0.030072       0.014347       0.023968       0.041044      -0.000757      -0.015560      -0.000469       0.004802      -0.010419      -0.015732      -0.000624       0.016356              1.658849       1.748346      -0.253431      -0.418857       1.620491       0.226976       1.607710          -0.000000
           22              H       5.999246       7.161810      16.078077       0.114547       1.096612 0.78059354E+01  0.74866915E+02                                 1.646273                            1.549928      -0.882864       2.459236                    0.999017       3.229729       8.449466       0.553365       1.154063      -0.740086      -0.023099      -0.021714       0.020959       0.038004       0.001364      -0.015159      -0.002195      -0.005324      -0.013957      -0.017832       0.004299       0.013533              1.687298       1.596840       0.321269      -0.263836       1.929448      -0.159864       1.535606           0.000001
           23              H       9.140724       7.800771      13.643077       0.114021       1.094919 0.79623265E+01  0.77033320E+02                                 1.669211                            1.585605      -0.862723       2.470249                    0.999149       3.281527       8.728052       0.534670       1.184081      -0.732612       0.026935      -0.010884      -0.023342       0.037267       0.001886      -0.014510       0.002127      -0.003135      -0.019738      -0.017874       0.005204       0.012670              1.690917       1.754480      -0.166482      -0.363965       1.729354       0.123627       1.588917           0.000001
           24              H       8.956272      10.094441      13.984660       0.123902       1.079231 0.73788786E+01  0.71217844E+02                                 1.749698                            1.593001      -1.252789       2.289775                    0.995727       3.555604       9.973000       0.492079       1.289653      -0.705309       0.027409       0.025630      -0.015526       0.040611       0.004475      -0.006778       0.004645       0.000208      -0.029025      -0.014234       0.004709       0.009526              1.861085       1.820226       0.443389      -0.375747       2.046148      -0.358160       1.716881          -0.000001
           25              H       5.617108       5.425440      14.772741       0.116285       1.203872 0.90941990E+01  0.91358575E+02                                 1.802461                            1.711528      -1.150525       2.328362                    0.996592       3.523539       9.688336       0.504761       1.207911      -0.725765      -0.029715       0.013874       0.007114       0.033557      -0.005029      -0.001650       0.001982       0.007150      -0.028771      -0.009977      -0.001260       0.011237              1.828948       2.092771      -0.135763      -0.184873       1.951675       0.165459       1.442398           0.000001
           26              H       4.289548       3.842363      15.860928       0.118652       1.080773 0.78207465E+01  0.75315432E+02                                 1.653790                            1.570862      -0.857159       2.469608                    0.999184       3.255203       8.634527       0.537541       1.183202      -0.732841       0.004062       0.021806       0.026780       0.034773       0.005589      -0.006769       0.013524       0.008315       0.008771      -0.018905       0.005504       0.013402              1.675233       1.528167       0.239567       0.049326       1.750405       0.369662       1.747128           0.000000
           27              H       2.259746       2.724897      15.826770       0.118670       0.998724 0.70485612E+01  0.67065936E+02                                 1.654598                            1.555106      -0.865308       2.474471                    0.999282       3.364455       9.283869       0.500327       1.286621      -0.707716      -0.026868       0.009030       0.029546       0.040944       0.000237      -0.008483       0.011074       0.007291       0.018154      -0.014577      -0.001432       0.016008              1.705423       1.936110      -0.035895      -0.468320       1.403072       0.135019       1.777088          -0.000003
           28              H      -5.327609       9.711924      12.245758       0.120460       0.999514 0.69006291E+01  0.64702143E+02                                 1.595316                            1.491624      -0.807253       2.499211                    0.999593       3.232300       8.587174       0.540275       1.209097      -0.725563      -0.026939      -0.018045       0.023543       0.040070       0.003204      -0.007776      -0.013683      -0.001922      -0.009925      -0.015487      -0.001594       0.017081              1.646729       1.857206       0.179696      -0.400873       1.486820      -0.246121       1.596162          -0.000000
           29              H      -3.202686       8.776405      12.011529       0.114929       1.100394 0.78360104E+01  0.75210369E+02                                 1.647730                            1.550958      -0.878106       2.459867                    0.999066       3.236070       8.462799       0.554354       1.151162      -0.740722       0.007203      -0.031071       0.020412       0.037867      -0.002679      -0.006106      -0.014781      -0.000423      -0.013149      -0.018221       0.003783       0.014438              1.688919       1.568999      -0.305435       0.006823       1.960879      -0.309338       1.536880           0.000001
           30              H      -2.185304      11.816485       9.576529       0.114371       1.097186 0.79791377E+01  0.77217583E+02                                 1.669086                            1.585243      -0.857770       2.470205                    0.999143       3.285817       8.733629       0.535894       1.181047      -0.733264       0.022962       0.017525      -0.023804       0.037430      -0.001716      -0.009098      -0.011667      -0.000569      -0.018391      -0.017613       0.004632       0.012981              1.690866       1.879828       0.094667      -0.289562       1.603794      -0.253698       1.588975           0.000001
           31              H      -4.263907      12.803580       9.918112       0.126810       1.070023 0.73071038E+01  0.70370508E+02                                 1.741766                            1.586839      -1.253064       2.289474                    0.995608       3.541098       9.929500       0.492163       1.292266      -0.704776      -0.008565       0.036045      -0.014977       0.039961      -0.001816      -0.007107      -0.003808      -0.008749      -0.026986      -0.013667       0.003998       0.009669              1.851993       1.599167      -0.316499       0.120926       2.247580      -0.499786       1.709233          -0.000001
           32              H      -1.890015       7.577278      10.706193       0.116828       1.204945 0.91091730E+01  0.91586925E+02                                 1.807136                            1.715827      -1.159572       2.325323                    0.996436       3.526231       9.713813       0.502635       1.211990      -0.724834      -0.025969      -0.018327       0.006363       0.032415       0.006324      -0.003802      -0.001024       0.006031      -0.029382      -0.010583      -0.001957       0.012540              1.833782       2.110050       0.129039      -0.236397       1.945710      -0.077656       1.445585           0.000001
           33              H      -1.182810       5.636039      11.794380       0.115989       1.095438 0.79548807E+01  0.76964023E+02                                 1.671642                            1.586596      -0.888894       2.457543                    0.998985       3.278207       8.727055       0.533484       1.186671      -0.732015      -0.017615       0.014137       0.027845       0.035854       0.000442      -0.014690       0.000557      -0.013994       0.007077      -0.018534       0.005831       0.012703              1.693658       1.502321      -0.220148      -0.301062       1.811664       0.232167       1.766990           0.000000
           34              H      -1.229957       3.319447      11.760222       0.117793       1.003656 0.70917079E+01  0.67587468E+02                                 1.660811                            1.560431      -0.880031       2.466283                    0.999076       3.373225       9.319312       0.499139       1.287565      -0.707503      -0.021685      -0.018620       0.029980       0.041422       0.002984      -0.013251      -0.001880      -0.004218       0.018506      -0.014096      -0.001437       0.015532              1.711995       1.573057       0.250670      -0.353579       1.778729      -0.340676       1.784201          -0.000003
           35              H       2.803177      14.084367      20.378610       0.117871       1.005206 0.69480927E+01  0.65258816E+02                                 1.601479                            1.496837      -0.809870       2.497662                    0.999536       3.242519       8.621660       0.539284       1.209246      -0.725542      -0.003494       0.033153       0.024122       0.041148      -0.001352      -0.007868       0.013191      -0.004416      -0.009674      -0.015493      -0.000644       0.016136              1.653387       1.428910       0.071055      -0.012755       1.928773       0.473484       1.602478          -0.000000
           36              H       0.930532      12.711890      20.144381       0.116174       1.094804 0.77902197E+01  0.74689404E+02                                 1.645550                            1.549199      -0.887591       2.457750                    0.999011       3.225479       8.440841       0.552969       1.155303      -0.739780      -0.029568       0.007849       0.019865       0.036476       0.001168      -0.009887       0.013067       0.004671      -0.013822      -0.018688       0.003930       0.014758              1.686587       2.123899      -0.016610      -0.270217       1.400961       0.148499       1.534902           0.000001
           37              H       3.054628      10.310771      17.709381       0.112942       1.100455 0.80070963E+01  0.77551217E+02                                 1.672094                            1.587787      -0.859259       2.469608                    0.999112       3.290185       8.747057       0.535614       1.180703      -0.733362       0.004376      -0.028716      -0.023816       0.037563       0.000867      -0.005740       0.014094       0.003686      -0.019275      -0.018274       0.005110       0.013165              1.693993       1.593382       0.072578      -0.075118       1.896810       0.379126       1.591786           0.000001
           38              H       4.948779      11.617347      18.050964       0.126069       1.070232 0.73117620E+01  0.70444701E+02                                 1.744037                            1.588947      -1.256518       2.289295                    0.995637       3.544690       9.949997       0.490966       1.294876      -0.704240       0.035583      -0.010484      -0.015482       0.040196      -0.002407       0.001539       0.008754       0.007055      -0.028014      -0.014581       0.005511       0.009070              1.854419       2.362463      -0.122456      -0.493900       1.489241       0.145476       1.711554          -0.000001
           39              H      -0.764277      12.174647      18.839045       0.112293       1.222997 0.92734283E+01  0.93621586E+02                                 1.821916                            1.728610      -1.212934       2.298877                    0.996222       3.552984       9.795865       0.502094       1.208329      -0.725649      -0.002788       0.033327       0.006796       0.034127      -0.000393       0.000852       0.003538      -0.012148      -0.032522      -0.011463      -0.000584       0.012047              1.849075       1.889742       0.006792       0.051526       2.202259       0.247348       1.455225           0.000001
           40              H      -2.799042      12.532809      19.927232       0.112756       1.107982 0.80617393E+01  0.78245253E+02                                 1.683219                            1.596222      -0.896503       2.452200                    0.998839       3.295335       8.781689       0.532461       1.185193      -0.732367       0.021518       0.007015       0.028182       0.036145      -0.006187       0.008291       0.012970       0.006074       0.006954      -0.019109       0.005731       0.013378              1.705822       1.940156      -0.023562       0.357399       1.396692       0.146621       1.780619           0.000000
           41              H      -4.781696      13.731936      19.893074       0.122168       0.983412 0.69213752E+01  0.65561224E+02                                 1.638698                            1.542038      -0.845633       2.483060                    0.999354       3.336216       9.187420       0.501906       1.288335      -0.707432      -0.005932       0.027179       0.029015       0.040196      -0.003105       0.005653       0.012819      -0.003085       0.018616      -0.014605      -0.001483       0.016088              1.688105       1.492560      -0.209084      -0.114700       1.813839       0.463605       1.757917          -0.000003
           42              H       2.524431       4.856678       4.112906       0.117591       1.007763 0.69711732E+01  0.65551605E+02                                 1.606567                            1.501162      -0.823582       2.492727                    0.999497       3.248007       8.650615       0.537339       1.212217      -0.724857       0.030072      -0.014347       0.023968       0.041044      -0.000757       0.015560       0.000469       0.004802      -0.010419      -0.015732      -0.000624       0.016356              1.658849       1.748346      -0.253431       0.418857       1.620491      -0.226976       1.607711          -0.000000
           43              H       2.272154       7.164675       3.878677       0.114547       1.096612 0.78059362E+01  0.74866935E+02                                 1.646274                            1.549929      -0.882864       2.459236                    0.999017       3.229729       8.449471       0.553364       1.154064      -0.740086       0.023099       0.021714       0.020959       0.038005       0.001364       0.015159       0.002195      -0.005324      -0.013957      -0.017832       0.004299       0.013533              1.687299       1.596842       0.321269       0.263836       1.929450       0.159865       1.535607           0.000001
           44              H      -0.869324       6.525714       1.443677       0.114021       1.094919 0.79623335E+01  0.77033422E+02                                 1.669213                            1.585607      -0.862723       2.470249                    0.999149       3.281528       8.728063       0.534669       1.184083      -0.732612      -0.026935       0.010884      -0.023342       0.037267       0.001886       0.014510      -0.002127      -0.003135      -0.019738      -0.017874       0.005204       0.012670              1.690920       1.754483      -0.166482       0.363966       1.729357      -0.123627       1.588919           0.000001
           45              H      -0.684872       4.232044       1.785260       0.123902       1.079231 0.73788787E+01  0.71217844E+02                                 1.749698                            1.593001      -1.252789       2.289775                    0.995727       3.555604       9.973000       0.492079       1.289653      -0.705309      -0.027409      -0.025630      -0.015526       0.040611       0.004475       0.006778      -0.004645       0.000208      -0.029025      -0.014234       0.004709       0.009526              1.861085       1.820226       0.443389       0.375747       2.046148       0.358160       1.716881          -0.000001
           46              H       2.654292       8.901045       2.573341       0.116285       1.203872 0.90941978E+01  0.91358559E+02                                 1.802461                            1.711528      -1.150524       2.328362                    0.996592       3.523539       9.688336       0.504761       1.207911      -0.725765       0.029715      -0.013874       0.007113       0.033557      -0.005029       0.001650      -0.001982       0.007150      -0.028771      -0.009977      -0.001260       0.011237              1.828948       2.092771      -0.135763       0.184873       1.951674      -0.165459       1.442398           0.000001
           47              H       3.981852      10.484122       3.661528       0.118652       1.080773 0.78207391E+01  0.75315333E+02                                 1.653788                            1.570860      -0.857158       2.469608                    0.999184       3.255202       8.634519       0.537542       1.183201      -0.732841      -0.004062      -0.021806       0.026780       0.034773       0.005589       0.006769      -0.013524       0.008315       0.008771      -0.018905       0.005504       0.013402              1.675231       1.528166       0.239567      -0.049326       1.750403      -0.369661       1.747126           0.000000
           48              H       6.011654      11.601588       3.627370       0.118670       0.998725 0.70485621E+01  0.67065942E+02                                 1.654598                            1.555105      -0.865308       2.474471                    0.999282       3.364455       9.283867       0.500327       1.286620      -0.707716       0.026868      -0.009030       0.029546       0.040944       0.000237       0.008483      -0.011074       0.007291       0.018154      -0.014577      -0.001432       0.016008              1.705423       1.936109      -0.035895       0.468320       1.403071      -0.135019       1.777088          -0.000003
           49              H       5.327609       9.711924       8.086494       0.117599       1.007745 0.69710166E+01  0.65549789E+02                                 1.606551                            1.501148      -0.823491       2.492777                    0.999498       3.247965       8.650491       0.537340       1.212222      -0.724856       0.027461      -0.018870      -0.023967       0.041044      -0.002458      -0.007372       0.013711      -0.001090      -0.010424      -0.015734      -0.000623       0.016357              1.658832       1.871912      -0.182077      -0.405989       1.496890       0.249250       1.607694          -0.000000
           50              H       3.202686       8.776405       8.320723       0.114543       1.096672 0.78064765E+01  0.74873451E+02                                 1.646336                            1.549983      -0.882867       2.459226                    0.999018       3.229826       8.449814       0.553354       1.154065      -0.740085      -0.007249      -0.030858      -0.020962       0.038002       0.002984      -0.005681       0.014224       0.000292      -0.013950      -0.017828       0.004294       0.013534              1.687365       1.568128       0.304676       0.006529       1.958303       0.308442       1.535664           0.000001
           51              H       2.185304      11.816485      10.755723       0.114023       1.094882 0.79619891E+01  0.77029089E+02                                 1.669160                            1.585561      -0.862550       2.470333                    0.999151       3.281464       8.727774       0.534684       1.184065      -0.732616      -0.022894       0.017884       0.023341       0.037266       0.002300      -0.009097       0.011503      -0.001701      -0.019737      -0.017874       0.005202       0.012672              1.690865       1.879751      -0.094116      -0.289032       1.603973       0.253376       1.588870           0.000001
           52              H       4.263907      12.803580      10.414140       0.123899       1.079267 0.73791823E+01  0.71221608E+02                                 1.749745                            1.593039      -1.252803       2.289763                    0.995728       3.555688       9.973340       0.492070       1.289662      -0.705306       0.008492       0.036551       0.015525       0.040609       0.002146      -0.007411       0.003549      -0.007857      -0.029037      -0.014236       0.004708       0.009528              1.861138       1.605723       0.319537       0.122308       2.260762       0.504510       1.716928          -0.000001
           53              H       1.890015       7.577278       9.626059       0.116284       1.203879 0.90942016E+01  0.91358497E+02                                 1.802463                            1.711525      -1.150519       2.328374                    0.996592       3.523480       9.688130       0.504764       1.207907      -0.725766       0.026879      -0.018800      -0.007115       0.033564      -0.005618      -0.002539       0.000440       0.005141      -0.028756      -0.009971      -0.001271       0.011243              1.828950       2.104542      -0.129000      -0.235737       1.939914       0.077381       1.442394           0.000001
           54              H       1.182810       5.636039       8.537872       0.118651       1.080797 0.78209448E+01  0.75317728E+02                                 1.653803                            1.570873      -0.857247       2.469562                    0.999183       3.255235       8.634600       0.537544       1.183189      -0.732844       0.016854       0.014417      -0.026781       0.034773      -0.000808      -0.015096      -0.000898      -0.013832       0.008775      -0.018903       0.005501       0.013403              1.675248       1.487387       0.216020      -0.295480       1.791211      -0.227554       1.747145           0.000000
           55              H       1.229957       3.319447       8.572030       0.118674       0.998715 0.70484787E+01  0.67064916E+02                                 1.654583                            1.555093      -0.865413       2.474425                    0.999281       3.364431       9.283769       0.500331       1.286616      -0.707718       0.021255      -0.018753      -0.029546       0.040944      -0.003037      -0.013831       0.001808      -0.004057       0.018155      -0.014576      -0.001431       0.016008              1.705406       1.567403      -0.248754      -0.351084       1.771744       0.338059       1.777071          -0.000003
           56              H      -2.803177      14.084367      24.352442       0.120463       0.999497 0.69004733E+01  0.64700282E+02                                 1.595294                            1.491605      -0.807298       2.499192                    0.999592       3.232263       8.587034       0.540280       1.209093      -0.725564       0.002159       0.032352      -0.023546       0.040071       0.002434      -0.007960      -0.013576      -0.004590      -0.009917      -0.015485      -0.001597       0.017081              1.646706       1.423777      -0.070529      -0.012713       1.920199      -0.470215       1.596141          -0.000000
           57              H      -0.930532      12.711890       0.187871       0.114940       1.100194 0.78341954E+01  0.75188121E+02                                 1.647493                            1.550750      -0.877931       2.459962                    0.999067       3.235732       8.461470       0.554410       1.151119      -0.740733       0.030518       0.009293      -0.020413       0.037874      -0.001162      -0.009754      -0.012677       0.004863      -0.013169      -0.018229       0.003790       0.014439              1.688669       2.127071       0.016970      -0.271244       1.402270      -0.148725       1.536667           0.000001
           58              H      -3.054628      10.310771       2.622871       0.114379       1.097163 0.79789473E+01  0.77215546E+02                                 1.669091                            1.585247      -0.857790       2.470204                    0.999143       3.285776       8.733608       0.535880       1.181081      -0.733256      -0.003696      -0.028649       0.023805       0.037431      -0.000612      -0.005552      -0.013713       0.003255      -0.018391      -0.017613       0.004632       0.012981              1.690872       1.590823      -0.072195      -0.074927       1.892812      -0.377620       1.588980           0.000001
           59              H      -4.948779      11.617347       2.281288       0.126813       1.069991 0.73068447E+01  0.70367395E+02                                 1.741733                            1.586814      -1.253009       2.289501                    0.995609       3.541038       9.929291       0.492166       1.292270      -0.704776      -0.035499      -0.010608       0.014977       0.039963       0.002882       0.000257      -0.008059       0.007523      -0.026981      -0.013667       0.003997       0.009670              1.851956       2.359516       0.122518      -0.493274       1.487150      -0.145164       1.709202          -0.000001
           60              H       0.764277      12.174647       1.493207       0.116833       1.204923 0.91089779E+01  0.91584567E+02                                 1.807123                            1.715816      -1.159480       2.325365                    0.996438       3.526204       9.713750       0.502632       1.212001      -0.724832       0.002889       0.031646      -0.006368       0.032409       0.000551       0.001010      -0.003813      -0.013964      -0.029365      -0.010579      -0.001958       0.012537              1.833768       1.875030      -0.006641       0.050944       2.180694      -0.243548       1.445578           0.000001
           61              H       2.799042      12.532809       0.405020       0.115991       1.095335 0.79539422E+01  0.76952492E+02                                 1.671526                            1.586494      -0.888748       2.457618                    0.998987       3.278034       8.726389       0.533507       1.186659      -0.732019      -0.021056       0.008184      -0.027845       0.035856       0.006282       0.007834      -0.012444       0.006243       0.007061      -0.018540       0.005837       0.012703              1.693537       1.924832       0.023874       0.351549       1.388920      -0.144628       1.766861           0.000000
           62              H       4.781696      13.731936       0.439178       0.117787       1.003707 0.70921514E+01  0.67592788E+02                                 1.660866                            1.560478      -0.880059       2.466262                    0.999077       3.373337       9.319713       0.499132       1.287564      -0.707503       0.005283       0.028089      -0.029978       0.041420       0.003319       0.004998      -0.012414      -0.003058       0.018508      -0.014095      -0.001436       0.015532              1.712056       1.510274       0.214406      -0.118251       1.841629      -0.476574       1.784265          -0.000003
           63              H      -2.524431       4.856678      16.219590       0.117861       1.005241 0.69483963E+01  0.65262395E+02                                 1.601516                            1.496869      -0.809911       2.497634                    0.999536       3.242594       8.621914       0.539279       1.209245      -0.725542      -0.030458      -0.013552      -0.024120       0.041148       0.001235       0.015357      -0.000219       0.004547      -0.009678      -0.015493      -0.000642       0.016135              1.653427       1.742313       0.251986       0.416441       1.615454       0.225706       1.602515          -0.000000
           64              H      -2.272154       7.164675      16.453819       0.116169       1.094940 0.77914637E+01  0.74704720E+02                                 1.645720                            1.549349      -0.887774       2.457661                    0.999009       3.225714       8.441798       0.552926       1.155342      -0.739770      -0.021581       0.021680      -0.019861       0.036472      -0.001435       0.016257      -0.002026      -0.004354      -0.013809      -0.018683       0.003928       0.014755              1.686767       1.596243      -0.321399       0.263756       1.929003      -0.159790       1.535054           0.000001
           65              H       0.869324       6.525714      18.888819       0.112931       1.100521 0.80076851E+01  0.77558260E+02                                 1.672148                            1.587835      -0.859406       2.469527                    0.999111       3.290299       8.747404       0.535611       1.180688      -0.733365       0.027057       0.010567       0.023816       0.037562      -0.001164       0.015076       0.002074      -0.003348      -0.019276      -0.018275       0.005111       0.013164              1.694050       1.758161       0.167685       0.365913       1.732150       0.124514       1.591838           0.000001
           66              H       0.684872       4.232044      18.547236       0.126070       1.070229 0.73117278E+01  0.70444147E+02                                 1.744020                            1.588932      -1.256568       2.289275                    0.995636       3.544661       9.949834       0.490975       1.294857      -0.704244       0.026868      -0.025575       0.015483       0.040196      -0.004256       0.006811       0.005711       0.000637      -0.028008      -0.014580       0.005514       0.009066              1.854400       1.813579      -0.439340       0.372930       2.038087      -0.354987       1.711534          -0.000001
           67              H      -2.654292       8.901045      17.759155       0.112290       1.223014 0.92736336E+01  0.93624149E+02                                 1.821924                            1.728621      -1.213033       2.298822                    0.996221       3.553071       9.796121       0.502096       1.208318      -0.725651      -0.030255      -0.014250      -0.006789       0.034125       0.005060       0.002629       0.002508       0.006746      -0.032555      -0.011472      -0.000572       0.012044              1.849084       2.118247       0.138702       0.188441       1.973771       0.168297       1.455234           0.000001
           68              H      -3.981852      10.484122      16.670968       0.112756       1.108057 0.80624301E+01  0.78253856E+02                                 1.683311                            1.596303      -0.896553       2.452174                    0.998838       3.295466       8.782226       0.532440       1.185212      -0.732362       0.004683      -0.022140      -0.028181       0.036142      -0.005721       0.007087       0.013661       0.007683       0.006965      -0.019105       0.005728       0.013377              1.705918       1.553046      -0.247133      -0.051728       1.783988       0.382862       1.780720           0.000000
           69              H      -6.011654      11.601588      16.705126       0.122169       0.983380 0.69211019E+01  0.65558009E+02                                 1.638668                            1.542012      -0.845508       2.483121                    0.999355       3.336149       9.187201       0.501908       1.288344      -0.707430      -0.026505      -0.008452      -0.029017       0.040198      -0.000215       0.008277       0.011305       0.006921       0.018613      -0.014606      -0.001484       0.016090              1.688074       1.914555       0.034574       0.458831       1.391785       0.132464       1.757882          -0.000003
           70              H       2.943791       4.614561      20.285894       0.117599       1.007745 0.69710159E+01  0.65549788E+02                                 1.606552                            1.501149      -0.823490       2.492777                    0.999498       3.247965       8.650495       0.537339       1.212223      -0.724856      -0.027461       0.018870      -0.023967       0.041044      -0.002458       0.007372      -0.013711      -0.001090      -0.010424      -0.015734      -0.000623       0.016357              1.658833       1.871913      -0.182077       0.405989       1.496891      -0.249250       1.607695          -0.000000
           71              H       5.068714       5.550080      20.520123       0.114543       1.096673 0.78064804E+01  0.74873498E+02                                 1.646337                            1.549984      -0.882867       2.459226                    0.999018       3.229827       8.449817       0.553354       1.154065      -0.740085       0.007249       0.030858      -0.020962       0.038002       0.002984       0.005681      -0.014224       0.000292      -0.013950      -0.017829       0.004294       0.013534              1.687365       1.568128       0.304676      -0.006529       1.958303      -0.308442       1.535664           0.000001
           72              H       6.086096       2.510000      22.955123       0.114024       1.094882 0.79619840E+01  0.77029017E+02                                 1.669159                            1.585560      -0.862550       2.470333                    0.999151       3.281463       8.727766       0.534685       1.184064      -0.732617       0.022894      -0.017884       0.023341       0.037266       0.002300       0.009097      -0.011503      -0.001701      -0.019737      -0.017874       0.005202       0.012672              1.690863       1.879749      -0.094116       0.289031       1.603971      -0.253375       1.588868           0.000001
           73              H       4.007493       1.522905      22.613540       0.123899       1.079268 0.73791883E+01  0.71221673E+02                                 1.749745                            1.593039      -1.252803       2.289763                    0.995728       3.555689       9.973340       0.492070       1.289661      -0.705307      -0.008492      -0.036551       0.015525       0.040609       0.002146       0.007411      -0.003549      -0.007857      -0.029037      -0.014236       0.004708       0.009528              1.861138       1.605723       0.319537      -0.122308       2.260762      -0.504510       1.716928          -0.000001
           74              H       6.381385       6.749207      21.825459       0.116284       1.203879 0.90942028E+01  0.91358509E+02                                 1.802463                            1.711525      -1.150519       2.328374                    0.996592       3.523480       9.688129       0.504764       1.207906      -0.725766      -0.026879       0.018800      -0.007115       0.033564      -0.005618       0.002539      -0.000440       0.005141      -0.028756      -0.009971      -0.001271       0.011243              1.828950       2.104542      -0.129000       0.235736       1.939914      -0.077381       1.442394           0.000001
           75              H       7.088590       8.690446      20.737272       0.118651       1.080796 0.78209388E+01  0.75317647E+02                                 1.653802                            1.570872      -0.857246       2.469563                    0.999183       3.255234       8.634593       0.537544       1.183188      -0.732844      -0.016854      -0.014417      -0.026781       0.034773      -0.000808       0.015096       0.000898      -0.013832       0.008775      -0.018903       0.005501       0.013403              1.675246       1.487386       0.216019       0.295480       1.791210       0.227554       1.747144           0.000000
           76              H       7.041443      11.007038      20.771430       0.118674       0.998715 0.70484787E+01  0.67064916E+02                                 1.654583                            1.555093      -0.865414       2.474425                    0.999281       3.364431       9.283769       0.500331       1.286616      -0.707718      -0.021255       0.018753      -0.029546       0.040944      -0.003037       0.013831      -0.001808      -0.004057       0.018155      -0.014576      -0.001431       0.016008              1.705406       1.567403      -0.248754       0.351084       1.771744      -0.338059       1.777071          -0.000003
           77              H      11.074577       0.242118      12.153042       0.120463       0.999496 0.69004683E+01  0.64700226E+02                                 1.595294                            1.491604      -0.807297       2.499193                    0.999592       3.232262       8.587032       0.540280       1.209094      -0.725564      -0.002159      -0.032352      -0.023546       0.040071       0.002434       0.007960       0.013576      -0.004590      -0.009917      -0.015485      -0.001597       0.017081              1.646705       1.423777      -0.070529       0.012713       1.920199       0.470215       1.596141          -0.000000
           78              H       9.201932       1.614595      12.387271       0.114940       1.100195 0.78342026E+01  0.75188215E+02                                 1.647495                            1.550751      -0.877931       2.459962                    0.999067       3.235732       8.461474       0.554409       1.151121      -0.740733      -0.030518      -0.009293      -0.020413       0.037874      -0.001162       0.009754       0.012677       0.004862      -0.013169      -0.018229       0.003790       0.014439              1.688671       2.127074       0.016970       0.271244       1.402271       0.148725       1.536668           0.000001
           79              H      11.326028       4.015714      14.822271       0.114379       1.097163 0.79789489E+01  0.77215571E+02                                 1.669092                            1.585248      -0.857790       2.470204                    0.999143       3.285776       8.733610       0.535879       1.181082      -0.733256       0.003696       0.028649       0.023805       0.037431      -0.000612       0.005552       0.013713       0.003255      -0.018391      -0.017613       0.004632       0.012981              1.690872       1.590824      -0.072195       0.074928       1.892812       0.377620       1.588980           0.000001
           80              H      13.220179       2.709138      14.480688       0.126813       1.069991 0.73068411E+01  0.70367351E+02                                 1.741733                            1.586813      -1.253008       2.289502                    0.995609       3.541037       9.929287       0.492166       1.292270      -0.704776       0.035499       0.010608       0.014977       0.039963       0.002882      -0.000257       0.008059       0.007523      -0.026981      -0.013667       0.003997       0.009670              1.851956       2.359515       0.122517       0.493273       1.487150       0.145164       1.709201          -0.000001
           81              H       7.507123       2.151838      13.692607       0.116832       1.204924 0.91089937E+01  0.91584785E+02                                 1.807126                            1.715819      -1.159481       2.325365                    0.996438       3.526207       9.713768       0.502631       1.212003      -0.724831      -0.002889      -0.031646      -0.006368       0.032409       0.000551      -0.001010       0.003813      -0.013964      -0.029365      -0.010579      -0.001958       0.012537              1.833771       1.875034      -0.006641      -0.050945       2.180699       0.243549       1.445581           0.000001
           82              H       5.472358       1.793676      12.604420       0.115991       1.095335 0.79539431E+01  0.76952512E+02                                 1.671527                            1.586495      -0.888748       2.457618                    0.998987       3.278034       8.726393       0.533506       1.186660      -0.732018       0.021056      -0.008184      -0.027845       0.035856       0.006282      -0.007834       0.012444       0.006243       0.007061      -0.018540       0.005837       0.012703              1.693538       1.924834       0.023874      -0.351549       1.388920       0.144628       1.766862           0.000000
           83              H       3.489704       0.594549      12.638578       0.117787       1.003706 0.70921473E+01  0.67592745E+02                                 1.660867                            1.560479      -0.880059       2.466262                    0.999077       3.373336       9.319713       0.499131       1.287565      -0.707503      -0.005283      -0.028089      -0.029978       0.041420       0.003319      -0.004998       0.012414      -0.003058       0.018508      -0.014095      -0.001436       0.015532              1.712056       1.510274       0.214406       0.118251       1.841630       0.476574       1.784265          -0.000003
           84              H      10.795831       9.469807       4.020190       0.117861       1.005241 0.69483959E+01  0.65262395E+02                                 1.601516                            1.496870      -0.809911       2.497634                    0.999536       3.242594       8.621916       0.539278       1.209246      -0.725542       0.030458       0.013552      -0.024120       0.041148       0.001235      -0.015358       0.000219       0.004547      -0.009678      -0.015493      -0.000642       0.016135              1.653428       1.742313       0.251986      -0.416441       1.615455      -0.225706       1.602515          -0.000000
           85              H      10.543554       7.161810       4.254419       0.116169       1.094941 0.77914665E+01  0.74704754E+02                                 1.645721                            1.549349      -0.887774       2.457661                    0.999009       3.225715       8.441801       0.552926       1.155342      -0.739770       0.021581      -0.021680      -0.019861       0.036472      -0.001435      -0.016257       0.002026      -0.004354      -0.013809      -0.018683       0.003928       0.014755              1.686767       1.596243      -0.321399      -0.263756       1.929004       0.159790       1.535054           0.000001
           86              H       7.402076       7.800771       6.689419       0.112931       1.100520 0.80076772E+01  0.77558165E+02                                 1.672148                            1.587835      -0.859406       2.469527                    0.999111       3.290297       8.747398       0.535611       1.180689      -0.733365      -0.027057      -0.010567       0.023816       0.037563      -0.001164      -0.015076      -0.002074      -0.003347      -0.019276      -0.018275       0.005111       0.013164              1.694049       1.758160       0.167685      -0.365913       1.732149      -0.124514       1.591838           0.000001
           87              H       7.586528      10.094441       6.347836       0.126071       1.070229 0.73117287E+01  0.70444154E+02                                 1.744019                            1.588932      -1.256568       2.289275                    0.995636       3.544661       9.949832       0.490975       1.294856      -0.704244      -0.026868       0.025575       0.015483       0.040196      -0.004256      -0.006811      -0.005711       0.000637      -0.028008      -0.014580       0.005514       0.009066              1.854399       1.813578      -0.439340      -0.372929       2.038086       0.354987       1.711534          -0.000001
           88              H      10.925692       5.425440       5.559755       0.112290       1.223014 0.92736336E+01  0.93624148E+02                                 1.821924                            1.728621      -1.213033       2.298822                    0.996221       3.553071       9.796121       0.502096       1.208318      -0.725651       0.030255       0.014250      -0.006789       0.034125       0.005060      -0.002629      -0.002508       0.006746      -0.032555      -0.011472      -0.000572       0.012044              1.849084       2.118247       0.138702      -0.188441       1.973771      -0.168297       1.455234           0.000001
           89              H      12.253252       3.842363       4.471568       0.112756       1.108057 0.80624302E+01  0.78253856E+02                                 1.683311                            1.596303      -0.896553       2.452174                    0.998838       3.295466       8.782226       0.532440       1.185212      -0.732362      -0.004683       0.022140      -0.028181       0.036142      -0.005721      -0.007087      -0.013661       0.007683       0.006965      -0.019105       0.005728       0.013377              1.705918       1.553046      -0.247133       0.051728       1.783988      -0.382862       1.780720           0.000000
           90              H      14.283054       2.724897       4.505726       0.122169       0.983380 0.69211014E+01  0.65558006E+02                                 1.638669                            1.542012      -0.845508       2.483121                    0.999355       3.336149       9.187202       0.501908       1.288344      -0.707430       0.026505       0.008452      -0.029017       0.040198      -0.000215      -0.008277      -0.011305       0.006921       0.018613      -0.014606      -0.001484       0.016090              1.688074       1.914555       0.034574      -0.458831       1.391785      -0.132464       1.757882          -0.000003
           91              H       8.271400       3.260708      22.365648       0.115072       1.150938 0.85473118E+01  0.84499787E+02                                 1.746466                            1.657500      -1.074070       2.367835                    0.997049       3.447435       9.387536       0.514010       1.205337      -0.726528      -0.000023      -0.032805      -0.000203       0.032805      -0.000027       0.002768       0.000134      -0.010006      -0.033484      -0.011782       0.001198       0.010584              1.772642       1.770143       0.000113       0.022667       2.214952       0.000003       1.332831           0.000001
           92              H       6.959556       5.532889       6.099700       0.113524       1.164230 0.86740169E+01  0.86123916E+02                                 1.764867                            1.673638      -1.100175       2.357495                    0.996720       3.469559       9.488168       0.509411       1.210972      -0.725214      -0.028265       0.016320       0.000001       0.032638      -0.004912      -0.001392      -0.002411       0.005671      -0.034907      -0.012260       0.000771       0.011490              1.791699       2.129015      -0.196518      -0.011574       1.902093      -0.020045       1.343990           0.000001
           93              H       9.583244       5.532889      14.232552       0.115047       1.151066 0.85484769E+01  0.84514258E+02                                 1.746597                            1.657613      -1.074089       2.367803                    0.997049       3.447658       9.388334       0.513991       1.205339      -0.726527       0.028399       0.016423       0.000203       0.032806       0.004321      -0.001266       0.002461       0.005050      -0.033488      -0.011782       0.001195       0.010586              1.772779       2.103834       0.192692      -0.011333       1.881590       0.019634       1.332911           0.000001
           94              H      -0.000000      11.065777      10.166248       0.115072       1.150938 0.85473107E+01  0.84499781E+02                                 1.746467                            1.657500      -1.074069       2.367836                    0.997049       3.447435       9.387539       0.514009       1.205338      -0.726528       0.000023       0.032805      -0.000203       0.032805      -0.000027      -0.002768      -0.000134      -0.010006      -0.033484      -0.011782       0.001198       0.010584              1.772643       1.770144       0.000113      -0.022667       2.214953      -0.000003       1.332832           0.000001
           95              H       1.311844       8.793596      18.299100       0.113524       1.164231 0.86740238E+01  0.86124010E+02                                 1.764868                            1.673639      -1.100176       2.357494                    0.996720       3.469560       9.488175       0.509411       1.210973      -0.725214       0.028265      -0.016320       0.000001       0.032638      -0.004912       0.001392       0.002411       0.005671      -0.034907      -0.012260       0.000771       0.011490              1.791701       2.129017      -0.196519       0.011574       1.902094       0.020046       1.343991           0.000001
           96              H      -1.311844       8.793596       2.033152       0.115047       1.151066 0.85484799E+01  0.84514300E+02                                 1.746597                            1.657614      -1.074089       2.367803                    0.997049       3.447659       9.388339       0.513991       1.205339      -0.726527      -0.028399      -0.016423       0.000203       0.032806       0.004321       0.001266      -0.002461       0.005050      -0.033488      -0.011782       0.001195       0.010587              1.772779       2.103835       0.192692       0.011333       1.881591      -0.019634       1.332911           0.000001
           97              C      14.678426       2.484212      23.444807       0.600587      25.126951 0.25443858E+03  0.52969691E+04                                 7.921791                            5.652139      -0.061077       2.028299                    0.999484      22.647267      63.785840       0.624867       0.470841      -1.019368       0.047391      -0.038100       0.011777       0.061937       0.055403      -0.035841      -0.050787      -0.131633       0.059806      -0.098696      -0.015902       0.114598              9.838405      12.955632      -3.211121       1.488490       8.305418       2.363867       8.254165          -0.000003
           98              C      13.278078       2.998533      23.305734      -0.038582      37.957185 0.43867974E+03  0.10261884E+05                                 9.773883                            6.938714       0.030085       2.013867                    0.999382      27.331725      76.543461       0.636187       0.411568      -1.075091      -0.050682       0.006757       0.004616       0.051338      -0.006820       0.008327       0.006631      -0.013232       0.014204      -0.016823       0.005561       0.011263             12.323726      18.029359      -4.963680       2.273527      11.300102       2.207400       7.641717          -0.000002
           99              C      12.963765       4.187632      23.918144      -0.100577      35.210404 0.42471699E+03  0.99288421E+04                                 9.371698                            6.899535       0.021780       1.976290                    0.999605      29.161165      83.649046       0.623355       0.420312      -1.061528      -0.025079      -0.009171      -0.008352       0.027979       0.018074       0.013517       0.011540       0.005459       0.025259      -0.022489      -0.006752       0.029241             11.313128      15.630010      -4.794974       1.910509      11.068156       1.980697       7.241219           0.000000
          100              C      11.685834       4.764989      23.759551      -0.151041      36.366886 0.44461634E+03  0.10504482E+05                                 9.556457                            7.039053       0.084904       1.991700                    0.999649      29.786699      85.650211       0.620358       0.417902      -1.063988       0.020501      -0.016627      -0.002423       0.026507      -0.014333       0.000045       0.022729      -0.041213      -0.023700      -0.026029      -0.013164       0.039194             11.582182      17.226223      -4.550952       3.257744       9.928253       1.176548       7.592069           0.000003
          101              C      10.735450       4.170440      22.925112       0.080354      41.496049 0.42465824E+03  0.98668006E+04                                10.532366                            6.893538      -0.144769       1.960408                    0.999287      26.701816      74.854682       0.628193       0.419639      -1.068445       0.004157       0.000271      -0.003644       0.005535      -0.001088      -0.003474      -0.004132       0.014897      -0.070154      -0.024287       0.004826       0.019461             14.577418      22.319810      -8.388458       3.566688      13.707989       0.763402       7.704454           0.000002
          102              C      11.081195       2.935497      22.317582      -0.150636      37.190352 0.45026190E+03  0.10683534E+05                                 9.735676                            7.098554       0.108093       1.999508                    0.999594      29.958165      86.647084       0.615107       0.419668      -1.061667       0.024984       0.001385       0.005952       0.025720       0.012277       0.023750       0.023021       0.010446      -0.005678      -0.028734      -0.011235       0.039969             11.997399      16.365589      -6.329653       1.142980      12.750355       1.981380       6.876254           0.000001
          103              C      12.334312       2.340948      22.512773      -0.100560      36.760619 0.45078374E+03  0.10734961E+05                                 9.776213                            7.205254      -0.124122       1.932927                    0.999341      29.716653      87.053914       0.595542       0.431879      -1.050552      -0.010944       0.022704       0.013101       0.028406      -0.004119       0.001188       0.006463      -0.038798       0.022155      -0.023639       0.004186       0.019453             11.810849      15.943260      -4.272599       2.102118      11.546834       2.412083       7.942454          -0.000003
          104              C       9.450074       4.849515      22.632327       0.088176      43.207517 0.41236842E+03  0.95120815E+04                                10.768336                            6.767760      -0.125438       1.967385                    0.999238      26.481641      73.992319       0.637500       0.416520      -1.070337      -0.008214       0.003594      -0.009293       0.012913      -0.009879       0.006018       0.015127      -0.005077      -0.018562      -0.021660       0.004052       0.017608             15.171596      23.752979      -5.942628       3.657929      15.597210      -0.869284       6.164598           0.000003
          105              C       9.398792       6.273568      22.666485      -0.208806      39.665900 0.46694615E+03  0.11233126E+05                                10.298637                            7.314115      -0.048169       1.944054                    0.999326      31.056642      91.839237       0.592631       0.429623      -1.050532      -0.010394      -0.011664      -0.006963       0.017105       0.033242      -0.008460       0.011403       0.030798       0.066592      -0.050494       0.024233       0.026261             12.942342      13.829793      -5.366754       2.176883      19.280621      -0.914197       5.716613           0.000003
          106              C       8.987703       9.154624      23.337452      -0.162998      35.099138 0.43972793E+03  0.10375220E+05                                 9.341179                            7.007806       0.123867       2.004167                    0.999701      29.885630      86.281977       0.619843       0.418804      -1.061887      -0.005575       0.024088      -0.001114       0.024749      -0.015738       0.022289      -0.012742      -0.009239       0.034711      -0.026652      -0.008942       0.035594             11.092947       6.303036       0.686716       2.223154      18.755589       1.350396       8.220216          -0.000000
          107              C       9.002592      10.544293      23.325253      -0.084146      33.486267 0.42518260E+03  0.99545510E+04                                 9.093924                            6.923174       0.034935       1.984204                    0.999621      29.039002      83.692581       0.618862       0.422733      -1.058716      -0.015715      -0.017319      -0.012833       0.026676       0.011281       0.012924       0.014322       0.016837       0.059797      -0.025467      -0.006807       0.032274             10.667141       6.399661      -0.177865       2.352559      17.316821      -0.159547       8.284942          -0.000005
          108              C       3.083578       0.372489       7.178859       0.594802      25.239741 0.25581493E+03  0.53326186E+04                                 7.943390                            5.666731      -0.074714       2.023447                    0.999464      22.708750      63.993498       0.624196       0.470729      -1.019465      -0.056904      -0.025396       0.011282       0.063327      -0.079389      -0.031285       0.057390      -0.027533       0.061423      -0.092735      -0.021671       0.114405              9.865557      12.285219       3.630822       1.307002       9.035082      -2.477960       8.276370          -0.000003
          109              C       4.229167       1.328065       7.039786      -0.033573      37.745013 0.43598266E+03  0.10181673E+05                                 9.735274                            6.915409       0.032056       2.015585                    0.999254      27.239344      76.186311       0.637615       0.411337      -1.075390       0.031381       0.040450       0.004167       0.051365      -0.003495      -0.003999      -0.012765       0.017445       0.005223      -0.018872       0.007890       0.010982             12.268351      17.194935       5.358917       0.774651      11.996066      -3.061341       7.614052          -0.000002
          110              C       5.416113       1.005719       7.652196      -0.098183      35.168617 0.42404404E+03  0.99090572E+04                                 9.363039                            6.892702       0.038649       1.981390                    0.999594      29.143317      83.577346       0.623858       0.420145      -1.061646       0.005975       0.024483      -0.006926       0.026136      -0.006042      -0.004501      -0.023189      -0.036084       0.021781      -0.025814      -0.008535       0.034350             11.301728      16.337285       4.365112       0.758864      10.331211      -2.646818       7.236690           0.000000
          111              C       6.555084       1.823762       7.493603      -0.155706      36.461304 0.44605925E+03  0.10547200E+05                                 9.573526                            7.051055       0.071878       1.987724                    0.999594      29.827344      85.804541       0.619747       0.417972      -1.063935      -0.023358      -0.011454       0.000784       0.026027      -0.012763       0.015736      -0.014157       0.048594      -0.017857      -0.029935      -0.008608       0.038542             11.603634      15.718166       5.451437      -0.616930      11.487341      -3.419284       7.605396           0.000004
          112              C       6.515382       2.944093       6.659164       0.082885      41.360308 0.42327342E+03  0.98264964E+04                                10.510413                            6.883130      -0.137726       1.963932                    0.999273      26.654795      74.689475       0.628559       0.419742      -1.068391      -0.002863      -0.004690      -0.001973       0.005838       0.006105      -0.005569      -0.002826      -0.007289      -0.065348      -0.022891       0.004207       0.018685             14.538715      23.053751       7.895725      -1.115863      12.872547      -3.463552       7.689847           0.000002
          113              C       5.273017       3.262141       6.051634      -0.147396      37.041253 0.44813877E+03  0.10620323E+05                                 9.709802                            7.081407       0.116778       2.002847                    0.999624      29.886250      86.379533       0.615918       0.419622      -1.061724      -0.012503      -0.022087       0.004811       0.025832      -0.001055       0.003578      -0.034046      -0.028076      -0.006150      -0.028898      -0.012881       0.041779             11.961758      19.071763       4.711449       1.142110       9.953615      -1.977328       6.859896           0.000001
          114              C       4.131564       2.474184       6.246825      -0.104094      36.904744 0.45301163E+03  0.10801739E+05                                 9.802110                            7.223745      -0.134643       1.929448                    0.999324      29.788185      87.330001       0.594669       0.431963      -1.050460       0.022755      -0.000773       0.010549       0.025094      -0.015483       0.004964      -0.002949       0.029952       0.016658      -0.024338       0.003439       0.020899             11.842120      16.388163       4.053402       1.039365      11.174734      -3.036060       7.963463          -0.000002
          115              C       7.746166       3.717723       6.366379       0.086113      43.414916 0.41468262E+03  0.95791066E+04                                10.801380                            6.787221      -0.129107       1.965307                    0.999265      26.553338      74.251909       0.636499       0.416581      -1.070270       0.006658       0.004280      -0.007865       0.011158       0.002467       0.003352      -0.013202       0.019760      -0.021286      -0.020423       0.006451       0.013972             15.217573      22.845731       6.520599      -2.589271      16.626256      -2.743978       6.180733           0.000002
          116              C       9.005073       3.050109       6.400537      -0.202685      39.303375 0.46199536E+03  0.11084021E+05                                10.232403                            7.271460      -0.045635       1.946754                    0.999358      30.915116      91.285696       0.594853       0.429177      -1.050845      -0.005215       0.011074      -0.004695       0.013110      -0.003351       0.011331       0.000425      -0.079605       0.065013      -0.052512       0.023404       0.029108             12.847702      22.367428       0.322958      -1.864031      10.494135      -1.423908       5.681544           0.000003
          117              C      11.705685       1.965594       7.071504      -0.152393      34.687109 0.43327589E+03  0.10185139E+05                                 9.266525                            6.953406       0.122511       2.006340                    0.999706      29.681274      85.529395       0.622647       0.418468      -1.062115       0.023755      -0.007257      -0.001376       0.024877       0.006905      -0.024928      -0.019304       0.028937       0.039586      -0.030343      -0.011117       0.041460             10.998102      14.914462      -5.666774       0.037123       9.917347      -2.574381       8.162496           0.000000
          118              C      12.901730       1.257865       7.059305      -0.096367      34.070609 0.43454738E+03  0.10231795E+05                                 9.209579                            7.010051       0.017087       1.975805                    0.999618      29.330293      84.838431       0.613416       0.424069      -1.057630      -0.009191       0.023528      -0.012534       0.028198       0.002129       0.009234      -0.014555      -0.028380       0.055207      -0.026293      -0.002297       0.028590             10.807500      14.971670      -4.711732      -1.345172       9.074974      -1.961918       8.375857          -0.000006
          119              C       7.052196      11.469784      15.311955       0.597290      25.292160 0.25643542E+03  0.53497192E+04                                 7.958130                            5.676429      -0.066314       2.024617                    0.999493      22.741915      64.148249       0.623088       0.471198      -1.019035       0.009100       0.060825       0.012144       0.062689       0.027978       0.062339      -0.005701       0.154971       0.063758      -0.095818      -0.016576       0.112395              9.884567       6.713846      -0.406979      -2.804405      14.648491       0.105299       8.291365          -0.000004
          120              C       7.306955       9.999887      15.172882      -0.037621      37.865169 0.43757949E+03  0.10227530E+05                                 9.752594                            6.925848       0.028919       2.013749                    0.999252      27.288419      76.336554       0.637488       0.411074      -1.075644       0.018913      -0.048086       0.003122       0.051766       0.006367      -0.010630       0.007721       0.000579       0.013584      -0.016634       0.003724       0.012910             12.293179       8.668237      -0.426082      -3.043698      20.585470       0.857346       7.625830          -0.000002
          121              C       6.434322       9.133134      15.785292      -0.096505      35.114911 0.42318353E+03  0.98841095E+04                                 9.352908                            6.884576       0.038473       1.981455                    0.999602      29.119176      83.492685       0.624368       0.420007      -1.061714       0.018276      -0.017483      -0.006910       0.026219      -0.010901      -0.019152       0.011861       0.034546       0.027325      -0.026486      -0.008222       0.034708             11.289628       8.045928       0.414630      -2.670684      18.592618       0.666477       7.230337           0.000000
          122              C       6.573282       7.737735      15.626699      -0.154555      36.559334 0.44745956E+03  0.10588892E+05                                 9.589460                            7.061389       0.076936       1.988318                    0.999610      29.881700      86.003366       0.619372       0.417886      -1.063961       0.002051       0.025661       0.000702       0.025752       0.029057      -0.019494      -0.010589      -0.000693      -0.020734      -0.028508      -0.013367       0.041875             11.624231       7.837599      -0.897515      -2.658556      19.416286       2.249507       7.618808           0.000003
          123              C       7.563368       7.211953      14.792260       0.084456      41.353139 0.42302033E+03  0.98199214E+04                                10.512148                            6.882534      -0.145188       1.961374                    0.999245      26.650024      74.692554       0.628337       0.419920      -1.068194      -0.001629       0.005362      -0.005144       0.007607      -0.002478       0.001908       0.003746      -0.002498      -0.067067      -0.022897       0.008804       0.014093             14.543914       8.583552       0.460477      -2.443138      27.355314       2.700429       7.692876           0.000002
          124              C       8.459988       8.128848      14.184730      -0.154704      37.356361 0.45276522E+03  0.10758487E+05                                 9.766393                            7.120107       0.094875       1.994766                    0.999604      30.034563      86.948218       0.613899       0.419886      -1.061465      -0.012827       0.020924       0.003549       0.024798      -0.012645      -0.031976       0.013645       0.020495      -0.009063      -0.028972      -0.014684       0.043656             12.036524       8.195503       1.610294      -2.293679      21.018262      -0.005802       6.895807           0.000002
          125              C       8.348324       9.511353      14.379921      -0.095764      36.487360 0.44658399E+03  0.10609138E+05                                 9.727179                            7.169963      -0.120432       1.935619                    0.999334      29.578201      86.517719       0.597265       0.431680      -1.050768      -0.011102      -0.019534       0.009855       0.024535       0.020840      -0.006688      -0.001442       0.005531       0.020505      -0.024799       0.004489       0.020310             11.748761       8.906104       0.239796      -3.126640      18.436840       0.603489       7.903339          -0.000003
          126              C       7.617959       5.759247      14.499475       0.088945      43.195565 0.41231642E+03  0.95100400E+04                                10.765128                            6.766439      -0.125918       1.967410                    0.999216      26.476728      73.961547       0.637725       0.416410      -1.070469       0.001389      -0.008967      -0.008851       0.012676       0.007238      -0.012213       0.007253      -0.015862      -0.019432      -0.021083       0.006646       0.014436             15.166905      12.481176      -0.563341      -1.076458      26.855848       3.603276       6.163689           0.000003
          127              C       6.410335       5.002809      14.533633      -0.207898      39.586391 0.46597133E+03  0.11201770E+05                                10.279047                            7.302370      -0.048695       1.944581                    0.999280      31.024402      91.656747       0.593716       0.429141      -1.051019       0.014842      -0.003300      -0.004825       0.015952      -0.028499      -0.000751      -0.008678       0.040938       0.069653      -0.047617       0.020521       0.027096             12.914814      13.238930       5.026968      -0.296546      19.798237       2.338990       5.707273           0.000003
          128              C       4.120811       3.206267      15.204600      -0.167099      35.309428 0.44288617E+03  0.10468491E+05                                 9.380193                            7.035250       0.117492       2.001030                    0.999707      29.980333      86.634112       0.618324       0.419081      -1.061707      -0.017816      -0.019321      -0.002598       0.026409       0.005976      -0.000617       0.024101      -0.026855       0.036863      -0.022658      -0.011594       0.034252             11.143625      16.330386       5.076659      -2.300700       8.852925       1.243034       8.247564           0.000001
          129              C       2.909879       2.524327      15.192401      -0.087149      33.649773 0.42763003E+03  0.10028627E+05                                 9.132264                            6.950633       0.022780       1.979924                    0.999620      29.118626      84.058005       0.616483       0.423654      -1.057887       0.023867      -0.001220      -0.009015       0.025542      -0.011228      -0.018004       0.000763       0.012120       0.056267      -0.024299      -0.005416       0.029715             10.714675      14.504004       4.843757      -1.041072       9.323332       2.123291       8.316690          -0.000006
          130              C      -6.407026      11.842273      11.245407       0.600587      25.126945 0.25443850E+03  0.52969674E+04                                 7.921791                            5.652138      -0.061077       2.028299                    0.999484      22.647264      63.785833       0.624867       0.470841      -1.019368      -0.047391       0.038100       0.011777       0.061937       0.055403       0.035841       0.050787      -0.131633       0.059806      -0.098696      -0.015902       0.114598              9.838405      12.955633      -3.211121      -1.488490       8.305418      -2.363866       8.254165          -0.000003
          131              C      -5.006678      11.327952      11.106334      -0.038582      37.957191 0.43867980E+03  0.10261886E+05                                 9.773885                            6.938714       0.030084       2.013867                    0.999382      27.331727      76.543470       0.636187       0.411568      -1.075091       0.050682      -0.006757       0.004616       0.051339      -0.006820      -0.008327      -0.006631      -0.013231       0.014205      -0.016823       0.005561       0.011263             12.323729      18.029365      -4.963684      -2.273527      11.300105      -2.207400       7.641718          -0.000002
          132              C      -4.692365      10.138853      11.718744      -0.100577      35.210406 0.42471698E+03  0.99288417E+04                                 9.371699                            6.899535       0.021780       1.976290                    0.999605      29.161165      83.649045       0.623356       0.420312      -1.061528       0.025079       0.009172      -0.008352       0.027979       0.018074      -0.013517      -0.011540       0.005459       0.025260      -0.022489      -0.006752       0.029241             11.313130      15.630013      -4.794976      -1.910509      11.068157      -1.980697       7.241219           0.000000
          133              C      -3.414434       9.561496      11.560151      -0.151041      36.366897 0.44461645E+03  0.10504485E+05                                 9.556459                            7.039054       0.084903       1.991700                    0.999649      29.786703      85.650231       0.620358       0.417902      -1.063988      -0.020501       0.016627      -0.002423       0.026507      -0.014333      -0.000045      -0.022729      -0.041213      -0.023700      -0.026030      -0.013164       0.039194             11.582186      17.226232      -4.550956      -3.257746       9.928256      -1.176548       7.592071           0.000003
          134              C      -2.464050      10.156045      10.725712       0.080354      41.496052 0.42465798E+03  0.98667934E+04                                10.532367                            6.893536      -0.144770       1.960408                    0.999287      26.701813      74.854678       0.628193       0.419639      -1.068445      -0.004157      -0.000270      -0.003644       0.005535      -0.001088       0.003474       0.004132       0.014897      -0.070153      -0.024287       0.004826       0.019461             14.577423      22.319819      -8.388466      -3.566690      13.707994      -0.763400       7.704455           0.000002
          135              C      -2.809795      11.390988      10.118182      -0.150636      37.190357 0.45026188E+03  0.10683533E+05                                 9.735676                            7.098554       0.108093       1.999508                    0.999594      29.958162      86.647066       0.615107       0.419668      -1.061667      -0.024983      -0.001385       0.005952       0.025720       0.012277      -0.023750      -0.023021       0.010446      -0.005677      -0.028734      -0.011235       0.039969             11.997403      16.365593      -6.329660      -1.142978      12.750361      -1.981379       6.876254           0.000001
          136              C      -4.062912      11.985537      10.313373      -0.100560      36.760628 0.45078383E+03  0.10734964E+05                                 9.776215                            7.205255      -0.124122       1.932927                    0.999341      29.716658      87.053928       0.595542       0.431879      -1.050552       0.010944      -0.022704       0.013102       0.028406      -0.004119      -0.001188      -0.006463      -0.038798       0.022155      -0.023639       0.004186       0.019453             11.810851      15.943263      -4.272602      -2.102118      11.546837      -2.412083       7.942455          -0.000002
          137              C      -1.178675       9.476970      10.432927       0.088176      43.207553 0.41236855E+03  0.95120854E+04                                10.768342                            6.767761      -0.125438       1.967385                    0.999238      26.481643      73.992332       0.637500       0.416520      -1.070337       0.008214      -0.003594      -0.009293       0.012913      -0.009879      -0.006018      -0.015127      -0.005077      -0.018563      -0.021660       0.004052       0.017608             15.171610      23.753007      -5.942653      -3.657934      15.597222       0.869288       6.164603           0.000003
          138              C      -1.127392       8.052917      10.467085      -0.208806      39.665911 0.46694621E+03  0.11233127E+05                                10.298639                            7.314116      -0.048170       1.944054                    0.999326      31.056644      91.839249       0.592631       0.429624      -1.050532       0.010394       0.011664      -0.006963       0.017105       0.033242       0.008460      -0.011403       0.030798       0.066592      -0.050494       0.024233       0.026261             12.942348      13.829800      -5.366765      -2.176885      19.280629       0.914199       5.716614           0.000004
          139              C      -0.716303       5.171861      11.138052      -0.162998      35.099142 0.43972799E+03  0.10375222E+05                                 9.341179                            7.007806       0.123867       2.004167                    0.999701      29.885633      86.281986       0.619843       0.418804      -1.061887       0.005575      -0.024088      -0.001114       0.024749      -0.015738      -0.022289       0.012742      -0.009240       0.034711      -0.026652      -0.008942       0.035594             11.092947       6.303036       0.686715      -2.223154      18.755589      -1.350395       8.220216          -0.000000
          140              C      -0.731192       3.782192      11.125853      -0.084146      33.486264 0.42518257E+03  0.99545500E+04                                 9.093924                            6.923174       0.034935       1.984204                    0.999621      29.039000      83.692574       0.618862       0.422733      -1.058716       0.015715       0.017319      -0.012833       0.026676       0.011282      -0.012924      -0.014322       0.016837       0.059797      -0.025467      -0.006807       0.032274             10.667141       6.399660      -0.177865      -2.352559      17.316820       0.159547       8.284942          -0.000005
          141              C       5.187822      13.953996      19.378259       0.594802      25.239741 0.25581493E+03  0.53326186E+04                                 7.943391                            5.666731      -0.074715       2.023447                    0.999464      22.708750      63.993503       0.624196       0.470729      -1.019465       0.056904       0.025396       0.011282       0.063327      -0.079389       0.031286      -0.057390      -0.027533       0.061423      -0.092735      -0.021671       0.114405              9.865558      12.285221       3.630823      -1.307002       9.035082       2.477960       8.276371          -0.000003
          142              C       4.042233      12.998420      19.239186      -0.033573      37.745019 0.43598275E+03  0.10181676E+05                                 9.735275                            6.915410       0.032055       2.015585                    0.999254      27.239348      76.186330       0.637615       0.411337      -1.075390      -0.031381      -0.040450       0.004167       0.051365      -0.003495       0.003999       0.012765       0.017445       0.005223      -0.018872       0.007891       0.010982             12.268353      17.194936       5.358917      -0.774651      11.996068       3.061343       7.614054          -0.000002
          143              C       2.855287      13.320766      19.851596      -0.098183      35.168638 0.42404449E+03  0.99090706E+04                                 9.363044                            6.892707       0.038647       1.981390                    0.999594      29.143325      83.577389       0.623857       0.420145      -1.061646      -0.005975      -0.024483      -0.006926       0.026136      -0.006042       0.004501       0.023189      -0.036084       0.021781      -0.025814      -0.008535       0.034350             11.301735      16.337296       4.365112      -0.758866      10.331214       2.646819       7.236694           0.000000
          144              C       1.716315      12.502723      19.693003      -0.155706      36.461314 0.44605962E+03  0.10547211E+05                                 9.573530                            7.051059       0.071877       1.987724                    0.999594      29.827347      85.804565       0.619747       0.417972      -1.063935       0.023358       0.011454       0.000784       0.026027      -0.012763      -0.015736       0.014157       0.048594      -0.017856      -0.029935      -0.008608       0.038542             11.603637      15.718172       5.451434       0.616929      11.487341       3.419285       7.605399           0.000003
          145              C       1.756018      11.382392      18.858564       0.082884      41.360292 0.42327334E+03  0.98264941E+04                                10.510412                            6.883130      -0.137726       1.963932                    0.999273      26.654792      74.689472       0.628559       0.419742      -1.068391       0.002863       0.004690      -0.001973       0.005838       0.006105       0.005569       0.002826      -0.007289      -0.065347      -0.022891       0.004207       0.018685             14.538712      23.053749       7.895719       1.115858      12.872542       3.463550       7.689845           0.000001
          146              C       2.998383      11.064344      18.251034      -0.147397      37.041275 0.44813901E+03  0.10620331E+05                                 9.709807                            7.081410       0.116777       2.002846                    0.999624      29.886257      86.379567       0.615918       0.419622      -1.061724       0.012503       0.022087       0.004811       0.025832      -0.001055      -0.003578       0.034046      -0.028076      -0.006150      -0.028898      -0.012881       0.041780             11.961766      19.071779       4.711454      -1.142110       9.953619       1.977328       6.859899           0.000002
          147              C       4.139836      11.852301      18.446225      -0.104094      36.904757 0.45301178E+03  0.10801744E+05                                 9.802113                            7.223746      -0.134643       1.929448                    0.999324      29.788192      87.330031       0.594669       0.431963      -1.050460      -0.022755       0.000773       0.010549       0.025094      -0.015483      -0.004964       0.002949       0.029952       0.016659      -0.024338       0.003439       0.020899             11.842123      16.388169       4.053404      -1.039365      11.174736       3.036061       7.963465          -0.000003
          148              C       0.525234      10.608762      18.565779       0.086113      43.414902 0.41468250E+03  0.95791033E+04                                10.801380                            6.787221      -0.129106       1.965308                    0.999265      26.553333      74.251899       0.636498       0.416581      -1.070270      -0.006658      -0.004280      -0.007865       0.011158       0.002467      -0.003352       0.013201       0.019760      -0.021286      -0.020423       0.006451       0.013972             15.217572      22.845728       6.520597       2.589270      16.626255       2.743978       6.180733           0.000003
          149              C      -0.733673      11.276376      18.599937      -0.202685      39.303382 0.46199542E+03  0.11084023E+05                                10.232406                            7.271462      -0.045635       1.946755                    0.999358      30.915116      91.285713       0.594852       0.429178      -1.050845       0.005215      -0.011074      -0.004695       0.013110      -0.003351      -0.011331      -0.000425      -0.079605       0.065013      -0.052512       0.023404       0.029108             12.847707      22.367435       0.322959       1.864032      10.494139       1.423908       5.681546           0.000003
          150              C      -3.434285      12.360891      19.270904      -0.152393      34.687109 0.43327586E+03  0.10185139E+05                                 9.266526                            6.953406       0.122511       2.006340                    0.999706      29.681271      85.529388       0.622647       0.418468      -1.062115      -0.023755       0.007257      -0.001376       0.024877       0.006905       0.024928       0.019304       0.028937       0.039586      -0.030343      -0.011117       0.041460             10.998103      14.914465      -5.666776      -0.037124       9.917348       2.574381       8.162496           0.000000
          151              C      -4.630330      13.068620      19.258705      -0.096367      34.070622 0.43454755E+03  0.10231800E+05                                 9.209581                            7.010053       0.017087       1.975804                    0.999618      29.330301      84.838465       0.613416       0.424069      -1.057630       0.009191      -0.023528      -0.012534       0.028198       0.002129      -0.009234       0.014555      -0.028379       0.055208      -0.026293      -0.002297       0.028590             10.807504      14.971675      -4.711734       1.345172       9.074977       1.961919       8.375859          -0.000006
          152              C       1.219204       2.856701       3.112555       0.597290      25.292154 0.25643535E+03  0.53497171E+04                                 7.958128                            5.676428      -0.066314       2.024617                    0.999493      22.741910      64.148229       0.623088       0.471198      -1.019035      -0.009100      -0.060825       0.012144       0.062689       0.027978      -0.062339       0.005701       0.154971       0.063758      -0.095818      -0.016576       0.112394              9.884566       6.713844      -0.406979       2.804404      14.648489      -0.105298       8.291363          -0.000004
          153              C       0.964445       4.326598       2.973482      -0.037621      37.865161 0.43757938E+03  0.10227527E+05                                 9.752592                            6.925847       0.028920       2.013750                    0.999252      27.288415      76.336538       0.637488       0.411074      -1.075644      -0.018913       0.048086       0.003122       0.051766       0.006367       0.010630      -0.007721       0.000579       0.013584      -0.016634       0.003723       0.012911             12.293178       8.668235      -0.426082       3.043697      20.585469      -0.857346       7.625829          -0.000002
          154              C       1.837078       5.193351       3.585892      -0.096505      35.114930 0.42318376E+03  0.98841167E+04                                 9.352913                            6.884579       0.038472       1.981455                    0.999602      29.119184      83.492724       0.624367       0.420007      -1.061714      -0.018276       0.017483      -0.006910       0.026219      -0.010901       0.019152      -0.011861       0.034546       0.027325      -0.026486      -0.008222       0.034708             11.289634       8.045931       0.414630       2.670685      18.592630      -0.666478       7.230340           0.000000
          155              C       1.698118       6.588750       3.427299      -0.154556      36.559367 0.44745998E+03  0.10588905E+05                                 9.589468                            7.061394       0.076935       1.988317                    0.999610      29.881714      86.003437       0.619372       0.417886      -1.063960      -0.002051      -0.025661       0.000702       0.025752       0.029058       0.019495       0.010589      -0.000693      -0.020734      -0.028508      -0.013367       0.041875             11.624242       7.837605      -0.897517       2.658558      19.416305      -2.249510       7.618814           0.000004
          156              C       0.708032       7.114532       2.592860       0.084456      41.353154 0.42302045E+03  0.98199251E+04                                10.512151                            6.882535      -0.145189       1.961374                    0.999245      26.650029      74.692579       0.628337       0.419920      -1.068194       0.001629      -0.005362      -0.005144       0.007607      -0.002478      -0.001908      -0.003746      -0.002498      -0.067067      -0.022897       0.008804       0.014093             14.543920       8.583555       0.460477       2.443139      27.355325      -2.700430       7.692879           0.000002
          157              C      -0.188588       6.197637       1.985330      -0.154704      37.356373 0.45276536E+03  0.10758492E+05                                 9.766396                            7.120109       0.094875       1.994766                    0.999604      30.034567      86.948252       0.613899       0.419886      -1.061465       0.012827      -0.020924       0.003549       0.024798      -0.012645       0.031976      -0.013645       0.020495      -0.009062      -0.028972      -0.014684       0.043655             12.036529       8.195506       1.610294       2.293680      21.018270       0.005801       6.895810           0.000002
          158              C      -0.076924       4.815132       2.180521      -0.095764      36.487352 0.44658386E+03  0.10609134E+05                                 9.727178                            7.169962      -0.120431       1.935620                    0.999334      29.578196      86.517702       0.597265       0.431680      -1.050768       0.011102       0.019534       0.009855       0.024535       0.020840       0.006688       0.001442       0.005530       0.020506      -0.024799       0.004489       0.020310             11.748760       8.906103       0.239796       3.126640      18.436839      -0.603489       7.903338          -0.000002
          159              C       0.653441       8.567238       2.300075       0.088945      43.195593 0.41231663E+03  0.95100468E+04                                10.765134                            6.766442      -0.125919       1.967409                    0.999216      26.476736      73.961592       0.637725       0.416410      -1.070469      -0.001389       0.008967      -0.008851       0.012676       0.007238       0.012213      -0.007253      -0.015861      -0.019433      -0.021083       0.006646       0.014436             15.166915      12.481183      -0.563342       1.076459      26.855870      -3.603279       6.163693           0.000003
          160              C       1.861065       9.323676       2.334233      -0.207898      39.586398 0.46597140E+03  0.11201773E+05                                10.279050                            7.302372      -0.048696       1.944581                    0.999280      31.024403      91.656766       0.593716       0.429141      -1.051019      -0.014842       0.003300      -0.004826       0.015952      -0.028499       0.000751       0.008677       0.040938       0.069653      -0.047617       0.020521       0.027096             12.914818      13.238935       5.026971       0.296546      19.798245      -2.338991       5.707275           0.000003
          161              C       4.150589      11.120218       3.005200      -0.167099      35.309410 0.44288591E+03  0.10468483E+05                                 9.380190                            7.035248       0.117493       2.001031                    0.999707      29.980322      86.634063       0.618324       0.419081      -1.061707       0.017816       0.019321      -0.002598       0.026409       0.005975       0.000617      -0.024101      -0.026855       0.036863      -0.022658      -0.011594       0.034251             11.143621      16.330380       5.076658       2.300699       8.852922      -1.243032       8.247561           0.000000
          162              C       5.361521      11.802158       2.993001      -0.087150      33.649773 0.42763003E+03  0.10028627E+05                                 9.132263                            6.950633       0.022780       1.979924                    0.999620      29.118627      84.058002       0.616483       0.423654      -1.057887      -0.023867       0.001220      -0.009015       0.025542      -0.011228       0.018004      -0.000763       0.012120       0.056267      -0.024298      -0.005416       0.029715             10.714674      14.504002       4.843756       1.041071       9.323331      -2.123291       8.316689          -0.000006
          163              C       6.407026      11.842273       9.086845       0.597241      25.292741 0.25644352E+03  0.53499107E+04                                 7.958120                            5.676437      -0.066442       2.024564                    0.999493      22.742238      64.148529       0.623103       0.471185      -1.019046       0.048144       0.038276      -0.012125       0.062689      -0.053100       0.036092      -0.051148      -0.125971       0.063843      -0.095828      -0.016569       0.112396              9.884532      13.017223       3.232271      -1.493397       8.345020       2.376035       8.291355          -0.000003
          164              C       5.006678      11.327952       9.225918      -0.037602      37.863595 0.43756014E+03  0.10226942E+05                                 9.752254                            6.925650       0.029098       2.013811                    0.999253      27.287787      76.333716       0.637505       0.411069      -1.075650      -0.051106      -0.007671      -0.003122       0.051773       0.002921      -0.011988       0.005337      -0.011303       0.013654      -0.016613       0.003700       0.012913             12.292680      17.974288       4.946989      -2.264189      11.278173       2.207225       7.625580          -0.000002
          165              C       4.692365      10.138853       8.613508      -0.096516      35.114936 0.42318439E+03  0.98841271E+04                                 9.352888                            6.884572       0.038531       1.981472                    0.999602      29.119183      83.492484       0.624370       0.420006      -1.061715      -0.024277       0.007093       0.006905       0.026218      -0.020408      -0.019839       0.010665       0.001618       0.027294      -0.026474      -0.008232       0.034706             11.289579      15.596742       4.774120      -1.912488      11.041672       1.979673       7.230323           0.000000
          166              C       3.414434       9.561496       8.772101      -0.154570      36.559849 0.44746883E+03  0.10589154E+05                                 9.589445                            7.061391       0.076955       1.988308                    0.999611      29.882290      86.004921       0.619382       0.417878      -1.063967       0.021200       0.014617      -0.000713       0.025761       0.014808      -0.000571       0.022191      -0.049994      -0.020746      -0.028498      -0.013385       0.041883             11.624166      17.298694       4.564860      -3.277352       9.954997       1.177696       7.618806           0.000003
          167              C       2.464050      10.156045       9.606540       0.084430      41.353419 0.42302653E+03  0.98200837E+04                                10.512094                            6.882526      -0.145136       1.961383                    0.999245      26.650313      74.692998       0.628346       0.419913      -1.068200       0.005454       0.001300       0.005133       0.007602      -0.000159      -0.002300      -0.003526       0.005572      -0.067077      -0.022902       0.008791       0.014111             14.543761      22.263381       8.358427      -3.560189      13.675049       0.765648       7.692854           0.000002
          168              C       2.809795      11.390988      10.214070      -0.154705      37.356575 0.45276902E+03  0.10758600E+05                                 9.766442                            7.120152       0.094938       1.994785                    0.999605      30.034641      86.948541       0.613895       0.419888      -1.061464       0.024526      -0.000652      -0.003561       0.024791      -0.015199      -0.027806       0.020878       0.011665      -0.009062      -0.028977      -0.014686       0.043664             12.036566      16.418062       6.357620      -1.141766      12.795806       1.989304       6.895829           0.000002
          169              C       4.062912      11.985537      10.018879      -0.095770      36.487797 0.44659045E+03  0.10609331E+05                                 9.727245                            7.170007      -0.120418       1.935619                    0.999334      29.578464      86.518681       0.597264       0.431679      -1.050768      -0.011360      -0.019383      -0.009859       0.024535       0.008014      -0.002083       0.006520      -0.038857       0.020461      -0.024783       0.004468       0.020315             11.748833      15.846521       4.246876      -2.085915      11.496586       2.406063       7.903391          -0.000003
          170              C       1.178674       9.476970       9.899325       0.088938      43.195123 0.41231430E+03  0.95099585E+04                                10.764982                            6.766382      -0.125814       1.967440                    0.999216      26.476598      73.960536       0.637735       0.416405      -1.070474      -0.008465      -0.003274       0.008855       0.012680       0.010488      -0.012382       0.006937      -0.004688      -0.019405      -0.021075       0.006641       0.014433             15.166639      23.749761       5.942562      -3.658720      15.586539      -0.869370       6.163616           0.000003
          171              C       1.127392       8.052917       9.865167      -0.207676      39.579229 0.46587655E+03  0.11198917E+05                                10.277916                            7.301694      -0.048778       1.944596                    0.999280      31.020717      91.643394       0.593736       0.429149      -1.051015      -0.010268       0.011206       0.004854       0.015955      -0.031980       0.007200       0.004993       0.028909       0.070033      -0.047692       0.020499       0.027193             12.913201      13.803334       5.352770      -2.173657      19.229579      -0.912497       5.706691           0.000003
          172              C       0.716303       5.171861       9.194200      -0.167109      35.309423 0.44288786E+03  0.10468522E+05                                 9.380087                            7.035189       0.117564       2.001046                    0.999707      29.980577      86.634259       0.618337       0.419072      -1.061715      -0.007827      -0.025095       0.002595       0.026415       0.014606      -0.021189      -0.011520       0.003097       0.036861      -0.022649      -0.011609       0.034258             11.143447       6.325729      -0.699503      -2.226857      18.857101       1.370901       8.247511          -0.000000
          173              C       0.731192       3.782192       9.206399      -0.087152      33.649974 0.42763411E+03  0.10028750E+05                                 9.132317                            6.950686       0.022828       1.979941                    0.999620      29.118730      84.058521       0.616478       0.423657      -1.057885      -0.012982       0.020060       0.009015       0.025538      -0.010866      -0.009665       0.015207       0.013387       0.056261      -0.024298      -0.005416       0.029714             10.714710       6.423716       0.178596      -2.359373      17.403674      -0.160086       8.316738          -0.000006
          174              C      -5.187822      13.953996       0.953993       0.600658      25.126023 0.25442664E+03  0.52966827E+04                                 7.921780                            5.652124      -0.061076       2.028316                    0.999484      22.646660      63.784856       0.624846       0.470860      -1.019353      -0.056690       0.021973      -0.011784       0.061931       0.084696       0.026056       0.056458      -0.030205       0.059743      -0.098691      -0.015926       0.114617              9.838401      12.248875      -3.619170      -1.302911       9.012170      -2.471013       8.254157          -0.000003
          175              C      -4.042233      12.998420       1.093066      -0.038600      37.958785 0.43870083E+03  0.10262535E+05                                 9.774260                            6.938950       0.029913       2.013808                    0.999381      27.332413      76.546810       0.636165       0.411576      -1.075082       0.031169      -0.040520      -0.004627       0.051330       0.002319      -0.001563      -0.010542       0.018476       0.014140      -0.016851       0.005597       0.011253             12.324240      17.281796      -5.396024      -0.774857      12.048915      -3.072794       7.642010          -0.000002
          176              C      -2.855287      13.320766       0.480656      -0.100570      35.210425 0.42471921E+03  0.99289195E+04                                 9.371756                            6.899596       0.021802       1.976298                    0.999605      29.161171      83.649516       0.623346       0.420317      -1.061523       0.004616      -0.026305       0.008354       0.027983       0.006684      -0.003229      -0.017477      -0.034030       0.025299      -0.022497      -0.006746       0.029243             11.313179      16.361206      -4.372834      -0.760063      10.337049      -2.644930       7.241283           0.000000
          177              C      -1.716315      12.502723       0.639249      -0.151043      36.365867 0.44460427E+03  0.10504099E+05                                 9.556276                            7.038959       0.084952       1.991729                    0.999649      29.785901      85.646828       0.620364       0.417902      -1.063991      -0.024647       0.009449       0.002423       0.026507       0.010660      -0.019662      -0.011405       0.045448      -0.023704      -0.026038      -0.013155       0.039192             11.581957      15.693615      -5.435581       0.610060      11.460336      -3.409500       7.591920           0.000003
          178              C      -1.756018      11.382392       1.473688       0.080401      41.494807 0.42464296E+03  0.98663681E+04                                10.532262                            6.893475      -0.144771       1.960417                    0.999287      26.701175      74.852877       0.628187       0.419647      -1.068440      -0.001821       0.003732       0.003641       0.005523      -0.006995       0.001828       0.005090      -0.005567      -0.070133      -0.024282       0.004821       0.019462             14.577310      23.125501      -7.923270       1.122256      12.902080      -3.470461       7.704348           0.000002
          179              C      -2.998382      11.064344       2.081218      -0.150630      37.189635 0.45025233E+03  0.10683252E+05                                 9.735583                            7.098494       0.108120       1.999524                    0.999594      29.957701      86.645592       0.615107       0.419670      -1.061666      -0.011306       0.022332      -0.005936       0.025725       0.001616      -0.008056      -0.032068      -0.026485      -0.005679      -0.028723      -0.011235       0.039958             11.997295      19.135597      -4.730272      -1.144369       9.980096      -1.980541       6.876190           0.000001
          180              C      -4.139836      11.852301       1.886027      -0.100548      36.760537 0.45078317E+03  0.10734960E+05                                 9.776277                            7.205305      -0.124159       1.932922                    0.999340      29.716544      87.054081       0.595532       0.431885      -1.050547       0.025141       0.001861      -0.013101       0.028411       0.014747      -0.004983      -0.004270       0.026551       0.022189      -0.023657       0.004209       0.019448             11.810931      16.346160      -4.040071      -1.037825      11.144108      -3.026586       7.942525          -0.000002
          181              C      -0.525234      10.608762       1.766473       0.088165      43.206891 0.41236174E+03  0.95118951E+04                                10.768293                            6.767735      -0.125488       1.967380                    0.999238      26.481369      73.991593       0.637497       0.416524      -1.070334       0.007214      -0.005317       0.009277       0.012898      -0.002770      -0.010094      -0.012789       0.019641      -0.018590      -0.021684       0.004080       0.017604             15.171552      22.782664      -6.502816       2.581770      16.567427      -2.733178       6.164566           0.000002
          182              C       0.733673      11.276376       1.732315      -0.208892      39.668137 0.46697627E+03  0.11234028E+05                                10.298968                            7.314312      -0.048104       1.944062                    0.999326      31.057792      91.843255       0.592628       0.429619      -1.050535      -0.004906      -0.014836       0.006950       0.017102       0.003285      -0.014089       0.001578      -0.072988       0.066504      -0.050480       0.024260       0.026220             12.942814      22.566565      -0.323159       1.880234      10.545094      -1.428185       5.716785           0.000003
          183              C       3.434285      12.360891       1.061348      -0.163007      35.099575 0.43973341E+03  0.10375381E+05                                 9.341294                            7.007877       0.123889       2.004174                    0.999701      29.885635      86.282112       0.619836       0.418808      -1.061885       0.023647       0.007214       0.001110       0.024748      -0.003862       0.022196      -0.012930       0.031875       0.034674      -0.026649      -0.008954       0.035603             11.093142      15.047999       5.735710      -0.058048      10.011158      -2.600581       8.220269           0.000000
          184              C       4.630330      13.068620       1.073547      -0.084153      33.486752 0.42518896E+03  0.99547477E+04                                 9.094033                            6.923239       0.034838       1.984168                    0.999621      29.039318      83.693988       0.618856       0.422735      -1.058714      -0.007145      -0.022266       0.012842       0.026679      -0.001648      -0.005939      -0.018351      -0.027969       0.059796      -0.025470      -0.006803       0.032273             10.667299      14.741727       4.638456       1.314386       8.975112      -1.957690       8.285059          -0.000006
          185              C      -1.219204       2.856701      17.219941       0.594780      25.240051 0.25581845E+03  0.53327043E+04                                 7.943397                            5.666730      -0.074588       2.023483                    0.999463      22.709007      63.994059       0.624203       0.470722      -1.019470       0.006467      -0.061981      -0.011295       0.063333      -0.027782      -0.065323      -0.001601       0.151264       0.061402      -0.092731      -0.021654       0.114385              9.865577       6.703229       0.408041       2.799468      14.617130       0.107063       8.276372          -0.000003
          186              C      -0.964445       4.326598      17.359014      -0.033572      37.744959 0.43598071E+03  0.10181606E+05                                 9.735235                            6.915372       0.032048       2.015583                    0.999255      27.239284      76.185815       0.637620       0.411334      -1.075393       0.019326       0.047411      -0.004156       0.051367      -0.009293       0.009065       0.009832      -0.002658       0.005218      -0.018863       0.007897       0.010967             12.268331       8.654777       0.428257       3.038496      20.536207       0.859789       7.614008          -0.000002
          187              C      -1.837078       5.193351      16.746604      -0.098180      35.168702 0.42404295E+03  0.99090233E+04                                 9.363037                            6.892671       0.038573       1.981367                    0.999594      29.143352      83.577349       0.623862       0.420142      -1.061648       0.018220       0.017404       0.006928       0.026132       0.012607       0.017830       0.015498       0.028499       0.021773      -0.025815      -0.008536       0.034351             11.301769       8.052404      -0.418155       2.671627      18.616236       0.666232       7.236667           0.000000
          188              C      -1.698118       6.588750      16.905197      -0.155690      36.461708 0.44606098E+03  0.10547285E+05                                 9.573686                            7.051123       0.071811       1.987704                    0.999594      29.827531      85.806148       0.619735       0.417978      -1.063927       0.001760      -0.025947      -0.000773       0.026018      -0.027431       0.020117      -0.006538      -0.002193      -0.017839      -0.029939      -0.008596       0.038535             11.603875       7.824102       0.893654       2.652788      19.382002       2.243926       7.605520           0.000003
          189              C      -0.708032       7.114532      17.739636       0.082865      41.361293 0.42328268E+03  0.98267729E+04                                10.510585                            6.883211      -0.137781       1.963914                    0.999272      26.655149      74.690901       0.628554       0.419742      -1.068390      -0.002649      -0.004835       0.001986       0.005860       0.006193      -0.000334       0.006246      -0.006917      -0.065357      -0.022898       0.004225       0.018672             14.538994       8.580136      -0.460812       2.441662      27.346861       2.698188       7.689984           0.000001
          190              C       0.188588       6.197637      18.347166      -0.147401      37.041616 0.44814270E+03  0.10620434E+05                                 9.709807                            7.081396       0.116686       2.002810                    0.999623      29.886593      86.380445       0.615924       0.419617      -1.061728      -0.012879      -0.021868      -0.004813       0.025831       0.011626       0.031278       0.013927       0.015868      -0.006148      -0.028903      -0.012880       0.041783             11.961769       8.152971      -1.592579       2.283507      20.872422      -0.000438       6.859914           0.000001
          191              C       0.076924       4.815132      18.151975      -0.104100      36.904391 0.45300594E+03  0.10801552E+05                                 9.801984                            7.223654      -0.134618       1.929455                    0.999324      29.788030      87.328864       0.594679       0.431958      -1.050465      -0.012050       0.019313      -0.010545       0.025087      -0.020708       0.005038      -0.002833       0.011820       0.016671      -0.024334       0.003437       0.020897             11.841968       8.967623      -0.230785       3.148929      18.594942       0.617918       7.963340          -0.000003
          192              C      -0.653441       8.567238      18.032421       0.086130      43.416030 0.41469196E+03  0.95793913E+04                                10.801579                            6.787310      -0.129164       1.965281                    0.999265      26.553759      74.253732       0.636492       0.416582      -1.070267       0.000367       0.007910       0.007877       0.011169      -0.007305       0.013112       0.003692      -0.014147      -0.021287      -0.020417       0.006460       0.013958             15.217894      12.534423       0.567141       1.081741      26.938417       3.614447       6.180842           0.000003
          193              C      -1.861065       9.323676      17.998263      -0.202821      39.308141 0.46205798E+03  0.11085904E+05                                10.233164                            7.271917      -0.045620       1.946731                    0.999358      30.917605      91.294754       0.594838       0.429173      -1.050847       0.012198       0.001031       0.004680       0.013105       0.032781       0.005293      -0.010009       0.045603       0.064722      -0.052450       0.023305       0.029145             12.848787      13.183833      -4.980506       0.301087      19.680591       2.326452       5.681935           0.000003
          194              C      -4.150589      11.120218      17.327296      -0.152374      34.686665 0.43326839E+03  0.10184936E+05                                 9.266506                            6.953386       0.122423       2.006319                    0.999706      29.681021      85.529023       0.622641       0.418473      -1.062110      -0.018161       0.016939       0.001382       0.024872      -0.009090       0.004262       0.031217      -0.026448       0.039624      -0.030349      -0.011097       0.041446             10.998077      16.074068      -4.997248       2.247946       8.757679       1.255091       8.162485           0.000000
          195              C      -5.361521      11.802158      17.339495      -0.096356      34.070112 0.43453944E+03  0.10231555E+05                                 9.209485                            7.009980       0.017133       1.975824                    0.999618      29.329943      84.837043       0.613420       0.424068      -1.057631       0.024975       0.003816       0.012526       0.028200       0.013348       0.017227      -0.000725       0.010486       0.055215      -0.026292      -0.002300       0.028592             10.807394      14.629455      -4.909210       1.026412       9.416975       2.145909       8.375752          -0.000006
          196              C       1.864374       2.484212      21.286245       0.597241      25.292738 0.25644349E+03  0.53499098E+04                                 7.958119                            5.676437      -0.066441       2.024564                    0.999493      22.742235      64.148515       0.623103       0.471185      -1.019046      -0.048144      -0.038276      -0.012124       0.062689      -0.053100      -0.036092       0.051148      -0.125971       0.063843      -0.095828      -0.016569       0.112396              9.884531      13.017220       3.232271       1.493396       8.345019      -2.376035       8.291354          -0.000003
          197              C       3.264722       2.998533      21.425318      -0.037602      37.863593 0.43756011E+03  0.10226941E+05                                 9.752254                            6.925650       0.029098       2.013811                    0.999253      27.287786      76.333712       0.637505       0.411069      -1.075650       0.051106       0.007671      -0.003122       0.051773       0.002921       0.011988      -0.005337      -0.011303       0.013654      -0.016613       0.003700       0.012913             12.292679      17.974285       4.946989       2.264188      11.278173      -2.207225       7.625580          -0.000002
          198              C       3.579035       4.187632      20.812908      -0.096516      35.114946 0.42318451E+03  0.98841310E+04                                 9.352891                            6.884574       0.038530       1.981472                    0.999602      29.119186      83.492507       0.624370       0.420006      -1.061715       0.024277      -0.007092       0.006905       0.026217      -0.020408       0.019839      -0.010665       0.001618       0.027294      -0.026474      -0.008232       0.034706             11.289583      15.596748       4.774122       1.912489      11.041676      -1.979674       7.230325          -0.000000
          199              C       4.856966       4.764989      20.971501      -0.154570      36.559863 0.44746899E+03  0.10589159E+05                                 9.589447                            7.061393       0.076955       1.988308                    0.999611      29.882296      86.004944       0.619382       0.417878      -1.063967      -0.021200      -0.014617      -0.000713       0.025761       0.014808       0.000571      -0.022191      -0.049994      -0.020747      -0.028498      -0.013386       0.041883             11.624169      17.298701       4.564862       3.277354       9.954999      -1.177695       7.618808           0.000003
          200              C       5.807350       4.170440      21.805940       0.084430      41.353401 0.42302613E+03  0.98200721E+04                                10.512091                            6.882522      -0.145135       1.961383                    0.999245      26.650305      74.692968       0.628347       0.419913      -1.068200      -0.005454      -0.001300       0.005133       0.007602      -0.000159       0.002299       0.003527       0.005572      -0.067076      -0.022902       0.008791       0.014111             14.543757      22.263373       8.358427       3.560188      13.675047      -0.765646       7.692852           0.000002
          201              C       5.461605       2.935497      22.413470      -0.154705      37.356571 0.45276892E+03  0.10758597E+05                                 9.766441                            7.120151       0.094939       1.994785                    0.999605      30.034636      86.948513       0.613895       0.419888      -1.061464      -0.024526       0.000652      -0.003561       0.024791      -0.015199       0.027806      -0.020878       0.011665      -0.009062      -0.028977      -0.014686       0.043663             12.036565      16.418059       6.357621       1.141764      12.795807      -1.989304       6.895828           0.000001
          202              C       4.208488       2.340948      22.218279      -0.095770      36.487789 0.44659031E+03  0.10609326E+05                                 9.727243                            7.170006      -0.120417       1.935619                    0.999334      29.578460      86.518661       0.597264       0.431679      -1.050768       0.011360       0.019383      -0.009859       0.024535       0.008014       0.002083      -0.006520      -0.038857       0.020460      -0.024783       0.004468       0.020315             11.748830      15.846516       4.246875       2.085913      11.496585      -2.406063       7.903389          -0.000003
          203              C       7.092725       4.849515      22.098725       0.088939      43.195116 0.41231410E+03  0.95099523E+04                                10.764979                            6.766379      -0.125812       1.967441                    0.999216      26.476587      73.960486       0.637735       0.416405      -1.070474       0.008465       0.003274       0.008855       0.012680       0.010488       0.012381      -0.006936      -0.004688      -0.019404      -0.021074       0.006641       0.014433             15.166638      23.749761       5.942578       3.658720      15.586537       0.869373       6.163615           0.000003
          204              C       7.144008       6.273568      22.064567      -0.207676      39.579220 0.46587638E+03  0.11198912E+05                                10.277913                            7.301692      -0.048777       1.944596                    0.999280      31.020711      91.643361       0.593736       0.429148      -1.051015       0.010268      -0.011206       0.004854       0.015955      -0.031980      -0.007200      -0.004993       0.028909       0.070033      -0.047692       0.020499       0.027193             12.913199      13.803335       5.352777       2.173658      19.229573       0.912498       5.706690           0.000003
          205              C       7.555097       9.154624      21.393600      -0.167109      35.309409 0.44288769E+03  0.10468516E+05                                 9.380084                            7.035187       0.117565       2.001047                    0.999707      29.980570      86.634224       0.618338       0.419072      -1.061715       0.007827       0.025095       0.002595       0.026415       0.014606       0.021189       0.011521       0.003097       0.036861      -0.022648      -0.011609       0.034258             11.143442       6.325727      -0.699502       2.226856      18.857092      -1.370900       8.247508           0.000000
          206              C       7.540208      10.544293      21.405799      -0.087152      33.649968 0.42763404E+03  0.10028748E+05                                 9.132316                            6.950686       0.022828       1.979941                    0.999620      29.118727      84.058509       0.616478       0.423657      -1.057885       0.012982      -0.020060       0.009015       0.025538      -0.010866       0.009665      -0.015207       0.013387       0.056261      -0.024298      -0.005416       0.029714             10.714708       6.423716       0.178597       2.359373      17.403670       0.160085       8.316738          -0.000006
          207              C      13.459222       0.372489      13.153393       0.600658      25.126018 0.25442657E+03  0.52966811E+04                                 7.921780                            5.652123      -0.061076       2.028316                    0.999484      22.646656      63.784846       0.624846       0.470860      -1.019353       0.056690      -0.021973      -0.011784       0.061931       0.084696      -0.026056      -0.056458      -0.030205       0.059743      -0.098691      -0.015926       0.114617              9.838401      12.248876      -3.619170       1.302911       9.012170       2.471013       8.254157          -0.000003
          208              C      12.313633       1.328065      13.292466      -0.038600      37.958767 0.43870058E+03  0.10262528E+05                                 9.774256                            6.938948       0.029914       2.013808                    0.999381      27.332404      76.546774       0.636165       0.411576      -1.075082      -0.031170       0.040520      -0.004627       0.051330       0.002319       0.001563       0.010542       0.018476       0.014139      -0.016851       0.005598       0.011253             12.324236      17.281792      -5.396022       0.774857      12.048910       3.072792       7.642007          -0.000002
          209              C      11.126687       1.005719      12.680056      -0.100570      35.210423 0.42471901E+03  0.99289140E+04                                 9.371755                            6.899595       0.021803       1.976298                    0.999605      29.161170      83.649516       0.623346       0.420317      -1.061523      -0.004616       0.026305       0.008355       0.027983       0.006684       0.003228       0.017477      -0.034030       0.025299      -0.022497      -0.006746       0.029243             11.313180      16.361205      -4.372837       0.760061      10.337051       2.644931       7.241282           0.000000
          210              C       9.987716       1.823762      12.838649      -0.151043      36.365892 0.44460437E+03  0.10504102E+05                                 9.556280                            7.038960       0.084952       1.991729                    0.999649      29.785900      85.646835       0.620364       0.417902      -1.063991       0.024646      -0.009449       0.002423       0.026507       0.010660       0.019663       0.011405       0.045447      -0.023704      -0.026037      -0.013155       0.039192             11.581965      15.693629      -5.435590      -0.610063      11.460344       3.409502       7.591922           0.000003
          211              C      10.027418       2.944093      13.673088       0.080401      41.494803 0.42464285E+03  0.98663650E+04                                10.532261                            6.893474      -0.144770       1.960417                    0.999287      26.701172      74.852864       0.628187       0.419647      -1.068440       0.001821      -0.003732       0.003641       0.005523      -0.006995      -0.001828      -0.005090      -0.005567      -0.070133      -0.024283       0.004821       0.019462             14.577309      23.125499      -7.923271      -1.122259      12.902079       3.470461       7.704348           0.000002
          212              C      11.269782       3.262141      14.280618      -0.150630      37.189642 0.45025251E+03  0.10683258E+05                                 9.735585                            7.098496       0.108119       1.999524                    0.999594      29.957707      86.645624       0.615107       0.419670      -1.061666       0.011306      -0.022332      -0.005936       0.025725       0.001616       0.008056       0.032068      -0.026485      -0.005679      -0.028723      -0.011235       0.039958             11.997297      19.135599      -4.730271       1.144370       9.980098       1.980542       6.876192           0.000001
          213              C      12.411236       2.474184      14.085427      -0.100548      36.760539 0.45078324E+03  0.10734963E+05                                 9.776279                            7.205307      -0.124160       1.932922                    0.999340      29.716545      87.054093       0.595532       0.431885      -1.050547      -0.025142      -0.001861      -0.013101       0.028411       0.014747       0.004983       0.004270       0.026552       0.022189      -0.023658       0.004209       0.019448             11.810932      16.346162      -4.040071       1.037825      11.144109       3.026586       7.942526          -0.000003
          214              C       8.796634       3.717723      13.965873       0.088165      43.206882 0.41236163E+03  0.95118917E+04                                10.768291                            6.767734      -0.125487       1.967380                    0.999238      26.481364      73.991571       0.637497       0.416524      -1.070334      -0.007214       0.005316       0.009277       0.012898      -0.002770       0.010094       0.012789       0.019641      -0.018589      -0.021684       0.004080       0.017604             15.171550      22.782663      -6.502813      -2.581769      16.567421       2.733176       6.164565           0.000002
          215              C       7.537727       3.050109      13.931715      -0.208891      39.668127 0.46697612E+03  0.11234023E+05                                10.298967                            7.314311      -0.048104       1.944062                    0.999326      31.057788      91.843250       0.592628       0.429619      -1.050535       0.004906       0.014836       0.006950       0.017102       0.003285       0.014089      -0.001578      -0.072988       0.066504      -0.050480       0.024260       0.026220             12.942813      22.566561      -0.323159      -1.880234      10.545093       1.428185       5.716784           0.000003
          216              C       4.837115       1.965594      13.260748      -0.163007      35.099585 0.43973355E+03  0.10375386E+05                                 9.341297                            7.007879       0.123889       2.004174                    0.999701      29.885639      86.282141       0.619836       0.418808      -1.061885      -0.023647      -0.007214       0.001110       0.024748      -0.003862      -0.022196       0.012930       0.031875       0.034675      -0.026649      -0.008954       0.035603             11.093145      15.048004       5.735712       0.058048      10.011160       2.600582       8.220272           0.000000
          217              C       3.641070       1.257865      13.272947      -0.084153      33.486757 0.42518903E+03  0.99547500E+04                                 9.094034                            6.923239       0.034838       1.984168                    0.999621      29.039320      83.693997       0.618856       0.422735      -1.058714       0.007145       0.022266       0.012842       0.026679      -0.001648       0.005939       0.018351      -0.027969       0.059796      -0.025470      -0.006804       0.032273             10.667300      14.741729       4.638457      -1.314386       8.975113       1.957691       8.285059          -0.000006
          218              C       9.490604      11.469784       5.020541       0.594780      25.240053 0.25581847E+03  0.53327047E+04                                 7.943398                            5.666731      -0.074589       2.023483                    0.999463      22.709009      63.994068       0.624203       0.470722      -1.019470      -0.006467       0.061981      -0.011295       0.063333      -0.027782       0.065323       0.001601       0.151264       0.061402      -0.092731      -0.021654       0.114385              9.865578       6.703229       0.408041      -2.799468      14.617132      -0.107063       8.276373          -0.000004
          219              C       9.235845       9.999887       5.159614      -0.033573      37.744981 0.43598096E+03  0.10181614E+05                                 9.735240                            6.915374       0.032046       2.015582                    0.999255      27.239293      76.185856       0.637620       0.411334      -1.075393      -0.019326      -0.047411      -0.004156       0.051367      -0.009293      -0.009065      -0.009832      -0.002658       0.005218      -0.018863       0.007897       0.010967             12.268338       8.654781       0.428257      -3.038497      20.536221      -0.859789       7.614011          -0.000002
          220              C      10.108478       9.133134       4.547204      -0.098180      35.168715 0.42404311E+03  0.99090283E+04                                 9.363040                            6.892673       0.038572       1.981366                    0.999594      29.143358      83.577379       0.623862       0.420142      -1.061648      -0.018221      -0.017404       0.006928       0.026132       0.012607      -0.017831      -0.015498       0.028499       0.021773      -0.025815      -0.008536       0.034351             11.301773       8.052406      -0.418156      -2.671627      18.616244      -0.666232       7.236669           0.000001
          221              C       9.969518       7.737735       4.705797      -0.155690      36.461722 0.44606115E+03  0.10547290E+05                                 9.573689                            7.051125       0.071810       1.987704                    0.999594      29.827537      85.806180       0.619735       0.417978      -1.063927      -0.001760       0.025947      -0.000773       0.026018      -0.027431      -0.020117       0.006538      -0.002193      -0.017838      -0.029939      -0.008596       0.038535             11.603880       7.824105       0.893654      -2.652788      19.382012      -2.243927       7.605522           0.000003
          222              C       8.979432       7.211953       5.540236       0.082865      41.361303 0.42328278E+03  0.98267760E+04                                10.510586                            6.883212      -0.137781       1.963914                    0.999272      26.655153      74.690916       0.628554       0.419742      -1.068390       0.002648       0.004835       0.001986       0.005860       0.006193       0.000334      -0.006246      -0.006917      -0.065357      -0.022898       0.004225       0.018672             14.538996       8.580137      -0.460812      -2.441662      27.346866      -2.698189       7.689985           0.000002
          223              C       8.082812       8.128848       6.147766      -0.147401      37.041620 0.44814277E+03  0.10620436E+05                                 9.709807                            7.081396       0.116686       2.002810                    0.999623      29.886595      86.380451       0.615924       0.419617      -1.061728       0.012879       0.021868      -0.004813       0.025831       0.011626      -0.031279      -0.013927       0.015868      -0.006148      -0.028903      -0.012880       0.041783             11.961769       8.152972      -1.592579      -2.283507      20.872422       0.000438       6.859914           0.000002
          224              C       8.194476       9.511353       5.952575      -0.104100      36.904396 0.45300600E+03  0.10801554E+05                                 9.801985                            7.223655      -0.134619       1.929455                    0.999324      29.788033      87.328878       0.594679       0.431958      -1.050465       0.012049      -0.019313      -0.010545       0.025087      -0.020708      -0.005038       0.002833       0.011820       0.016671      -0.024334       0.003437       0.020897             11.841970       8.967624      -0.230784      -3.148930      18.594944      -0.617918       7.963342          -0.000003
          225              C       8.924841       5.759247       5.833021       0.086130      43.416021 0.41469187E+03  0.95793883E+04                                10.801576                            6.787308      -0.129164       1.965281                    0.999265      26.553756      74.253714       0.636492       0.416582      -1.070267      -0.000367      -0.007910       0.007877       0.011169      -0.007305      -0.013112      -0.003692      -0.014147      -0.021286      -0.020417       0.006460       0.013958             15.217891      12.534420       0.567142      -1.081741      26.938411      -3.614446       6.180841           0.000003
          226              C      10.132465       5.002809       5.798863      -0.202821      39.308140 0.46205798E+03  0.11085904E+05                                10.233162                            7.271916      -0.045620       1.946731                    0.999358      30.917606      91.294748       0.594838       0.429173      -1.050847      -0.012198      -0.001031       0.004680       0.013106       0.032781      -0.005293       0.010009       0.045603       0.064723      -0.052450       0.023305       0.029144             12.848785      13.183831      -4.980505      -0.301087      19.680588      -2.326452       5.681935           0.000003
          227              C      12.421989       3.206267       5.127896      -0.152374      34.686670 0.43326846E+03  0.10184938E+05                                 9.266508                            6.953387       0.122423       2.006319                    0.999706      29.681024      85.529037       0.622641       0.418473      -1.062110       0.018161      -0.016938       0.001382       0.024872      -0.009089      -0.004262      -0.031217      -0.026448       0.039623      -0.030349      -0.011097       0.041446             10.998078      16.074070      -4.997248      -2.247946       8.757680      -1.255091       8.162486           0.000000
          228              C      13.632921       2.524327       5.140095      -0.096356      34.070120 0.43453956E+03  0.10231559E+05                                 9.209487                            7.009981       0.017133       1.975823                    0.999618      29.329947      84.837060       0.613420       0.424068      -1.057631      -0.024975      -0.003816       0.012526       0.028200       0.013348      -0.017227       0.000725       0.010486       0.055215      -0.026292      -0.002300       0.028592             10.807396      14.629457      -4.909210      -1.026412       9.416977      -2.145909       8.375753          -0.000006
          229              C       8.271400       4.189064      22.365648      -0.211251      39.799024 0.46081629E+03  0.11041127E+05                                10.266292                            7.241266      -0.015089       1.953608                    0.999337      30.988124      91.236980       0.599085       0.426710      -1.053080       0.000016       0.014091       0.000057       0.014091       0.000781      -0.021001      -0.000856      -0.077764       0.026928      -0.050756       0.016297       0.034459             12.866062      22.007418       0.003358       3.330435      10.764596       0.000288       5.826171           0.000004
          230              C       8.271400       6.942615      22.365648       0.102401      39.201010 0.37891830E+03  0.85818505E+04                                10.140939                            6.514457      -0.172780       1.960120                    0.999177      26.015797      72.697542       0.643915       0.419993      -1.065096       0.000479      -0.006589       0.000458       0.006623      -0.000869       0.004772       0.001293      -0.023893       0.059218      -0.022399       0.002041       0.020357             13.905010      12.287735      -0.001874       1.928557      23.830238       0.000023       5.597057           0.000002
          231              C       8.271400       8.461222      22.365648       0.085186      39.010869 0.41987716E+03  0.97260166E+04                                10.125476                            6.859355      -0.140318       1.965593                    0.999224      26.476681      74.057718       0.629242       0.420219      -1.068310      -0.000228       0.008915       0.000191       0.008920       0.001040      -0.001984       0.004615      -0.024787      -0.089554      -0.030351       0.002631       0.027720             13.596618       6.931959      -0.002621       2.401246      25.379874      -0.001745       8.478022           0.000000
          232              C       8.271400      11.252021      22.365648      -0.041129      36.990816 0.44820975E+03  0.10526164E+05                                 9.596108                            7.003150       0.037305       2.015052                    0.999258      27.329506      76.328857       0.635595       0.410333      -1.077446      -0.001526      -0.050189      -0.001838       0.050246       0.001374       0.005218       0.005030      -0.003973       0.024896      -0.007839      -0.004077       0.011915             11.831246       6.536209      -0.000604       2.447873      20.207839       0.000165       8.749691          -0.000004
          233              C       8.271400      12.747706      22.365648       0.639407      23.402923 0.23820472E+03  0.48813968E+04                                 7.575291                            5.500589      -0.056166       2.046448                    0.999426      21.892447      61.317097       0.627499       0.476320      -1.015704      -0.000154       0.072910      -0.001723       0.072931      -0.000935      -0.059652      -0.002636       0.161025       0.006804      -0.081796      -0.030056       0.111852              9.219724       5.423236       0.000630       2.200835      13.244028       0.001331       8.991909          -0.000006
          234              C       7.763536       5.068710       6.099700      -0.207852      39.614399 0.45827013E+03  0.10965520E+05                                10.229985                            7.216648      -0.018983       1.953239                    0.999447      30.930624      91.023323       0.600645       0.426168      -1.053358       0.011374      -0.006570      -0.000006       0.013136      -0.035164       0.010601       0.018372       0.040608       0.024564      -0.052155       0.015644       0.036511             12.813914      13.531288       4.828427      -1.656190      19.106498      -2.868574       5.803955           0.000005
          235              C      10.148181       3.691935       6.099700       0.102083      39.383753 0.38102734E+03  0.86433846E+04                                10.177426                            6.537506      -0.180285       1.956340                    0.999234      26.087360      73.004887       0.641917       0.420629      -1.064473      -0.003495       0.002032       0.000003       0.004043      -0.009299      -0.002734      -0.004749       0.010784       0.052574      -0.020305       0.001987       0.018318             13.951785      21.010934      -5.005782      -0.968957      15.230925      -1.678324       5.613495           0.000003
          236              C      11.463333       2.932631       6.099700       0.076969      39.164496 0.42208000E+03  0.97886568E+04                                10.147770                            6.875694      -0.136762       1.966652                    0.999189      26.537465      74.242459       0.628794       0.420020      -1.068566       0.005067      -0.002899       0.000012       0.005838      -0.008255       0.000954       0.001664       0.009500      -0.087457      -0.029260       0.005159       0.024100             13.623207      20.805873      -8.002217      -1.204819      11.565906      -2.086897       8.497843          -0.000001
          237              C      13.880236       1.537232       6.099700      -0.036735      36.710304 0.44425318E+03  0.10407724E+05                                 9.538130                            6.964346       0.057673       2.023235                    0.999253      27.220503      75.873786       0.638586       0.409413      -1.078302      -0.044474       0.025689       0.000001       0.051360       0.001829      -0.003081      -0.005346      -0.002086       0.027329      -0.006660      -0.005124       0.011784             11.754135      16.673052      -5.873243      -1.215845       9.891256      -2.105939       8.698097          -0.000004
          238              C      15.175538       0.789389       6.099700       0.645168      23.296731 0.23687247E+03  0.48469259E+04                                 7.552883                            5.484823      -0.041376       2.051640                    0.999491      21.822742      61.061544       0.628510       0.476258      -1.015815       0.065025      -0.037547      -0.000005       0.075087       0.069623       0.028758       0.049794      -0.080377       0.013210      -0.082591      -0.027024       0.109615              9.192528      11.254450      -3.374841      -1.097198       7.357523      -1.900406       8.965611          -0.000006
          239              C       8.779264       5.068710      14.232552      -0.211173      39.797097 0.46079088E+03  0.11040392E+05                                10.266061                            7.241124      -0.015120       1.953609                    0.999337      30.987249      91.234583       0.599082       0.426716      -1.053074      -0.012220      -0.007076      -0.000051       0.014121       0.034077       0.009761      -0.018630       0.037549       0.027027      -0.050791       0.016330       0.034460             12.865724      13.572249      -4.866280      -1.664909      19.198906       2.884248       5.826019           0.000005
          240              C       6.394619       3.691935      14.232552       0.102439      39.201680 0.37892028E+03  0.85819343E+04                                10.141144                            6.514526      -0.172861       1.960087                    0.999177      26.016063      72.699224       0.643902       0.420000      -1.065088       0.005944       0.002893      -0.000461       0.006627       0.009915      -0.001268       0.004794       0.013503       0.059196      -0.022416       0.002062       0.020354             13.905399      20.946848       4.997408      -0.964256      15.172180       1.670229       5.597168           0.000003
          241              C       5.079467       2.932631      14.232552       0.085199      39.011001 0.41987323E+03  0.97259189E+04                                10.125581                            6.859365      -0.140350       1.965588                    0.999224      26.476516      74.057628       0.629235       0.420224      -1.068305      -0.007845      -0.004239      -0.000203       0.008919       0.011254       0.004984       0.000584       0.010560      -0.089534      -0.030344       0.002634       0.027709             13.596897      20.770660       7.987213      -1.202083      11.541978       2.078681       8.478054          -0.000001
          242              C       2.662564       1.537232      14.232552      -0.041152      36.991156 0.44821534E+03  0.10526322E+05                                 9.596141                            7.003172       0.037189       2.015009                    0.999259      27.329699      76.329345       0.635597       0.410331      -1.077448       0.042701       0.026428       0.001837       0.050251       0.002397       0.001755       0.007032      -0.000380       0.024907      -0.007833      -0.004083       0.011916             11.831311      16.790543       5.919741      -1.223789       9.953659       2.120022       8.749730          -0.000004
          243              C       1.367262       0.789389      14.232552       0.639439      23.401991 0.23819357E+03  0.48811151E+04                                 7.575138                            5.500491      -0.056179       2.046451                    0.999426      21.891894      61.315370       0.627499       0.476326      -1.015701      -0.063224      -0.036328       0.001728       0.072938      -0.070205       0.027554      -0.052981      -0.078889       0.006805      -0.081805      -0.030061       0.111866              9.219533      11.288030       3.386726      -1.099245       7.378831       1.906606       8.991739          -0.000007
          244              C      -0.000000      10.137421      10.166248      -0.211252      39.799047 0.46081655E+03  0.11041135E+05                                10.266297                            7.241269      -0.015090       1.953607                    0.999337      30.988133      91.237028       0.599084       0.426710      -1.053080      -0.000016      -0.014091       0.000057       0.014091       0.000781       0.021001       0.000856      -0.077764       0.026928      -0.050756       0.016297       0.034459             12.866070      22.007433       0.003349      -3.330438      10.764601      -0.000286       5.826174           0.000004
          245              C       0.000000       7.383870      10.166248       0.102401      39.201016 0.37891834E+03  0.85818518E+04                                10.140941                            6.514458      -0.172780       1.960120                    0.999177      26.015799      72.697554       0.643915       0.419993      -1.065096      -0.000479       0.006589       0.000458       0.006623      -0.000869      -0.004772      -0.001293      -0.023893       0.059218      -0.022399       0.002041       0.020357             13.905013      12.287737      -0.001877      -1.928557      23.830245      -0.000023       5.597058           0.000002
          246              C       0.000000       5.865263      10.166248       0.085186      39.010875 0.41987721E+03  0.97260181E+04                                10.125477                            6.859355      -0.140318       1.965593                    0.999224      26.476683      74.057728       0.629242       0.420219      -1.068310       0.000228      -0.008915       0.000191       0.008920       0.001040       0.001984      -0.004615      -0.024787      -0.089555      -0.030351       0.002631       0.027720             13.596621       6.931960      -0.002624      -2.401247      25.379880       0.001746       8.478023          -0.000000
          247              C       0.000000       3.074464      10.166248      -0.041129      36.990817 0.44820975E+03  0.10526164E+05                                 9.596108                            7.003150       0.037305       2.015052                    0.999258      27.329506      76.328858       0.635595       0.410333      -1.077446       0.001526       0.050189      -0.001838       0.050246       0.001374      -0.005218      -0.005030      -0.003973       0.024896      -0.007839      -0.004077       0.011915             11.831247       6.536209      -0.000604      -2.447873      20.207841      -0.000165       8.749691          -0.000004
          248              C       0.000000       1.578779      10.166248       0.639407      23.402919 0.23820467E+03  0.48813955E+04                                 7.575291                            5.500588      -0.056167       2.046448                    0.999426      21.892444      61.317089       0.627499       0.476321      -1.015704       0.000154      -0.072910      -0.001723       0.072931      -0.000935       0.059653       0.002636       0.161025       0.006804      -0.081796      -0.030056       0.111852              9.219724       5.423236       0.000630      -2.200835      13.244028      -0.001331       8.991909          -0.000006
          249              C       0.507864       9.257775      18.299100      -0.207852      39.614396 0.45827009E+03  0.10965519E+05                                10.229985                            7.216648      -0.018982       1.953239                    0.999447      30.930623      91.023328       0.600645       0.426168      -1.053357      -0.011374       0.006570      -0.000005       0.013136      -0.035164      -0.010601      -0.018372       0.040608       0.024564      -0.052155       0.015644       0.036511             12.813914      13.531288       4.828425       1.656190      19.106498       2.868574       5.803955           0.000004
          250              C      -1.876781      10.634550      18.299100       0.102083      39.383751 0.38102729E+03  0.86433836E+04                                10.177426                            6.537507      -0.180284       1.956341                    0.999234      26.087358      73.004887       0.641917       0.420629      -1.064473       0.003495      -0.002032       0.000003       0.004043      -0.009299       0.002734       0.004749       0.010784       0.052574      -0.020305       0.001987       0.018318             13.951786      21.010937      -5.005782       0.968957      15.230927       1.678324       5.613495           0.000003
          251              C      -3.191933      11.393854      18.299100       0.076969      39.164491 0.42207990E+03  0.97886543E+04                                10.147770                            6.875694      -0.136762       1.966652                    0.999189      26.537461      74.242451       0.628794       0.420020      -1.068566      -0.005067       0.002899       0.000012       0.005837      -0.008255      -0.000954      -0.001664       0.009500      -0.087457      -0.029260       0.005160       0.024100             13.623208      20.805876      -8.002219       1.204819      11.565906       2.086897       8.497843          -0.000001
          252              C      -5.608836      12.789253      18.299100      -0.036735      36.710313 0.44425330E+03  0.10407728E+05                                 9.538132                            6.964347       0.057672       2.023235                    0.999253      27.220507      75.873803       0.638586       0.409413      -1.078302       0.044474      -0.025689       0.000001       0.051360       0.001829       0.003081       0.005346      -0.002086       0.027329      -0.006660      -0.005124       0.011784             11.754138      16.673057      -5.873244       1.215845       9.891258       2.105939       8.698099          -0.000004
          253              C      -6.904138      13.537096      18.299100       0.645168      23.296731 0.23687246E+03  0.48469257E+04                                 7.552884                            5.484823      -0.041377       2.051640                    0.999491      21.822742      61.061550       0.628510       0.476258      -1.015815      -0.065025       0.037547      -0.000005       0.075087       0.069623      -0.028758      -0.049794      -0.080377       0.013210      -0.082591      -0.027024       0.109615              9.192529      11.254452      -3.374841       1.097199       7.357524       1.900406       8.965612          -0.000006
          254              C      -0.507864       9.257775       2.033152      -0.211173      39.797127 0.46079124E+03  0.11040403E+05                                10.266068                            7.241128      -0.015121       1.953608                    0.999337      30.987262      91.234649       0.599081       0.426717      -1.053074       0.012220       0.007077      -0.000051       0.014121       0.034077      -0.009761       0.018630       0.037549       0.027026      -0.050791       0.016330       0.034461             12.865734      13.572258      -4.866285       1.664911      19.198921      -2.884250       5.826023           0.000004
          255              C       1.876781      10.634550       2.033152       0.102439      39.201677 0.37892025E+03  0.85819333E+04                                10.141143                            6.514525      -0.172861       1.960087                    0.999177      26.016062      72.699218       0.643902       0.420000      -1.065088      -0.005945      -0.002893      -0.000461       0.006627       0.009915       0.001268      -0.004794       0.013504       0.059196      -0.022416       0.002062       0.020354             13.905397      20.946845       4.997411       0.964256      15.172179      -1.670229       5.597168           0.000003
          256              C       3.191933      11.393854       2.033152       0.085199      39.010992 0.41987313E+03  0.97259157E+04                                10.125579                            6.859364      -0.140349       1.965588                    0.999224      26.476512      74.057606       0.629235       0.420224      -1.068305       0.007845       0.004239      -0.000203       0.008919       0.011254      -0.004984      -0.000584       0.010560      -0.089534      -0.030344       0.002634       0.027709             13.596895      20.770656       7.987213       1.202082      11.541977      -2.078680       8.478052          -0.000001
          257              C       5.608836      12.789253       2.033152      -0.041152      36.991170 0.44821554E+03  0.10526328E+05                                 9.596143                            7.003174       0.037188       2.015009                    0.999259      27.329706      76.329371       0.635597       0.410331      -1.077448      -0.042701      -0.026428       0.001837       0.050251       0.002397      -0.001755      -0.007032      -0.000380       0.024907      -0.007833      -0.004083       0.011916             11.831314      16.790548       5.919743       1.223790       9.953661      -2.120022       8.749732          -0.000004
          258              C       6.904138      13.537096       2.033152       0.639439      23.401995 0.23819361E+03  0.48811161E+04                                 7.575139                            5.500491      -0.056179       2.046451                    0.999426      21.891897      61.315380       0.627499       0.476326      -1.015701       0.063224       0.036328       0.001728       0.072938      -0.070205      -0.027554       0.052981      -0.078889       0.006805      -0.081805      -0.030061       0.111865              9.219534      11.288031       3.386726       1.099246       7.378832      -1.906606       8.991740          -0.000006
          259              O      15.072972       1.517175      22.695764      -0.687094      49.866786 0.74091546E+03  0.19300168E+05                                10.858606                            8.492947       0.053771       2.030417                    0.995114      30.376388      83.145849       0.644072       0.365073      -1.134105      -0.072338      -0.015214       0.056552       0.093072       0.006867      -0.038045      -0.002034      -0.117826      -0.002474      -0.077603       0.017512       0.060092             13.409384      11.919009      -4.768810      -3.483041      13.543371       5.673495      14.765772          -0.000015
          260              O      -1.112503       2.987072      24.291445      -0.583817      35.741296 0.51046918E+03  0.12106719E+05                                 8.622547                            6.974964       0.461036       2.201569                    0.996759      27.499285      71.667927       0.722609       0.357393      -1.140899      -0.054623       0.022074       0.007227       0.059357       0.050621       0.022115      -0.023771      -0.043115       0.116176      -0.082622       0.032027       0.050596             10.028111      10.705523       1.033105       4.652209       7.952653       2.847140      11.426156          -0.000009
          261              O      -7.664279      13.320766      23.303294      -0.610378      41.068043 0.60301490E+03  0.14917840E+05                                 9.508304                            7.663016       0.205879       2.115454                    0.994954      28.254555      75.336945       0.677993       0.365176      -1.134166      -0.002615      -0.049294      -0.040376       0.063773       0.024360      -0.012246       0.026304       0.101089       0.060425      -0.074694       0.026863       0.047830             11.200898       7.803220       2.306565       2.939164      12.413460       4.946941      13.386016          -0.000012
          262              O       2.048826       0.514321       6.429816      -0.682352      49.566680 0.73560473E+03  0.19126052E+05                                10.813994                            8.461336       0.060002       2.033975                    0.995162      30.280385      82.786616       0.645447       0.364976      -1.134260       0.026659       0.071073       0.058532       0.095855      -0.053187       0.023502       0.037564       0.050154      -0.001068      -0.082520       0.023538       0.058982             13.348688      17.188156       1.667597       6.622746       8.160160       0.178635      14.697748          -0.000014
          263              O      -5.128268      13.796405       8.025497      -0.582750      35.674572 0.50941878E+03  0.12075283E+05                                 8.610375                            6.966922       0.458703       2.201131                    0.996599      27.479269      71.590534       0.723179       0.357304      -1.140999       0.047658       0.036771       0.007772       0.060694      -0.042931      -0.033268      -0.008426      -0.065589       0.116281      -0.082707       0.031727       0.050980             10.011712       7.733833       0.673465       0.138903      10.894236      -5.440869      11.407069          -0.000010
          264              O      15.368261      -0.022922       7.037346      -0.614848      41.247475 0.60616482E+03  0.15016251E+05                                 9.538090                            7.684800       0.195831       2.111372                    0.994824      28.317438      75.571638       0.676752       0.365347      -1.133963      -0.043249       0.024305      -0.037135       0.061970       0.030174       0.030690       0.001686      -0.089843       0.057774      -0.072882       0.023498       0.049383             11.239259       9.296346      -3.161939       2.824480      10.986814      -5.037278      13.434616          -0.000012
          265              O       7.692402      12.294989      14.562912      -0.684637      49.725334 0.73839766E+03  0.19220306E+05                                10.844172                            8.483217       0.045237       2.029506                    0.994996      30.320841      82.992424       0.643834       0.365479      -1.133667       0.048732      -0.056516       0.056830       0.093800       0.048227       0.021139      -0.034969       0.070924       0.001778      -0.080618       0.020845       0.059774             13.388576       8.994679       3.084417      -3.165133      16.428184      -5.844812      14.742865          -0.000014
          266              O       6.240771      11.869493      16.158593      -0.581600      35.486190 0.50616888E+03  0.11977511E+05                                 8.576391                            6.941286       0.475954       2.207324                    0.996545      27.409383      71.316496       0.725136       0.356957      -1.141424       0.008547      -0.058580       0.005913       0.059495      -0.006083       0.007587       0.032750       0.107707       0.121721      -0.083357       0.032152       0.051205              9.969851       9.483893      -1.697132      -4.760895       9.064704       2.586325      11.360956          -0.000010
          267              O       0.567418       1.028642      15.170442      -0.612800      41.111568 0.60381228E+03  0.14942676E+05                                 9.515766                            7.668693       0.197696       2.113228                    0.994855      28.268169      75.389014       0.677653       0.365235      -1.134108       0.043622       0.025308      -0.037930       0.063104      -0.053510      -0.014880      -0.026337      -0.003224       0.055696      -0.072163       0.024514       0.047649             11.210567      13.270041       0.844969      -5.758062       6.964307       0.071465      13.397354          -0.000012
          268              O      -6.801572      12.809310      10.496364      -0.687094      49.866791 0.74091553E+03  0.19300170E+05                                10.858607                            8.492947       0.053770       2.030417                    0.995114      30.376389      83.145852       0.644072       0.365073      -1.134105       0.072338       0.015214       0.056552       0.093072       0.006867       0.038045       0.002034      -0.117826      -0.002475      -0.077603       0.017512       0.060092             13.409385      11.919011      -4.768811       3.483042      13.543372      -5.673496      14.765773          -0.000015
          269              O       9.383903      11.339413      12.092045      -0.583818      35.741307 0.51046937E+03  0.12106725E+05                                 8.622549                            6.974966       0.461034       2.201568                    0.996759      27.499288      71.667941       0.722609       0.357393      -1.140899       0.054624      -0.022074       0.007227       0.059357       0.050620      -0.022115       0.023771      -0.043115       0.116176      -0.082622       0.032027       0.050596             10.028114      10.705527       1.033105      -4.652211       7.952654      -2.847141      11.426160          -0.000010
          270              O      -0.607121       1.005719      11.103894      -0.610378      41.068040 0.60301486E+03  0.14917838E+05                                 9.508302                            7.663015       0.205881       2.115454                    0.994954      28.254556      75.336942       0.677994       0.365176      -1.134166       0.002616       0.049294      -0.040376       0.063773       0.024360       0.012246      -0.026304       0.101089       0.060425      -0.074694       0.026863       0.047830             11.200897       7.803219       2.306565      -2.939164      12.413458      -4.946940      13.386013          -0.000012
          271              O       6.222574      13.812164      18.629216      -0.682352      49.566680 0.73560474E+03  0.19126052E+05                                10.813994                            8.461336       0.060002       2.033975                    0.995162      30.280384      82.786615       0.645447       0.364976      -1.134260      -0.026659      -0.071073       0.058532       0.095855      -0.053187      -0.023503      -0.037564       0.050154      -0.001068      -0.082520       0.023538       0.058982             13.348688      17.188157       1.667598      -6.622746       8.160160      -0.178635      14.697748          -0.000014
          272              O      13.399668       0.530080      20.224897      -0.582750      35.674564 0.50941867E+03  0.12075279E+05                                 8.610374                            6.966920       0.458705       2.201132                    0.996599      27.479266      71.590522       0.723179       0.357304      -1.140999      -0.047658      -0.036770       0.007772       0.060694      -0.042931       0.033268       0.008426      -0.065589       0.116281      -0.082707       0.031727       0.050980             10.011710       7.733832       0.673465      -0.138902      10.894233       5.440867      11.407066          -0.000010
          273              O       1.174539       0.022922      19.236746      -0.614848      41.247474 0.60616480E+03  0.15016250E+05                                 9.538091                            7.684800       0.195830       2.111372                    0.994824      28.317436      75.571634       0.676752       0.365347      -1.133963       0.043249      -0.024305      -0.037135       0.061970       0.030174      -0.030690      -0.001686      -0.089843       0.057774      -0.072882       0.023499       0.049383             11.239259       9.296347      -3.161939      -2.824480      10.986814       5.037278      13.434615          -0.000012
          274              O       0.578998       2.031496       2.363512      -0.684637      49.725325 0.73839751E+03  0.19220301E+05                                10.844170                            8.483216       0.045239       2.029507                    0.994997      30.320839      82.992414       0.643834       0.365479      -1.133667      -0.048732       0.056516       0.056830       0.093800       0.048227      -0.021140       0.034969       0.070924       0.001777      -0.080618       0.020844       0.059774             13.388574       8.994677       3.084416       3.165132      16.428183       5.844811      14.742862          -0.000013
          275              O       2.030629       2.456992       3.959193      -0.581599      35.486182 0.50616876E+03  0.11977507E+05                                 8.576389                            6.941285       0.475955       2.207324                    0.996545      27.409381      71.316487       0.725136       0.356957      -1.141424      -0.008547       0.058580       0.005913       0.059495      -0.006083      -0.007587      -0.032750       0.107707       0.121721      -0.083356       0.032152       0.051205              9.969849       9.483890      -1.697132       4.760893       9.064703      -2.586324      11.360953          -0.000009
          276              O       7.703982      13.297843       2.971042      -0.612800      41.111573 0.60381235E+03  0.14942679E+05                                 9.515767                            7.668694       0.197696       2.113227                    0.994855      28.268169      75.389020       0.677653       0.365235      -1.134108      -0.043622      -0.025308      -0.037930       0.063104      -0.053510       0.014880       0.026337      -0.003224       0.055696      -0.072163       0.024514       0.047649             11.210569      13.270043       0.844969       5.758063       6.964308      -0.071465      13.397357          -0.000012
          277              O       6.801572      12.809310       9.835888      -0.684618      49.727122 0.73843134E+03  0.19221415E+05                                10.844421                            8.483417       0.045131       2.029454                    0.994995      30.321545      82.995034       0.643825       0.365479      -1.133665      -0.073337       0.013945      -0.056833       0.093823      -0.006597       0.040840      -0.000833      -0.119089       0.001755      -0.080644       0.020818       0.059826             13.388879      11.898933       4.761108       3.479250      13.524477       5.663580      14.743227          -0.000015
          278              O       7.158897      11.339413       8.240207      -0.581595      35.483945 0.50613116E+03  0.11976361E+05                                 8.575902                            6.940927       0.475848       2.207287                    0.996544      27.408991      71.314051       0.725172       0.356946      -1.141436      -0.055003      -0.021894      -0.005915       0.059495      -0.049699      -0.024596      -0.022953      -0.043337       0.121655      -0.083381       0.032185       0.051196              9.969240      10.638552      -1.030063      -4.619933       7.908895       2.829731      11.360275          -0.000010
          279              O       0.607121       1.005719       9.228358      -0.612748      41.110624 0.60379504E+03  0.14942149E+05                                 9.515642                            7.668601       0.197789       2.113262                    0.994858      28.267749      75.387736       0.677655       0.365236      -1.134106       0.000099       0.050421       0.037920       0.063089      -0.025362       0.015364       0.026047       0.094237       0.055724      -0.072141       0.024520       0.047621             11.210408       7.808886      -2.307953      -2.940877      12.425178       4.950811      13.397161          -0.000012
          280              O      -6.222574      13.812164       1.703036      -0.687101      49.863825 0.74086227E+03  0.19298448E+05                                10.858283                            8.492710       0.053729       2.030443                    0.995111      30.375079      83.141703       0.644073       0.365079      -1.134100       0.022957      -0.070223      -0.056541       0.093033       0.054440      -0.017277       0.033983       0.046996      -0.002539      -0.077604       0.017519       0.060085             13.408966      17.266688      -1.680950      -6.654711       8.194943       0.179637      14.765266          -0.000014
          281              O       3.143132       0.530080       0.107355      -0.583782      35.741975 0.51048021E+03  0.12107074E+05                                 8.622779                            6.975131       0.460997       2.201571                    0.996758      27.499031      71.668074       0.722585       0.357402      -1.140889       0.046420      -0.036247      -0.007231       0.059338       0.043973       0.031635      -0.007234      -0.066159       0.116298      -0.082635       0.032006       0.050630             10.028407       7.746395      -0.675537      -0.139560      10.912336      -5.452697      11.426491          -0.000010
          282              O      15.368261       0.022922       1.095506      -0.610395      41.068658 0.60302572E+03  0.14918177E+05                                 9.508404                            7.663089       0.205757       2.115412                    0.994951      28.254769      75.337736       0.677990       0.365177      -1.134166      -0.041389      -0.026910       0.040388       0.063784      -0.031621      -0.028913      -0.002547      -0.092765       0.060368      -0.074716       0.026850       0.047866             11.201033       9.263486       3.149635      -2.814638      10.953432      -5.018925      13.386183          -0.000012
          283              O      -0.578998       2.031496      17.968984      -0.682366      49.568126 0.73562936E+03  0.19126830E+05                                10.814108                            8.461405       0.060133       2.033995                    0.995165      30.281091      82.788529       0.645453       0.364970      -1.134266       0.048216       0.058647      -0.058541       0.095872      -0.048286      -0.020771      -0.039130       0.067011      -0.000980      -0.082493       0.023556       0.058937             13.348854       8.973067      -3.075497       3.156714      16.375551      -5.824892      14.697945          -0.000014
          284              O      14.512171       2.456992      16.373303      -0.582790      35.675854 0.50944078E+03  0.12075936E+05                                 8.610568                            6.967067       0.458852       2.201167                    0.996601      27.479857      71.592486       0.723172       0.357304      -1.140999       0.008035       0.059675      -0.007766       0.060712       0.006914      -0.009320       0.033019       0.107101       0.116227      -0.082670       0.031716       0.050955             10.011947       9.521093       1.705256       4.781493       9.107423       2.600204      11.407325          -0.000010
          285              O      -7.703982      13.297843      17.361454      -0.614884      41.247758 0.60617051E+03  0.15016416E+05                                 9.538100                            7.684809       0.195867       2.111381                    0.994824      28.317634      75.572042       0.676756       0.365345      -1.133965       0.042678      -0.025306       0.037134       0.061974       0.053987       0.013884      -0.027421      -0.007341       0.057803      -0.072882       0.023503       0.049378             11.239265      13.302520      -0.848967       5.774656       6.980656       0.072571      13.434617          -0.000012
          286              O       1.469828       1.517175      22.035288      -0.684618      49.727097 0.73843091E+03  0.19221401E+05                                10.844418                            8.483414       0.045132       2.029455                    0.994995      30.321537      82.995003       0.643826       0.365479      -1.133665       0.073337      -0.013944      -0.056832       0.093823      -0.006597      -0.040840       0.000833      -0.119090       0.001755      -0.080644       0.020817       0.059826             13.388874      11.898928       4.761107      -3.479248      13.524473      -5.663577      14.743222          -0.000015
          287              O       1.112503       2.987072      20.439607      -0.581595      35.483931 0.50613094E+03  0.11976355E+05                                 8.575899                            6.940925       0.475848       2.207287                    0.996544      27.408985      71.314030       0.725172       0.356946      -1.141436       0.055003       0.021894      -0.005915       0.059495      -0.049699       0.024597       0.022953      -0.043337       0.121654      -0.083381       0.032185       0.051196              9.969238      10.638549      -1.030062       4.619931       7.908893      -2.829730      11.360271          -0.000010
          288              O       7.664279      13.320766      21.427758      -0.612748      41.110622 0.60379499E+03  0.14942148E+05                                 9.515642                            7.668601       0.197789       2.113262                    0.994858      28.267747      75.387733       0.677655       0.365236      -1.134106      -0.000099      -0.050421       0.037920       0.063089      -0.025362      -0.015364      -0.026047       0.094237       0.055724      -0.072141       0.024520       0.047621             11.210408       7.808886      -2.307952       2.940877      12.425177      -4.950810      13.397161          -0.000012
          289              O      14.493974       0.514321      13.902436      -0.687101      49.863822 0.74086225E+03  0.19298447E+05                                10.858282                            8.492709       0.053729       2.030443                    0.995111      30.375079      83.141700       0.644073       0.365079      -1.134100      -0.022957       0.070223      -0.056541       0.093033       0.054440       0.017277      -0.033984       0.046996      -0.002539      -0.077604       0.017519       0.060085             13.408965      17.266687      -1.680950       6.654711       8.194943      -0.179638      14.765265          -0.000014
          290              O       5.128268      13.796405      12.306755      -0.583782      35.741972 0.51048018E+03  0.12107073E+05                                 8.622779                            6.975131       0.460996       2.201571                    0.996758      27.499030      71.668069       0.722585       0.357402      -1.140889      -0.046420       0.036248      -0.007231       0.059338       0.043973      -0.031635       0.007234      -0.066159       0.116298      -0.082635       0.032006       0.050630             10.028406       7.746394      -0.675537       0.139560      10.912335       5.452696      11.426490          -0.000010
          291              O       1.174539      -0.022922      13.294906      -0.610395      41.068650 0.60302560E+03  0.14918173E+05                                 9.508402                            7.663088       0.205758       2.115413                    0.994951      28.254768      75.337727       0.677990       0.365177      -1.134166       0.041389       0.026910       0.040388       0.063784      -0.031621       0.028913       0.002547      -0.092765       0.060368      -0.074717       0.026850       0.047866             11.201031       9.263484       3.149634       2.814637      10.953430       5.018924      13.386180          -0.000012
          292              O       8.850398      12.294989       5.769584      -0.682366      49.568143 0.73562963E+03  0.19126839E+05                                10.814111                            8.461407       0.060133       2.033995                    0.995165      30.281096      82.788550       0.645453       0.364970      -1.134266      -0.048216      -0.058647      -0.058541       0.095872      -0.048286       0.020771       0.039130       0.067011      -0.000980      -0.082493       0.023556       0.058937             13.348859       8.973069      -3.075498      -3.156715      16.375557       5.824894      14.697949          -0.000014
          293              O      -6.240771      11.869493       4.173903      -0.582790      35.675861 0.50944089E+03  0.12075940E+05                                 8.610569                            6.967068       0.458851       2.201167                    0.996601      27.479859      71.592495       0.723172       0.357304      -1.140999      -0.008035      -0.059674      -0.007766       0.060712       0.006914       0.009320      -0.033019       0.107101       0.116226      -0.082670       0.031716       0.050955             10.011949       9.521094       1.705256      -4.781494       9.107425      -2.600205      11.407327          -0.000009
          294              O      -0.567418       1.028642       5.162054      -0.614884      41.247754 0.60617044E+03  0.15016414E+05                                 9.538099                            7.684808       0.195868       2.111381                    0.994824      28.317633      75.572038       0.676756       0.365345      -1.133965      -0.042678       0.025306       0.037134       0.061974       0.053987      -0.013884       0.027421      -0.007341       0.057803      -0.072882       0.023503       0.049379             11.239264      13.302518      -0.848967      -5.774655       6.980656      -0.072571      13.434616          -0.000012

******************************************************
Auxiliary information for the entire system
The total spin magnetic moment of the unit cell is   0.000065
The total net atomic charge of the unit cell is   -0.000008
Accuracy of reproducing the electrostatic potential in the unit cell:
  The inner radius (bohr) =    5.0000
  The outer radius (bohr) =   12.0000
  Valid grid points have density less than (e/(bohr^3)) =    0.0001
  The number of valid grid points were=       352438
  The rms potential error without charges in kcal/mol is=      4.10822
  The rms potential error with partial charges in kcal/mol is=      1.33529
  The RRMSE value at monopole order=      0.32503
  The rms potential error with partial charges and cloud penetration in kcal/mol is=      1.33988
  The RRMSE value at monopole order with cloud penetration is=      0.32615
  The rms potential error with partial charges and atomic dipoles in kcal/mol is=      0.30005
  The RRMSE value at dipole order=      0.07304
  The rms potential error with partial charges, atomic dipoles and cloud penetration in kcal/mol is=      0.28595
  The RRMSE value at dipole order with cloud penetration=      0.06960

******************************************************
The electron densities and ab initio electrostatic potential were computed in VASP using the PBE functional and
projector augmented wave method. See the main text of the journal article for a description of computational details.
The atomic charges, dipoles, and quadrupoles were computed with the DDEC6 method as described in
(a) T. A. Manz and N. Gabaldon Limas, RSC Adv. 6 (2016) 47771-47801 DOI: 10.1039/c6ra04656h
(b) N. Gabaldon Limas and T. A. Manz, RSC Adv. 8 (2018) 2678-2707 DOI: 10.1039/c7ra11829e.
For each atom in the material, the electron cloud parameters were fit to the spherically averaged atom-in-material
electron density using radial positions for which this density was between 10^-4 and 10^-2 electrons per cubic bohr.
The polarizabilities, dispersion coefficients, and quantum Drude oscillator (QDO) parameters were fit using the MCLF method.
The magnetic structure of the system was optimized in VASP from the default ferromagnetic initial guess using spin polarization.
The atomic spin moments (ASMs) were computed on this optimized magnetic structure using the DDEC6 partition as inputs
to the method of T. A. Manz and D. S. Sholl, J. Chem. Theory Comput. 7 (2011) 4146-4164 DOI: 10.1021/ct200539n.
The RMSE and RRMSE were computed using a uniform grid with Ewald summation.
