# Supplementary material for: A collection of forcefield precursors for metal–organic frameworks
Source: RSC Adv. 2019 Nov 13;9(63):36492–507. doi: 10.1039/c9ra07327b (PMC9075174; doi:10.1039/c9ra07327b)
Supplement: RA-009-C9RA07327B-s4005 [file RA-009-C9RA07327B-s4005.xyz]

  324
jmolscript: load "" {1 1 1} spacegroup "x,y,z" unitcell [{     12.100000     0.000000     0.000000 }, {      0.000000    26.162000     0.000000 }, {      0.000000     0.000000    26.162000 }]
Cu     0.922141    26.003197     0.930582     0.868664
Cu    11.177859     0.158803    14.011582     0.868642
Cu    11.177859    12.922197    12.150418     0.868208
Cu     0.922141    13.239803    25.231418     0.868460
Cu    11.177859     0.158803    25.231418     0.868425
Cu     0.922141    26.003197    12.150418     0.868650
Cu     0.922141    13.239803    14.011582     0.868502
Cu    11.177859    12.922197     0.930582     0.868504
Cu     0.124388    18.442379    19.621500     0.900968
Cu    10.356874    20.304328    19.621500     0.869516
Cu    11.975612     7.719621     6.540500     0.900955
Cu     1.743126     5.857672     6.540500     0.869497
Cu    11.975612     5.361379    19.621500     0.900778
Cu     1.743126     7.223328    19.621500     0.869789
Cu     0.124388    20.800621     6.540500     0.900791
Cu    10.356874    18.938672     6.540500     0.869811
H     10.915410    15.998063    22.729546     0.136289
H      8.462740    16.032074    25.876834     0.141867
H      8.086430    18.839256    23.040873     0.139608
H      7.067610    19.890969    24.796344     0.096724
H      5.906010    18.998844    24.226012     0.093403
H      5.213890    17.672431     0.625272     0.100908
H      4.063180    18.203520    25.850672     0.103122
H      2.972970    16.560546     0.743001     0.134908
H      0.004840    16.356482     3.427222     0.133517
H      2.557940    19.430517     3.474314     0.145605
H      1.184590    10.163937     9.648546     0.136295
H      3.637260    10.129926    12.795834     0.141882
H      4.013570     7.322744     9.959873     0.139609
H      5.032390     6.271031    11.715344     0.096724
H      6.193990     7.163156    11.145012     0.093409
H      6.886110     8.489569    13.706272     0.100915
H      8.036820     7.958480    12.769672     0.103126
H      9.127030     9.601454    13.824001     0.134908
H     -0.004840     9.805518    16.508222     0.133529
H      9.542060     6.731483    16.555314     0.145611
H      1.184590     2.917063    16.513454     0.136299
H      3.637260     2.951074    13.366166     0.141868
H      4.013570     5.758256    16.202127     0.139611
H      5.032390     6.809969    14.446656     0.096728
H      6.193990     5.917844    15.016988     0.093404
H      6.886110     4.591431    12.455728     0.100904
H      8.036820     5.122520    13.392328     0.103119
H      9.127030     3.479546    12.337999     0.134902
H     -0.004840     3.275482     9.653778     0.133519
H      9.542060     6.349517     9.606686     0.145617
H     10.915410    23.244937     3.432454     0.136297
H      8.462740    23.210926     0.285166     0.141867
H      8.086430    20.403744     3.121127     0.139607
H      7.067610    19.352031     1.365656     0.096723
H      5.906010    20.244156     1.935988     0.093398
H      5.213890    21.570569    25.536728     0.100910
H      4.063180    21.039480     0.311328     0.103119
H      2.972970    22.682454    25.418999     0.134905
H      0.004840    22.886518    22.734778     0.133512
H      2.557940    19.812483    22.687686     0.145611
H      1.184590    10.163937     3.432454     0.136287
H      3.637260    10.129926     0.285166     0.141861
H      4.013570     7.322744     3.121127     0.139604
H      5.032390     6.271031     1.365656     0.096723
H      6.193990     7.163156     1.935988     0.093404
H      6.886110     8.489569    25.536728     0.100909
H      8.036820     7.958480     0.311328     0.103124
H      9.127030     9.601454    25.418999     0.134908
H     -0.004840     9.805518    22.734778     0.133510
H      9.542060     6.731483    22.687686     0.145605
H     10.915410    15.998063    16.513454     0.136304
H      8.462740    16.032074    13.366166     0.141864
H      8.086430    18.839256    16.202127     0.139609
H      7.067610    19.890969    14.446656     0.096724
H      5.906010    18.998844    15.016988     0.093407
H      5.213890    17.672431    12.455728     0.100915
H      4.063180    18.203520    13.392328     0.103128
H      2.972970    16.560546    12.337999     0.134913
H      0.004840    16.356482     9.653778     0.133518
H      2.557940    19.430517     9.606686     0.145608
H     10.915410    23.244937     9.648546     0.136300
H      8.462740    23.210926    12.795834     0.141869
H      8.086430    20.403744     9.959873     0.139613
H      7.067610    19.352031    11.715344     0.096727
H      5.906010    20.244156    11.145012     0.093400
H      5.213890    21.570569    13.706272     0.100904
H      4.063180    21.039480    12.769672     0.103116
H      2.972970    22.682454    13.824001     0.134902
H      0.004840    22.886518    16.508222     0.133525
H      2.557940    19.812483    16.555314     0.145618
H      1.184590     2.917063    22.729546     0.136291
H      3.637260     2.951074    25.876834     0.141881
H      4.013570     5.758256    23.040873     0.139610
H      5.032390     6.809969    24.796344     0.096725
H      6.193990     5.917844    24.226012     0.093403
H      6.886110     4.591431     0.625272     0.100911
H      8.036820     5.122520    25.850672     0.103119
H      9.127030     3.479546     0.743001     0.134902
H     -0.004840     3.275482     3.427222     0.133518
H      9.542060     6.349517     3.474314     0.145613
C      9.598930    17.517029    22.727191     0.019711
C     10.225710    16.393371    23.212234    -0.152134
C      9.821570    15.851817    24.428506     0.015320
C      8.757980    16.418225    25.083341    -0.225294
C      8.111840    17.538482    24.606931     0.279949
C      8.520820    18.098348    23.394845    -0.257236
C     10.103500    18.143870    21.479787     0.601435
C     10.614120    14.723974    25.021337     0.609379
C      6.442040    19.183025    25.013227    -0.067490
C      4.666970    18.444210     0.408650    -0.071580
C      2.923360    18.130789     2.006102     0.284255
C      2.510750    16.922628     1.465072    -0.254872
C      1.416910    16.245817     1.985957     0.014934
C      0.744150    16.793649     3.071419    -0.146722
C      1.168860    17.987683     3.626315     0.010037
C      2.263910    18.636762     3.091040    -0.223369
C      0.947430    15.025883     1.310455     0.607579
C      0.440440    18.605106     4.739508     0.607471
C      2.501070     8.644971     9.646191     0.019713
C      1.874290     9.768629    10.131234    -0.152119
C      2.278430    10.310183    11.347506     0.015351
C      3.342020     9.743775    12.002341    -0.225296
C      3.988160     8.623518    11.525931     0.279953
C      3.579180     8.063652    10.313845    -0.257239
C      1.996500     8.018130     8.398787     0.601438
C      1.485880    11.438026    11.940337     0.609350
C      5.657960     6.978975    11.932227    -0.067492
C      7.433030     7.717790    13.489650    -0.071582
C      9.176640     8.031211    15.087102     0.284253
C      9.589250     9.239372    14.546072    -0.254867
C     10.683090     9.916183    15.066957     0.014959
C     11.355850     9.368351    16.152419    -0.146726
C     10.931140     8.174317    16.707315     0.010040
C      9.836090     7.525238    16.172040    -0.223378
C     11.152570    11.136117    14.391455     0.607550
C     11.659560     7.556894    17.820508     0.607472
C      2.501070     4.436029    16.515809     0.019705
C      1.874290     3.312371    16.030766    -0.152147
C      2.278430     2.770817    14.814494     0.015318
C      3.342020     3.337225    14.159659    -0.225288
C      3.988160     4.457482    14.636069     0.279952
C      3.579180     5.017348    15.848155    -0.257226
C      1.996500     5.062870    17.763213     0.601459
C      1.485880     1.642974    14.221663     0.609402
C      5.657960     6.102025    14.229773    -0.067494
C      7.433030     5.363210    12.672350    -0.071583
C      9.176640     5.049789    11.074898     0.284250
C      9.589250     3.841628    11.615928    -0.254890
C     10.683090     3.164817    11.095043     0.014916
C     11.355850     3.712649    10.009581    -0.146740
C     10.931140     4.906683     9.454685     0.010055
C      9.836090     5.555762     9.989960    -0.223351
C     11.152570     1.944883    11.770545     0.607604
C     11.659560     5.524106     8.341492     0.607479
C      9.598930    21.725971     3.434809     0.019698
C     10.225710    22.849629     2.949765    -0.152154
C      9.821570    23.391183     1.733494     0.015334
C      8.757980    22.824775     1.078659    -0.225276
C      8.111840    21.704518     1.555069     0.279950
C      8.520820    21.144652     2.767155    -0.257235
C     10.103500    21.099130     4.682213     0.601460
C     10.614120    24.519026     1.140663     0.609380
C      6.442040    20.059975     1.148773    -0.067493
C      4.666970    20.798790    25.753350    -0.071584
C      2.923360    21.112211    24.155898     0.284249
C      2.510750    22.320372    24.696928    -0.254891
C      1.416910    22.997183    24.176043     0.014935
C      0.744150    22.449351    23.090581    -0.146735
C      1.168860    21.255317    22.535685     0.010048
C      2.263910    20.606238    23.070960    -0.223361
C      0.947430    24.217117    24.851545     0.607583
C      0.440440    20.637894    21.422492     0.607480
C      2.501070     8.644971     3.434809     0.019710
C      1.874290     9.768629     2.949765    -0.152133
C      2.278430    10.310183     1.733494     0.015319
C      3.342020     9.743775     1.078659    -0.225290
C      3.988160     8.623518     1.555069     0.279948
C      3.579180     8.063652     2.767155    -0.257235
C      1.996500     8.018130     4.682213     0.601434
C      1.485880    11.438026     1.140663     0.609378
C      5.657960     6.978975     1.148773    -0.067491
C      7.433030     7.717790    25.753350    -0.071581
C      9.176640     8.031211    24.155898     0.284255
C      9.589250     9.239372    24.696928    -0.254877
C     10.683090     9.916183    24.176043     0.014931
C     11.355850     9.368351    23.090581    -0.146723
C     10.931140     8.174317    22.535685     0.010036
C      9.836090     7.525238    23.070960    -0.223368
C     11.152570    11.136117    24.851545     0.607579
C     11.659560     7.556894    21.422492     0.607469
C      9.598930    17.517029    16.515809     0.019713
C     10.225710    16.393371    16.030766    -0.152138
C      9.821570    15.851817    14.814494     0.015347
C      8.757980    16.418225    14.159659    -0.225283
C      8.111840    17.538482    14.636069     0.279948
C      8.520820    18.098348    15.848155    -0.257244
C     10.103500    18.143870    17.763213     0.601439
C     10.614120    14.723974    14.221663     0.609351
C      6.442040    19.183025    14.229773    -0.067493
C      4.666970    18.444210    12.672350    -0.071584
C      2.923360    18.130789    11.074898     0.284257
C      2.510750    16.922628    11.615928    -0.254875
C      1.416910    16.245817    11.095043     0.014963
C      0.744150    16.793649    10.009581    -0.146711
C      1.168860    17.987683     9.454685     0.010037
C      2.263910    18.636762     9.989960    -0.223377
C      0.947430    15.025883    11.770545     0.607553
C      0.440440    18.605106     8.341492     0.607474
C      9.598930    21.725971     9.646191     0.019704
C     10.225710    22.849629    10.131234    -0.152149
C      9.821570    23.391183    11.347506     0.015319
C      8.757980    22.824775    12.002341    -0.225286
C      8.111840    21.704518    11.525931     0.279952
C      8.520820    21.144652    10.313845    -0.257227
C     10.103500    21.099130     8.398787     0.601460
C     10.614120    24.519026    11.940337     0.609402
C      6.442040    20.059975    11.932227    -0.067492
C      4.666970    20.798790    13.489650    -0.071582
C      2.923360    21.112211    15.087102     0.284251
C      2.510750    22.320372    14.546072    -0.254890
C      1.416910    22.997183    15.066957     0.014919
C      0.744150    22.449351    16.152419    -0.146738
C      1.168860    21.255317    16.707315     0.010057
C      2.263910    20.606238    16.172040    -0.223353
C      0.947430    24.217117    14.391455     0.607605
C      0.440440    20.637894    17.820508     0.607481
C      2.501070     4.436029    22.727191     0.019700
C      1.874290     3.312371    23.212234    -0.152140
C      2.278430     2.770817    24.428506     0.015337
C      3.342020     3.337225    25.083341    -0.225289
C      3.988160     4.457482    24.606931     0.279954
C      3.579180     5.017348    23.394845    -0.257230
C      1.996500     5.062870    21.479787     0.601458
C      1.485880     1.642974    25.021337     0.609380
C      5.657960     6.102025    25.013227    -0.067493
C      7.433030     5.363210     0.408650    -0.071583
C      9.176640     5.049789     2.006102     0.284247
C      9.589250     3.841628     1.465072    -0.254883
C     10.683090     3.164817     1.985957     0.014932
C     11.355850     3.712649     3.071419    -0.146746
C     10.931140     4.906683     3.626315     0.010049
C      9.836090     5.555762     3.091040    -0.223363
C     11.152570     1.944883     1.310455     0.607580
C     11.659560     5.524106     4.739508     0.607479
C      5.543010    19.621500     0.000000     0.080792
C      6.556990     6.540500    13.081000     0.080793
C      6.556990     6.540500     0.000000     0.080792
C      5.543010    19.621500    13.081000     0.080793
O     11.153780    17.628740    20.984017    -0.537989
O      9.558516    19.193228    21.036864    -0.541113
O     11.695860    14.459214    24.478999    -0.523031
O     10.133992    14.201780    26.063108    -0.533655
O      7.138758    18.038176    25.386820    -0.190377
O      3.936735    18.870127     1.550099    -0.193640
O      1.513831    14.679498     0.260050    -0.535787
O     12.035749    14.438546     1.817736    -0.537590
O     11.474672    18.085791     5.162547    -0.529635
O      0.928070    19.687428     5.185570    -0.548562
O      0.946220     8.533260     7.903017    -0.537982
O      2.541484     6.968772     7.955864    -0.541112
O      0.404140    11.702786    11.397999    -0.523017
O      1.966008    11.960220    12.982108    -0.533639
O      4.961242     8.123824    12.305820    -0.190376
O      8.163265     7.291873    14.631098    -0.193642
O     10.586169    11.482502    13.341050    -0.535776
O      0.064251    11.723454    14.898736    -0.537576
O      0.625328     8.076209    18.243547    -0.529639
O     11.171930     6.474572    18.266570    -0.548564
O      0.946220     4.547740    18.258983    -0.538009
O      2.541484     6.112228    18.206136    -0.541212
O      0.404140     1.378214    14.764001    -0.522982
O      1.966008     1.120780    13.179892    -0.533720
O      4.961242     4.957176    13.856180    -0.190374
O      8.163265     5.789127    11.530901    -0.193634
O     10.586169     1.598498    12.820950    -0.535848
O      0.064251     1.357546    11.263264    -0.537530
O      0.625328     5.004791     7.918453    -0.529699
O     11.171930     6.606428     7.895430    -0.548681
O     11.153780    21.614260     5.177983    -0.538010
O      9.558516    20.049772     5.125136    -0.541212
O     11.695860    24.783786     1.683001    -0.522992
O     10.133992    25.041220     0.098892    -0.533715
O      7.138758    21.204824     0.775180    -0.190372
O      3.936735    20.372873    24.611901    -0.193638
O      1.513831    24.563502    25.901950    -0.535855
O     12.035749    24.804454    24.344264    -0.537529
O     11.474672    21.157209    20.999453    -0.529695
O      0.928070    19.555572    20.976430    -0.548686
O      0.946220     8.533260     5.177983    -0.537986
O      2.541484     6.968772     5.125136    -0.541111
O      0.404140    11.702786     1.683001    -0.523034
O      1.966008    11.960220     0.098892    -0.533653
O      4.961242     8.123824     0.775180    -0.190377
O      8.163265     7.291873    24.611901    -0.193639
O     10.586169    11.482502    25.901950    -0.535790
O      0.064251    11.723454    24.344264    -0.537588
O      0.625328     8.076209    20.999453    -0.529637
O     11.171930     6.474572    20.976430    -0.548559
O     11.153780    17.628740    18.258983    -0.537991
O      9.558516    19.193228    18.206136    -0.541117
O     11.695860    14.459214    14.764001    -0.523023
O     10.133992    14.201780    13.179892    -0.533651
O      7.138758    18.038176    13.856180    -0.190376
O      3.936735    18.870127    11.530901    -0.193641
O      1.513831    14.679498    12.820950    -0.535782
O     12.035749    14.438546    11.263264    -0.537588
O     11.474672    18.085791     7.918453    -0.529632
O      0.928070    19.687428     7.895430    -0.548565
O     11.153780    21.614260     7.903017    -0.538011
O      9.558516    20.049772     7.955864    -0.541210
O     11.695860    24.783786    11.397999    -0.522986
O     10.133992    25.041220    12.982108    -0.533719
O      7.138758    21.204824    12.305820    -0.190373
O      3.936735    20.372873    14.631098    -0.193635
O      1.513831    24.563502    13.341050    -0.535851
O     12.035749    24.804454    14.898736    -0.537527
O     11.474672    21.157209    18.243547    -0.529699
O      0.928070    19.555572    18.266570    -0.548686
O      0.946220     4.547740    20.984017    -0.538003
O      2.541484     6.112228    21.036864    -0.541211
O      0.404140     1.378214    24.478999    -0.522972
O      1.966008     1.120780    26.063108    -0.533722
O      4.961242     4.957176    25.386820    -0.190374
O      8.163265     5.789127     1.550099    -0.193640
O     10.586169     1.598498     0.260050    -0.535837
O      0.064251     1.357546     1.817736    -0.537536
O      0.625328     5.004791     5.162547    -0.529696
O     11.171930     6.606428     5.185570    -0.548683

The following XYZ coordinates are in angstroms. Other properties are in atomic units.
The sperically averaged electron density of each atom fit to a function of the form exp(a - br)
eigen_1, eigen_2 and eigen_3 are the three eigenvalues of traceless quadrupole moment tensor
  atom number  atomic symbol              X              Y              Z     net charge C6 coefficient C8 coefficient C10 coefficient fluctuating dipole atomic polarizability isotropic forcefield polarizability              a              b squared Pearson coefficient          <r^3>          <r^4>         wp_QDO          m_QDO          q_QDO       dipole_x       dipole_y       dipole_z         dipole            Qxy            Qxz            Qyz     Q(x^2-y^2)  Q(3z^2 - R^2)        eigen_1        eigen_2        eigen_3 static polarizability      alpha(xx)      alpha(xy)      alpha(xz)      alpha(yy)      alpha(yz)      alpha(zz) atomic spin moment
            1             Cu       0.922141      26.003197       0.930582       0.868664      49.094553 0.72919632E+03  0.18281177E+05                                11.687263                            9.318338       1.135683       2.298523                    0.996689      39.589055      95.035813       0.547120       0.446543      -1.116050       0.104031      -0.023188       0.105634       0.150062       0.016965      -0.082914       0.016447      -0.089790      -0.088669      -0.115930       0.053067       0.062863             15.079897      11.990072       1.270961      -4.460139      21.775544       0.862488      11.474075           0.656596
            2             Cu      11.177859       0.158803      14.011582       0.868642      49.099813 0.72927162E+03  0.18283604E+05                                11.688325                            9.318992       1.135683       2.298518                    0.996689      39.589705      95.039903       0.547084       0.446560      -1.116036      -0.104052       0.023192       0.105654       0.150091       0.016968       0.082934      -0.016450      -0.089809      -0.088687      -0.115956       0.053080       0.062876             15.081535      11.991247       1.271169       4.460729      21.778192      -0.862573      11.475166          -0.657240
            3             Cu      11.177859      12.922197      12.150418       0.868208      49.137748 0.72991596E+03  0.18304252E+05                                11.695479                            9.324152       1.134184       2.297964                    0.996682      39.598407      95.080141       0.546827       0.446660      -1.115946      -0.104004      -0.023181      -0.105649       0.150053      -0.016996      -0.083038      -0.016473      -0.089935      -0.088683      -0.116098       0.053154       0.062944             15.091552      11.998780      -1.272144      -4.463926      21.793576      -0.863141      11.482299           0.656060
            4             Cu       0.922141      13.239803      25.231418       0.868460      49.117267 0.72956963E+03  0.18293144E+05                                11.691574                            9.321345       1.134987       2.298259                    0.996686      39.593877      95.058704       0.546969       0.446603      -1.115997       0.104008       0.023184      -0.105653       0.150059      -0.016979       0.082964       0.016456      -0.089867      -0.088610      -0.115997       0.053103       0.062894             15.086061      11.994679      -1.271626       4.462176      21.785108       0.862788      11.478397          -0.656941
            5             Cu      11.177859       0.158803      25.231418       0.868425      49.119813 0.72960506E+03  0.18294312E+05                                11.692204                            9.321748       1.134895       2.298234                    0.996685      39.593701      95.059978       0.546940       0.446620      -1.115983      -0.104054       0.023190      -0.105656       0.150094       0.016981      -0.082987       0.016462      -0.089859      -0.088742      -0.116030       0.053117       0.062912             15.087039      11.995336       1.271675      -4.462500      21.786721       0.862946      11.479058          -0.656726
            6             Cu       0.922141      26.003197      12.150418       0.868650      49.098025 0.72924418E+03  0.18282716E+05                                11.687949                            9.318741       1.135727       2.298532                    0.996689      39.589537      95.038494       0.547099       0.446553      -1.116042       0.104050      -0.023192      -0.105652       0.150089       0.016968       0.082931      -0.016450      -0.089808      -0.088687      -0.115954       0.053079       0.062875             15.080978      11.990837       1.271112       4.460539      21.777315      -0.862540      11.474783           0.657211
            7             Cu       0.922141      13.239803      14.011582       0.868502      49.109828 0.72946234E+03  0.18289684E+05                                11.690061                            9.320405       1.135040       2.298283                    0.996686      39.593022      95.052981       0.547022       0.446579      -1.116018       0.103970       0.023176       0.105614       0.150004      -0.016975      -0.082935      -0.016451      -0.089840      -0.088576      -0.115957       0.053083       0.062874             15.083733      11.993021      -1.271362      -4.461346      21.781350      -0.862633      11.476829          -0.655703
            8             Cu      11.177859      12.922197       0.930582       0.868504      49.111727 0.72948079E+03  0.18290287E+05                                11.690482                            9.320597       1.135162       2.298323                    0.996687      39.592921      95.053534       0.547009       0.446586      -1.116012      -0.104005      -0.023184       0.105650       0.150055      -0.016976       0.082952       0.016454      -0.089856      -0.088598      -0.115981       0.053095       0.062886             15.084476      11.993512      -1.271476       4.461651      21.782618       0.862682      11.477299           0.656985
            9             Cu       0.124388      18.442379      19.621500       0.900968      49.091015 0.69119100E+03  0.17091212E+05                                11.641208                            9.029561       1.093627       2.294590                    0.996587      38.968833      92.783553       0.559970       0.442350      -1.119132       0.102413      -0.098506      -0.000000       0.142099       0.092876      -0.000001      -0.000001      -0.003522       0.197239      -0.125765       0.060019       0.065746             15.384383      11.755361       4.816593       0.000007      11.745391       0.000016      22.652397           0.664107
           10             Cu      10.356874      20.304328      19.621500       0.869516      49.202914 0.74679024E+03  0.18846118E+05                                11.758852                            9.475200       1.017594       2.261912                    0.996135      39.703801      95.824037       0.538361       0.450827      -1.112685      -0.101687       0.101325      -0.000000       0.143552       0.088075      -0.000002      -0.000000      -0.005575       0.191580      -0.120049       0.056189       0.063860             15.034720      11.971144       4.412885       0.000036      11.350972       0.000041      21.782044          -0.666076
           11             Cu      11.975612       7.719621       6.540500       0.900955      49.092688 0.69121698E+03  0.17092033E+05                                11.641514                            9.029768       1.093614       2.294583                    0.996587      38.969216      92.785256       0.559960       0.442354      -1.119129      -0.102416       0.098510       0.000001       0.142103       0.092881      -0.000001      -0.000000      -0.003524       0.197249      -0.125772       0.060023       0.065750             15.384835      11.755686       4.816741       0.000010      11.745701       0.000024      22.653119          -0.664055
           12             Cu       1.743126       5.857672       6.540500       0.869497      49.204521 0.74682071E+03  0.18847099E+05                                11.759148                            9.475436       1.017511       2.261882                    0.996135      39.704250      95.825971       0.538350       0.450831      -1.112682       0.101689      -0.101326       0.000000       0.143553       0.088074      -0.000001      -0.000000      -0.005574       0.191579      -0.120048       0.056188       0.063860             15.035104      11.971441       4.412991      -0.000002      11.351247       0.000004      21.782624           0.666096
           13             Cu      11.975612       5.361379      19.621500       0.900778      49.104383 0.69140709E+03  0.17098036E+05                                11.643688                            9.031314       1.093003       2.294361                    0.996585      38.972249      92.798259       0.559879       0.442384      -1.119102      -0.102421      -0.098556       0.000000       0.142138      -0.092849      -0.000002      -0.000001      -0.003554       0.197184      -0.125729       0.060002       0.065728             15.387918      11.757929      -4.817759       0.000020      11.747849      -0.000028      22.657978          -0.662835
           14             Cu       1.743126       7.223328      19.621500       0.869789      49.180401 0.74639478E+03  0.18833416E+05                                11.754758                            9.472214       1.018491       2.262255                    0.996139      39.697612      95.798389       0.538493       0.450781      -1.112727       0.101729       0.101319       0.000000       0.143577      -0.088061      -0.000000       0.000001      -0.005536       0.191559      -0.120031       0.056178       0.063853             15.029019      11.966808      -4.411061      -0.000014      11.347019       0.000007      21.773229           0.667338
           15             Cu       0.124388      20.800621       6.540500       0.900791      49.103110 0.69138698E+03  0.17097381E+05                                11.643370                            9.031083       1.093096       2.294387                    0.996585      38.972331      92.797433       0.559897       0.442374      -1.119110       0.102415       0.098550      -0.000000       0.142130      -0.092863      -0.000002       0.000000      -0.003555       0.197214      -0.125750       0.060011       0.065738             15.387467      11.757601      -4.817611       0.000014      11.747519      -0.000025      22.657281           0.662858
           16             Cu      10.356874      18.938672       6.540500       0.869811      49.177214 0.74634051E+03  0.18831663E+05                                11.754139                            9.471770       1.018594       2.262292                    0.996140      39.696999      95.795231       0.538515       0.450772      -1.112735      -0.101733      -0.101323       0.000000       0.143582      -0.088052      -0.000001       0.000001      -0.005538       0.191542      -0.120020       0.056172       0.063847             15.028150      11.966149      -4.410778       0.000025      11.346412      -0.000034      21.771890          -0.667293
           17              H      10.915410      15.998063      22.729546       0.136289       1.091958 0.80671227E+01  0.78473065E+02                                 1.676860                            1.603561      -1.165761       2.338896                    0.997017       3.306584       8.881472       0.526769       1.195319      -0.729298       0.030576      -0.019385      -0.022604       0.042680      -0.008138      -0.009167       0.007183       0.003023      -0.004480      -0.009060      -0.007479       0.016540              1.698136       1.719592      -0.268913      -0.272954       1.649122      -0.006283       1.725693           0.000074
           18              H       8.462740      16.032074      25.876834       0.141867       1.129487 0.84075856E+01  0.82355607E+02                                 1.703846                            1.629146      -1.096040       2.377968                    0.997407       3.231782       8.615123       0.528207       1.183805      -0.733541      -0.011555      -0.018151       0.030999       0.037735       0.002122      -0.008091      -0.006572       0.002842       0.021763      -0.008513      -0.005758       0.014271              1.722094       1.596606      -0.077283      -0.197813       1.695751      -0.301749       1.873926           0.000265
           19              H       8.086430      18.839256      23.040873       0.139608       1.082583 0.80683318E+01  0.78685908E+02                                 1.680944                            1.613096      -1.221327       2.312264                    0.996282       3.363294       9.120163       0.519308       1.209395      -0.725336      -0.015286       0.028840      -0.019242       0.037890      -0.011507       0.001373      -0.007847      -0.004605      -0.010698      -0.012212      -0.003837       0.016049              1.704050       1.707179      -0.340195      -0.093927       1.761089      -0.175052       1.643883          -0.000242
           20              H       7.067610      19.890969      24.796344       0.096724       1.280813 0.10346072E+02  0.10677483E+03                                 1.858386                            1.805812      -0.982471       2.398019                    0.997362       3.557408       9.744598       0.502125       1.181955      -0.733582       0.024273       0.024237      -0.006573       0.034925      -0.001476       0.001004      -0.012473       0.005444      -0.023646      -0.016609       0.005880       0.010729              1.903889       2.104637       0.289676      -0.203980       1.961300       0.048913       1.645729           0.000012
           21              H       5.906010      18.998844      24.226012       0.093403       1.291814 0.10252295E+02  0.10510537E+03                                 1.837271                            1.773130      -0.950469       2.409487                    0.997635       3.500934       9.422367       0.519530       1.149983      -0.741868      -0.018668      -0.011424      -0.028029       0.035562       0.005461       0.005401       0.004296      -0.018657       0.010540      -0.013626       0.000940       0.012685              1.886836       2.147707      -0.091592       0.315128       1.529317       0.127672       1.983485           0.000013
           22              H       5.213890      17.672431       0.625272       0.100908       1.263519 0.99575280E+01  0.10131896E+03                                 1.811434                            1.749345      -0.927943       2.425517                    0.998060       3.432370       9.196449       0.522320       1.152473      -0.741633       0.019597      -0.027918       0.011882       0.036120      -0.005026       0.006260      -0.005076      -0.014995       0.021104      -0.013652       0.000212       0.013440              1.858562       2.116365      -0.314386      -0.067594       1.943753      -0.135803       1.515569           0.000013
           23              H       4.063180      18.203520      25.850672       0.103122       1.252786 0.10068424E+02  0.10324929E+03                                 1.835122                            1.784968      -0.991089       2.397989                    0.997417       3.513510       9.607140       0.503327       1.186671      -0.732539      -0.022425      -0.009579      -0.026161       0.035764       0.000263      -0.000465       0.013420       0.015149       0.008112      -0.017746       0.006221       0.011526              1.879564       2.071285       0.213773       0.270852       1.634150      -0.020480       1.933257           0.000013
           24              H       2.972970      16.560546       0.743001       0.134908       1.065698 0.79113934E+01  0.76727568E+02                                 1.656308                            1.590476      -1.203107       2.315097                    0.996667       3.373750       9.103784       0.526715       1.199036      -0.727369       0.015326      -0.018762      -0.027015       0.036287      -0.002744      -0.011151       0.007087       0.002996       0.008012      -0.010994      -0.004454       0.015448              1.681997       1.699491       0.091431      -0.331193       1.639464       0.182297       1.707034          -0.000220
           25              H       0.004840      16.356482       3.427222       0.133517       1.127462 0.84512346E+01  0.83184845E+02                                 1.715605                            1.644017      -1.189024       2.328767                    0.996316       3.345266       9.043393       0.518870       1.199289      -0.728573      -0.033098      -0.020228       0.016919       0.042319       0.009329      -0.007280      -0.004056       0.008445      -0.009671      -0.008760      -0.006780       0.015540              1.729801       1.829935       0.271963      -0.263503       1.715448       0.029808       1.644022           0.000022
           26              H       2.557940      19.430517       3.474314       0.145605       1.101740 0.81486229E+01  0.79270478E+02                                 1.680919                            1.607508      -1.119708       2.369399                    0.997357       3.211488       8.557404       0.529450       1.189196      -0.732030       0.011405       0.030596       0.016592       0.036627       0.008514       0.003552       0.004956      -0.010715      -0.017502      -0.008103      -0.006656       0.014759              1.701460       1.567181       0.170509      -0.094918       1.850051       0.307762       1.687146           0.000245
           27              H       1.184590      10.163937       9.648546       0.136295       1.091945 0.80670070E+01  0.78471706E+02                                 1.676852                            1.603554      -1.165776       2.338893                    0.997017       3.306558       8.881407       0.526768       1.195325      -0.729297      -0.030576       0.019385      -0.022604       0.042681      -0.008136       0.009167      -0.007184       0.003024      -0.004479      -0.009061      -0.007478       0.016540              1.698129       1.719587      -0.268914       0.272953       1.649115       0.006282       1.725685          -0.000062
           28              H       3.637260      10.129926      12.795834       0.141882       1.129457 0.84072733E+01  0.82351400E+02                                 1.703775                            1.629082      -1.096050       2.377961                    0.997407       3.231740       8.614820       0.528236       1.183755      -0.733552       0.011556       0.018150       0.030998       0.037733       0.002123       0.008091       0.006572       0.002842       0.021763      -0.008513      -0.005759       0.014272              1.722020       1.596541      -0.077276       0.197801       1.695677       0.301727       1.873842          -0.000248
           29              H       4.013570       7.322744       9.959873       0.139609       1.082601 0.80685031E+01  0.78687962E+02                                 1.680958                            1.613109      -1.221350       2.312250                    0.996281       3.363329       9.120267       0.519308       1.209388      -0.725337       0.015286      -0.028839      -0.019243       0.037890      -0.011507      -0.001373       0.007847      -0.004604      -0.010698      -0.012212      -0.003837       0.016049              1.704064       1.707193      -0.340199       0.093929       1.761102       0.175054       1.643897           0.000243
           30              H       5.032390       6.271031      11.715344       0.096724       1.280827 0.10346215E+02  0.10677660E+03                                 1.858392                            1.805818      -0.982489       2.398008                    0.997362       3.557433       9.744658       0.502127       1.181947      -0.733584      -0.024272      -0.024236      -0.006572       0.034924      -0.001476      -0.001004       0.012473       0.005444      -0.023645      -0.016608       0.005879       0.010729              1.903895       2.104644       0.289676       0.203983       1.961306      -0.048913       1.645736          -0.000015
           31              H       6.193990       7.163156      11.145012       0.093409       1.291797 0.10252128E+02  0.10510321E+03                                 1.837254                            1.773114      -0.950454       2.409496                    0.997635       3.500907       9.422271       0.519533       1.149981      -0.741869       0.018668       0.011425      -0.028030       0.035562       0.005461      -0.005401      -0.004296      -0.018657       0.010540      -0.013626       0.000940       0.012685              1.886818       2.147684      -0.091589      -0.315123       1.529305      -0.127671       1.983466          -0.000006
           32              H       6.886110       8.489569      13.706272       0.100915       1.263504 0.99573724E+01  0.10131696E+03                                 1.811417                            1.749330      -0.927928       2.425525                    0.998060       3.432341       9.196347       0.522322       1.152471      -0.741634      -0.019596       0.027919       0.011882       0.036120      -0.005025      -0.006260       0.005076      -0.014996       0.021102      -0.013652       0.000213       0.013440              1.858545       2.116344      -0.314381       0.067593       1.943734       0.135800       1.515557           0.000001
           33              H       8.036820       7.958480      12.769672       0.103126       1.252769 0.10068261E+02  0.10324732E+03                                 1.835115                            1.784962      -0.991071       2.398000                    0.997417       3.513485       9.607095       0.503323       1.186683      -0.732536       0.022425       0.009580      -0.026161       0.035764       0.000264       0.000465      -0.013419       0.015149       0.008112      -0.017746       0.006221       0.011525              1.879558       2.071277       0.213773      -0.270849       1.634146       0.020479       1.933251          -0.000006
           34              H       9.127030       9.601454      13.824001       0.134908       1.065701 0.79114304E+01  0.76728110E+02                                 1.656320                            1.590487      -1.203129       2.315088                    0.996667       3.373759       9.103855       0.526708       1.199048      -0.727367      -0.015326       0.018763      -0.027015       0.036287      -0.002745       0.011151      -0.007086       0.002998       0.008013      -0.010993      -0.004455       0.015448              1.682010       1.699504       0.091433       0.331196       1.639479      -0.182301       1.707048           0.000229
           35              H      -0.004840       9.805518      16.508222       0.133529       1.127453 0.84511188E+01  0.83183026E+02                                 1.715554                            1.643971      -1.189053       2.328750                    0.996316       3.345249       9.043170       0.518896       1.199238      -0.728585       0.033097       0.020226       0.016920       0.042318       0.009328       0.007280       0.004058       0.008445      -0.009670      -0.008760      -0.006781       0.015540              1.729749       1.829877       0.271948       0.263490       1.715394      -0.029806       1.643974          -0.000008
           36              H       9.542060       6.731483      16.555314       0.145611       1.101746 0.81486936E+01  0.79271400E+02                                 1.680929                            1.607518      -1.119713       2.369395                    0.997357       3.211507       8.557489       0.529447       1.189200      -0.732029      -0.011405      -0.030596       0.016593       0.036626       0.008515      -0.003552      -0.004956      -0.010714      -0.017501      -0.008103      -0.006656       0.014759              1.701470       1.567191       0.170509       0.094921       1.850061      -0.307764       1.687158          -0.000242
           37              H       1.184590       2.917063      16.513454       0.136299       1.091937 0.80669133E+01  0.78470303E+02                                 1.676817                            1.603523      -1.165717       2.338916                    0.997017       3.306537       8.881225       0.526786       1.195292      -0.729304      -0.030571      -0.019382       0.022602       0.042675       0.008140      -0.009165      -0.007183       0.003023      -0.004482      -0.009059      -0.007482       0.016541              1.698092       1.719549       0.268901      -0.272945       1.649078       0.006280       1.725648          -0.000460
           38              H       3.637260       2.951074      13.366166       0.141868       1.129472 0.84074188E+01  0.82353386E+02                                 1.703813                            1.629116      -1.096033       2.377970                    0.997407       3.231760       8.614972       0.528220       1.183784      -0.733546       0.011555      -0.018151      -0.030998       0.037734      -0.002121      -0.008092       0.006572       0.002840       0.021759      -0.008514      -0.005757       0.014271              1.722060       1.596574       0.077279      -0.197807       1.695717       0.301740       1.873888           0.000241
           39              H       4.013570       5.758256      16.202127       0.139611       1.082582 0.80683355E+01  0.78685996E+02                                 1.680947                            1.613099      -1.221332       2.312262                    0.996281       3.363302       9.120204       0.519306       1.209398      -0.725335       0.015286       0.028837       0.019244       0.037889       0.011508       0.001374       0.007845      -0.004602      -0.010685      -0.012212      -0.003835       0.016047              1.704052       1.707181       0.340196      -0.093927       1.761090       0.175052       1.643885           0.000258
           40              H       5.032390       6.809969      14.446656       0.096728       1.280826 0.10346211E+02  0.10677661E+03                                 1.858395                            1.805821      -0.982490       2.398009                    0.997362       3.557433       9.744679       0.502125       1.181951      -0.733582      -0.024272       0.024237       0.006572       0.034925       0.001476       0.001004       0.012473       0.005444      -0.023647      -0.016609       0.005880       0.010730              1.903898       2.104649      -0.289679      -0.203981       1.961309      -0.048914       1.645737          -0.000006
           41              H       6.193990       5.917844      15.016988       0.093404       1.291836 0.10252519E+02  0.10510830E+03                                 1.837293                            1.773151      -0.950485       2.409478                    0.997635       3.500970       9.422507       0.519526       1.149985      -0.741868       0.018668      -0.011423       0.028029       0.035561      -0.005461       0.005401      -0.004296      -0.018658       0.010541      -0.013626       0.000941       0.012685              1.886860       2.147736       0.091594       0.315133       1.529335      -0.127675       1.983510          -0.000004
           42              H       6.886110       4.591431      12.455728       0.100904       1.263547 0.99577994E+01  0.10132235E+03                                 1.811454                            1.749363      -0.927970       2.425501                    0.998060       3.432416       9.196584       0.522320       1.152465      -0.741635      -0.019597      -0.027917      -0.011884       0.036119       0.005026       0.006260       0.005076      -0.014994       0.021105      -0.013652       0.000211       0.013441              1.858584       2.116392       0.314390      -0.067595       1.943775       0.135805       1.515586          -0.000010
           43              H       8.036820       5.122520      13.392328       0.103119       1.252835 0.10068924E+02  0.10325567E+03                                 1.835164                            1.785007      -0.991129       2.397964                    0.997416       3.513591       9.607411       0.503324       1.186664      -0.732540       0.022425      -0.009578       0.026159       0.035762      -0.000263      -0.000466      -0.013419       0.015148       0.008112      -0.017745       0.006220       0.011525              1.879609       2.071338      -0.213782       0.270859       1.634187       0.020482       1.933303           0.000003
           44              H       9.127030       3.479546      12.337999       0.134902       1.065741 0.79117938E+01  0.76732356E+02                                 1.656342                            1.590507      -1.203139       2.315073                    0.996666       3.373842       9.104060       0.526714       1.199023      -0.727372      -0.015326      -0.018763       0.027013       0.036286       0.002742      -0.011152      -0.007088       0.002993       0.008005      -0.010998      -0.004450       0.015448              1.682034       1.699529      -0.091436      -0.331204       1.639500      -0.182302       1.707071          -0.000236
           45              H      -0.004840       3.275482       9.653778       0.133519       1.127472 0.84513259E+01  0.83185845E+02                                 1.715601                            1.644015      -1.189035       2.328760                    0.996315       3.345286       9.043409       0.518876       1.199272      -0.728577       0.033095      -0.020224      -0.016919       0.042315      -0.009333      -0.007277       0.004057       0.008440      -0.009678      -0.008762      -0.006780       0.015541              1.729798       1.829930      -0.271959      -0.263503       1.715443      -0.029809       1.644021           0.000516
           46              H       9.542060       6.349517       9.606686       0.145617       1.101720 0.81484428E+01  0.79268366E+02                                 1.680904                            1.607495      -1.119717       2.369400                    0.997357       3.211461       8.557340       0.529450       1.189202      -0.732028      -0.011403       0.030596      -0.016593       0.036626      -0.008514       0.003553      -0.004953      -0.010713      -0.017505      -0.008105      -0.006653       0.014758              1.701444       1.567167      -0.170507      -0.094917       1.850034      -0.307758       1.687131          -0.000255
           47              H      10.915410      23.244937       3.432454       0.136297       1.091941 0.80669295E+01  0.78470199E+02                                 1.676789                            1.603499      -1.165748       2.338898                    0.997016       3.306544       8.881118       0.526804       1.195254      -0.729313       0.030571       0.019382       0.022601       0.042674       0.008140       0.009166       0.007183       0.003022      -0.004481      -0.009060      -0.007481       0.016541              1.698063       1.719518       0.268892       0.272937       1.649051      -0.006280       1.725620           0.000453
           48              H       8.462740      23.210926       0.285166       0.141867       1.129474 0.84074514E+01  0.82353975E+02                                 1.703836                            1.629135      -1.096054       2.377966                    0.997407       3.231755       8.615038       0.528208       1.183808      -0.733540      -0.011554       0.018152      -0.030999       0.037735      -0.002123       0.008091      -0.006571       0.002841       0.021758      -0.008511      -0.005758       0.014269              1.722084       1.596594       0.077281       0.197812       1.695741      -0.301750       1.873918          -0.000251
           49              H       8.086430      20.403744       3.121127       0.139607       1.082602 0.80685253E+01  0.78688326E+02                                 1.680967                            1.613118      -1.221341       2.312254                    0.996281       3.363343       9.120349       0.519303       1.209398      -0.725335      -0.015286      -0.028837       0.019244       0.037889       0.011508      -0.001373      -0.007846      -0.004602      -0.010684      -0.012213      -0.003834       0.016048              1.704074       1.707203       0.340202       0.093930       1.761112      -0.175054       1.643907          -0.000253
           50              H       7.067610      19.352031       1.365656       0.096723       1.280836 0.10346311E+02  0.10677789E+03                                 1.858405                            1.805830      -0.982497       2.398005                    0.997362       3.557452       9.744743       0.502124       1.181951      -0.733582       0.024272      -0.024236       0.006571       0.034925       0.001476      -0.001004      -0.012473       0.005444      -0.023647      -0.016609       0.005880       0.010729              1.903909       2.104661      -0.289681       0.203984       1.961319       0.048915       1.645745           0.000011
           51              H       5.906010      20.244156       1.935988       0.093398       1.291843 0.10252581E+02  0.10510892E+03                                 1.837287                            1.773144      -0.950501       2.409468                    0.997635       3.500987       9.422503       0.519533       1.149969      -0.741871      -0.018668       0.011424       0.028028       0.035561      -0.005461      -0.005401       0.004296      -0.018658       0.010538      -0.013626       0.000940       0.012686              1.886853       2.147727       0.091593      -0.315131       1.529330       0.127675       1.983503           0.000006
           52              H       5.213890      21.570569      25.536728       0.100910       1.263527 0.99576039E+01  0.10131987E+03                                 1.811436                            1.749347      -0.927952       2.425512                    0.998060       3.432381       9.196469       0.522322       1.152467      -0.741635       0.019596       0.027917      -0.011884       0.036120       0.005025      -0.006260      -0.005076      -0.014995       0.021103      -0.013652       0.000212       0.013440              1.858565       2.116368       0.314385       0.067595       1.943755      -0.135803       1.515572           0.000005
           53              H       4.063180      21.039480       0.311328       0.103119       1.252824 0.10068789E+02  0.10325366E+03                                 1.835132                            1.784977      -0.991130       2.397964                    0.997416       3.513563       9.607224       0.503336       1.186641      -0.732545      -0.022425       0.009578       0.026159       0.035762      -0.000263       0.000466       0.013419       0.015148       0.008112      -0.017745       0.006220       0.011525              1.879576       2.071298      -0.213775      -0.270851       1.634160      -0.020481       1.933269          -0.000005
           54              H       2.972970      22.682454      25.418999       0.134905       1.065744 0.79117967E+01  0.76732194E+02                                 1.656324                            1.590491      -1.203160       2.315062                    0.996666       3.373833       9.103948       0.526727       1.198998      -0.727378       0.015326       0.018763       0.027013       0.036285       0.002743       0.011152       0.007088       0.002993       0.008004      -0.010998      -0.004451       0.015448              1.682014       1.699510      -0.091434       0.331198       1.639481       0.182298       1.707051           0.000230
           55              H       0.004840      22.886518      22.734778       0.133512       1.127505 0.84516963E+01  0.83191047E+02                                 1.715699                            1.644102      -1.189051       2.328757                    0.996315       3.345350       9.043895       0.518834       1.199348      -0.728560      -0.033096       0.020226      -0.016918       0.042316      -0.009331       0.007277      -0.004057       0.008442      -0.009676      -0.008760      -0.006780       0.015540              1.729899       1.830036      -0.271985       0.263525       1.715546       0.029816       1.644114          -0.000526
           56              H       2.557940      19.812483      22.687686       0.145611       1.101757 0.81487868E+01  0.79272551E+02                                 1.680940                            1.607527      -1.119744       2.369381                    0.997357       3.211529       8.557567       0.529446       1.189200      -0.732028       0.011403      -0.030595      -0.016593       0.036625      -0.008514      -0.003552       0.004954      -0.010713      -0.017504      -0.008104      -0.006654       0.014758              1.701481       1.567200      -0.170512       0.094922       1.850074       0.307767       1.687167           0.000263
           57              H       1.184590      10.163937       3.432454       0.136287       1.091964 0.80671857E+01  0.78473836E+02                                 1.676867                            1.603568      -1.165765       2.338894                    0.997016       3.306594       8.881510       0.526768       1.195320      -0.729298      -0.030575       0.019385       0.022604       0.042680      -0.008138      -0.009167       0.007182       0.003023      -0.004480      -0.009060      -0.007480       0.016540              1.698144       1.719600      -0.268914      -0.272957       1.649128      -0.006283       1.725703          -0.000061
           58              H       3.637260      10.129926       0.285166       0.141861       1.129511 0.84078245E+01  0.82358716E+02                                 1.703890                            1.629185      -1.096051       2.377964                    0.997407       3.231815       8.615314       0.528192       1.183828      -0.733535       0.011555       0.018151      -0.030999       0.037735       0.002122      -0.008090      -0.006572       0.002842       0.021762      -0.008513      -0.005758       0.014270              1.722139       1.596646      -0.077287      -0.197822       1.695795      -0.301763       1.873978          -0.000248
           59              H       4.013570       7.322744       3.121127       0.139604       1.082598 0.80684674E+01  0.78687535E+02                                 1.680957                            1.613108      -1.221348       2.312253                    0.996281       3.363319       9.120239       0.519307       1.209392      -0.725336       0.015286      -0.028840       0.019242       0.037890      -0.011507       0.001373      -0.007847      -0.004605      -0.010698      -0.012212      -0.003837       0.016049              1.704063       1.707192      -0.340199      -0.093928       1.761103      -0.175054       1.643896           0.000244
           60              H       5.032390       6.271031       1.365656       0.096723       1.280817 0.10346097E+02  0.10677493E+03                                 1.858372                            1.805800      -0.982483       2.398012                    0.997362       3.557410       9.744535       0.502133       1.181937      -0.733586      -0.024272      -0.024236       0.006572       0.034925      -0.001476       0.001004      -0.012473       0.005444      -0.023646      -0.016609       0.005880       0.010729              1.903875       2.104620       0.289672      -0.203979       1.961285       0.048912       1.645719          -0.000013
           61              H       6.193990       7.163156       1.935988       0.093404       1.291806 0.10252200E+02  0.10510400E+03                                 1.837250                            1.773111      -0.950471       2.409486                    0.997635       3.500926       9.422285       0.519539       1.149969      -0.741872       0.018668       0.011424       0.028029       0.035562       0.005461       0.005401       0.004297      -0.018658       0.010540      -0.013626       0.000940       0.012686              1.886814       2.147679      -0.091590       0.315122       1.529302       0.127670       1.983462          -0.000005
           62              H       6.886110       8.489569      25.536728       0.100909       1.263540 0.99577562E+01  0.10132206E+03                                 1.811471                            1.749379      -0.927946       2.425515                    0.998060       3.432393       9.196604       0.522307       1.152491      -0.741629      -0.019597       0.027918      -0.011883       0.036120      -0.005026       0.006260      -0.005075      -0.014995       0.021103      -0.013652       0.000213       0.013440              1.858602       2.116414      -0.314395      -0.067598       1.943794      -0.135806       1.515597           0.000002
           63              H       8.036820       7.958480       0.311328       0.103124       1.252784 0.10068389E+02  0.10324872E+03                                 1.835109                            1.784955      -0.991092       2.397987                    0.997416       3.513504       9.607075       0.503333       1.186659      -0.732541       0.022425       0.009579       0.026161       0.035763       0.000263      -0.000465       0.013420       0.015149       0.008112      -0.017746       0.006220       0.011526              1.879551       2.071271       0.213770       0.270850       1.634138      -0.020480       1.933243          -0.000005
           64              H       9.127030       9.601454      25.418999       0.134908       1.065705 0.79114618E+01  0.76728372E+02                                 1.656312                            1.590480      -1.203109       2.315094                    0.996667       3.373764       9.103820       0.526715       1.199032      -0.727370      -0.015326       0.018762       0.027014       0.036286      -0.002744      -0.011151       0.007087       0.002996       0.008011      -0.010995      -0.004453       0.015448              1.682001       1.699497       0.091432      -0.331194       1.639468       0.182297       1.707038           0.000230
           65              H      -0.004840       9.805518      22.734778       0.133510       1.127489 0.84515227E+01  0.83188662E+02                                 1.715660                            1.644067      -1.189041       2.328760                    0.996316       3.345320       9.043689       0.518850       1.199320      -0.728566       0.033099       0.020228      -0.016919       0.042319       0.009328      -0.007280      -0.004056       0.008444      -0.009671      -0.008760      -0.006780       0.015539              1.729858       1.829994       0.271976      -0.263516       1.715505       0.029813       1.644075          -0.000008
           66              H       9.542060       6.731483      22.687686       0.145605       1.101739 0.81486258E+01  0.79270662E+02                                 1.680934                            1.607521      -1.119699       2.369406                    0.997357       3.211486       8.557459       0.529441       1.189215      -0.732025      -0.011405      -0.030597      -0.016592       0.036627       0.008514       0.003552       0.004956      -0.010715      -0.017502      -0.008103      -0.006656       0.014759              1.701475       1.567194       0.170512      -0.094920       1.850069       0.307766       1.687161          -0.000243
           67              H      10.915410      15.998063      16.513454       0.136304       1.091934 0.80668616E+01  0.78469395E+02                                 1.676782                            1.603492      -1.165778       2.338885                    0.997016       3.306536       8.881096       0.526805       1.195254      -0.729312       0.030574      -0.019384       0.022604       0.042678      -0.008137       0.009167      -0.007184       0.003023      -0.004479      -0.009061      -0.007479       0.016541              1.698055       1.719510      -0.268891       0.272934       1.649044       0.006281       1.725611           0.000073
           68              H       8.462740      16.032074      13.366166       0.141864       1.129500 0.84077094E+01  0.82357260E+02                                 1.703874                            1.629170      -1.096074       2.377956                    0.997406       3.231796       8.615230       0.528196       1.183822      -0.733537      -0.011555      -0.018152      -0.031000       0.037736       0.002123       0.008090       0.006571       0.002844       0.021763      -0.008511      -0.005759       0.014270              1.722123       1.596630      -0.077286       0.197818       1.695780       0.301760       1.873959           0.000264
           69              H       8.086430      18.839256      16.202127       0.139609       1.082603 0.80685251E+01  0.78688267E+02                                 1.680963                            1.613113      -1.221346       2.312252                    0.996281       3.363337       9.120308       0.519306       1.209392      -0.725336      -0.015286       0.028839       0.019242       0.037890      -0.011507      -0.001373       0.007847      -0.004605      -0.010697      -0.012212      -0.003836       0.016049              1.704070       1.707199      -0.340200       0.093930       1.761108       0.175054       1.643903          -0.000242
           70              H       7.067610      19.890969      14.446656       0.096724       1.280828 0.10346237E+02  0.10677697E+03                                 1.858400                            1.805826      -0.982489       2.398009                    0.997362       3.557439       9.744708       0.502123       1.181954      -0.733582       0.024273       0.024235       0.006573       0.034924      -0.001476      -0.001004       0.012473       0.005444      -0.023645      -0.016608       0.005879       0.010729              1.903904       2.104654       0.289676       0.203984       1.961314      -0.048914       1.645742           0.000012
           71              H       5.906010      18.998844      15.016988       0.093407       1.291801 0.10252151E+02  0.10510336E+03                                 1.837243                            1.773104      -0.950469       2.409488                    0.997635       3.500920       9.422255       0.519541       1.149966      -0.741872      -0.018667      -0.011425       0.028030       0.035562       0.005461      -0.005401      -0.004297      -0.018658       0.010540      -0.013626       0.000940       0.012686              1.886807       2.147670      -0.091588      -0.315120       1.529297      -0.127670       1.983453           0.000013
           72              H       5.213890      17.672431      12.455728       0.100915       1.263490 0.99572285E+01  0.10131504E+03                                 1.811397                            1.749312      -0.927930       2.425525                    0.998060       3.432324       9.196256       0.522328       1.152463      -0.741636       0.019597      -0.027919      -0.011883       0.036121      -0.005026      -0.006260       0.005076      -0.014996       0.021102      -0.013653       0.000212       0.013440              1.858523       2.116316      -0.314375       0.067592       1.943712       0.135798       1.515542           0.000011
           73              H       4.063180      18.203520      13.392328       0.103128       1.252778 0.10068318E+02  0.10324761E+03                                 1.835087                            1.784936      -0.991091       2.397987                    0.997416       3.513486       9.606951       0.503342       1.186642      -0.732545      -0.022425      -0.009579       0.026160       0.035763       0.000263       0.000465      -0.013420       0.015148       0.008113      -0.017746       0.006220       0.011526              1.879527       2.071241       0.213767      -0.270842       1.634122       0.020479       1.933219           0.000012
           74              H       2.972970      16.560546      12.337999       0.134913       1.065717 0.79115400E+01  0.76729033E+02                                 1.656293                            1.590462      -1.203143       2.315075                    0.996666       3.373767       9.103711       0.526733       1.198994      -0.727379       0.015327      -0.018762       0.027013       0.036285      -0.002745       0.011151      -0.007086       0.002997       0.008011      -0.010994      -0.004454       0.015448              1.681981       1.699476       0.091429       0.331188       1.639448      -0.182294       1.707018          -0.000221
           75              H       0.004840      16.356482       9.653778       0.133518       1.127469 0.84513166E+01  0.83186087E+02                                 1.715635                            1.644044      -1.189051       2.328759                    0.996316       3.345278       9.043532       0.518855       1.199316      -0.728567      -0.033099      -0.020229      -0.016919       0.042320       0.009327       0.007280       0.004058       0.008447      -0.009668      -0.008759      -0.006780       0.015539              1.729833       1.829969       0.271973       0.263510       1.715481      -0.029810       1.644050           0.000021
           76              H       2.557940      19.430517       9.606686       0.145608       1.101759 0.81488124E+01  0.79272842E+02                                 1.680942                            1.607529      -1.119723       2.369389                    0.997357       3.211526       8.557554       0.529445       1.189200      -0.732029       0.011405       0.030596      -0.016593       0.036626       0.008515      -0.003552      -0.004956      -0.010714      -0.017501      -0.008103      -0.006656       0.014759              1.701484       1.567203       0.170513       0.094921       1.850077      -0.307768       1.687171           0.000243
           77              H      10.915410      23.244937       9.648546       0.136300       1.091929 0.80668146E+01  0.78468886E+02                                 1.676785                            1.603495      -1.165722       2.338912                    0.997017       3.306522       8.881079       0.526801       1.195265      -0.729310       0.030571       0.019382      -0.022602       0.042674       0.008141      -0.009166      -0.007183       0.003022      -0.004481      -0.009060      -0.007482       0.016541              1.698059       1.719516       0.268893      -0.272937       1.649047       0.006279       1.725615           0.000453
           78              H       8.462740      23.210926      12.795834       0.141869       1.129478 0.84074965E+01  0.82354495E+02                                 1.703835                            1.629136      -1.096029       2.377974                    0.997407       3.231768       8.615066       0.528210       1.183802      -0.733541      -0.011555       0.018151       0.030998       0.037734      -0.002121      -0.008091       0.006572       0.002840       0.021758      -0.008513      -0.005757       0.014270              1.722083       1.596595       0.077281      -0.197811       1.695740       0.301747       1.873915          -0.000252
           79              H       8.086430      20.403744       9.959873       0.139613       1.082572 0.80682339E+01  0.78684758E+02                                 1.680936                            1.613089      -1.221318       2.312270                    0.996282       3.363281       9.120133       0.519307       1.209399      -0.725335      -0.015286      -0.028838      -0.019244       0.037890       0.011508       0.001374       0.007845      -0.004603      -0.010685      -0.012212      -0.003836       0.016048              1.704041       1.707170       0.340192      -0.093926       1.761079       0.175050       1.643874          -0.000255
           80              H       7.067610      19.352031      11.715344       0.096727       1.280813 0.10346081E+02  0.10677498E+03                                 1.858389                            1.805815      -0.982475       2.398018                    0.997362       3.557410       9.744618       0.502123       1.181958      -0.733581       0.024272      -0.024238      -0.006572       0.034926       0.001476       0.001004       0.012473       0.005444      -0.023648      -0.016609       0.005880       0.010729              1.903892       2.104641      -0.289679      -0.203980       1.961303      -0.048914       1.645731           0.000010
           81              H       5.906010      20.244156      11.145012       0.093400       1.291842 0.10252575E+02  0.10510898E+03                                 1.837297                            1.773154      -0.950490       2.409475                    0.997635       3.500979       9.422528       0.519527       1.149983      -0.741868      -0.018668       0.011423      -0.028029       0.035561      -0.005461       0.005401      -0.004296      -0.018658       0.010540      -0.013626       0.000941       0.012685              1.886864       2.147741       0.091594       0.315135       1.529337      -0.127675       1.983515           0.000004
           82              H       5.213890      21.570569      13.706272       0.100904       1.263565 0.99580001E+01  0.10132511E+03                                 1.811489                            1.749396      -0.927967       2.425503                    0.998060       3.432435       9.196727       0.522307       1.152485      -0.741630       0.019597       0.027917       0.011884       0.036119       0.005025       0.006260       0.005075      -0.014994       0.021105      -0.013652       0.000212       0.013440              1.858622       2.116439       0.314400      -0.067599       1.943814       0.135809       1.515612           0.000005
           83              H       4.063180      21.039480      12.769672       0.103116       1.252839 0.10068963E+02  0.10325614E+03                                 1.835166                            1.785009      -0.991135       2.397962                    0.997416       3.513595       9.607416       0.503324       1.186663      -0.732540      -0.022424       0.009578      -0.026159       0.035762      -0.000263      -0.000466      -0.013419       0.015148       0.008112      -0.017745       0.006220       0.011525              1.879612       2.071342      -0.213781       0.270861       1.634188       0.020483       1.933307          -0.000006
           84              H       2.972970      22.682454      13.824001       0.134902       1.065741 0.79117900E+01  0.76732315E+02                                 1.656342                            1.590507      -1.203138       2.315073                    0.996666       3.373841       9.104059       0.526714       1.199023      -0.727372       0.015326       0.018763      -0.027013       0.036286       0.002742      -0.011152      -0.007088       0.002993       0.008005      -0.010998      -0.004450       0.015448              1.682033       1.699530      -0.091436      -0.331203       1.639500      -0.182301       1.707070           0.000230
           85              H       0.004840      22.886518      16.508222       0.133525       1.127466 0.84512860E+01  0.83185541E+02                                 1.715613                            1.644025      -1.189016       2.328771                    0.996316       3.345276       9.043453       0.518867       1.199293      -0.728572      -0.033095       0.020225       0.016919       0.042315      -0.009332      -0.007277       0.004057       0.008440      -0.009677      -0.008761      -0.006780       0.015541              1.729810       1.829944      -0.271962      -0.263506       1.715455      -0.029810       1.644032          -0.000527
           86              H       2.557940      19.812483      16.555314       0.145618       1.101721 0.81484426E+01  0.79268237E+02                                 1.680891                            1.607483      -1.119726       2.369393                    0.997357       3.211465       8.557299       0.529458       1.189186      -0.732032       0.011403      -0.030595       0.016594       0.036626      -0.008514       0.003553      -0.004954      -0.010714      -0.017505      -0.008105      -0.006654       0.014759              1.701430       1.567155      -0.170504      -0.094915       1.850018      -0.307754       1.687118           0.000262
           87              H       1.184590       2.917063      22.729546       0.136291       1.091958 0.80671270E+01  0.78473198E+02                                 1.676869                            1.603569      -1.165742       2.338908                    0.997016       3.306576       8.881486       0.526764       1.195330      -0.729296      -0.030573      -0.019383      -0.022601       0.042676       0.008139       0.009166       0.007183       0.003023      -0.004481      -0.009060      -0.007480       0.016540              1.698146       1.719603       0.268917       0.272957       1.649132      -0.006282       1.725703          -0.000460
           88              H       3.637260       2.951074      25.876834       0.141881       1.129415 0.84068409E+01  0.82345819E+02                                 1.703705                            1.629019      -1.096032       2.377971                    0.997407       3.231675       8.614478       0.528259       1.183724      -0.733559       0.011555      -0.018151       0.030998       0.037734      -0.002122       0.008092      -0.006572       0.002840       0.021759      -0.008513      -0.005759       0.014271              1.721948       1.596476       0.077269       0.197788       1.695606      -0.301708       1.873763           0.000241
           89              H       4.013570       5.758256      23.040873       0.139610       1.082596 0.80684703E+01  0.78687665E+02                                 1.680962                            1.613113      -1.221337       2.312257                    0.996281       3.363332       9.120316       0.519303       1.209399      -0.725334       0.015286       0.028837      -0.019244       0.037889       0.011508      -0.001373      -0.007846      -0.004602      -0.010684      -0.012213      -0.003835       0.016047              1.704069       1.707199       0.340201       0.093930       1.761107      -0.175053       1.643900           0.000258
           90              H       5.032390       6.809969      24.796344       0.096725       1.280836 0.10346325E+02  0.10677821E+03                                 1.858415                            1.805839      -0.982493       2.398007                    0.997362       3.557455       9.744795       0.502119       1.181961      -0.733580      -0.024272       0.024236      -0.006571       0.034925       0.001476      -0.001004      -0.012473       0.005445      -0.023647      -0.016609       0.005880       0.010729              1.903919       2.104675      -0.289683       0.203985       1.961330       0.048916       1.645753          -0.000006
           91              H       6.193990       5.917844      24.226012       0.093403       1.291843 0.10252594E+02  0.10510933E+03                                 1.837307                            1.773163      -0.950483       2.409479                    0.997635       3.500978       9.422563       0.519522       1.149992      -0.741866       0.018668      -0.011424      -0.028028       0.035561      -0.005461      -0.005401       0.004296      -0.018658       0.010539      -0.013625       0.000940       0.012685              1.886875       2.147755       0.091595      -0.315136       1.529345       0.127677       1.983524          -0.000005
           92              H       6.886110       4.591431       0.625272       0.100911       1.263497 0.99572756E+01  0.10131538E+03                                 1.811379                            1.749295      -0.927950       2.425512                    0.998060       3.432349       9.196238       0.522341       1.152436      -0.741642      -0.019596      -0.027918       0.011883       0.036119       0.005026      -0.006260      -0.005076      -0.014995       0.021104      -0.013653       0.000211       0.013441              1.858505       2.116295       0.314371       0.067588       1.943691      -0.135797       1.515530          -0.000010
           93              H       8.036820       5.122520      25.850672       0.103119       1.252818 0.10068771E+02  0.10325388E+03                                 1.835163                            1.785006      -0.991111       2.397976                    0.997416       3.513568       9.607391       0.503317       1.186682      -0.732536       0.022425      -0.009579      -0.026160       0.035763      -0.000263       0.000465       0.013419       0.015148       0.008111      -0.017745       0.006220       0.011525              1.879608       2.071335      -0.213784      -0.270856       1.634188      -0.020480       1.933302           0.000002
           94              H       9.127030       3.479546       0.743001       0.134902       1.065731 0.79117013E+01  0.76731310E+02                                 1.656340                            1.590505      -1.203151       2.315072                    0.996666       3.373823       9.104029       0.526711       1.199034      -0.727370      -0.015326      -0.018764      -0.027014       0.036287       0.002743       0.011152       0.007087       0.002994       0.008006      -0.010996      -0.004452       0.015448              1.682032       1.699526      -0.091435       0.331203       1.639501       0.182304       1.707070          -0.000235
           95              H      -0.004840       3.275482       3.427222       0.133518       1.127476 0.84513455E+01  0.83185890E+02                                 1.715585                            1.644000      -1.189057       2.328748                    0.996315       3.345293       9.043350       0.518887       1.199248      -0.728582       0.033094      -0.020224       0.016918       0.042314      -0.009332       0.007278      -0.004057       0.008441      -0.009678      -0.008761      -0.006780       0.015542              1.729780       1.829910      -0.271953       0.263498       1.715426       0.029809       1.644006           0.000517
           96              H       9.542060       6.349517       3.474314       0.145613       1.101747 0.81486894E+01  0.79271312E+02                                 1.680924                            1.607513      -1.119740       2.369383                    0.997357       3.211514       8.557492       0.529451       1.189193      -0.732030      -0.011403       0.030595       0.016593       0.036625      -0.008514      -0.003553       0.004954      -0.010713      -0.017505      -0.008104      -0.006654       0.014759              1.701464       1.567186      -0.170508       0.094920       1.850054       0.307762       1.687152          -0.000255
           97              C       9.598930      17.517029      22.727191       0.019711      39.615690 0.40788383E+03  0.93576525E+04                                10.027859                            6.657130      -0.007939       2.006793                    0.999224      26.491534      73.171004       0.655250       0.407445      -1.079157      -0.020867      -0.007925       0.044183       0.049501      -0.010643      -0.002219       0.001604       0.006170      -0.019331      -0.007861      -0.006796       0.014658             13.497511      11.027090      -1.130925      -5.756397      11.527071      -5.640518      17.938370          -0.000218
           98              C      10.225710      16.393371      23.212234      -0.152134      35.996637 0.44231314E+03  0.10475418E+05                                 9.599575                            7.107839      -0.141094       1.921030                    0.999462      30.041802      87.546219       0.603793       0.428328      -1.053526      -0.008510       0.007078       0.010262       0.015094       0.008736      -0.001494       0.038343       0.034514      -0.038489      -0.050884       0.020140       0.030743             11.632109       7.866351      -2.581274      -0.984259      13.186681      -6.257417      13.843294           0.000398
           99              C       9.821570      15.851817      24.428506       0.015320      39.717273 0.40687985E+03  0.93181436E+04                                10.039263                            6.636085       0.060940       2.029335                    0.999300      26.385976      72.541988       0.658952       0.405872      -1.081445      -0.023524       0.032378      -0.008516       0.040918       0.007411      -0.013846      -0.001775       0.009105       0.014379      -0.013757      -0.005195       0.018953             13.760727      12.565688      -7.566951       0.410838      16.851483      -5.554550      11.865010           0.000197
          100              C       8.757980      16.418225      25.083341      -0.225294      38.459499 0.44945276E+03  0.10666791E+05                                 9.910777                            7.084388      -0.123620       1.920636                    0.999347      30.553554      88.575801       0.616317       0.418747      -1.061528       0.021414      -0.019506      -0.002692       0.029091       0.045451      -0.002358       0.000445       0.017826       0.087324      -0.060908       0.028435       0.032473             12.558306      14.227712      -8.013424      -1.698438      14.845032      -1.356736       8.602175          -0.000841
          101              C       8.111840      17.538482      24.606931       0.279949      34.781280 0.33023089E+03  0.72171197E+04                                 9.344830                            6.117407       0.088955       2.054330                    0.999422      24.259955      66.314431       0.659495       0.424960      -1.063333      -0.037397       0.019331       0.033305       0.053679      -0.027731      -0.013367       0.000403       0.016409      -0.048872      -0.027252      -0.012010       0.039262             12.869346      15.508712      -7.428810      -5.180427      12.391488       0.697411      10.707839          -0.000056
          102              C       8.520820      18.098348      23.394845      -0.257236      38.114522 0.48960709E+03  0.11868233E+05                                 9.872923                            7.414985      -0.082130       1.928844                    0.999634      31.424769      91.999549       0.600017       0.421118      -1.060281       0.027626      -0.000855      -0.031126       0.041626      -0.013565       0.021643      -0.004121      -0.013296      -0.060425      -0.033251       0.002889       0.030362             11.988293      13.093175      -2.691784      -6.683950       8.452935      -0.867874      14.418771           0.001007
          103              C      10.103500      18.143870      21.479787       0.601435      23.451073 0.25404125E+03  0.52707851E+04                                 7.658949                            5.665834      -0.021635       2.056423                    0.999563      22.047914      61.387597       0.622989       0.473865      -1.020798       0.019648       0.021536      -0.051763       0.059408       0.029540       0.069784       0.076431       0.004086      -0.045001      -0.095927      -0.021718       0.117645              9.678981       7.507192       0.681968      -4.089570       7.841712      -4.453095      13.688039           0.000546
          104              C      10.614120      14.723974      25.021337       0.609379      22.674469 0.24647934E+03  0.50774382E+04                                 7.502243                            5.590208      -0.004581       2.064943                    0.999606      21.852963      60.706943       0.625368       0.475452      -1.019536       0.029998      -0.043695       0.021610       0.057238       0.072456       0.017851       0.079564      -0.035696       0.041306      -0.097210      -0.024006       0.121216              9.493161       8.934210      -4.731509       1.228287      11.967297      -4.022716       7.577976          -0.000284
          105              C       6.442040      19.183025      25.013227      -0.067490      27.064912 0.35344729E+03  0.79397600E+04                                 8.021128                            6.284353      -0.363932       1.892208                    0.996967      27.821176      79.791402       0.650722       0.419013      -1.055941       0.023300      -0.066991       0.053337       0.088743      -0.024730       0.001990      -0.012845      -0.032518      -0.065843      -0.026562      -0.016333       0.042895             10.286946      13.797609      -4.148810      -2.949913       8.938014       1.957404       8.125215          -0.000027
          106              C       4.666970      18.444210       0.408650      -0.071580      27.182794 0.36295730E+03  0.81984078E+04                                 8.035141                            6.367403      -0.356868       1.893555                    0.997109      27.881099      79.887868       0.647339       0.418890      -1.057214      -0.025456       0.049442       0.062646       0.083767      -0.000259      -0.034147       0.015186       0.025160       0.089649      -0.035100      -0.018515       0.053615             10.221963      13.888447       2.741915      -3.972852       8.113836      -1.656794       8.663607          -0.000024
          107              C       2.923360      18.130789       2.006102       0.284255      33.983592 0.32014819E+03  0.69465716E+04                                 9.202429                            6.026590       0.089018       2.057033                    0.999451      24.053798      65.632960       0.663534       0.425425      -1.062455       0.041258       0.028020      -0.021744       0.054407       0.011888      -0.023943      -0.002992       0.031337      -0.003549      -0.022074      -0.013553       0.035627             12.582061      15.365296       4.750492      -7.103829      10.511617      -0.162052      11.869269          -0.000005
          108              C       2.510750      16.922628       1.465072      -0.254872      38.011541 0.48289731E+03  0.11666541E+05                                 9.854455                            7.365891      -0.084712       1.929005                    0.999689      31.286975      91.475706       0.601716       0.421335      -1.060029      -0.028317      -0.027381       0.003079       0.039510      -0.028104      -0.009414       0.000461       0.028184       0.059860      -0.041758       0.012628       0.029130             11.975153      12.926083       6.622721      -2.323137      14.767690       1.344253       8.231687           0.001010
          109              C       1.416910      16.245817       1.985957       0.014934      39.996029 0.40640122E+03  0.93117793E+04                                10.080948                            6.637140      -0.000668       2.009468                    0.999239      26.450977      72.926128       0.657643       0.406479      -1.080189       0.020944       0.037766       0.011686       0.044738       0.002327      -0.013168      -0.004469       0.012573       0.004240      -0.010955      -0.006761       0.017716             13.675621      10.592731       5.169111      -0.928971      18.635576       6.625785      11.798556           0.000923
          110              C       0.744150      16.793649       3.071419      -0.146722      36.219706 0.44130961E+03  0.10444678E+05                                 9.632517                            7.094691      -0.124571       1.927216                    0.999429      29.987374      87.330053       0.605062       0.427715      -1.054008       0.014499       0.010581      -0.007274       0.019368       0.006450       0.005526      -0.035243       0.033273      -0.020002      -0.046469       0.021040       0.025429             11.751024       8.107576       0.740869      -2.563989      13.970407       6.699784      13.175087           0.000102
          111              C       1.168860      17.987683       3.626315       0.010037      39.924626 0.40142630E+03  0.91680787E+04                                10.074495                            6.591780       0.029848       2.020413                    0.999257      26.348584      72.489399       0.660698       0.405911      -1.080736       0.027213      -0.009738      -0.033624       0.044339       0.011154       0.004905      -0.000529      -0.002282      -0.020235      -0.011467      -0.003516       0.014983             13.916942      11.963807      -0.655081      -7.147647      12.417860       6.486210      17.369158          -0.001412
          112              C       2.263910      18.636762       3.091040      -0.223369      38.169204 0.44599338E+03  0.10560503E+05                                 9.865294                            7.053037      -0.105531       1.927639                    0.999481      30.388793      87.895145       0.618436       0.418268      -1.062210      -0.024112      -0.000403       0.024034       0.034046       0.000883       0.045465      -0.009319      -0.032023      -0.056426      -0.059265       0.023137       0.036127             12.524138      14.104997       1.149510      -8.059983       8.588549       1.872242      14.878869          -0.000709
          113              C       0.947430      15.025883       1.310455       0.607579      23.084686 0.24724340E+03  0.50987607E+04                                 7.589383                            5.597813      -0.010310       2.062118                    0.999646      21.897288      60.927415       0.624918       0.475273      -1.019304      -0.016620      -0.048863      -0.025593       0.057609      -0.069101       0.032645      -0.072122       0.044014      -0.021384      -0.094468      -0.022562       0.117030              9.605564       7.066758       3.792866       0.568979      13.729813       4.541349       8.020119          -0.000123
          114              C       0.440440      18.605106       4.739508       0.607471      23.482100 0.24875966E+03  0.51380123E+04                                 7.689116                            5.617176      -0.014121       2.061061                    0.999651      21.907999      61.009873       0.623453       0.475650      -1.019075      -0.024019       0.024745       0.043693       0.055662      -0.021484       0.074680      -0.073092      -0.007540       0.006562      -0.093757      -0.022447       0.116204              9.911554       8.733397      -1.449878      -5.094278       8.031967       4.426713      12.969299           0.000326
          115              C       2.501070       8.644971       9.646191       0.019713      39.615726 0.40788439E+03  0.93576613E+04                                10.027836                            6.657115      -0.007941       2.006791                    0.999225      26.491565      73.170889       0.655254       0.407443      -1.079160       0.020868       0.007926       0.044183       0.049502      -0.010644       0.002218      -0.001604       0.006173      -0.019333      -0.007863      -0.006797       0.014660             13.497489      11.027087      -1.130937       5.756394      11.527038       5.640492      17.938341           0.000224
          116              C       1.874290       9.768629      10.131234      -0.152119      35.996017 0.44230457E+03  0.10475150E+05                                 9.599415                            7.107732      -0.141086       1.921035                    0.999462      30.041515      87.544728       0.603803       0.428324      -1.053530       0.008508      -0.007077       0.010263       0.015093       0.008743       0.001490      -0.038347       0.034514      -0.038488      -0.050888       0.020135       0.030753             11.631914       7.866250      -2.581269       0.984221      13.186465       6.257285      13.843027          -0.000368
          117              C       2.278430      10.310183      11.347506       0.015351      39.716952 0.40687649E+03  0.93180345E+04                                10.039157                            6.636021       0.060930       2.029332                    0.999300      26.385887      72.541286       0.658962       0.405867      -1.081449       0.023521      -0.032380      -0.008517       0.040917       0.007412       0.013843       0.001770       0.009108       0.014374      -0.013759      -0.005191       0.018949             13.760591      12.565626      -7.566932      -0.410856      16.851315       5.554451      11.864831          -0.000215
          118              C       3.342020       9.743775      12.002341      -0.225296      38.459801 0.44945710E+03  0.10666905E+05                                 9.910787                            7.084398      -0.123610       1.920634                    0.999348      30.553730      88.575960       0.616321       0.418744      -1.061532      -0.021411       0.019506      -0.002693       0.029089       0.045456       0.002357      -0.000448       0.017832       0.087322      -0.060914       0.028438       0.032476             12.558328      14.227783      -8.013481       1.698431      14.845061       1.356700       8.602141           0.000871
          119              C       3.988160       8.623518      11.525931       0.279953      34.781358 0.33023156E+03  0.72171365E+04                                 9.344832                            6.117406       0.088941       2.054324                    0.999422      24.259997      66.314505       0.659496       0.424959      -1.063334       0.037398      -0.019328       0.033305       0.053679      -0.027732       0.013368      -0.000403       0.016411      -0.048874      -0.027253      -0.012011       0.039264             12.869358      15.508740      -7.428810       5.180460      12.391471      -0.697434      10.707865           0.000059
          120              C       3.579180       8.063652      10.313845      -0.257239      38.114803 0.48961101E+03  0.11868348E+05                                 9.872943                            7.414993      -0.082136       1.928838                    0.999634      31.424987      92.000152       0.600019       0.421116      -1.060282      -0.027625       0.000857      -0.031128       0.041627      -0.013567      -0.021643       0.004123      -0.013294      -0.060421      -0.033249       0.002886       0.030364             11.988333      13.093219      -2.691790       6.683989       8.452944       0.867873      14.418836          -0.000994
          121              C       1.996500       8.018130       8.398787       0.601438      23.451064 0.25404124E+03  0.52707834E+04                                 7.658929                            5.665822      -0.021634       2.056422                    0.999563      22.047939      61.387602       0.622992       0.473863      -1.020799      -0.019647      -0.021535      -0.051764       0.059407       0.029542      -0.069785      -0.076430       0.004086      -0.044995      -0.095925      -0.021721       0.117646              9.678959       7.507181       0.681962       4.089568       7.841683       4.453076      13.688012          -0.000542
          122              C       1.485880      11.438026      11.940337       0.609350      22.674861 0.24648378E+03  0.50775460E+04                                 7.502296                            5.590234      -0.004573       2.064942                    0.999606      21.853138      60.707267       0.625371       0.475448      -1.019540      -0.029997       0.043700       0.021621       0.057245       0.072452      -0.017861      -0.079557      -0.035708       0.041306      -0.097197      -0.024018       0.121215              9.493253       8.934352      -4.731624      -1.228316      11.967407       4.022737       7.577999           0.000313
          123              C       5.657960       6.978975      11.932227      -0.067492      27.065053 0.35344926E+03  0.79398158E+04                                 8.021160                            6.284374      -0.363936       1.892205                    0.996967      27.821262      79.791724       0.650720       0.419014      -1.055941      -0.023300       0.066992       0.053336       0.088744      -0.024728      -0.001989       0.012843      -0.032518      -0.065841      -0.026560      -0.016332       0.042893             10.286994      13.797669      -4.148830       2.949961       8.938048      -1.957428       8.125266           0.000029
          124              C       7.433030       7.717790      13.489650      -0.071582      27.182868 0.36295798E+03  0.81984265E+04                                 8.035154                            6.367409      -0.356861       1.893558                    0.997109      27.881106      79.887885       0.647339       0.418890      -1.057215       0.025457      -0.049439       0.062645       0.083766      -0.000256       0.034147      -0.015186       0.025156       0.089644      -0.035100      -0.018513       0.053613             10.221997      13.888508       2.741946       3.972888       8.113850       1.656795       8.663631           0.000034
          125              C       9.176640       8.031211      15.087102       0.284253      33.983904 0.32015062E+03  0.69466389E+04                                 9.202483                            6.026611       0.089013       2.057029                    0.999451      24.053922      65.633416       0.663533       0.425425      -1.062455      -0.041259      -0.028020      -0.021744       0.054407       0.011891       0.023946       0.002992       0.031339      -0.003549      -0.022078      -0.013553       0.035630             12.582160      15.365414       4.750520       7.103897      10.511693       0.162037      11.869374           0.000011
          126              C       9.589250       9.239372      14.546072      -0.254867      38.011563 0.48289694E+03  0.11666532E+05                                 9.854461                            7.365887      -0.084724       1.929001                    0.999689      31.286972      91.475741       0.601716       0.421334      -1.060029       0.028319       0.027383       0.003078       0.039513      -0.028106       0.009412      -0.000459       0.028185       0.059865      -0.041760       0.012631       0.029129             11.975181      12.926064       6.622727       2.323109      14.767765      -1.344318       8.231713          -0.000980
          127              C      10.683090       9.916183      15.066957       0.014959      39.996040 0.40640029E+03  0.93117488E+04                                10.080932                            6.637117      -0.000686       2.009462                    0.999239      26.450968      72.925972       0.657647       0.406477      -1.080191      -0.020946      -0.037767       0.011683       0.044739       0.002324       0.013165       0.004468       0.012572       0.004245      -0.010954      -0.006758       0.017713             13.675639      10.592666       5.169068       0.928945      18.635632      -6.625889      11.798619          -0.000937
          128              C      11.355850       9.368351      16.152419      -0.146726      36.220195 0.44131596E+03  0.10444857E+05                                 9.632575                            7.094725      -0.124568       1.927211                    0.999429      29.987644      87.330717       0.605063       0.427713      -1.054010      -0.014500      -0.010583      -0.007272       0.019368       0.006446      -0.005526       0.035248       0.033276      -0.019990      -0.046474       0.021039       0.025434             11.751126       8.107597       0.740825       2.564014      13.970533      -6.699909      13.175249          -0.000077
          129              C      10.931140       8.174317      16.707315       0.010040      39.924880 0.40142760E+03  0.91681195E+04                                10.074548                            6.591795       0.029822       2.020404                    0.999257      26.348648      72.489707       0.660696       0.405912      -1.080735      -0.027215       0.009741      -0.033625       0.044342       0.011155      -0.004906       0.000530      -0.002283      -0.020235      -0.011469      -0.003515       0.014984             13.917069      11.963909      -0.655137       7.147761      12.417931      -6.486298      17.369366           0.001416
          130              C       9.836090       7.525238      16.172040      -0.223378      38.169917 0.44600191E+03  0.10560761E+05                                 9.865423                            7.053109      -0.105546       1.927630                    0.999481      30.389129      87.896492       0.618432       0.418269      -1.062209       0.024112       0.000405       0.024036       0.034048       0.000885      -0.045465       0.009316      -0.032023      -0.056421      -0.059263       0.023139       0.036125             12.524342      14.105226       1.149500       8.060155       8.588657      -1.872293      14.879142           0.000723
          131              C      11.152570      11.136117      14.391455       0.607550      23.085148 0.24724813E+03  0.50988787E+04                                 7.589468                            5.597853      -0.010307       2.062115                    0.999646      21.897489      60.927943       0.624918       0.475271      -1.019306       0.016629       0.048869      -0.025589       0.057615      -0.069094      -0.032654       0.072119       0.044004      -0.021403      -0.094457      -0.022572       0.117029              9.605716       7.066807       3.792911      -0.569008      13.730066      -4.541512       8.020274           0.000151
          132              C      11.659560       7.556894      17.820508       0.607472      23.482183 0.24875996E+03  0.51380214E+04                                 7.689141                            5.617181      -0.014131       2.061057                    0.999650      21.908041      61.010059       0.623452       0.475650      -1.019075       0.024018      -0.024744       0.043694       0.055662      -0.021486      -0.074678       0.073091      -0.007539       0.006568      -0.093754      -0.022450       0.116204              9.911622       8.733455      -1.449909       5.094348       8.032001      -4.426757      12.969409          -0.000323
          133              C       2.501070       4.436029      16.515809       0.019705      39.615386 0.40788133E+03  0.93575811E+04                                10.027819                            6.657119      -0.008036       2.006766                    0.999224      26.491419      73.170642       0.655249       0.407446      -1.079157       0.020859      -0.007933      -0.044175       0.049492       0.010648      -0.002215      -0.001622       0.006177      -0.019342      -0.007865      -0.006803       0.014668             13.497422      11.027050       1.130916      -5.756406      11.526935       5.640401      17.938281           0.001197
          134              C       1.874290       3.312371      16.030766      -0.152147      35.996702 0.44231629E+03  0.10475503E+05                                 9.599561                            7.107855      -0.141169       1.921004                    0.999462      30.041904      87.546349       0.603794       0.428327      -1.053527       0.008514       0.007092      -0.010262       0.015102      -0.008739      -0.001498      -0.038360       0.034518      -0.038495      -0.050904       0.020150       0.030754             11.632037       7.866318       2.581206      -0.984308      13.186543       6.257317      13.843251           0.001670
          135              C       2.278430       2.770817      14.814494       0.015318      39.716665 0.40687685E+03  0.93180498E+04                                10.039122                            6.636040       0.060916       2.029330                    0.999300      26.385880      72.541419       0.658958       0.405869      -1.081447       0.023521       0.032361       0.008512       0.040902      -0.007396      -0.013846       0.001773       0.009101       0.014366      -0.013746      -0.005200       0.018946             13.760425      12.565382       7.566673       0.410748      16.851056       5.554376      11.864838           0.001145
          136              C       3.342020       3.337225      14.159659      -0.225288      38.459215 0.44945069E+03  0.10666725E+05                                 9.910720                            7.084371      -0.123651       1.920627                    0.999347      30.553453      88.575300       0.616319       0.418747      -1.061529      -0.021419      -0.019502       0.002695       0.029093      -0.045445      -0.002366      -0.000441       0.017823       0.087337      -0.060904       0.028431       0.032474             12.558191      14.227552       8.013305      -1.698449      14.844888       1.356689       8.602134          -0.000573
          137              C       3.988160       4.457482      14.636069       0.279952      34.781248 0.33023123E+03  0.72171287E+04                                 9.344822                            6.117410       0.088935       2.054324                    0.999422      24.259963      66.314451       0.659495       0.424960      -1.063333       0.037395       0.019329      -0.033306       0.053677       0.027732      -0.013368      -0.000404       0.016407      -0.048870      -0.027253      -0.012010       0.039263             12.869312      15.508650       7.428761      -5.180447      12.391431      -0.697440      10.707854          -0.000891
          138              C       3.579180       5.017348      15.848155      -0.257226      38.114126 0.48960143E+03  0.11868061E+05                                 9.872858                            7.414943      -0.082146       1.928843                    0.999634      31.424559      91.998780       0.600019       0.421118      -1.060281      -0.027628      -0.000852       0.031128       0.041629       0.013568       0.021644       0.004122      -0.013291      -0.060378      -0.033242       0.002882       0.030360             11.988206      13.093064       2.691757      -6.683916       8.452856       0.867833      14.418698          -0.000751
          139              C       1.996500       5.062870      17.763213       0.601459      23.450488 0.25403445E+03  0.52706126E+04                                 7.658841                            5.665771      -0.021682       2.056412                    0.999563      22.047655      61.386839       0.622990       0.473867      -1.020796      -0.019621       0.021546       0.051772       0.059410      -0.029531       0.069781      -0.076434       0.004113      -0.045019      -0.095935      -0.021705       0.117639              9.678805       7.507136      -0.681916      -4.089527       7.841505       4.452893      13.687774          -0.000263
          140              C       1.485880       1.642974      14.221663       0.609402      22.674161 0.24647664E+03  0.50773701E+04                                 7.502204                            5.590206      -0.004674       2.064915                    0.999606      21.852702      60.706189       0.625363       0.475457      -1.019533      -0.029992      -0.043700      -0.021618       0.057241      -0.072459       0.017834      -0.079569      -0.035662       0.041294      -0.097224      -0.023984       0.121208              9.493042       8.934102       4.731356       1.228205      11.967111       4.022613       7.577911          -0.000057
          141              C       5.657960       6.102025      14.229773      -0.067494      27.065118 0.35345061E+03  0.79398593E+04                                 8.021185                            6.284393      -0.363949       1.892199                    0.996967      27.821397      79.792361       0.650718       0.419015      -1.055940      -0.023300      -0.066991      -0.053338       0.088745       0.024730       0.001993       0.012846      -0.032519      -0.065846      -0.026562      -0.016335       0.042897             10.287018      13.797698       4.148829      -2.949941       8.938069      -1.957430       8.125289          -0.000055
          142              C       7.433030       5.363210      12.672350      -0.071583      27.183013 0.36296024E+03  0.81984959E+04                                 8.035192                            6.367433      -0.356889       1.893546                    0.997109      27.881324      79.888782       0.647336       0.418891      -1.057213       0.025456       0.049442      -0.062648       0.083769       0.000258      -0.034144      -0.015182       0.025162       0.089645      -0.035097      -0.018514       0.053611             10.222045      13.888568      -2.741943      -3.972893       8.113885       1.656808       8.663680           0.000064
          143              C       9.176640       5.049789      11.074898       0.284250      33.983845 0.32015117E+03  0.69466501E+04                                 9.202454                            6.026605       0.089006       2.057026                    0.999451      24.053931      65.633314       0.663536       0.425424      -1.062457      -0.041259       0.028018       0.021743       0.054406      -0.011892      -0.023946       0.002993       0.031337      -0.003558      -0.022078      -0.013553       0.035631             12.582107      15.365348      -4.750443      -7.103912      10.511594       0.162038      11.869378           0.000875
          144              C       9.589250       3.841628      11.615928      -0.254890      38.012696 0.48291536E+03  0.11667094E+05                                 9.854644                            7.366026      -0.084777       1.928974                    0.999689      31.287725      91.478541       0.601711       0.421334      -1.060029       0.028323      -0.027379      -0.003088       0.039514       0.028097      -0.009433      -0.000474       0.028184       0.059860      -0.041751       0.012601       0.029149             11.975373      12.926331      -6.622780      -2.323252      14.767889      -1.344271       8.231897           0.000746
          145              C      10.683090       3.164817      11.095043       0.014916      39.996300 0.40640646E+03  0.93119227E+04                                10.080936                            6.637148      -0.000679       2.009461                    0.999239      26.451233      72.926759       0.657648       0.406475      -1.080193      -0.020940       0.037759      -0.011680       0.044729      -0.002346      -0.013172       0.004459       0.012564       0.004203      -0.010945      -0.006774       0.017719             13.675564      10.592691      -5.168947      -0.929077      18.635373      -6.625760      11.798628           0.000139
          146              C      11.355850       3.712649      10.009581      -0.146740      36.220309 0.44131746E+03  0.10444912E+05                                 9.632626                            7.094758      -0.124662       1.927184                    0.999428      29.987691      87.331241       0.605058       0.427716      -1.054007      -0.014501       0.010589       0.007271       0.019372      -0.006451       0.005527       0.035257       0.033291      -0.019978      -0.046487       0.021045       0.025441             11.751183       8.107689      -0.740766      -2.564132      13.970484      -6.699901      13.175378          -0.001761
          147              C      10.931140       4.906683       9.454685       0.010055      39.924545 0.40142140E+03  0.91679527E+04                                10.074566                            6.591790       0.029687       2.020368                    0.999256      26.348334      72.489006       0.660689       0.405917      -1.080730      -0.027211      -0.009740       0.033614       0.044331      -0.011158       0.004923       0.000550      -0.002281      -0.020248      -0.011496      -0.003492       0.014988             13.917130      11.963971       0.655198      -7.147875      12.417902      -6.486331      17.369519           0.000521
          148              C       9.836090       5.555762       9.989960      -0.223351      38.168537 0.44598296E+03  0.10560192E+05                                 9.865192                            7.052956      -0.105551       1.927640                    0.999481      30.388352      87.893542       0.618439       0.418269      -1.062210       0.024112      -0.000399      -0.024041       0.034051      -0.000872       0.045466       0.009325      -0.032016      -0.056407      -0.059261       0.023122       0.036140             12.524042      14.104874      -1.149437      -8.059973       8.588435      -1.872252      14.878817           0.000429
          149              C      11.152570       1.944883      11.770545       0.607604      23.084530 0.24724206E+03  0.50987279E+04                                 7.589377                            5.597825      -0.010390       2.062092                    0.999646      21.897104      60.926931       0.624912       0.475278      -1.019301       0.016613      -0.048866       0.025600       0.057613       0.069100       0.032627       0.072129       0.044049      -0.021400      -0.094488      -0.022534       0.117023              9.605524       7.066754      -3.792801       0.568940      13.729711      -4.541298       8.020108          -0.000316
          150              C      11.659560       5.524106       8.341492       0.607479      23.481732 0.24875440E+03  0.51378869E+04                                 7.689068                            5.617128      -0.014166       2.061048                    0.999650      21.908026      61.010258       0.623452       0.475652      -1.019072       0.023996       0.024758      -0.043700       0.055664       0.021489       0.074665       0.073090      -0.007525       0.006587      -0.093740      -0.022458       0.116197              9.911530       8.733416       1.449896      -5.094349       8.031862      -4.426663      12.969311          -0.000549
          151              C       9.598930      21.725971       3.434809       0.019698      39.615788 0.40788554E+03  0.93577045E+04                                10.027881                            6.657150      -0.008045       2.006761                    0.999224      26.491597      73.171305       0.655248       0.407446      -1.079156      -0.020858       0.007932      -0.044177       0.049493       0.010649       0.002220       0.001617       0.006178      -0.019334      -0.007867      -0.006800       0.014667             13.497518      11.027103       1.130927       5.756421      11.527037      -5.640472      17.938413          -0.001194
          152              C      10.225710      22.849629       2.949765      -0.152154      35.997242 0.44232306E+03  0.10475703E+05                                 9.599662                            7.107915      -0.141188       1.920994                    0.999462      30.042164      87.547267       0.603791       0.428328      -1.053527      -0.008511      -0.007092      -0.010263       0.015102      -0.008738       0.001497       0.038362       0.034516      -0.038509      -0.050905       0.020150       0.030755             11.632188       7.866367       2.581235       0.984271      13.186752      -6.257475      13.843445          -0.001684
          153              C       9.821570      23.391183       1.733494       0.015334      39.716474 0.40687382E+03  0.93179600E+04                                10.039087                            6.636010       0.060888       2.029323                    0.999300      26.385768      72.540959       0.658960       0.405869      -1.081448      -0.023523      -0.032361       0.008509       0.040902      -0.007404       0.013847      -0.001771       0.009102       0.014377      -0.013754      -0.005194       0.018949             13.760407      12.565275       7.566631      -0.410812      16.851074      -5.554480      11.864873          -0.001126
          154              C       8.757980      22.824775       1.078659      -0.225276      38.458350 0.44943947E+03  0.10666382E+05                                 9.910530                            7.084249      -0.123651       1.920632                    0.999347      30.553086      88.573646       0.616329       0.418743      -1.061532       0.021422       0.019506       0.002691       0.029096      -0.045450       0.002359       0.000445       0.017822       0.087323      -0.060906       0.028434       0.032473             12.557941      14.227205       8.013105       1.698371      14.844614      -1.356740       8.602003           0.000551
          155              C       8.111840      21.704518       1.555069       0.279950      34.781241 0.33023206E+03  0.72171447E+04                                 9.344783                            6.117394       0.088939       2.054323                    0.999422      24.259999      66.314333       0.659500       0.424957      -1.063336      -0.037395      -0.019332      -0.033306       0.053678       0.027733       0.013369       0.000403       0.016409      -0.048869      -0.027254      -0.012009       0.039264             12.869245      15.508537       7.428711       5.180385      12.391391       0.697394      10.707805           0.000891
          156              C       8.520820      21.144652       2.767155      -0.257235      38.114741 0.48961057E+03  0.11868345E+05                                 9.872970                            7.415019      -0.082174       1.928830                    0.999634      31.424917      92.000232       0.600014       0.421119      -1.060279       0.027631       0.000853       0.031126       0.041629       0.013573      -0.021641      -0.004125      -0.013293      -0.060385      -0.033240       0.002875       0.030365             11.988345      13.093217       2.691805       6.683983       8.452967      -0.867849      14.418850           0.000751
          157              C      10.103500      21.099130       4.682213       0.601460      23.450674 0.25403639E+03  0.52706641E+04                                 7.658894                            5.665802      -0.021689       2.056408                    0.999563      22.047721      61.387135       0.622986       0.473869      -1.020795       0.019622      -0.021548       0.051772       0.059412      -0.029526      -0.069782       0.076436       0.004114      -0.045029      -0.095939      -0.021698       0.117637              9.678885       7.507188      -0.681924       4.089564       7.841566      -4.452941      13.687900           0.000264
          158              C      10.614120      24.519026       1.140663       0.609380      22.674284 0.24647768E+03  0.50773966E+04                                 7.502230                            5.590214      -0.004673       2.064915                    0.999606      21.852779      60.706422       0.625363       0.475456      -1.019534       0.029998       0.043698      -0.021613       0.057241      -0.072450      -0.017843       0.079569      -0.035664       0.041272      -0.097211      -0.023997       0.121208              9.493107       8.934084       4.731378      -1.228258      11.967229      -4.022732       7.578010           0.000028
          159              C       6.442040      20.059975       1.148773      -0.067493      27.065092 0.35345025E+03  0.79398476E+04                                 8.021176                            6.284388      -0.363950       1.892199                    0.996967      27.821376      79.792232       0.650719       0.419014      -1.055940       0.023300       0.066991      -0.053338       0.088745       0.024730      -0.001992      -0.012846      -0.032517      -0.065846      -0.026561      -0.016334       0.042896             10.287001      13.797671       4.148808       2.949945       8.938049       1.957423       8.125282           0.000058
          160              C       4.666970      20.798790      25.753350      -0.071584      27.183065 0.36296068E+03  0.81985048E+04                                 8.035200                            6.367436      -0.356885       1.893546                    0.997109      27.881302      79.888594       0.647337       0.418891      -1.057214      -0.025456      -0.049441      -0.062648       0.083768       0.000256       0.034144       0.015181       0.025161       0.089642      -0.035097      -0.018513       0.053610             10.222068      13.888610      -2.741967       3.972936       8.113896      -1.656825       8.663698          -0.000068
          161              C       2.923360      21.112211      24.155898       0.284249      33.984127 0.32015300E+03  0.69467034E+04                                 9.202516                            6.026627       0.088985       2.057018                    0.999451      24.054034      65.633770       0.663533       0.425424      -1.062456       0.041259      -0.028017       0.021743       0.054406      -0.011893       0.023948      -0.002994       0.031340      -0.003559      -0.022079      -0.013555       0.035634             12.582220      15.365520      -4.750526       7.103984      10.511688      -0.162067      11.869453          -0.000874
          162              C       2.510750      22.320372      24.696928      -0.254891      38.012875 0.48291675E+03  0.11667133E+05                                 9.854673                            7.366034      -0.084763       1.928977                    0.999689      31.287791      91.478693       0.601711       0.421334      -1.060029      -0.028321       0.027380      -0.003087       0.039513       0.028099       0.009430       0.000473       0.028182       0.059854      -0.041752       0.012605       0.029147             11.975437      12.926431      -6.622876       2.323252      14.767989       1.344249       8.231891          -0.000762
          163              C       1.416910      22.997183      24.176043       0.014935      39.996276 0.40640413E+03  0.93118606E+04                                10.080961                            6.637143      -0.000699       2.009457                    0.999239      26.451126      72.926545       0.657646       0.406477      -1.080191       0.020936      -0.037757      -0.011683       0.044726      -0.002344       0.013172      -0.004466       0.012572       0.004199      -0.010951      -0.006771       0.017722             13.675654      10.592796      -5.169099       0.929039      18.635564       6.625766      11.798603          -0.000124
          164              C       0.744150      22.449351      23.090581      -0.146735      36.220230 0.44131501E+03  0.10444854E+05                                 9.632644                            7.094752      -0.124677       1.927183                    0.999428      29.987612      87.331411       0.605056       0.427717      -1.054005       0.014499      -0.010586       0.007275       0.019370      -0.006452      -0.005531      -0.035255       0.033289      -0.019990      -0.046485       0.021047       0.025438             11.751233       8.107738      -0.740864       2.564103      13.970612       6.699911      13.175349           0.001738
          165              C       1.168860      21.255317      22.535685       0.010048      39.924966 0.40142550E+03  0.91680708E+04                                10.074628                            6.591817       0.029694       2.020368                    0.999256      26.348504      72.489599       0.660688       0.405916      -1.080730       0.027212       0.009739       0.033614       0.044331      -0.011158      -0.004918      -0.000546      -0.002278      -0.020247      -0.011489      -0.003498       0.014988             13.917229      11.964054       0.655148       7.147889      12.418047       6.486379      17.369585          -0.000522
          166              C       2.263910      20.606238      23.070960      -0.223361      38.169353 0.44599279E+03  0.10560492E+05                                 9.865340                            7.053040      -0.105581       1.927625                    0.999481      30.388784      87.895293       0.618434       0.418269      -1.062209      -0.024113       0.000402      -0.024041       0.034052      -0.000876      -0.045463      -0.009320      -0.032018      -0.056412      -0.059259       0.023128       0.036132             12.524251      14.105135      -1.149490       8.060117       8.588583       1.872270      14.879036          -0.000428
          167              C       0.947430      24.217117      24.851545       0.607583      23.084619 0.24724241E+03  0.50987389E+04                                 7.589403                            5.597829      -0.010384       2.062094                    0.999646      21.897190      60.927272       0.624912       0.475278      -1.019301      -0.016608       0.048865       0.025606       0.057613       0.069101      -0.032635      -0.072119       0.044035      -0.021397      -0.094475      -0.022548       0.117022              9.605602       7.066820      -3.792916      -0.568979      13.729879       4.541325       8.020105           0.000285
          168              C       0.440440      20.637894      21.422492       0.607480      23.481725 0.24875428E+03  0.51378847E+04                                 7.689063                            5.617125      -0.014163       2.061048                    0.999650      21.908042      61.010330       0.623453       0.475652      -1.019072      -0.023998      -0.024760      -0.043700       0.055665       0.021485      -0.074666      -0.073090      -0.007525       0.006576      -0.093744      -0.022451       0.116195              9.911525       8.733404       1.449896       5.094337       8.031873       4.426669      12.969296           0.000548
          169              C       2.501070       8.644971       3.434809       0.019710      39.615756 0.40788432E+03  0.93576644E+04                                10.027864                            6.657129      -0.007948       2.006790                    0.999224      26.491550      73.170999       0.655251       0.407444      -1.079158       0.020867       0.007926      -0.044182       0.049501      -0.010642      -0.002218       0.001604       0.006170      -0.019330      -0.007861      -0.006796       0.014657             13.497530      11.027101      -1.130915      -5.756420      11.527064      -5.640529      17.938424           0.000226
          170              C       1.874290       9.768629       2.949765      -0.152133      35.996636 0.44231273E+03  0.10475403E+05                                 9.599564                            7.107826      -0.141095       1.921029                    0.999462      30.041811      87.546170       0.603795       0.428327      -1.053526       0.008511      -0.007078      -0.010261       0.015094       0.008736      -0.001494       0.038343       0.034514      -0.038488      -0.050884       0.020140       0.030744             11.632098       7.866334      -2.581247      -0.984277      13.186637      -6.257417      13.843322          -0.000375
          171              C       2.278430      10.310183       1.733494       0.015319      39.717258 0.40687980E+03  0.93181399E+04                                10.039249                            6.636078       0.060938       2.029334                    0.999300      26.385982      72.541930       0.658954       0.405871      -1.081446       0.023525      -0.032378       0.008514       0.040917       0.007411      -0.013845      -0.001776       0.009105       0.014381      -0.013757      -0.005196       0.018953             13.760700      12.565631      -7.566891       0.410824      16.851422      -5.554568      11.865049          -0.000181
          172              C       3.342020       9.743775       1.078659      -0.225290      38.459183 0.44944853E+03  0.10666665E+05                                 9.910708                            7.084341      -0.123625       1.920636                    0.999347      30.553452      88.575383       0.616321       0.418746      -1.061529      -0.021414       0.019506       0.002691       0.029091       0.045450      -0.002356       0.000446       0.017827       0.087325      -0.060908       0.028437       0.032471             12.558208      14.227571      -8.013323      -1.698430      14.844899      -1.356755       8.602155           0.000868
          173              C       3.988160       8.623518       1.555069       0.279948      34.781256 0.33023090E+03  0.72171165E+04                                 9.344811                            6.117397       0.088955       2.054330                    0.999422      24.259954      66.314310       0.659497       0.424959      -1.063335       0.037398      -0.019331      -0.033305       0.053680      -0.027731      -0.013367       0.000403       0.016410      -0.048871      -0.027252      -0.012010       0.039262             12.869316      15.508654      -7.428775      -5.180412      12.391456       0.697392      10.707839           0.000064
          174              C       3.579180       8.063652       2.767155      -0.257235      38.114456 0.48960578E+03  0.11868191E+05                                 9.872896                            7.414961      -0.082139       1.928841                    0.999634      31.424777      91.999442       0.600020       0.421117      -1.060282      -0.027626       0.000855       0.031126       0.041626      -0.013565       0.021644      -0.004121      -0.013294      -0.060425      -0.033251       0.002889       0.030362             11.988266      13.093133      -2.691772      -6.683934       8.452910      -0.867880      14.418755          -0.000994
          175              C       1.996500       8.018130       4.682213       0.601434      23.451095 0.25404138E+03  0.52707884E+04                                 7.658952                            5.665833      -0.021637       2.056422                    0.999563      22.047933      61.387659       0.622989       0.473865      -1.020798      -0.019648      -0.021536       0.051763       0.059408       0.029541       0.069785       0.076431       0.004086      -0.045000      -0.095927      -0.021719       0.117646              9.678995       7.507201       0.681972      -4.089587       7.841710      -4.453102      13.688073          -0.000541
          176              C       1.485880      11.438026       1.140663       0.609378      22.674438 0.24647912E+03  0.50774327E+04                                 7.502232                            5.590203      -0.004581       2.064943                    0.999606      21.852964      60.706938       0.625368       0.475452      -1.019536      -0.030001       0.043694      -0.021608       0.057237       0.072455       0.017851       0.079565      -0.035694       0.041304      -0.097210      -0.024006       0.121216              9.493140       8.934165      -4.731472       1.228288      11.967264      -4.022730       7.577990           0.000289
          177              C       5.657960       6.978975       1.148773      -0.067491      27.065009 0.35344873E+03  0.79397989E+04                                 8.021153                            6.284371      -0.363939       1.892204                    0.996967      27.821218      79.791509       0.650720       0.419014      -1.055941      -0.023300       0.066991      -0.053336       0.088744      -0.024730       0.001990      -0.012845      -0.032518      -0.065842      -0.026561      -0.016333       0.042894             10.286982      13.797654      -4.148832      -2.949945       8.938038       1.957420       8.125253           0.000031
          178              C       7.433030       7.717790      25.753350      -0.071581      27.182814 0.36295751E+03  0.81984146E+04                                 8.035141                            6.367401      -0.356868       1.893555                    0.997109      27.881140      79.888026       0.647339       0.418890      -1.057215       0.025456      -0.049442      -0.062646       0.083767      -0.000258      -0.034146       0.015186       0.025160       0.089648      -0.035099      -0.018515       0.053614             10.221967      13.888462       2.741901      -3.972855       8.113841      -1.656792       8.663599           0.000035
          179              C       9.176640       8.031211      24.155898       0.284255      33.983700 0.32014886E+03  0.69465932E+04                                 9.202464                            6.026606       0.089015       2.057032                    0.999451      24.053828      65.633177       0.663531       0.425427      -1.062454      -0.041258      -0.028020       0.021744       0.054407       0.011889      -0.023944      -0.002992       0.031336      -0.003552      -0.022075      -0.013553       0.035628             12.582123      15.365393       4.750519      -7.103876      10.511657      -0.162056      11.869320           0.000012
          180              C       9.589250       9.239372      24.696928      -0.254877      38.011946 0.48290272E+03  0.11666712E+05                                 9.854547                            7.365948      -0.084717       1.929001                    0.999689      31.287156      91.476571       0.601712       0.421336      -1.060028       0.028317       0.027380      -0.003079       0.039510      -0.028103      -0.009416       0.000463       0.028184       0.059860      -0.041757       0.012624       0.029132             11.975279      12.926247       6.622811      -2.323176      14.767830       1.344249       8.231760          -0.000987
          181              C      10.683090       9.916183      24.176043       0.014931      39.996228 0.40640263E+03  0.93118243E+04                                10.080997                            6.637161      -0.000669       2.009467                    0.999239      26.451027      72.926431       0.657640       0.406480      -1.080188      -0.020943      -0.037766      -0.011687       0.044737       0.002329      -0.013168      -0.004468       0.012573       0.004236      -0.010955      -0.006762       0.017716             13.675707      10.592819       5.169171      -0.928984      18.635694       6.625810      11.798608          -0.000909
          182              C      11.355850       9.368351      23.090581      -0.146723      36.219800 0.44131002E+03  0.10444699E+05                                 9.632557                            7.094706      -0.124584       1.927212                    0.999429      29.987410      87.330472       0.605059       0.427717      -1.054006      -0.014498      -0.010581       0.007276       0.019367       0.006449       0.005526      -0.035242       0.033274      -0.020003      -0.046468       0.021041       0.025427             11.751093       8.107636       0.740888      -2.564018      13.970488       6.699821      13.175154          -0.000079
          183              C      10.931140       8.174317      22.535685       0.010036      39.924785 0.40142711E+03  0.91681053E+04                                10.074537                            6.591795       0.029847       2.020413                    0.999257      26.348605      72.489573       0.660695       0.405912      -1.080735      -0.027212       0.009738       0.033624       0.044339       0.011154       0.004905      -0.000529      -0.002282      -0.020236      -0.011467      -0.003516       0.014984             13.917027      11.963884      -0.655085      -7.147704      12.417935       6.486257      17.369262           0.001420
          184              C       9.836090       7.525238      23.070960      -0.223368      38.169202 0.44599286E+03  0.10560491E+05                                 9.865304                            7.053037      -0.105528       1.927641                    0.999481      30.388760      87.895151       0.618435       0.418269      -1.062209       0.024113       0.000401      -0.024033       0.034046       0.000883       0.045465      -0.009319      -0.032024      -0.056428      -0.059264       0.023137       0.036127             12.524162      14.105029       1.149517      -8.060000       8.588572       1.872250      14.878885           0.000721
          185              C      11.152570      11.136117      24.851545       0.607579      23.084681 0.24724315E+03  0.50987562E+04                                 7.589390                            5.597815      -0.010312       2.062117                    0.999646      21.897299      60.927517       0.624917       0.475274      -1.019303       0.016618       0.048862       0.025595       0.057609      -0.069102       0.032645      -0.072121       0.044014      -0.021380      -0.094469      -0.022561       0.117030              9.605582       7.066781       3.792897       0.568987      13.729852       4.541348       8.020113           0.000128
          186              C      11.659560       7.556894      21.422492       0.607469      23.482079 0.24875915E+03  0.51380006E+04                                 7.689115                            5.617171      -0.014119       2.061061                    0.999651      21.908012      61.009960       0.623453       0.475650      -1.019075       0.024019      -0.024745      -0.043692       0.055662      -0.021484       0.074679      -0.073091      -0.007540       0.006564      -0.093756      -0.022447       0.116203              9.911568       8.733401      -1.449892      -5.094295       8.031978       4.426733      12.969324          -0.000323
          187              C       9.598930      17.517029      16.515809       0.019713      39.615936 0.40788591E+03  0.93577132E+04                                10.027897                            6.657144      -0.007966       2.006783                    0.999224      26.491634      73.171361       0.655249       0.407445      -1.079157      -0.020869      -0.007928      -0.044184       0.049503      -0.010643       0.002218      -0.001604       0.006170      -0.019330      -0.007862      -0.006796       0.014658             13.497587      11.027114      -1.130897       5.756433      11.527123       5.640592      17.938524          -0.000222
          188              C      10.225710      16.393371      16.030766      -0.152138      35.997137 0.44232002E+03  0.10475609E+05                                 9.599629                            7.107874      -0.141086       1.921026                    0.999462      30.042073      87.546785       0.603795       0.428326      -1.053528      -0.008512       0.007078      -0.010258       0.015092       0.008739       0.001493      -0.038348       0.034510      -0.038483      -0.050888       0.020139       0.030749             11.632195       7.866339      -2.581252       0.984226      13.186799       6.257551      13.843447           0.000400
          189              C       9.821570      15.851817      14.814494       0.015347      39.717194 0.40687839E+03  0.93180960E+04                                10.039226                            6.636054       0.060915       2.029328                    0.999300      26.385938      72.541681       0.658957       0.405870      -1.081447      -0.023527       0.032377       0.008512       0.040918       0.007414       0.013843       0.001774       0.009104       0.014391      -0.013761      -0.005191       0.018952             13.760704      12.565556      -7.566893      -0.410908      16.851502       5.554666      11.865055           0.000159
          190              C       8.757980      16.418225      14.159659      -0.225283      38.458991 0.44944590E+03  0.10666582E+05                                 9.910661                            7.084310      -0.123634       1.920634                    0.999347      30.553357      88.574883       0.616324       0.418744      -1.061531       0.021416      -0.019509       0.002690       0.029094       0.045454       0.002353      -0.000449       0.017827       0.087322      -0.060911       0.028440       0.032471             12.558161      14.227475      -8.013306       1.698363      14.844902       1.356805       8.602107          -0.000835
          191              C       8.111840      17.538482      14.636069       0.279948      34.781389 0.33023246E+03  0.72171570E+04                                 9.344815                            6.117400       0.088959       2.054328                    0.999422      24.260032      66.314484       0.659499       0.424957      -1.063336      -0.037398       0.019331      -0.033306       0.053680      -0.027733       0.013369      -0.000403       0.016411      -0.048868      -0.027254      -0.012010       0.039264             12.869322      15.508641      -7.428783       5.180389      12.391489      -0.697369      10.707837          -0.000058
          192              C       8.520820      18.098348      15.848155      -0.257244      38.115119 0.48961571E+03  0.11868497E+05                                 9.873016                            7.415044      -0.082148       1.928833                    0.999634      31.425133      92.000883       0.600015       0.421118      -1.060281       0.027626      -0.000857       0.031127       0.041627      -0.013569      -0.021643       0.004123      -0.013295      -0.060420      -0.033249       0.002884       0.030365             11.988421      13.093293      -2.691802       6.684027       8.453018       0.867904      14.418951           0.001008
          193              C      10.103500      18.143870      17.763213       0.601439      23.451174 0.25404201E+03  0.52708052E+04                                 7.658974                            5.665843      -0.021644       2.056419                    0.999563      22.047952      61.387742       0.622988       0.473865      -1.020797       0.019647       0.021535       0.051765       0.059409       0.029541      -0.069784      -0.076430       0.004086      -0.044997      -0.095926      -0.021720       0.117646              9.679035       7.507226       0.681980       4.089611       7.841740       4.453128      13.688139           0.000545
          194              C      10.614120      14.723974      14.221663       0.609351      22.674855 0.24648343E+03  0.50775409E+04                                 7.502317                            5.590243      -0.004586       2.064938                    0.999606      21.853154      60.707482       0.625368       0.475450      -1.019538       0.030011      -0.043696      -0.021606       0.057243       0.072445      -0.017861      -0.079564      -0.035696       0.041285      -0.097194      -0.024020       0.121214              9.493294       8.934246      -4.731567      -1.228351      11.967509       4.022877       7.578127          -0.000260
          195              C       6.442040      19.183025      14.229773      -0.067493      27.065115 0.35345016E+03  0.79398402E+04                                 8.021172                            6.284382      -0.363938       1.892204                    0.996967      27.821294      79.791813       0.650720       0.419014      -1.055941       0.023300      -0.066992      -0.053336       0.088744      -0.024729      -0.001989       0.012844      -0.032516      -0.065837      -0.026560      -0.016332       0.042892             10.287013      13.797701      -4.148852       2.949968       8.938072      -1.957427       8.125266          -0.000027
          196              C       4.666970      18.444210      12.672350      -0.071584      27.183016 0.36296040E+03  0.81984906E+04                                 8.035183                            6.367432      -0.356869       1.893553                    0.997109      27.881170      79.887984       0.647338       0.418891      -1.057215      -0.025456       0.049440      -0.062646       0.083767      -0.000257       0.034146      -0.015184       0.025159       0.089645      -0.035099      -0.018514       0.053612             10.222033      13.888555       2.741961       3.972926       8.113878       1.656818       8.663667          -0.000026
          197              C       2.923360      18.130789      11.074898       0.284257      33.983844 0.32015012E+03  0.69466242E+04                                 9.202469                            6.026604       0.088995       2.057023                    0.999451      24.053904      65.633312       0.663534       0.425425      -1.062456       0.041259       0.028018       0.021743       0.054406       0.011890       0.023945       0.002993       0.031338      -0.003552      -0.022076      -0.013554       0.035630             12.582138      15.365407       4.750539       7.103882      10.511677       0.162067      11.869330          -0.000009
          198              C       2.510750      16.922628      11.615928      -0.254875      38.011887 0.48290168E+03  0.11666663E+05                                 9.854475                            7.365896      -0.084697       1.929003                    0.999689      31.287231      91.476260       0.601720       0.421331      -1.060032      -0.028314      -0.027381      -0.003082       0.039508      -0.028107       0.009413      -0.000460       0.028187       0.059856      -0.041761       0.012630       0.029131             11.975196      12.926153       6.622789       2.323134      14.767757      -1.344235       8.231679           0.001010
          199              C       1.416910      16.245817      11.095043       0.014963      39.995854 0.40639856E+03  0.93116965E+04                                10.080895                            6.637100      -0.000689       2.009462                    0.999239      26.450891      72.925635       0.657648       0.406477      -1.080191       0.020940       0.037764      -0.011689       0.044735       0.002327       0.013164       0.004473       0.012579       0.004233      -0.010957      -0.006759       0.017715             13.675582      10.592750       5.169206       0.928927      18.635570      -6.625711      11.798426           0.000891
          200              C       0.744150      16.793649      10.009581      -0.146711      36.219272 0.44130296E+03  0.10444477E+05                                 9.632420                            7.094619      -0.124578       1.927216                    0.999429      29.987158      87.329141       0.605067       0.427713      -1.054009       0.014498       0.010578       0.007275       0.019365       0.006445      -0.005531       0.035246       0.033275      -0.019998      -0.046472       0.021041       0.025430             11.750919       8.107515       0.740931       2.563925      13.970336      -6.699709      13.174907           0.000107
          201              C       1.168860      17.987683       9.454685       0.010037      39.924804 0.40142798E+03  0.91681235E+04                                10.074505                            6.591781       0.029849       2.020411                    0.999257      26.348661      72.489549       0.660700       0.405909      -1.080737       0.027215      -0.009739       0.033624       0.044340       0.011155      -0.004904       0.000528      -0.002281      -0.020236      -0.011467      -0.003518       0.014985             13.916970      11.963831      -0.655054       7.147644      12.417913      -6.486224      17.369165          -0.001414
          202              C       2.263910      18.636762       9.989960      -0.223377      38.169781 0.44600042E+03  0.10560712E+05                                 9.865377                            7.053081      -0.105544       1.927630                    0.999481      30.389123      87.896306       0.618436       0.418267      -1.062211      -0.024111      -0.000406      -0.024036       0.034048       0.000885      -0.045464       0.009315      -0.032023      -0.056423      -0.059263       0.023140       0.036123             12.524266      14.105149       1.149530       8.060080       8.588630      -1.872261      14.879017          -0.000711
          203              C       0.947430      15.025883      11.770545       0.607553      23.085005 0.24724669E+03  0.50988422E+04                                 7.589432                            5.597833      -0.010311       2.062114                    0.999646      21.897458      60.927832       0.624920       0.475270      -1.019306      -0.016615      -0.048865       0.025604       0.057614      -0.069102      -0.032654       0.072110       0.044000      -0.021378      -0.094452      -0.022576       0.117028              9.605666       7.066862       3.793009      -0.569019      13.730012      -4.541374       8.020123          -0.000100
          204              C       0.440440      18.605106       8.341492       0.607474      23.482101 0.24875969E+03  0.51380130E+04                                 7.689106                            5.617171      -0.014125       2.061058                    0.999651      21.908030      61.009960       0.623454       0.475649      -1.019076      -0.024018       0.024744      -0.043694       0.055662      -0.021484      -0.074680       0.073091      -0.007539       0.006564      -0.093757      -0.022447       0.116204              9.911545       8.733389      -1.449876       5.094271       8.031965      -4.426710      12.969280           0.000326
          205              C       9.598930      21.725971       9.646191       0.019704      39.615397 0.40788179E+03  0.93575957E+04                                10.027821                            6.657125      -0.008034       2.006767                    0.999224      26.491440      73.170747       0.655248       0.407446      -1.079156      -0.020858       0.007933       0.044176       0.049492       0.010648      -0.002216      -0.001621       0.006176      -0.019341      -0.007865      -0.006803       0.014668             13.497414      11.027042       1.130913      -5.756398      11.526928       5.640395      17.938271          -0.001197
          206              C      10.225710      22.849629      10.131234      -0.152149      35.996814 0.44231814E+03  0.10475555E+05                                 9.599578                            7.107871      -0.141175       1.921001                    0.999462      30.041962      87.546473       0.603793       0.428327      -1.053527      -0.008513      -0.007092       0.010263       0.015102      -0.008738      -0.001499      -0.038361       0.034517      -0.038498      -0.050904       0.020151       0.030754             11.632055       7.866316       2.581203      -0.984294      13.186574       6.257345      13.843276          -0.001685
          207              C       9.821570      23.391183      11.347506       0.015319      39.716592 0.40687628E+03  0.93180318E+04                                10.039104                            6.636032       0.060912       2.029329                    0.999300      26.385860      72.541303       0.658959       0.405869      -1.081448      -0.023522      -0.032361      -0.008512       0.040902      -0.007398      -0.013846       0.001773       0.009101       0.014367      -0.013747      -0.005199       0.018946             13.760394      12.565342       7.566646       0.410754      16.851021       5.554376      11.864820          -0.001149
          208              C       8.757980      22.824775      12.002341      -0.225286      38.459008 0.44944826E+03  0.10666651E+05                                 9.910670                            7.084340      -0.123646       1.920630                    0.999347      30.553388      88.575010       0.616321       0.418746      -1.061530       0.021420       0.019503      -0.002694       0.029093      -0.045446      -0.002365      -0.000442       0.017822       0.087333      -0.060905       0.028431       0.032474             12.558119      14.227450       8.013239      -1.698433      14.844803       1.356704       8.602104           0.000553
          209              C       8.111840      21.704518      11.525931       0.279952      34.781203 0.33023108E+03  0.72171237E+04                                 9.344807                            6.117406       0.088937       2.054324                    0.999422      24.259955      66.314388       0.659496       0.424960      -1.063334      -0.037394      -0.019330       0.033306       0.053677       0.027732      -0.013368      -0.000403       0.016406      -0.048871      -0.027253      -0.012010       0.039262             12.869280      15.508603       7.428737      -5.180420      12.391410      -0.697423      10.707828           0.000888
          210              C       8.520820      21.144652      10.313845      -0.257227      38.114186 0.48960267E+03  0.11868101E+05                                 9.872879                            7.414963      -0.082148       1.928843                    0.999634      31.424567      91.998897       0.600017       0.421120      -1.060280       0.027630       0.000850      -0.031126       0.041629       0.013569       0.021643       0.004122      -0.013294      -0.060382      -0.033241       0.002881       0.030360             11.988223      13.093083       2.691760      -6.683922       8.452872       0.867833      14.418716           0.000749
          211              C      10.103500      21.099130       8.398787       0.601460      23.450556 0.25403534E+03  0.52706357E+04                                 7.658861                            5.665786      -0.021684       2.056411                    0.999563      22.047672      61.386922       0.622988       0.473868      -1.020795       0.019621      -0.021547      -0.051772       0.059410      -0.029530       0.069781      -0.076435       0.004113      -0.045019      -0.095936      -0.021703       0.117639              9.678826       7.507156      -0.681912      -4.089533       7.841521       4.452896      13.687801           0.000262
          212              C      10.614120      24.519026      11.940337       0.609402      22.674146 0.24647653E+03  0.50773670E+04                                 7.502199                            5.590204      -0.004677       2.064914                    0.999606      21.852700      60.706170       0.625363       0.475457      -1.019533       0.029992       0.043700       0.021617       0.057240      -0.072459       0.017835      -0.079569      -0.035662       0.041290      -0.097223      -0.023985       0.121208              9.493032       8.934089       4.731345       1.228205      11.967098       4.022614       7.577910           0.000047
          213              C       6.442040      20.059975      11.932227      -0.067492      27.064982 0.35344875E+03  0.79398055E+04                                 8.021151                            6.284374      -0.363944       1.892202                    0.996967      27.821296      79.791960       0.650720       0.419014      -1.055940       0.023300       0.066990       0.053339       0.088744       0.024731       0.001993       0.012848      -0.032520      -0.065848      -0.026563      -0.016336       0.042899             10.286962      13.797616       4.148787      -2.949909       8.938020      -1.957407       8.125249           0.000056
          214              C       4.666970      20.798790      13.489650      -0.071582      27.182938 0.36295888E+03  0.81984606E+04                                 8.035180                            6.367420      -0.356891       1.893545                    0.997109      27.881325      79.888861       0.647337       0.418891      -1.057213      -0.025456      -0.049442       0.062648       0.083769       0.000258      -0.034144      -0.015182       0.025162       0.089647      -0.035098      -0.018514       0.053612             10.222029      13.888545      -2.741924      -3.972881       8.113878       1.656807       8.663663          -0.000069
          215              C       2.923360      21.112211      15.087102       0.284251      33.983915 0.32015150E+03  0.69466618E+04                                 9.202479                            6.026615       0.089005       2.057026                    0.999451      24.053949      65.633468       0.663534       0.425425      -1.062456       0.041259      -0.028017      -0.021743       0.054406      -0.011893      -0.023946       0.002993       0.031338      -0.003556      -0.022078      -0.013554       0.035632             12.582147      15.365416      -4.750468      -7.103947      10.511614       0.162054      11.869412          -0.000876
          216              C       2.510750      22.320372      14.546072      -0.254890      38.012733 0.48291574E+03  0.11667108E+05                                 9.854663                            7.366038      -0.084770       1.928977                    0.999689      31.287719      91.478623       0.601709       0.421335      -1.060028      -0.028322       0.027379       0.003089       0.039514       0.028096      -0.009433      -0.000474       0.028183       0.059860      -0.041750       0.012601       0.029149             11.975399      12.926375      -6.622811      -2.323260      14.767919      -1.344259       8.231904          -0.000761
          217              C       1.416910      22.997183      15.066957       0.014919      39.996272 0.40640598E+03  0.93119109E+04                                10.080940                            6.637150      -0.000675       2.009462                    0.999239      26.451209      72.926735       0.657647       0.406476      -1.080192       0.020940      -0.037759       0.011681       0.044729      -0.002346      -0.013172       0.004460       0.012564       0.004204      -0.010945      -0.006774       0.017719             13.675569      10.592715      -5.168977      -0.929075      18.635383      -6.625738      11.798607          -0.000143
          218              C       0.744150      22.449351      16.152419      -0.146738      36.220208 0.44131629E+03  0.10444878E+05                                 9.632607                            7.094746      -0.124649       1.927189                    0.999428      29.987634      87.331075       0.605059       0.427716      -1.054007       0.014502      -0.010588      -0.007271       0.019372      -0.006451       0.005527       0.035257       0.033290      -0.019978      -0.046486       0.021045       0.025441             11.751152       8.107683      -0.740783      -2.564124      13.970447      -6.699863      13.175327           0.001742
          219              C       1.168860      21.255317      16.707315       0.010057      39.924512 0.40142115E+03  0.91679459E+04                                10.074563                            6.591789       0.029690       2.020369                    0.999256      26.348325      72.488993       0.660688       0.405917      -1.080730       0.027212       0.009741      -0.033613       0.044331      -0.011157       0.004923       0.000550      -0.002280      -0.020248      -0.011496      -0.003492       0.014988             13.917117      11.963974       0.655188      -7.147871      12.417883      -6.486309      17.369494          -0.000523
          220              C       2.263910      20.606238      16.172040      -0.223353      38.168783 0.44598603E+03  0.10560284E+05                                 9.865240                            7.052986      -0.105553       1.927637                    0.999481      30.388463      87.893966       0.618437       0.418269      -1.062210      -0.024110       0.000401       0.024043       0.034052      -0.000873       0.045466       0.009324      -0.032014      -0.056403      -0.059261       0.023122       0.036139             12.524108      14.104967      -1.149446      -8.060032       8.588460      -1.872247      14.878897          -0.000428
          221              C       0.947430      24.217117      14.391455       0.607605      23.084486 0.24724156E+03  0.50987157E+04                                 7.589369                            5.597820      -0.010387       2.062093                    0.999646      21.897097      60.926930       0.624912       0.475278      -1.019301      -0.016613       0.048866      -0.025600       0.057612       0.069100       0.032627       0.072128       0.044048      -0.021397      -0.094488      -0.022535       0.117023              9.605511       7.066755      -3.792808       0.568940      13.729693      -4.541277       8.020085           0.000306
          222              C       0.440440      20.637894      17.820508       0.607481      23.481691 0.24875402E+03  0.51378770E+04                                 7.689058                            5.617123      -0.014167       2.061049                    0.999650      21.908006      61.010183       0.623453       0.475652      -1.019072      -0.023996      -0.024759       0.043701       0.055665       0.021489       0.074665       0.073090      -0.007524       0.006585      -0.093740      -0.022457       0.116197              9.911508       8.733402       1.449888      -5.094333       8.031845      -4.426644      12.969278           0.000548
          223              C       2.501070       4.436029      22.727191       0.019700      39.615610 0.40788391E+03  0.93576527E+04                                10.027839                            6.657128      -0.008024       2.006768                    0.999224      26.491527      73.170931       0.655250       0.407445      -1.079158       0.020858      -0.007931       0.044176       0.049492       0.010650       0.002219       0.001618       0.006179      -0.019337      -0.007867      -0.006801       0.014669             13.497451      11.027092       1.130966       5.756390      11.526999      -5.640405      17.938263           0.001198
          224              C       1.874290       3.312371      23.212234      -0.152140      35.996439 0.44231198E+03  0.10475380E+05                                 9.599522                            7.107821      -0.141182       1.921003                    0.999462      30.041763      87.545977       0.603795       0.428327      -1.053527       0.008509       0.007091       0.010266       0.015102      -0.008741       0.001495       0.038360       0.034519      -0.038511      -0.050905       0.020147       0.030757             11.632006       7.866334       2.581275       0.984271      13.186551      -6.257278      13.843134           0.001664
          225              C       2.278430       2.770817      24.428506       0.015337      39.716431 0.40687351E+03  0.93179503E+04                                10.039076                            6.636005       0.060901       2.029327                    0.999300      26.385761      72.540908       0.658961       0.405868      -1.081449       0.023518       0.032363      -0.008514       0.040901      -0.007400       0.013847      -0.001768       0.009106       0.014363      -0.013752      -0.005195       0.018947             13.760394      12.565412       7.566735      -0.410784      16.851047      -5.554331      11.864721           0.001164
          226              C       3.342020       3.337225      25.083341      -0.225289      38.459337 0.44945262E+03  0.10666768E+05                                 9.910718                            7.084375      -0.123639       1.920629                    0.999347      30.553467      88.574934       0.616321       0.418746      -1.061531      -0.021418      -0.019504      -0.002694       0.029092      -0.045450       0.002363       0.000442       0.017824       0.087326      -0.060908       0.028431       0.032477             12.558202      14.227627       8.013372       1.698439      14.844911      -1.356637       8.602067          -0.000577
          227              C       3.988160       4.457482      24.606931       0.279954      34.781292 0.33023166E+03  0.72171405E+04                                 9.344827                            6.117413       0.088924       2.054319                    0.999422      24.259985      66.314521       0.659495       0.424960      -1.063333       0.037395       0.019329       0.033306       0.053677       0.027732       0.013369       0.000404       0.016408      -0.048872      -0.027253      -0.012010       0.039263             12.869329      15.508707       7.428783       5.180475      12.391427       0.697472      10.707851          -0.000889
          228              C       3.579180       5.017348      23.394845      -0.257230      38.114498 0.48960687E+03  0.11868229E+05                                 9.872919                            7.414983      -0.082157       1.928837                    0.999634      31.424784      91.999646       0.600017       0.421118      -1.060280      -0.027630      -0.000853      -0.031127       0.041629       0.013571      -0.021642      -0.004125      -0.013292      -0.060384      -0.033241       0.002877       0.030364             11.988286      13.093180       2.691803       6.683963       8.452920      -0.867822      14.418759          -0.000753
          229              C       1.996500       5.062870      21.479787       0.601458      23.450521 0.25403499E+03  0.52706262E+04                                 7.658841                            5.665774      -0.021678       2.056412                    0.999563      22.047689      61.386938       0.622990       0.473867      -1.020796      -0.019622       0.021548      -0.051771       0.059410      -0.029527      -0.069781       0.076435       0.004114      -0.045027      -0.095938      -0.021699       0.117637              9.678802       7.507130      -0.681912       4.089517       7.841516      -4.452900      13.687760          -0.000263
          230              C       1.485880       1.642974      25.021337       0.609380      22.674349 0.24647844E+03  0.50774137E+04                                 7.502236                            5.590217      -0.004662       2.064918                    0.999606      21.852782      60.706346       0.625364       0.475455      -1.019535      -0.029987      -0.043702       0.021624       0.057242      -0.072456      -0.017843       0.079563      -0.035674       0.041291      -0.097214      -0.023994       0.121208              9.493112       8.934209       4.731460      -1.228236      11.967209      -4.022632       7.577919          -0.000076
          231              C       5.657960       6.102025      25.013227      -0.067493      27.065063 0.35344964E+03  0.79398332E+04                                 8.021171                            6.284381      -0.363944       1.892201                    0.996967      27.821379      79.792329       0.650719       0.419014      -1.055940      -0.023300      -0.066992       0.053338       0.088745       0.024729      -0.001992      -0.012845      -0.032518      -0.065848      -0.026561      -0.016335       0.042896             10.287002      13.797682       4.148808       2.949940       8.938047       1.957427       8.125277          -0.000055
          232              C       7.433030       5.363210       0.408650      -0.071583      27.183049 0.36296051E+03  0.81984995E+04                                 8.035201                            6.367438      -0.356880       1.893549                    0.997109      27.881244      79.888408       0.647336       0.418891      -1.057214       0.025456       0.049440       0.062647       0.083768       0.000256       0.034145       0.015182       0.025159       0.089642      -0.035098      -0.018513       0.053610             10.222071      13.888614      -2.741994       3.972933       8.113886      -1.656815       8.663713           0.000065
          233              C       9.176640       5.049789       2.006102       0.284247      33.984048 0.32015262E+03  0.69466893E+04                                 9.202482                            6.026612       0.088997       2.057021                    0.999451      24.054016      65.633578       0.663536       0.425423      -1.062458      -0.041259       0.028018      -0.021743       0.054407      -0.011893       0.023947      -0.002993       0.031340      -0.003556      -0.022080      -0.013554       0.035634             12.582161      15.365404      -4.750473       7.103939      10.511652      -0.162033      11.869428           0.000876
          234              C       9.589250       3.841628       1.465072      -0.254883      38.012292 0.48290877E+03  0.11666891E+05                                 9.854568                            7.365968      -0.084782       1.928976                    0.999689      31.287484      91.477575       0.601714       0.421333      -1.060030       0.028325      -0.027381       0.003085       0.039516       0.028100       0.009427       0.000471       0.028183       0.059858      -0.041753       0.012609       0.029144             11.975295      12.926192      -6.622728       2.323196      14.767846       1.344320       8.231847           0.000744
          235              C      10.683090       3.164817       1.985957       0.014932      39.996236 0.40640430E+03  0.93118616E+04                                10.080936                            6.637133      -0.000700       2.009456                    0.999239      26.451147      72.926495       0.657648       0.406475      -1.080192      -0.020941       0.037759       0.011677       0.044728      -0.002340       0.013172      -0.004461       0.012567       0.004210      -0.010949      -0.006770       0.017719             13.675611      10.592642      -5.168932       0.929040      18.635491       6.625879      11.798700           0.000157
          236              C      11.355850       3.712649       3.071419      -0.146746      36.220775 0.44132323E+03  0.10445084E+05                                 9.632716                            7.094811      -0.124672       1.927177                    0.999429      29.987913      87.332075       0.605055       0.427717      -1.054006      -0.014499       0.010589      -0.007272       0.019372      -0.006452      -0.005528      -0.035258       0.033290      -0.019985      -0.046488       0.021047       0.025441             11.751322       8.107736      -0.740762       2.564140      13.970685       6.700036      13.175544          -0.001761
          237              C      10.931140       4.906683       3.626315       0.010049      39.924926 0.40142478E+03  0.91680519E+04                                10.074630                            6.591816       0.029674       2.020362                    0.999256      26.348485      72.489586       0.660687       0.405917      -1.080730      -0.027212      -0.009740      -0.033615       0.044332      -0.011157      -0.004919      -0.000547      -0.002279      -0.020246      -0.011491      -0.003496       0.014987             13.917248      11.964051       0.655217       7.147937      12.418016       6.486416      17.369677           0.000523
          238              C       9.836090       5.555762       3.091040      -0.223363      38.169411 0.44599373E+03  0.10560519E+05                                 9.865356                            7.053054      -0.105586       1.927623                    0.999481      30.388794      87.895344       0.618433       0.418270      -1.062208       0.024113      -0.000401       0.024041       0.034052      -0.000876      -0.045464      -0.009321      -0.032017      -0.056412      -0.059260       0.023127       0.036133             12.524279      14.105146      -1.149456       8.060152       8.588579       1.872295      14.879112           0.000430
          239              C      11.152570       1.944883       1.310455       0.607580      23.084748 0.24724392E+03  0.50987753E+04                                 7.589427                            5.597844      -0.010383       2.062094                    0.999646      21.897205      60.927249       0.624912       0.475277      -1.019301       0.016619      -0.048867      -0.025595       0.057614       0.069095      -0.032635      -0.072126       0.044039      -0.021418      -0.094478      -0.022545       0.117023              9.605627       7.066761      -3.792817      -0.568965      13.729890       4.541435       8.020230          -0.000332
          240              C      11.659560       5.524106       4.739508       0.607479      23.481853 0.24875534E+03  0.51379120E+04                                 7.689103                            5.617143      -0.014170       2.061046                    0.999650      21.908059      61.010411       0.623451       0.475653      -1.019072       0.023998       0.024760       0.043700       0.055665       0.021486      -0.074666      -0.073090      -0.007525       0.006579      -0.093743      -0.022453       0.116196              9.911598       8.733470       1.449920       5.094401       8.031910       4.426710      12.969413          -0.000549
          241              C       5.543010      19.621500       0.000000       0.080792      35.904246 0.43248052E+03  0.10159294E+05                                10.032638                            7.294924      -0.746859       1.796634                    0.996636      26.516811      76.322962       0.565071       0.461430      -1.036732      -0.002849      -0.000000      -0.000001       0.002849       0.000001       0.000000      -0.001647      -0.015985       0.011501      -0.009909       0.002962       0.006947             13.926925      20.122935      -0.000029       0.000023      11.013530       0.201572      10.644310          -0.000009
          242              C       6.556990       6.540500      13.081000       0.080793      35.904268 0.43248042E+03  0.10159292E+05                                10.032645                            7.294925      -0.746861       1.796633                    0.996636      26.516822      76.323025       0.565070       0.461431      -1.036731       0.002848       0.000000      -0.000000       0.002848       0.000001      -0.000001       0.001646      -0.015985       0.011501      -0.009909       0.002963       0.006946             13.926943      20.122967      -0.000006       0.000017      11.013545      -0.201586      10.644316           0.000010
          243              C       6.556990       6.540500       0.000000       0.080792      35.904258 0.43248039E+03  0.10159290E+05                                10.032643                            7.294924      -0.746860       1.796634                    0.996636      26.516814      76.322982       0.565071       0.461431      -1.036732       0.002849       0.000000       0.000000       0.002849       0.000001       0.000001      -0.001646      -0.015985       0.011501      -0.009909       0.002963       0.006946             13.926940      20.122970      -0.000024       0.000025      11.013534       0.201584      10.644317           0.000010
          244              C       5.543010      19.621500      13.081000       0.080793      35.904256 0.43248050E+03  0.10159294E+05                                10.032640                            7.294924      -0.746860       1.796633                    0.996636      26.516816      76.323002       0.565071       0.461431      -1.036732      -0.002848      -0.000001      -0.000000       0.002848       0.000000      -0.000002       0.001647      -0.015985       0.011501      -0.009909       0.002962       0.006947             13.926929      20.122940      -0.000036       0.000016      11.013537      -0.201568      10.644309          -0.000009
          245              O      11.153780      17.628740      20.984017      -0.537989      32.438817 0.49037143E+03  0.11520731E+05                                 8.106269                            6.807336       0.366222       2.157280                    0.999249      27.403934      71.221544       0.735683       0.354373      -1.142640      -0.021907       0.000969       0.009894       0.024057       0.018220      -0.008058       0.045861       0.062082      -0.000458      -0.067788       0.029739       0.038049              9.523903       9.279469       0.903258      -4.813752       6.642558      -1.784009      12.649682           0.057626
          246              O       9.558516      19.193228      21.036864      -0.541113      31.369221 0.48655716E+03  0.11418301E+05                                 7.911583                            6.792439       0.391101       2.164205                    0.999099      27.541660      71.733632       0.733989       0.355589      -1.140714       0.007683      -0.020992       0.008797       0.024022       0.017704       0.050019      -0.009126      -0.072703       0.004076      -0.074943       0.034456       0.040487              8.970748       6.521404       0.426874      -1.296646       9.050316      -4.295053      11.340524          -0.053789
          247              O      11.695860      14.459214      24.478999      -0.523031      30.605165 0.46556854E+03  0.10804955E+05                                 7.783338                            6.644306       0.389101       2.172775                    0.999144      27.004448      69.923119       0.742198       0.355588      -1.140823      -0.019991       0.006398      -0.005575       0.021717       0.004837       0.011959       0.054022       0.034062      -0.072313      -0.069779       0.022288       0.047491              8.920050      10.396296      -4.439098       0.784113      10.091112      -1.310359       6.272741          -0.050042
          248              O      10.133992      14.201780      26.063108      -0.533655      30.877802 0.47176410E+03  0.10985090E+05                                 7.831210                            6.680948       0.383625       2.165939                    0.999094      27.283206      70.764242       0.741387       0.354799      -1.141445       0.001444       0.011647      -0.014990       0.019038       0.036227       0.013098      -0.005976      -0.064027       0.099085      -0.066932       0.031829       0.035103              9.015397       6.904250      -1.972717       1.101956      11.240394      -4.211007       8.901548           0.058923
          249              O       7.138758      18.038176      25.386820      -0.190377      31.334524 0.31361021E+03  0.65599865E+04                                 8.000184                            5.372528       0.477609       2.284763                    0.999454      21.998543      53.178697       0.848389       0.345142      -1.155270       0.011219       0.113074      -0.148535       0.187014      -0.130710      -0.029360       0.011471      -0.015191      -0.228693      -0.101120      -0.071200       0.172321             11.350559      15.701092      -8.050917      -4.931597      11.000437       3.083226       7.350148           0.000082
          250              O       3.936735      18.870127       1.550099      -0.193640      30.960958 0.31376007E+03  0.65607713E+04                                 7.931793                            5.372534       0.473903       2.284982                    0.999434      21.977042      53.034418       0.849096       0.344978      -1.155959      -0.015837      -0.145290      -0.106704       0.180957       0.022318      -0.134465       0.001237       0.114143       0.113203      -0.105971      -0.067360       0.173332             11.177899      15.957598       4.711607      -7.817545       7.124913      -2.737660      10.451185           0.000113
          251              O       1.513831      14.679498       0.260050      -0.535787      31.602559 0.48278466E+03  0.11307532E+05                                 7.965128                            6.771688       0.373392       2.162663                    0.999090      27.319963      71.081969       0.734210       0.356182      -1.140261      -0.005345       0.008209       0.022753       0.024772      -0.056904       0.020157       0.005096      -0.013225       0.097000      -0.076599       0.028418       0.048181              9.148768       6.239465       1.060053       0.271382      11.689034       4.592742       9.517804          -0.050418
          252              O      12.035749      14.438546       1.817736      -0.537590      31.165443 0.47767063E+03  0.11146092E+05                                 7.864454                            6.706792       0.427332       2.178037                    0.999176      27.327547      70.721921       0.743326       0.353128      -1.143940       0.016027       0.015300      -0.002008       0.022248       0.015291       0.016771      -0.039893       0.023941      -0.119791      -0.067444       0.027878       0.039566              9.081762       8.437527       4.143768       0.647799      12.362844       1.664791       6.444916           0.062119
          253              O      11.474672      18.085791       5.162547      -0.529635      30.664958 0.47186359E+03  0.10986426E+05                                 7.790485                            6.684076       0.403022       2.173420                    0.999125      27.224046      70.574918       0.740915       0.355057      -1.141400       0.021854       0.004537      -0.006740       0.023316      -0.015996      -0.007839      -0.049156       0.072181       0.013253      -0.073448       0.034535       0.038913              8.907989       9.662309      -0.731080      -4.346450       6.258866       1.350578      10.802793          -0.056911
          254              O       0.928070      19.687428       5.185570      -0.548562      33.065814 0.50342148E+03  0.11911057E+05                                 8.234600                            6.914635       0.313651       2.138040                    0.998929      27.634346      72.189177       0.726858       0.356154      -1.140652      -0.005199      -0.022293      -0.010982       0.025389      -0.016312       0.047266       0.005249      -0.074149       0.025129      -0.072472       0.032275       0.040197              9.711442       6.841229      -1.325867      -2.153213       9.914096       4.903053      12.379002           0.055585
          255              O       0.946220       8.533260       7.903017      -0.537982      32.439035 0.49037473E+03  0.11520834E+05                                 8.106332                            6.807380       0.366238       2.157287                    0.999249      27.403889      71.221631       0.735677       0.354375      -1.142638       0.021905      -0.000966       0.009891       0.024054       0.018219       0.008058      -0.045861       0.062082      -0.000461      -0.067788       0.029739       0.038049              9.523992       9.279539       0.903266       4.813808       6.642611       1.784047      12.649827          -0.057601
          256              O       2.541484       6.968772       7.955864      -0.541112      31.369536 0.48656302E+03  0.11418476E+05                                 7.911641                            6.792485       0.391082       2.164198                    0.999099      27.541774      71.734109       0.733985       0.355590      -1.140714      -0.007683       0.020993       0.008792       0.024022       0.017705      -0.050021       0.009128      -0.072704       0.004072      -0.074946       0.034458       0.040487              8.970821       6.521457       0.426882       1.296678       9.050375       4.295098      11.340632           0.053782
          257              O       0.404140      11.702786      11.397999      -0.523017      30.605372 0.46556670E+03  0.10804910E+05                                 7.783429                            6.644324       0.389099       2.172784                    0.999144      27.003980      69.922072       0.742191       0.355591      -1.140819       0.019972      -0.006375      -0.005557       0.021689       0.004833      -0.011958      -0.054024       0.034066      -0.072328      -0.069784       0.022295       0.047489              8.920226      10.396498      -4.439310      -0.784205      10.091365       1.310467       6.272815           0.049952
          258              O       1.966008      11.960220      12.982108      -0.533639      30.876359 0.47174028E+03  0.10984373E+05                                 7.830850                            6.680694       0.383600       2.165930                    0.999094      27.283094      70.762931       0.741417       0.354790      -1.141455      -0.001463      -0.011646      -0.015001       0.019047       0.036232      -0.013093       0.005975      -0.064021       0.099085      -0.066933       0.031831       0.035102              9.014903       6.903926      -1.972527      -1.101819      11.239674       4.210699       8.901108          -0.058812
          259              O       4.961242       8.123824      12.305820      -0.190376      31.334558 0.31361056E+03  0.65599952E+04                                 8.000184                            5.372527       0.477602       2.284759                    0.999454      21.998577      53.178771       0.848390       0.345142      -1.155270      -0.011219      -0.113072      -0.148537       0.187015      -0.130710       0.029360      -0.011470      -0.015193      -0.228697      -0.101121      -0.071201       0.172322             11.350561      15.701090      -8.050904       4.931620      11.000423      -3.083238       7.350171          -0.000076
          260              O       8.163265       7.291873      14.631098      -0.193642      30.961297 0.31376306E+03  0.65608507E+04                                 7.931852                            5.372560       0.473896       2.284977                    0.999434      21.977138      53.034751       0.849094       0.344979      -1.155959       0.015839       0.145293      -0.106703       0.180960       0.022318       0.134467      -0.001239       0.114143       0.113208      -0.105973      -0.067360       0.173333             11.178007      15.957768       4.711663       7.817638       7.124971       2.737693      10.451281          -0.000109
          261              O      10.586169      11.482502      13.341050      -0.535776      31.603069 0.48278736E+03  0.11307623E+05                                 7.965285                            6.771747       0.373380       2.162667                    0.999090      27.319568      71.081274       0.734199       0.356186      -1.140257       0.005359      -0.008182       0.022737       0.024751      -0.056907      -0.020157      -0.005101      -0.013231       0.097010      -0.076604       0.028425       0.048179              9.149047       6.239561       1.060175      -0.271460      11.689530      -4.593032       9.518050           0.050329
          262              O       0.064251      11.723454      14.898736      -0.537576      31.163938 0.47764540E+03  0.11145329E+05                                 7.864074                            6.706519       0.427307       2.178027                    0.999176      27.327452      70.720573       0.743359       0.353118      -1.143951      -0.016039      -0.015298      -0.002026       0.022258       0.015291      -0.016766       0.039899       0.023947      -0.119781      -0.067445       0.027879       0.039566              9.081249       8.437111       4.143471      -0.647701      12.362026      -1.664631       6.444610          -0.062008
          263              O       0.625328       8.076209      18.243547      -0.529639      30.665444 0.47187163E+03  0.10986664E+05                                 7.790579                            6.684138       0.402999       2.173411                    0.999125      27.224198      70.575555       0.740911       0.355057      -1.141400      -0.021856      -0.004540      -0.006736       0.023316      -0.015997       0.007840       0.049156       0.072181       0.013251      -0.073449       0.034535       0.038913              8.908125       9.662439      -0.731114       4.346554       6.258942      -1.350633      10.802993           0.056932
          264              O      11.171930       6.474572      18.266570      -0.548564      33.065902 0.50342251E+03  0.11911088E+05                                 8.234620                            6.914644       0.313655       2.138042                    0.998929      27.634316      72.189132       0.726857       0.356154      -1.140652       0.005199       0.022294      -0.010977       0.025388      -0.016311      -0.047266      -0.005252      -0.074148       0.025122      -0.072472       0.032278       0.040194              9.711487       6.841262      -1.325893       2.153257       9.914136      -4.903098      12.379064          -0.055580
          265              O       0.946220       4.547740      18.258983      -0.538009      32.438827 0.49036749E+03  0.11520602E+05                                 8.106225                            6.807257       0.366282       2.157300                    0.999249      27.403896      71.221062       0.735696       0.354368      -1.142646       0.021899       0.000960      -0.009870       0.024040      -0.018222      -0.008070      -0.045876       0.062111      -0.000462      -0.067814       0.029759       0.038055              9.523882       9.279471      -0.903226      -4.813811       6.642472       1.783968      12.649703          -0.057476
          266              O       2.541484       6.112228      18.206136      -0.541212      31.371705 0.48661033E+03  0.11419879E+05                                 7.912039                            6.792859       0.391037       2.164162                    0.999100      27.543026      71.738595       0.733957       0.355595      -1.140708      -0.007674      -0.021028      -0.008798       0.024052      -0.017710       0.050031       0.009131      -0.072720       0.004055      -0.074962       0.034464       0.040498              8.971236       6.521780      -0.426872      -1.296710       9.050741       4.295214      11.341187           0.054115
          267              O       0.404140       1.378214      14.764001      -0.522982      30.602284 0.46551931E+03  0.10803504E+05                                 7.782770                            6.643900       0.389174       2.172806                    0.999144      27.003660      69.919592       0.742232       0.355582      -1.140830       0.020004       0.006418       0.005587       0.021738      -0.004824       0.011963      -0.053992       0.034046      -0.072307      -0.069747       0.022283       0.047464              8.919280      10.395492       4.438512       0.783913      10.090074       1.310062       6.272274          -0.050129
          268              O       1.966008       1.120780      13.179892      -0.533720      30.878321 0.47177577E+03  0.10985426E+05                                 7.831278                            6.681017       0.383595       2.165920                    0.999094      27.283761      70.765817       0.741385       0.354798      -1.141447      -0.001428       0.011654       0.014992       0.019043      -0.036256       0.013099       0.005979      -0.064046       0.099148      -0.066970       0.031847       0.035123              9.015459       6.904254       1.972651       1.101927      11.240524       4.210991       8.901598           0.059020
          269              O       4.961242       4.957176      13.856180      -0.190374      31.334581 0.31361110E+03  0.65600109E+04                                 8.000196                            5.372538       0.477594       2.284758                    0.999454      21.998555      53.178778       0.848387       0.345143      -1.155269      -0.011219       0.113076       0.148531       0.187013       0.130709      -0.029360      -0.011472      -0.015188      -0.228690      -0.101120      -0.071200       0.172320             11.350563      15.701079       8.050904      -4.931610      11.000436      -3.083238       7.350175          -0.000329
          270              O       8.163265       5.789127      11.530901      -0.193634      30.960554 0.31375602E+03  0.65606629E+04                                 7.931712                            5.372489       0.473911       2.284986                    0.999434      21.976958      53.034054       0.849102       0.344977      -1.155961       0.015838      -0.145289       0.106700       0.180955      -0.022318      -0.134466      -0.001240       0.114139       0.113203      -0.105973      -0.067358       0.173331             11.177774      15.957401      -4.711515      -7.817463       7.124821       2.737610      10.451101           0.000339
          271              O      10.586169       1.598498      12.820950      -0.535848      31.603196 0.48279901E+03  0.11307951E+05                                 7.965221                            6.771782       0.373351       2.162638                    0.999090      27.320613      71.083908       0.734206       0.356181      -1.140262       0.005321       0.008224      -0.022761       0.024779       0.056927       0.020155      -0.005099      -0.013222       0.097052      -0.076628       0.028435       0.048193              9.148877       6.239531      -1.059989       0.271363      11.689178      -4.592775       9.517921          -0.050536
          272              O       0.064251       1.357546      11.263264      -0.537530      31.162115 0.47761073E+03  0.11144320E+05                                 7.863824                            6.706318       0.427405       2.178073                    0.999176      27.326471      70.717440       0.743363       0.353123      -1.143947      -0.016028       0.015330       0.001989       0.022268      -0.015299       0.016766       0.039853       0.023909      -0.119750      -0.067400       0.027845       0.039555              9.080948       8.436911      -4.143313       0.647669      12.361555      -1.664470       6.444377           0.062148
          273              O       0.625328       5.004791       7.918453      -0.529699      30.668244 0.47191950E+03  0.10988064E+05                                 7.791055                            6.684463       0.402956       2.173383                    0.999125      27.225188      70.579180       0.740895       0.355056      -1.141400      -0.021843       0.004554       0.006699       0.023297       0.016003      -0.007840       0.049188       0.072226       0.013261      -0.073494       0.034555       0.038939              8.908772       9.663067       0.731237      -4.347029       6.259316      -1.350859      10.803934           0.056715
          274              O      11.171930       6.606428       7.895430      -0.548681      33.070086 0.50350468E+03  0.11913547E+05                                 8.235362                            6.915262       0.313565       2.137982                    0.998930      27.636273      72.196375       0.726814       0.356160      -1.140645       0.005219      -0.022318       0.010973       0.025412       0.016320       0.047292      -0.005244      -0.074170       0.025116      -0.072503       0.032281       0.040222              9.712390       6.841907       1.326044      -2.153549       9.914939      -4.903530      12.380322          -0.055875
          275              O      11.153780      21.614260       5.177983      -0.538010      32.438405 0.49035974E+03  0.11520365E+05                                 8.106113                            6.807168       0.366266       2.157292                    0.999249      27.403928      71.220786       0.735708       0.354364      -1.142650      -0.021898      -0.000957      -0.009878       0.024042      -0.018222       0.008068       0.045873       0.062108      -0.000458      -0.067810       0.029755       0.038054              9.523742       9.279350      -0.903204       4.813731       6.642375      -1.783922      12.649501           0.057470
          276              O       9.558516      20.049772       5.125136      -0.541212      31.371389 0.48660463E+03  0.11419707E+05                                 7.911967                            6.792804       0.391042       2.164164                    0.999100      27.543001      71.738317       0.733963       0.355593      -1.140710       0.007671       0.021029      -0.008806       0.024055      -0.017709      -0.050027      -0.009131      -0.072719       0.004060      -0.074958       0.034462       0.040496              8.971153       6.521714      -0.426856       1.296671       9.050675      -4.295172      11.341069          -0.054105
          277              O      11.695860      24.783786       1.683001      -0.522992      30.601561 0.46550995E+03  0.10803218E+05                                 7.782563                            6.643778       0.389141       2.172791                    0.999144      27.003786      69.919386       0.742249       0.355576      -1.140836      -0.020012      -0.006413       0.005571       0.021740      -0.004826      -0.011962       0.053996       0.034045      -0.072304      -0.069750       0.022282       0.047467              8.918972      10.395127       4.438255      -0.783831      10.089656      -1.309996       6.272132           0.050068
          278              O      10.133992      25.041220       0.098892      -0.533715      30.879536 0.47179201E+03  0.10985922E+05                                 7.831598                            6.681208       0.383573       2.165922                    0.999094      27.283509      70.766030       0.741361       0.354806      -1.141438       0.001447      -0.011634       0.014977       0.019020      -0.036255      -0.013099      -0.005985      -0.064057       0.099161      -0.066977       0.031848       0.035129              9.015940       6.904592       1.972932      -1.102111      11.241221      -4.211344       8.902006          -0.058949
          279              O       7.138758      21.204824       0.775180      -0.190372      31.334195 0.31360772E+03  0.65599193E+04                                 8.000110                            5.372498       0.477595       2.284759                    0.999454      21.998503      53.178479       0.848393       0.345141      -1.155271       0.011220      -0.113075       0.148531       0.187012       0.130709       0.029360       0.011471      -0.015189      -0.228688      -0.101120      -0.071199       0.172319             11.350416      15.700859       8.050782       4.931529      11.000302       3.083183       7.350088           0.000327
          280              O       3.936735      20.372873      24.611901      -0.193638      30.961032 0.31376024E+03  0.65607755E+04                                 7.931806                            5.372531       0.473900       2.284980                    0.999434      21.977066      53.034471       0.849098       0.344978      -1.155960      -0.015839       0.145292       0.106700       0.180957      -0.022317       0.134466       0.001240       0.114140       0.113206      -0.105974      -0.067358       0.173332             11.177946      15.957680      -4.711622       7.817603       7.124922      -2.737674      10.451238          -0.000336
          281              O       1.513831      24.563502      25.901950      -0.535855      31.602231 0.48278533E+03  0.11307533E+05                                 7.964963                            6.771621       0.373326       2.162626                    0.999090      27.320674      71.083387       0.734226       0.356174      -1.140269      -0.005335      -0.008219      -0.022771       0.024789       0.056931      -0.020155       0.005097      -0.013217       0.097048      -0.076630       0.028433       0.048197              9.148501       6.239360      -1.059925      -0.271295      11.688572       4.592482       9.517572           0.050476
          282              O      12.035749      24.804454      24.344264      -0.537529      31.164501 0.47764761E+03  0.11145434E+05                                 7.864407                            6.706705       0.427382       2.178074                    0.999176      27.326416      70.718903       0.743318       0.353136      -1.143932       0.016018      -0.015307       0.002005       0.022246      -0.015305      -0.016768      -0.039853       0.023907      -0.119783      -0.067407       0.027842       0.039565              9.081783       8.437522      -4.143845      -0.647850      12.362948       1.664849       6.444878          -0.062072
          283              O      11.474672      21.157209      20.999453      -0.529695      30.668400 0.47192203E+03  0.10988143E+05                                 7.791116                            6.684510       0.402982       2.173395                    0.999125      27.225091      70.579123       0.740887       0.355059      -1.141397       0.021843      -0.004549       0.006708       0.023298       0.016004       0.007839      -0.049182       0.072221       0.013268      -0.073487       0.034551       0.038936              8.908853       9.663136       0.731257       4.347077       6.259373       1.350892      10.804051          -0.056738
          284              O       0.928070      19.555572      20.976430      -0.548686      33.070226 0.50350725E+03  0.11913623E+05                                 8.235385                            6.915279       0.313555       2.137978                    0.998930      27.636357      72.196640       0.726814       0.356160      -1.140645      -0.005217       0.022321       0.010980       0.025417       0.016321      -0.047289       0.005245      -0.074166       0.025120      -0.072499       0.032279       0.040220              9.712423       6.841925       1.326052       2.153554       9.914989       4.903561      12.380356           0.055895
          285              O       0.946220       8.533260       5.177983      -0.537986      32.439071 0.49037533E+03  0.11520850E+05                                 8.106329                            6.807376       0.366228       2.157283                    0.999249      27.403940      71.221729       0.735679       0.354374      -1.142639       0.021906      -0.000968      -0.009893       0.024056       0.018220      -0.008059       0.045861       0.062082      -0.000458      -0.067789       0.029739       0.038049              9.523992       9.279539       0.903274      -4.813815       6.642605      -1.784042      12.649833          -0.057604
          286              O       2.541484       6.968772       5.125136      -0.541111      31.369262 0.48655773E+03  0.11418319E+05                                 7.911589                            6.792442       0.391091       2.164202                    0.999099      27.541671      71.733683       0.733989       0.355589      -1.140714      -0.007683       0.020992      -0.008796       0.024022       0.017705       0.050019      -0.009127      -0.072705       0.004076      -0.074944       0.034457       0.040487              8.970757       6.521410       0.426873      -1.296658       9.050313      -4.295062      11.340547           0.053788
          287              O       0.404140      11.702786       1.683001      -0.523034      30.604671 0.46556171E+03  0.10804750E+05                                 7.783217                            6.644235       0.389107       2.172775                    0.999144      27.004464      69.922859       0.742206       0.355585      -1.140825       0.019995      -0.006402       0.005575       0.021723       0.004838       0.011959       0.054022       0.034061      -0.072310      -0.069779       0.022287       0.047492              8.919866      10.396093      -4.438938       0.784059      10.090850      -1.310300       6.272655           0.050073
          288              O       1.966008      11.960220       0.098892      -0.533653      30.878524 0.47177538E+03  0.10985430E+05                                 7.831390                            6.681069       0.383617       2.165939                    0.999094      27.283208      70.764758       0.741372       0.354804      -1.141441      -0.001445      -0.011646       0.014985       0.019033       0.036224       0.013099      -0.005976      -0.064030       0.099085      -0.066932       0.031829       0.035103              9.015648       6.904425      -1.972833       1.102037      11.240750      -4.211171       8.901769          -0.058882
          289              O       4.961242       8.123824       0.775180      -0.190377      31.334481 0.31360995E+03  0.65599793E+04                                 8.000174                            5.372524       0.477604       2.284761                    0.999454      21.998542      53.178679       0.848389       0.345142      -1.155270      -0.011220      -0.113074       0.148534       0.187013      -0.130709      -0.029360       0.011470      -0.015191      -0.228692      -0.101120      -0.071200       0.172320             11.350543      15.701067      -8.050897      -4.931600      11.000412       3.083229       7.350150          -0.000075
          290              O       8.163265       7.291873      24.611901      -0.193639      30.960978 0.31375998E+03  0.65607697E+04                                 7.931802                            5.372536       0.473911       2.284985                    0.999434      21.977026      53.034400       0.849095       0.344979      -1.155959       0.015838       0.145289       0.106703       0.180957       0.022317      -0.134466       0.001238       0.114141       0.113202      -0.105972      -0.067359       0.173332             11.177925      15.957657       4.711618      -7.817568       7.124924      -2.737662      10.451193          -0.000109
          291              O      10.586169      11.482502      25.901950      -0.535790      31.602109 0.48277854E+03  0.11307345E+05                                 7.965014                            6.771620       0.373396       2.162662                    0.999090      27.320005      71.081789       0.734218       0.356179      -1.140264       0.005346      -0.008213      -0.022757       0.024777      -0.056904       0.020158       0.005096      -0.013224       0.096997      -0.076598       0.028416       0.048182              9.148599       6.239387       1.060004       0.271345      11.688756       4.592606       9.517654           0.050449
          292              O       0.064251      11.723454      24.344264      -0.537588      31.166335 0.47768469E+03  0.11146515E+05                                 7.864668                            6.706936       0.427324       2.178036                    0.999176      27.327578      70.722586       0.743310       0.353133      -1.143935      -0.016023      -0.015299       0.002008       0.022245       0.015292       0.016771      -0.039891       0.023939      -0.119797      -0.067443       0.027877       0.039566              9.082067       8.437757       4.143960       0.647866      12.363348       1.664921       6.445096          -0.062081
          293              O       0.625328       8.076209      20.999453      -0.529637      30.665836 0.47187903E+03  0.10986888E+05                                 7.790685                            6.684225       0.403007       2.173416                    0.999125      27.224181      70.575855       0.740900       0.355061      -1.141396      -0.021854      -0.004539       0.006740       0.023316      -0.015999      -0.007839      -0.049155       0.072182       0.013261      -0.073448       0.034534       0.038914              8.908253       9.662562      -0.731142      -4.346624       6.259035       1.350678      10.803163           0.056936
          294              O      11.171930       6.474572      20.976430      -0.548559      33.065620 0.50341771E+03  0.11910945E+05                                 8.234577                            6.914615       0.313675       2.138051                    0.998929      27.634173      72.188668       0.726858       0.356155      -1.140651       0.005199       0.022292       0.010982       0.025388      -0.016310       0.047264       0.005250      -0.074151       0.025130      -0.072471       0.032277       0.040194              9.711417       6.841215      -1.325864      -2.153215       9.914081       4.903046      12.378956          -0.055584
          295              O      11.153780      17.628740      18.258983      -0.537991      32.438499 0.49036552E+03  0.11520549E+05                                 8.106180                            6.807263       0.366214       2.157275                    0.999249      27.403965      71.221328       0.735693       0.354370      -1.142644      -0.021909       0.000969      -0.009890       0.024057       0.018219       0.008060      -0.045862       0.062080      -0.000466      -0.067788       0.029740       0.038048              9.523796       9.279375       0.903235       4.813699       6.642477       1.783971      12.649535           0.057622
          296              O       9.558516      19.193228      18.206136      -0.541117      31.369587 0.48656357E+03  0.11418492E+05                                 7.911653                            6.792489       0.391083       2.164197                    0.999099      27.541799      71.734179       0.733985       0.355590      -1.140714       0.007683      -0.020994      -0.008793       0.024022       0.017705      -0.050020       0.009127      -0.072701       0.004071      -0.074944       0.034457       0.040487              8.970847       6.521463       0.426896       1.296686       9.050402       4.295125      11.340677          -0.053786
          297              O      11.695860      14.459214      14.764001      -0.523023      30.603408 0.46554110E+03  0.10804129E+05                                 7.782887                            6.644002       0.389070       2.172761                    0.999144      27.004408      69.921766       0.742235       0.355576      -1.140835      -0.020006       0.006395       0.005553       0.021725       0.004838      -0.011956      -0.054023       0.034065      -0.072299      -0.069779       0.022289       0.047490              8.919419      10.395592      -4.438617      -0.783955      10.090261       1.310197       6.272403          -0.049986
          298              O      10.133992      14.201780      13.179892      -0.533651      30.879080 0.47178007E+03  0.10985579E+05                                 7.831545                            6.681136       0.383600       2.165939                    0.999094      27.282926      70.764402       0.741362       0.354807      -1.141436       0.001469       0.011624       0.014970       0.019010       0.036226      -0.013101       0.005980      -0.064041       0.099098      -0.066940       0.031832       0.035109              9.015915       6.904600      -1.973028      -1.102158      11.241167       4.211401       8.901977           0.058781
          299              O       7.138758      18.038176      13.856180      -0.190376      31.334339 0.31360864E+03  0.65599433E+04                                 8.000135                            5.372504       0.477601       2.284759                    0.999454      21.998546      53.178600       0.848393       0.345141      -1.155271       0.011222       0.113073       0.148535       0.187013      -0.130711       0.029359      -0.011469      -0.015193      -0.228691      -0.101122      -0.071199       0.172321             11.350477      15.700956      -8.050850       4.931554      11.000370      -3.083201       7.350104           0.000081
          300              O       3.936735      18.870127      11.530901      -0.193641      30.961218 0.31376227E+03  0.65608297E+04                                 7.931841                            5.372553       0.473897       2.284978                    0.999434      21.977115      53.034666       0.849095       0.344978      -1.155959      -0.015838      -0.145293       0.106703       0.180959       0.022317       0.134466      -0.001238       0.114142       0.113207      -0.105973      -0.067360       0.173333             11.177992      15.957748       4.711667       7.817623       7.124968       2.737699      10.451260           0.000111
          301              O       1.513831      14.679498      12.820950      -0.535782      31.601174 0.48276430E+03  0.11306910E+05                                 7.964764                            6.771456       0.373356       2.162647                    0.999090      27.320018      71.081139       0.734238       0.356172      -1.140271      -0.005366       0.008205      -0.022769       0.024790      -0.056905      -0.020156      -0.005096      -0.013218       0.096995      -0.076598       0.028417       0.048181              9.148244       6.239219       1.059953      -0.271291      11.688206      -4.592338       9.517308          -0.050363
          302              O      12.035749      14.438546      11.263264      -0.537588      31.166821 0.47768795E+03  0.11146620E+05                                 7.864804                            6.706988       0.427316       2.178039                    0.999176      27.327278      70.722096       0.743302       0.353136      -1.143931       0.016011       0.015271       0.002029       0.022219       0.015296      -0.016774       0.039895       0.023939      -0.119818      -0.067453       0.027879       0.039574              9.082308       8.437913       4.144165      -0.647941      12.363789      -1.665081       6.445221           0.061972
          303              O      11.474672      18.085791       7.918453      -0.529632      30.665122 0.47186644E+03  0.10986513E+05                                 7.790530                            6.684111       0.403026       2.173423                    0.999125      27.224039      70.575054       0.740911       0.355058      -1.141399       0.021854       0.004534       0.006739       0.023315      -0.015996       0.007839       0.049155       0.072179       0.013250      -0.073447       0.034535       0.038912              8.908048       9.662365      -0.731089       4.346483       6.258910      -1.350605      10.802868          -0.056910
          304              O       0.928070      19.687428       7.895430      -0.548565      33.066293 0.50342991E+03  0.11911311E+05                                 8.234695                            6.914705       0.313637       2.138033                    0.998929      27.634498      72.189838       0.726852       0.356155      -1.140651      -0.005198      -0.022295       0.010978       0.025389      -0.016313      -0.047267      -0.005250      -0.074147       0.025126      -0.072472       0.032276       0.040197              9.711573       6.841317      -1.325900       2.153265       9.914225      -4.903141      12.379178           0.055580
          305              O      11.153780      21.614260       7.903017      -0.538011      32.438713 0.49036571E+03  0.11520544E+05                                 8.106178                            6.807223       0.366261       2.157289                    0.999249      27.404015      71.221221       0.735702       0.354365      -1.142648      -0.021899      -0.000960       0.009871       0.024040      -0.018223      -0.008068      -0.045877       0.062109      -0.000461      -0.067814       0.029757       0.038057              9.523818       9.279426      -0.903215      -4.813770       6.642429       1.783935      12.649599           0.057465
          306              O       9.558516      20.049772       7.955864      -0.541210      31.371241 0.48660235E+03  0.11419640E+05                                 7.911942                            6.792789       0.391047       2.164166                    0.999100      27.542939      71.738105       0.733964       0.355593      -1.140710       0.007673       0.021027       0.008800       0.024051      -0.017708       0.050031       0.009131      -0.072722       0.004055      -0.074961       0.034464       0.040497              8.971107       6.521694      -0.426844      -1.296654       9.050632       4.295127      11.340995          -0.054103
          307              O      11.695860      24.783786      11.397999      -0.522986      30.601998 0.46551500E+03  0.10803373E+05                                 7.782689                            6.643845       0.389167       2.172801                    0.999144      27.003712      69.919496       0.742239       0.355579      -1.140832      -0.020004      -0.006417      -0.005586       0.021738      -0.004825       0.011963      -0.053994       0.034046      -0.072306      -0.069749       0.022283       0.047466              8.919165      10.395370       4.438423       0.783880      10.089914       1.310024       6.272210           0.050105
          308              O      10.133992      25.041220      12.982108      -0.533719      30.878726 0.47178248E+03  0.10985628E+05                                 7.831380                            6.681090       0.383594       2.165921                    0.999094      27.283767      70.766133       0.741377       0.354800      -1.141444       0.001429      -0.011652      -0.014992       0.019041      -0.036255       0.013100       0.005980      -0.064047       0.099148      -0.066971       0.031847       0.035124              9.015597       6.904356       1.972714       1.101970      11.240719       4.211075       8.901717          -0.059049
          309              O       7.138758      21.204824      12.305820      -0.190373      31.334484 0.31361026E+03  0.65599881E+04                                 8.000175                            5.372529       0.477599       2.284760                    0.999454      21.998533      53.178685       0.848388       0.345143      -1.155270       0.011219      -0.113077      -0.148531       0.187013       0.130709      -0.029361      -0.011472      -0.015188      -0.228690      -0.101119      -0.071200       0.172320             11.350522      15.701024       8.050870      -4.931585      11.000396      -3.083220       7.350148           0.000326
          310              O       3.936735      20.372873      14.631098      -0.193635      30.960798 0.31375830E+03  0.65607242E+04                                 7.931761                            5.372513       0.473903       2.284982                    0.999434      21.977011      53.034275       0.849099       0.344978      -1.155960      -0.015838       0.145290      -0.106700       0.180956      -0.022318      -0.134465      -0.001239       0.114140       0.113206      -0.105973      -0.067358       0.173331             11.177857      15.957532      -4.711553      -7.817535       7.124864       2.737633      10.451175          -0.000338
          311              O       1.513831      24.563502      13.341050      -0.535851      31.603050 0.48279730E+03  0.11307898E+05                                 7.965179                            6.771759       0.373346       2.162635                    0.999090      27.320659      71.083924       0.734209       0.356180      -1.140263      -0.005321      -0.008224       0.022762       0.024780       0.056929       0.020156      -0.005098      -0.013221       0.097051      -0.076630       0.028434       0.048195              9.148808       6.239502      -1.059971       0.271347      11.689064      -4.592715       9.517857           0.050514
          312              O      12.035749      24.804454      14.898736      -0.537527      31.162645 0.47761963E+03  0.11144590E+05                                 7.863959                            6.706415       0.427412       2.178077                    0.999176      27.326478      70.717860       0.743352       0.353126      -1.143943       0.016028      -0.015328      -0.001989       0.022266      -0.015300       0.016767       0.039852       0.023909      -0.119752      -0.067400       0.027844       0.039557              9.081129       8.437056      -4.143420       0.647702      12.361843      -1.664534       6.444489          -0.062177
          313              O      11.474672      21.157209      18.243547      -0.529699      30.668371 0.47192196E+03  0.10988139E+05                                 7.791093                            6.684495       0.402968       2.173387                    0.999125      27.225189      70.579305       0.740890       0.355057      -1.141399       0.021844      -0.004553      -0.006699       0.023297       0.016003      -0.007839       0.049188       0.072224       0.013259      -0.073493       0.034554       0.038939              8.908818       9.663110       0.731243      -4.347049       6.259344      -1.350861      10.803999          -0.056733
          314              O       0.928070      19.555572      18.266570      -0.548686      33.069945 0.50350273E+03  0.11913484E+05                                 8.235318                            6.915232       0.313553       2.137976                    0.998930      27.636330      72.196381       0.726819       0.356158      -1.140646      -0.005219       0.022321      -0.010972       0.025414       0.016320       0.047293      -0.005245      -0.074168       0.025111      -0.072502       0.032281       0.040222              9.712324       6.841864       1.326022      -2.153514       9.914880      -4.903484      12.380228           0.055890
          315              O       0.946220       4.547740      20.984017      -0.538003      32.438768 0.49036618E+03  0.11520566E+05                                 8.106232                            6.807263       0.366299       2.157308                    0.999249      27.403773      71.220788       0.735694       0.354369      -1.142644       0.021896       0.000956       0.009878       0.024041      -0.018221       0.008069       0.045871       0.062110      -0.000455      -0.067809       0.029756       0.038053              9.523893       9.279471      -0.903229       4.813812       6.642488      -1.783989      12.649719          -0.057481
          316              O       2.541484       6.112228      21.036864      -0.541211      31.371751 0.48661114E+03  0.11419904E+05                                 7.912050                            6.792869       0.391043       2.164165                    0.999100      27.543020      71.738620       0.733956       0.355595      -1.140708      -0.007673      -0.021029       0.008805       0.024054      -0.017711      -0.050028      -0.009131      -0.072719       0.004062      -0.074959       0.034462       0.040496              8.971252       6.521790      -0.426874       1.296711       9.050767      -4.295230      11.341201           0.054119
          317              O       0.404140       1.378214      24.478999      -0.522972      30.603464 0.46553510E+03  0.10803983E+05                                 7.783082                            6.644088       0.389157       2.172810                    0.999144      27.003401      69.919739       0.742207       0.355590      -1.140821       0.019987       0.006399      -0.005574       0.021714      -0.004820      -0.011962       0.053992       0.034049      -0.072326      -0.069750       0.022290       0.047460              8.919748      10.395989       4.438920      -0.784070      10.090731      -1.310256       6.272523          -0.050045
          318              O       1.966008       1.120780      26.063108      -0.533722      30.876841 0.47175171E+03  0.10984700E+05                                 7.830906                            6.680757       0.383588       2.165915                    0.999094      27.283673      70.764519       0.741416       0.354788      -1.141457      -0.001442       0.011651      -0.015001       0.019049      -0.036262      -0.013095      -0.005978      -0.064041       0.099149      -0.066973       0.031850       0.035122              9.014948       6.903915       1.972446      -1.101783      11.239775      -4.210672       8.901153           0.058971
          319              O       4.961242       4.957176      25.386820      -0.190374      31.334463 0.31360993E+03  0.65599790E+04                                 8.000169                            5.372523       0.477595       2.284758                    0.999454      21.998544      53.178687       0.848390       0.345142      -1.155270      -0.011219       0.113075      -0.148533       0.187013       0.130709       0.029360       0.011471      -0.015190      -0.228693      -0.101120      -0.071201       0.172321             11.350523      15.701023       8.050865       4.931594      11.000390       3.083223       7.350156          -0.000328
          320              O       8.163265       5.789127       1.550099      -0.193640      30.960981 0.31376005E+03  0.65607696E+04                                 7.931787                            5.372526       0.473892       2.284977                    0.999434      21.977081      53.034474       0.849099       0.344977      -1.155960       0.015839      -0.145292      -0.106701       0.180957      -0.022317       0.134466       0.001240       0.114140       0.113207      -0.105973      -0.067359       0.173332             11.177903      15.957588      -4.711596       7.817567       7.124898      -2.737663      10.451222           0.000340
          321              O      10.586169       1.598498       0.260050      -0.535837      31.603917 0.48280578E+03  0.11308163E+05                                 7.965422                            6.771875       0.373341       2.162644                    0.999090      27.320275      71.083480       0.734192       0.356186      -1.140257       0.005331       0.008203       0.022747       0.024762       0.056929      -0.020152       0.005103      -0.013227       0.097062      -0.076632       0.028443       0.048190              9.149210       6.239661      -1.060124      -0.271449      11.689747       4.593097       9.518223          -0.050450
          322              O       0.064251       1.357546       1.817736      -0.537536      31.161506 0.47760228E+03  0.11144061E+05                                 7.863656                            6.706214       0.427375       2.178061                    0.999176      27.326539      70.717172       0.743377       0.353118      -1.143952      -0.016037       0.015327      -0.002001       0.022273      -0.015297      -0.016764      -0.039858       0.023913      -0.119750      -0.067403       0.027848       0.039555              9.080704       8.436701      -4.143149      -0.647610      12.361158       1.664397       6.444252           0.062099
          323              O       0.625328       5.004791       5.162547      -0.529696      30.667775 0.47191038E+03  0.10987791E+05                                 7.790951                            6.684377       0.402964       2.173387                    0.999125      27.225067      70.578532       0.740903       0.355053      -1.141403      -0.021844       0.004552      -0.006706       0.023299       0.016002       0.007839      -0.049184       0.072223       0.013264      -0.073489       0.034553       0.038936              8.908650       9.662943       0.731219       4.346967       6.259230       1.350830      10.803777           0.056721
          324              O      11.171930       6.606428       5.185570      -0.548683      33.070190 0.50350599E+03  0.11913584E+05                                 8.235375                            6.915265       0.313556       2.137978                    0.998930      27.636327      72.196509       0.726815       0.356159      -1.140645       0.005218      -0.022320      -0.010978       0.025415       0.016321      -0.047290       0.005245      -0.074167       0.025119      -0.072500       0.032280       0.040220              9.712424       6.841925       1.326066       2.153574       9.914971       4.903571      12.380377          -0.055879

******************************************************
Auxiliary information for the entire system
The total spin magnetic moment of the unit cell is   0.000784
The total net atomic charge of the unit cell is   -0.000003
Accuracy of reproducing the electrostatic potential in the unit cell:
  The inner radius (bohr) =    5.0000
  The outer radius (bohr) =   12.0000
  Valid grid points have density less than (e/(bohr^3)) =    0.0001
  The number of valid grid points were=       956132
  The rms potential error without charges in kcal/mol is=      2.80260
  The rms potential error with partial charges in kcal/mol is=      0.47052
  The RRMSE value at monopole order=      0.16789
  The rms potential error with partial charges and cloud penetration in kcal/mol is=      0.47782
  The RRMSE value at monopole order with cloud penetration is=      0.17049
  The rms potential error with partial charges and atomic dipoles in kcal/mol is=      0.53243
  The RRMSE value at dipole order=      0.18998
  The rms potential error with partial charges, atomic dipoles and cloud penetration in kcal/mol is=      0.51510
  The RRMSE value at dipole order with cloud penetration=      0.18380

******************************************************
The electron densities and ab initio electrostatic potential were computed in VASP using the PBE functional and
projector augmented wave method. See the main text of the journal article for a description of computational details.
The atomic charges, dipoles, and quadrupoles were computed with the DDEC6 method as described in
(a) T. A. Manz and N. Gabaldon Limas, RSC Adv. 6 (2016) 47771-47801 DOI: 10.1039/c6ra04656h
(b) N. Gabaldon Limas and T. A. Manz, RSC Adv. 8 (2018) 2678-2707 DOI: 10.1039/c7ra11829e.
For each atom in the material, the electron cloud parameters were fit to the spherically averaged atom-in-material
electron density using radial positions for which this density was between 10^-4 and 10^-2 electrons per cubic bohr.
The polarizabilities, dispersion coefficients, and quantum Drude oscillator (QDO) parameters were fit using the MCLF method.
The magnetic structure of the system was optimized in VASP from the default ferromagnetic initial guess using spin polarization.
The atomic spin moments (ASMs) were computed on this optimized magnetic structure using the DDEC6 partition as inputs
to the method of T. A. Manz and D. S. Sholl, J. Chem. Theory Comput. 7 (2011) 4146-4164 DOI: 10.1021/ct200539n.
The RMSE and RRMSE were computed using a uniform grid with Ewald summation.
