# Supplementary material for: A collection of forcefield precursors for metal–organic frameworks
Source: RSC Adv. 2019 Nov 13;9(63):36492–507. doi: 10.1039/c9ra07327b (PMC9075174; doi:10.1039/c9ra07327b)
Supplement: RA-009-C9RA07327B-s4006 [file RA-009-C9RA07327B-s4006.xyz]

  284
jmolscript: load "" {1 1 1} spacegroup "x,y,z" unitcell [{     18.608600     0.000000     0.000000 }, {      7.572706    18.772341     0.000000 }, {      7.474150     4.505801    18.895413 }]
Zn    12.299236     6.341369     9.884002     0.926305
Zn    13.809580     9.102669     9.952025     0.965957
Zn    10.675426     8.980911     9.925571     0.923105
Zn    12.222031     8.126865     7.231275     1.033955
Zn    21.603003    15.286321     1.775224     0.940474
Zn    29.116350    21.624642    18.136384     0.933986
Zn    30.718390    18.920598    18.134495     0.963392
Zn    27.435926    18.885214    18.053811     1.026525
Zn    21.356220    16.936773     9.011411     0.926305
Zn    19.845876    14.175473     8.943388     0.965957
Zn    22.980030    14.297231     8.969842     0.923105
Zn    21.433425    15.151277    11.664138     1.033955
Zn    12.052453     7.991821    17.120189     0.940474
Zn     4.539106     1.653500     0.759029     0.933986
Zn     2.937066     4.357544     0.760918     0.963392
Zn     6.219530     4.392928     0.841602     1.026525
H      9.861110     4.306443    12.635363     0.115266
H     16.270451    12.048350     8.022992     0.122657
H     24.039609     4.725657    15.416767     0.123820
H     18.754201    13.751146     4.551905     0.129855
H     15.413544     9.692424     4.897691     0.123586
H     17.614052    13.350970     6.715430     0.121489
H     27.397289    15.311612    15.724763     0.111785
H     24.407641    13.826536     4.568911     0.130686
H     10.172676    11.936356    12.930131     0.114504
H     21.103628    19.417893     6.840140     0.126672
H     13.200188     2.504795     8.134475     0.119343
H      7.985446    11.928436     8.189272     0.122965
H     15.405571    20.343351    15.743658     0.116096
H     25.239424    13.234510     6.864704     0.124574
H     13.834461     2.015129     1.334016     0.123305
H     13.653927     3.851395     2.626462     0.118927
H     21.396740    18.416373     4.568911     0.132203
H     16.845204    21.214727    14.194234     0.116495
H     13.286510     4.871912     4.922255     0.123493
H      7.691697    12.328804     1.366138     0.120376
H     12.748936    15.738189    15.443221     0.126445
H      9.162926    11.255807     2.660474     0.116775
H      9.980653    10.622332     4.971383     0.123175
H     14.059679    14.160604    14.046850     0.114340
H     27.462582    13.440355    14.411531     0.112578
H     14.140752    12.364884    12.641031     0.109536
H     24.642795     6.544210    13.856006     0.116596
H     18.002599    11.284238     1.449278     0.116821
H     23.183230    21.313013    13.937257     0.120561
H      7.462520     7.503142    12.374606     0.112849
H     14.961255     4.399549    12.427513     0.114117
H     16.496967    10.123836     2.707713     0.118935
H     17.280240     7.638822    12.085506     0.117382
H     19.593372     4.793149    14.857463     0.126233
H     24.870133    20.321188    15.233482     0.110868
H     18.904096     6.625070    13.368505     0.121416
H     23.794346    18.971699     6.260050     0.115266
H     17.385005    11.229792    10.872421     0.122657
H      9.615847    18.552485     3.478646     0.123820
H     14.901255     9.526996    14.343508     0.129855
H     18.241912    13.585718    13.997722     0.123586
H     16.041404     9.927172    12.179983     0.121489
H      6.258167     7.966530     3.170650     0.111785
H      9.247815     9.451606    14.326502     0.130686
H     23.482780    11.341786     5.965282     0.114504
H     12.551828     3.860249    12.055273     0.126672
H     20.455268    20.773347    10.760938     0.119343
H     25.670010    11.349706    10.706141     0.122965
H     18.249885     2.934791     3.151755     0.116096
H      8.416032    10.043632    12.030709     0.124574
H     19.820995    21.263013    17.561397     0.123305
H     20.001529    19.426747    16.268951     0.118927
H     12.258716     4.861769    14.326502     0.132203
H     16.810252     2.063415     4.701179     0.116495
H     20.368946    18.406230    13.973158     0.123493
H     25.963759    10.949338    17.529275     0.120376
H     20.906520     7.539953     3.452192     0.126445
H     24.492530    12.022335    16.234939     0.116775
H     23.674803    12.655810    13.924030     0.123175
H     19.595777     9.117538     4.848563     0.114340
H      6.192874     9.837787     4.483882     0.112578
H     19.514704    10.913258     6.254382     0.109536
H      9.012661    16.733932     5.039407     0.116596
H     15.652857    11.993904    17.446135     0.116821
H     10.472226     1.965129     4.958156     0.120561
H     26.192936    15.775000     6.520807     0.112849
H     18.694201    18.878593     6.467900     0.114117
H     17.158489    13.154306    16.187700     0.118935
H     16.375216    15.639320     6.809907     0.117382
H     14.062084    18.484993     4.037950     0.126233
H      8.785323     2.956954     3.661931     0.110868
H     14.751360    16.653072     5.526908     0.121416
C     14.793399     9.899354     7.458020     0.629736
C     29.296295    16.908034    16.641190     0.621891
C     31.724427    21.243996    16.733778     0.614063
C      9.803319     6.612334    11.386376     0.609069
C      9.102104     4.772154    12.903678    -0.153148
C     16.383272    11.837628     7.123571    -0.107468
C     15.708670    10.722388     6.571825    -0.022452
C     24.815102     4.276166    15.169238    -0.162069
C     18.312232    13.018415     4.187224    -0.145196
C     15.876631    10.411112     5.258593    -0.173606
C     29.369159    15.704930    15.720984    -0.021243
C      8.248748     4.184902    13.865454     0.085448
C     17.410887    12.271746     4.992168     0.082855
C      8.853806     6.005334    12.351931    -0.029538
C     17.196555    12.605099     6.350748    -0.129480
C      7.069589     4.871302    14.216909     0.093640
C     28.214399    15.014551    15.392203    -0.121480
C     14.055544    21.833499    15.734210    -0.015597
C      7.385622    12.640436     5.058302     0.079658
C     25.087004    13.306909     4.200450    -0.154049
C     10.951382    12.386972    13.158766    -0.158863
C     21.058045    20.255806     6.441446    -0.132952
C     13.282739     2.600287     7.212379    -0.107227
C     13.197747     3.876268     6.651185    -0.024373
C     13.623160     1.605228     5.046965     0.081635
C      9.111139    11.149575     6.702203    -0.020148
C     10.881803    13.472635    14.043071     0.088506
C      8.102296    11.924435     7.267176    -0.106534
C     12.931692     5.074338     7.510927     0.619672
C     15.213257    21.167523    15.358192    -0.108395
C      7.270914    12.686498     6.471679    -0.128605
C     13.798833     1.923842     2.258002    -0.105179
C     18.540631    12.674250     2.877771    -0.038108
C     13.666370     3.011154     3.023266    -0.146895
C     12.188533    10.823427    11.671697     0.614303
C      6.585263    13.202128     2.839981    -0.017772
C     19.503215    13.450355     2.038815     0.617516
C     10.016837    10.316478     7.561944     0.608881
C     21.356840    19.269005     4.200450    -0.155848
C     13.883454     0.648162     2.836201    -0.015834
C     16.085148    21.690049    14.439875    -0.141939
C     12.146951    11.975545    12.622136    -0.024942
C     13.544992     2.899304     4.459317     0.077359
C     21.596274    18.201032     1.957565     0.599572
C     13.333879     4.022961     5.298274    -0.170686
C     24.177521    13.857187     1.950007     0.610943
C      7.620361    12.402714     2.290124    -0.105557
C     11.973878    15.276759    15.216476    -0.159149
C      8.492783    11.763421     3.057278    -0.149162
C     12.063061    14.173752    14.377520     0.092251
C      8.419209    11.837868     4.495219     0.080430
C     16.738902    11.158383     4.440422     0.092231
C      9.285872    11.118982     5.337954    -0.178771
C     13.270992    13.719749    13.827663    -0.142225
C     28.245873    13.908316    14.594817    -0.141339
C     13.322434    12.648730    12.981149    -0.108256
C      6.816385     6.094495    13.631151    -0.139440
C     17.846914    11.539713     2.331694    -0.117063
C     23.995678    21.745306    14.073304    -0.141158
C     16.696500     4.211850    13.466761     0.089053
C     14.848616     6.739684    11.322131     0.616655
C      7.665933     6.669358    12.735508    -0.108568
C     15.926217     6.116687    12.149751    -0.028366
C     27.177269    21.302403    16.191479     0.620661
C     15.743341     4.854521    12.642921    -0.157111
C     26.175748    21.893634    15.207028    -0.020447
C     16.960356    10.832463     3.089400    -0.150826
C     17.134062     6.787391    12.427513    -0.108686
C     18.811594     4.328717    14.649614    -0.159125
C     17.888926     4.913342    13.763419     0.093842
C     24.991417    21.178701    14.893365    -0.129603
C     18.100876     6.181739    13.209783    -0.145345
C     18.862057    13.378788    11.437393     0.629736
C      4.359161     6.370108     2.254223     0.621891
C      1.931029     2.034146     2.161635     0.614063
C     23.852137    16.665808     7.509037     0.609069
C     24.553352    18.505988     5.991735    -0.153148
C     17.272184    11.440514    11.771842    -0.107468
C     17.946786    12.555754    12.323588    -0.022452
C      8.840354    19.001976     3.726175    -0.162069
C     15.343224    10.259727    14.708189    -0.145195
C     17.778825    12.867030    13.636820    -0.173606
C      4.286297     7.573212     3.174429    -0.021243
C     25.406708    19.093240     5.029959     0.085448
C     16.244569    11.006396    13.903245     0.082855
C     24.801650    17.272808     6.543482    -0.029538
C     16.458901    10.673043    12.544665    -0.129480
C     26.585867    18.406840     4.678504     0.093640
C      5.441057     8.263591     3.503210    -0.121480
C     19.599912     1.444643     3.161203    -0.015597
C     26.269834    10.637706    13.837111     0.079658
C      8.568452     9.971233    14.694963    -0.154049
C     22.704074    10.891170     5.736647    -0.158863
C     12.597411     3.022336    12.453967    -0.132952
C     20.372717    20.677855    11.683034    -0.107227
C     20.457709    19.401874    12.244228    -0.024373
C     20.032296    21.672914    13.848448     0.081635
C     24.544317    12.128567    12.193210    -0.020148
C     22.773653     9.805507     4.852342     0.088506
C     25.553160    11.353707    11.628237    -0.106534
C     20.723764    18.203804    11.384486     0.619672
C     18.442199     2.110619     3.537221    -0.108395
C     26.384542    10.591644    12.423734    -0.128605
C     19.856623    21.354300    16.637411    -0.105179
C     15.114825    10.603892    16.017642    -0.038108
C     19.989086    20.266988    15.872147    -0.146895
C     21.466923    12.454715     7.223716     0.614303
C     27.070193    10.076014    16.055432    -0.017772
C     14.152241     9.827787    16.856598     0.617516
C     23.638619    12.961664    11.333469     0.608881
C     12.298616     4.009137    14.694963    -0.155848
C     12.199296     3.857639    16.059212    -0.015834
C     17.570308     1.588093     4.455538    -0.141939
C     21.508505    11.302597     6.273277    -0.024942
C     20.110464    20.378838    14.436096     0.077359
C     12.059182     5.077110    16.937848     0.599572
C     20.321577    19.255181    13.597139    -0.170686
C      9.477935     9.420955    16.945406     0.610943
C     26.035095    10.875428    16.605289    -0.105557
C     21.681578     8.001383     3.678937    -0.159149
C     25.162673    11.514721    15.838135    -0.149162
C     21.592395     9.104390     4.517893     0.092251
C     25.236247    11.440274    14.400194     0.080430
C     16.916554    12.119759    14.454991     0.092231
C     24.369584    12.159160    13.557459    -0.178771
C     20.384464     9.558393     5.067750    -0.142225
C      5.409583     9.369826     4.300596    -0.141339
C     20.333022    10.629412     5.914264    -0.108256
C     26.839071    17.183647     5.264262    -0.139440
C     15.808542    11.738429    16.563719    -0.117063
C      9.659778     1.532836     4.822109    -0.141158
C     16.958956    19.066292     5.428652     0.089053
C     18.806840    16.538458     7.573282     0.616655
C     25.989523    16.608784     6.159905    -0.108568
C     17.729239    17.161455     6.745662    -0.028366
C      6.478187     1.975739     2.703934     0.620661
C     17.912115    18.423621     6.252492    -0.157111
C      7.479708     1.384508     3.688385    -0.020447
C     16.695100    12.445679    15.806013    -0.150826
C     16.521394    16.490751     6.467900    -0.108686
C     14.843862    18.949425     4.245799    -0.159125
C     15.766530    18.364800     5.131994     0.093842
C      8.664039     2.099441     4.002048    -0.129603
C     15.554580    17.096403     5.685630    -0.145345
O     12.285781     8.163781     9.254973    -1.021129
O     29.114743    19.787587    18.732346    -1.026728
O     13.316118    20.054033    17.073139    -0.543471
O      9.585550    10.057898     8.744797    -0.533160
O     12.558889     4.845035     8.675640    -0.514655
O     11.107831    10.294565    11.335358    -0.551435
O     10.788632     5.901650    11.041724    -0.547619
O     30.792302    21.971621    17.140029    -0.557745
O     13.327894    10.464941    11.286230    -0.548905
O     14.851573    10.113703     8.687544    -0.533328
O     30.441853    17.397098    16.968081    -0.562940
O     20.192482    14.317200     2.651026    -0.537778
O     15.068783     7.915348    10.896040    -0.558202
O     21.648449    18.402858     0.709901    -0.539008
O      5.747533    13.719909     0.705177    -0.550467
O     27.836898    22.189073    16.839592    -0.542447
O     14.041707     9.079606     6.909486    -0.582667
O     23.261284    14.503538     2.487770    -0.540934
O     21.602390    17.080081     2.531230    -0.536075
O     13.824698     6.079944    11.121840    -0.540630
O      9.523311     7.759103    10.944601    -0.540612
O     28.204409    17.318465    16.984709    -0.545242
O     11.096359     9.947794     7.102219    -0.565780
O     13.076470     6.208551     7.000751    -0.584280
O     19.644537    13.162209     0.854073    -0.566403
O     27.198859    20.108997    16.366829    -0.548828
O     21.369675    15.114361     9.640440    -1.021129
O      4.540713     3.490555     0.163067    -1.026728
O     20.339338     3.224109     1.822274    -0.543471
O     24.069906    13.220244    10.150616    -0.533160
O     21.096567    18.433107    10.219773    -0.514655
O     22.547625    12.983577     7.560055    -0.551435
O     22.866824    17.376492     7.853689    -0.547619
O      2.863154     1.306521     1.755384    -0.557745
O     20.327562    12.813201     7.609183    -0.548905
O     18.803883    13.164439    10.207869    -0.533328
O      3.213603     5.881044     1.927332    -0.562940
O     13.462974     8.960942    16.244387    -0.537778
O     18.586673    15.362794     7.999373    -0.558202
O     12.007007     4.875284    18.185512    -0.539008
O      9.299323     9.558233    18.190236    -0.550467
O      5.818558     1.089069     2.055821    -0.542447
O     19.613749    14.198536    11.985927    -0.582667
O     10.394172     8.774604    16.407643    -0.540934
O     12.053066     6.198061    16.364183    -0.536075
O     19.830758    17.198198     7.773573    -0.540630
O     24.132145    15.519039     7.950812    -0.540612
O      5.451047     5.959677     1.910704    -0.545242
O     22.559097    13.330348    11.793194    -0.565779
O     20.578986    17.069591    11.894662    -0.584280
O     14.010919    10.115933    18.041340    -0.566403
O      6.456597     3.169145     2.528584    -0.548828

The following XYZ coordinates are in angstroms. Other properties are in atomic units.
The sperically averaged electron density of each atom fit to a function of the form exp(a - br)
eigen_1, eigen_2 and eigen_3 are the three eigenvalues of traceless quadrupole moment tensor
  atom number  atomic symbol              X              Y              Z     net charge C6 coefficient C8 coefficient C10 coefficient fluctuating dipole atomic polarizability isotropic forcefield polarizability              a              b squared Pearson coefficient          <r^3>          <r^4>         wp_QDO          m_QDO          q_QDO       dipole_x       dipole_y       dipole_z         dipole            Qxy            Qxz            Qyz     Q(x^2-y^2)  Q(3z^2 - R^2)        eigen_1        eigen_2        eigen_3 static polarizability      alpha(xx)      alpha(xy)      alpha(xz)      alpha(yy)      alpha(yz)      alpha(zz) atomic spin moment
            1             Zn      12.299236       6.341369       9.884002       0.926305      90.108204 0.17890308E+04  0.56548591E+05                                16.749948                           14.084493       0.067181       1.886260                    0.998786      46.210690     127.594666       0.466022       0.415811      -1.127781       0.016022      -0.031212       0.030037       0.046186       0.011105      -0.012399      -0.054746      -0.122805      -0.065849      -0.056572      -0.042463       0.099036             20.483635      18.701874      -1.906826      -2.343408      21.728890       2.433979      21.020140           0.000001
            2             Zn      13.809580       9.102669       9.952025       0.965957      84.907650 0.17157515E+04  0.53618232E+05                                16.106864                           13.791935       0.048293       1.895995                    0.998253      44.975740     123.104073       0.471434       0.415745      -1.128878       0.017326       0.010763       0.001988       0.020493       0.054516       0.054964       0.031606       0.060778      -0.084373      -0.058042      -0.048323       0.106364             19.559853      18.120914       0.119157      -1.535769      19.275353      -1.222758      21.283291           0.000000
            3             Zn      10.675426       8.980911       9.925571       0.923105      89.837174 0.18003872E+04  0.57031289E+05                                16.750296                           14.148180       0.043990       1.877600                    0.998774      46.430063     128.587313       0.463759       0.416933      -1.126356      -0.023819       0.027457       0.028653       0.046285      -0.044920      -0.058560       0.011074       0.105354      -0.094811      -0.063987      -0.045614       0.109601             20.490894      18.269001      -2.119639       0.724945      21.220848      -3.228421      21.982834           0.000000
            4             Zn      12.222031       8.126865       7.231275       1.033955      80.493565 0.15719611E+04  0.48119414E+05                                15.792221                           13.392062       0.159233       1.926727                    0.999433      43.988402     119.633495       0.467674       0.427843      -1.119461       0.024949       0.012414      -0.092765       0.096860       0.026368       0.020135       0.018494       0.057028       0.383576      -0.103205      -0.029195       0.132400             19.349030      18.061997      -4.436204      -0.213125      24.876883      -0.102191      15.108210           0.000000
            5             Zn      21.603003      15.286321       1.775224       0.940474      84.201466 0.17634203E+04  0.55515771E+05                                16.005850                           13.978921       0.041208       1.882702                    0.998653      45.818058     126.087992       0.468191       0.415549      -1.128421       0.021452      -0.003172       0.049274       0.053835       0.003691      -0.002451       0.017177      -0.027725       0.339686      -0.071084      -0.044036       0.115120             18.316681      16.693750       0.950247      -0.690666      20.502199      -0.981322      17.754095           0.000001
            6             Zn      29.116350      21.624642      18.136384       0.933986      88.092650 0.17804123E+04  0.56220212E+05                                16.527769                           14.068300       0.034306       1.878164                    0.998663      46.115224     127.356059       0.465308       0.416864      -1.126829       0.026115       0.046151      -0.015131       0.055144       0.005196       0.002550      -0.033974      -0.168186      -0.140882      -0.062282      -0.052549       0.114831             19.662379      18.292372      -0.499056       1.498248      16.089114       0.373482      24.605652          -0.000000
            7             Zn      30.718390      18.920598      18.134495       0.963392      84.026469 0.17248191E+04  0.53993651E+05                                16.033586                           13.853502       0.043391       1.892414                    0.998162      45.176643     123.916693       0.468921       0.417260      -1.127414       0.023357      -0.014939      -0.009284       0.029239      -0.069260      -0.043845       0.018252       0.090796      -0.127767      -0.064242      -0.053778       0.118020             19.028008      15.735392       1.763898       0.374093      19.926460      -0.594468      21.422170           0.000000
            8             Zn      27.435926      18.885214      18.053811       1.026525      76.361540 0.15463130E+04  0.47114205E+05                                15.212457                           13.244623       0.190676       1.939976                    0.999138      43.782015     118.582602       0.472540       0.425415      -1.121670      -0.060442      -0.045369      -0.036854       0.084082       0.036229       0.040937       0.044078       0.138832      -0.197814      -0.098524      -0.026438       0.124962             17.769748      13.139127      -0.821101       0.485121      18.337312      -4.087422      21.832805          -0.000000
            9             Zn      21.356220      16.936773       9.011411       0.926305      90.108205 0.17890308E+04  0.56548592E+05                                16.749948                           14.084492       0.067181       1.886260                    0.998786      46.210691     127.594666       0.466022       0.415811      -1.127781      -0.016022       0.031212      -0.030037       0.046186       0.011105      -0.012399      -0.054746      -0.122805      -0.065849      -0.056572      -0.042463       0.099036             20.483634      18.701873      -1.906826      -2.343408      21.728890       2.433978      21.020139           0.000001
           10             Zn      19.845876      14.175473       8.943388       0.965957      84.907652 0.17157516E+04  0.53618233E+05                                16.106864                           13.791935       0.048293       1.895995                    0.998253      44.975741     123.104074       0.471434       0.415745      -1.128878      -0.017326      -0.010763      -0.001988       0.020493       0.054516       0.054964       0.031606       0.060778      -0.084373      -0.058042      -0.048323       0.106364             19.559853      18.120914       0.119157      -1.535770      19.275352      -1.222758      21.283292           0.000000
           11             Zn      22.980030      14.297231       8.969842       0.923105      89.837174 0.18003872E+04  0.57031290E+05                                16.750296                           14.148180       0.043990       1.877600                    0.998774      46.430063     128.587314       0.463759       0.416933      -1.126356       0.023819      -0.027457      -0.028653       0.046285      -0.044920      -0.058560       0.011074       0.105354      -0.094811      -0.063987      -0.045614       0.109601             20.490894      18.269001      -2.119639       0.724945      21.220848      -3.228420      21.982834           0.000000
           12             Zn      21.433425      15.151277      11.664138       1.033955      80.493576 0.15719614E+04  0.48119423E+05                                15.792223                           13.392063       0.159233       1.926727                    0.999433      43.988402     119.633501       0.467674       0.427843      -1.119461      -0.024949      -0.012414       0.092765       0.096860       0.026368       0.020135       0.018494       0.057028       0.383576      -0.103205      -0.029195       0.132400             19.349033      18.062000      -4.436205      -0.213125      24.876888      -0.102191      15.108212           0.000000
           13             Zn      12.052453       7.991821      17.120189       0.940474      84.201464 0.17634203E+04  0.55515768E+05                                16.005850                           13.978921       0.041208       1.882702                    0.998653      45.818057     126.087990       0.468191       0.415549      -1.128421      -0.021452       0.003172      -0.049274       0.053835       0.003691      -0.002451       0.017177      -0.027725       0.339686      -0.071084      -0.044036       0.115120             18.316681      16.693750       0.950247      -0.690666      20.502199      -0.981322      17.754095           0.000001
           14             Zn       4.539106       1.653500       0.759029       0.933986      88.092649 0.17804123E+04  0.56220211E+05                                16.527769                           14.068300       0.034306       1.878164                    0.998663      46.115223     127.356059       0.465308       0.416864      -1.126829      -0.026115      -0.046151       0.015131       0.055144       0.005196       0.002550      -0.033974      -0.168186      -0.140882      -0.062282      -0.052549       0.114831             19.662379      18.292372      -0.499056       1.498248      16.089115       0.373482      24.605652          -0.000000
           15             Zn       2.937066       4.357544       0.760918       0.963392      84.026469 0.17248191E+04  0.53993651E+05                                16.033586                           13.853502       0.043391       1.892414                    0.998162      45.176643     123.916694       0.468921       0.417260      -1.127414      -0.023357       0.014939       0.009284       0.029239      -0.069260      -0.043845       0.018252       0.090796      -0.127767      -0.064242      -0.053778       0.118020             19.028008      15.735393       1.763898       0.374093      19.926461      -0.594468      21.422171           0.000000
           16             Zn       6.219530       4.392928       0.841602       1.026525      76.361540 0.15463130E+04  0.47114204E+05                                15.212457                           13.244623       0.190676       1.939976                    0.999138      43.782014     118.582600       0.472540       0.425415      -1.121669       0.060442       0.045369       0.036854       0.084082       0.036229       0.040937       0.044078       0.138832      -0.197814      -0.098524      -0.026438       0.124962             17.769748      13.139127      -0.821100       0.485120      18.337313      -4.087422      21.832805          -0.000000
           17              H       9.861110       4.306443      12.635363       0.115266       1.153247 0.85199557E+01  0.85198525E+02                                 1.823523                            1.709814      -1.286757       2.269095                    0.993854       3.700582      10.548163       0.476014       1.286742      -0.706057       0.027364      -0.018507      -0.011813       0.035084      -0.004534      -0.003976       0.000161      -0.004224      -0.015943      -0.007659      -0.000418       0.008077              1.889317       2.281169      -0.367422      -0.324348       1.764526      -0.009957       1.622254           0.000000
           18              H      16.270451      12.048350       8.022992       0.122657       1.151593 0.81851272E+01  0.80084012E+02                                 1.760534                            1.631994      -0.964223       2.428593                    0.998510       3.326708       9.025172       0.513030       1.220233      -0.723975      -0.000933       0.012350       0.038695       0.040629       0.006159      -0.001808       0.010667      -0.007792       0.025501      -0.014012      -0.001775       0.015786              1.844233       1.541815       0.110935      -0.255488       1.530504       0.082165       2.460380          -0.000000
           19              H      24.039609       4.725657      15.416767       0.123820       1.139551 0.84431953E+01  0.82727087E+02                                 1.701112                            1.621612      -1.069971       2.375840                    0.997632       3.305328       8.789888       0.535238       1.167934      -0.736596      -0.030668       0.019169       0.010621       0.037693      -0.010301      -0.003267      -0.001609       0.000196      -0.025961      -0.011045      -0.003645       0.014690              1.724538       2.057663      -0.169861      -0.326667       1.574632      -0.054714       1.541320          -0.000000
           20              H      18.754201      13.751146       4.551905       0.129855       1.025398 0.76134774E+01  0.74121091E+02                                 1.708118                            1.637297      -1.018628       2.409656                    0.997828       3.450931       9.747914       0.476479       1.320393      -0.700583       0.020336       0.029739       0.017217       0.039930       0.007976       0.002562       0.009205      -0.009386       0.007327      -0.011084      -0.003906       0.014990              1.745451       1.627586       0.322038       0.001053       1.952714       0.165627       1.656052           0.000000
           21              H      15.413544       9.692424       4.897691       0.123586       1.200755 0.88382289E+01  0.87585574E+02                                 1.762880                            1.660140      -1.123446       2.351446                    0.996920       3.342689       8.937238       0.528546       1.169380      -0.736433      -0.017172      -0.027261      -0.014184       0.035203       0.006876       0.002825       0.008209      -0.010670       0.014941      -0.011289      -0.002966       0.014255              1.816675       1.808461       0.474223      -0.009290       1.978491       0.134918       1.663074          -0.000000
           22              H      17.614052      13.350970       6.715430       0.121489       0.947156 0.64425770E+01  0.60758675E+02                                 1.670639                            1.540062      -1.183566       2.324583                    0.995240       3.625501      10.412432       0.470446       1.380537      -0.685966       0.016751       0.026375       0.017375       0.035751       0.008814      -0.005670       0.001073      -0.004060       0.029301      -0.014997       0.003259       0.011738              1.757933       1.604002       0.361175       0.102488       2.117116       0.266415       1.552680           0.000000
           23              H      27.397289      15.311612      15.724763       0.111785       1.223584 0.90935992E+01  0.90703313E+02                                 1.783432                            1.683480      -1.012727       2.395043                    0.998023       3.364641       9.006696       0.525421       1.168722      -0.736999      -0.034233       0.009721       0.011701       0.037461       0.002258      -0.002551       0.006145       0.024748      -0.030854      -0.015440      -0.002429       0.017869              1.816180       2.085510      -0.274607      -0.277815       1.747773       0.293711       1.615257           0.000000
           24              H      24.407641      13.826536       4.568911       0.130686       1.033221 0.77264811E+01  0.75749786E+02                                 1.738913                            1.666509      -1.076049       2.384436                    0.996978       3.515567      10.073933       0.463491       1.347923      -0.694669      -0.028615       0.020786       0.016689       0.039108      -0.010150      -0.007059       0.005241       0.005184       0.011967      -0.012473      -0.002835       0.015308              1.778148       1.858491      -0.353242      -0.100517       1.781508       0.094345       1.694446           0.000000
           25              H      10.172676      11.936356      12.930131       0.114504       1.082365 0.79105996E+01  0.78226930E+02                                 1.790302                            1.678642      -1.457687       2.187351                    0.992399       3.833649      11.132116       0.463683       1.335790      -0.694335      -0.027060      -0.015888      -0.008800       0.032589       0.000432       0.000110       0.003647       0.003639      -0.016547      -0.007159       0.002489       0.004670              1.855708       2.220282       0.410130       0.135331       1.786094       0.257185       1.560747           0.000000
           26              H      21.103628      19.417893       6.840140       0.126672       0.918235 0.62526450E+01  0.58604306E+02                                 1.648308                            1.527511      -1.076406       2.379671                    0.996568       3.561606      10.240885       0.466986       1.399382      -0.682754       0.001930      -0.033180       0.018682       0.038127      -0.003360      -0.001428      -0.000310      -0.022700       0.035247      -0.017783       0.005961       0.011823              1.722278       1.439750      -0.043763      -0.010844       2.144104      -0.273676       1.582980           0.000000
           27              H      13.200188       2.504795       8.134475       0.119343       1.044612 0.72044662E+01  0.68587364E+02                                 1.669652                            1.543808      -0.971281       2.422981                    0.998222       3.351411       9.103113       0.518618       1.240555      -0.717716      -0.002522      -0.007098       0.037754       0.038498       0.000749      -0.000484      -0.005532      -0.016106       0.031477      -0.013336      -0.000071       0.013408              1.753610       1.296838      -0.025317      -0.100536       1.530931       0.070821       2.433061           0.000001
           28              H       7.985446      11.928436       8.189272       0.122965       1.090818 0.76029105E+01  0.73321041E+02                                 1.718755                            1.587175      -0.990646       2.417720                    0.997998       3.352522       9.148701       0.511160       1.242513      -0.717826      -0.007931       0.001598       0.038719       0.039555      -0.007412      -0.003828       0.003124       0.006067       0.032328      -0.013407       0.000312       0.013095              1.804185       1.480538      -0.127204       0.002296       1.417958      -0.102924       2.514059          -0.000000
           29              H      15.405571      20.343351      15.743658       0.116096       1.177302 0.86445190E+01  0.84993785E+02                                 1.726950                            1.632735      -0.920199       2.441826                    0.998714       3.282769       8.676050       0.538689       1.156437      -0.740213       0.010073      -0.035647       0.015329       0.040089      -0.013151      -0.004266      -0.006239      -0.010230      -0.023006      -0.016227      -0.002029       0.018256              1.754529       1.546995      -0.039691      -0.088110       2.117257      -0.402381       1.599334           0.000000
           30              H      25.239424      13.234510       6.864704       0.124574       0.941942 0.64386845E+01  0.60780553E+02                                 1.674693                            1.548252      -1.121236       2.358886                    0.995965       3.597503      10.374738       0.464752       1.396103      -0.683283      -0.025726       0.021191       0.019265       0.038497      -0.011686      -0.000781      -0.000289       0.003318       0.037014      -0.017990       0.005611       0.012379              1.755140       1.859253      -0.405378      -0.204443       1.805012       0.176888       1.601156           0.000000
           31              H      13.834461       2.015129       1.334016       0.123305       1.140951 0.80989911E+01  0.78193032E+02                                 1.681836                            1.572751      -0.922776       2.448755                    0.998823       3.171587       8.254427       0.553922       1.145302      -0.743428       0.001148       0.007617      -0.039294       0.040042      -0.000699      -0.000172      -0.010084      -0.019032       0.038986      -0.016052      -0.003207       0.019259              1.732945       1.338496      -0.015735      -0.056065       1.483514       0.032321       2.376825          -0.000000
           32              H      13.653927       3.851395       2.626462       0.118927       1.097298 0.77551763E+01  0.73631970E+02                                 1.600017                            1.509923      -0.819708       2.494877                    0.999443       3.083530       7.807093       0.585170       1.102425      -0.754978       0.002661       0.031004      -0.018910       0.036414      -0.000116      -0.003182      -0.001539      -0.028859       0.036477      -0.020818       0.007851       0.012967              1.624540       1.298952      -0.017820      -0.015961       2.035212      -0.255642       1.539455           0.000000
           33              H      21.396740      18.416373       4.568911       0.132203       1.024494 0.76172183E+01  0.74241632E+02                                 1.714504                            1.643560      -1.025625       2.407372                    0.997787       3.456125       9.800430       0.472552       1.329860      -0.698626       0.000889      -0.035401       0.016778       0.039186      -0.000301      -0.001369      -0.009511      -0.019038       0.010228      -0.011455      -0.003934       0.015388              1.753166       1.452559      -0.064886      -0.014373       2.139560      -0.113928       1.667378           0.000000
           34              H      16.845204      21.214727      14.194234       0.116495       1.159578 0.83904999E+01  0.83033197E+02                                 1.801200                            1.677601      -0.950755       2.432128                    0.998008       3.447028       9.565695       0.492064       1.257826      -0.714786       0.028304      -0.021552      -0.009593       0.036846      -0.007895      -0.010213      -0.007861      -0.008960      -0.012205      -0.018465       0.006950       0.011515              1.859494       2.351923      -0.378493      -0.329964       1.701605       0.068585       1.524954           0.000001
           35              H      13.286510       4.871912       4.922255       0.123493       1.198708 0.88404577E+01  0.87585228E+02                                 1.759090                            1.659265      -1.111687       2.357488                    0.997009       3.335300       8.907050       0.529373       1.167853      -0.736909       0.001352       0.033907      -0.015555       0.037329      -0.000220      -0.001483      -0.008827      -0.016441       0.015930      -0.011097      -0.003200       0.014297              1.806486       1.396498      -0.059691      -0.027177       2.350534      -0.086050       1.672427           0.000001
           36              H       7.691697      12.328804       1.366138       0.120376       1.148687 0.81555480E+01  0.78871474E+02                                 1.686589                            1.575135      -0.925398       2.444638                    0.998816       3.201964       8.338867       0.555170       1.140810      -0.744203       0.005634      -0.005247      -0.038928       0.039682      -0.009443      -0.007868       0.006427       0.004767       0.036570      -0.015836      -0.003101       0.018937              1.746350       1.433098      -0.077453       0.024974       1.396684      -0.015807       2.409268           0.000000
           37              H      12.748936      15.738189      15.443221       0.126445       1.146641 0.85199821E+01  0.83805923E+02                                 1.721483                            1.640098      -1.074249       2.377463                    0.997508       3.309931       8.866691       0.525942       1.183946      -0.732890       0.032308       0.018366       0.008751       0.038180       0.005904      -0.000107       0.003092       0.018461      -0.026509      -0.010913      -0.004487       0.015400              1.745582       1.867504       0.279563       0.107750       1.834185       0.318087       1.535058           0.000000
           38              H       9.162926      11.255807       2.660474       0.116775       1.102145 0.77973764E+01  0.74121763E+02                                 1.602138                            1.511689      -0.810183       2.494752                    0.999486       3.101796       7.854124       0.586275       1.099026      -0.755677       0.023918      -0.017490      -0.018284       0.034818      -0.013456      -0.000652       0.001237       0.009083       0.037058      -0.020390       0.007690       0.012700              1.628630       1.795362      -0.351411      -0.204330       1.535850       0.145554       1.554677          -0.000000
           39              H       9.980653      10.622332       4.971383       0.123175       1.209200 0.89582503E+01  0.89160563E+02                                 1.779019                            1.677870      -1.134307       2.346331                    0.996762       3.359277       9.029402       0.522194       1.178487      -0.734300       0.028929      -0.015627      -0.015669       0.036422      -0.007970      -0.007884       0.003661       0.006257       0.017406      -0.011616      -0.002732       0.014348              1.828924       2.101424      -0.458816      -0.063471       1.692980       0.035767       1.692367          -0.000001
           40              H      14.059679      14.160604      14.046850       0.114340       1.178473 0.88207414E+01  0.87544297E+02                                 1.760484                            1.676255      -0.852662       2.475374                    0.999070       3.326367       8.958774       0.516627       1.194555      -0.731055       0.030400       0.016587       0.007114       0.035354       0.004316      -0.004135       0.013326       0.007473      -0.027200      -0.019579       0.008600       0.010979              1.776602       2.175500       0.271816       0.106338       1.692343       0.174547       1.461962           0.000000
           41              H      27.462582      13.440355      14.411531       0.112578       1.092678 0.78383773E+01  0.77059880E+02                                 1.788492                            1.662566      -1.156084       2.331574                    0.995193       3.661319      10.477825       0.471130       1.322401      -0.698573      -0.029671      -0.016851      -0.005555       0.034572      -0.000372      -0.003528       0.012353       0.009300      -0.018632      -0.016703       0.005803       0.010899              1.852429       2.186732       0.513505       0.189194       1.885470       0.235810       1.485084          -0.000000
           42              H      14.140752      12.364884      12.641031       0.109536       1.197145 0.86838357E+01  0.87254186E+02                                 1.869600                            1.725480      -1.267678       2.270993                    0.994970       3.741644      10.691690       0.474124       1.285700      -0.706182       0.033117      -0.008571      -0.014196       0.037037       0.006633      -0.005149       0.006205       0.014227      -0.019222      -0.014242       0.000934       0.013308              1.972052       2.538814      -0.389327      -0.350620       1.705510       0.240579       1.671833          -0.000000
           43              H      24.642795       6.544210      13.856006       0.116596       1.104620 0.79908789E+01  0.76733477E+02                                 1.633817                            1.554437      -0.797803       2.503176                    0.999551       3.132513       8.076628       0.562514       1.133921      -0.746811      -0.029611       0.018624       0.008091       0.035904      -0.008111      -0.009558      -0.010029      -0.001493      -0.022176      -0.019835       0.007872       0.011963              1.645074       1.953929      -0.281361      -0.200426       1.605180      -0.006063       1.376114          -0.000001
           44              H      18.002599      11.284238       1.449278       0.116821       1.179693 0.84704511E+01  0.82825572E+02                                 1.726696                            1.613393      -0.966227       2.421055                    0.998374       3.262582       8.587395       0.543555       1.152405      -0.741166       0.007473      -0.015955      -0.037196       0.041157       0.009615      -0.003037       0.013621      -0.006044       0.026227      -0.018990       0.000374       0.018616              1.789295       1.483027       0.035851      -0.252448       1.499485       0.188529       2.385375           0.000000
           45              H      23.183230      21.313013      13.937257       0.120561       1.065398 0.75851006E+01  0.73993150E+02                                 1.765909                            1.642054      -1.062101       2.383324                    0.996376       3.577093      10.212032       0.471011       1.333045      -0.696863      -0.032425      -0.016593      -0.003806       0.036623       0.005117       0.007722      -0.010105      -0.003787      -0.022965      -0.017474       0.006199       0.011275              1.827745       2.396725       0.388505       0.243650       1.647968       0.025757       1.438543           0.000000
           46              H       7.462520       7.503142      12.374606       0.112849       1.225211 0.87894511E+01  0.87826991E+02                                 1.850017                            1.700928      -1.071685       2.369641                    0.996945       3.518949       9.750755       0.496591       1.234359      -0.719552      -0.010821       0.033803      -0.013938       0.038131      -0.009873      -0.003632      -0.007463       0.000722      -0.020356      -0.014652       0.001001       0.013651              1.943812       1.570542      -0.129192      -0.016791       2.595993      -0.455420       1.664900          -0.000000
           47              H      14.961255       4.399549      12.427513       0.114117       1.083402 0.78684320E+01  0.77387251E+02                                 1.765012                            1.653785      -1.332424       2.243101                    0.994051       3.744225      10.698248       0.477776       1.303470      -0.701478      -0.027026      -0.016188      -0.009382       0.032871       0.002563       0.002785      -0.000149      -0.002094      -0.007817      -0.004645       0.000234       0.004410              1.831454       2.237888       0.365290       0.280473       1.747888      -0.018461       1.508588           0.000000
           48              H      16.496967      10.123836       2.707713       0.118935       1.101799 0.77967482E+01  0.74206804E+02                                 1.611270                            1.519291      -0.810614       2.497848                    0.999512       3.099916       7.886249       0.579664       1.110196      -0.752829      -0.017127      -0.026810      -0.016365       0.035776       0.013286      -0.005739       0.007162      -0.003749       0.027315      -0.020712       0.008195       0.012518              1.642632       1.572058       0.357729       0.112822       1.785704       0.251245       1.570134           0.000000
           49              H      17.280240       7.638822      12.085506       0.117382       1.173658 0.83088935E+01  0.81640981E+02                                 1.781245                            1.641636      -1.021295       2.396772                    0.997883       3.398314       9.254001       0.512506       1.216304      -0.724200       0.008974       0.035627      -0.014679       0.039563       0.010134       0.002567      -0.009233      -0.002013      -0.026861      -0.016112       0.000247       0.015865              1.866867       1.539413       0.040222       0.037394       2.505755      -0.407984       1.555433          -0.000000
           50              H      19.593372       4.793149      14.857463       0.126233       1.146324 0.84245088E+01  0.82488433E+02                                 1.711215                            1.622657      -1.053609       2.387730                    0.997568       3.273242       8.698237       0.533725       1.172033      -0.736039       0.030878       0.018885       0.008751       0.037238       0.008774       0.003443      -0.002984       0.003299      -0.030659      -0.012553      -0.001508       0.014061              1.742006       2.116084       0.216660       0.313319       1.588021      -0.058197       1.521913          -0.000001
           51              H      24.870133      20.321188      15.233482       0.110868       1.228859 0.92063033E+01  0.92158911E+02                                 1.792850                            1.698280      -0.999411       2.400360                    0.998131       3.373834       9.063073       0.520822       1.174801      -0.735659      -0.005798      -0.038823       0.008680       0.040202       0.010733       0.006161      -0.006790      -0.010819      -0.038738      -0.018901       0.000197       0.018704              1.814777       1.601833      -0.006258       0.124558       2.242617      -0.371949       1.599879           0.000000
           52              H      18.904096       6.625070      13.368505       0.121416       1.101374 0.78696928E+01  0.75140295E+02                                 1.618100                            1.532756      -0.793751       2.506570                    0.999615       3.096681       7.912807       0.573022       1.119489      -0.750616       0.032133       0.019327       0.004035       0.037714       0.007140       0.008541      -0.010776       0.000461      -0.033193      -0.020851       0.008006       0.012844              1.637629       2.006937       0.295187       0.162681       1.572099      -0.030153       1.333850          -0.000001
           53              H      23.794346      18.971699       6.260050       0.115266       1.153247 0.85199557E+01  0.85198525E+02                                 1.823523                            1.709814      -1.286757       2.269095                    0.993854       3.700582      10.548163       0.476014       1.286742      -0.706057      -0.027364       0.018507       0.011813       0.035084      -0.004534      -0.003976       0.000161      -0.004224      -0.015943      -0.007659      -0.000418       0.008077              1.889317       2.281169      -0.367422      -0.324348       1.764526      -0.009957       1.622254           0.000000
           54              H      17.385005      11.229792      10.872421       0.122657       1.151593 0.81851273E+01  0.80084016E+02                                 1.760535                            1.631994      -0.964223       2.428593                    0.998510       3.326708       9.025173       0.513030       1.220233      -0.723975       0.000933      -0.012350      -0.038695       0.040629       0.006159      -0.001808       0.010667      -0.007792       0.025501      -0.014012      -0.001775       0.015787              1.844233       1.541816       0.110935      -0.255488       1.530504       0.082165       2.460381          -0.000000
           55              H       9.615847      18.552485       3.478646       0.123820       1.139551 0.84431953E+01  0.82727087E+02                                 1.701112                            1.621612      -1.069971       2.375840                    0.997632       3.305328       8.789888       0.535238       1.167934      -0.736596       0.030668      -0.019169      -0.010621       0.037693      -0.010301      -0.003267      -0.001609       0.000196      -0.025961      -0.011045      -0.003645       0.014690              1.724538       2.057663      -0.169861      -0.326667       1.574632      -0.054714       1.541320          -0.000000
           56              H      14.901255       9.526996      14.343508       0.129855       1.025398 0.76134774E+01  0.74121091E+02                                 1.708118                            1.637297      -1.018629       2.409656                    0.997828       3.450931       9.747914       0.476479       1.320393      -0.700583      -0.020336      -0.029739      -0.017217       0.039930       0.007976       0.002562       0.009205      -0.009386       0.007327      -0.011084      -0.003906       0.014990              1.745451       1.627586       0.322038       0.001053       1.952714       0.165627       1.656052           0.000000
           57              H      18.241912      13.585718      13.997722       0.123586       1.200756 0.88382329E+01  0.87585624E+02                                 1.762881                            1.660141      -1.123446       2.351445                    0.996920       3.342690       8.937241       0.528546       1.169380      -0.736433       0.017172       0.027261       0.014184       0.035203       0.006876       0.002825       0.008209      -0.010670       0.014941      -0.011289      -0.002966       0.014255              1.816676       1.808461       0.474223      -0.009290       1.978491       0.134918       1.663075          -0.000000
           58              H      16.041404       9.927172      12.179983       0.121489       0.947157 0.64425778E+01  0.60758683E+02                                 1.670639                            1.540062      -1.183566       2.324583                    0.995240       3.625501      10.412431       0.470446       1.380536      -0.685966      -0.016751      -0.026375      -0.017375       0.035751       0.008814      -0.005670       0.001073      -0.004060       0.029301      -0.014997       0.003259       0.011738              1.757933       1.604002       0.361175       0.102488       2.117116       0.266415       1.552680           0.000000
           59              H       6.258167       7.966530       3.170650       0.111785       1.223584 0.90936004E+01  0.90703332E+02                                 1.783433                            1.683480      -1.012727       2.395043                    0.998023       3.364641       9.006698       0.525421       1.168723      -0.736999       0.034233      -0.009721      -0.011701       0.037461       0.002258      -0.002551       0.006145       0.024748      -0.030854      -0.015440      -0.002429       0.017869              1.816180       2.085510      -0.274607      -0.277815       1.747773       0.293711       1.615258           0.000000
           60              H       9.247815       9.451606      14.326502       0.130686       1.033221 0.77264806E+01  0.75749783E+02                                 1.738913                            1.666509      -1.076049       2.384435                    0.996978       3.515567      10.073934       0.463491       1.347923      -0.694669       0.028615      -0.020786      -0.016689       0.039108      -0.010150      -0.007059       0.005241       0.005184       0.011967      -0.012473      -0.002835       0.015308              1.778148       1.858491      -0.353242      -0.100517       1.781508       0.094345       1.694446           0.000000
           61              H      23.482780      11.341786       5.965282       0.114504       1.082365 0.79106004E+01  0.78226937E+02                                 1.790302                            1.678642      -1.457687       2.187351                    0.992399       3.833649      11.132115       0.463683       1.335789      -0.694335       0.027060       0.015888       0.008800       0.032589       0.000432       0.000110       0.003647       0.003639      -0.016547      -0.007159       0.002489       0.004670              1.855708       2.220282       0.410130       0.135331       1.786094       0.257185       1.560747           0.000000
           62              H      12.551828       3.860249      12.055273       0.126672       0.918235 0.62526450E+01  0.58604306E+02                                 1.648308                            1.527511      -1.076406       2.379671                    0.996568       3.561606      10.240885       0.466986       1.399382      -0.682754      -0.001930       0.033180      -0.018682       0.038127      -0.003360      -0.001428      -0.000310      -0.022700       0.035247      -0.017783       0.005961       0.011823              1.722278       1.439750      -0.043763      -0.010844       2.144104      -0.273676       1.582980           0.000000
           63              H      20.455268      20.773347      10.760938       0.119343       1.044612 0.72044662E+01  0.68587363E+02                                 1.669652                            1.543808      -0.971281       2.422981                    0.998222       3.351411       9.103113       0.518618       1.240555      -0.717716       0.002522       0.007098      -0.037754       0.038498       0.000749      -0.000484      -0.005532      -0.016106       0.031477      -0.013336      -0.000071       0.013408              1.753610       1.296838      -0.025317      -0.100536       1.530931       0.070821       2.433061           0.000001
           64              H      25.670010      11.349706      10.706141       0.122965       1.090818 0.76029105E+01  0.73321041E+02                                 1.718755                            1.587175      -0.990646       2.417720                    0.997998       3.352522       9.148701       0.511160       1.242513      -0.717826       0.007931      -0.001598      -0.038719       0.039555      -0.007412      -0.003828       0.003124       0.006067       0.032328      -0.013407       0.000312       0.013095              1.804185       1.480538      -0.127204       0.002296       1.417958      -0.102924       2.514059          -0.000000
           65              H      18.249885       2.934791       3.151755       0.116096       1.177302 0.86445177E+01  0.84993771E+02                                 1.726950                            1.632735      -0.920199       2.441826                    0.998714       3.282769       8.676050       0.538689       1.156437      -0.740213      -0.010073       0.035647      -0.015329       0.040089      -0.013151      -0.004266      -0.006239      -0.010230      -0.023006      -0.016227      -0.002029       0.018256              1.754528       1.546995      -0.039691      -0.088110       2.117256      -0.402381       1.599334           0.000000
           66              H       8.416032      10.043632      12.030709       0.124574       0.941942 0.64386845E+01  0.60780553E+02                                 1.674693                            1.548252      -1.121236       2.358886                    0.995965       3.597503      10.374738       0.464752       1.396103      -0.683283       0.025726      -0.021191      -0.019265       0.038497      -0.011686      -0.000781      -0.000289       0.003318       0.037014      -0.017990       0.005611       0.012379              1.755140       1.859253      -0.405378      -0.204443       1.805012       0.176888       1.601156           0.000000
           67              H      19.820995      21.263013      17.561397       0.123305       1.140951 0.80989925E+01  0.78193054E+02                                 1.681836                            1.572751      -0.922776       2.448755                    0.998823       3.171587       8.254429       0.553922       1.145303      -0.743428      -0.001148      -0.007617       0.039294       0.040042      -0.000699      -0.000172      -0.010084      -0.019032       0.038986      -0.016052      -0.003207       0.019259              1.732946       1.338497      -0.015735      -0.056065       1.483515       0.032321       2.376826          -0.000000
           68              H      20.001529      19.426747      16.268951       0.118927       1.097299 0.77551823E+01  0.73632042E+02                                 1.600017                            1.509924      -0.819708       2.494877                    0.999443       3.083531       7.807097       0.585170       1.102425      -0.754978      -0.002661      -0.031004       0.018911       0.036414      -0.000116      -0.003182      -0.001539      -0.028859       0.036477      -0.020818       0.007851       0.012967              1.624541       1.298952      -0.017820      -0.015962       2.035213      -0.255642       1.539456           0.000000
           69              H      12.258716       4.861769      14.326502       0.132203       1.024494 0.76172182E+01  0.74241632E+02                                 1.714504                            1.643560      -1.025625       2.407372                    0.997787       3.456125       9.800430       0.472552       1.329860      -0.698626      -0.000889       0.035401      -0.016778       0.039186      -0.000301      -0.001369      -0.009511      -0.019038       0.010228      -0.011455      -0.003934       0.015388              1.753166       1.452559      -0.064886      -0.014373       2.139560      -0.113928       1.667378           0.000000
           70              H      16.810252       2.063415       4.701179       0.116495       1.159578 0.83904999E+01  0.83033197E+02                                 1.801200                            1.677601      -0.950755       2.432128                    0.998008       3.447028       9.565695       0.492064       1.257826      -0.714786      -0.028304       0.021552       0.009593       0.036846      -0.007895      -0.010213      -0.007861      -0.008960      -0.012205      -0.018465       0.006950       0.011515              1.859494       2.351923      -0.378493      -0.329964       1.701605       0.068585       1.524954           0.000001
           71              H      20.368946      18.406230      13.973158       0.123493       1.198708 0.88404570E+01  0.87585222E+02                                 1.759090                            1.659266      -1.111687       2.357488                    0.997009       3.335300       8.907051       0.529373       1.167853      -0.736909      -0.001352      -0.033907       0.015555       0.037329      -0.000220      -0.001483      -0.008827      -0.016441       0.015930      -0.011097      -0.003200       0.014297              1.806487       1.396498      -0.059691      -0.027177       2.350534      -0.086050       1.672427           0.000000
           72              H      25.963759      10.949338      17.529275       0.120376       1.148687 0.81555492E+01  0.78871488E+02                                 1.686589                            1.575135      -0.925398       2.444638                    0.998816       3.201964       8.338867       0.555170       1.140810      -0.744203      -0.005634       0.005247       0.038928       0.039682      -0.009443      -0.007868       0.006427       0.004767       0.036570      -0.015836      -0.003101       0.018937              1.746350       1.433098      -0.077453       0.024974       1.396684      -0.015807       2.409268           0.000000
           73              H      20.906520       7.539953       3.452192       0.126445       1.146641 0.85199805E+01  0.83805901E+02                                 1.721483                            1.640097      -1.074249       2.377463                    0.997508       3.309931       8.866690       0.525942       1.183946      -0.732890      -0.032308      -0.018366      -0.008751       0.038180       0.005904      -0.000107       0.003092       0.018461      -0.026509      -0.010913      -0.004487       0.015400              1.745582       1.867504       0.279563       0.107750       1.834184       0.318087       1.535058           0.000000
           74              H      24.492530      12.022335      16.234939       0.116775       1.102145 0.77973764E+01  0.74121763E+02                                 1.602138                            1.511689      -0.810183       2.494752                    0.999486       3.101796       7.854124       0.586275       1.099026      -0.755677      -0.023918       0.017490       0.018284       0.034818      -0.013456      -0.000652       0.001237       0.009083       0.037058      -0.020390       0.007690       0.012700              1.628630       1.795362      -0.351411      -0.204330       1.535850       0.145554       1.554677          -0.000000
           75              H      23.674803      12.655810      13.924030       0.123175       1.209200 0.89582526E+01  0.89160596E+02                                 1.779019                            1.677871      -1.134307       2.346331                    0.996762       3.359277       9.029404       0.522193       1.178488      -0.734299      -0.028929       0.015627       0.015669       0.036422      -0.007970      -0.007884       0.003661       0.006257       0.017406      -0.011616      -0.002732       0.014348              1.828925       2.101425      -0.458816      -0.063471       1.692981       0.035767       1.692368          -0.000001
           76              H      19.595777       9.117538       4.848563       0.114340       1.178473 0.88207401E+01  0.87544281E+02                                 1.760484                            1.676255      -0.852662       2.475374                    0.999070       3.326367       8.958774       0.516627       1.194555      -0.731055      -0.030400      -0.016587      -0.007114       0.035354       0.004316      -0.004135       0.013326       0.007473      -0.027200      -0.019579       0.008600       0.010979              1.776601       2.175500       0.271816       0.106338       1.692343       0.174547       1.461962           0.000000
           77              H       6.192874       9.837787       4.483882       0.112578       1.092678 0.78383767E+01  0.77059875E+02                                 1.788492                            1.662567      -1.156084       2.331574                    0.995193       3.661319      10.477826       0.471130       1.322401      -0.698573       0.029671       0.016851       0.005555       0.034572      -0.000372      -0.003528       0.012353       0.009300      -0.018632      -0.016703       0.005803       0.010899              1.852429       2.186732       0.513505       0.189194       1.885470       0.235810       1.485084          -0.000000
           78              H      19.514704      10.913258       6.254382       0.109536       1.197145 0.86838352E+01  0.87254182E+02                                 1.869601                            1.725480      -1.267678       2.270993                    0.994970       3.741644      10.691691       0.474124       1.285700      -0.706182      -0.033117       0.008571       0.014196       0.037037       0.006633      -0.005149       0.006205       0.014227      -0.019222      -0.014242       0.000934       0.013308              1.972053       2.538815      -0.389327      -0.350620       1.705511       0.240579       1.671833          -0.000000
           79              H       9.012661      16.733932       5.039407       0.116596       1.104620 0.79908781E+01  0.76733464E+02                                 1.633816                            1.554436      -0.797803       2.503176                    0.999551       3.132513       8.076627       0.562514       1.133921      -0.746811       0.029611      -0.018624      -0.008091       0.035904      -0.008111      -0.009558      -0.010029      -0.001493      -0.022176      -0.019835       0.007872       0.011963              1.645074       1.953928      -0.281361      -0.200426       1.605180      -0.006063       1.376114          -0.000001
           80              H      15.652857      11.993904      17.446135       0.116821       1.179693 0.84704568E+01  0.82825645E+02                                 1.726697                            1.613394      -0.966227       2.421055                    0.998374       3.262583       8.587399       0.543554       1.152405      -0.741166      -0.007473       0.015955       0.037196       0.041157       0.009615      -0.003037       0.013621      -0.006044       0.026227      -0.018990       0.000374       0.018616              1.789296       1.483027       0.035851      -0.252448       1.499485       0.188529       2.385376           0.000000
           81              H      10.472226       1.965129       4.958156       0.120561       1.065398 0.75850965E+01  0.73993104E+02                                 1.765909                            1.642054      -1.062101       2.383324                    0.996376       3.577092      10.212031       0.471011       1.333046      -0.696863       0.032425       0.016593       0.003806       0.036623       0.005117       0.007722      -0.010105      -0.003787      -0.022965      -0.017474       0.006199       0.011275              1.827745       2.396725       0.388505       0.243650       1.647968       0.025757       1.438543           0.000000
           82              H      26.192936      15.775000       6.520807       0.112849       1.225211 0.87894512E+01  0.87826990E+02                                 1.850016                            1.700928      -1.071685       2.369641                    0.996945       3.518949       9.750754       0.496591       1.234358      -0.719552       0.010821      -0.033803       0.013938       0.038131      -0.009873      -0.003632      -0.007463       0.000722      -0.020356      -0.014652       0.001001       0.013651              1.943811       1.570542      -0.129192      -0.016791       2.595992      -0.455420       1.664900          -0.000000
           83              H      18.694201      18.878593       6.467900       0.114117       1.083402 0.78684313E+01  0.77387244E+02                                 1.765012                            1.653785      -1.332425       2.243101                    0.994051       3.744225      10.698249       0.477775       1.303470      -0.701478       0.027026       0.016188       0.009382       0.032871       0.002563       0.002785      -0.000149      -0.002094      -0.007817      -0.004645       0.000234       0.004410              1.831455       2.237888       0.365290       0.280473       1.747888      -0.018461       1.508588           0.000000
           84              H      17.158489      13.154306      16.187700       0.118935       1.101799 0.77967511E+01  0.74206836E+02                                 1.611270                            1.519291      -0.810614       2.497848                    0.999512       3.099917       7.886251       0.579664       1.110196      -0.752829       0.017127       0.026810       0.016365       0.035776       0.013286      -0.005739       0.007162      -0.003749       0.027315      -0.020712       0.008195       0.012518              1.642632       1.572058       0.357729       0.112822       1.785704       0.251245       1.570134           0.000000
           85              H      16.375216      15.639320       6.809907       0.117382       1.173658 0.83088907E+01  0.81640947E+02                                 1.781245                            1.641636      -1.021295       2.396772                    0.997883       3.398313       9.253998       0.512506       1.216304      -0.724200      -0.008974      -0.035627       0.014679       0.039563       0.010134       0.002567      -0.009233      -0.002013      -0.026861      -0.016112       0.000247       0.015865              1.866867       1.539413       0.040222       0.037394       2.505755      -0.407984       1.555433          -0.000000
           86              H      14.062084      18.484993       4.037950       0.126233       1.146324 0.84245088E+01  0.82488433E+02                                 1.711215                            1.622657      -1.053609       2.387730                    0.997568       3.273242       8.698237       0.533725       1.172033      -0.736039      -0.030878      -0.018885      -0.008751       0.037238       0.008774       0.003443      -0.002984       0.003299      -0.030659      -0.012553      -0.001508       0.014061              1.742006       2.116084       0.216660       0.313319       1.588021      -0.058197       1.521913          -0.000001
           87              H       8.785323       2.956954       3.661931       0.110868       1.228858 0.92062993E+01  0.92158861E+02                                 1.792849                            1.698279      -0.999410       2.400360                    0.998131       3.373833       9.063070       0.520822       1.174801      -0.735659       0.005798       0.038823      -0.008680       0.040202       0.010733       0.006161      -0.006790      -0.010819      -0.038738      -0.018901       0.000197       0.018704              1.814776       1.601833      -0.006258       0.124558       2.242617      -0.371949       1.599879           0.000000
           88              H      14.751360      16.653072       5.526908       0.121416       1.101374 0.78696929E+01  0.75140293E+02                                 1.618100                            1.532756      -0.793751       2.506569                    0.999615       3.096681       7.912806       0.573022       1.119488      -0.750616      -0.032132      -0.019327      -0.004035       0.037714       0.007140       0.008541      -0.010776       0.000461      -0.033193      -0.020851       0.008006       0.012844              1.637629       2.006937       0.295187       0.162681       1.572099      -0.030153       1.333850          -0.000001
           89              C      14.793399       9.899354       7.458020       0.629736      25.409294 0.24096484E+03  0.49269014E+04                                 7.997835                            5.491965       0.028372       2.073272                    0.999566      21.640229      59.538305       0.638194       0.469389      -1.024668      -0.038617      -0.038480       0.038659       0.066832      -0.085493       0.021441       0.014050      -0.020071      -0.148513      -0.081483      -0.029439       0.110922             10.930111      11.108742       5.469838      -4.077515       9.061172      -2.691091      12.620419           0.000001
           90              C      29.296295      16.908034      16.641190       0.621891      24.705435 0.24550386E+03  0.50401145E+04                                 7.845953                            5.537897       0.075162       2.086048                    0.999437      21.748931      59.839806       0.636886       0.468449      -1.025806      -0.003940       0.050883       0.043021       0.066749       0.005313       0.001284      -0.091950      -0.015004       0.114885      -0.082404      -0.026237       0.108641             10.288937       8.430633      -0.718140      -0.633161      13.216616       6.614549       9.219562           0.000001
           91              C      31.724427      21.243996      16.733778       0.614063      25.017409 0.24586208E+03  0.50455676E+04                                 7.883186                            5.523334       0.058449       2.077308                    0.999394      21.776303      59.758975       0.641424       0.465310      -1.028294      -0.033720      -0.021824       0.044587       0.060011       0.007761       0.082909       0.045269       0.026040       0.074703      -0.082652      -0.025714       0.108366             10.343612      11.112188       2.121981      -5.692846      10.116387      -3.808035       9.802261           0.000000
           92              C       9.803319       6.612334      11.386376       0.609069      25.304524 0.24975122E+03  0.51435629E+04                                 7.857670                            5.545194       0.071946       2.077063                    0.999304      21.926957      60.203800       0.644158       0.461697      -1.030693       0.038483       0.024759      -0.039667       0.060559       0.008745       0.080469       0.056528       0.004256       0.053870      -0.089794      -0.017923       0.107717              9.937869      10.131449       0.324580      -4.347237      10.760643      -3.381503       8.921517           0.000001
           93              C       9.102104       4.772154      12.903678      -0.153148      38.251187 0.45714514E+03  0.10932192E+05                                10.015451                            7.237320      -0.068578       1.944283                    0.999479      30.358485      89.321713       0.596102       0.429668      -1.051176      -0.017363       0.005329       0.005359       0.018936      -0.010478       0.014351       0.037911       0.017569      -0.008017      -0.048279       0.014795       0.033484             12.549566      11.865789       1.887380      -5.203414      13.833422      -6.177292      11.949487           0.000000
           94              C      16.383272      11.837628       7.123571      -0.107468      35.144714 0.41512211E+03  0.96621835E+04                                 9.367834                            6.818798       0.112754       2.009784                    0.999710      29.091258      83.631121       0.626521       0.420021      -1.060291       0.006188      -0.016846      -0.017058       0.024760      -0.008374       0.011205       0.020566       0.005253       0.031494      -0.028096       0.003270       0.024826             11.878434      11.754260       6.039192      -4.384293      11.386983      -2.087041      12.494060          -0.000001
           95              C      15.708670      10.722388       6.571825      -0.022452      42.041783 0.43195172E+03  0.10032943E+05                                10.423946                            6.830067       0.029645       2.011783                    0.999266      27.022718      74.615089       0.651129       0.404992      -1.082935       0.031549       0.031611      -0.020513       0.049147       0.002000       0.010575       0.006731       0.007469       0.001203      -0.011199      -0.003408       0.014607             15.175548      15.390680       7.961782      -7.976203      12.902421      -4.271950      17.233544          -0.000000
           96              C      24.815102       4.276166      15.169238      -0.162069      38.195557 0.44383601E+03  0.10502233E+05                                 9.943285                            7.073979       0.000038       1.963391                    0.999633      30.034063      86.989380       0.612225       0.422801      -1.058792       0.015521       0.000886      -0.004285       0.016126      -0.016284       0.012209       0.030947       0.020843      -0.019261      -0.044745       0.019224       0.025521             12.826161      12.176647       3.650982      -6.158094      13.573410      -7.003968      12.728425          -0.000001
           97              C      18.312232      13.018415       4.187224      -0.145196      37.537467 0.46605700E+03  0.11207725E+05                                 9.951843                            7.346847      -0.105675       1.935798                    0.999269      30.375402      89.843468       0.586453       0.434304      -1.047565       0.003409      -0.016044       0.006219       0.017542      -0.006922       0.030752       0.014173      -0.004124      -0.063866      -0.044820       0.016754       0.028067             12.596646      10.974338       3.935772      -6.199783       9.732844      -2.456501      17.082757          -0.000000
           98              C      15.876631      10.411112       5.258593      -0.173606      38.805214 0.43870698E+03  0.10358683E+05                                10.022587                            7.017899       0.009882       1.963817                    0.999640      30.190316      87.567440       0.616177       0.420989      -1.059118       0.009609       0.010497      -0.001757       0.014339      -0.008163       0.025952       0.016367      -0.010729      -0.069226      -0.043735       0.020594       0.023140             13.250784      12.986282       5.333212      -7.208049       9.950171      -3.142791      16.815899           0.000000
           99              C      29.369159      15.704930      15.720984      -0.021243      40.953923 0.42925632E+03  0.99632244E+04                                10.269930                            6.819804       0.020406       2.010176                    0.999367      27.032659      74.823688       0.649478       0.406311      -1.081134      -0.005535      -0.039459      -0.026314       0.047750      -0.000183       0.002047      -0.002453       0.018106      -0.018520      -0.008615      -0.003762       0.012377             14.411596      10.624137      -0.971617      -1.489176      19.474847      10.523129      13.135804           0.000001
          100              C       8.248748       4.184902      13.865454       0.085448      34.255195 0.39720351E+03  0.90921866E+04                                 9.251040                            6.693520      -0.081901       1.992223                    0.999236      26.100611      73.049942       0.632592       0.422987      -1.064424       0.011928      -0.005664      -0.001062       0.013247       0.007468      -0.010690      -0.014085      -0.017233       0.013858      -0.016376      -0.007861       0.024237             11.537932      11.226009       1.796932      -4.949275      12.581618      -5.647896      10.806170           0.000000
          101              C      17.410887      12.271746       4.992168       0.082855      35.069827 0.40693931E+03  0.93952298E+04                                 9.480213                            6.830144      -0.116555       1.982439                    0.999334      26.388541      74.785474       0.617116       0.429894      -1.057457       0.015168       0.006869       0.007098       0.018100       0.009988      -0.012967      -0.006836       0.007758       0.046418      -0.018568      -0.006549       0.025116             12.213599      11.037027       4.231163      -5.691839       9.590379      -1.771452      16.013393          -0.000000
          102              C       8.853806       6.005334      12.351931      -0.029538      38.798223 0.42784010E+03  0.99248740E+04                                 9.846834                            6.806208       0.057424       2.022345                    0.999229      27.003973      74.790630       0.650283       0.406032      -1.081023      -0.034939      -0.009973       0.028926       0.046443      -0.011035       0.000495       0.003685      -0.008610      -0.011309      -0.010871      -0.003291       0.014161             12.777391      13.185660       1.778845      -6.244503      13.107031      -5.572824      12.039482          -0.000001
          103              C      17.196555      12.605099       6.350748      -0.129480      37.368127 0.44714739E+03  0.10619298E+05                                 9.849991                            7.151986       0.009209       1.983940                    0.998875      29.453246      85.965211       0.601211       0.428977      -1.053070       0.005415      -0.018503       0.001265       0.019320      -0.001139       0.010510       0.009137      -0.002244      -0.010881      -0.015650       0.003063       0.012587             12.381618      11.135262       4.466227      -4.834513      11.083918      -1.135360      14.925673          -0.000001
          104              C       7.069589       4.871302      14.216909       0.093640      35.463962 0.38168882E+03  0.86451859E+04                                 9.443510                            6.539197      -0.101822       1.987776                    0.999319      25.791945      71.662881       0.643681       0.420117      -1.066886      -0.010963       0.006308       0.005908       0.013960       0.006813      -0.008129      -0.011700      -0.010832       0.008723      -0.011472      -0.007915       0.019387             12.259473      11.283631       2.512984      -5.275608      13.892694      -6.681912      11.602095           0.000000
          105              C      28.214399      15.014551      15.392203      -0.121480      34.538594 0.42114308E+03  0.98592358E+04                                 9.294719                            6.894647      -0.019448       1.958466                    0.999723      29.767100      86.437968       0.618112       0.423278      -1.055931       0.024878      -0.002791      -0.003462       0.025272      -0.010054      -0.011334      -0.008729       0.042306      -0.022025      -0.026597      -0.002921       0.029518             11.255597       9.365719       0.833700       0.017075      14.777253       6.906283       9.623818           0.000002
          106              C      14.055544      21.833499      15.734210      -0.015597      39.895453 0.41661474E+03  0.96038077E+04                                10.095659                            6.725322      -0.004394       2.005919                    0.999288      26.800433      74.078229       0.652641       0.407120      -1.079922       0.035290       0.008558      -0.027561       0.045587      -0.006402       0.004605       0.007409      -0.015400      -0.015298      -0.013715      -0.000546       0.014261             14.020940      15.669873       3.639984      -8.387755      12.625587      -6.366703      13.767359          -0.000000
          107              C       7.385622      12.640436       5.058302       0.079658      35.199577 0.41231454E+03  0.95434656E+04                                 9.477112                            6.861380      -0.041778       2.004229                    0.999369      26.455843      74.887883       0.618021       0.428179      -1.059306      -0.015739       0.009082       0.001390       0.018224      -0.007579       0.007338      -0.008471       0.006879       0.052316      -0.017396      -0.005302       0.022698             12.171600      10.912616      -4.279400       4.295418       8.754277      -3.250979      16.847909          -0.000000
          108              C      25.087004      13.306909       4.200450      -0.154049      37.365602 0.46870348E+03  0.11279316E+05                                 9.877204                            7.339736      -0.061183       1.950516                    0.999304      30.335362      89.548576       0.590510       0.431017      -1.050303       0.008222      -0.013272       0.005521       0.016560       0.008907      -0.023236       0.012594      -0.001588      -0.080063      -0.041619       0.017119       0.024499             12.416650      10.496245      -3.899889       4.519120       9.074611      -3.473444      17.679093          -0.000000
          109              C      10.951382      12.386972      13.158766      -0.158863      38.070265 0.46251831E+03  0.11100319E+05                                 9.992432                            7.290144      -0.124053       1.925785                    0.999292      30.527157      90.171626       0.592277       0.430898      -1.049737       0.012037       0.009651       0.004822       0.016164       0.010718       0.022075      -0.033646       0.004590       0.005623      -0.045761       0.009783       0.035979             12.422827      12.160214      -1.830522      -2.725212      13.875163       7.181431      11.233105          -0.000001
          110              C      21.058045      20.255806       6.441446      -0.132952      37.040356 0.44624061E+03  0.10579659E+05                                 9.750839                            7.118774       0.134415       2.026813                    0.999020      29.238796      84.932199       0.606640       0.425866      -1.056258      -0.000308       0.011852      -0.001897       0.012007       0.002264       0.002505      -0.009624      -0.002736      -0.025551      -0.014017       0.003411       0.010606             12.223373       6.265392      -1.326088      -1.681496      14.783075       4.193838      15.621653           0.000001
          111              C      13.282739       2.600287       7.212379      -0.107227      35.457687 0.41830470E+03  0.97491318E+04                                 9.421567                            6.846301       0.135046       2.015399                    0.999641      29.058159      83.430729       0.625435       0.420195      -1.060805       0.002439       0.007461      -0.023591       0.024863       0.007693      -0.000291      -0.017144       0.014497       0.040953      -0.024170       0.001725       0.022445             11.942197       5.390887      -1.509608      -1.143293      17.242324       4.634520      13.193380           0.000002
          112              C      13.197747       3.876268       6.651185      -0.024373      41.554974 0.42504751E+03  0.98422458E+04                                10.355684                            6.782389       0.019307       2.010194                    0.999372      26.986161      74.631082       0.651764       0.405844      -1.081337       0.013917      -0.041387      -0.017156       0.046914       0.011222      -0.005453      -0.009314      -0.001867       0.006526      -0.012864      -0.004646       0.017510             15.072343       6.008472      -2.436878      -2.181680      21.727871       8.628604      17.480685           0.000001
          113              C      13.623160       1.605228       5.046965       0.081635      35.264286 0.41143062E+03  0.95253618E+04                                 9.500583                            6.863588      -0.018517       2.013006                    0.999450      26.424020      74.998831       0.616147       0.429375      -1.057738       0.002727      -0.017729       0.006267       0.019001      -0.002518      -0.004741       0.011839      -0.020899       0.046613      -0.018916      -0.004358       0.023274             12.242758       6.046756      -1.585336      -2.080432      13.789094       5.375702      16.892425           0.000000
          114              C       9.111139      11.149575       6.702203      -0.020148      41.545298 0.42814725E+03  0.99352996E+04                                10.364597                            6.814794      -0.008152       2.000900                    0.999377      27.049110      74.965506       0.648895       0.406765      -1.080371      -0.029171       0.034586      -0.020778       0.049788       0.007651      -0.007572      -0.004124       0.030326       0.007071      -0.018434      -0.001370       0.019805             14.993602      15.835613      -8.003402       6.503728      11.677934      -5.438370      17.467259          -0.000001
          115              C      10.881803      13.472635      14.043071       0.088506      33.836133 0.39746832E+03  0.91020139E+04                                 9.180329                            6.698224      -0.075185       1.994480                    0.999268      26.099566      73.121155       0.631863       0.423300      -1.063964      -0.008735      -0.004952      -0.002195       0.010278      -0.011917      -0.009833       0.014900      -0.008058      -0.001051      -0.013210      -0.012001       0.025211             11.403914      10.812029      -1.591048      -2.265197      13.281834       6.861792      10.117880           0.000000
          116              C       8.102296      11.924435       7.267176      -0.106534      35.437422 0.41621532E+03  0.96929693E+04                                 9.423513                            6.830391       0.105162       2.007083                    0.999681      29.080956      83.595506       0.625695       0.420344      -1.060200       0.001526      -0.006609      -0.022260       0.023270       0.007779      -0.013085       0.009873       0.007637       0.043181      -0.022471       0.000260       0.022211             11.947364      12.797169      -6.046198       3.432669       9.775264      -2.952180      13.269661          -0.000001
          117              C      12.931692       5.074338       7.510927       0.619672      26.154448 0.24573565E+03  0.50467448E+04                                 8.137211                            5.532193      -0.034039       2.046383                    0.999476      21.843561      60.137845       0.638565       0.467044      -1.026438       0.010349       0.052752       0.037927       0.065790       0.025707       0.045715      -0.024102       0.160730      -0.098186      -0.088440      -0.024536       0.112976             11.233834       4.972298      -1.250945      -2.058404      16.003339       5.136349      12.725866           0.000002
          118              C      15.213257      21.167523      15.358192      -0.108395      34.200185 0.41569079E+03  0.96876707E+04                                 9.228408                            6.851107      -0.013808       1.965571                    0.999640      29.332776      84.633627       0.620690       0.423431      -1.057174      -0.013661       0.021045      -0.004348       0.025464      -0.013482       0.011516      -0.004105      -0.038313      -0.023934      -0.025272      -0.003703       0.028975             11.157226      13.640361       1.560639      -6.099851       9.564674      -3.503240      10.266642           0.000001
          119              C       7.270914      12.686498       6.471679      -0.128605      37.579664 0.45375665E+03  0.10800003E+05                                 9.851266                            7.178688       0.109472       2.016312                    0.998995      29.369048      85.403477       0.604236       0.425891      -1.056522       0.007004      -0.012808      -0.000835       0.014622      -0.000116      -0.009952       0.007462       0.008718      -0.023361      -0.015579       0.001692       0.013886             12.391403      11.520885      -4.799597       3.485806       9.799091      -2.653637      15.854232          -0.000000
          120              C      13.798833       1.923842       2.258002      -0.105179      32.130118 0.40787124E+03  0.94631083E+04                                 8.832599                            6.802459      -0.029310       1.963586                    0.999673      29.150130      83.997211       0.620519       0.425442      -1.055622       0.003621      -0.014984       0.016968       0.022925       0.006891      -0.002323      -0.021794       0.012124       0.055814      -0.027151      -0.002896       0.030047             10.143086       5.035202      -0.995538      -0.746981      13.390350       3.043215      12.003708          -0.000001
          121              C      18.540631      12.674250       2.877771      -0.038108      40.096289 0.45269858E+03  0.10667240E+05                                10.145833                            7.046597       0.003370       2.001345                    0.999311      27.588373      77.397291       0.631949       0.411321      -1.075876      -0.020749      -0.042350       0.020809       0.051547       0.008433       0.000548       0.017655       0.006164       0.012624      -0.020692       0.001139       0.019553             13.340299      12.198576       5.757408      -6.465031      11.174597      -3.159492      16.647722          -0.000000
          122              C      13.666370       3.011154       3.023266      -0.146895      33.515030 0.41625450E+03  0.96560549E+04                                 8.931355                            6.752718       0.203398       2.031706                    0.999801      29.172323      82.625947       0.642741       0.410799      -1.070508       0.008102      -0.011298       0.009834       0.017030       0.002298      -0.003390      -0.020852      -0.042885       0.009070      -0.023395      -0.010835       0.034230             10.434441       5.242179      -0.847779      -1.283301      12.012450       3.376759      14.048693          -0.000000
          123              C      12.188533      10.823427      11.671697       0.614303      23.607529 0.24019670E+03  0.48996633E+04                                 7.484439                            5.429220       0.125920       2.098589                    0.999099      21.687885      59.297811       0.652481       0.460192      -1.031350       0.003286      -0.048641      -0.036484       0.060892       0.000650       0.006839      -0.096217      -0.013915       0.085864      -0.087607      -0.021091       0.108698              9.263330       9.654814      -0.226154      -0.550341       9.701452       4.976841       8.433725           0.000000
          124              C       6.585263      13.202128       2.839981      -0.017772      38.440615 0.43459033E+03  0.10131454E+05                                 9.857070                            6.903100       0.044103       2.020345                    0.999259      27.050854      75.359823       0.638962       0.411187      -1.076507       0.039790      -0.026878       0.012362       0.049583      -0.002034      -0.014217       0.004435      -0.001436       0.009317      -0.014178      -0.002017       0.016195             12.785424      12.317858      -5.318773       4.934418       9.241518      -3.619782      16.796897          -0.000000
          125              C      19.503215      13.450355       2.038815       0.617516      24.189179 0.24602921E+03  0.50602375E+04                                 7.715757                            5.546355      -0.026070       2.046549                    0.999433      21.979107      60.789073       0.635129       0.468878      -1.024226       0.058525       0.010028      -0.028437       0.065836      -0.090696       0.030825       0.012298      -0.014069      -0.147197      -0.090175      -0.026212       0.116387              9.660335       8.792092       3.966105      -3.612023       7.937034      -1.804804      12.251879           0.000001
          126              C      10.016837      10.316478       7.561944       0.608881      26.636238 0.25345271E+03  0.52437600E+04                                 8.227047                            5.612400      -0.045714       2.038396                    0.999461      22.076281      60.932212       0.635227       0.466049      -1.027351       0.051005      -0.013316       0.044092       0.068724       0.077825       0.005618       0.059656      -0.049542      -0.068851      -0.088615      -0.024731       0.113346             11.344518      12.687066      -5.305195       3.445878       8.649175      -4.441879      12.697312           0.000001
          127              C      21.356840      19.269005       4.200450      -0.155848      37.218167 0.46282993E+03  0.11101758E+05                                 9.853475                            7.292892      -0.019874       1.965110                    0.999383      30.202588      88.981376       0.592552       0.430933      -1.050464      -0.001805       0.012077       0.002659       0.012497       0.005445       0.003827      -0.028145       0.023803      -0.078294      -0.044288       0.017922       0.026366             12.456962       6.242733      -1.467406      -1.764281      13.594629       5.860624      17.533525           0.000000
          128              C      13.883454       0.648162       2.836201      -0.015834      38.773608 0.43881201E+03  0.10258265E+05                                 9.931153                            6.944960       0.030622       2.015286                    0.999250      27.131024      75.775750       0.635650       0.412185      -1.075473      -0.000484       0.046156       0.016096       0.048885       0.001168      -0.001319      -0.012556      -0.005066       0.015589      -0.010264      -0.005280       0.015544             12.957452       5.545601      -1.336148      -1.294524      16.574116       6.192173      16.752638          -0.000000
          129              C      16.085148      21.690049      14.439875      -0.141939      35.273384 0.43253736E+03  0.10170784E+05                                 9.368100                            6.951633       0.135231       2.013629                    0.999714      29.587162      85.472153       0.621719       0.418968      -1.061031      -0.010553       0.006368       0.002537       0.012584      -0.021432      -0.013558       0.003888       0.004401      -0.025859      -0.021352      -0.008738       0.030090             11.232730      12.266151       1.171870      -4.882557      11.408648      -4.290456      10.023392           0.000000
          130              C      12.146951      11.975545      12.622136      -0.024942      37.627389 0.42492427E+03  0.98441831E+04                                 9.651091                            6.787434       0.083714       2.032354                    0.999290      26.931622      74.634609       0.650290       0.406566      -1.080252       0.011599       0.036004       0.029763       0.048132      -0.001299       0.000873      -0.005449       0.015809      -0.016076      -0.010745      -0.000064       0.010810             12.359942      11.939198      -0.796760      -1.600526      13.692737       7.563752      11.447892          -0.000000
          131              C      13.544992       2.899304       4.459317       0.077359      37.255597 0.42329738E+03  0.98262820E+04                                 9.747769                            6.887668      -0.073003       1.988277                    0.999368      26.449330      74.088433       0.627816       0.420272      -1.068153       0.001177       0.012545      -0.008487       0.015192      -0.000240      -0.005917       0.015592      -0.030712       0.066950      -0.027318      -0.004447       0.031765             12.739193       5.846722      -1.674335      -2.078595      14.977745       6.192465      17.393111           0.000000
          132              C      21.596274      18.201032       1.957565       0.599572      25.066638 0.25696126E+03  0.53280396E+04                                 7.844268                            5.635693       0.075628       2.077361                    0.999414      22.088488      60.786090       0.637306       0.463509      -1.030032       0.014822      -0.048616      -0.036574       0.062616       0.005399       0.006959      -0.031659       0.167967      -0.131433      -0.086271      -0.020037       0.106307              9.830043       4.336795      -0.671085      -0.694022      12.524557       3.616103      12.628776           0.000000
          133              C      13.333879       4.022961       5.298274      -0.170686      38.648435 0.44786978E+03  0.10622533E+05                                 9.981133                            7.081892       0.016983       1.963425                    0.999632      30.325845      87.960499       0.614967       0.419931      -1.060511       0.012969      -0.009981       0.002740       0.016593       0.012855       0.008259      -0.031183       0.007504      -0.076597      -0.046872       0.015620       0.031252             13.062846       5.887175      -1.687823      -2.043974      16.138659       7.154733      17.162704           0.000001
          134              C      24.177521      13.857187       1.950007       0.610943      23.945266 0.24808885E+03  0.51014088E+04                                 7.611837                            5.542036       0.080248       2.083029                    0.999389      21.838645      59.938077       0.641594       0.464262      -1.029145      -0.039933       0.026112      -0.037406       0.060627       0.076278      -0.024847       0.014479      -0.069681      -0.138279      -0.083114      -0.023801       0.106915              9.409496       9.246294      -3.622884       2.737881       6.740335      -2.012128      12.241860           0.000001
          135              C       7.620361      12.402714       2.290124      -0.105557      32.720561 0.41069204E+03  0.95440727E+04                                 8.937448                            6.824635      -0.039248       1.959166                    0.999679      29.229430      84.267922       0.619747       0.425279      -1.055824      -0.017579       0.010629       0.019795       0.028528       0.007004      -0.018314       0.015019      -0.007504       0.055143      -0.028863      -0.001465       0.030328             10.359609      10.564903      -4.294512       2.559474       8.138847      -2.015967      12.375078           0.000000
          136              C      11.973878      15.276759      15.216476      -0.159149      38.451874 0.43970336E+03  0.10389856E+05                                 9.994448                            7.051158      -0.020559       1.958094                    0.999612      30.019878      87.153264       0.611314       0.424026      -1.057037      -0.009642      -0.008252      -0.003083       0.013060       0.022170       0.015593      -0.030448       0.028770      -0.003881      -0.049865       0.022681       0.027183             12.989566      10.380733      -2.988305      -3.008733      16.653300       8.792570      11.934666           0.000001
          137              C       8.492783      11.763421       3.057278      -0.149162      33.851320 0.41460590E+03  0.96184919E+04                                 9.021337                            6.761717       0.194881       2.029848                    0.999812      29.232560      83.087445       0.638447       0.413533      -1.067599      -0.008428       0.005104       0.013159       0.016439      -0.018550      -0.015417       0.013664       0.007606       0.005773      -0.019964      -0.012082       0.032046             10.643878       9.807177      -3.407974       2.892643       7.449918      -2.257578      14.674537          -0.000000
          138              C      12.063061      14.173752      14.377520       0.092251      35.720985 0.38230733E+03  0.86636570E+04                                 9.482459                            6.538700      -0.090674       1.990584                    0.999295      25.828991      71.810190       0.644490       0.419374      -1.067241       0.011609       0.007598       0.004395       0.014554      -0.007992      -0.006466       0.011528      -0.005110       0.002715      -0.010279      -0.007764       0.018042             12.400107      11.471935      -2.907025      -3.130201      14.875549       7.820434      10.852836           0.000000
          139              C       8.419209      11.837868       4.495219       0.080430      36.933898 0.41195083E+03  0.95048384E+04                                 9.701751                            6.798173      -0.089194       1.984145                    0.999294      26.382058      73.844989       0.631010       0.420698      -1.067131       0.011485      -0.005525      -0.007019       0.014550      -0.009040       0.010948      -0.008488       0.010922       0.065922      -0.021665      -0.006875       0.028540             12.753550      11.810455      -4.747462       5.176161       8.764873      -3.834422      17.685323          -0.000000
          140              C      16.738902      11.158383       4.440422       0.092231      36.183133 0.39372839E+03  0.89992484E+04                                 9.612289                            6.674989      -0.078924       1.994176                    0.999346      26.070543      73.080851       0.631482       0.424361      -1.062806      -0.003909      -0.014375      -0.003236       0.015244       0.005634      -0.011692      -0.005661       0.011702       0.040396      -0.014898      -0.006843       0.021741             12.689172      11.734587       4.719756      -6.403963       9.516323      -2.231321      16.816606           0.000000
          141              C       9.285872      11.118982       5.337954      -0.178771      39.116698 0.45215894E+03  0.10756572E+05                                10.076151                            7.124731       0.030611       1.966248                    0.999655      30.522960      88.846801       0.611570       0.420995      -1.059178      -0.002418       0.016467       0.002077       0.016773       0.008395      -0.022614       0.024518       0.016583      -0.058961      -0.044640       0.015474       0.029166             13.226412      12.875415      -5.193957       5.896770       9.126675      -4.557552      17.677147          -0.000000
          142              C      13.270992      13.719749      13.827663      -0.142225      34.200707 0.42201131E+03  0.98656117E+04                                 9.182470                            6.865927       0.148404       2.018800                    0.999760      29.470412      84.979173       0.625462       0.418895      -1.060725      -0.015191      -0.008042      -0.001446       0.017249       0.018488       0.008130       0.004046       0.010600      -0.047734      -0.018078      -0.010888       0.028967             10.939454      11.650602      -2.507929      -2.689625      11.963091       5.605143       9.204668          -0.000000
          143              C      28.245873      13.908316      14.594817      -0.141339      36.298148 0.44814696E+03  0.10646168E+05                                 9.610309                            7.117646       0.071249       1.993890                    0.999432      29.882706      87.156302       0.608204       0.423920      -1.056476       0.014307       0.003785       0.004707       0.015530       0.014392       0.007550       0.007042       0.021566      -0.020248      -0.015913      -0.008603       0.024517             11.573347      11.028691      -0.210420      -1.308456      14.110680       6.384741       9.580669           0.000000
          144              C      13.322434      12.648730      12.981149      -0.108256      34.053536 0.43942474E+03  0.10421275E+05                                 9.300661                            7.121801      -0.133270       1.928425                    0.999460      29.938584      88.167146       0.596682       0.432839      -1.047614      -0.026040      -0.001752       0.004303       0.026451      -0.000185      -0.011657      -0.010373       0.025377       0.004359      -0.019826      -0.000636       0.020462             10.910263      11.867355      -0.470720      -0.832380      11.784554       5.372118       9.078878          -0.000000
          145              C       6.816385       6.094495      13.631151      -0.139440      33.816253 0.40426415E+03  0.93287938E+04                                 9.045422                            6.680186       0.169553       2.025884                    0.999820      28.989801      82.445521       0.641214       0.413945      -1.066273       0.015866      -0.006271      -0.001257       0.017107      -0.019526      -0.011309       0.007600       0.024135      -0.037521      -0.017708      -0.015533       0.033240             10.771806       9.791055       1.509067      -3.632914      12.896923      -5.329077       9.627439          -0.000002
          146              C      17.846914      11.539713       2.331694      -0.117063      34.077962 0.44140335E+03  0.10436189E+05                                 9.184517                            7.069761      -0.023415       1.956093                    0.999655      29.861057      86.611919       0.610091       0.424625      -1.057060       0.017251       0.008652       0.026027       0.032402       0.003134      -0.005912       0.032020      -0.001921       0.067216      -0.031581      -0.010655       0.042237             10.680923       9.938459       4.355040      -3.635037       9.801917      -1.067763      12.302394           0.000001
          147              C      23.995678      21.745306      14.073304      -0.141158      36.261567 0.45575364E+03  0.10862539E+05                                 9.587197                            7.165217       0.122012       2.008271                    0.999549      29.937079      87.196453       0.608338       0.422435      -1.058375       0.007602       0.007486       0.004924       0.011750       0.012370       0.013981       0.001310       0.010389      -0.053390      -0.023470      -0.002463       0.025933             11.399092      13.369027      -1.128045       4.619234      11.550742      -4.097935       9.277506           0.000000
          148              C      16.696500       4.211850      13.466761       0.089053      34.164707 0.39387269E+03  0.90030748E+04                                 9.240150                            6.670291      -0.088779       1.990554                    0.999254      26.101174      73.160990       0.632566       0.423609      -1.063313      -0.009560      -0.006545      -0.003066       0.011985      -0.010581       0.010996      -0.013701      -0.008094       0.000442      -0.013265      -0.010831       0.024097             11.473402      12.029055      -2.044020       4.879417      12.607291      -5.246932       9.783859           0.000000
          149              C      14.848616       6.739684      11.322131       0.616655      24.141225 0.24144533E+03  0.49308050E+04                                 7.618442                            5.452395       0.096694       2.089759                    0.999224      21.669094      59.252393       0.649561       0.461729      -1.030640      -0.043653       0.026091      -0.032584       0.060399      -0.001482      -0.069887       0.053303      -0.014482       0.146633      -0.083979      -0.023451       0.107430              9.526996      10.393472      -0.810536       3.796002      10.748717      -3.051102       7.438798           0.000001
          150              C       7.665933       6.669358      12.735508      -0.108568      34.256426 0.42840574E+03  0.10068854E+05                                 9.260795                            6.980440       0.016546       1.976593                    0.999660      29.527036      85.816165       0.610998       0.426522      -1.054270       0.016277      -0.022018       0.006520       0.028147      -0.015984       0.010438      -0.006183      -0.023207      -0.024117      -0.020094      -0.006775       0.026869             10.928208      11.464545       0.698192      -4.394677      11.870381      -3.812786       9.449699          -0.000001
          151              C      15.926217       6.116687      12.149751      -0.028366      38.373850 0.42657809E+03  0.98865392E+04                                 9.761176                            6.789217       0.052376       2.019888                    0.999247      27.008034      74.724329       0.652211       0.405202      -1.081768       0.040241      -0.008502       0.025705       0.048501       0.009269      -0.005605      -0.000306      -0.007509      -0.009989      -0.011096      -0.001344       0.012440             12.571871      14.147711      -2.370915       5.737695      13.528705      -4.994628      10.039198          -0.000000
          152              C      27.177269      21.302403      16.191479       0.620661      24.869051 0.24595299E+03  0.50536475E+04                                 7.899941                            5.554310      -0.020738       2.054094                    0.999499      21.796565      60.074280       0.633744       0.470370      -1.024351       0.055150      -0.025669       0.025034       0.065781       0.001027      -0.096048       0.029333       0.075740      -0.001766      -0.089925      -0.028905       0.118829             10.363540      10.402128      -2.516521       6.011390      10.483708      -3.049986      10.204784           0.000000
          153              C      15.743341       4.854521      12.642921      -0.157111      38.902174 0.46184594E+03  0.11074154E+05                                10.143816                            7.286827      -0.089126       1.937192                    0.999439      30.437906      89.708533       0.592491       0.431133      -1.050162       0.016367       0.003514       0.005660       0.017671       0.011541      -0.021979       0.032270       0.026537       0.031435      -0.048024       0.010364       0.037660             12.743299      12.830561      -2.668008       5.273943      14.691576      -5.882752      10.707760           0.000001
          154              C      26.175748      21.893634      15.207028      -0.020447      40.746885 0.43157146E+03  0.10037398E+05                                10.254458                            6.853715      -0.000339       2.003896                    0.999318      27.119424      75.310794       0.645219       0.408160      -1.079159      -0.035731       0.009657      -0.025617       0.045013      -0.000355       0.004390       0.016313      -0.026126      -0.023561      -0.017867      -0.007284       0.025150             14.228118      16.024102      -3.638254       8.576294      12.809617      -6.334697      13.850634          -0.000000
          155              C      16.960356      10.832463       3.089400      -0.150826      34.732875 0.42376592E+03  0.98924684E+04                                 9.206900                            6.852834       0.151366       2.013827                    0.999781      29.483032      84.272699       0.631367       0.415571      -1.065466       0.008431       0.007372       0.009551       0.014719       0.023038       0.001240       0.020569      -0.016585      -0.013099      -0.028575      -0.006353       0.034928             10.964773       9.776222       3.487857      -4.320329       8.485521      -0.883142      14.632577           0.000000
          156              C      17.134062       6.787391      12.427513      -0.108686      34.795099 0.43407720E+03  0.10223835E+05                                 9.337510                            7.018635       0.014312       1.973464                    0.999669      29.557328      85.668912       0.611068       0.425569      -1.056090      -0.012367      -0.022311       0.003477       0.025745       0.015941      -0.008536      -0.008957      -0.026340      -0.028037      -0.018530      -0.010449       0.028979             11.023301      12.652614      -1.274748       4.235508      12.048821      -3.579805       8.368469          -0.000001
          157              C      18.811594       4.328717      14.649614      -0.159125      38.158204 0.43175402E+03  0.10161666E+05                                 9.958814                            6.996314      -0.002502       1.965640                    0.999648      29.907847      86.825504       0.612131       0.425141      -1.055712      -0.016433       0.001531      -0.001038       0.016537       0.018036      -0.018258       0.032982       0.025351      -0.004977      -0.050375       0.022748       0.027627             12.852334      12.946954      -3.761099       6.358731      13.355850      -6.726140      12.254199          -0.000001
          158              C      17.888926       4.913342      13.763419       0.093842      36.212748 0.38892721E+03  0.88510207E+04                                 9.582893                            6.608250      -0.115395       1.982069                    0.999269      25.933160      72.237442       0.639212       0.421052      -1.066243       0.009283       0.007053       0.005795       0.013019      -0.009370       0.009694      -0.015885      -0.006193      -0.001360      -0.014731      -0.009401       0.024132             12.433804      12.490027      -2.869816       5.611507      13.806500      -6.313118      11.004884          -0.000000
          159              C      24.991417      21.178701      14.893365      -0.129603      35.671313 0.45421489E+03  0.10815862E+05                                 9.484072                            7.151614       0.023942       1.965791                    0.999692      30.248348      88.039695       0.609156       0.422258      -1.058569       0.014353       0.022227      -0.016168       0.031007       0.016158      -0.000654      -0.014191      -0.045864      -0.087642      -0.032430      -0.012769       0.045199             11.359971      14.472287      -1.624923       6.046969      10.028910      -3.165248       9.578716           0.000001
          160              C      18.100876       6.181739      13.209783      -0.145345      34.742169 0.41912592E+03  0.97437577E+04                                 9.183803                            6.787864       0.167557       2.021507                    0.999754      29.202004      82.921065       0.639103       0.412243      -1.069090      -0.011511      -0.006455      -0.004153       0.013835       0.023237       0.014490      -0.002878       0.023518      -0.051287      -0.028296      -0.008549       0.036845             10.898350      11.039100      -1.897492       3.669757      12.889683      -4.966685       8.766268          -0.000002
          161              C      18.862057      13.378788      11.437393       0.629736      25.409294 0.24096483E+03  0.49269014E+04                                 7.997836                            5.491965       0.028372       2.073272                    0.999566      21.640229      59.538309       0.638194       0.469389      -1.024668       0.038617       0.038479      -0.038659       0.066832      -0.085493       0.021441       0.014050      -0.020071      -0.148513      -0.081483      -0.029439       0.110922             10.930112      11.108743       5.469839      -4.077515       9.061173      -2.691092      12.620421           0.000001
          162              C       4.359161       6.370108       2.254223       0.621891      24.705436 0.24550388E+03  0.50401150E+04                                 7.845954                            5.537897       0.075162       2.086048                    0.999437      21.748932      59.839811       0.636886       0.468449      -1.025806       0.003940      -0.050883      -0.043021       0.066749       0.005313       0.001284      -0.091950      -0.015004       0.114884      -0.082404      -0.026237       0.108641             10.288938       8.430633      -0.718140      -0.633161      13.216618       6.614550       9.219563           0.000001
          163              C       1.931029       2.034146       2.161635       0.614063      25.017409 0.24586208E+03  0.50455677E+04                                 7.883186                            5.523334       0.058449       2.077308                    0.999394      21.776303      59.758976       0.641424       0.465310      -1.028294       0.033720       0.021824      -0.044587       0.060011       0.007761       0.082909       0.045269       0.026040       0.074703      -0.082652      -0.025714       0.108366             10.343612      11.112188       2.121982      -5.692846      10.116387      -3.808035       9.802261          -0.000000
          164              C      23.852137      16.665808       7.509037       0.609069      25.304524 0.24975122E+03  0.51435629E+04                                 7.857669                            5.545193       0.071946       2.077063                    0.999304      21.926957      60.203798       0.644158       0.461697      -1.030693      -0.038483      -0.024759       0.039667       0.060559       0.008745       0.080469       0.056528       0.004256       0.053870      -0.089794      -0.017923       0.107717              9.937869      10.131448       0.324580      -4.347237      10.760642      -3.381503       8.921516           0.000001
          165              C      24.553352      18.505988       5.991735      -0.153148      38.251193 0.45714521E+03  0.10932194E+05                                10.015452                            7.237321      -0.068579       1.944283                    0.999479      30.358487      89.321724       0.596101       0.429668      -1.051176       0.017363      -0.005329      -0.005359       0.018936      -0.010478       0.014351       0.037911       0.017569      -0.008017      -0.048279       0.014796       0.033484             12.549568      11.865791       1.887381      -5.203415      13.833425      -6.177294      11.949489           0.000000
          166              C      17.272184      11.440514      11.771842      -0.107468      35.144714 0.41512212E+03  0.96621837E+04                                 9.367834                            6.818798       0.112754       2.009784                    0.999710      29.091258      83.631123       0.626521       0.420021      -1.060291      -0.006188       0.016846       0.017058       0.024760      -0.008374       0.011205       0.020566       0.005253       0.031494      -0.028096       0.003270       0.024826             11.878435      11.754261       6.039192      -4.384293      11.386983      -2.087041      12.494060          -0.000001
          167              C      17.946786      12.555754      12.323588      -0.022452      42.041785 0.43195173E+03  0.10032943E+05                                10.423947                            6.830068       0.029645       2.011783                    0.999266      27.022718      74.615092       0.651129       0.404992      -1.082935      -0.031549      -0.031611       0.020513       0.049147       0.002000       0.010575       0.006731       0.007469       0.001203      -0.011199      -0.003408       0.014607             15.175550      15.390682       7.961783      -7.976204      12.902422      -4.271950      17.233545          -0.000000
          168              C       8.840354      19.001976       3.726175      -0.162069      38.195554 0.44383599E+03  0.10502232E+05                                 9.943284                            7.073979       0.000038       1.963392                    0.999633      30.034062      86.989376       0.612225       0.422801      -1.058792      -0.015521      -0.000886       0.004285       0.016126      -0.016284       0.012209       0.030947       0.020843      -0.019261      -0.044745       0.019224       0.025521             12.826160      12.176647       3.650982      -6.158093      13.573409      -7.003968      12.728424          -0.000001
          169              C      15.343224      10.259727      14.708189      -0.145195      37.537465 0.46605698E+03  0.11207724E+05                                 9.951843                            7.346847      -0.105675       1.935798                    0.999269      30.375401      89.843466       0.586453       0.434304      -1.047565      -0.003409       0.016044      -0.006219       0.017542      -0.006922       0.030752       0.014173      -0.004124      -0.063866      -0.044820       0.016754       0.028067             12.596646      10.974338       3.935772      -6.199783       9.732844      -2.456500      17.082756          -0.000000
          170              C      17.778825      12.867030      13.636820      -0.173606      38.805216 0.43870699E+03  0.10358683E+05                                10.022587                            7.017899       0.009882       1.963816                    0.999640      30.190317      87.567446       0.616176       0.420989      -1.059118      -0.009609      -0.010497       0.001757       0.014339      -0.008163       0.025952       0.016367      -0.010729      -0.069226      -0.043735       0.020594       0.023140             13.250785      12.986284       5.333213      -7.208050       9.950172      -3.142792      16.815901           0.000000
          171              C       4.286297       7.573212       3.174429      -0.021243      40.953924 0.42925632E+03  0.99632245E+04                                10.269931                            6.819804       0.020406       2.010176                    0.999367      27.032659      74.823690       0.649478       0.406311      -1.081134       0.005535       0.039459       0.026314       0.047750      -0.000183       0.002047      -0.002453       0.018106      -0.018520      -0.008615      -0.003762       0.012377             14.411597      10.624138      -0.971616      -1.489176      19.474849      10.523130      13.135805           0.000001
          172              C      25.406708      19.093240       5.029959       0.085448      34.255195 0.39720351E+03  0.90921866E+04                                 9.251040                            6.693520      -0.081901       1.992223                    0.999236      26.100611      73.049944       0.632592       0.422987      -1.064424      -0.011928       0.005664       0.001062       0.013247       0.007468      -0.010690      -0.014085      -0.017233       0.013858      -0.016376      -0.007861       0.024237             11.537933      11.226009       1.796932      -4.949275      12.581619      -5.647896      10.806171           0.000000
          173              C      16.244569      11.006396      13.903245       0.082855      35.069827 0.40693931E+03  0.93952297E+04                                 9.480212                            6.830144      -0.116555       1.982439                    0.999334      26.388541      74.785473       0.617116       0.429894      -1.057457      -0.015168      -0.006869      -0.007098       0.018100       0.009988      -0.012967      -0.006836       0.007758       0.046418      -0.018568      -0.006549       0.025116             12.213599      11.037027       4.231163      -5.691839       9.590379      -1.771452      16.013393          -0.000000
          174              C      24.801650      17.272808       6.543482      -0.029538      38.798222 0.42784010E+03  0.99248739E+04                                 9.846833                            6.806208       0.057424       2.022345                    0.999229      27.003973      74.790629       0.650283       0.406032      -1.081023       0.034939       0.009973      -0.028926       0.046443      -0.011035       0.000495       0.003685      -0.008610      -0.011309      -0.010871      -0.003291       0.014161             12.777391      13.185659       1.778845      -6.244502      13.107031      -5.572824      12.039481          -0.000001
          175              C      16.458901      10.673043      12.544665      -0.129480      37.368129 0.44714741E+03  0.10619298E+05                                 9.849992                            7.151986       0.009208       1.983940                    0.998875      29.453247      85.965214       0.601211       0.428977      -1.053070      -0.005415       0.018503      -0.001265       0.019320      -0.001139       0.010510       0.009137      -0.002244      -0.010881      -0.015650       0.003063       0.012587             12.381619      11.135263       4.466227      -4.834514      11.083919      -1.135360      14.925674          -0.000001
          176              C      26.585867      18.406840       4.678504       0.093640      35.463960 0.38168880E+03  0.86451852E+04                                 9.443510                            6.539197      -0.101822       1.987776                    0.999319      25.791944      71.662877       0.643681       0.420117      -1.066886       0.010963      -0.006308      -0.005908       0.013960       0.006813      -0.008129      -0.011700      -0.010832       0.008723      -0.011472      -0.007915       0.019387             12.259472      11.283630       2.512984      -5.275607      13.892692      -6.681911      11.602095           0.000000
          177              C       5.441057       8.263591       3.503210      -0.121480      34.538599 0.42114313E+03  0.98592376E+04                                 9.294720                            6.894647      -0.019448       1.958465                    0.999723      29.767102      86.437980       0.618112       0.423278      -1.055931      -0.024878       0.002791       0.003462       0.025272      -0.010054      -0.011334      -0.008729       0.042306      -0.022025      -0.026596      -0.002921       0.029518             11.255598       9.365720       0.833700       0.017075      14.777255       6.906284       9.623820           0.000002
          178              C      19.599912       1.444643       3.161203      -0.015597      39.895452 0.41661474E+03  0.96038076E+04                                10.095659                            6.725322      -0.004394       2.005919                    0.999288      26.800433      74.078228       0.652641       0.407120      -1.079922      -0.035290      -0.008558       0.027561       0.045587      -0.006402       0.004605       0.007409      -0.015400      -0.015298      -0.013715      -0.000546       0.014261             14.020939      15.669873       3.639984      -8.387755      12.625587      -6.366702      13.767359           0.000000
          179              C      26.269834      10.637706      13.837111       0.079658      35.199577 0.41231454E+03  0.95434655E+04                                 9.477112                            6.861380      -0.041778       2.004229                    0.999369      26.455843      74.887883       0.618021       0.428179      -1.059306       0.015739      -0.009083      -0.001390       0.018224      -0.007579       0.007338      -0.008471       0.006879       0.052316      -0.017396      -0.005302       0.022698             12.171601      10.912616      -4.279400       4.295418       8.754277      -3.250979      16.847909          -0.000000
          180              C       8.568452       9.971233      14.694963      -0.154049      37.365604 0.46870351E+03  0.11279317E+05                                 9.877205                            7.339736      -0.061184       1.950516                    0.999304      30.335363      89.548579       0.590510       0.431017      -1.050303      -0.008222       0.013272      -0.005521       0.016560       0.008907      -0.023236       0.012594      -0.001588      -0.080063      -0.041619       0.017119       0.024499             12.416650      10.496246      -3.899889       4.519121       9.074611      -3.473444      17.679093          -0.000000
          181              C      22.704074      10.891170       5.736647      -0.158863      38.070267 0.46251833E+03  0.11100319E+05                                 9.992432                            7.290144      -0.124053       1.925785                    0.999292      30.527158      90.171628       0.592277       0.430898      -1.049737      -0.012037      -0.009651      -0.004822       0.016164       0.010718       0.022075      -0.033646       0.004590       0.005623      -0.045761       0.009783       0.035979             12.422827      12.160214      -1.830522      -2.725212      13.875163       7.181431      11.233105          -0.000001
          182              C      12.597411       3.022336      12.453967      -0.132952      37.040355 0.44624058E+03  0.10579658E+05                                 9.750839                            7.118774       0.134415       2.026813                    0.999020      29.238795      84.932198       0.606640       0.425866      -1.056258       0.000309      -0.011852       0.001897       0.012007       0.002264       0.002505      -0.009624      -0.002736      -0.025551      -0.014017       0.003411       0.010606             12.223373       6.265392      -1.326088      -1.681496      14.783075       4.193838      15.621653           0.000001
          183              C      20.372717      20.677855      11.683034      -0.107227      35.457689 0.41830473E+03  0.97491326E+04                                 9.421568                            6.846301       0.135046       2.015398                    0.999641      29.058160      83.430733       0.625435       0.420195      -1.060805      -0.002439      -0.007461       0.023591       0.024863       0.007693      -0.000291      -0.017144       0.014497       0.040953      -0.024170       0.001725       0.022445             11.942198       5.390887      -1.509608      -1.143293      17.242325       4.634521      13.193381           0.000002
          184              C      20.457709      19.401874      12.244228      -0.024373      41.554974 0.42504751E+03  0.98422458E+04                                10.355684                            6.782389       0.019307       2.010194                    0.999372      26.986161      74.631082       0.651764       0.405844      -1.081337      -0.013917       0.041387       0.017156       0.046914       0.011222      -0.005453      -0.009314      -0.001867       0.006526      -0.012864      -0.004646       0.017510             15.072343       6.008472      -2.436878      -2.181680      21.727872       8.628604      17.480686           0.000001
          185              C      20.032296      21.672914      13.848448       0.081635      35.264286 0.41143062E+03  0.95253618E+04                                 9.500583                            6.863588      -0.018517       2.013006                    0.999450      26.424020      74.998832       0.616147       0.429375      -1.057738      -0.002727       0.017729      -0.006267       0.019001      -0.002518      -0.004741       0.011839      -0.020899       0.046613      -0.018916      -0.004358       0.023274             12.242758       6.046756      -1.585336      -2.080432      13.789094       5.375702      16.892425           0.000000
          186              C      24.544317      12.128567      12.193210      -0.020148      41.545298 0.42814725E+03  0.99352997E+04                                10.364597                            6.814794      -0.008152       2.000900                    0.999377      27.049110      74.965507       0.648895       0.406765      -1.080371       0.029171      -0.034586       0.020778       0.049788       0.007651      -0.007572      -0.004124       0.030326       0.007071      -0.018434      -0.001370       0.019805             14.993602      15.835613      -8.003402       6.503728      11.677935      -5.438370      17.467258          -0.000001
          187              C      22.773653       9.805507       4.852342       0.088506      33.836133 0.39746832E+03  0.91020139E+04                                 9.180329                            6.698224      -0.075185       1.994481                    0.999268      26.099566      73.121155       0.631863       0.423300      -1.063964       0.008735       0.004952       0.002195       0.010278      -0.011917      -0.009833       0.014900      -0.008058      -0.001051      -0.013210      -0.012001       0.025211             11.403914      10.812029      -1.591048      -2.265197      13.281834       6.861792      10.117880           0.000000
          188              C      25.553160      11.353707      11.628237      -0.106534      35.437423 0.41621532E+03  0.96929695E+04                                 9.423513                            6.830391       0.105162       2.007083                    0.999681      29.080956      83.595508       0.625695       0.420344      -1.060200      -0.001526       0.006609       0.022260       0.023270       0.007779      -0.013085       0.009873       0.007637       0.043181      -0.022471       0.000260       0.022211             11.947365      12.797169      -6.046198       3.432670       9.775264      -2.952180      13.269662          -0.000001
          189              C      20.723764      18.203804      11.384486       0.619672      26.154448 0.24573564E+03  0.50467448E+04                                 8.137211                            5.532193      -0.034039       2.046383                    0.999476      21.843561      60.137844       0.638565       0.467044      -1.026438      -0.010349      -0.052752      -0.037927       0.065790       0.025707       0.045715      -0.024102       0.160730      -0.098186      -0.088440      -0.024536       0.112976             11.233834       4.972298      -1.250944      -2.058404      16.003339       5.136349      12.725866           0.000002
          190              C      18.442199       2.110619       3.537221      -0.108395      34.200187 0.41569081E+03  0.96876713E+04                                 9.228409                            6.851108      -0.013808       1.965570                    0.999640      29.332776      84.633631       0.620690       0.423431      -1.057174       0.013661      -0.021045       0.004348       0.025464      -0.013482       0.011516      -0.004105      -0.038313      -0.023934      -0.025272      -0.003703       0.028975             11.157227      13.640363       1.560640      -6.099852       9.564674      -3.503241      10.266644           0.000001
          191              C      26.384542      10.591644      12.423734      -0.128605      37.579666 0.45375668E+03  0.10800004E+05                                 9.851267                            7.178689       0.109471       2.016312                    0.998995      29.369049      85.403484       0.604236       0.425891      -1.056522      -0.007004       0.012808       0.000835       0.014622      -0.000116      -0.009952       0.007462       0.008718      -0.023361      -0.015579       0.001692       0.013886             12.391404      11.520886      -4.799597       3.485807       9.799092      -2.653638      15.854233          -0.000001
          192              C      19.856623      21.354300      16.637411      -0.105179      32.130119 0.40787125E+03  0.94631088E+04                                 8.832599                            6.802459      -0.029310       1.963586                    0.999673      29.150131      83.997216       0.620519       0.425442      -1.055622      -0.003621       0.014984      -0.016968       0.022925       0.006891      -0.002324      -0.021794       0.012124       0.055814      -0.027151      -0.002896       0.030047             10.143087       5.035202      -0.995538      -0.746981      13.390350       3.043215      12.003709          -0.000001
          193              C      15.114825      10.603892      16.017642      -0.038108      40.096291 0.45269861E+03  0.10667241E+05                                10.145833                            7.046597       0.003370       2.001345                    0.999311      27.588374      77.397295       0.631949       0.411321      -1.075876       0.020749       0.042350      -0.020808       0.051547       0.008433       0.000548       0.017655       0.006164       0.012624      -0.020692       0.001139       0.019553             13.340299      12.198577       5.757408      -6.465031      11.174598      -3.159492      16.647723          -0.000000
          194              C      19.989086      20.266988      15.872147      -0.146895      33.515033 0.41625452E+03  0.96560558E+04                                 8.931356                            6.752718       0.203398       2.031706                    0.999801      29.172325      82.625956       0.642741       0.410799      -1.070508      -0.008102       0.011298      -0.009834       0.017030       0.002298      -0.003390      -0.020852      -0.042885       0.009070      -0.023395      -0.010835       0.034230             10.434441       5.242179      -0.847779      -1.283301      12.012452       3.376759      14.048694          -0.000000
          195              C      21.466923      12.454715       7.223716       0.614303      23.607529 0.24019670E+03  0.48996633E+04                                 7.484439                            5.429220       0.125920       2.098589                    0.999099      21.687885      59.297809       0.652481       0.460192      -1.031350      -0.003286       0.048641       0.036484       0.060892       0.000650       0.006839      -0.096217      -0.013915       0.085864      -0.087607      -0.021091       0.108698              9.263330       9.654814      -0.226154      -0.550341       9.701452       4.976841       8.433725           0.000000
          196              C      27.070193      10.076014      16.055432      -0.017772      38.440615 0.43459033E+03  0.10131454E+05                                 9.857069                            6.903100       0.044103       2.020345                    0.999259      27.050854      75.359822       0.638962       0.411187      -1.076507      -0.039790       0.026878      -0.012362       0.049583      -0.002034      -0.014217       0.004435      -0.001436       0.009317      -0.014178      -0.002017       0.016195             12.785424      12.317858      -5.318773       4.934418       9.241518      -3.619782      16.796897          -0.000000
          197              C      14.152241       9.827787      16.856598       0.617516      24.189178 0.24602920E+03  0.50602374E+04                                 7.715757                            5.546355      -0.026070       2.046549                    0.999433      21.979107      60.789074       0.635129       0.468878      -1.024226      -0.058525      -0.010028       0.028437       0.065836      -0.090696       0.030825       0.012298      -0.014069      -0.147197      -0.090175      -0.026212       0.116387              9.660335       8.792093       3.966105      -3.612023       7.937034      -1.804804      12.251879           0.000001
          198              C      23.638619      12.961664      11.333469       0.608881      26.636237 0.25345270E+03  0.52437596E+04                                 8.227047                            5.612399      -0.045714       2.038396                    0.999461      22.076280      60.932209       0.635227       0.466049      -1.027351      -0.051005       0.013316      -0.044092       0.068724       0.077825       0.005618       0.059656      -0.049542      -0.068851      -0.088615      -0.024731       0.113346             11.344517      12.687066      -5.305195       3.445878       8.649175      -4.441879      12.697311           0.000001
          199              C      12.298616       4.009137      14.694963      -0.155848      37.218166 0.46282993E+03  0.11101757E+05                                 9.853475                            7.292892      -0.019874       1.965110                    0.999383      30.202588      88.981373       0.592552       0.430933      -1.050464       0.001805      -0.012077      -0.002659       0.012497       0.005445       0.003827      -0.028145       0.023803      -0.078294      -0.044288       0.017922       0.026366             12.456961       6.242733      -1.467406      -1.764281      13.594628       5.860624      17.533524           0.000000
          200              C      12.199296       3.857639      16.059212      -0.015834      38.773609 0.43881201E+03  0.10258266E+05                                 9.931153                            6.944960       0.030622       2.015286                    0.999250      27.131024      75.775751       0.635650       0.412185      -1.075473       0.000484      -0.046156      -0.016096       0.048885       0.001168      -0.001319      -0.012556      -0.005066       0.015589      -0.010264      -0.005280       0.015544             12.957452       5.545601      -1.336148      -1.294524      16.574117       6.192173      16.752638          -0.000000
          201              C      17.570308       1.588093       4.455538      -0.141939      35.273387 0.43253740E+03  0.10170785E+05                                 9.368101                            6.951634       0.135231       2.013629                    0.999714      29.587163      85.472162       0.621719       0.418968      -1.061031       0.010553      -0.006368      -0.002537       0.012584      -0.021432      -0.013558       0.003888       0.004401      -0.025859      -0.021352      -0.008738       0.030090             11.232732      12.266152       1.171871      -4.882558      11.408649      -4.290457      10.023394           0.000001
          202              C      21.508505      11.302597       6.273277      -0.024942      37.627387 0.42492424E+03  0.98441821E+04                                 9.651091                            6.787434       0.083714       2.032354                    0.999290      26.931621      74.634604       0.650290       0.406566      -1.080252      -0.011599      -0.036004      -0.029763       0.048132      -0.001299       0.000873      -0.005449       0.015809      -0.016076      -0.010745      -0.000064       0.010810             12.359942      11.939198      -0.796760      -1.600526      13.692736       7.563752      11.447891          -0.000000
          203              C      20.110464      20.378838      14.436096       0.077359      37.255599 0.42329741E+03  0.98262828E+04                                 9.747770                            6.887668      -0.073003       1.988277                    0.999368      26.449331      74.088437       0.627816       0.420272      -1.068153      -0.001177      -0.012545       0.008487       0.015192      -0.000240      -0.005917       0.015592      -0.030712       0.066950      -0.027318      -0.004447       0.031765             12.739194       5.846723      -1.674335      -2.078595      14.977746       6.192465      17.393112           0.000000
          204              C      12.059182       5.077110      16.937848       0.599572      25.066638 0.25696126E+03  0.53280396E+04                                 7.844268                            5.635693       0.075628       2.077361                    0.999414      22.088488      60.786090       0.637306       0.463509      -1.030032      -0.014822       0.048616       0.036574       0.062616       0.005399       0.006959      -0.031659       0.167967      -0.131433      -0.086271      -0.020037       0.106307              9.830043       4.336795      -0.671085      -0.694022      12.524558       3.616103      12.628776           0.000000
          205              C      20.321577      19.255181      13.597139      -0.170686      38.648436 0.44786980E+03  0.10622533E+05                                 9.981133                            7.081893       0.016983       1.963425                    0.999632      30.325845      87.960502       0.614967       0.419931      -1.060511      -0.012969       0.009981      -0.002740       0.016593       0.012855       0.008259      -0.031183       0.007504      -0.076597      -0.046872       0.015620       0.031252             13.062847       5.887175      -1.687823      -2.043974      16.138660       7.154734      17.162705           0.000001
          206              C       9.477935       9.420955      16.945406       0.610943      23.945265 0.24808885E+03  0.51014087E+04                                 7.611837                            5.542036       0.080248       2.083029                    0.999389      21.838645      59.938077       0.641594       0.464262      -1.029145       0.039933      -0.026112       0.037406       0.060627       0.076278      -0.024847       0.014479      -0.069681      -0.138279      -0.083114      -0.023801       0.106915              9.409496       9.246294      -3.622884       2.737881       6.740335      -2.012128      12.241860           0.000001
          207              C      26.035095      10.875428      16.605289      -0.105557      32.720562 0.41069205E+03  0.95440730E+04                                 8.937448                            6.824635      -0.039248       1.959166                    0.999679      29.229431      84.267923       0.619747       0.425279      -1.055824       0.017579      -0.010629      -0.019795       0.028528       0.007004      -0.018313       0.015019      -0.007504       0.055143      -0.028863      -0.001465       0.030328             10.359609      10.564903      -4.294512       2.559474       8.138847      -2.015967      12.375078           0.000000
          208              C      21.681578       8.001383       3.678937      -0.159149      38.451878 0.43970341E+03  0.10389857E+05                                 9.994449                            7.051158      -0.020559       1.958094                    0.999612      30.019879      87.153269       0.611313       0.424026      -1.057037       0.009642       0.008252       0.003083       0.013060       0.022170       0.015593      -0.030448       0.028770      -0.003881      -0.049865       0.022681       0.027183             12.989568      10.380734      -2.988305      -3.008734      16.653302       8.792572      11.934668           0.000001
          209              C      25.162673      11.514721      15.838135      -0.149162      33.851319 0.41460588E+03  0.96184914E+04                                 9.021336                            6.761717       0.194881       2.029848                    0.999812      29.232560      83.087441       0.638447       0.413533      -1.067599       0.008428      -0.005104      -0.013159       0.016439      -0.018550      -0.015417       0.013664       0.007606       0.005772      -0.019964      -0.012082       0.032046             10.643877       9.807176      -3.407974       2.892643       7.449918      -2.257578      14.674536          -0.000000
          210              C      21.592395       9.104390       4.517893       0.092251      35.720981 0.38230727E+03  0.86636553E+04                                 9.482458                            6.538699      -0.090674       1.990584                    0.999295      25.828989      71.810182       0.644490       0.419374      -1.067241      -0.011609      -0.007598      -0.004395       0.014554      -0.007993      -0.006466       0.011528      -0.005110       0.002716      -0.010279      -0.007764       0.018042             12.400105      11.471934      -2.907025      -3.130201      14.875547       7.820433      10.852835           0.000000
          211              C      25.236247      11.440274      14.400194       0.080430      36.933897 0.41195080E+03  0.95048376E+04                                 9.701751                            6.798173      -0.089194       1.984145                    0.999294      26.382057      73.844986       0.631010       0.420698      -1.067131      -0.011485       0.005525       0.007019       0.014550      -0.009040       0.010948      -0.008488       0.010922       0.065922      -0.021665      -0.006875       0.028540             12.753550      11.810455      -4.747463       5.176161       8.764873      -3.834422      17.685322          -0.000000
          212              C      16.916554      12.119759      14.454991       0.092231      36.183135 0.39372841E+03  0.89992491E+04                                 9.612289                            6.674989      -0.078924       1.994176                    0.999346      26.070544      73.080854       0.631482       0.424361      -1.062806       0.003909       0.014375       0.003236       0.015244       0.005634      -0.011692      -0.005661       0.011702       0.040396      -0.014898      -0.006843       0.021741             12.689173      11.734588       4.719757      -6.403964       9.516323      -2.231322      16.816607           0.000000
          213              C      24.369584      12.159160      13.557459      -0.178771      39.116699 0.45215896E+03  0.10756572E+05                                10.076151                            7.124731       0.030611       1.966248                    0.999655      30.522961      88.846806       0.611570       0.420995      -1.059178       0.002418      -0.016467      -0.002077       0.016773       0.008395      -0.022614       0.024518       0.016583      -0.058961      -0.044640       0.015474       0.029166             13.226412      12.875415      -5.193958       5.896769       9.126675      -4.557551      17.677146          -0.000000
          214              C      20.384464       9.558393       5.067750      -0.142225      34.200712 0.42201139E+03  0.98656140E+04                                 9.182471                            6.865928       0.148404       2.018800                    0.999760      29.470415      84.979183       0.625462       0.418895      -1.060725       0.015191       0.008042       0.001446       0.017249       0.018488       0.008130       0.004046       0.010600      -0.047734      -0.018078      -0.010888       0.028967             10.939455      11.650603      -2.507930      -2.689625      11.963092       5.605144       9.204669          -0.000000
          215              C       5.409583       9.369826       4.300596      -0.141339      36.298151 0.44814699E+03  0.10646169E+05                                 9.610310                            7.117647       0.071249       1.993890                    0.999432      29.882707      87.156308       0.608204       0.423920      -1.056476      -0.014307      -0.003785      -0.004707       0.015530       0.014392       0.007550       0.007042       0.021566      -0.020248      -0.015913      -0.008603       0.024517             11.573348      11.028692      -0.210420      -1.308456      14.110682       6.384742       9.580670          -0.000000
          216              C      20.333022      10.629412       5.914264      -0.108256      34.053538 0.43942477E+03  0.10421276E+05                                 9.300661                            7.121801      -0.133270       1.928425                    0.999460      29.938585      88.167151       0.596682       0.432839      -1.047614       0.026040       0.001752      -0.004303       0.026451      -0.000185      -0.011657      -0.010373       0.025377       0.004359      -0.019826      -0.000636       0.020462             10.910263      11.867356      -0.470720      -0.832380      11.784555       5.372118       9.078879          -0.000000
          217              C      26.839071      17.183647       5.264262      -0.139440      33.816248 0.40426408E+03  0.93287920E+04                                 9.045421                            6.680185       0.169553       2.025884                    0.999820      28.989798      82.445510       0.641214       0.413945      -1.066273      -0.015866       0.006271       0.001257       0.017107      -0.019526      -0.011309       0.007600       0.024135      -0.037521      -0.017708      -0.015533       0.033240             10.771805       9.791054       1.509067      -3.632914      12.896922      -5.329076       9.627438          -0.000002
          218              C      15.808542      11.738429      16.563719      -0.117063      34.077971 0.44140347E+03  0.10436192E+05                                 9.184519                            7.069762      -0.023416       1.956092                    0.999655      29.861062      86.611941       0.610091       0.424625      -1.057060      -0.017251      -0.008652      -0.026027       0.032402       0.003134      -0.005912       0.032020      -0.001921       0.067216      -0.031581      -0.010655       0.042237             10.680926       9.938461       4.355041      -3.635038       9.801919      -1.067763      12.302398           0.000001
          219              C       9.659778       1.532836       4.822109      -0.141158      36.261565 0.45575362E+03  0.10862538E+05                                 9.587196                            7.165217       0.122012       2.008271                    0.999549      29.937078      87.196445       0.608338       0.422435      -1.058375      -0.007601      -0.007486      -0.004924       0.011750       0.012370       0.013981       0.001310       0.010389      -0.053390      -0.023470      -0.002463       0.025933             11.399090      13.369025      -1.128044       4.619233      11.550741      -4.097934       9.277505           0.000001
          220              C      16.958956      19.066292       5.428652       0.089053      34.164706 0.39387269E+03  0.90030747E+04                                 9.240150                            6.670291      -0.088779       1.990554                    0.999254      26.101174      73.160987       0.632566       0.423609      -1.063313       0.009560       0.006545       0.003066       0.011985      -0.010581       0.010996      -0.013701      -0.008094       0.000442      -0.013265      -0.010831       0.024097             11.473401      12.029054      -2.044020       4.879416      12.607290      -5.246932       9.783859           0.000000
          221              C      18.806840      16.538458       7.573282       0.616655      24.141227 0.24144535E+03  0.49308055E+04                                 7.618442                            5.452395       0.096694       2.089759                    0.999224      21.669095      59.252395       0.649561       0.461729      -1.030640       0.043653      -0.026091       0.032584       0.060399      -0.001482      -0.069887       0.053303      -0.014482       0.146633      -0.083979      -0.023451       0.107430              9.526996      10.393472      -0.810536       3.796001      10.748718      -3.051102       7.438798           0.000001
          222              C      25.989523      16.608784       6.159905      -0.108568      34.256420 0.42840566E+03  0.10068852E+05                                 9.260794                            6.980439       0.016547       1.976594                    0.999660      29.527033      85.816152       0.610998       0.426522      -1.054270      -0.016277       0.022018      -0.006520       0.028147      -0.015984       0.010438      -0.006183      -0.023207      -0.024117      -0.020094      -0.006775       0.026869             10.928207      11.464544       0.698191      -4.394676      11.870379      -3.812786       9.449698          -0.000001
          223              C      17.729239      17.161455       6.745662      -0.028366      38.373853 0.42657812E+03  0.98865401E+04                                 9.761176                            6.789217       0.052376       2.019888                    0.999247      27.008035      74.724334       0.652211       0.405203      -1.081768      -0.040241       0.008502      -0.025705       0.048501       0.009269      -0.005605      -0.000306      -0.007509      -0.009989      -0.011096      -0.001344       0.012440             12.571872      14.147711      -2.370915       5.737696      13.528706      -4.994629      10.039198          -0.000000
          224              C       6.478187       1.975739       2.703934       0.620661      24.869050 0.24595299E+03  0.50536474E+04                                 7.899941                            5.554310      -0.020738       2.054094                    0.999499      21.796565      60.074279       0.633744       0.470370      -1.024351      -0.055151       0.025669      -0.025034       0.065781       0.001027      -0.096048       0.029333       0.075740      -0.001766      -0.089925      -0.028905       0.118829             10.363539      10.402127      -2.516521       6.011390      10.483708      -3.049986      10.204783           0.000000
          225              C      17.912115      18.423621       6.252492      -0.157111      38.902178 0.46184599E+03  0.11074156E+05                                10.143816                            7.286827      -0.089126       1.937192                    0.999439      30.437908      89.708540       0.592491       0.431133      -1.050162      -0.016367      -0.003514      -0.005660       0.017671       0.011541      -0.021979       0.032270       0.026537       0.031435      -0.048024       0.010364       0.037660             12.743300      12.830562      -2.668008       5.273943      14.691577      -5.882752      10.707760           0.000000
          226              C       7.479708       1.384508       3.688385      -0.020447      40.746887 0.43157149E+03  0.10037398E+05                                10.254458                            6.853715      -0.000339       2.003896                    0.999318      27.119425      75.310796       0.645219       0.408160      -1.079159       0.035731      -0.009657       0.025617       0.045013      -0.000355       0.004390       0.016313      -0.026126      -0.023561      -0.017867      -0.007284       0.025150             14.228118      16.024102      -3.638254       8.576294      12.809617      -6.334696      13.850634          -0.000000
          227              C      16.695100      12.445679      15.806013      -0.150826      34.732875 0.42376589E+03  0.98924679E+04                                 9.206901                            6.852834       0.151366       2.013827                    0.999781      29.483031      84.272700       0.631367       0.415571      -1.065466      -0.008431      -0.007372      -0.009551       0.014719       0.023038       0.001240       0.020569      -0.016585      -0.013099      -0.028575      -0.006353       0.034928             10.964774       9.776223       3.487858      -4.320330       8.485521      -0.883143      14.632579           0.000000
          228              C      16.521394      16.490751       6.467900      -0.108686      34.795096 0.43407717E+03  0.10223835E+05                                 9.337509                            7.018635       0.014312       1.973464                    0.999669      29.557327      85.668905       0.611068       0.425569      -1.056090       0.012367       0.022311      -0.003477       0.025745       0.015941      -0.008536      -0.008957      -0.026340      -0.028037      -0.018530      -0.010449       0.028979             11.023300      12.652613      -1.274747       4.235508      12.048820      -3.579804       8.368468          -0.000001
          229              C      14.843862      18.949425       4.245799      -0.159125      38.158196 0.43175392E+03  0.10161663E+05                                 9.958812                            6.996313      -0.002502       1.965640                    0.999648      29.907844      86.825488       0.612131       0.425141      -1.055712       0.016433      -0.001531       0.001038       0.016537       0.018036      -0.018258       0.032982       0.025351      -0.004977      -0.050375       0.022748       0.027627             12.852331      12.946951      -3.761097       6.358730      13.355846      -6.726138      12.254196          -0.000001
          230              C      15.766530      18.364800       5.131994       0.093842      36.212741 0.38892714E+03  0.88510186E+04                                 9.582892                            6.608250      -0.115395       1.982069                    0.999269      25.933157      72.237430       0.639212       0.421052      -1.066243      -0.009283      -0.007053      -0.005795       0.013019      -0.009370       0.009694      -0.015885      -0.006193      -0.001360      -0.014731      -0.009401       0.024132             12.433802      12.490026      -2.869815       5.611506      13.806498      -6.313116      11.004883          -0.000000
          231              C       8.664039       2.099441       4.002048      -0.129603      35.671310 0.45421485E+03  0.10815860E+05                                 9.484072                            7.151614       0.023943       1.965791                    0.999692      30.248346      88.039687       0.609156       0.422258      -1.058569      -0.014353      -0.022227       0.016168       0.031007       0.016158      -0.000654      -0.014191      -0.045864      -0.087642      -0.032430      -0.012769       0.045199             11.359971      14.472287      -1.624923       6.046969      10.028910      -3.165248       9.578716           0.000001
          232              C      15.554580      17.096403       5.685630      -0.145345      34.742164 0.41912586E+03  0.97437556E+04                                 9.183801                            6.787863       0.167557       2.021507                    0.999754      29.202003      82.921052       0.639104       0.412243      -1.069090       0.011511       0.006455       0.004153       0.013835       0.023236       0.014490      -0.002878       0.023518      -0.051287      -0.028296      -0.008549       0.036845             10.898348      11.039097      -1.897491       3.669756      12.889680      -4.966683       8.766266          -0.000002
          233              O      12.285781       8.163781       9.254973      -1.021129      60.006760 0.13051830E+04  0.38915227E+05                                11.578121                           10.586234      -0.070571       1.894391                    0.998566      37.661577     107.974068       0.637992       0.321990      -1.177897       0.024628       0.018064       0.012546       0.033019      -0.011447      -0.013557      -0.009459      -0.018026      -0.026997      -0.025942       0.006527       0.019415             13.309998      13.027178      -0.770451      -0.161064      14.508869      -0.123672      12.393946           0.000000
          234              O      29.114743      19.787587      18.732346      -1.026728      57.079336 0.13023771E+04  0.38786855E+05                                11.159208                           10.564010      -0.043981       1.902953                    0.998565      37.613085     107.556988       0.640039       0.321331      -1.179225       0.025982      -0.012666      -0.008438       0.030111       0.006454       0.003826      -0.003549      -0.027066       0.030220      -0.020697       0.007730       0.012967             12.213715      10.918693      -0.222718      -0.127898      12.088150      -0.699439      13.634303          -0.000000
          235              O      13.316118      20.054033      17.073139      -0.543471      32.456348 0.44309088E+03  0.10115442E+05                                 7.978494                            6.370378       0.565572       2.244601                    0.998436      26.424198      66.960258       0.781169       0.343454      -1.155479       0.008548       0.018083      -0.007740       0.021447       0.017017       0.042619      -0.019855      -0.092897      -0.031579      -0.076185       0.018407       0.057779              9.685157       7.072991       2.854889      -2.446758      13.634590      -5.030670       8.347889          -0.000000
          236              O       9.585550      10.057898       8.744797      -0.533160      33.247386 0.44835622E+03  0.10269552E+05                                 8.145031                            6.428538       0.731910       2.305134                    0.998596      26.353681      66.969410       0.773651       0.345647      -1.153235       0.001913       0.024957      -0.002897       0.025198       0.038875      -0.016268      -0.019268      -0.038135       0.178084      -0.073084       0.002666       0.070418             10.158937       7.234659      -1.922107       1.948555       7.444981      -4.486763      15.797171          -0.000001
          237              O      12.558889       4.845035       8.675640      -0.514655      31.997518 0.42134457E+03  0.95113052E+04                                 7.947088                            6.240098       0.678308       2.296605                    0.998545      25.885359      65.509067       0.782937       0.346559      -1.151359       0.013186      -0.009919      -0.007743       0.018227       0.006695      -0.008013       0.001784       0.096538       0.142096      -0.072459       0.022557       0.049903              9.921126       5.454031      -0.911712      -2.505825       8.800492       3.970827      15.508853           0.000001
          238              O      11.107831      10.294565      11.335358      -0.551435      35.309982 0.49816190E+03  0.11713649E+05                                 8.438955                            6.818439       0.516305       2.229033                    0.998041      26.743747      68.835484       0.744310       0.349970      -1.149771       0.012350       0.014329       0.016050       0.024808       0.042615       0.038240      -0.028604       0.011075       0.019599      -0.073734       0.027835       0.045900              9.882023      10.845071       3.455755       2.535079       9.780804       4.146764       9.020193          -0.000000
          239              O      10.788632       5.901650      11.041724      -0.547619      35.209945 0.47631076E+03  0.11085629E+05                                 8.455707                            6.664202       0.526563       2.234209                    0.997594      26.703060      68.594857       0.752660       0.349653      -1.148925      -0.020513      -0.003927       0.016696       0.026739      -0.025494       0.002204       0.050136       0.070275      -0.031537      -0.075167       0.021823       0.053344             10.116424      14.061112      -2.219056      -5.172811       7.619175       0.194224       8.668985           0.000000
          240              O      30.792302      21.971621      17.140029      -0.557745      32.887608 0.45891390E+03  0.10574414E+05                                 8.046403                            6.498065       0.533643       2.228945                    0.998565      26.727378      68.158189       0.770394       0.345039      -1.153557       0.021329      -0.001499      -0.007361       0.022613      -0.031789       0.006943       0.047483       0.071194       0.005147      -0.076830       0.025944       0.050886              9.499976      13.704106      -0.789616      -5.504451       6.161668       0.091803       8.634154          -0.000001
          241              O      13.327894      10.464941      11.286230      -0.548905      35.532621 0.49413473E+03  0.11596658E+05                                 8.501821                            6.794258       0.536506       2.238440                    0.997434      26.699581      68.680139       0.744987       0.350324      -1.149356      -0.012419       0.019587       0.017482       0.029044      -0.039876      -0.032284      -0.029431       0.031411       0.021846      -0.070118       0.025181       0.044937             10.270007      12.161039      -3.655160      -3.476262       9.292227       4.146178       9.356756          -0.000000
          242              O      14.851573      10.113703       8.687544      -0.533328      33.390444 0.44002252E+03  0.10027746E+05                                 8.143202                            6.358047       0.741505       2.313323                    0.998713      26.063959      65.984788       0.780142       0.344512      -1.154616       0.002663       0.002660      -0.017037       0.017448      -0.042571       0.001646      -0.006463      -0.006744       0.147806      -0.067426       0.017008       0.050418             10.224713       7.529472       1.950724      -3.759842       6.565928      -2.224199      16.578738          -0.000000
          243              O      30.441853      17.397098      16.968081      -0.562940      33.357700 0.47009361E+03  0.10881487E+05                                 8.104297                            6.551304       0.567996       2.239495                    0.998449      26.805065      68.186018       0.772858       0.342375      -1.157484      -0.004582      -0.015501      -0.011828       0.020030       0.050350       0.035951      -0.010211       0.045128      -0.025349      -0.065957      -0.002120       0.068076              9.682386       8.471761       3.545809       2.462093      11.855943       4.988260       8.719455           0.000000
          244              O      20.192482      14.317200       2.651026      -0.537778      30.406088 0.44535971E+03  0.10180745E+05                                 7.581103                            6.385455       0.533133       2.236438                    0.998302      26.341844      66.806956       0.780429       0.343324      -1.155530       0.000448      -0.026297       0.011043       0.028525       0.016253       0.035077       0.026698      -0.002445      -0.159722      -0.070566       0.010787       0.059780              8.502672       9.452762       4.650358      -0.736417       9.487065      -0.187843       6.568187           0.000000
          245              O      15.068783       7.915348      10.896040      -0.558202      34.329332 0.46703792E+03  0.10803650E+05                                 8.296274                            6.568148       0.638362       2.268231                    0.998120      26.675631      68.050387       0.764404       0.346390      -1.152993       0.009067      -0.019428       0.013771       0.025481      -0.004744      -0.029655      -0.011696      -0.114436       0.011717      -0.071528       0.013698       0.057830             10.107504       7.038873      -1.503066       1.787331      15.343756      -4.454673       7.939883          -0.000000
          246              O      21.648449      18.402858       0.709901      -0.539008      33.668108 0.44993926E+03  0.10310243E+05                                 8.181433                            6.425124       0.589970       2.254619                    0.998344      26.408104      67.023290       0.776874       0.344065      -1.155079       0.010804       0.009264       0.015958       0.021382      -0.000280      -0.001442      -0.004644       0.095617       0.181579      -0.078228       0.017499       0.060729              9.920269       5.032774      -0.200876      -0.675433       7.316113       3.488233      17.411921          -0.000000
          247              O       5.747533      13.719909       0.705177      -0.550467      33.164337 0.45428737E+03  0.10430578E+05                                 8.078779                            6.446598       0.584484       2.247980                    0.998514      26.569021      67.406620       0.777619       0.343053      -1.156413       0.009064      -0.002251       0.017904       0.020193       0.042246      -0.005467       0.002036      -0.033841       0.174484      -0.074831       0.016383       0.058448              9.747906       6.378089      -1.020798       2.593533       5.801783      -1.930336      17.063845           0.000000
          248              O      27.836898      22.189073      16.839592      -0.542447      31.031983 0.43815801E+03  0.99801743E+04                                 7.728881                            6.325167       0.516895       2.228115                    0.998196      26.495782      67.182111       0.785334       0.342409      -1.155746       0.002656       0.005762      -0.019800       0.020791       0.042166       0.009923       0.052538       0.042465       0.029190      -0.073697       0.003908       0.069789              9.108064      10.670095       0.694434       5.653074       6.345885       0.544150      10.308214          -0.000001
          249              O      14.041707       9.079606       6.909486      -0.582667      36.351306 0.49808539E+03  0.11724994E+05                                 8.663295                            6.825818       0.487658       2.208194                    0.997577      27.358652      70.725162       0.741755       0.350782      -1.147774       0.030835       0.011288       0.018265       0.037575      -0.015655       0.028170       0.023326      -0.002363      -0.216652      -0.084909       0.033050       0.051859             10.732206      13.777769       6.745044      -0.685108      11.426524      -0.120033       6.992323          -0.000000
          250              O      23.261284      14.503538       2.487770      -0.540934      31.176281 0.45702049E+03  0.10511329E+05                                 7.699433                            6.484220       0.625847       2.266908                    0.998853      26.345725      66.944220       0.771921       0.344994      -1.154536       0.020909      -0.005490       0.000899       0.021637      -0.001234      -0.032931       0.020874       0.005489      -0.187818      -0.076428       0.028837       0.047591              8.573034      11.433845      -4.445468       0.520593       7.850247      -0.240927       6.435008           0.000000
          251              O      21.602390      17.080081       2.531230      -0.536075      32.557276 0.46095471E+03  0.10626354E+05                                 7.960473                            6.517126       0.546371       2.242102                    0.998274      26.391260      67.174571       0.768944       0.345530      -1.153893       0.009495       0.017679       0.007875       0.021558       0.001809       0.001717      -0.045554      -0.019982      -0.176883      -0.076861       0.019513       0.057348              9.154438       4.871474      -0.425669      -0.072113      15.926606       0.706521       6.665235           0.000000
          252              O      13.824698       6.079944      11.121840      -0.540630      34.515636 0.48165607E+03  0.11233399E+05                                 8.318379                            6.707403       0.509983       2.233026                    0.997918      26.450930      67.860842       0.749771       0.350270      -1.149232       0.018303       0.004346       0.013195       0.022978       0.026833      -0.014112       0.044275       0.059564       0.030920      -0.071553       0.033287       0.038266              9.699672      13.625662       2.133233       4.135023       7.744476      -0.080230       7.728878           0.000001
          253              O       9.523311       7.759103      10.944601      -0.540612      34.505592 0.46064333E+03  0.10640927E+05                                 8.376348                            6.563453       0.542221       2.241335                    0.997629      26.601531      68.271291       0.756067       0.350696      -1.147075      -0.010195      -0.014495       0.016261       0.024051       0.012140       0.047050      -0.016392      -0.095320      -0.027485      -0.078997       0.022652       0.056345             10.200327       6.880304       0.920218      -1.643939      15.187497      -5.009411       8.533181          -0.000001
          254              O      28.204409      17.318465      16.984709      -0.545242      33.724832 0.46223461E+03  0.10683793E+05                                 8.245291                            6.581432       0.466111       2.216584                    0.997376      26.563959      68.129709       0.754108       0.351406      -1.146829       0.031723      -0.014062      -0.003944       0.034923      -0.038571      -0.027396      -0.050867      -0.011162       0.069685      -0.079968       0.018411       0.061556              9.879304       9.643305      -4.236269      -3.123210      11.368362       4.497012       8.626244           0.000000
          255              O      11.096359       9.947794       7.102219      -0.565780      35.082412 0.47277093E+03  0.10987366E+05                                 8.463932                            6.629968       0.587993       2.232883                    0.998810      27.278287      70.118250       0.755892       0.348661      -1.149257      -0.002550       0.065382       0.023032       0.069367       0.013651      -0.001774       0.047962       0.025322      -0.145176      -0.075581       0.026735       0.048845             10.638275      16.129790      -5.990079       0.519410       8.992955      -1.062122       6.792079          -0.000001
          256              O      13.076470       6.208551       7.000751      -0.584280      36.784868 0.48817234E+03  0.11418321E+05                                 8.704422                            6.700279       0.570726       2.221366                    0.998772      27.540422      70.649599       0.759334       0.344861      -1.154254       0.052393      -0.032985       0.013809       0.063433       0.019556       0.029217      -0.035458      -0.011538      -0.152823      -0.076370       0.028256       0.048113             11.101871       5.571592      -0.602276      -0.594562      20.706811       1.006295       7.027210           0.000000
          257              O      19.644537      13.162209       0.854073      -0.566403      34.639692 0.46937778E+03  0.10883937E+05                                 8.366847                            6.593001       0.591567       2.235703                    0.998970      27.156677      69.623617       0.760620       0.347276      -1.150924       0.037603      -0.046821       0.045235       0.075183      -0.062530      -0.002753      -0.007603      -0.007154       0.104530      -0.080507       0.034109       0.046398             10.181355       6.538420       1.062094      -3.630728       6.425198      -1.407970      17.580449           0.000000
          258              O      27.198859      20.108997      16.366829      -0.548828      32.601756 0.43827634E+03  0.10005544E+05                                 8.058250                            6.387224       0.596550       2.246205                    0.998820      26.740317      68.368928       0.768610       0.349066      -1.147667       0.028294       0.020806      -0.044737       0.056875      -0.018919      -0.061269      -0.012492      -0.013410      -0.054530      -0.075240       0.019876       0.055364              9.719379       6.790673      -3.133292       2.526512      14.160195      -4.350921       8.207267          -0.000001
          259              O      21.369675      15.114361       9.640440      -1.021129      60.006760 0.13051830E+04  0.38915227E+05                                11.578122                           10.586234      -0.070571       1.894391                    0.998566      37.661577     107.974069       0.637992       0.321990      -1.177897      -0.024628      -0.018064      -0.012546       0.033019      -0.011447      -0.013557      -0.009459      -0.018026      -0.026997      -0.025942       0.006527       0.019415             13.309998      13.027178      -0.770451      -0.161064      14.508869      -0.123672      12.393947          -0.000000
          260              O       4.540713       3.490555       0.163067      -1.026728      57.079336 0.13023771E+04  0.38786855E+05                                11.159208                           10.564010      -0.043981       1.902953                    0.998565      37.613085     107.556989       0.640039       0.321331      -1.179225      -0.025982       0.012666       0.008438       0.030111       0.006454       0.003826      -0.003549      -0.027066       0.030220      -0.020697       0.007730       0.012967             12.213716      10.918693      -0.222718      -0.127898      12.088150      -0.699439      13.634303          -0.000000
          261              O      20.339338       3.224109       1.822274      -0.543471      32.456348 0.44309088E+03  0.10115442E+05                                 7.978494                            6.370378       0.565572       2.244601                    0.998436      26.424198      66.960258       0.781169       0.343454      -1.155479      -0.008548      -0.018083       0.007740       0.021447       0.017017       0.042619      -0.019855      -0.092897      -0.031579      -0.076185       0.018407       0.057779              9.685157       7.072991       2.854889      -2.446758      13.634590      -5.030670       8.347889          -0.000000
          262              O      24.069906      13.220244      10.150616      -0.533160      33.247381 0.44835616E+03  0.10269550E+05                                 8.145030                            6.428537       0.731910       2.305134                    0.998596      26.353681      66.969406       0.773652       0.345647      -1.153235      -0.001913      -0.024958       0.002897       0.025198       0.038875      -0.016268      -0.019268      -0.038135       0.178084      -0.073084       0.002666       0.070418             10.158935       7.234658      -1.922107       1.948555       7.444979      -4.486762      15.797168          -0.000001
          263              O      21.096567      18.433107      10.219773      -0.514655      31.997515 0.42134453E+03  0.95113042E+04                                 7.947087                            6.240098       0.678308       2.296605                    0.998545      25.885358      65.509064       0.782937       0.346559      -1.151359      -0.013186       0.009919       0.007743       0.018227       0.006695      -0.008013       0.001784       0.096538       0.142096      -0.072459       0.022557       0.049903              9.921125       5.454031      -0.911712      -2.505825       8.800492       3.970827      15.508852           0.000001
          264              O      22.547625      12.983577       7.560055      -0.551435      35.309981 0.49816188E+03  0.11713649E+05                                 8.438955                            6.818439       0.516305       2.229033                    0.998041      26.743747      68.835483       0.744310       0.349970      -1.149771      -0.012350      -0.014329      -0.016050       0.024808       0.042615       0.038240      -0.028604       0.011075       0.019599      -0.073734       0.027835       0.045900              9.882022      10.845071       3.455755       2.535079       9.780803       4.146764       9.020193          -0.000000
          265              O      22.866824      17.376492       7.853689      -0.547619      35.209944 0.47631075E+03  0.11085629E+05                                 8.455708                            6.664202       0.526563       2.234209                    0.997594      26.703059      68.594856       0.752660       0.349653      -1.148925       0.020513       0.003927      -0.016696       0.026739      -0.025494       0.002204       0.050136       0.070275      -0.031537      -0.075167       0.021823       0.053344             10.116424      14.061112      -2.219056      -5.172812       7.619175       0.194224       8.668986           0.000000
          266              O       2.863154       1.306521       1.755384      -0.557745      32.887608 0.45891389E+03  0.10574414E+05                                 8.046403                            6.498065       0.533643       2.228945                    0.998565      26.727377      68.158187       0.770394       0.345039      -1.153557      -0.021329       0.001499       0.007361       0.022613      -0.031789       0.006943       0.047483       0.071194       0.005147      -0.076830       0.025944       0.050886              9.499976      13.704106      -0.789616      -5.504451       6.161668       0.091803       8.634154          -0.000001
          267              O      20.327562      12.813201       7.609183      -0.548905      35.532621 0.49413473E+03  0.11596658E+05                                 8.501821                            6.794258       0.536506       2.238440                    0.997434      26.699581      68.680139       0.744987       0.350324      -1.149356       0.012419      -0.019587      -0.017482       0.029044      -0.039876      -0.032284      -0.029431       0.031411       0.021846      -0.070118       0.025181       0.044937             10.270008      12.161039      -3.655160      -3.476262       9.292227       4.146178       9.356756          -0.000000
          268              O      18.803883      13.164439      10.207869      -0.533328      33.390447 0.44002255E+03  0.10027747E+05                                 8.143203                            6.358048       0.741505       2.313323                    0.998713      26.063959      65.984790       0.780142       0.344512      -1.154616      -0.002663      -0.002660       0.017037       0.017448      -0.042571       0.001646      -0.006463      -0.006744       0.147806      -0.067426       0.017008       0.050418             10.224714       7.529473       1.950724      -3.759842       6.565928      -2.224200      16.578740          -0.000000
          269              O       3.213603       5.881044       1.927332      -0.562940      33.357704 0.47009366E+03  0.10881488E+05                                 8.104298                            6.551304       0.567996       2.239495                    0.998449      26.805065      68.186021       0.772858       0.342375      -1.157484       0.004582       0.015501       0.011828       0.020030       0.050350       0.035951      -0.010211       0.045128      -0.025349      -0.065957      -0.002120       0.068076              9.682387       8.471762       3.545809       2.462094      11.855945       4.988261       8.719456           0.000000
          270              O      13.462974       8.960942      16.244387      -0.537778      30.406091 0.44535974E+03  0.10180746E+05                                 7.581104                            6.385455       0.533133       2.236438                    0.998302      26.341844      66.806958       0.780429       0.343324      -1.155530      -0.000448       0.026297      -0.011043       0.028525       0.016253       0.035077       0.026698      -0.002445      -0.159722      -0.070566       0.010787       0.059780              8.502672       9.452763       4.650359      -0.736418       9.487066      -0.187844       6.568188           0.000000
          271              O      18.586673      15.362794       7.999373      -0.558202      34.329332 0.46703793E+03  0.10803650E+05                                 8.296274                            6.568148       0.638362       2.268231                    0.998120      26.675631      68.050387       0.764404       0.346390      -1.152993      -0.009067       0.019428      -0.013771       0.025481      -0.004744      -0.029655      -0.011696      -0.114436       0.011718      -0.071528       0.013698       0.057830             10.107504       7.038873      -1.503066       1.787331      15.343756      -4.454673       7.939883          -0.000000
          272              O      12.007007       4.875284      18.185512      -0.539008      33.668109 0.44993926E+03  0.10310243E+05                                 8.181433                            6.425124       0.589970       2.254619                    0.998344      26.408104      67.023290       0.776874       0.344065      -1.155079      -0.010804      -0.009264      -0.015958       0.021382      -0.000280      -0.001442      -0.004644       0.095617       0.181579      -0.078228       0.017499       0.060729              9.920269       5.032774      -0.200876      -0.675433       7.316113       3.488233      17.411921          -0.000000
          273              O       9.299323       9.558233      18.190236      -0.550467      33.164337 0.45428737E+03  0.10430578E+05                                 8.078779                            6.446598       0.584484       2.247980                    0.998514      26.569021      67.406620       0.777619       0.343053      -1.156413      -0.009064       0.002251      -0.017904       0.020193       0.042246      -0.005467       0.002036      -0.033841       0.174484      -0.074831       0.016383       0.058448              9.747906       6.378089      -1.020798       2.593533       5.801783      -1.930336      17.063845           0.000000
          274              O       5.818558       1.089069       2.055821      -0.542447      31.031984 0.43815804E+03  0.99801752E+04                                 7.728881                            6.325167       0.516895       2.228115                    0.998196      26.495783      67.182114       0.785334       0.342408      -1.155746      -0.002656      -0.005762       0.019800       0.020791       0.042166       0.009923       0.052538       0.042465       0.029190      -0.073697       0.003908       0.069789              9.108065      10.670095       0.694434       5.653074       6.345885       0.544150      10.308214          -0.000001
          275              O      19.613749      14.198536      11.985927      -0.582667      36.351313 0.49808550E+03  0.11724997E+05                                 8.663296                            6.825819       0.487658       2.208194                    0.997577      27.358654      70.725170       0.741755       0.350782      -1.147774      -0.030835      -0.011288      -0.018265       0.037575      -0.015655       0.028170       0.023326      -0.002363      -0.216653      -0.084909       0.033050       0.051859             10.732207      13.777772       6.745045      -0.685108      11.426526      -0.120034       6.992324          -0.000000
          276              O      10.394172       8.774604      16.407643      -0.540934      31.176282 0.45702052E+03  0.10511330E+05                                 7.699434                            6.484220       0.625847       2.266908                    0.998853      26.345725      66.944222       0.771921       0.344994      -1.154536      -0.020909       0.005490      -0.000899       0.021637      -0.001234      -0.032931       0.020874       0.005489      -0.187818      -0.076428       0.028837       0.047591              8.573034      11.433846      -4.445468       0.520593       7.850248      -0.240927       6.435009           0.000000
          277              O      12.053066       6.198061      16.364183      -0.536075      32.557275 0.46095469E+03  0.10626354E+05                                 7.960473                            6.517126       0.546371       2.242102                    0.998274      26.391259      67.174569       0.768944       0.345530      -1.153893      -0.009495      -0.017679      -0.007875       0.021558       0.001809       0.001717      -0.045554      -0.019982      -0.176883      -0.076861       0.019513       0.057348              9.154439       4.871474      -0.425669      -0.072113      15.926607       0.706521       6.665235           0.000000
          278              O      19.830758      17.198198       7.773573      -0.540630      34.515636 0.48165607E+03  0.11233399E+05                                 8.318379                            6.707403       0.509982       2.233026                    0.997918      26.450931      67.860843       0.749771       0.350270      -1.149232      -0.018303      -0.004346      -0.013195       0.022978       0.026833      -0.014112       0.044275       0.059564       0.030920      -0.071553       0.033287       0.038266              9.699672      13.625662       2.133233       4.135023       7.744476      -0.080230       7.728878           0.000001
          279              O      24.132145      15.519039       7.950812      -0.540612      34.505586 0.46064324E+03  0.10640924E+05                                 8.376346                            6.563453       0.542221       2.241335                    0.997629      26.601530      68.271285       0.756067       0.350696      -1.147075       0.010195       0.014495      -0.016261       0.024051       0.012140       0.047050      -0.016392      -0.095320      -0.027485      -0.078997       0.022652       0.056345             10.200326       6.880303       0.920218      -1.643938      15.187494      -5.009410       8.533179          -0.000001
          280              O       5.451047       5.959677       1.910704      -0.545242      33.724833 0.46223463E+03  0.10683793E+05                                 8.245291                            6.581433       0.466112       2.216584                    0.997376      26.563959      68.129710       0.754108       0.351406      -1.146829      -0.031723       0.014062       0.003944       0.034923      -0.038571      -0.027396      -0.050867      -0.011162       0.069685      -0.079968       0.018411       0.061556              9.879304       9.643305      -4.236269      -3.123211      11.368363       4.497012       8.626244           0.000000
          281              O      22.559097      13.330348      11.793194      -0.565779      35.082414 0.47277097E+03  0.10987367E+05                                 8.463932                            6.629968       0.587993       2.232883                    0.998810      27.278287      70.118252       0.755892       0.348661      -1.149257       0.002550      -0.065382      -0.023032       0.069367       0.013651      -0.001774       0.047962       0.025322      -0.145176      -0.075581       0.026735       0.048845             10.638275      16.129792      -5.990079       0.519410       8.992956      -1.062122       6.792079          -0.000001
          282              O      20.578986      17.069591      11.894662      -0.584280      36.784871 0.48817236E+03  0.11418322E+05                                 8.704423                            6.700280       0.570726       2.221366                    0.998772      27.540421      70.649599       0.759334       0.344861      -1.154254      -0.052393       0.032985      -0.013809       0.063433       0.019556       0.029217      -0.035458      -0.011538      -0.152823      -0.076370       0.028256       0.048113             11.101873       5.571593      -0.602276      -0.594562      20.706814       1.006296       7.027211           0.000001
          283              O      14.010919      10.115933      18.041340      -0.566403      34.639694 0.46937781E+03  0.10883938E+05                                 8.366847                            6.593001       0.591567       2.235703                    0.998970      27.156677      69.623618       0.760620       0.347276      -1.150924      -0.037603       0.046821      -0.045235       0.075183      -0.062530      -0.002753      -0.007603      -0.007154       0.104530      -0.080507       0.034109       0.046398             10.181356       6.538420       1.062095      -3.630728       6.425198      -1.407970      17.580450           0.000000
          284              O       6.456597       3.169145       2.528584      -0.548828      32.601756 0.43827635E+03  0.10005544E+05                                 8.058250                            6.387224       0.596550       2.246205                    0.998820      26.740317      68.368928       0.768610       0.349066      -1.147667      -0.028294      -0.020806       0.044737       0.056875      -0.018919      -0.061269      -0.012492      -0.013410      -0.054530      -0.075240       0.019876       0.055364              9.719378       6.790673      -3.133292       2.526512      14.160195      -4.350920       8.207267          -0.000001

******************************************************
Auxiliary information for the entire system
The total spin magnetic moment of the unit cell is   0.000009
The total net atomic charge of the unit cell is   0.000006
Accuracy of reproducing the electrostatic potential in the unit cell:
  The inner radius (bohr) =    5.0000
  The outer radius (bohr) =   12.0000
  Valid grid points have density less than (e/(bohr^3)) =    0.0001
  The number of valid grid points were=       713882
  The rms potential error without charges in kcal/mol is=      6.86281
  The rms potential error with partial charges in kcal/mol is=      1.69941
  The RRMSE value at monopole order=      0.24763
  The rms potential error with partial charges and cloud penetration in kcal/mol is=      1.70191
  The RRMSE value at monopole order with cloud penetration is=      0.24799
  The rms potential error with partial charges and atomic dipoles in kcal/mol is=      0.39084
  The RRMSE value at dipole order=      0.05695
  The rms potential error with partial charges, atomic dipoles and cloud penetration in kcal/mol is=      0.37656
  The RRMSE value at dipole order with cloud penetration=      0.05487

******************************************************
The electron densities and ab initio electrostatic potential were computed in VASP using the PBE functional and
projector augmented wave method. See the main text of the journal article for a description of computational details.
The atomic charges, dipoles, and quadrupoles were computed with the DDEC6 method as described in
(a) T. A. Manz and N. Gabaldon Limas, RSC Adv. 6 (2016) 47771-47801 DOI: 10.1039/c6ra04656h
(b) N. Gabaldon Limas and T. A. Manz, RSC Adv. 8 (2018) 2678-2707 DOI: 10.1039/c7ra11829e.
For each atom in the material, the electron cloud parameters were fit to the spherically averaged atom-in-material
electron density using radial positions for which this density was between 10^-4 and 10^-2 electrons per cubic bohr.
The polarizabilities, dispersion coefficients, and quantum Drude oscillator (QDO) parameters were fit using the MCLF method.
The magnetic structure of the system was optimized in VASP from the default ferromagnetic initial guess using spin polarization.
The atomic spin moments (ASMs) were computed on this optimized magnetic structure using the DDEC6 partition as inputs
to the method of T. A. Manz and D. S. Sholl, J. Chem. Theory Comput. 7 (2011) 4146-4164 DOI: 10.1021/ct200539n.
The RMSE and RRMSE were computed using a uniform grid with Ewald summation.
