# Supplementary material for: A collection of forcefield precursors for metal–organic frameworks
Source: RSC Adv. 2019 Nov 13;9(63):36492–507. doi: 10.1039/c9ra07327b (PMC9075174; doi:10.1039/c9ra07327b)
Supplement: RA-009-C9RA07327B-s4007 [file RA-009-C9RA07327B-s4007.xyz]

  252
jmolscript: load "" {1 1 1} spacegroup "x,y,z" unitcell [{     17.304300     0.000000     0.000000 }, {      0.000000    18.377000     0.000000 }, {      0.000000     0.000000    17.956500 }]
Zn    14.248880    12.530725     0.995329     0.998894
Zn    12.173056     3.347738     6.953295     0.998170
Zn    14.247495    12.529439    15.931905     0.998031
Zn    12.169595     3.338182     9.972861     1.000290
Zn    12.079959    11.027486    17.456591     0.996398
Zn    12.088092    14.042049    17.432529     0.997859
Zn    14.339035     1.839905     8.472954     0.994396
Zn    14.334017     4.853917     8.460205     0.999214
Zn     3.055247     5.841865     2.014181     0.998983
Zn     5.135224    15.037348     7.970172     0.998636
Zn     3.054036     5.845724    16.950577     1.001208
Zn     5.128648    15.029629    10.989737     0.998828
Zn     5.220534     7.350249     0.491290     0.995328
Zn     5.216727     4.335318     0.509965     0.997885
Zn     2.967168    16.540035     9.467385     0.993916
Zn     2.966995    13.526023     9.484982     0.999650
H      5.482694    10.654066     0.514095     0.110415
H     15.058548     9.593713     3.901947     0.116678
H     11.291575     8.112159     2.419818     0.112183
H     11.343142     6.311397     4.074869     0.113562
H     15.090561     7.818862     5.588601     0.115475
H      1.095881    13.240628    15.410268     0.111477
H      3.545132    13.282161    15.430020     0.104023
H      3.539595    11.809979     1.525405     0.102707
H      1.171328     1.527129     9.622888     0.116936
H     11.665348     0.677560     3.766735     0.114597
H     14.825459    16.988618     5.854896     0.112564
H     14.786524    15.221118     4.165728     0.119960
H     11.630220    17.288347     2.074874     0.117710
H      8.020370     2.821421    10.556985     0.112806
H      1.181538     5.172390     7.323559     0.112027
H      3.637883     5.153278     7.305961     0.108471
H      7.934195    10.632381     0.481234     0.115239
H     14.779949     9.835922    12.776409     0.115757
H     11.617934     7.770347    14.862595     0.111834
H     11.655830     6.003950    13.170913     0.119626
H     14.813692     8.072281    11.083111     0.117690
H      1.088267    11.803915     1.518940     0.113171
H      7.935752    14.458840    16.453002     0.111551
H      5.481137    14.456267    16.448154     0.109357
H      3.627673     1.535031     9.639049     0.106200
H     11.380865     0.419731    12.900668     0.116459
H     15.089350    17.248652    11.340607     0.113542
H     15.037956    15.446604    12.994760     0.112146
H     11.350063    17.020226    14.584269     0.115004
H      8.012237     3.804590     6.357678     0.110596
H      5.560218     3.817087     6.366836     0.104586
H      5.568697     2.816459    10.559140     0.107568
H     11.828354     7.717054    17.448511     0.110825
H      2.542694     8.519577     5.195713     0.116959
H      5.653315    10.618414     3.066072     0.110648
H      5.615764    12.387201     4.754702     0.120362
H      2.511546    10.285423     6.887575     0.117602
H     16.209976     6.513911    16.418705     0.113812
H     16.132972    16.844542     8.295723     0.116162
H      5.944200    17.970868     5.059423     0.117015
H      2.210278     1.114381     6.586444     0.112277
H      2.261845     2.914960     4.931753     0.113337
H      5.977770     1.372211     3.376720     0.114989
H      9.289813    14.466926    11.562729     0.112558
H     16.122416    13.224641    10.635994     0.112032
H     13.669532    13.242282    10.655028     0.109036
H      9.376162     7.750684    17.483885     0.115821
H      2.221353     8.808647    14.069816     0.116435
H      6.017224    10.254550    15.513159     0.113462
H      5.970157    12.049799    13.851285     0.113141
H      2.189859    10.582028    12.381186     0.115759
H     16.206861     5.140598     2.549643     0.111820
H     13.756918     5.098699     2.532226     0.103961
H     13.758649     6.517771    16.418346     0.103861
H      9.358512     3.911544     1.488773     0.110922
H     11.813819     3.906766     1.499547     0.109112
H     13.679222    16.840315     8.283154     0.104996
H      5.617322    17.685841    14.190663     0.115399
H      2.536291     1.433774    12.043604     0.112776
H      2.580763     3.203295    13.730438     0.120490
H      5.655564     1.075054    15.881088     0.119191
H      9.280123    15.654447     7.416034     0.113109
H     11.727816    15.669700     7.412802     0.108041
H     11.740102    14.470417    11.557701     0.104844
C     13.238136     5.824223     6.014530     0.607602
C      6.003381    11.493711     0.076674    -0.136356
C     13.220831     6.911038     4.973591    -0.032303
C     13.179474     8.994623     3.006098    -0.024490
C     13.168053    10.072250     1.956002     0.610193
C     14.236594     8.889139     3.931576    -0.091426
C     12.137236     8.049494     3.091032    -0.089630
C     12.162154     7.019279     4.050448    -0.095986
C     14.255455     7.866642     4.900688    -0.093210
C      1.613972    12.926566    16.307734    -0.085818
C      3.024965    12.955234    16.320842    -0.136654
C      3.021677    12.122204     0.627041    -0.132060
C     13.183108    15.012723     1.929246     0.609786
C      1.694956     2.329285     9.119029    -0.091412
C     13.202489    16.098987     2.975572    -0.026596
C     13.245230    18.173199     4.960483    -0.030969
C     13.258382     0.878788     6.009502     0.603106
C     12.353367    18.224655     3.869267    -0.093627
C     14.118232    17.067639     5.038953    -0.098385
C     14.096429    16.049185     4.065172    -0.088367
C     12.332602    17.206569     2.894767    -0.095174
C      7.499511     3.040291     9.632585    -0.083915
C      1.701532     4.370969     7.834062    -0.092887
C      3.113217     4.356635     7.818619    -0.131720
C     13.247134     5.808235    10.923837     0.608491
C      7.414200    11.477172     0.048303    -0.086462
C     13.236059     6.886229    11.978602    -0.028073
C     13.194702     8.957869    13.965309    -0.032189
C     13.174629    10.047257    15.007145     0.609124
C     14.089853     9.007303    12.876965    -0.093075
C     12.323257     7.851022    14.045215    -0.099014
C     12.344715     6.833304    13.070357    -0.087831
C     14.109926     7.990687    11.901748    -0.092242
C      1.610338    12.125145     0.625604    -0.085513
C      7.414200    13.619195    16.895810    -0.090679
C      6.002343    13.615336    16.888627    -0.136207
C     13.176013    14.996000    14.976619     0.608568
C      3.106468     2.336636     9.135010    -0.131332
C     13.188991    16.078037    13.930294    -0.031547
C     13.231041    18.166032    11.966571    -0.029022
C     13.244365     0.871621    10.920784     0.612032
C     12.189841    18.076720    12.911621    -0.091561
C     14.256321    17.200688    12.028880    -0.086318
C     14.230018    16.167533    12.985602    -0.096332
C     12.170979    17.052753    13.878758    -0.095806
C      7.495358     3.589579     7.284413    -0.084219
C      6.083500     3.603730     7.290519    -0.138253
C      6.088172     3.030919     9.632764    -0.135455
C      8.145134    12.545243    17.445638    -0.047487
C     16.674770    12.523374    17.440251     0.612560
C      9.654761    12.540649    17.441687     0.611247
C      5.270198    12.555166    17.463235     0.075409
C      0.880616    12.522088    17.442226    -0.047719
C      3.755898    12.546345    17.456591     0.078549
C      0.968349     3.350862     8.474211    -0.044724
C      9.742494     3.329361     8.458948     0.612815
C     16.764579     3.350127     8.468645     0.614491
C      3.841382     3.341122     8.473493     0.071991
C      8.230444     3.318702     8.458230    -0.047690
C      5.354297     3.325502     8.465412     0.080314
C      4.053359    12.567663     7.022069     0.609357
C     11.303169     6.877776    17.882699    -0.136819
C      4.062704    11.488565     5.969100    -0.026929
C      4.101811     9.414170     3.984906    -0.032910
C      4.121884     8.324781     2.942532     0.607360
C      3.221195     9.356282     5.084742    -0.094513
C      4.959585    10.530572     3.892969    -0.095639
C      4.938474    11.550128     4.865852    -0.091920
C      3.202507    10.374552     6.058882    -0.091798
C     15.689463     6.210507    17.318685    -0.087683
C      4.133997     3.377509     2.965696     0.610848
C     15.608998    16.048818     8.810177    -0.090836
C      4.122749     2.296206     4.011482    -0.034051
C      4.081046     0.210600     5.975923    -0.027154
C      4.065299    17.504460     7.020453     0.613275
C      5.130206     0.307815     5.040390    -0.094363
C      3.049191     1.168410     5.905713    -0.085043
C      3.074974     2.200094     4.948273    -0.096226
C      5.149587     1.331597     4.073252    -0.094668
C      9.807039    14.730819    10.648204    -0.087507
C     15.602768    14.020916    10.117590    -0.094082
C     14.191429    14.035066    10.134110    -0.130617
C      4.058724    12.555901    11.932274     0.606644
C      9.892522     6.900747    17.911609    -0.086720
C      4.075336    11.470005    12.974290    -0.029179
C      4.115655     9.388993    14.945554    -0.026473
C      4.128806     8.310263    15.995112     0.610006
C      3.050229     9.504217    14.030491    -0.089308
C      5.166026    10.324199    14.849307    -0.090900
C      5.142665    11.352392    13.887018    -0.096403
C      3.031540    10.525611    13.060122    -0.094505
C     15.688078     5.442716     1.648407    -0.086395
C     14.276913     5.414967     1.637094    -0.136582
C     14.278124     6.216939    17.319763    -0.132878
C      9.883524     4.752476     1.052610    -0.091193
C     11.295555     4.751006     1.062307    -0.134011
C      4.131921     3.372179    16.006424     0.608043
C     14.198005    16.042570     8.796889    -0.129010
C      4.119981     2.291796    14.954173    -0.025413
C      4.072740     0.216665    12.970160    -0.031262
C      4.053186    17.506114    11.925809     0.604245
C      4.946780     0.151243    14.075023    -0.094244
C      3.225522     1.340786    12.873374    -0.098853
C      3.250267     2.360158    13.846257    -0.089859
C      4.969449     1.169696    15.048984    -0.095937
C      9.801156    15.392575     8.328943    -0.083234
C     11.211802    15.407277     8.329123    -0.137813
C     11.219070    14.724571    10.642458    -0.135475
C      9.156916     5.832492     0.507810    -0.047229
C      0.627454     5.836535     0.508169     0.610462
C      7.647289     5.839843     0.507630     0.613890
C     12.031853     5.810624     0.492008     0.072721
C     16.420915     5.831941     0.507271    -0.046162
C     13.545287     5.811910     0.497934     0.080228
C     16.335432    15.034959     9.466846    -0.043274
C      7.560076    15.043228     9.485701     0.611325
C      0.539202    15.034224     9.472772     0.613644
C     13.462226    15.045066     9.470438     0.069683
C      9.071779    15.054990     9.488035    -0.047396
C     11.947754    15.061054     9.482289     0.080234
O     12.369633     9.979446     0.966060    -0.556649
O     14.035864     5.914454     7.005728    -0.554827
O     13.962840    11.066262     2.054762    -0.554042
O     12.451309     4.824330     5.905893    -0.557576
O     16.037452    12.513083     0.589871    -0.560344
O     14.051265     0.785433     7.005908    -0.553231
O     12.387110    15.105159     0.934636    -0.555123
O     12.469998     1.878313     5.901045    -0.554184
O     13.966820    14.009522     2.039679    -0.555760
O     10.381196     3.342225     7.353546    -0.563186
O     12.377074     9.959599    16.000678    -0.557936
O     14.040709     5.905816     9.927790    -0.555628
O     13.959379    11.048987    14.893301    -0.555727
O     12.458404     4.808526    11.027266    -0.554249
O     16.038317    12.537892    16.333592    -0.563381
O     14.043478     0.782125     9.930842    -0.554306
O     12.382957    15.092479    15.970870    -0.556018
O     12.452174     1.867103    11.024214    -0.557455
O     13.962667    13.995739    14.871035    -0.558590
O     10.379465     3.326237     9.565966    -0.561552
O     13.166496    12.532379    17.442944    -1.067028
O     10.288272    11.432332    17.466467    -0.563065
O     10.294501    13.645474    17.417805    -0.560543
O     13.253536     3.344982     8.464694    -1.069802
O     16.130030     2.242729     8.493784    -0.561465
O     16.127435     4.456055     8.441171    -0.561707
O      4.918920     8.414461     1.948639    -0.557254
O      3.259784    12.471919     8.018475    -0.555827
O      3.338692     7.321764     3.055658    -0.554637
O      4.843820    13.566269     6.917023    -0.554019
O      1.264079     5.825877     1.614469    -0.563087
O      3.264456    17.594324     8.008779    -0.554744
O      4.925323     3.281765     1.970008    -0.557709
O      4.857317    16.508610     6.918101    -0.557095
O      3.345786     4.376115     3.072357    -0.558064
O      6.924835    15.047271     8.377785    -0.560639
O      4.930687     8.400494    16.982539    -0.554927
O      3.260649    12.465854    10.941255    -0.555198
O      3.333846     7.316251    15.896710    -0.555828
O      4.846415    13.555059    12.039833    -0.558226
O      1.264425     5.851053    17.358189    -0.559835
O      3.259957    17.598918    10.929403    -0.554567
O      4.922554     3.275333    17.004626    -0.554872
O      4.836206    16.502914    12.038217    -0.554474
O      3.346306     4.374094    15.898326    -0.554947
O      6.920336    15.029629    10.590205    -0.562627
O      4.136247     5.843518     0.502243    -1.068706
O      7.013952     6.948344     0.484466    -0.563280
O      7.008242     4.735202     0.526664    -0.561878
O      4.050071    15.033489     9.478159    -1.067823
O      1.175308    16.140703     9.446915    -0.560403
O      1.174616    13.927377     9.501682    -0.562354

The following XYZ coordinates are in angstroms. Other properties are in atomic units.
The sperically averaged electron density of each atom fit to a function of the form exp(a - br)
eigen_1, eigen_2 and eigen_3 are the three eigenvalues of traceless quadrupole moment tensor
  atom number  atomic symbol              X              Y              Z     net charge C6 coefficient C8 coefficient C10 coefficient fluctuating dipole atomic polarizability isotropic forcefield polarizability              a              b squared Pearson coefficient          <r^3>          <r^4>         wp_QDO          m_QDO          q_QDO       dipole_x       dipole_y       dipole_z         dipole            Qxy            Qxz            Qyz     Q(x^2-y^2)  Q(3z^2 - R^2)        eigen_1        eigen_2        eigen_3 static polarizability      alpha(xx)      alpha(xy)      alpha(xz)      alpha(yy)      alpha(yz)      alpha(zz) atomic spin moment
            1             Zn      14.248880      12.530725       0.995329       0.998894      81.564707 0.15188483E+04  0.46137182E+05                                15.550125                           12.888286      -0.030415       1.881547                    0.998198      44.222853     120.161204       0.491657       0.410116      -1.130351       0.025920       0.002605       0.038899       0.046816       0.000697       0.064248      -0.000481       0.040088       0.131692      -0.047345      -0.041859       0.089204             18.735015      18.360294      -0.173738      -2.106022      21.125691       0.831155      16.719060          -0.000001
            2             Zn      12.173056       3.347738       6.953295       0.998170      81.973190 0.15239317E+04  0.46340759E+05                                15.607605                           12.914840      -0.038046       1.878406                    0.998205      44.297702     120.517463       0.490755       0.410434      -1.129877      -0.025182       0.000008      -0.036062       0.043984      -0.000263       0.063795       0.000460       0.037244       0.131813      -0.047772      -0.040559       0.088331             18.799627      18.655821       0.033083      -2.119230      20.532869      -1.343389      17.210191          -0.000000
            3             Zn      14.247495      12.529439      15.931905       0.998031      81.551490 0.15219387E+04  0.46261317E+05                                15.550586                           12.903215      -0.035323       1.879731                    0.998156      44.268893     120.383122       0.491197       0.410232      -1.130106       0.026979      -0.000936      -0.037073       0.045860      -0.000125      -0.063745       0.000478       0.036961       0.128001      -0.047783      -0.039812       0.087595             18.663825      18.417988      -0.101673       1.977095      20.433801      -1.294294      17.139685          -0.000000
            4             Zn      12.169595       3.338182       9.972861       1.000290      81.878251 0.15193113E+04  0.46156890E+05                                15.592766                           12.893245       0.018191       1.893038                    0.998065      44.221086     120.181839       0.491369       0.410307      -1.130168      -0.024642       0.001819       0.038435       0.045692      -0.000271      -0.063807      -0.000931       0.041987       0.133925      -0.046352      -0.043128       0.089480             18.852050      18.633717       0.180025       2.212262      21.185940       0.841635      16.736493          -0.000001
            5             Zn      12.079959      11.027486      17.456591       0.996398      81.493155 0.15234031E+04  0.46323992E+05                                15.531675                           12.896871      -0.006344       1.887608                    0.998332      44.299099     120.548636       0.491960       0.409435      -1.130484      -0.025277      -0.036633      -0.000166       0.044508       0.061760      -0.000572      -0.001187      -0.038253      -0.121551      -0.044411      -0.040515       0.084926             18.608277      18.704345      -1.973090      -0.154305      19.106458      -0.672011      18.014029          -0.000000
            6             Zn      12.088092      14.042049      17.432529       0.997859      83.862456 0.15214241E+04  0.46245359E+05                                15.845957                           12.903029      -0.039354       1.878099                    0.998184      44.299670     120.497002       0.491048       0.410359      -1.129931      -0.024064       0.039299       0.002156       0.046131      -0.062645      -0.001919      -0.001882      -0.042436      -0.134260      -0.046962      -0.041557       0.088518             19.569780      18.983480       2.610136       0.148539      18.169002       0.156266      21.556856          -0.000001
            7             Zn      14.339035       1.839905       8.472954       0.994396      81.464837 0.15231336E+04  0.46310272E+05                                15.518286                           12.888003      -0.008157       1.887338                    0.998370      44.317949     120.563182       0.492609       0.408945      -1.130908       0.025585      -0.035949      -0.001089       0.044138      -0.063368       0.001348      -0.000124      -0.042799      -0.124024      -0.046420      -0.041141       0.087561             18.605662      18.615403       2.032509       0.027457      19.195197      -0.719860      18.006386          -0.000000
            8             Zn      14.334017       4.853917       8.460205       0.999214      83.751537 0.15190600E+04  0.46151828E+05                                15.829923                           12.891628      -0.033190       1.880282                    0.998125      44.257371     120.321967       0.491383       0.410272      -1.130082       0.024261       0.038372       0.002438       0.045464       0.063212       0.001573      -0.001844      -0.042470      -0.135578      -0.047059      -0.042223       0.089282             19.545840      18.797351      -2.580151      -0.133390      18.259757       0.148381      21.580412          -0.000001
            9             Zn       3.055247       5.841865       2.014181       0.998983      81.549990 0.15222024E+04  0.46273068E+05                                15.553005                           12.906561      -0.033064       1.880127                    0.998136      44.269190     120.403516       0.490987       0.410374      -1.129966      -0.026502       0.001829       0.036450       0.045103       0.000450      -0.064139       0.000723       0.037561       0.128909      -0.048030      -0.040187       0.088216             18.665789      18.427831      -0.088872       1.972342      20.438076      -1.299775      17.131459          -0.000000
           10             Zn       5.135224      15.037348       7.970172       0.998636      81.971556 0.15224413E+04  0.46277568E+05                                15.606410                           12.908155      -0.034176       1.879974                    0.998155      44.261497     120.340118       0.490972       0.410411      -1.130053       0.026289      -0.002316      -0.038617       0.046773      -0.000337      -0.063929      -0.000282       0.040226       0.132432      -0.046906      -0.042144       0.089050             18.866304      18.645390       0.198641       2.216462      21.208805       0.867248      16.744717          -0.000000
           11             Zn       3.054036       5.845724      16.950577       1.001208      81.429923 0.15156715E+04  0.46015031E+05                                15.533983                           12.875118      -0.028648       1.882492                    0.998174      44.172011     119.976374       0.491907       0.410137      -1.130376      -0.025999      -0.001328      -0.038267       0.046282       0.000431       0.064551      -0.001455       0.041197       0.133704      -0.047439      -0.042578       0.090017             18.716746      18.348912      -0.169077      -2.125108      21.065180       0.829103      16.736146          -0.000001
           12             Zn       5.128648      15.029629      10.989737       0.998828      81.865527 0.15219844E+04  0.46266128E+05                                15.594245                           12.906653      -0.041625       1.877669                    0.998199      44.272093     120.422435       0.490913       0.410439      -1.129889       0.026178       0.000281       0.038439       0.046507       0.000163       0.063176       0.000298       0.035171       0.129258      -0.047849      -0.039129       0.086978             18.777148      18.625441       0.041774      -2.093332      20.526453      -1.333998      17.179550          -0.000000
           13             Zn       5.220534       7.350249       0.491290       0.995328      81.577676 0.15263132E+04  0.46436654E+05                                15.544997                           12.911065      -0.012856       1.885515                    0.998383      44.334094     120.692445       0.491561       0.409555      -1.130353       0.025141       0.035249       0.001244       0.043314       0.063075      -0.001062      -0.000007      -0.039705      -0.122320      -0.045881      -0.040634       0.086515             18.625907      18.710215      -1.997972      -0.143079      19.146874      -0.673309      18.020631          -0.000000
           14             Zn       5.216727       4.335318       0.509965       0.997885      83.852117 0.15202086E+04  0.46197573E+05                                15.841391                           12.895148      -0.034411       1.879629                    0.998225      44.290483     120.444201       0.491371       0.410186      -1.130090       0.023674      -0.039446      -0.002107       0.046053      -0.061736      -0.001845      -0.002062      -0.043241      -0.134267      -0.046729      -0.041064       0.087793             19.574003      18.972344       2.580808       0.160958      18.129262       0.162792      21.620404          -0.000001
           15             Zn       2.967168      16.540035       9.467385       0.993916      81.507458 0.15238019E+04  0.46336777E+05                                15.523362                           12.890687      -0.007333       1.887311                    0.998364      44.335812     120.629213       0.492554       0.408936      -1.130887      -0.024863       0.036645       0.001499       0.044309      -0.062331       0.001351      -0.000199      -0.042559      -0.124645      -0.045344      -0.041300       0.086644             18.612256      18.642563       2.043369       0.042570      19.224512      -0.706841      17.969692          -0.000000
           16             Zn       2.966995      13.526023       9.484982       0.999650      83.772677 0.15196726E+04  0.46176947E+05                                15.836979                           12.897695      -0.036612       1.879430                    0.998189      44.253968     120.336974       0.491050       0.410493      -1.129885      -0.025034      -0.039156      -0.002450       0.046539       0.062788       0.002393      -0.001908      -0.039562      -0.136406      -0.047563      -0.041001       0.088564             19.555356      18.808579      -2.583471      -0.139332      18.284557       0.161430      21.572933          -0.000000
           17              H       5.482694      10.654066       0.514095       0.110415       1.396576 0.10933143E+02  0.11755095E+03                                 2.131298                            1.974769      -1.719346       2.038170                    0.990765       4.510113      13.779727       0.425899       1.337576      -0.692188      -0.019442      -0.040826       0.014330       0.047435       0.000560       0.000641      -0.012269       0.001051      -0.048757      -0.021458       0.008656       0.012802              2.233888       2.164466       0.445907      -0.301336       2.479571      -0.433800       2.057627           0.000000
           18              H      15.058548       9.593713       3.901947       0.116678       1.723537 0.14085546E+02  0.15531156E+03                                 2.170061                            2.036880      -1.295905       2.234337                    0.996335       3.751609      10.248457       0.502907       1.104558      -0.754335       0.041555       0.033525       0.001656       0.053418       0.016485       0.009934      -0.004079       0.015823      -0.019486      -0.020763      -0.002186       0.022950              2.219810       2.406158       0.628667      -0.002301       2.424581      -0.166376       1.828690          -0.000000
           19              H      11.291575       8.112159       2.419818       0.112183       1.803391 0.15198837E+02  0.17324696E+03                                 2.339727                            2.192866      -1.515010       2.130780                    0.993717       4.156766      12.093450       0.452904       1.186438      -0.730524      -0.042884       0.001542      -0.029405       0.052020       0.004381       0.010325      -0.008554       0.019537      -0.032553      -0.020184       0.001308       0.018876              2.422953       2.674196      -0.042119       0.748381       1.988171      -0.127488       2.606490           0.000001
           20              H      11.343142       6.311397       4.074869       0.113562       1.839297 0.15731007E+02  0.17972463E+03                                 2.327877                            2.201411      -1.435694       2.168894                    0.994856       4.016843      11.461062       0.464064       1.155252      -0.740060      -0.041809      -0.030922      -0.000417       0.052003       0.013601       0.006166      -0.007384       0.019070      -0.027083      -0.020127      -0.001151       0.021278              2.372475       2.587154       0.632223      -0.024310       2.453635      -0.210816       2.076636           0.000001
           21              H      15.090561       7.818862       5.588601       0.115475       1.718820 0.13925639E+02  0.15289006E+03                                 2.149796                            2.011798      -1.301195       2.228515                    0.996353       3.750492      10.175373       0.511867       1.089896      -0.757952       0.041890       0.001186       0.032847       0.053246       0.010164       0.016799      -0.004162       0.018021      -0.018050      -0.021422      -0.002212       0.023634              2.208475       2.395343      -0.031164       0.617273       1.839236      -0.201358       2.390845          -0.000001
           22              H       1.095881      13.240628      15.410268       0.111477       1.745420 0.14478762E+02  0.16105073E+03                                 2.198173                            2.072310      -1.306744       2.224279                    0.996001       3.845225      10.614875       0.495069       1.112268      -0.751619      -0.022511       0.016073      -0.045348       0.053118      -0.003109       0.003313      -0.015713       0.015862       0.051171      -0.022802      -0.001197       0.023998              2.248831       2.362013      -0.211360       0.479808       1.806349      -0.356630       2.578131           0.000001
           23              H       3.545132      13.282161      15.430020       0.104023       1.749847 0.14723373E+02  0.16705528E+03                                 2.313285                            2.172120      -1.494785       2.134035                    0.993407       4.255693      12.488059       0.449222       1.201688      -0.725770       0.018652       0.014720      -0.042192       0.048423       0.000933      -0.000414      -0.017790       0.019956       0.037232      -0.024724       0.003753       0.020972              2.387514       2.385265       0.176196      -0.557570       1.919629      -0.306886       2.857649           0.000000
           24              H       3.539595      11.809979       1.525405       0.102707       1.695772 0.13836999E+02  0.15492772E+03                                 2.277611                            2.111550      -1.518558       2.120567                    0.993353       4.294673      12.611270       0.452717       1.208348      -0.723142       0.018476      -0.011998       0.038955       0.044753       0.002574       0.000368      -0.008705       0.021238       0.026177      -0.018104       0.006486       0.011618              2.365705       2.331760      -0.273465       0.573984       1.860243      -0.414876       2.905110           0.000000
           25              H       1.171328       1.527129       9.622888       0.116936       1.653158 0.13426559E+02  0.14854612E+03                                 2.229253                            2.078171      -1.264411       2.256270                    0.995024       3.946426      11.354326       0.458966       1.206228      -0.726667      -0.022752      -0.042247       0.022158       0.052853       0.003691      -0.008376      -0.015956      -0.007170      -0.025963      -0.019793      -0.000761       0.020554              2.316951       2.390578       0.424163      -0.236074       2.457793      -0.487556       2.102482           0.000001
           26              H      11.665348       0.677560       3.766735       0.114597       1.690972 0.13566825E+02  0.14817544E+03                                 2.133036                            1.989196      -1.309055       2.224386                    0.996373       3.764565      10.230564       0.512743       1.093725      -0.756298      -0.035609       0.039301      -0.007940       0.053625      -0.017690       0.013875      -0.001158       0.001536      -0.012096      -0.021096      -0.003082       0.024178              2.200069       2.100701      -0.607255       0.087542       2.651047       0.032384       1.848460          -0.000000
           27              H      14.825459      16.988618       5.854896       0.112564       1.750319 0.14086519E+02  0.15718173E+03                                 2.270648                            2.090138      -1.511455       2.134999                    0.992628       4.069172      11.624887       0.471987       1.162994      -0.735879       0.036803      -0.006561       0.036198       0.052036      -0.010469       0.014928       0.003723       0.008719      -0.006453      -0.019512       0.000632       0.018880              2.379650       2.250427      -0.050853       0.701536       1.879172       0.046350       3.009351           0.000000
           28              H      14.786524      15.221118       4.165728       0.119960       1.714508 0.14130235E+02  0.15574080E+03                                 2.154742                            2.035696      -1.283919       2.241728                    0.996329       3.717817      10.114365       0.505296       1.099784      -0.756059       0.035838      -0.039628       0.008240       0.054061      -0.017710       0.013512      -0.001525       0.001739      -0.015356      -0.020545      -0.003952       0.024498              2.184858       2.116330      -0.569341       0.057853       2.523314       0.165159       1.914931          -0.000001
           29              H      11.630220      17.288347       2.074874       0.117710       1.775356 0.14456617E+02  0.16006134E+03                                 2.195066                            2.049264      -1.297270       2.232476                    0.996353       3.750195      10.186234       0.507839       1.089332      -0.758761      -0.035971       0.006851      -0.039656       0.053976      -0.013399       0.018383      -0.001403       0.006947       0.002857      -0.021097      -0.003536       0.024633              2.253205       2.173762      -0.058914       0.625123       1.929320       0.145647       2.656534          -0.000001
           30              H       8.020370       2.821421      10.556985       0.112806       1.800942 0.14976235E+02  0.16767190E+03                                 2.236035                            2.102001      -1.302132       2.227684                    0.996160       3.820721      10.514850       0.494486       1.106355      -0.754080       0.022761      -0.010507       0.047371       0.053596      -0.002994       0.003967      -0.009585       0.018007       0.061757      -0.021689      -0.001910       0.023599              2.275950       2.444943      -0.099414       0.537814       1.745587      -0.208859       2.637320           0.000000
           31              H       1.181538       5.172390       7.323559       0.112027       1.699862 0.13634476E+02  0.14922506E+03                                 2.149792                            2.001734      -1.271737       2.240229                    0.996331       3.770420      10.285377       0.507805       1.102061      -0.754229      -0.022251       0.040251      -0.024084       0.051916      -0.002108       0.004488      -0.019433      -0.006686      -0.027984      -0.022234       0.000731       0.021503              2.229370       2.277029      -0.488816       0.249055       2.445620      -0.479238       1.965462          -0.000000
           32              H       3.637883       5.153278       7.305961       0.108471       1.802906 0.15069765E+02  0.17008406E+03                                 2.291723                            2.150281      -1.233216       2.255550                    0.996600       3.922624      11.071517       0.471665       1.150576      -0.741889       0.020709       0.038158      -0.022909       0.049088       0.004122      -0.000196      -0.018430      -0.001843      -0.031464      -0.022547       0.003606       0.018941              2.354204       2.326837       0.410464      -0.314525       2.639577      -0.519770       2.096198          -0.000000
           33              H       7.934195      10.632381       0.481234       0.115239       1.714251 0.13888143E+02  0.15403990E+03                                 2.238202                            2.079286      -1.250765       2.256820                    0.996395       3.876354      10.952368       0.473044       1.167389      -0.736998       0.021068      -0.043132       0.020842       0.052332      -0.001742       0.005243      -0.016511      -0.007175      -0.031867      -0.020663       0.001363       0.019300              2.324731       2.479038      -0.520460       0.232921       2.567492      -0.430041       1.927663           0.000001
           34              H      14.779949       9.835922      12.776409       0.115757       1.630775 0.12980505E+02  0.14033711E+03                                 2.084695                            1.946919      -1.306493       2.225775                    0.996427       3.747229      10.160765       0.517357       1.095053      -0.755408       0.035312       0.038828      -0.008035       0.053095       0.017565      -0.013669      -0.001323       0.000914      -0.012974      -0.020813      -0.003249       0.024062              2.151016       2.072584       0.585932      -0.078813       2.575988       0.038803       1.804475          -0.000000
           35              H      11.617934       7.770347      14.862595       0.111834       1.775856 0.14328859E+02  0.16054661E+03                                 2.294199                            2.109573      -1.465668       2.152311                    0.994428       4.072145      11.652063       0.469362       1.164686      -0.735715      -0.036982      -0.005558       0.034878       0.051138       0.009936      -0.016653       0.003586       0.008502      -0.010131      -0.020584       0.000404       0.020180              2.404610       2.286765       0.048648      -0.717147       1.903359       0.043887       3.023707           0.000000
           36              H      11.655830       6.003950      13.170913       0.119626       1.733312 0.14301763E+02  0.15814951E+03                                 2.174345                            2.051184      -1.301102       2.234268                    0.996372       3.727354      10.165767       0.502085       1.103191      -0.755274      -0.036071      -0.039733       0.007990       0.054256       0.017320      -0.013502      -0.001590       0.001334      -0.014017      -0.020311      -0.003710       0.024020              2.206483       2.135374       0.578912      -0.051814       2.545673       0.167729       1.938403          -0.000001
           37              H      14.813692       8.072281      11.083111       0.117690       1.762277 0.14325440E+02  0.15826929E+03                                 2.185328                            2.040654      -1.309819       2.227906                    0.996181       3.741479      10.156146       0.508576       1.090089      -0.758527       0.036153       0.007298      -0.039600       0.054115       0.013134      -0.018478      -0.001153       0.007510       0.002654      -0.021056      -0.003524       0.024580              2.244178       2.172113       0.062623      -0.617141       1.919529       0.145660       2.640892          -0.000002
           38              H       1.088267      11.803915       1.518940       0.113171       1.768277 0.14736871E+02  0.16474771E+03                                 2.226936                            2.098749      -1.299080       2.229695                    0.996111       3.847214      10.668282       0.488816       1.120849      -0.749719      -0.023167      -0.015313       0.044910       0.052802       0.003929      -0.003518      -0.012538       0.016045       0.050082      -0.020923      -0.000943       0.021866              2.268913       2.391706       0.144487      -0.498432       1.807005      -0.319327       2.608028           0.000001
           39              H       7.935752      14.458840      16.453002       0.111551       1.771305 0.14269315E+02  0.15757680E+03                                 2.191756                            2.034249      -1.319219       2.219487                    0.996035       3.787502      10.296250       0.510012       1.087518      -0.758579       0.022853       0.042517      -0.020851       0.052580       0.002120      -0.004211      -0.018338      -0.011932      -0.038516      -0.022810       0.000114       0.022696              2.272497       2.380104       0.526686      -0.236795       2.519308      -0.444576       1.918079          -0.000001
           40              H       5.481137      14.456267      16.448154       0.109357       1.742304 0.14345246E+02  0.15979480E+03                                 2.227385                            2.086875      -1.262387       2.242278                    0.996587       3.886723      10.869515       0.482987       1.138455      -0.744460      -0.020326       0.039516      -0.018870       0.048278      -0.003460      -0.000763      -0.016858      -0.005678      -0.041803      -0.022874       0.003821       0.019053              2.292342       2.293862      -0.424269       0.289367       2.626185      -0.447022       1.956979          -0.000001
           41              H       3.627673       1.535031       9.639049       0.106200       1.590488 0.13068791E+02  0.14607928E+03                                 2.278169                            2.125584      -1.712194       2.038285                    0.990712       4.541843      13.885247       0.422669       1.296440      -0.701642       0.021486      -0.038973       0.017044       0.047655      -0.008123       0.002221      -0.012961       0.005534      -0.036849      -0.019756       0.001693       0.018062              2.374080       2.224058      -0.367592       0.307090       2.614282      -0.556774       2.283900           0.000000
           42              H      11.380865       0.419731      12.900668       0.116459       1.736969 0.14229863E+02  0.15705972E+03                                 2.168532                            2.037742      -1.291339       2.234982                    0.996289       3.745648      10.185619       0.507123       1.094281      -0.757272      -0.041104       0.033938       0.002279       0.053353      -0.017148      -0.011305      -0.003554       0.015088      -0.019281      -0.021574      -0.002378       0.023952              2.213062       2.360049      -0.621516      -0.007178       2.448659      -0.152418       1.830478          -0.000001
           43              H      15.089350      17.248652      11.340607       0.113542       1.764496 0.14853421E+02  0.16872376E+03                                 2.321510                            2.178875      -1.566805       2.109640                    0.992632       4.192341      12.266873       0.449870       1.198586      -0.727006       0.041868       0.001285      -0.030454       0.051788      -0.002349      -0.011943      -0.007687       0.019546      -0.028460      -0.019004      -0.000468       0.019472              2.405208       2.628794       0.030541      -0.719034       1.980181      -0.112417       2.606649           0.000001
           44              H      15.037956      15.446604      12.994760       0.112146       1.799070 0.15343743E+02  0.17404568E+03                                 2.277546                            2.160522      -1.476914       2.147425                    0.994134       4.020978      11.396294       0.473322       1.140821      -0.743096       0.041518      -0.032587      -0.000473       0.052781      -0.014668      -0.006406      -0.006978       0.018045      -0.032860      -0.020627      -0.002224       0.022850              2.318946       2.490061      -0.614677       0.000006       2.421466      -0.185377       2.045310           0.000001
           45              H      11.350063      17.020226      14.584269       0.115004       1.748280 0.14218792E+02  0.15678431E+03                                 2.169027                            2.029270      -1.306696       2.225148                    0.996369       3.755053      10.180166       0.511468       1.086046      -0.759298      -0.041066       0.002463       0.033405       0.052995      -0.010564      -0.017583      -0.003507       0.016982      -0.016182      -0.021603      -0.002502       0.024105              2.226050       2.375731       0.029273      -0.626813       1.852469      -0.196499       2.449951          -0.000001
           46              H       8.012237       3.804590       6.357678       0.110596       1.746294 0.14422600E+02  0.16017522E+03                                 2.193201                            2.063474      -1.314659       2.220648                    0.996168       3.841326      10.575315       0.498160       1.107098      -0.752941       0.022779       0.011662      -0.047373       0.053843       0.002195      -0.003485      -0.010474       0.017126       0.061046      -0.021451      -0.002136       0.023587              2.239849       2.399917       0.157919      -0.508792       1.722600      -0.267805       2.597030           0.000001
           47              H       5.560218       3.817087       6.366836       0.104586       1.792129 0.15046577E+02  0.17114587E+03                                 2.328505                            2.179369      -1.482013       2.139447                    0.993637       4.206373      12.240054       0.454907       1.183737      -0.730660      -0.018888       0.008901      -0.042462       0.047318       0.000644       0.000157      -0.014060       0.021958       0.045036      -0.023620       0.003489       0.020131              2.404185       2.487853      -0.106984       0.645399       1.824657      -0.198133       2.900046           0.000000
           48              H       5.568697       2.816459      10.559140       0.107568       1.758307 0.14574582E+02  0.16398862E+03                                 2.282136                            2.132475      -1.348585       2.201936                    0.995161       4.068816      11.665482       0.465249       1.170047      -0.734901      -0.019215      -0.007685       0.042663       0.047418      -0.002229      -0.000027      -0.007073       0.023745       0.044783      -0.020929       0.004584       0.016345              2.348056       2.411229       0.221328      -0.590996       1.783640      -0.264107       2.849297           0.000000
           49              H      11.828354       7.717054      17.448511       0.110825       1.401117 0.10991617E+02  0.11830846E+03                                 2.133902                            1.978595      -1.720664       2.037591                    0.990737       4.508611      13.771661       0.426057       1.335622      -0.692610       0.019769       0.040989      -0.013908       0.047586       0.000719       0.000496      -0.012452       0.001546      -0.048617      -0.021588       0.008838       0.012750              2.235306       2.165823       0.447983      -0.298883       2.485733      -0.431493       2.054361           0.000000
           50              H       2.542694       8.519577       5.195713       0.116959       1.628525 0.12956145E+02  0.14005109E+03                                 2.085693                            1.947373      -1.308281       2.225401                    0.996338       3.743857      10.161013       0.516228       1.097624      -0.754733      -0.034216      -0.038636       0.008615       0.052323       0.017452      -0.013737      -0.001613      -0.000441      -0.012082      -0.020815      -0.003126       0.023941              2.152525       2.056009       0.582737      -0.085760       2.593473       0.025210       1.808094           0.000000
           51              H       5.653315      10.618414       3.066072       0.110648       1.779314 0.14335884E+02  0.16069449E+03                                 2.298252                            2.110349      -1.468111       2.149355                    0.994459       4.092701      11.725191       0.469045       1.164972      -0.735443       0.036823       0.005777      -0.035218       0.051280       0.009947      -0.016349       0.003304       0.007855      -0.009350      -0.020184       0.000381       0.019803              2.412172       2.271544       0.052527      -0.716496       1.905454       0.034082       3.059518           0.000000
           52              H       5.615764      12.387201       4.754702       0.120362       1.723319 0.14210026E+02  0.15689183E+03                                 2.166243                            2.044860      -1.294606       2.237654                    0.996220       3.719528      10.138542       0.502733       1.103477      -0.755180       0.035406       0.039695      -0.008659       0.053891       0.017235      -0.013416      -0.002079      -0.000135      -0.014083      -0.020101      -0.003907       0.024009              2.197304       2.109805       0.570166      -0.058421       2.546498       0.157467       1.935610          -0.000000
           53              H       2.511546      10.285423       6.887575       0.117602       1.761456 0.14315155E+02  0.15813876E+03                                 2.185595                            2.040678      -1.310694       2.228041                    0.996329       3.739776      10.153388       0.508253       1.090898      -0.758331      -0.035582      -0.007952       0.039868       0.054026       0.013069      -0.018515      -0.001477       0.006220       0.004948      -0.021068      -0.003416       0.024484              2.244835       2.152917       0.067331      -0.613957       1.922990       0.137272       2.658599          -0.000002
           54              H      16.209976       6.513911      16.418705       0.113812       1.770119 0.14750658E+02  0.16497258E+03                                 2.231060                            2.101854      -1.309431       2.226223                    0.996056       3.844264      10.669184       0.487619       1.123117      -0.749194       0.022533       0.013694      -0.045312       0.052426       0.003907      -0.003831      -0.011936       0.016418       0.051063      -0.020844      -0.001034       0.021878              2.273643       2.396284       0.135060      -0.503059       1.797018      -0.303596       2.627627           0.000000
           55              H      16.132972      16.844542       8.295723       0.116162       1.652971 0.13419403E+02  0.14843545E+03                                 2.227918                            2.076590      -1.260367       2.257138                    0.994967       3.950095      11.360748       0.459518       1.205034      -0.726904       0.022877       0.042216      -0.022726       0.053123       0.003549      -0.008294      -0.015971      -0.006612      -0.025533      -0.019758      -0.000558       0.020316              2.315691       2.385809       0.419946      -0.242572       2.443616      -0.494567       2.117649           0.000001
           56              H       5.944200      17.970868       5.059423       0.117015       1.732399 0.14185518E+02  0.15647141E+03                                 2.166074                            2.035653      -1.293739       2.234333                    0.996336       3.741610      10.176366       0.506900       1.095453      -0.756957       0.040974      -0.033830      -0.002106       0.053177      -0.016933      -0.010688      -0.003752       0.016005      -0.019719      -0.021271      -0.002486       0.023757              2.211037       2.368014      -0.618627      -0.000270       2.437174      -0.157410       1.827922          -0.000001
           57              H       2.210278       1.114381       6.586444       0.112277       1.761387 0.14813713E+02  0.16810457E+03                                 2.316631                            2.174440      -1.559977       2.112901                    0.992733       4.181373      12.215468       0.450950       1.196912      -0.727500      -0.043048      -0.001460       0.030281       0.052652      -0.002538      -0.011979      -0.007754       0.020065      -0.028553      -0.019190      -0.000528       0.019718              2.400176       2.636941       0.039479      -0.713836       1.975335      -0.119643       2.588251           0.000001
           58              H       2.261845       2.914960       4.931753       0.113337       1.793084 0.15267372E+02  0.17294754E+03                                 2.272741                            2.155423      -1.466959       2.152704                    0.994253       4.005380      11.341067       0.473832       1.141121      -0.743115      -0.041258       0.031917       0.000296       0.052163      -0.014870      -0.006505      -0.007243       0.018857      -0.032309      -0.021056      -0.002091       0.023148              2.314830       2.497103      -0.611559       0.009414       2.409098      -0.194599       2.038290           0.000000
           59              H       5.977770       1.372211       3.376720       0.114989       1.746334 0.14194559E+02  0.15643108E+03                                 2.166081                            2.026447      -1.309537       2.223669                    0.996302       3.753593      10.169315       0.512301       1.084875      -0.759596       0.041346      -0.001737      -0.033020       0.052942      -0.010454      -0.017290      -0.003636       0.017527      -0.017797      -0.021530      -0.002539       0.024069              2.223488       2.386511       0.036626      -0.623332       1.848906      -0.200107       2.435047          -0.000001
           60              H       9.289813      14.466926      11.562729       0.112558       1.735629 0.14293641E+02  0.15833073E+03                                 2.181831                            2.052340      -1.304036       2.226178                    0.996049       3.820327      10.491659       0.500376       1.105063      -0.753555      -0.022532      -0.013141       0.046227       0.053078       0.002898      -0.003014      -0.012540       0.016572       0.056367      -0.021749      -0.001511       0.023260              2.229213       2.384047       0.182460      -0.502081       1.742789      -0.310397       2.560803           0.000001
           61              H      16.122416      13.224641      10.635994       0.112032       1.696735 0.13609059E+02  0.14887545E+03                                 2.146897                            1.999666      -1.273697       2.239520                    0.996307       3.768827      10.278126       0.508151       1.101839      -0.754277       0.022265      -0.040046       0.025008       0.052200      -0.001982       0.004350      -0.019480      -0.006518      -0.026772      -0.022066       0.000666       0.021400              2.225859       2.275360      -0.487078       0.251565       2.431947      -0.479593       1.970269          -0.000000
           62              H      13.669532      13.242282      10.655028       0.109036       1.801729 0.15061426E+02  0.17003699E+03                                 2.293851                            2.152003      -1.244960       2.250708                    0.996713       3.928889      11.105783       0.470520       1.153057      -0.741182      -0.019859      -0.037624       0.023480       0.048593       0.004312      -0.000040      -0.018434      -0.002708      -0.030515      -0.022292       0.003074       0.019217              2.356718       2.340812       0.404713      -0.319938       2.625673      -0.518765       2.103669          -0.000001
           63              H       9.376162       7.750684      17.483885       0.115821       1.712083 0.13868021E+02  0.15382215E+03                                 2.239818                            2.080442      -1.258864       2.253766                    0.996318       3.878381      10.972539       0.471817       1.170383      -0.736233      -0.020972       0.042825      -0.020386       0.051859      -0.001667       0.005077      -0.016223      -0.007632      -0.032018      -0.020379       0.001231       0.019148              2.326663       2.474856      -0.520615       0.230033       2.579660      -0.429231       1.925474           0.000001
           64              H       2.221353       8.808647      14.069816       0.116435       1.728691 0.14142666E+02  0.15612240E+03                                 2.175376                            2.041730      -1.297186       2.232845                    0.996386       3.759872      10.281974       0.501967       1.105342      -0.754090      -0.041803      -0.032831      -0.001057       0.053165       0.016427       0.009757      -0.004609       0.016947      -0.019937      -0.021114      -0.001969       0.023082              2.225539       2.427576       0.628682      -0.011120       2.417269      -0.173775       1.831771          -0.000000
           65              H       6.017224      10.254550      15.513159       0.113462       1.801129 0.15182920E+02  0.17298614E+03                                 2.337359                            2.191653      -1.509974       2.134028                    0.993754       4.140910      12.036815       0.453138       1.186369      -0.730678       0.042710      -0.001933       0.028551       0.051410       0.004309       0.010563      -0.008566       0.020326      -0.032400      -0.020333       0.000989       0.019344              2.419680       2.682825      -0.050725       0.740953       1.986417      -0.135200       2.589797           0.000001
           66              H       5.970157      12.049799      13.851285       0.113141       1.831641 0.15636988E+02  0.17834388E+03                                 2.320098                            2.193862      -1.430974       2.171543                    0.994982       4.003922      11.406225       0.465269       1.154242      -0.740384       0.042209       0.031077      -0.000298       0.052417       0.013540       0.006044      -0.007781       0.020523      -0.027221      -0.020605      -0.001057       0.021662              2.364864       2.594060       0.627687      -0.036732       2.431818      -0.219729       2.068713           0.000001
           67              H       2.189859      10.582028      12.381186       0.115759       1.716820 0.13910495E+02  0.15271812E+03                                 2.150385                            2.012522      -1.310662       2.224958                    0.996392       3.749210      10.179515       0.510962       1.091867      -0.757432      -0.041881      -0.000833      -0.032072       0.052757       0.009804       0.016767      -0.004398       0.018632      -0.019291      -0.021482      -0.002231       0.023713              2.209227       2.410177      -0.038839       0.614205       1.838965      -0.206909       2.378540          -0.000001
           68              H      16.206861       5.140598       2.549643       0.111820       1.742077 0.14450090E+02  0.16068293E+03                                 2.197014                            2.071563      -1.315005       2.221540                    0.996060       3.844021      10.616574       0.494595       1.113671      -0.751238       0.022349      -0.015591       0.045468       0.053008      -0.002995       0.003471      -0.015190       0.016118       0.052594      -0.022692      -0.001344       0.024035              2.247265       2.361403      -0.204617       0.480827       1.797409      -0.347232       2.582984           0.000001
           69              H      13.756918       5.098699       2.532226       0.103961       1.749837 0.14724047E+02  0.16712359E+03                                 2.316121                            2.174271      -1.502145       2.130929                    0.993377       4.264184      12.529628       0.448192       1.204014      -0.725165      -0.018690      -0.014261       0.042408       0.048489       0.000898      -0.000439      -0.017483       0.020246       0.037711      -0.024640       0.003816       0.020824              2.390775       2.384535       0.166823      -0.564816       1.914440      -0.297309       2.873350           0.000000
           70              H      13.758649       6.517771      16.418346       0.103861       1.701398 0.13909847E+02  0.15585332E+03                                 2.279453                            2.115145      -1.511331       2.124950                    0.993449       4.270776      12.520673       0.453235       1.206117      -0.723915      -0.018384       0.011392      -0.039097       0.044680       0.002268       0.000511      -0.008163       0.021928       0.026705      -0.018119       0.006725       0.011394              2.365207       2.331450      -0.266628       0.573232       1.853669      -0.401119       2.910502           0.000000
           71              H       9.358512       3.911544       1.488773       0.110922       1.770800 0.14261835E+02  0.15745648E+03                                 2.189744                            2.032398      -1.307871       2.223453                    0.996042       3.790520      10.299570       0.510796       1.086109      -0.758907      -0.023044      -0.042922       0.021106       0.053092       0.002437      -0.004130      -0.017827      -0.012020      -0.039739      -0.022624       0.000148       0.022476              2.270670       2.383751       0.529094      -0.234433       2.517369      -0.438590       1.910891          -0.000001
           72              H      11.813819       3.906766       1.499547       0.109112       1.745765 0.14380264E+02  0.16029045E+03                                 2.231243                            2.090201      -1.261534       2.242825                    0.996540       3.887884      10.878101       0.482308       1.139307      -0.744285       0.020738      -0.039544       0.018791       0.048445      -0.003409      -0.000771      -0.016658      -0.005727      -0.041574      -0.022652       0.003769       0.018883              2.296329       2.291102      -0.426915       0.286632       2.639781      -0.448320       1.958105          -0.000001
           73              H      13.679222      16.840315       8.283154       0.104996       1.578027 0.12942691E+02  0.14439022E+03                                 2.269516                            2.117601      -1.719929       2.034676                    0.990847       4.554015      13.931270       0.422569       1.299256      -0.700919      -0.020970       0.039267      -0.017505       0.047834      -0.007848       0.002318      -0.013005       0.005209      -0.035088      -0.019368       0.001675       0.017692              2.364754       2.227985      -0.359173       0.310061       2.589961      -0.557197       2.276316           0.000000
           74              H       5.617322      17.685841      14.190663       0.115399       1.687698 0.13530872E+02  0.14771098E+03                                 2.131796                            1.987681      -1.308831       2.224609                    0.996356       3.761833      10.226583       0.512413       1.094961      -0.755950       0.034283      -0.039626       0.008584       0.053096      -0.017824       0.014271      -0.001604       0.000076      -0.011194      -0.021428      -0.003070       0.024498              2.199118       2.074933      -0.599696       0.095496       2.672370       0.018609       1.850052          -0.000000
           75              H       2.536291       1.433774      12.043604       0.112776       1.752171 0.14081605E+02  0.15717863E+03                                 2.273322                            2.089975      -1.532767       2.124345                    0.992443       4.092828      11.710311       0.471741       1.163218      -0.735537      -0.035890       0.006624      -0.036101       0.051335      -0.010934       0.014899       0.003388       0.007334      -0.004427      -0.019592       0.000841       0.018752              2.385645       2.221628      -0.059724       0.698543       1.881410       0.027630       3.053896           0.000000
           76              H       2.580763       3.203295      13.730438       0.120490       1.712629 0.14119478E+02  0.15561421E+03                                 2.154331                            2.035826      -1.289701       2.239846                    0.996407       3.717450      10.117691       0.504872       1.100763      -0.755786      -0.034727       0.040286      -0.009072       0.053956      -0.017364       0.013593      -0.002182      -0.000641      -0.013792      -0.020338      -0.003859       0.024196              2.184130       2.085744      -0.561802       0.065101       2.544565       0.150059       1.922081          -0.000001
           77              H       5.655564       1.075054      15.881088       0.119191       1.768749 0.14389498E+02  0.15916158E+03                                 2.191766                            2.046224      -1.303154       2.230963                    0.996338       3.740495      10.160855       0.507483       1.091169      -0.758305       0.034369      -0.007907       0.039409       0.052885      -0.013273       0.018474      -0.001537       0.005842       0.005145      -0.021196      -0.003317       0.024512              2.250084       2.147621      -0.066288       0.619075       1.928762       0.132428       2.673870          -0.000001
           78              H       9.280123      15.654447       7.416034       0.113109       1.797587 0.14948809E+02  0.16731697E+03                                 2.234650                            2.101083      -1.305653       2.226316                    0.996168       3.820648      10.519060       0.494153       1.107417      -0.753770      -0.022888       0.012425      -0.046529       0.053322      -0.003183       0.003734      -0.011474       0.017216       0.057393      -0.021627      -0.001577       0.023204              2.274212       2.443947      -0.124549       0.532844       1.768385      -0.252426       2.610303           0.000000
           79              H      11.727816      15.669700       7.412802       0.108041       1.731080 0.14304290E+02  0.16031419E+03                                 2.264426                            2.117047      -1.337757       2.207360                    0.995397       4.058946      11.642302       0.465130       1.174968      -0.733589       0.018545       0.010030      -0.041864       0.046874      -0.001734      -0.000553      -0.008810       0.022057       0.043009      -0.020564       0.003994       0.016570              2.329895       2.403445       0.247999      -0.569154       1.797933      -0.306639       2.788306           0.000000
           80              H      11.740102      14.470417      11.557701       0.104844       1.784963 0.14972073E+02  0.16993483E+03                                 2.316882                            2.170261      -1.459999       2.149913                    0.994225       4.168644      12.081884       0.457438       1.179705      -0.731939       0.018634      -0.010502       0.042443       0.047528       0.000562       0.000316      -0.015665       0.021038       0.044947      -0.024278       0.003042       0.021235              2.390044       2.481797      -0.135156       0.622149       1.836390      -0.243292       2.851946           0.000000
           81              C      13.238136       5.824223       6.014530       0.607602      26.965684 0.25949910E+03  0.53918177E+04                                 8.261762                            5.665763       0.070156       2.077458                    0.999492      22.008814      60.553251       0.635469       0.463887      -1.030220      -0.001901      -0.040847       0.043041       0.059369      -0.048512      -0.051837       0.056932       0.071621      -0.063228      -0.080158      -0.031182       0.111341             10.999978       6.582464       1.268218       1.735099      12.613179      -6.632586      13.804291           0.000001
           82              C       6.003381      11.493711       0.076674      -0.136356      41.301874 0.53939562E+03  0.13389639E+05                                10.445752                            7.784763      -0.015074       1.956365                    0.999003      31.018377      91.762972       0.585639       0.421323      -1.060620       0.026501       0.014412      -0.019443       0.035889       0.013608      -0.007106       0.006254      -0.033588       0.007556      -0.025642       0.004549       0.021094             12.890581      20.595508      -0.397373       0.341736      10.485751      -2.734171       7.590484           0.000000
           83              C      13.220831       6.911038       4.973591      -0.032303      42.281352 0.46245221E+03  0.10954736E+05                                10.525804                            7.132532      -0.062259       1.978019                    0.999012      27.816766      78.231108       0.626786       0.412526      -1.075145      -0.000989       0.036088      -0.028171       0.045793      -0.008184      -0.009039       0.009007      -0.016283       0.019869      -0.016245      -0.003325       0.019570             14.459121       9.171226       1.204051       2.060743      16.401591      -9.993455      17.804545          -0.000000
           84              C      13.179474       8.994623       3.006098      -0.024490      39.777360 0.45841065E+03  0.10844376E+05                                10.125291                            7.126929      -0.047899       1.986679                    0.998990      27.688675      78.034012       0.623124       0.415510      -1.072301       0.001687      -0.033962       0.028781       0.044549      -0.006804      -0.007035       0.011804      -0.019721       0.020717      -0.016086      -0.005149       0.021235             13.178767       9.056213       1.424613       2.028435      15.975124      -8.290685      14.504964          -0.000000
           85              C      13.168053      10.072250       1.956002       0.610193      25.640873 0.25774414E+03  0.53522205E+04                                 7.987115                            5.663670       0.091335       2.086875                    0.999418      21.985380      60.690991       0.632008       0.466701      -1.027521      -0.001085       0.040484      -0.042266       0.058537      -0.048647      -0.049269       0.059129       0.067782      -0.070904      -0.081998      -0.028392       0.110389             10.094269       6.540553       1.686613       1.622808      12.741443      -5.168024      11.000812           0.000001
           86              C      14.236594       8.889139       3.931576      -0.091426      36.985648 0.48069605E+03  0.11554740E+05                                 9.558004                            7.266521       0.049490       1.977405                    0.999531      29.881645      86.037818       0.618590       0.411921      -1.070220      -0.028659      -0.022338       0.001033       0.036351       0.015518      -0.010205       0.019115       0.010077      -0.034726      -0.032604       0.010060       0.022543             11.354996       9.009322       0.995893       2.384991      12.468605      -5.892471      12.587062          -0.000000
           87              C      12.137236       8.049494       3.091032      -0.089630      36.997806 0.49523257E+03  0.12042622E+05                                 9.694782                            7.460970      -0.078760       1.940732                    0.999176      30.308729      88.961644       0.597560       0.421515      -1.059706       0.030690      -0.006633       0.020036       0.037246      -0.014347       0.003813       0.021378       0.028575       0.014210      -0.034270       0.012944       0.021326             11.551185       9.337527       1.802047       1.821762      13.089959      -5.626070      12.226070           0.000001
           88              C      12.162154       7.019279       4.050448      -0.095986      37.425410 0.49168894E+03  0.11923264E+05                                 9.721020                            7.400165      -0.013967       1.958692                    0.999461      30.299231      88.525194       0.604753       0.417661      -1.063188       0.028775       0.024456      -0.002405       0.037841       0.011798      -0.012722       0.017181       0.015100      -0.027300      -0.030544       0.011319       0.019225             11.727142       9.182444       0.622648       2.607012      12.025788      -6.241866      13.973192           0.000000
           89              C      14.255455       7.866642       4.900688      -0.093210      37.206434 0.48225700E+03  0.11598620E+05                                 9.594430                            7.277701       0.062193       1.980701                    0.999583      29.910190      86.069896       0.618354       0.411852      -1.070545      -0.031417       0.003781      -0.021263       0.038124      -0.008748       0.012638       0.017705       0.029362       0.012065      -0.031322       0.009210       0.022111             11.461301       8.831565       1.891268       1.350594      13.197000      -6.151788      12.355338          -0.000000
           90              C       1.613972      12.926566      16.307734      -0.085818      37.808346 0.48703204E+03  0.11761640E+05                                 9.755249                            7.331514       0.030189       1.968950                    0.999576      30.148966      87.402568       0.612822       0.413867      -1.067486       0.019581      -0.016191       0.031242       0.040270      -0.009478       0.018140      -0.004743      -0.027624       0.051912      -0.030945       0.003703       0.027242             11.707793      19.375484       0.004276      -1.408455       5.653146      -1.770324      10.094749           0.000001
           91              C       3.024965      12.955234      16.320842      -0.136654      39.240000 0.52278445E+03  0.12879324E+05                                10.061514                            7.632802      -0.060768       1.940730                    0.999515      31.091176      91.702991       0.594921       0.417904      -1.062526      -0.027218      -0.013387       0.015438       0.034035       0.008869      -0.018703      -0.004430      -0.025820       0.045189      -0.029682       0.003697       0.025985             12.064150      19.299429      -0.648876       0.406961       5.958343      -1.841225      10.934678          -0.000000
           92              C       3.021677      12.122204       0.627041      -0.132060      39.039127 0.50631027E+03  0.12348919E+05                                 9.968361                            7.465029       0.110280       1.996146                    0.999798      30.591687      89.184752       0.608438       0.412741      -1.067999      -0.024868       0.005783      -0.021106       0.033126      -0.010676       0.019825      -0.000715      -0.023676       0.034277      -0.029997       0.006589       0.023408             11.984343      18.986190      -0.196289      -0.839293       5.872012      -2.032903      11.094825           0.000000
           93              C      13.183108      15.012723       1.929246       0.609786      27.499199 0.26030400E+03  0.54114381E+04                                 8.383251                            5.675929       0.058445       2.074852                    0.999498      21.996544      60.488479       0.634819       0.464114      -1.030340       0.000178      -0.042689      -0.041481       0.059524       0.045330      -0.050547      -0.058641       0.060808      -0.054325      -0.078489      -0.028568       0.107058             11.424162       6.590396      -1.329613       1.683504      13.788819       7.218192      13.893270          -0.000001
           94              C       1.694956       2.329285       9.119029      -0.091412      38.690855 0.49823018E+03  0.12109256E+05                                 9.922652                            7.429717       0.028964       1.971935                    0.999559      30.224041      88.105315       0.606559       0.415476      -1.065693       0.023133       0.019699      -0.026860       0.040554       0.015208      -0.013333       0.005208      -0.049453       0.000740      -0.034928       0.005947       0.028981             12.086102      19.197648      -1.516355       0.721498       9.604361      -2.806252       7.456297           0.000001
           95              C      13.202489      16.098987       2.975572      -0.026596      43.696595 0.45689527E+03  0.10781028E+05                                10.764375                            7.079306      -0.073665       1.975036                    0.998899      27.680108      77.474169       0.631054       0.411335      -1.076862       0.001728       0.033781       0.030053       0.045247       0.009696      -0.009681      -0.004235      -0.001178      -0.000825      -0.011928      -0.004004       0.015932             15.357900       8.129678      -1.457136       2.174997      18.700175      10.842288      19.243848          -0.000001
           96              C      13.245230      18.173199       4.960483      -0.030969      41.436547 0.46230182E+03  0.10950092E+05                                10.373694                            7.133764      -0.055013       1.979298                    0.999054      27.832152      78.266060       0.626427       0.412803      -1.074983       0.001176      -0.031004      -0.034758       0.046591       0.009777      -0.008686       0.000228       0.001084      -0.004122      -0.012904      -0.000471       0.013375             13.742383       7.883305      -1.562858       2.297201      16.592143       8.238807      16.751700           0.000000
           97              C      13.258382       0.878788       6.009502       0.603106      26.398420 0.26178846E+03  0.54562907E+04                                 8.130892                            5.699314       0.076025       2.078358                    0.999426      22.158484      61.240916       0.631587       0.465292      -1.028507       0.001197       0.045073       0.040125       0.060358       0.046329      -0.048865      -0.057825       0.065207      -0.051882      -0.078547      -0.028092       0.106638             10.364584       6.522374      -1.652569       1.834160      12.662131       4.991931      11.909246           0.000000
           98              C      12.353367      18.224655       3.869267      -0.093627      38.980198 0.48123391E+03  0.11557880E+05                                 9.875099                            7.246440       0.029064       1.968703                    0.999505      29.888398      85.704993       0.623246       0.409189      -1.073209       0.024519      -0.027218       0.001631       0.036669      -0.015382      -0.006646      -0.015636       0.005995      -0.056332      -0.030266       0.004566       0.025700             12.138301       7.802792      -1.361410       2.588764      13.868466       6.053057      14.743644          -0.000000
           99              C      14.118232      17.067639       5.038953      -0.098385      39.583833 0.49419559E+03  0.11976972E+05                                10.063276                            7.395271       0.050067       1.976567                    0.999601      30.204832      87.688367       0.609000       0.414993      -1.066878      -0.021168       0.005741      -0.031217       0.038151       0.008609       0.011323      -0.017910       0.033367       0.005004      -0.031938       0.009767       0.022171             12.441504       7.927980      -1.918354       2.042259      14.286091       6.199643      15.110441           0.000000
          100              C      14.096429      16.049185       4.065172      -0.088367      38.498713 0.47263937E+03  0.11306066E+05                                 9.819848                            7.187114       0.068214       1.984571                    0.999533      29.688682      85.100203       0.624761       0.409836      -1.072251      -0.021365       0.029931      -0.003812       0.036971      -0.011751      -0.008599      -0.018728       0.004957      -0.056461      -0.032591       0.010139       0.022452             12.260300       7.686176      -0.961942       2.589592      13.149747       6.932234      15.944978           0.000000
          101              C      12.332602      17.206569       2.894767      -0.095174      38.650322 0.47714915E+03  0.11439045E+05                                 9.824127                            7.215315       0.028087       1.969461                    0.999491      29.878819      85.689643       0.624429       0.409155      -1.072888       0.025895      -0.004457       0.025813       0.036834       0.007042       0.012749      -0.017545       0.033457       0.026521      -0.032418       0.007830       0.024588             12.125003       7.649468      -2.074494       1.575699      15.087709       6.578015      13.637832          -0.000000
          102              C       7.499511       3.040291       9.632585      -0.083915      37.746043 0.47835629E+03  0.11483463E+05                                 9.692599                            7.225118       0.018960       1.964774                    0.999545      29.947980      86.147493       0.623469       0.409232      -1.072068      -0.020071       0.012355      -0.031262       0.039151      -0.005123       0.021051      -0.001042      -0.027637       0.057717      -0.032589       0.004358       0.028232             11.709559      19.959374       0.628507      -0.796009       5.263929      -1.155689       9.905374           0.000000
          103              C       1.701532       4.370969       7.834062      -0.092887      37.793968 0.48936826E+03  0.11818158E+05                                 9.718653                            7.336937       0.077035       1.983159                    0.999583      30.098836      86.919697       0.614847       0.412501      -1.069638       0.021339      -0.025474       0.023177       0.040515      -0.016881       0.010034      -0.004818      -0.039849       0.030961      -0.032714       0.007242       0.025471             11.636562      18.571972       0.181110      -0.867121       9.408380      -2.597369       6.929332           0.000000
          104              C       3.113217       4.356635       7.818619      -0.131720      38.159532 0.50639561E+03  0.12356756E+05                                 9.806407                            7.471007       0.013679       1.964360                    0.999736      30.723691      89.714545       0.607284       0.413333      -1.067164      -0.025414      -0.015979       0.008592       0.031225       0.021366      -0.013378      -0.008073      -0.025672       0.016230      -0.029506      -0.000556       0.030063             11.679236      18.211449      -1.210235       0.398854       9.712682      -2.730203       7.113578          -0.000001
          105              C      13.247134       5.808235      10.923837       0.608491      27.588942 0.26090975E+03  0.54276883E+04                                 8.403056                            5.684003       0.058312       2.074080                    0.999493      22.026419      60.609453       0.634062       0.464354      -1.030111       0.001327      -0.041692      -0.042948       0.059871      -0.048729       0.047595      -0.059214       0.060200      -0.051912      -0.078676      -0.028736       0.107413             11.467735       6.618012       1.418710      -1.600643      13.754141       7.255929      14.031054          -0.000000
          106              C       7.414200      11.477172       0.048303      -0.086462      38.960108 0.47991312E+03  0.11533130E+05                                 9.901808                            7.235502       0.146985       2.008232                    0.999567      29.845279      85.969222       0.623039       0.409078      -1.071897      -0.023550       0.025131      -0.022778       0.041292      -0.013437       0.012261       0.000058      -0.045589       0.011805      -0.032316       0.007280       0.025037             12.346287      20.719683       1.364849      -0.525003       9.778006      -2.356792       6.541170           0.000001
          107              C      13.236059       6.886229      11.978602      -0.028073      43.792667 0.45710170E+03  0.10787273E+05                                10.781982                            7.082612      -0.080614       1.972900                    0.998953      27.684806      77.495900       0.630670       0.411534      -1.076716      -0.000667       0.032833       0.029413       0.044086      -0.010831       0.010475      -0.002866      -0.001088       0.001533      -0.013975      -0.002461       0.016436             15.411025       8.154946       1.564343      -2.086145      18.650398      10.875014      19.427731          -0.000001
          108              C      13.194702       8.957869      13.965309      -0.032189      41.351971 0.46103577E+03  0.10909967E+05                                10.354243                            7.119548      -0.049877       1.981509                    0.999021      27.790638      78.051011       0.627792       0.412289      -1.075580      -0.001439      -0.032808      -0.032460       0.046174      -0.010282       0.011489      -0.000869       0.002064      -0.007280      -0.014636      -0.001808       0.016444             13.730020       7.882608       1.523654      -2.327365      16.779532       8.222418      16.527919          -0.000000
          109              C      13.174629      10.047257      15.007145       0.609124      26.332323 0.26091091E+03  0.54339719E+04                                 8.125233                            5.694726       0.064474       2.075563                    0.999457      22.107199      61.096169       0.630952       0.466106      -1.027957      -0.001858       0.044463       0.041589       0.060910      -0.044028       0.047912      -0.057833       0.065760      -0.049382      -0.078535      -0.025826       0.104361             10.361732       6.550656       1.566415      -1.910512      12.741884       5.040819      11.792655           0.000000
          110              C      14.089853       9.007303      12.876965      -0.093075      38.888093 0.48096316E+03  0.11543616E+05                                 9.849220                            7.238479       0.028884       1.968875                    0.999462      29.820986      85.334698       0.624686       0.408521      -1.074219      -0.025709      -0.027593       0.004080       0.037934       0.014741       0.006457      -0.016436       0.004993      -0.055775      -0.030456       0.005281       0.025175             12.124258       7.852420       1.362822      -2.567946      13.849051       6.073409      14.671301          -0.000000
          111              C      12.323257       7.851022      14.045215      -0.099014      39.478784 0.49229717E+03  0.11918133E+05                                10.040970                            7.375960       0.054195       1.977995                    0.999573      30.159608      87.477480       0.610498       0.414420      -1.067367       0.020494       0.006326      -0.032430       0.038881      -0.008568      -0.012777      -0.017456       0.035776       0.000179      -0.032512       0.007974       0.024538             12.407611       7.904546       1.934067      -2.002499      14.318301       6.103684      14.999985           0.000000
          112              C      12.344715       6.833304      13.070357      -0.087831      38.489201 0.47191349E+03  0.11282959E+05                                 9.814246                            7.176530       0.086270       1.990154                    0.999527      29.661475      84.966001       0.625961       0.409259      -1.072763       0.023581       0.029685      -0.005661       0.038331       0.011625       0.008532      -0.018902       0.004593      -0.054565      -0.032303       0.010152       0.022151             12.253646       7.658074       1.015858      -2.525626      13.110567       6.886097      15.992298           0.000000
          113              C      14.109926       7.990687      11.901748      -0.092242      38.458068 0.47419661E+03  0.11346952E+05                                 9.780729                            7.185512       0.036439       1.972825                    0.999496      29.784887      85.249775       0.626898       0.408308      -1.073792      -0.025377      -0.004514       0.025543       0.036288      -0.006759      -0.012863      -0.016732       0.033000       0.024906      -0.031437       0.007126       0.024311             12.094370       7.677134       2.122806      -1.524442      15.024636       6.565500      13.581340          -0.000000
          114              C       1.610338      12.125145       0.625604      -0.085513      37.082635 0.47884361E+03  0.11498950E+05                                 9.575176                            7.226936       0.031842       1.968855                    0.999522      29.944801      86.173653       0.623585       0.409021      -1.072126       0.021711       0.017862      -0.030208       0.041266       0.005406      -0.019940      -0.000644      -0.029979       0.051710      -0.032316       0.006593       0.025723             11.409990      18.801185      -0.772726       0.918149       5.565575      -1.729643       9.863210           0.000001
          115              C       7.414200      13.619195      16.895810      -0.090679      38.480692 0.48240972E+03  0.11598340E+05                                 9.798511                            7.250658       0.074277       1.980549                    0.999565      30.008318      86.219232       0.623385       0.408667      -1.073075      -0.020977      -0.026805       0.023325       0.041262       0.019219      -0.008541      -0.005431      -0.039382       0.014341      -0.030903       0.002785       0.028118             11.952480      19.794704      -0.230481       0.720036       9.640935      -2.334587       6.421801           0.000000
          116              C       6.002343      13.615336      16.888627      -0.136207      39.377541 0.50501398E+03  0.12300744E+05                                 9.987301                            7.442521       0.074860       1.982668                    0.999825      30.639287      89.058313       0.611378       0.411309      -1.069681       0.024597      -0.017091       0.008171       0.031046      -0.020778       0.012477      -0.006194      -0.028758       0.008546      -0.028966       0.000014       0.028952             12.140782      19.599921       1.436124      -0.219812      10.162960      -2.442607       6.659466          -0.000001
          117              C      13.176013      14.996000      14.976619       0.608568      26.985267 0.25977502E+03  0.53990871E+04                                 8.264657                            5.667998       0.059814       2.074031                    0.999528      22.025970      60.612831       0.635462       0.463760      -1.030271       0.003842      -0.040968       0.044307       0.060467       0.047260       0.049468       0.057703       0.069636      -0.070775      -0.081045      -0.028135       0.109179             10.996116       6.585820      -1.296435      -1.708809      12.568148      -6.627569      13.834378           0.000001
          118              C       3.106468       2.336636       9.135010      -0.131332      40.009344 0.54011538E+03  0.13440219E+05                                10.266916                            7.815843      -0.140026       1.915172                    0.998467      31.324398      93.420998       0.580350       0.424127      -1.056637      -0.028088       0.010265      -0.023017       0.037737      -0.017491       0.009161       0.010296      -0.032287      -0.002262      -0.029083       0.003474       0.025610             12.372544      18.651531       0.836263      -0.511597      10.239240      -3.210107       8.226861           0.000001
          119              C      13.188991      16.078037      13.930294      -0.031547      42.317628 0.46205218E+03  0.10942934E+05                                10.531904                            7.129224      -0.054492       1.980385                    0.999071      27.804332      78.188815       0.626958       0.412501      -1.075157       0.003496       0.036219      -0.027441       0.045575       0.007096       0.007147       0.007771      -0.015489       0.018996      -0.014566      -0.002347       0.016913             14.460559       9.092455      -1.234211      -2.076106      16.351748      -9.977602      17.937475          -0.000000
          120              C      13.231041      18.166032      11.966571      -0.029022      39.783596 0.46001385E+03  0.10891183E+05                                10.119440                            7.136097      -0.042587       1.987776                    0.998973      27.744958      78.209979       0.623189       0.415128      -1.072609      -0.002695      -0.032329       0.027499       0.042528       0.009293       0.009103       0.011369      -0.020702       0.021143      -0.018477      -0.004430       0.022906             13.157734       8.912477      -1.417295      -2.061377      16.004855      -8.206656      14.555870          -0.000000
          121              C      13.244365       0.871621      10.920784       0.612032      25.509715 0.25720569E+03  0.53381641E+04                                 7.956345                            5.656087       0.094513       2.088653                    0.999474      21.966613      60.619761       0.632721       0.466426      -1.027688       0.001236       0.042299      -0.041765       0.059456       0.047224       0.048458       0.059946       0.068724      -0.064036      -0.082475      -0.026532       0.109007             10.046223       6.481239      -1.661922      -1.601374      12.751503      -5.108135      10.905927           0.000001
          122              C      12.189841      18.076720      12.911621      -0.091561      36.999730 0.48065841E+03  0.11553299E+05                                 9.557256                            7.265775       0.047773       1.976692                    0.999531      29.895103      86.067025       0.618697       0.411869      -1.070282       0.029949      -0.022085       0.000519       0.037215      -0.016299       0.009476       0.018724       0.008770      -0.039521      -0.032551       0.008484       0.024068             11.332119       8.798299      -0.976467      -2.397181      12.501088      -5.855519      12.696970          -0.000000
          123              C      14.256321      17.200688      12.028880      -0.086318      36.955191 0.49694647E+03  0.12095292E+05                                 9.690254                            7.476088      -0.097997       1.934683                    0.999220      30.317270      89.040433       0.596663       0.421765      -1.059501      -0.032402      -0.004826       0.021271       0.039060       0.014311      -0.004510       0.022023       0.028456       0.007929      -0.034672       0.013309       0.021363             11.554591       9.179547      -1.863588      -1.804695      13.121453      -5.561299      12.362774           0.000001
          124              C      14.230018      16.167533      12.985602      -0.096332      37.625779 0.49417037E+03  0.11997789E+05                                 9.761272                            7.425113      -0.027928       1.953373                    0.999453      30.348709      88.704978       0.603005       0.418370      -1.062803      -0.028001       0.023884      -0.002162       0.036867      -0.010679       0.016500       0.017214       0.016378      -0.033836      -0.032890       0.010638       0.022253             11.803700       9.090105      -0.695737      -2.720217      12.067466      -6.251361      14.253529           0.000001
          125              C      12.170979      17.052753      13.878758      -0.095806      37.259309 0.48313945E+03  0.11624811E+05                                 9.594979                            7.278504       0.052362       1.976246                    0.999541      29.972300      86.258725       0.619084       0.411190      -1.071007       0.031468       0.003862      -0.019998       0.037484       0.007446      -0.013762       0.016021       0.034115       0.013386      -0.031095       0.006480       0.024615             11.435838       8.647321      -1.842870      -1.381672      13.200574      -6.116899      12.459619          -0.000001
          126              C       7.495358       3.589579       7.284413      -0.084219      38.547051 0.48376324E+03  0.11654844E+05                                 9.861316                            7.288583       0.018246       1.964544                    0.999541      30.067987      86.863953       0.617373       0.411798      -1.069576      -0.020061      -0.011673       0.030062       0.037979       0.006776      -0.020984      -0.003368      -0.027050       0.056421      -0.032340       0.003467       0.028873             12.053261      20.670197       0.142036       1.428125       5.334127      -1.259604      10.155458           0.000001
          127              C       6.083500       3.603730       7.290519      -0.138253      39.888269 0.51826640E+03  0.12729105E+05                                10.143454                            7.578019       0.001687       1.960069                    0.999620      30.976627      90.963256       0.600166       0.415518      -1.064987       0.025317      -0.009617       0.019663       0.033467      -0.004451       0.022288      -0.004915      -0.015435       0.050377      -0.027482      -0.001921       0.029403             12.337704      20.565843       0.655848      -0.182608       5.534008      -1.263943      10.913261           0.000000
          128              C       6.088172       3.030919       9.632764      -0.135455      39.089782 0.49962703E+03  0.12131169E+05                                 9.922371                            7.377653       0.099801       1.989985                    0.999817      30.518658      88.430051       0.617487       0.408528      -1.072007       0.024655       0.005899      -0.021386       0.033166       0.006510      -0.020320      -0.001431      -0.016878       0.045769      -0.027047       0.001095       0.025951             12.027493      19.939047       0.332725       0.908238       5.394451      -1.289377      10.748981          -0.000000
          129              C       8.145134      12.545243      17.445638      -0.047487      44.933124 0.47204422E+03  0.11234454E+05                                10.943768                            7.191569      -0.112744       1.956484                    0.998864      28.139379      79.207885       0.626384       0.410862      -1.076715      -0.045328       0.002889       0.002801       0.045506      -0.000505       0.001536       0.020604       0.004123      -0.017002      -0.023381       0.004946       0.018435             15.381877      29.174836       0.699549       0.178976      10.165788      -2.231072       6.805009          -0.000000
          130              C      16.674770      12.523374      17.440251       0.612560      26.815711 0.26223152E+03  0.54676093E+04                                 8.258656                            5.713248       0.019857       2.060266                    0.999495      22.117454      61.130882       0.629334       0.466780      -1.027729      -0.060180       0.001358      -0.000872       0.060202       0.000925       0.000268      -0.007593      -0.190838      -0.086072      -0.081080      -0.029104       0.110184             10.724931      19.108416      -0.259917      -0.177769       4.387065      -0.113314       8.679313           0.000000
          131              C       9.654761      12.540649      17.441687       0.611247      27.943516 0.26237446E+03  0.54690940E+04                                 8.471812                            5.706416      -0.003320       2.052689                    0.999509      22.113227      61.029120       0.631358       0.465411      -1.028906       0.058700      -0.000212       0.001885       0.058731      -0.000627      -0.000416      -0.008945      -0.049565       0.338767      -0.081253      -0.032221       0.113474             11.404256      20.423955       0.315745       0.120979       9.245392      -0.212806       4.543422           0.000001
          132              C       5.270198      12.555166      17.463235       0.075409      39.238235 0.45571388E+03  0.10836306E+05                                10.267643                            7.256813      -0.325010       1.898506                    0.998557      27.709431      80.008413       0.594410       0.433342      -1.054082       0.000873      -0.001807      -0.001569       0.002547       0.000820      -0.003313       0.015375       0.050989       0.035949      -0.036432       0.015012       0.021419             13.462611      23.814243       0.300415      -0.027299       9.654735      -2.259374       6.918854           0.000001
          133              C       0.880616      12.522088      17.442226      -0.047719      43.335766 0.47247330E+03  0.11254150E+05                                10.707264                            7.208022      -0.110261       1.958508                    0.998818      28.180035      79.515591       0.623569       0.412369      -1.075067       0.045710       0.000831       0.001021       0.045729       0.000472       0.000017       0.015901       0.004129      -0.011429      -0.017994       0.003960       0.014034             14.471220      27.030327      -0.416094      -0.344850       5.986025      -1.679952      10.397309          -0.000000
          134              C       3.755898      12.546345      17.456591       0.078549      38.842252 0.45176331E+03  0.10715722E+05                                10.200124                            7.223509      -0.284871       1.913113                    0.998761      27.560808      79.400944       0.596182       0.433128      -1.054536      -0.000874      -0.002601      -0.001588       0.003170       0.000405       0.001634       0.008191      -0.001959      -0.118672      -0.040691       0.018719       0.021972             13.265783      23.282640      -0.173114      -0.270311       5.970450      -1.783298      10.544259           0.000000
          135              C       0.968349       3.350862       8.474211      -0.044724      43.751051 0.46894468E+03  0.11142130E+05                                10.734974                            7.160520      -0.069841       1.972382                    0.998924      28.027898      78.824083       0.628725       0.410014      -1.077289       0.046581       0.002205       0.001625       0.046661      -0.000301      -0.000191       0.023674      -0.004496      -0.020757      -0.025107       0.001206       0.023901             14.750985      27.286575      -0.883069      -0.267373       9.739958      -2.483775       7.226422          -0.000000
          136              C       9.742494       3.329361       8.458948       0.612815      27.138867 0.26273069E+03  0.54809418E+04                                 8.330836                            5.719143       0.030834       2.063544                    0.999394      22.140667      61.223043       0.628897       0.466855      -1.027628       0.059290       0.001223       0.000325       0.059303      -0.002452      -0.000123      -0.005113      -0.188565      -0.073175      -0.082119      -0.024590       0.106709             10.995464      19.866185       0.258041       0.140670       4.442598      -0.103370       8.677609           0.000000
          137              C      16.764579       3.350127       8.468645       0.614491      27.516416 0.26086899E+03  0.54281100E+04                                 8.375940                            5.685813      -0.011113       2.051015                    0.999397      22.031106      60.683523       0.633412       0.464723      -1.029625      -0.058008      -0.001243       0.003322       0.058117       0.001224      -0.001669      -0.009976      -0.049275       0.345008      -0.082179      -0.033509       0.115688             11.109954      19.653805      -0.518130      -0.182536       9.163705      -0.197007       4.512352           0.000001
          138              C       3.841382       3.341122       8.473493       0.071991      39.226033 0.45644310E+03  0.10860461E+05                                10.274074                            7.264002      -0.328956       1.897164                    0.998621      27.752330      80.217151       0.593811       0.433507      -1.053742       0.001089      -0.000950      -0.003553       0.003836      -0.000026       0.000869       0.019114       0.046878       0.023974      -0.035783       0.016150       0.019634             13.435014      23.581691       0.163024       0.121059       9.344332      -2.597653       7.379020           0.000000
          139              C       8.230444       3.318702       8.458230      -0.047690      44.042389 0.47387468E+03  0.11296878E+05                                10.838128                            7.224944      -0.113081       1.957423                    0.998802      28.207969      79.650089       0.621977       0.413082      -1.074509      -0.047256       0.000630       0.000030       0.047260      -0.001231      -0.000027       0.011318       0.003878      -0.016388      -0.014106       0.004496       0.009609             14.942876      28.536553       0.403155       0.385214       5.763678      -1.167918      10.528397          -0.000001
          140              C       5.354297       3.325502       8.465412       0.080314      38.830611 0.44841417E+03  0.10607664E+05                                10.177592                            7.178921      -0.256069       1.921988                    0.998850      27.444675      78.745133       0.600752       0.430993      -1.056720       0.000070      -0.001088      -0.000816       0.001362       0.001228       0.000388       0.004439      -0.005917      -0.125392      -0.042098       0.017699       0.024399             13.275905      23.893675       0.383671       0.369588       5.552865      -1.230982      10.381176           0.000000
          141              C       4.053359      12.567663       7.022069       0.609357      27.562508 0.26063212E+03  0.54200493E+04                                 8.396366                            5.679761       0.061644       2.075315                    0.999497      22.009792      60.537945       0.634552       0.464155      -1.030301      -0.001004       0.041516       0.042550       0.059457      -0.047690       0.048089      -0.058418       0.058374      -0.052166      -0.077384      -0.029035       0.106419             11.460412       6.615554       1.422022      -1.595297      13.753108       7.254317      14.012573          -0.000000
          142              C      11.303169       6.877776      17.882699      -0.136819      41.289877 0.54019896E+03  0.13415258E+05                                10.443934                            7.791264      -0.018780       1.954951                    0.998992      31.047176      91.882993       0.585285       0.421399      -1.060518      -0.026207      -0.015684       0.018982       0.035960       0.013149      -0.007253       0.006329      -0.033710       0.008544      -0.025623       0.004853       0.020770             12.877650      20.551255      -0.450309       0.352468      10.518464      -2.713010       7.563231           0.000000
          143              C       4.062704      11.488565       5.969100      -0.026929      43.728761 0.45598446E+03  0.10754349E+05                                10.771504                            7.073525      -0.077086       1.974314                    0.998946      27.657161      77.395485       0.631130       0.411484      -1.076746       0.002094      -0.033322      -0.031565       0.045947      -0.010647       0.010588      -0.003301       0.002620      -0.001950      -0.012965      -0.004117       0.017082             15.399452       8.065675       1.569552      -2.086629      18.677991      10.818654      19.454690          -0.000001
          144              C       4.101811       9.414170       3.984906      -0.032910      41.399962 0.46160402E+03  0.10926877E+05                                10.362110                            7.124122      -0.050565       1.981064                    0.998982      27.807990      78.114412       0.627560       0.412310      -1.075556       0.001958       0.032011       0.032937       0.045971      -0.010196       0.011876      -0.001195       0.003204      -0.008106      -0.014599      -0.002427       0.017027             13.737465       7.802096       1.516225      -2.345970      16.804182       8.160267      16.606118          -0.000000
          145              C       4.121884       8.324781       2.942532       0.607360      26.339387 0.26114549E+03  0.54400193E+04                                 8.125795                            5.696947       0.066901       2.076266                    0.999484      22.116654      61.126611       0.630892       0.466051      -1.027999       0.002144      -0.044444      -0.041235       0.060665      -0.044780       0.047977      -0.058128       0.064423      -0.048252      -0.078395      -0.026439       0.104834             10.358552       6.541023       1.567080      -1.909340      12.750921       5.025873      11.783712           0.000000
          146              C       3.221195       9.356282       5.084742      -0.094513      38.948525 0.48171273E+03  0.11566269E+05                                 9.859041                            7.243767       0.031694       1.969500                    0.999466      29.844994      85.424483       0.624495       0.408481      -1.074230       0.026035       0.029598      -0.005982       0.039870       0.014680       0.006471      -0.017571       0.004644      -0.053580      -0.030956       0.005886       0.025071             12.134571       7.766790       1.378396      -2.574126      13.896343       6.004335      14.740580          -0.000000
          147              C       4.959585      10.530572       3.892969      -0.095639      39.379008 0.49008884E+03  0.11850921E+05                                10.025377                            7.358905       0.066514       1.982810                    0.999572      30.085013      87.200387       0.611288       0.414365      -1.067441      -0.019856      -0.005578       0.033851       0.039639      -0.008596      -0.012040      -0.016486       0.037383       0.001638      -0.032009       0.007530       0.024478             12.396837       7.799150       1.918742      -2.016827      14.325457       6.031891      15.065904           0.000000
          148              C       4.938474      11.550128       4.865852      -0.091920      38.678669 0.47422190E+03  0.11353313E+05                                 9.850674                            7.197648       0.079570       1.987349                    0.999493      29.735633      85.267777       0.624503       0.409667      -1.072371      -0.022454      -0.028315       0.005945       0.036623       0.011418       0.009056      -0.020001       0.004788      -0.056319      -0.033695       0.011284       0.022410             12.311346       7.590083       1.019469      -2.536285      13.181449       6.887729      16.162505           0.000000
          149              C       3.202507      10.374552       6.058882      -0.091798      38.457602 0.47427080E+03  0.11349263E+05                                 9.781559                            7.186601       0.028685       1.970693                    0.999545      29.782630      85.247583       0.626777       0.408368      -1.073744       0.024640       0.005087      -0.025735       0.035990      -0.006526      -0.013023      -0.016043       0.033948       0.027705      -0.031373       0.006552       0.024821             12.092163       7.588436       2.121816      -1.540123      15.084518       6.501957      13.603534           0.000000
          150              C      15.689463       6.210507      17.318685      -0.087683      37.198269 0.48050943E+03  0.11550237E+05                                 9.597760                            7.241756       0.035084       1.969406                    0.999540      30.003521      86.415643       0.622587       0.409277      -1.071841      -0.021653      -0.017411       0.031262       0.041825       0.005790      -0.020529      -0.001357      -0.030374       0.049437      -0.032687       0.006869       0.025818             11.435470      18.853840      -0.763167       0.890742       5.514251      -1.652492       9.938318           0.000001
          151              C       4.133997       3.377509       2.965696       0.610848      26.931141 0.25886836E+03  0.53756498E+04                                 8.255253                            5.658877       0.061073       2.075334                    0.999467      21.987712      60.485648       0.635830       0.463888      -1.030179      -0.002765       0.040430      -0.044867       0.060459       0.048071       0.048345       0.057470       0.068726      -0.067070      -0.080242      -0.028271       0.108513             10.990751       6.584506      -1.307029      -1.691614      12.539164      -6.630182      13.848584           0.000000
          152              C      15.608998      16.048818       8.810177      -0.090836      38.652269 0.49778809E+03  0.12096050E+05                                 9.915999                            7.426223       0.032421       1.972872                    0.999552      30.219055      88.087126       0.606714       0.415454      -1.065687      -0.023589      -0.019090       0.026529       0.040307       0.014933      -0.013178       0.004547      -0.049640      -0.002855      -0.034298       0.004829       0.029469             12.071956      19.162514      -1.507778       0.692746       9.534485      -2.829879       7.518868           0.000001
          153              C       4.122749       2.296206       4.011482      -0.034051      42.396655 0.46280755E+03  0.10965155E+05                                10.544077                            7.134687      -0.056999       1.979533                    0.999009      27.830447      78.274301       0.626774       0.412459      -1.075199      -0.002644      -0.036831       0.026889       0.045678       0.007246       0.007139       0.008764      -0.017578       0.021080      -0.015693      -0.002635       0.018328             14.492714       9.158415      -1.241684      -2.007687      16.351603     -10.044632      17.968125           0.000000
          154              C       4.081046       0.210600       5.975923      -0.027154      39.780053 0.46005069E+03  0.10892883E+05                                10.120695                            7.138058      -0.043814       1.987238                    0.999053      27.743462      78.223033       0.622850       0.415323      -1.072423       0.004000       0.033623      -0.030879       0.045826       0.007436       0.008077       0.012033      -0.019346       0.021409      -0.016656      -0.005420       0.022076             13.164233       8.974755      -1.369639      -2.056823      16.002532      -8.242478      14.515411          -0.000000
          155              C       4.065299      17.504460       7.020453       0.613275      25.490871 0.25685340E+03  0.53285624E+04                                 7.949745                            5.650334       0.095795       2.089215                    0.999428      21.950910      60.546199       0.633413       0.466116      -1.027948      -0.001205      -0.042232       0.042393       0.059851       0.047625       0.049704       0.059056       0.066884      -0.064423      -0.081163      -0.028338       0.109501             10.039250       6.484942      -1.650124      -1.612888      12.751246      -5.100518      10.881563           0.000001
          156              C       5.130206       0.307815       5.040390      -0.094363      37.076987 0.48231911E+03  0.11603790E+05                                 9.571669                            7.279918       0.045159       1.975380                    0.999548      29.942840      86.257673       0.617861       0.412050      -1.070112      -0.028788       0.022274      -0.002172       0.036464      -0.016421       0.010541       0.018649       0.008594      -0.036916      -0.032866       0.009330       0.023536             11.352509       8.875606      -0.943418      -2.378970      12.518714      -5.889895      12.663207          -0.000000
          157              C       3.049191       1.168410       5.905713      -0.085043      36.858875 0.49512974E+03  0.12038849E+05                                 9.672103                            7.461714      -0.088263       1.938414                    0.999261      30.255811      88.786018       0.597380       0.421686      -1.059656       0.030814       0.006009      -0.018521       0.036451       0.014050      -0.005220       0.021234       0.028707       0.011103      -0.034310       0.014166       0.020144             11.538083       9.229053      -1.827829      -1.770509      13.062738      -5.599092      12.322457           0.000001
          158              C       3.074974       2.200094       4.948273      -0.096226      37.582859 0.49331377E+03  0.11970142E+05                                 9.749496                            7.415377      -0.028289       1.953723                    0.999497      30.322462      88.562880       0.603887       0.417998      -1.063186       0.029072      -0.024371       0.001726       0.037975      -0.010888       0.015286       0.016807       0.015175      -0.028486      -0.031335       0.010825       0.020511             11.795861       9.142187      -0.670201      -2.672345      12.055150      -6.295493      14.190246           0.000001
          159              C       5.149587       1.331597       4.073252      -0.094668      37.124343 0.48122879E+03  0.11565749E+05                                 9.567497                            7.260946       0.058881       1.979213                    0.999542      29.910994      85.994143       0.620323       0.410834      -1.071390      -0.032199      -0.003959       0.020071       0.038148       0.007480      -0.013227       0.016905       0.034880       0.010531      -0.031783       0.007378       0.024405             11.405417       8.694315      -1.818209      -1.337763      13.115422      -6.119236      12.406516          -0.000001
          160              C       9.807039      14.730819      10.648204      -0.087507      38.713980 0.48635449E+03  0.11732602E+05                                 9.889504                            7.309284       0.022272       1.964724                    0.999530      30.138196      87.115723       0.616363       0.411934      -1.069518       0.019657       0.014323      -0.033622       0.041496       0.007956      -0.020442      -0.003972      -0.027983       0.057887      -0.032776       0.003494       0.029282             12.082493      20.710345       0.131939       1.401137       5.479643      -1.489461      10.057490           0.000001
          161              C      15.602768      14.020916      10.117590      -0.094082      37.770086 0.48911474E+03  0.11809713E+05                                 9.711549                            7.332382       0.079589       1.984343                    0.999614      30.094204      86.878720       0.615413       0.412203      -1.069904      -0.020884       0.025370      -0.023357       0.040316      -0.017401       0.009295      -0.003912      -0.040502       0.031237      -0.033173       0.008186       0.024987             11.631054      18.583390       0.174240      -0.906426       9.335013      -2.598334       6.974761           0.000000
          162              C      14.191429      14.035066      10.134110      -0.130617      38.138455 0.50647499E+03  0.12359896E+05                                 9.805361                            7.473199       0.007525       1.962409                    0.999746      30.722704      89.733062       0.606964       0.413510      -1.066988       0.025773       0.016589      -0.010774       0.032489       0.019599      -0.012561      -0.007480      -0.026244       0.016903      -0.028264       0.000178       0.028086             11.679901      18.254750      -1.183266       0.377123       9.629652      -2.717572       7.155299          -0.000001
          163              C       4.058724      12.555901      11.932274       0.606644      27.014634 0.25993778E+03  0.54033481E+04                                 8.271867                            5.670599       0.065005       2.075685                    0.999440      22.029288      60.628065       0.635174       0.463895      -1.030190       0.001874       0.040575      -0.043124       0.059241      -0.048463      -0.051837       0.057970       0.072347      -0.063577      -0.081409      -0.030507       0.111916             11.016202       6.596374       1.278080       1.727853      12.623217      -6.649194      13.829015           0.000000
          164              C       9.892522       6.900747      17.911609      -0.086720      38.977383 0.48035963E+03  0.11546683E+05                                 9.904207                            7.238723       0.143273       2.007241                    0.999595      29.853548      86.006917       0.622912       0.409062      -1.071894       0.024316      -0.025928       0.022843       0.042253      -0.012236       0.012102       0.000282      -0.046847       0.009956      -0.032050       0.006927       0.025123             12.345638      20.711866       1.340314      -0.500171       9.807228      -2.336645       6.517821           0.000001
          165              C       4.075336      11.470005      12.974290      -0.029179      42.243380 0.46197691E+03  0.10942288E+05                                10.527754                            7.134292      -0.076595       1.973894                    0.999015      27.792667      78.196994       0.625901       0.413155      -1.074576       0.001365      -0.035349       0.028121       0.045190      -0.008028      -0.008194       0.008417      -0.018152       0.022265      -0.016936      -0.002068       0.019004             14.465138       9.237198       1.195185       2.010319      16.370912     -10.043909      17.787305          -0.000000
          166              C       4.115655       9.388993      14.945554      -0.026473      39.862875 0.46013475E+03  0.10896238E+05                                10.142471                            7.142271      -0.054005       1.984264                    0.998975      27.734678      78.223494       0.622151       0.415737      -1.072070      -0.000316       0.033176      -0.027804       0.043287      -0.006864      -0.008245       0.011760      -0.019863       0.021313      -0.016782      -0.004975       0.021757             13.205234       9.132088       1.384562       2.010576      15.982316      -8.347517      14.501298          -0.000000
          167              C       4.128806       8.310263      15.995112       0.610006      25.630648 0.25776186E+03  0.53530839E+04                                 7.987055                            5.665035       0.088081       2.086106                    0.999480      21.986966      60.713113       0.631688       0.466893      -1.027337       0.000745      -0.041271       0.041535       0.058558      -0.048317      -0.049071       0.059719       0.069361      -0.070111      -0.082906      -0.027584       0.110490             10.095203       6.544551       1.669054       1.633352      12.753186      -5.168754      10.987872           0.000001
          168              C       3.050229       9.504217      14.030491      -0.089308      36.843159 0.47895822E+03  0.11502022E+05                                 9.532123                            7.251488       0.053868       1.979777                    0.999548      29.827509      85.828318       0.619500       0.411707      -1.070407       0.029933       0.021564      -0.000054       0.036891       0.015466      -0.009496       0.018816       0.011034      -0.034327      -0.032013       0.009419       0.022594             11.324378       9.064655       0.962214       2.349050      12.397057      -5.905093      12.511420          -0.000000
          169              C       5.166026      10.324199      14.849307      -0.090900      37.021534 0.49615108E+03  0.12070497E+05                                 9.698642                            7.467778      -0.082925       1.939079                    0.999222      30.333915      89.054790       0.597303       0.421503      -1.059718      -0.033068       0.007072      -0.019667       0.039119      -0.014294       0.004778       0.021384       0.028190       0.013172      -0.034364       0.013740       0.020624             11.555564       9.398183       1.785549       1.769034      13.036279      -5.677724      12.232230           0.000001
          170              C       5.142665      11.352392      13.887018      -0.096403      37.442681 0.49203506E+03  0.11932423E+05                                 9.721793                            7.400950      -0.011887       1.959224                    0.999474      30.298150      88.492577       0.605011       0.417455      -1.063438      -0.026473      -0.024062       0.004603       0.036069       0.012100      -0.012649       0.017108       0.014968      -0.029036      -0.030710       0.011112       0.019599             11.728935       9.253500       0.605444       2.561556      11.994498      -6.290894      13.938807           0.000000
          171              C       3.031540      10.525611      13.060122      -0.094505      37.242493 0.48313140E+03  0.11625035E+05                                 9.600525                            7.284090       0.060274       1.979964                    0.999599      29.934134      86.161704       0.618103       0.411829      -1.070549       0.031303      -0.004565       0.021493       0.038245      -0.008824       0.013820       0.017093       0.030084       0.012038      -0.031431       0.008071       0.023360             11.471860       8.912034       1.874835       1.305411      13.145277      -6.198268      12.358268          -0.000000
          172              C      15.688078       5.442716       1.648407      -0.086395      37.877173 0.48811438E+03  0.11793878E+05                                 9.766399                            7.339296       0.034235       1.969789                    0.999590      30.173088      87.484391       0.612566       0.413827      -1.067552      -0.019564       0.016008      -0.032025       0.040800      -0.009696       0.018520      -0.004110      -0.026739       0.052490      -0.031053       0.003735       0.027318             11.720936      19.393787      -0.007692      -1.433028       5.618255      -1.724227      10.150767           0.000001
          173              C      14.276913       5.414967       1.637094      -0.136582      39.250449 0.52293194E+03  0.12883885E+05                                10.062492                            7.633205      -0.004390       1.955236                    0.999259      31.093922      91.714841       0.594983       0.417830      -1.062571       0.027498       0.012481      -0.015397       0.033897       0.009169      -0.018667      -0.004635      -0.025755       0.046566      -0.029848       0.003418       0.026429             12.061332      19.278740      -0.661449       0.386515       5.917560      -1.792825      10.987695          -0.000000
          174              C      14.278124       6.216939      17.319763      -0.132878      38.976715 0.50538940E+03  0.12319232E+05                                 9.950417                            7.452627       0.148400       2.005633                    0.999663      30.580616      89.088098       0.609712       0.412120      -1.068541       0.026134      -0.005131       0.020568       0.033651      -0.010445       0.019489       0.000147      -0.023906       0.029803      -0.029564       0.007686       0.021877             11.956906      18.954410      -0.226040      -0.889499       5.800366      -1.946983      11.115943           0.000000
          175              C       9.883524       4.752476       1.052610      -0.091193      38.494557 0.48281966E+03  0.11610296E+05                                 9.801159                            7.254207       0.066274       1.978116                    0.999566      30.013358      86.232626       0.623192       0.408720      -1.073074       0.021206       0.025879      -0.023300       0.040772       0.020879      -0.007993      -0.004747      -0.039667       0.014960      -0.032120       0.003385       0.028734             11.956137      19.804141      -0.251620       0.728551       9.663528      -2.317690       6.400743          -0.000000
          176              C      11.295555       4.751006       1.062307      -0.134011      39.270624 0.50361757E+03  0.12257626E+05                                 9.967183                            7.430350       0.078215       1.984294                    0.999825      30.596478      88.886254       0.612141       0.411101      -1.069869      -0.024724       0.017319      -0.008410       0.031336      -0.020080       0.012289      -0.006713      -0.029756       0.006204      -0.028300      -0.000790       0.029090             12.112485      19.547871       1.402730      -0.210912      10.159671      -2.424087       6.629914          -0.000001
          177              C       4.131921       3.372179      16.006424       0.608043      27.552227 0.26070110E+03  0.54218490E+04                                 8.393500                            5.679788       0.052600       2.072510                    0.999511      22.019070      60.565745       0.634671       0.464037      -1.030365       0.000011       0.041999       0.041732       0.059207       0.046899      -0.048377      -0.059581       0.058660      -0.058338      -0.079120      -0.027809       0.106929             11.445189       6.589343      -1.367325       1.649412      13.740971       7.233736      14.005251          -0.000000
          178              C      14.198005      16.042570       8.796889      -0.129010      40.026496 0.54005007E+03  0.13438825E+05                                10.274844                            7.819247      -0.166101       1.907196                    0.998616      31.311851      93.398833       0.579765       0.424548      -1.056325       0.026138      -0.010679       0.023377       0.036657      -0.017940       0.010098       0.010441      -0.033401      -0.003516      -0.030245       0.003867       0.026378             12.385265      18.711428       0.828223      -0.546380      10.167584      -3.217529       8.276784           0.000001
          179              C       4.119981       2.291796      14.954173      -0.025413      43.738295 0.45669915E+03  0.10776591E+05                                10.776688                            7.081363      -0.081943       1.972691                    0.998934      27.672849      77.486165       0.630406       0.411751      -1.076455      -0.002099      -0.032464      -0.030140       0.044348       0.010240      -0.009948      -0.002831       0.000811      -0.004317      -0.012612      -0.003402       0.016014             15.386716       8.009657      -1.501307       2.141237      18.699258      10.795205      19.451231          -0.000000
          180              C       4.072740       0.216665      12.970160      -0.031262      41.471110 0.46274809E+03  0.10963412E+05                                10.378872                            7.137095      -0.058016       1.978192                    0.999052      27.847293      78.320922       0.626290       0.412790      -1.074981      -0.001655       0.030132       0.033412       0.045023       0.008855      -0.009759       0.001101       0.003217      -0.004052      -0.013359      -0.000026       0.013385             13.745584       7.762334      -1.517931       2.354008      16.718829       8.151074      16.755590          -0.000000
          181              C       4.053186      17.506114      11.925809       0.604245      26.346189 0.26131658E+03  0.54435294E+04                                 8.118925                            5.693274       0.069078       2.076860                    0.999482      22.131701      61.133217       0.632127       0.465145      -1.028678      -0.002370      -0.044732      -0.041630       0.061153       0.044741      -0.048917      -0.058984       0.065747      -0.048448      -0.079620      -0.026489       0.106108             10.345132       6.500797      -1.614250       1.867874      12.686495       4.973966      11.848105           0.000001
          182              C       4.946780       0.151243      14.075023      -0.094244      38.998587 0.48127761E+03  0.11559899E+05                                 9.880723                            7.248451       0.027448       1.968308                    0.999504      29.891646      85.735043       0.622905       0.409379      -1.073019      -0.023716       0.028796      -0.004379       0.037561      -0.014835      -0.006215      -0.016507       0.005644      -0.057130      -0.030709       0.005162       0.025546             12.145045       7.688504      -1.357565       2.605056      13.930892       5.978218      14.815739          -0.000000
          183              C       3.225522       1.340786      12.873374      -0.098853      39.641202 0.49453289E+03  0.11988249E+05                                10.077836                            7.401175       0.039393       1.973533                    0.999588      30.207967      87.734111       0.608286       0.415372      -1.066540       0.020960      -0.006316       0.032879       0.039500       0.008698       0.010241      -0.017558       0.034853       0.004277      -0.031805       0.009956       0.021850             12.464828       7.780795      -1.892842       2.089151      14.381027       6.090386      15.232663           0.000000
          184              C       3.250267       2.360158      13.846257      -0.089859      38.555199 0.47327416E+03  0.11324228E+05                                 9.825655                            7.188799       0.068202       1.984517                    0.999509      29.707104      85.144016       0.625143       0.409479      -1.072563       0.020303      -0.031740       0.003670       0.037857      -0.011187      -0.008966      -0.018629       0.004916      -0.054954      -0.032263       0.010691       0.021572             12.275302       7.535495      -0.973410       2.587074      13.178480       6.853057      16.111933           0.000000
          185              C       4.969449       1.169696      15.048984      -0.095937      38.693602 0.47776494E+03  0.11457924E+05                                 9.832197                            7.220485       0.029108       1.969354                    0.999494      29.897942      85.770245       0.624115       0.409213      -1.072810      -0.026651       0.004523      -0.028569       0.039331       0.007702       0.011767      -0.015878       0.034137       0.024715      -0.031341       0.008224       0.023117             12.133785       7.539036      -2.060662       1.599110      15.168901       6.512508      13.693419          -0.000000
          186              C       9.801156      15.392575       8.328943      -0.083234      37.651088 0.47671186E+03  0.11432837E+05                                 9.670419                            7.207500       0.029279       1.968530                    0.999564      29.910312      85.965248       0.624976       0.408643      -1.072576       0.021374      -0.014908       0.030951       0.040461      -0.006821       0.019846      -0.000908      -0.027428       0.054411      -0.031813       0.005092       0.026721             11.687581      19.930176       0.713168      -0.779611       5.384563      -1.377431       9.748005           0.000001
          187              C      11.211802      15.407277       8.329123      -0.137813      39.268900 0.50260758E+03  0.12222639E+05                                 9.958016                            7.404407       0.088979       1.985824                    0.999799      30.585063      88.714111       0.615726       0.409056      -1.071578      -0.023599      -0.006483       0.020257       0.031769       0.007644      -0.021695      -0.002064      -0.018919       0.046736      -0.029196       0.001730       0.027466             12.080303      20.090674       0.339463       0.912806       5.551005      -1.523532      10.599231          -0.000000
          188              C      11.219070      14.724571      10.642458      -0.135475      39.772397 0.51604000E+03  0.12658036E+05                                10.117664                            7.557809       0.010665       1.963583                    0.999710      30.901752      90.620322       0.601566       0.415088      -1.065495      -0.025037       0.009654      -0.017860       0.032234      -0.005884       0.020162      -0.004713      -0.015337       0.049340      -0.026002      -0.001762       0.027764             12.306146      20.543257       0.730600      -0.207339       5.657326      -1.500690      10.717854           0.000000
          189              C       9.156916       5.832492       0.507810      -0.047229      44.919004 0.47196023E+03  0.11231383E+05                                10.939847                            7.189903      -0.111232       1.956969                    0.998845      28.132660      79.172005       0.626623       0.410745      -1.076847       0.046136      -0.003743      -0.002033       0.046332      -0.000372       0.001814       0.020384       0.002742      -0.017827      -0.022999       0.004386       0.018613             15.375783      29.164657       0.690250       0.210826      10.181998      -2.211999       6.780694          -0.000000
          190              C       0.627454       5.836535       0.508169       0.610462      26.848454 0.26284924E+03  0.54833883E+04                                 8.261986                            5.718039       0.022235       2.060648                    0.999496      22.147675      61.218747       0.629427       0.466465      -1.027964       0.059065      -0.000843       0.001304       0.059086       0.000641       0.000950      -0.007157      -0.190939      -0.083611      -0.081554      -0.028224       0.109779             10.724882      19.102131      -0.201793      -0.182079       4.386919      -0.117358       8.685597          -0.000000
          191              C       7.647289       5.839843       0.507630       0.613890      27.885848 0.26181521E+03  0.54546797E+04                                 8.461234                            5.700978       0.000547       2.054092                    0.999507      22.091804      60.960199       0.631534       0.465517      -1.028819      -0.059105      -0.000213      -0.001917       0.059136      -0.000481      -0.000488      -0.009136      -0.050675       0.337628      -0.081615      -0.031508       0.113123             11.387144      20.386207       0.284097       0.154622       9.237246      -0.201843       4.537978           0.000001
          192              C      12.031853       5.810624       0.492008       0.072721      39.324368 0.45677655E+03  0.10868274E+05                                10.282011                            7.265186      -0.326957       1.897750                    0.998458      27.745696      80.146805       0.594057       0.433332      -1.054052      -0.000670       0.002012       0.001642       0.002682      -0.001872      -0.002944       0.016708       0.050047       0.037721      -0.036960       0.015082       0.021878             13.482446      23.857072       0.237935      -0.048437       9.684644      -2.242487       6.905623           0.000001
          193              C      16.420915       5.831941       0.507271      -0.046162      43.169533 0.47087090E+03  0.11204141E+05                                10.674207                            7.191297      -0.099825       1.962197                    0.998822      28.125868      79.267252       0.625008       0.411854      -1.075625      -0.045911       0.000469      -0.001130       0.045927      -0.000337       0.000279       0.015406       0.003809      -0.011136      -0.017404       0.003769       0.013635             14.416070      26.913176      -0.349589      -0.363711       5.921369      -1.617311      10.413665          -0.000000
          194              C      13.545287       5.811910       0.497934       0.080228      38.839102 0.45124231E+03  0.10700849E+05                                10.200993                            7.220419      -0.286776       1.912653                    0.998714      27.550250      79.375042       0.596144       0.433258      -1.054401      -0.000296       0.003685       0.001180       0.003881      -0.000523       0.001284       0.009059      -0.001134      -0.121650      -0.041888       0.019692       0.022197             13.266246      23.288001      -0.246909      -0.292545       5.922804      -1.721904      10.587931           0.000000
          195              C      16.335432      15.034959       9.466846      -0.043274      43.789925 0.46925379E+03  0.11153950E+05                                10.752863                            7.170732      -0.076133       1.970396                    0.998950      28.027021      78.898373       0.627097       0.410914      -1.076445      -0.046545      -0.001808      -0.001346       0.046599       0.000284      -0.000720       0.023945      -0.005979      -0.021998      -0.025305       0.000696       0.024609             14.779879      27.353070      -0.900923      -0.288532       9.696372      -2.502585       7.290196          -0.000000
          196              C       7.560076      15.043228       9.485701       0.611325      27.158625 0.26288667E+03  0.54850759E+04                                 8.335491                            5.721223       0.028857       2.063006                    0.999467      22.146559      61.246665       0.628712       0.466918      -1.027581      -0.058709      -0.001292      -0.000531       0.058726      -0.001963       0.000433      -0.006004      -0.189024      -0.080421      -0.081131      -0.027072       0.108203             11.001249      19.881167       0.267845       0.142178       4.444894      -0.109497       8.677687           0.000000
          197              C       0.539202      15.034224       9.472772       0.613644      27.565871 0.26131538E+03  0.54394153E+04                                 8.383086                            5.688490       0.005461       2.055464                    0.999483      22.051357      60.739349       0.633663       0.464366      -1.029881       0.057797       0.000000      -0.002113       0.057836       0.000893      -0.000710      -0.010104      -0.049748       0.346305      -0.082609      -0.033514       0.116123             11.123196      19.681748      -0.522660      -0.190935       9.171282      -0.200595       4.516557           0.000001
          198              C      13.462226      15.045066       9.470438       0.069683      39.267921 0.45785511E+03  0.10900391E+05                                10.274771                            7.270452      -0.323417       1.898469                    0.998656      27.782368      80.277184       0.594246       0.432938      -1.054289      -0.002196       0.000885       0.003469       0.004200      -0.000576       0.001360       0.019339       0.048231       0.024461      -0.036577       0.016246       0.020331             13.433810      23.599513       0.190215       0.092872       9.282432      -2.601159       7.419483           0.000000
          199              C       9.071779      15.054990       9.488035      -0.047396      44.004078 0.47336069E+03  0.11282590E+05                                10.836179                            7.224080      -0.118910       1.956319                    0.998748      28.191130      79.619029       0.621563       0.413432      -1.074184       0.046655      -0.000811       0.000209       0.046663      -0.000653       0.000058       0.013807       0.003205      -0.015216      -0.016209       0.004121       0.012088             14.936681      28.526956       0.434566       0.388426       5.882019      -1.380008      10.401068          -0.000000
          200              C      11.947754      15.061054       9.482289       0.080234      38.866846 0.44937996E+03  0.10636254E+05                                10.186059                            7.188228      -0.255329       1.922116                    0.998834      27.462458      78.818040       0.600164       0.431183      -1.056602      -0.001535       0.001600      -0.001095       0.002473       0.000474       0.000959       0.007066      -0.002896      -0.120915      -0.041115       0.018629       0.022485             13.290220      23.955820       0.418302       0.344091       5.681987      -1.437732      10.232853          -0.000000
          201              O      12.369633       9.979446       0.966060      -0.556649      35.629079 0.50569273E+03  0.11950591E+05                                 8.511551                            6.871606       0.467033       2.212379                    0.998001      26.904025      69.710912       0.740188       0.350156      -1.148159       0.011852       0.001675       0.019966       0.023279      -0.041268       0.021520       0.028689       0.075204       0.109128      -0.084188       0.033157       0.051031              9.988748       7.619701      -0.718173       4.226576       8.499643      -3.558135      13.846899           0.000001
          202              O      14.035864       5.914454       7.005728      -0.554827      35.370203 0.46467980E+03  0.10740794E+05                                 8.460691                            6.522969       0.494991       2.217149                    0.998562      26.685538      68.158871       0.771712       0.343375      -1.154947      -0.017107      -0.001734      -0.015334       0.023038      -0.042683       0.023675       0.026076       0.082874       0.126442      -0.089051       0.031720       0.057331             10.527376       7.433429      -1.162805       4.497753       7.847434      -4.480044      16.301265          -0.000000
          203              O      13.962840      11.066262       2.054762      -0.554042      34.436690 0.46288634E+03  0.10690294E+05                                 8.290297                            6.513058       0.517745       2.225210                    0.998706      26.664099      68.102217       0.771728       0.343658      -1.154569      -0.014008      -0.016600      -0.003465       0.021995       0.025737      -0.043958       0.028130      -0.024104      -0.183219      -0.090485       0.031529       0.058956              9.945806       7.272359       4.333334      -0.762024      15.546729      -3.437290       7.018329           0.000000
          204              O      12.451309       4.824330       5.905893      -0.557576      35.138345 0.47591265E+03  0.11060150E+05                                 8.401042                            6.601915       0.540793       2.231284                    0.998865      26.724293      68.318309       0.767412       0.343434      -1.155541       0.011157       0.019231       0.007176       0.023363       0.024858      -0.044429       0.028775      -0.023294      -0.182835      -0.090807       0.032880       0.057927             10.225191       7.259757       4.105551      -1.141855      15.040852      -4.663593       8.374962           0.000001
          205              O      16.037452      12.513083       0.589871      -0.560344      34.399937 0.46883148E+03  0.10865733E+05                                 8.296835                            6.560982       0.495517       2.215900                    0.998640      26.819191      68.691873       0.767559       0.344312      -1.153645       0.011420       0.000151      -0.019841       0.022893      -0.003521      -0.071168       0.000543      -0.064668       0.010072      -0.088958       0.030466       0.058492              9.932757      15.285012      -0.229838      -5.274210       5.024721       0.080419       9.488539           0.000000
          206              O      14.051265       0.785433       7.005908      -0.553231      35.823347 0.49788144E+03  0.11725781E+05                                 8.568176                            6.826638       0.490124       2.221878                    0.997666      26.857257      69.577036       0.740920       0.351010      -1.146923      -0.012878       0.004426      -0.018557       0.023017       0.038720       0.024012      -0.030385       0.071887       0.117026      -0.083831       0.029208       0.054623             10.153192       7.529453       0.753257       4.400921       8.290921       2.984332      14.639202           0.000001
          207              O      12.387110      15.105159       0.934636      -0.555123      35.255443 0.46658313E+03  0.10795430E+05                                 8.450419                            6.540991       0.510251       2.223251                    0.998653      26.678155      68.165678       0.769850       0.343866      -1.154575       0.014563      -0.003406       0.014987       0.021173       0.043053       0.023271      -0.027004       0.077696       0.119492      -0.087140       0.032240       0.054899             10.542814       7.357388       1.254920       4.461931       8.203307       4.798874      16.067748          -0.000000
          208              O      12.469998       1.878313       5.901045      -0.554184      34.987822 0.47484492E+03  0.11035203E+05                                 8.378605                            6.604999       0.496753       2.217961                    0.998614      26.731122      68.458112       0.764985       0.344528      -1.153988       0.013733      -0.016890       0.004837       0.022300      -0.026296      -0.043511      -0.027163      -0.018416      -0.171347      -0.087057       0.030501       0.056556              9.990166       7.264227      -4.329176      -0.657037      15.435816       3.081260       7.270455           0.000001
          209              O      13.966820      14.009522       2.039679      -0.555760      34.814929 0.46509310E+03  0.10750660E+05                                 8.364932                            6.525776       0.518135       2.225236                    0.998710      26.674692      68.089189       0.771712       0.343365      -1.155178      -0.012550       0.016079      -0.002617       0.020564      -0.025821      -0.044397      -0.028855      -0.021263      -0.170166      -0.088311       0.032018       0.056293             10.298318       7.115418      -4.180898      -1.094670      15.720308       4.713678       8.059227          -0.000000
          210              O      10.381196       3.342225       7.353546      -0.563186      34.894018 0.47517934E+03  0.11049097E+05                                 8.377683                            6.607239       0.488919       2.212392                    0.998644      26.886458      68.960149       0.764580       0.344519      -1.153560      -0.010383       0.001420       0.021136       0.023591      -0.004605      -0.070388      -0.000524      -0.063917       0.008930      -0.088074       0.030389       0.057684             10.086591      15.741225       0.176664      -5.246783       5.038102      -0.245043       9.480444           0.000001
          211              O      12.377074       9.959599      16.000678      -0.557936      35.870904 0.49676309E+03  0.11691689E+05                                 8.570857                            6.810828       0.511670       2.226148                    0.998196      26.910790      69.669680       0.743184       0.350172      -1.147723       0.012624       0.006900      -0.018135       0.023149      -0.038515      -0.023475      -0.027730       0.079781       0.113692      -0.084233       0.029849       0.054383             10.167231       7.674057      -0.776436      -4.565524       8.253551       3.099190      14.574085           0.000001
          212              O      14.040709       5.905816       9.927790      -0.555628      35.278044 0.46670234E+03  0.10799274E+05                                 8.455253                            6.543077       0.514858       2.224808                    0.998725      26.674518      68.167991       0.769478       0.343998      -1.154423      -0.014114      -0.002854       0.014949       0.020756      -0.044012      -0.024642      -0.026786       0.076470       0.119196      -0.087638       0.031682       0.055956             10.556741       7.322725      -1.201808      -4.410994       8.185713       4.784284      16.161786          -0.000000
          213              O      13.959379      11.048987      14.893301      -0.555727      34.924598 0.47500639E+03  0.11039393E+05                                 8.365909                            6.605044       0.495008       2.217600                    0.998646      26.733387      68.455123       0.765204       0.344416      -1.154135      -0.012265      -0.015134       0.005492       0.020239       0.025751       0.043747      -0.027670      -0.019539      -0.167240      -0.086562       0.031079       0.055484              9.966931       7.227014       4.252649       0.595457      15.458491       3.067578       7.215288           0.000001
          214              O      12.458404       4.808526      11.027266      -0.554249      34.792780 0.46359488E+03  0.10706522E+05                                 8.359111                            6.512406       0.521304       2.226952                    0.998696      26.648390      67.973910       0.773073       0.343064      -1.155525       0.013426       0.016725      -0.003528       0.021735       0.025166       0.044407      -0.028537      -0.021407      -0.171350      -0.088258       0.032344       0.055914             10.307531       7.180622       4.240054       1.166581      15.634727       4.752200       8.107246          -0.000000
          215              O      16.038317      12.537892      16.333592      -0.563381      34.529405 0.47421016E+03  0.11020505E+05                                 8.310357                            6.598670       0.494993       2.214475                    0.998653      26.881927      68.920837       0.765424       0.344329      -1.153764       0.011131       0.001194       0.021478       0.024221       0.004408       0.071896      -0.000422      -0.065325       0.009463      -0.089946       0.031000       0.058946              9.901935      15.254357      -0.164460       5.101981       4.994183      -0.231353       9.457265           0.000001
          216              O      14.043478       0.782125       9.930842      -0.554306      35.653496 0.50912347E+03  0.12056784E+05                                 8.528728                            6.909266       0.410485       2.194407                    0.997791      26.926544      69.932231       0.735573       0.351619      -1.146510      -0.010890       0.000027       0.017997       0.021035       0.039719      -0.022363       0.028522       0.076099       0.111346      -0.083764       0.031398       0.052366             10.015744       7.567800       0.845810      -4.184416       8.642411      -3.599149      13.837020           0.000001
          217              O      12.382957      15.092479      15.970870      -0.556018      35.477777 0.46606405E+03  0.10780565E+05                                 8.477070                            6.532545       0.485377       2.214207                    0.998590      26.700131      68.215798       0.771187       0.343361      -1.154985       0.015654      -0.002033      -0.014751       0.021605       0.042439      -0.022531       0.026934       0.079469       0.121856      -0.087361       0.032441       0.054921             10.543581       7.431230       1.149256      -4.507477       7.800836      -4.454482      16.398677          -0.000000
          218              O      12.452174       1.867103      11.024214      -0.557455      34.637731 0.46518923E+03  0.10756401E+05                                 8.319569                            6.528162       0.508678       2.221526                    0.998656      26.710931      68.254248       0.771055       0.343545      -1.154709       0.011976      -0.016086      -0.002723       0.020239      -0.024129       0.043889       0.028921      -0.023652      -0.177497      -0.089213       0.032731       0.056481              9.985673       7.275030      -4.349229       0.763113      15.673758      -3.416467       7.008231           0.000000
          219              O      13.962667      13.995739      14.871035      -0.558590      35.096141 0.47629052E+03  0.11072297E+05                                 8.395002                            6.606482       0.526716       2.226463                    0.998797      26.747105      68.410611       0.766727       0.343637      -1.155249      -0.010677       0.018319       0.006164       0.022081      -0.024114       0.042036       0.028178      -0.023851      -0.181132      -0.088322       0.031187       0.057135             10.205109       7.261824      -4.110481       1.132502      14.982421      -4.653896       8.371082           0.000001
          220              O      10.379465       3.326237       9.565966      -0.561552      34.731552 0.47178935E+03  0.10951315E+05                                 8.357845                            6.584132       0.492526       2.214497                    0.998642      26.842667      68.801915       0.765787       0.344572      -1.153446      -0.010230       0.000186      -0.019050       0.021624       0.002335       0.069662      -0.000324      -0.064558       0.011993      -0.087419       0.030266       0.057152             10.090390      15.727388       0.183016       5.352917       5.063764       0.075790       9.480018           0.000000
          221              O      13.166496      12.532379      17.442944      -1.067028      54.064914 0.11653454E+04  0.33748459E+05                                10.605682                            9.817135       0.108872       1.956252                    0.999186      36.746094     103.557533       0.681963       0.310132      -1.189943       0.001462       0.000209       0.000901       0.001731       0.000734      -0.000479       0.000668      -0.004016      -0.001448      -0.002118      -0.000375       0.002493             11.911949      11.734231       0.266294      -0.095086      12.377005      -0.170373      11.624611           0.000001
          222              O      10.288272      11.432332      17.466467      -0.563065      35.654539 0.47414706E+03  0.11015352E+05                                 8.490870                            6.592977       0.536990       2.227862                    0.998879      26.861314      68.788727       0.766901       0.343781      -1.154572      -0.009495       0.022390       0.002764       0.024477      -0.072636      -0.004286       0.001203      -0.042565       0.100112      -0.092433       0.032950       0.059483             10.429257      16.006105      -5.587708       0.115813      10.279011      -0.258803       5.002656           0.000001
          223              O      10.294501      13.645474      17.417805      -0.560543      35.373386 0.46644425E+03  0.10799868E+05                                 8.475671                            6.546384       0.496049       2.214326                    0.998629      26.871572      68.860147       0.767808       0.344536      -1.153110      -0.010361      -0.020498       0.001102       0.022995       0.074323       0.003918       0.000496      -0.039613       0.095714      -0.092932       0.031704       0.061229             10.485832      16.055465       5.845967       0.066897      10.217139      -0.081111       5.184893          -0.000000
          224              O      13.253536       3.344982       8.464694      -1.069802      54.215052 0.11681479E+04  0.33848951E+05                                10.621768                            9.826267       0.097435       1.952594                    0.999190      36.793016     103.709515       0.681943       0.309963      -1.190139      -0.001132      -0.000890       0.000867       0.001681      -0.002238       0.001108       0.000471      -0.003818      -0.002554      -0.003147      -0.000221       0.003368             11.943920      11.754668      -0.283192       0.082487      12.455869      -0.178805      11.621223           0.000001
          225              O      16.130030       2.242729       8.493784      -0.561465      35.309927 0.47270024E+03  0.10964853E+05                                 8.411880                            6.568373       0.548041       2.231778                    0.998914      26.758997      68.300901       0.771486       0.342264      -1.156745       0.008769       0.019403       0.002930       0.021493       0.072276       0.002565       0.000538      -0.041317       0.102039      -0.092200       0.033876       0.058324             10.260110      15.706567       5.415677      -0.153876      10.073208      -0.250557       5.000557           0.000001
          226              O      16.127435       4.456055       8.441171      -0.561707      35.214412 0.46431564E+03  0.10737974E+05                                 8.443743                            6.527811       0.490065       2.212466                    0.998561      26.882567      68.841150       0.769563       0.344154      -1.153465       0.009161      -0.019663       0.001151       0.021722      -0.074076      -0.004534       0.001262      -0.040775       0.098491      -0.093309       0.032392       0.060917             10.391005      15.678593      -5.856955      -0.118102      10.314935      -0.054749       5.179489          -0.000000
          227              O       4.918920       8.414461       1.948639      -0.557254      35.896460 0.49720803E+03  0.11706029E+05                                 8.578670                            6.816880       0.505670       2.224387                    0.998155      26.914459      69.714991       0.742284       0.350481      -1.147348      -0.012911      -0.006629       0.018925       0.023849      -0.038958      -0.023610      -0.027429       0.080535       0.115356      -0.084870       0.029959       0.054911             10.177479       7.681951      -0.780427      -4.575709       8.269517       3.092175      14.580968           0.000001
          228              O       3.259784      12.471919       8.018475      -0.555827      35.293683 0.46691003E+03  0.10805216E+05                                 8.458210                            6.544670       0.517259       2.225367                    0.998677      26.678381      68.180079       0.769365       0.344012      -1.154418       0.014256       0.002428      -0.014879       0.020748      -0.044160      -0.024740      -0.026232       0.076625       0.117337      -0.087314       0.031508       0.055806             10.563815       7.325009      -1.212122      -4.412090       8.210912       4.807327      16.155525          -0.000000
          229              O       3.338692       7.321764       3.055658      -0.554637      34.865671 0.47428048E+03  0.11018573E+05                                 8.356975                            6.600514       0.499558       2.219400                    0.998699      26.721890      68.418779       0.765358       0.344470      -1.154062       0.013282       0.016818      -0.005160       0.022043       0.026419       0.044101      -0.027680      -0.020013      -0.169610      -0.087493       0.030894       0.056599              9.951685       7.205155       4.236558       0.588193      15.445124       3.052368       7.204776           0.000001
          230              O       4.843820      13.566269       6.917023      -0.554019      34.777923 0.46344278E+03  0.10702018E+05                                 8.357586                            6.511825       0.513391       2.224879                    0.998688      26.639450      67.945615       0.773029       0.343116      -1.155494      -0.013501      -0.016147       0.003575       0.021350       0.025897       0.043660      -0.028199      -0.022090      -0.172759      -0.088046       0.031095       0.056951             10.306693       7.189135       4.251884       1.171408      15.624485       4.751279       8.106458          -0.000000
          231              O       1.264079       5.825877       1.614469      -0.563087      34.530848 0.47432449E+03  0.11024296E+05                                 8.311247                            6.600524       0.497722       2.215013                    0.998684      26.882714      68.935979       0.765100       0.344439      -1.153623      -0.011609      -0.001346      -0.021444       0.024422       0.004004       0.071278       0.000479      -0.066752       0.008121      -0.089775       0.031783       0.057992              9.899262      15.253742      -0.130194       5.091780       4.994600      -0.218081       9.449445           0.000001
          232              O       3.264456      17.594324       8.008779      -0.554744      35.664106 0.50893813E+03  0.12050603E+05                                 8.527829                            6.906023       0.404833       2.192703                    0.997671      26.925210      69.910399       0.736105       0.351417      -1.146741       0.009190       0.000421      -0.017413       0.019694       0.040433      -0.020977       0.028112       0.075825       0.112280      -0.083796       0.032579       0.051216             10.016307       7.581742       0.845690      -4.194877       8.635785      -3.590525      13.831392           0.000001
          233              O       4.925323       3.281765       1.970008      -0.557709      35.505527 0.46624204E+03  0.10786234E+05                                 8.482882                            6.534441       0.483178       2.213135                    0.998679      26.717394      68.275635       0.770923       0.343429      -1.154871      -0.014691       0.002033       0.014584       0.020801       0.043030      -0.022882       0.027273       0.079109       0.123018      -0.088054       0.032646       0.055408             10.558537       7.429881       1.147905      -4.502903       7.804892      -4.466860      16.440837          -0.000000
          234              O       4.857317      16.508610       6.918101      -0.557095      34.607740 0.46479661E+03  0.10744969E+05                                 8.313907                            6.524794       0.504377       2.220206                    0.998696      26.710038      68.242734       0.771368       0.343480      -1.154772      -0.012186       0.015266       0.002905       0.019748      -0.024054       0.044346       0.028460      -0.023776      -0.176955      -0.089207       0.032873       0.056334              9.977710       7.267559      -4.334199       0.755067      15.669720      -3.407433       6.995851           0.000000
          235              O       3.345786       4.376115       3.072357      -0.558064      35.103231 0.47604089E+03  0.11065261E+05                                 8.397394                            6.605519       0.521666       2.225260                    0.998873      26.734891      68.379953       0.766633       0.343717      -1.155159       0.010213      -0.018518      -0.006749       0.022199      -0.023980       0.041944       0.027810      -0.024170      -0.181728      -0.088202       0.031021       0.057181             10.213067       7.283052      -4.131220       1.144864      14.983199      -4.660911       8.372950           0.000001
          236              O       6.924835      15.047271       8.377785      -0.560639      34.615008 0.47027006E+03  0.10907952E+05                                 8.339019                            6.573215       0.497638       2.215998                    0.998608      26.835693      68.772995       0.766427       0.344540      -1.153398       0.011100       0.000237       0.020244       0.023089       0.003389       0.070952       0.000361      -0.065079       0.014940      -0.088795       0.029912       0.058882             10.062168      15.661610       0.190938       5.346706       5.054527       0.077139       9.470368           0.000000
          237              O       4.930687       8.400494      16.982539      -0.554927      35.613366 0.50579488E+03  0.11954777E+05                                 8.513346                            6.875555       0.469167       2.212983                    0.998037      26.897283      69.720857       0.739378       0.350487      -1.147775      -0.013239      -0.002357      -0.019956       0.024064      -0.041306       0.022443       0.027537       0.074552       0.112719      -0.084138       0.031719       0.052419              9.992045       7.637289      -0.731498       4.236195       8.505624      -3.559246      13.833222           0.000001
          238              O       3.260649      12.465854      10.941255      -0.555198      35.314693 0.46410160E+03  0.10723997E+05                                 8.450972                            6.518254       0.493099       2.216761                    0.998545      26.680399      68.132906       0.772114       0.343306      -1.155015       0.016395       0.001949       0.015679       0.022769      -0.042901       0.023154       0.026816       0.081444       0.125595      -0.088871       0.032393       0.056478             10.510244       7.425801      -1.153768       4.482865       7.827149      -4.463830      16.277780          -0.000000
          239              O       3.333846       7.316251      15.896710      -0.555828      34.543935 0.46472310E+03  0.10744022E+05                                 8.309301                            6.527553       0.511321       2.222672                    0.998727      26.703349      68.252459       0.770541       0.343825      -1.154356       0.013950       0.017072       0.003176       0.022274       0.025424      -0.043789       0.029211      -0.023902      -0.180747      -0.090264       0.032026       0.058238              9.970484       7.276241       4.325703      -0.751089      15.615720      -3.439876       7.019491           0.000000
          240              O       4.846415      13.555059      12.039833      -0.558226      35.163546 0.47617448E+03  0.11067472E+05                                 8.403482                            6.602375       0.541600       2.231281                    0.998813      26.738307      68.352209       0.767641       0.343293      -1.155689      -0.011592      -0.019579      -0.007522       0.023965       0.024534      -0.043688       0.029917      -0.022717      -0.182741      -0.090692       0.033158       0.057535             10.229542       7.274647       4.120342      -1.150257      15.037106      -4.665597       8.376872           0.000001
          241              O       1.264425       5.851053      17.358189      -0.559835      34.427495 0.46941176E+03  0.10882739E+05                                 8.302737                            6.566467       0.493765       2.215344                    0.998668      26.825075      68.722156       0.766975       0.344462      -1.153499      -0.012410       0.000151       0.021131       0.024506      -0.004013      -0.071523       0.000034      -0.065407       0.012970      -0.089513       0.030413       0.059100              9.939587      15.290544      -0.173437      -5.276848       5.024536       0.052209       9.503680           0.000000
          242              O       3.259957      17.598918      10.929403      -0.554567      35.784528 0.49739330E+03  0.11711785E+05                                 8.562136                            6.823198       0.488805       2.221331                    0.997647      26.864488      69.595588       0.741098       0.351000      -1.146894       0.011766      -0.004631       0.017506       0.021595       0.038403       0.023129      -0.030049       0.072068       0.115892      -0.083145       0.029505       0.053640             10.143779       7.533760       0.766676       4.418462       8.304235       2.985041      14.593342           0.000001
          243              O       4.922554       3.275333      17.004626      -0.554872      35.267908 0.46638365E+03  0.10789821E+05                                 8.453366                            6.539697       0.515245       2.224702                    0.998670      26.676834      68.162469       0.769896       0.343877      -1.154549      -0.014536       0.002732      -0.015012       0.021074       0.044417       0.024184      -0.026785       0.077921       0.119313      -0.088267       0.032470       0.055797             10.556098       7.335087       1.233393       4.450349       8.183248       4.789775      16.149959          -0.000000
          244              O       4.836206      16.502914      12.038217      -0.554474      34.951069 0.47445405E+03  0.11023925E+05                                 8.372914                            6.602395       0.498353       2.218617                    0.998629      26.730165      68.450376       0.765110       0.344540      -1.153970      -0.013593       0.017537      -0.004625       0.022665      -0.026355      -0.044397      -0.027507      -0.018036      -0.169953      -0.087578       0.031214       0.056364              9.980185       7.224369      -4.298808      -0.631773      15.464775       3.065190       7.251411           0.000000
          245              O       3.346306       4.374094      15.898326      -0.554947      34.790441 0.46473021E+03  0.10739802E+05                                 8.360451                            6.522671       0.518793       2.225682                    0.998661      26.663817      68.045878       0.772022       0.343306      -1.155268       0.012865      -0.016515       0.003913       0.021297      -0.025428      -0.043597      -0.029146      -0.021430      -0.170159      -0.087779       0.031826       0.055953             10.291929       7.134596      -4.206248      -1.128819      15.640932       4.728935       8.100260          -0.000000
          246              O       6.920336      15.029629      10.590205      -0.562627      34.829261 0.47434036E+03  0.11025459E+05                                 8.368001                            6.601730       0.492430       2.213582                    0.998589      26.887733      68.965688       0.764791       0.344554      -1.153453       0.010910      -0.001323      -0.021742       0.024362      -0.004596      -0.070870      -0.000601      -0.064807       0.006928      -0.088861       0.031172       0.057689             10.069863      15.712968       0.158655      -5.243768       5.031342      -0.241453       9.465280           0.000001
          247              O       4.136247       5.843518       0.502243      -1.068706      54.101369 0.11664044E+04  0.33785023E+05                                10.607284                            9.819038       0.105087       1.955197                    0.999201      36.764306     103.600135       0.682199       0.309970      -1.190160      -0.000564      -0.001108      -0.000771       0.001463      -0.000118      -0.000085       0.000305      -0.004651      -0.001588      -0.002068      -0.000555       0.002623             11.914647      11.732968       0.260625      -0.092920      12.377284      -0.172099      11.633689           0.000001
          248              O       7.013952       6.948344       0.484466      -0.563280      35.610121 0.47365356E+03  0.11000697E+05                                 8.483042                            6.588935       0.538662       2.228650                    0.998829      26.854395      68.754367       0.767266       0.343717      -1.154659       0.008146      -0.021659      -0.002588       0.023285      -0.072127      -0.004794       0.000975      -0.041932       0.097993      -0.091530       0.032245       0.059285             10.418630      15.975727      -5.586087       0.125217      10.281451      -0.257756       4.998712           0.000001
          249              O       7.008242       4.735202       0.526664      -0.561878      35.450058 0.46742336E+03  0.10828711E+05                                 8.488831                            6.554344       0.493461       2.213504                    0.998569      26.887019      68.929728       0.767115       0.344651      -1.152961       0.009539       0.018526      -0.001200       0.020872       0.072828       0.004000       0.000629      -0.038712       0.098811      -0.091887       0.032670       0.059217             10.503769      16.094920       5.851270       0.098643      10.223610      -0.060055       5.192777          -0.000000
          250              O       4.050071      15.033489       9.478159      -1.067823      54.148617 0.11663351E+04  0.33783305E+05                                10.613756                            9.819100       0.108680       1.955956                    0.999250      36.762470     103.603339       0.682144       0.309993      -1.190111       0.002206       0.001111      -0.001382       0.002830      -0.001220       0.002014       0.000547      -0.002510       0.001227      -0.003161       0.001362       0.001799             11.934385      11.748579      -0.283742       0.086906      12.449787      -0.174333      11.604787           0.000001
          251              O       1.175308      16.140703       9.446915      -0.560403      35.271705 0.47195219E+03  0.10943390E+05                                 8.407159                            6.563849       0.545744       2.231374                    0.998940      26.743734      68.253652       0.771617       0.342334      -1.156662      -0.008431      -0.020334      -0.003088       0.022228       0.072228       0.002512       0.001443      -0.041393       0.101600      -0.092078       0.033589       0.058490             10.255622      15.708385       5.412425      -0.163259      10.061553      -0.257004       4.996929           0.000001
          252              O       1.174616      13.927377       9.501682      -0.562354      35.193514 0.46387128E+03  0.10725149E+05                                 8.440441                            6.524282       0.483487       2.210572                    0.998543      26.879035      68.824316       0.769841       0.344111      -1.153498      -0.008938       0.019350      -0.001821       0.021392      -0.073295      -0.004125       0.000945      -0.040969       0.099159      -0.092689       0.032719       0.059969             10.389582      15.663198      -5.867448      -0.116542      10.328946      -0.055383       5.176601          -0.000000

******************************************************
Auxiliary information for the entire system
The total spin magnetic moment of the unit cell is   0.000037
The total net atomic charge of the unit cell is   0.000005
Accuracy of reproducing the electrostatic potential in the unit cell:
  The inner radius (bohr) =    5.0000
  The outer radius (bohr) =   12.0000
  Valid grid points have density less than (e/(bohr^3)) =    0.0001
  The number of valid grid points were=       404407
  The rms potential error without charges in kcal/mol is=      2.22511
  The rms potential error with partial charges in kcal/mol is=      0.66778
  The RRMSE value at monopole order=      0.30011
  The rms potential error with partial charges and cloud penetration in kcal/mol is=      0.66339
  The RRMSE value at monopole order with cloud penetration is=      0.29814
  The rms potential error with partial charges and atomic dipoles in kcal/mol is=      0.49425
  The RRMSE value at dipole order=      0.22213
  The rms potential error with partial charges, atomic dipoles and cloud penetration in kcal/mol is=      0.47928
  The RRMSE value at dipole order with cloud penetration=      0.21540

******************************************************
The electron densities and ab initio electrostatic potential were computed in VASP using the PBE functional and
projector augmented wave method. See the main text of the journal article for a description of computational details.
The atomic charges, dipoles, and quadrupoles were computed with the DDEC6 method as described in
(a) T. A. Manz and N. Gabaldon Limas, RSC Adv. 6 (2016) 47771-47801 DOI: 10.1039/c6ra04656h
(b) N. Gabaldon Limas and T. A. Manz, RSC Adv. 8 (2018) 2678-2707 DOI: 10.1039/c7ra11829e.
For each atom in the material, the electron cloud parameters were fit to the spherically averaged atom-in-material
electron density using radial positions for which this density was between 10^-4 and 10^-2 electrons per cubic bohr.
The polarizabilities, dispersion coefficients, and quantum Drude oscillator (QDO) parameters were fit using the MCLF method.
The magnetic structure of the system was optimized in VASP from the default ferromagnetic initial guess using spin polarization.
The atomic spin moments (ASMs) were computed on this optimized magnetic structure using the DDEC6 partition as inputs
to the method of T. A. Manz and D. S. Sholl, J. Chem. Theory Comput. 7 (2011) 4146-4164 DOI: 10.1021/ct200539n.
The RMSE and RRMSE were computed using a uniform grid with Ewald summation.
