# Supplementary material for: A collection of forcefield precursors for metal–organic frameworks
Source: RSC Adv. 2019 Nov 13;9(63):36492–507. doi: 10.1039/c9ra07327b (PMC9075174; doi:10.1039/c9ra07327b)
Supplement: RA-009-C9RA07327B-s4008 [file RA-009-C9RA07327B-s4008.xyz]

   44
jmolscript: load "" {1 1 1} spacegroup "x,y,z" unitcell [{      6.020000     0.000000     0.000000 }, {     -0.376007    12.766664     0.000000 }, {     -0.139888    -6.353165    11.525403 }]
Tm     4.320384     3.213837     9.470539     1.885847
Tm     1.183721     3.199662     2.054864     1.885847
H      3.947351     5.797722     1.852132     0.100920
H      0.158282    10.760198     0.904744     0.127717
H      3.607880     3.864050     5.936735     0.117374
H      1.556754     0.615777     9.673271     0.100920
H      5.345823    -4.346699    10.620659     0.127717
H      1.896225     2.549449     5.588668     0.117374
C      3.467483     6.024248     1.089151     0.088339
C      3.927374     7.054414     0.318101     0.095983
C      5.193826     7.825053     0.626982     0.579792
C      4.830485     6.419419    10.372863     0.076387
C     -0.070742    11.573691     0.515186     0.086277
C      4.070352     6.401325     9.069340     0.574874
C      0.459527     3.098594     6.876055     0.084958
C      4.492917     3.583686     5.884871     0.091711
C      1.253875     3.098705     8.138087     0.604697
C      2.036622     0.389251    10.436252     0.088339
C      1.576731    -0.640915    11.207302     0.095983
C      0.310279    -1.411554    10.898421     0.579792
C      0.673620    -0.005920     1.152540     0.076388
C      5.574847    -5.160192    11.010217     0.086278
C      1.433753     0.012174     2.456063     0.574874
C      5.044578     3.314905     4.649348     0.084959
C      1.011188     2.829813     5.640532     0.091712
C      4.250230     3.314794     3.387316     0.604697
N      2.370263     5.328999     0.805626    -0.321575
N      5.134239     5.221963    10.882286    -0.297866
N      5.202859     3.450039     7.014360    -0.259898
N      3.133842     1.084500    10.719777    -0.321575
N      0.369866     1.191536     0.643117    -0.297866
N      0.301246     2.963460     4.511043    -0.259898
O      5.327628     2.410068    11.355980    -0.688516
O     -0.144323     7.488006     1.599726    -0.522266
O      3.774241     5.277324     8.621001    -0.686722
O      3.748081     7.479447     8.572595    -0.501724
O      2.475470     2.790327     8.113884    -0.631031
O      0.627264     3.437208     9.184594    -0.605282
O      0.176477     4.003431     0.169423    -0.688516
O      5.648428    -1.074507     9.925677    -0.522266
O      1.729864     1.136175     2.904402    -0.686722
O      1.756024    -1.065948     2.952808    -0.501724
O      3.028635     3.623172     3.411519    -0.631031
O      4.876841     2.976291     2.340809    -0.605282

The following XYZ coordinates are in angstroms. Other properties are in atomic units.
The sperically averaged electron density of each atom fit to a function of the form exp(a - br)
eigen_1, eigen_2 and eigen_3 are the three eigenvalues of traceless quadrupole moment tensor
  atom number  atomic symbol              X              Y              Z     net charge C6 coefficient C8 coefficient C10 coefficient fluctuating dipole atomic polarizability isotropic forcefield polarizability              a              b squared Pearson coefficient          <r^3>          <r^4>         wp_QDO          m_QDO          q_QDO       dipole_x       dipole_y       dipole_z         dipole            Qxy            Qxz            Qyz     Q(x^2-y^2)  Q(3z^2 - R^2)        eigen_1        eigen_2        eigen_3 static polarizability      alpha(xx)      alpha(xy)      alpha(xz)      alpha(yy)      alpha(yz)      alpha(zz) atomic spin moment
            1             Tm       4.320384       3.213837       9.470539       1.885847     122.620427 0.27472190E+04  0.91232653E+05                                16.649864                           14.522482       2.362758       2.461293                    0.998539      72.310725     169.425691       0.640663       0.287885      -1.309965      -0.020040      -0.023252       0.000463       0.030699      -0.158383      -0.073779       0.168403       0.124266      -0.149878      -0.225759      -0.049586       0.275345             18.844606      20.142207       1.691037       0.363798      18.866291      -3.565945      17.525320          -0.000007
            2             Tm       1.183721       3.199662       2.054864       1.885847     122.620427 0.27472189E+04  0.91232653E+05                                16.649864                           14.522482       2.362758       2.461293                    0.998539      72.310726     169.425694       0.640663       0.287885      -1.309965       0.020040       0.023251      -0.000462       0.030699      -0.158383      -0.073778       0.168403       0.124266      -0.149877      -0.225759      -0.049586       0.275345             18.844606      20.142208       1.691037       0.363797      18.866290      -3.565945      17.525320          -0.000006
            3              H       3.947351       5.797722       1.852132       0.100920       1.321173 0.99423102E+01  0.10351364E+03                                 2.020907                            1.867809      -1.299130       2.262423                    0.993735       3.815933      11.161564       0.447082       1.315857      -0.700903       0.016946      -0.010403       0.036815       0.041842      -0.005458       0.004686      -0.003668      -0.005992       0.045808      -0.014035      -0.003048       0.017083              2.088543       2.005527      -0.146025       0.505732       1.852461      -0.465652       2.407642           0.000002
            4              H       0.158282      10.760198       0.904744       0.127717       1.109054 0.79989980E+01  0.78974535E+02                                 1.805099                            1.678610      -1.290929       2.283828                    0.995128       3.581989      10.245409       0.469634       1.320977      -0.699330       0.009854      -0.043681       0.018678       0.048518      -0.004028      -0.004077      -0.009590      -0.012025      -0.010362      -0.012663      -0.000715       0.013378              1.858431       1.461182      -0.121123       0.121961       2.541234      -0.198172       1.572878           0.000000
            5              H       3.607880       3.864050       5.936735       0.117374       1.229587 0.86466210E+01  0.86562139E+02                                 1.899104                            1.719641      -1.253808       2.297294                    0.994893       3.555038      10.054277       0.477050       1.282509      -0.708456      -0.039615       0.023605       0.005747       0.046472      -0.010535      -0.000472       0.002693       0.009145      -0.020848      -0.009595      -0.005523       0.015119              2.008939       2.833509      -0.225073      -0.091405       1.473417       0.061910       1.719892          -0.000000
            6              H       1.556754       0.615777       9.673271       0.100920       1.321174 0.99423118E+01  0.10351367E+03                                 2.020907                            1.867809      -1.299130       2.262423                    0.993735       3.815934      11.161571       0.447082       1.315858      -0.700902      -0.016946       0.010403      -0.036815       0.041842      -0.005458       0.004686      -0.003668      -0.005992       0.045808      -0.014035      -0.003048       0.017083              2.088544       2.005528      -0.146025       0.505732       1.852462      -0.465652       2.407643           0.000002
            7              H       5.345823      -4.346699      10.620659       0.127717       1.109053 0.79989886E+01  0.78974413E+02                                 1.805098                            1.678609      -1.290928       2.283829                    0.995128       3.581986      10.245396       0.469634       1.320977      -0.699330      -0.009854       0.043681      -0.018678       0.048518      -0.004028      -0.004077      -0.009590      -0.012025      -0.010361      -0.012663      -0.000715       0.013378              1.858430       1.461181      -0.121123       0.121961       2.541232      -0.198171       1.572876           0.000000
            8              H       1.896225       2.549449       5.588668       0.117374       1.229586 0.86466146E+01  0.86562044E+02                                 1.899102                            1.719640      -1.253808       2.297294                    0.994893       3.555036      10.054264       0.477051       1.282508      -0.708457       0.039615      -0.023605      -0.005747       0.046472      -0.010535      -0.000472       0.002693       0.009145      -0.020848      -0.009595      -0.005523       0.015119              2.008937       2.833506      -0.225073      -0.091405       1.473416       0.061910       1.719890          -0.000000
            9              C       3.467483       6.024248       1.089151       0.088339      27.069304 0.32967106E+03  0.73240421E+04                                 8.156937                            6.288737      -0.311622       1.930334                    0.997496      26.529227      77.245981       0.612857       0.449860      -1.030811      -0.048475      -0.025115      -0.018131       0.057526      -0.081869      -0.029753       0.067509      -0.012262       0.080228      -0.101313      -0.020202       0.121515              9.341621      10.772560       3.203635       1.260670       9.373887      -2.773949       7.878417          -0.000001
           10              C       3.927374       7.054414       0.318101       0.095983      33.368559 0.40773528E+03  0.94409033E+04                                 9.281775                            6.911828      -0.225294       1.948909                    0.999077      26.512033      75.838231       0.602049       0.439378      -1.049175      -0.059847      -0.012864      -0.042834       0.074713      -0.056476      -0.029156       0.059426      -0.016972      -0.005195      -0.065394      -0.033922       0.099316             11.175120      13.910786       5.385011       1.072876      11.657898      -2.706605       7.956675          -0.000003
           11              C       5.193826       7.825053       0.626982       0.579792      23.572085 0.25779388E+03  0.53903620E+04                                 7.602469                            5.732408      -0.190568       1.991276                    0.998825      22.781299      64.535716       0.612813       0.478005      -1.014409       0.067640       0.074137       0.002363       0.100384      -0.037629      -0.064864       0.078475      -0.027885      -0.057114      -0.092569      -0.030011       0.122581              8.832832       9.669092       2.604551       1.286273       9.618774      -2.542703       7.210630          -0.000005
           12              C       4.830485       6.419419      10.372863       0.076387      32.114615 0.39541013E+03  0.90224015E+04                                 8.796464                            6.650383       0.070215       2.036855                    0.999133      26.037837      72.273298       0.639963       0.419447      -1.068850       0.041099      -0.034120       0.046994       0.071146      -0.012849      -0.061908      -0.010082       0.101422      -0.033107      -0.061919      -0.031385       0.093304             10.253069       6.989931       1.173182       4.189794      11.999893       2.883250      11.769383          -0.000001
           13              C      -0.070742      11.573691       0.515186       0.086277      27.085195 0.33284054E+03  0.73548079E+04                                 8.007178                            6.214231      -0.047135       2.012633                    0.999107      25.878255      73.265357       0.637091       0.435081      -1.047562      -0.030194       0.002337      -0.054631       0.062463      -0.015168      -0.080304      -0.019719       0.082244      -0.026092      -0.080501      -0.022639       0.103140              9.117479       5.920145       1.021200       2.860813      12.102157       2.258797       9.330137          -0.000002
           14              C       4.070352       6.401325       9.069340       0.574874      22.922588 0.25174715E+03  0.52147897E+04                                 7.347618                            5.609573      -0.147168       2.005275                    0.999133      22.483780      62.685562       0.630823       0.468734      -1.022906      -0.036056      -0.035190      -0.082045       0.096279       0.007465      -0.077008       0.018856       0.174308       0.001441      -0.095353      -0.036693       0.132047              8.205066       5.617649       0.302864       2.614402      10.441371       1.214825       8.556179          -0.000003
           15              C       0.459527       3.098594       6.876055       0.084958      33.485732 0.36289228E+03  0.80848091E+04                                 8.995236                            6.328207       0.250954       2.108164                    0.999012      25.085549      68.253870       0.664353       0.413823      -1.075095      -0.050869       0.030197      -0.028882       0.065831       0.015432       0.007413      -0.001232      -0.128527      -0.204203      -0.069570      -0.030554       0.100125             11.341680      12.326187      -1.373765       2.396940       4.757519       0.720461      16.941332          -0.000001
           16              C       4.492917       3.583686       5.884871       0.091711      28.297069 0.31340049E+03  0.68025167E+04                                 8.161923                            5.969958       0.053916       2.051746                    0.999190      25.215790      70.102346       0.661701       0.426456      -1.055807       0.035770       0.018713       0.050942       0.064998       0.027828       0.007268       0.006702      -0.128189      -0.237656      -0.080222      -0.029605       0.109826              9.818737      11.089312      -1.354074       0.797910       4.467925       0.737368      13.898973          -0.000002
           17              C       1.253875       3.098705       8.138087       0.604697      24.871647 0.24682077E+03  0.50976424E+04                                 7.845090                            5.585507      -0.041045       2.050129                    0.999329      22.132486      62.015329       0.625668       0.473996      -1.018034       0.063758       0.022091       0.060168       0.090406       0.025854      -0.011502      -0.026084      -0.201823      -0.161384      -0.080179      -0.054847       0.135027              9.592716      12.506545      -1.298506       1.254661       4.591256       0.352380      11.680346          -0.000002
           18              C       2.036622       0.389251      10.436252       0.088339      27.069310 0.32967115E+03  0.73240448E+04                                 8.156940                            6.288739      -0.311624       1.930333                    0.997496      26.529231      77.246008       0.612856       0.449860      -1.030811       0.048475       0.025115       0.018131       0.057526      -0.081869      -0.029753       0.067509      -0.012262       0.080228      -0.101313      -0.020202       0.121515              9.341625      10.772564       3.203637       1.260670       9.373891      -2.773950       7.878419          -0.000001
           19              C       1.576731      -0.640915      11.207302       0.095983      33.368570 0.40773544E+03  0.94409079E+04                                 9.281778                            6.911829      -0.225295       1.948909                    0.999077      26.512039      75.838257       0.602049       0.439378      -1.049175       0.059847       0.012864       0.042834       0.074713      -0.056476      -0.029156       0.059426      -0.016972      -0.005195      -0.065394      -0.033922       0.099316             11.175123      13.910790       5.385012       1.072877      11.657902      -2.706606       7.956677          -0.000003
           20              C       0.310279      -1.411554      10.898421       0.579792      23.572081 0.25779382E+03  0.53903605E+04                                 7.602468                            5.732408      -0.190569       1.991276                    0.998825      22.781298      64.535714       0.612813       0.478006      -1.014408      -0.067640      -0.074137      -0.002363       0.100384      -0.037629      -0.064864       0.078475      -0.027885      -0.057115      -0.092569      -0.030011       0.122581              8.832831       9.669091       2.604551       1.286273       9.618773      -2.542703       7.210630          -0.000005
           21              C       0.673620      -0.005920       1.152540       0.076388      32.114617 0.39541013E+03  0.90224020E+04                                 8.796466                            6.650384       0.070214       2.036854                    0.999133      26.037837      72.273310       0.639963       0.419447      -1.068850      -0.041099       0.034120      -0.046994       0.071146      -0.012849      -0.061908      -0.010082       0.101422      -0.033107      -0.061919      -0.031385       0.093304             10.253072       6.989932       1.173183       4.189794      11.999898       2.883252      11.769385          -0.000001
           22              C       5.574847      -5.160192      11.010217       0.086278      27.085159 0.33284003E+03  0.73547933E+04                                 8.007169                            6.214224      -0.047132       2.012634                    0.999107      25.878233      73.265255       0.637091       0.435080      -1.047562       0.030194      -0.002337       0.054631       0.062463      -0.015168      -0.080304      -0.019720       0.082244      -0.026091      -0.080501      -0.022639       0.103140              9.117467       5.920137       1.021198       2.860808      12.102140       2.258792       9.330124          -0.000001
           23              C       1.433753       0.012174       2.456063       0.574874      22.922587 0.25174715E+03  0.52147893E+04                                 7.347618                            5.609572      -0.147166       2.005275                    0.999133      22.483777      62.685546       0.630823       0.468734      -1.022906       0.036056       0.035191       0.082045       0.096279       0.007465      -0.077008       0.018856       0.174307       0.001443      -0.095353      -0.036693       0.132046              8.205066       5.617648       0.302865       2.614402      10.441370       1.214826       8.556179          -0.000003
           24              C       5.044578       3.314905       4.649348       0.084959      33.485716 0.36289205E+03  0.80848029E+04                                 8.995233                            6.328205       0.250955       2.108164                    0.999012      25.085541      68.253845       0.664354       0.413823      -1.075095       0.050869      -0.030197       0.028882       0.065831       0.015432       0.007413      -0.001232      -0.128527      -0.204203      -0.069570      -0.030554       0.100125             11.341676      12.326181      -1.373764       2.396936       4.757518       0.720462      16.941329          -0.000001
           25              C       1.011188       2.829813       5.640532       0.091712      28.297021 0.31339991E+03  0.68025003E+04                                 8.161911                            5.969951       0.053919       2.051747                    0.999190      25.215766      70.102234       0.661702       0.426456      -1.055808      -0.035770      -0.018713      -0.050942       0.064998       0.027828       0.007268       0.006702      -0.128189      -0.237655      -0.080222      -0.029605       0.109826              9.818721      11.089296      -1.354072       0.797908       4.467919       0.737367      13.898947          -0.000002
           26              C       4.250230       3.314794       3.387316       0.604697      24.871649 0.24682079E+03  0.50976429E+04                                 7.845090                            5.585507      -0.041045       2.050129                    0.999329      22.132487      62.015332       0.625668       0.473996      -1.018034      -0.063758      -0.022091      -0.060168       0.090406       0.025854      -0.011502      -0.026084      -0.201823      -0.161384      -0.080179      -0.054848       0.135027              9.592716      12.506544      -1.298506       1.254660       4.591256       0.352380      11.680348          -0.000002
           27              N       2.370263       5.328999       0.805626      -0.321575      40.497450 0.58496511E+03  0.14527321E+05                                 9.739543                            7.756337       0.416970       2.112920                    0.999801      29.950638      83.065815       0.639493       0.385669      -1.106042       0.090314       0.190968      -0.132159       0.249182      -0.076807       0.047492       0.134521       0.128001       0.011115      -0.200732       0.088655       0.112077             11.096003      14.803479       3.620259       3.046721       9.786870      -1.786780       8.697659          -0.000001
           28              N       5.134239       5.221963      10.882286      -0.297866      37.488628 0.55388675E+03  0.13557463E+05                                 9.233998                            7.562544       0.262072       2.076507                    0.999546      29.122537      79.962237       0.646253       0.387210      -1.105884       0.099040       0.165359       0.099911       0.217106      -0.080684      -0.052911      -0.086853       0.147041       0.099153      -0.174758       0.074256       0.100503             10.153460       7.136811      -0.289260       3.363388      12.081591       0.656994      11.241977          -0.000003
           29              N       5.202859       3.450039       7.014360      -0.259898      39.817880 0.51060138E+03  0.12207929E+05                                 9.583747                            7.215837       0.339874       2.114895                    0.999629      27.933160      75.028433       0.669921       0.382404      -1.112828       0.073489       0.028371      -0.198968       0.213994       0.013850       0.084896      -0.011609      -0.069264      -0.414654      -0.173884       0.067329       0.106555             11.519600      14.729595      -1.942945       2.816722       5.429664       0.072956      14.399542          -0.000001
           30              N       3.133842       1.084500      10.719777      -0.321575      40.497446 0.58496502E+03  0.14527319E+05                                 9.739543                            7.756337       0.416971       2.112920                    0.999801      29.950635      83.065805       0.639493       0.385669      -1.106042      -0.090314      -0.190968       0.132159       0.249182      -0.076807       0.047492       0.134521       0.128001       0.011115      -0.200732       0.088655       0.112077             11.096002      14.803479       3.620260       3.046721       9.786870      -1.786779       8.697658          -0.000002
           31              N       0.369866       1.191536       0.643117      -0.297866      37.488630 0.55388682E+03  0.13557465E+05                                 9.233998                            7.562545       0.262071       2.076507                    0.999546      29.122538      79.962241       0.646253       0.387210      -1.105884      -0.099040      -0.165359      -0.099910       0.217106      -0.080685      -0.052911      -0.086853       0.147041       0.099153      -0.174758       0.074256       0.100503             10.153461       7.136811      -0.289260       3.363387      12.081596       0.656995      11.241976          -0.000003
           32              N       0.301246       2.963460       4.511043      -0.259898      39.817888 0.51060155E+03  0.12207934E+05                                 9.583747                            7.215838       0.339874       2.114895                    0.999629      27.933165      75.028443       0.669921       0.382404      -1.112828      -0.073489      -0.028371       0.198968       0.213994       0.013850       0.084896      -0.011609      -0.069265      -0.414654      -0.173884       0.067329       0.106555             11.519600      14.729595      -1.942945       2.816719       5.429664       0.072956      14.399542          -0.000001
           33              O       5.327628       2.410068      11.355980      -0.688516      51.225312 0.74183257E+03  0.19375747E+05                                11.082706                            8.559352      -0.022387       1.997802                    0.996487      30.757532      84.954576       0.633208       0.370346      -1.127380       0.079449      -0.019934       0.105742       0.133756      -0.002597      -0.059392      -0.007462      -0.069625       0.046608      -0.079996       0.026462       0.053535             13.269209       9.291857       3.442058      -1.641595      19.071071      -6.702177      11.444700          -0.000003
           34              O      -0.144323       7.488006       1.599726      -0.522266      26.152459 0.40336914E+03  0.90225287E+04                                 6.819880                            6.107464       0.857432       2.321994                    0.999329      26.762981      67.805427       0.789642       0.346777      -1.149174       0.003406       0.055434      -0.023114       0.060156      -0.096700      -0.005370       0.036643       0.000552       0.125213      -0.120678       0.027070       0.093607              7.111274       7.560181      -1.000782       2.458807       6.058951      -1.429284       7.714689          -0.000001
           35              O       3.774241       5.277324       8.621001      -0.686722      43.880675 0.65628356E+03  0.16602740E+05                                 9.867321                            7.960154       0.278899       2.090880                    0.998408      30.240323      81.857400       0.668706       0.362062      -1.135239      -0.028804       0.117183      -0.061839       0.135594       0.034242      -0.049018       0.036452       0.033969      -0.105023      -0.087134       0.023137       0.063997             11.298480       7.563800       2.184322       1.561899      16.543483       5.053103       9.788159          -0.000003
           36              O       3.748081       7.479447       8.572595      -0.501724      25.324273 0.37519117E+03  0.82396978E+04                                 6.637491                            5.856588       0.663426       2.257471                    0.999236      26.490098      66.449085       0.813541       0.342821      -1.152752      -0.000480      -0.031422      -0.010793       0.033227      -0.024121      -0.089947      -0.042177      -0.015552      -0.213312      -0.137366       0.056371       0.080995              6.804840       5.029133      -1.355314       0.895041       9.478373      -1.664880       5.907014          -0.000004
           37              O       2.475470       2.790327       8.113884      -0.631031      42.904607 0.59203437E+03  0.14604109E+05                                 9.798447                            7.594526       0.032561       2.040690                    0.995539      28.994727      77.633448       0.679661       0.365330      -1.132102      -0.064184       0.007308      -0.019188       0.067388       0.006452      -0.022634      -0.015653      -0.065064      -0.267917      -0.095263       0.015499       0.079765             11.676782      19.957559      -0.986412       1.383098       6.520389      -0.463762       8.552399           0.000002
           38              O       0.627264       3.437208       9.184594      -0.605282      43.582056 0.64668020E+03  0.16297139E+05                                 9.933211                            7.971925       0.179333       2.082713                    0.997548      29.154400      78.727600       0.659502       0.368526      -1.130399       0.080914       0.032403       0.017279       0.088857       0.014113      -0.079091      -0.009648      -0.147109       0.027399      -0.125092       0.045680       0.079412             11.569328      12.669649      -1.409041      -5.291235       7.089702       1.642462      14.948632          -0.000000
           39              O       0.176477       4.003431       0.169423      -0.688516      51.225310 0.74183251E+03  0.19375745E+05                                11.082705                            8.559351      -0.022387       1.997802                    0.996487      30.757532      84.954572       0.633208       0.370346      -1.127380      -0.079449       0.019934      -0.105742       0.133757      -0.002597      -0.059392      -0.007463      -0.069625       0.046607      -0.079996       0.026462       0.053534             13.269208       9.291856       3.442057      -1.641595      19.071069      -6.702178      11.444700          -0.000002
           40              O       5.648428      -1.074507       9.925677      -0.522266      26.152489 0.40336972E+03  0.90225453E+04                                 6.819887                            6.107470       0.857428       2.321993                    0.999329      26.762990      67.805471       0.789641       0.346777      -1.149174      -0.003406      -0.055434       0.023114       0.060156      -0.096700      -0.005371       0.036643       0.000551       0.125211      -0.120677       0.027070       0.093608              7.111281       7.560189      -1.000783       2.458810       6.058957      -1.429286       7.714696          -0.000001
           41              O       1.729864       1.136175       2.904402      -0.686722      43.880626 0.65628266E+03  0.16602711E+05                                 9.867313                            7.960147       0.278903       2.090881                    0.998408      30.240309      81.857336       0.668706       0.362062      -1.135239       0.028804      -0.117183       0.061840       0.135594       0.034242      -0.049018       0.036452       0.033970      -0.105022      -0.087134       0.023137       0.063997             11.298470       7.563793       2.184320       1.561898      16.543467       5.053099       9.788150          -0.000003
           42              O       1.756024      -1.065948       2.952808      -0.501724      25.324254 0.37519084E+03  0.82396887E+04                                 6.637488                            5.856585       0.663428       2.257472                    0.999236      26.490090      66.449054       0.813541       0.342821      -1.152752       0.000479       0.031422       0.010794       0.033228      -0.024121      -0.089947      -0.042177      -0.015553      -0.213308      -0.137365       0.056371       0.080994              6.804836       5.029130      -1.355313       0.895040       9.478366      -1.664879       5.907011          -0.000004
           43              O       3.028635       3.623172       3.411519      -0.631031      42.904611 0.59203444E+03  0.14604111E+05                                 9.798447                            7.594526       0.032560       2.040689                    0.995539      28.994730      77.633456       0.679661       0.365330      -1.132102       0.064184      -0.007308       0.019188       0.067388       0.006452      -0.022634      -0.015653      -0.065064      -0.267917      -0.095263       0.015499       0.079765             11.676782      19.957558      -0.986412       1.383099       6.520389      -0.463761       8.552400           0.000002
           44              O       4.876841       2.976291       2.340809      -0.605282      43.582062 0.64668031E+03  0.16297142E+05                                 9.933213                            7.971926       0.179332       2.082712                    0.997548      29.154402      78.727609       0.659502       0.368526      -1.130399      -0.080914      -0.032404      -0.017279       0.088857       0.014113      -0.079091      -0.009648      -0.147109       0.027399      -0.125092       0.045680       0.079412             11.569329      12.669651      -1.409041      -5.291236       7.089703       1.642463      14.948634          -0.000000

******************************************************
Auxiliary information for the entire system
The total spin magnetic moment of the unit cell is   -0.000073
The total net atomic charge of the unit cell is   -0.000004
Accuracy of reproducing the electrostatic potential in the unit cell:
  The inner radius (bohr) =    5.0000
  The outer radius (bohr) =   12.0000
  Valid grid points have density less than (e/(bohr^3)) =    0.0001
  The number of valid grid points were=        53744
  The rms potential error without charges in kcal/mol is=     11.26708
  The rms potential error with partial charges in kcal/mol is=      1.48178
  The RRMSE value at monopole order=      0.13151
  The rms potential error with partial charges and cloud penetration in kcal/mol is=      1.47694
  The RRMSE value at monopole order with cloud penetration is=      0.13108
  The rms potential error with partial charges and atomic dipoles in kcal/mol is=      0.63787
  The RRMSE value at dipole order=      0.05661
  The rms potential error with partial charges, atomic dipoles and cloud penetration in kcal/mol is=      0.61607
  The RRMSE value at dipole order with cloud penetration=      0.05468

******************************************************
The electron densities and ab initio electrostatic potential were computed in VASP using the PBE functional and
projector augmented wave method. See the main text of the journal article for a description of computational details.
The atomic charges, dipoles, and quadrupoles were computed with the DDEC6 method as described in
(a) T. A. Manz and N. Gabaldon Limas, RSC Adv. 6 (2016) 47771-47801 DOI: 10.1039/c6ra04656h
(b) N. Gabaldon Limas and T. A. Manz, RSC Adv. 8 (2018) 2678-2707 DOI: 10.1039/c7ra11829e.
For each atom in the material, the electron cloud parameters were fit to the spherically averaged atom-in-material
electron density using radial positions for which this density was between 10^-4 and 10^-2 electrons per cubic bohr.
The polarizabilities, dispersion coefficients, and quantum Drude oscillator (QDO) parameters were fit using the MCLF method.
The magnetic structure of the system was optimized in VASP from the default ferromagnetic initial guess using spin polarization.
The atomic spin moments (ASMs) were computed on this optimized magnetic structure using the DDEC6 partition as inputs
to the method of T. A. Manz and D. S. Sholl, J. Chem. Theory Comput. 7 (2011) 4146-4164 DOI: 10.1021/ct200539n.
The RMSE and RRMSE were computed using a uniform grid with Ewald summation.
