# Supplementary material for: A collection of forcefield precursors for metal–organic frameworks
Source: RSC Adv. 2019 Nov 13;9(63):36492–507. doi: 10.1039/c9ra07327b (PMC9075174; doi:10.1039/c9ra07327b)
Supplement: RA-009-C9RA07327B-s4009 [file RA-009-C9RA07327B-s4009.xyz]

  148
jmolscript: load "" {1 1 1} spacegroup "x,y,z" unitcell [{     14.071000     0.000000     0.000000 }, {      1.276015    15.211575     0.000000 }, {      1.129891     0.352282    15.305308 }]
Zn    14.337442    12.917615     9.190531     0.838489
Zn    11.435417    13.161535     9.398837     0.832423
Zn     2.139464     2.646242     6.114777     0.838489
Zn     5.041489     2.402322     5.906471     0.832423
H     14.851789    12.015949    13.496221     0.110270
H     13.845537    11.519893     0.469873     0.106920
H     10.395440    13.375074     0.772918     0.103996
H     10.384106    12.605271     2.883520     0.108983
H     11.274786    13.684451    13.817632     0.113038
H     10.607980    12.814053     5.147175     0.112878
H     14.579415    12.802668     4.718626     0.110994
H     14.358417    12.583097     2.448849     0.113343
H     13.878045     1.929442     9.411234     0.112762
H      9.877427     2.372732     9.438783     0.117111
H     10.148815     4.649518     9.421948     0.108554
H     14.133401     4.195684     9.398990     0.114176
H     14.076138     6.237355     8.353637     0.109904
H     14.369092     8.480816     8.342923     0.112137
H      2.517211    14.946956     9.255120     0.105312
H      2.569817    11.054619     9.400520     0.101715
H      4.846778    11.047570     9.490821     0.128137
H      4.752668    15.052275     9.204612     0.127480
H      6.960283    11.253209    10.230068     0.127920
H      6.845111    14.921730     8.555667     0.130022
H      9.187677    11.170352     9.934675     0.121010
H      9.105311    15.001353     8.644438     0.105700
H     10.921684     8.936938    10.315778     0.112784
H     10.648709     6.659054    10.350980     0.111984
H      1.625117     3.547908     1.809087     0.110270
H      2.631369     4.043964    14.835435     0.106920
H      6.081466     2.188783    14.532390     0.103996
H      6.092800     2.958586    12.421788     0.108983
H      5.202120     1.879406     1.487676     0.113038
H      5.868926     2.749804    10.158133     0.112878
H      1.897491     2.761189    10.586682     0.110994
H      2.118489     2.980760    12.856459     0.113343
H      2.598861    13.634415     5.894074     0.112762
H      6.599479    13.191125     5.866525     0.117111
H      6.328091    10.914339     5.883360     0.108554
H      2.343505    11.368173     5.906318     0.114176
H      2.400768     9.326502     6.951671     0.109904
H      2.107814     7.083041     6.962385     0.112138
H     13.959695     0.616901     6.050188     0.105312
H     13.907089     4.509238     5.904788     0.101715
H     11.630128     4.516287     5.814487     0.128137
H     11.724238     0.511582     6.100696     0.127480
H      9.516623     4.310648     5.075240     0.127920
H      9.631795     0.642127     6.749641     0.130022
H      7.289229     4.393505     5.370633     0.121010
H      7.371595     0.562504     6.660870     0.105700
H      5.555222     6.626919     4.989530     0.112784
H      5.828197     8.904803     4.954328     0.111984
C     12.967199    12.937218    11.886102     0.603331
C     13.050642    12.864803    13.366125    -0.019805
C     14.148175    12.348680    14.007418    -0.102737
C     13.116733    11.950665     0.085710    -0.151136
C     11.079278    13.011815     0.257129    -0.153116
C     12.793935    13.011228     6.708316     0.582731
C     12.630179    12.862230     5.191560    -0.041806
C     11.238507    12.650128     3.246256    -0.153274
C     12.059303    13.355385    14.192612    -0.101291
C     11.367287    12.780427     4.611489    -0.105190
C     13.727244    12.772882     4.349769    -0.105075
C     13.596223    12.637878     2.978413    -0.144885
C     12.339561    12.582927     2.375384     0.074887
C     12.181030    12.512424     0.898422     0.084957
C     11.680520     0.411826     9.366848     0.592303
C     11.866380     1.899089     9.414295    -0.033164
C     13.124381     2.473981     9.409703    -0.097916
C     10.733129     2.739014     9.425009    -0.109967
C     10.902013     4.103352     9.418887    -0.158843
C     13.273805     3.839874     9.405112    -0.142642
C     12.190398     4.711533     9.406642     0.068246
C     12.364021     6.174076     9.371440     0.077846
C     13.437297     6.774638     8.763819    -0.148956
C     13.604971     8.124827     8.737800    -0.102778
C     12.677253     8.966258     9.276547    -0.019516
C      3.000035    14.151638     9.265833     0.105894
C      3.019963    11.867733     9.369910     0.111224
C      4.392606    11.855065     9.414295    -0.183590
C      5.116306    13.062729     9.342360     0.109771
C      4.336810    14.223026     9.261242    -0.165130
C      6.585180    13.082821     9.356135     0.111348
C      7.392591    11.977424     9.839783    -0.172548
C      7.310515    14.190268     8.895445    -0.167162
C      8.715113    11.951042     9.751012     0.091326
C      8.662943    14.233565     8.926056     0.099444
C     12.831586    10.453070     9.238284     0.595126
C     11.557495     8.389218     9.914779    -0.104337
C     11.401676     7.025445     9.945389    -0.155486
C      3.509707     2.626639     3.419206     0.603331
C      3.426264     2.699054     1.939183    -0.019805
C      2.328731     3.215177     1.297890    -0.102737
C      3.360173     3.613192    15.219598    -0.151136
C      5.397628     2.552042    15.048179    -0.153116
C      3.682971     2.552629     8.596992     0.582731
C      3.846727     2.701627    10.113748    -0.041806
C      5.238399     2.913729    12.059052    -0.153274
C      4.417603     2.208472     1.112696    -0.101291
C      5.109619     2.783430    10.693819    -0.105190
C      2.749662     2.790975    10.955539    -0.105075
C      2.880683     2.925979    12.326895    -0.144886
C      4.137345     2.980930    12.929924     0.074887
C      4.295876     3.051433    14.406886     0.084957
C      4.796386    15.152031     5.938460     0.592303
C      4.610526    13.664768     5.891013    -0.033164
C      3.352525    13.089876     5.895605    -0.097916
C      5.743777    12.824843     5.880299    -0.109967
C      5.574893    11.460505     5.886421    -0.158843
C      3.203101    11.723983     5.900196    -0.142642
C      4.286508    10.852324     5.898666     0.068246
C      4.112885     9.389781     5.933868     0.077846
C      3.039609     8.789219     6.541489    -0.148956
C      2.871935     7.439030     6.567508    -0.102778
C      3.799653     6.597599     6.028761    -0.019516
C     13.476871     1.412219     6.039475     0.105893
C     13.456943     3.696124     5.935398     0.111224
C     12.084300     3.708792     5.891013    -0.183590
C     11.360600     2.501128     5.962948     0.109771
C     12.140096     1.340831     6.044066    -0.165130
C      9.891726     2.481036     5.949173     0.111348
C      9.084315     3.586433     5.465525    -0.172548
C      9.166391     1.373589     6.409863    -0.167162
C      7.761793     3.612815     5.554296     0.091326
C      7.813963     1.330292     6.379252     0.099444
C      3.645320     5.110787     6.067024     0.595126
C      4.919411     7.174639     5.390529    -0.104337
C      5.075230     8.538412     5.359919    -0.155487
N      2.307920    12.979283     9.285730    -0.189967
N      9.394371    13.145506     9.369910    -0.205039
N     14.168986     2.584574     6.019578    -0.189967
N      7.082535     2.418351     5.935398    -0.205039
O     11.770703    15.164018     9.301036    -0.559105
O     14.001992    14.921014     9.383684    -0.560592
O     13.987956    12.666164    11.212669    -0.562131
O     11.826774    13.230212    11.397863    -0.565878
O     11.790613    11.141107     9.457150    -0.563937
O     13.973174    10.924936     8.987277    -0.550184
O     11.726796    13.059877     7.367975    -0.565271
O     13.962137    13.074579     7.147579    -0.544020
O      4.706203     0.399839     6.004272    -0.559105
O      2.474914     0.642843     5.921624    -0.560592
O      2.488950     2.897693     4.092639    -0.562131
O      4.650132     2.333645     3.907445    -0.565878
O      4.686293     4.422750     5.848158    -0.563937
O      2.503732     4.638921     6.318031    -0.550184
O      4.750110     2.503980     7.937333    -0.565271
O      2.514769     2.489278     8.157729    -0.544020

The following XYZ coordinates are in angstroms. Other properties are in atomic units.
The sperically averaged electron density of each atom fit to a function of the form exp(a - br)
eigen_1, eigen_2 and eigen_3 are the three eigenvalues of traceless quadrupole moment tensor
  atom number  atomic symbol              X              Y              Z     net charge C6 coefficient C8 coefficient C10 coefficient fluctuating dipole atomic polarizability isotropic forcefield polarizability              a              b squared Pearson coefficient          <r^3>          <r^4>         wp_QDO          m_QDO          q_QDO       dipole_x       dipole_y       dipole_z         dipole            Qxy            Qxz            Qyz     Q(x^2-y^2)  Q(3z^2 - R^2)        eigen_1        eigen_2        eigen_3 static polarizability      alpha(xx)      alpha(xy)      alpha(xz)      alpha(yy)      alpha(yz)      alpha(zz) atomic spin moment
            1             Zn      14.337442      12.917615       9.190531       0.838489     105.847565 0.20176833E+04  0.65449781E+05                                18.562292                           14.940985       0.330925       1.956470                    0.996402      47.403265     130.803555       0.455108       0.414894      -1.133110       0.009824      -0.004126      -0.000372       0.010662       0.000695      -0.001432      -0.000322      -0.172721       0.119947      -0.106368       0.039992       0.066376             24.148769      26.064181       1.720610      -0.379334      23.891825      -0.610258      22.490302           0.000000
            2             Zn      11.435417      13.161535       9.398837       0.832423     111.052301 0.20640049E+04  0.67375345E+05                                19.035654                           15.000452       0.244716       1.926890                    0.996448      47.833588     132.677081       0.458972       0.408817      -1.136589      -0.014530      -0.004039       0.006774       0.016533       0.008175      -0.000287      -0.002999      -0.175194       0.112706      -0.106762       0.037285       0.069477             25.233467      27.851131      -0.103725       1.951903      24.288035      -1.202307      23.561237           0.000001
            3             Zn       2.139464       2.646242       6.114777       0.838489     105.847575 0.20176834E+04  0.65449785E+05                                18.562295                           14.940987       0.330925       1.956470                    0.996402      47.403269     130.803577       0.455108       0.414894      -1.133110      -0.009824       0.004126       0.000372       0.010662       0.000695      -0.001432      -0.000322      -0.172721       0.119947      -0.106368       0.039992       0.066376             24.148774      26.064185       1.720616      -0.379335      23.891831      -0.610259      22.490307           0.000000
            4             Zn       5.041489       2.402322       5.906471       0.832423     111.052304 0.20640049E+04  0.67375348E+05                                19.035654                           15.000452       0.244716       1.926890                    0.996448      47.833589     132.677083       0.458972       0.408817      -1.136589       0.014530       0.004039      -0.006774       0.016533       0.008175      -0.000287      -0.002999      -0.175194       0.112706      -0.106762       0.037285       0.069477             25.233467      27.851129      -0.103724       1.951903      24.288035      -1.202307      23.561238           0.000001
            5              H      14.851789      12.015949      13.496221       0.110270       1.196102 0.87564172E+01  0.86251720E+02                                 1.733369                            1.632710      -1.014935       2.392570                    0.998065       3.314625       8.728690       0.544681       1.141623      -0.743632       0.031076      -0.012912      -0.020807       0.039565      -0.012958      -0.001665       0.001424       0.020201      -0.003998      -0.015784      -0.001553       0.017337              1.777800       1.819681      -0.235173      -0.388556       1.448408       0.181054       2.065312           0.000001
            6              H      13.845537      11.519893       0.469873       0.106920       1.189312 0.87113769E+01  0.85577840E+02                                 1.719782                            1.624220      -0.871629       2.457348                    0.998965       3.282181       8.592339       0.549032       1.135623      -0.745653       0.026672      -0.019574       0.013339       0.035672      -0.015791      -0.000962      -0.000437       0.013193       0.014804      -0.019613       0.004935       0.014678              1.743784       1.812274      -0.305776       0.324473       1.509391      -0.128949       1.909688           0.000000
            7              H      10.395440      13.375074       0.772918       0.103996       1.185798 0.85970217E+01  0.84296600E+02                                 1.722212                            1.616643      -0.946139       2.420840                    0.998476       3.318990       8.721296       0.547940       1.140017      -0.743867      -0.027285       0.014440       0.017696       0.035583      -0.013583       0.000852       0.001755       0.021668       0.011901      -0.019520       0.004129       0.015391              1.768533       1.799817      -0.257899      -0.334887       1.423126       0.178570       2.082654           0.000001
            8              H      10.384106      12.605271       2.883520       0.108983       1.167195 0.85086990E+01  0.83278992E+02                                 1.711515                            1.614907      -0.934882       2.431014                    0.998615       3.288415       8.654652       0.544466       1.149379      -0.741781      -0.035205      -0.002066      -0.010761       0.036871       0.001204      -0.001429       0.002346       0.033091       0.014392      -0.019228       0.004845       0.014382              1.748236       2.069834       0.051601       0.293091       1.311650       0.026352       1.863223           0.000001
            9              H      11.274786      13.684451      13.817632       0.113038       1.200010 0.87522026E+01  0.86252277E+02                                 1.742219                            1.636688      -1.015742       2.395043                    0.998038       3.307719       8.729957       0.541511       1.147745      -0.742186      -0.033935       0.013882      -0.015133       0.039665      -0.012654      -0.000876       0.000062       0.022979      -0.006341      -0.016042      -0.002141       0.018182              1.785843       2.010735      -0.277345       0.371040       1.432921      -0.132003       1.913874           0.000002
           10              H      10.607980      12.814053       5.147175       0.112878       1.098906 0.78053555E+01  0.75158243E+02                                 1.673457                            1.567869      -0.951802       2.424358                    0.998676       3.292201       8.742794       0.538597       1.181023      -0.732905      -0.033621      -0.000950       0.021287       0.039805       0.000587      -0.003221       0.000788       0.031926      -0.005998      -0.015031      -0.002471       0.017501              1.742512       1.989565      -0.031475      -0.426881       1.336778       0.072294       1.901194           0.000001
           11              H      14.579415      12.802668       4.718626       0.110994       1.000396 0.68562828E+01  0.65027132E+02                                 1.670989                            1.540804      -1.051309       2.380790                    0.996736       3.523895       9.826291       0.497351       1.298486      -0.703486       0.035976       0.000256       0.013237       0.038335       0.000396       0.000079       0.000449       0.026819       0.000771      -0.013558       0.000271       0.013287              1.767163       2.231982      -0.006012       0.485609       1.315236       0.039260       1.754272           0.000001
           12              H      14.358417      12.583097       2.448849       0.113343       1.152934 0.84922810E+01  0.83082947E+02                                 1.699644                            1.616670      -0.884930       2.457879                    0.998958       3.257989       8.574359       0.542461       1.154117      -0.740976       0.032385      -0.001244      -0.018685       0.037409       0.000468      -0.001002       0.001339       0.031583       0.010662      -0.017662       0.003549       0.014113              1.717538       1.869549      -0.033036      -0.281125       1.310366       0.090021       1.972700           0.000001
           13              H      13.878045       1.929442       9.411234       0.112762       1.054122 0.74653045E+01  0.72610887E+02                                 1.755432                            1.628351      -1.212163       2.306346                    0.994759       3.661669      10.473724       0.472794       1.331925      -0.696283       0.031855      -0.021589       0.000761       0.038489      -0.006991       0.000737      -0.000753       0.007064      -0.027625      -0.009267      -0.003218       0.012485              1.863544       2.216580      -0.441367       0.066385       1.988596      -0.000700       1.385458           0.000001
           14              H       9.877427       2.372732       9.438783       0.117111       1.104944 0.79177401E+01  0.76923251E+02                                 1.714474                            1.606157      -1.020850       2.395226                    0.998060       3.366949       9.139363       0.515993       1.221816      -0.722838      -0.037502      -0.012220       0.004780       0.039731      -0.001802      -0.003418      -0.001792       0.021387      -0.046691      -0.016195      -0.002740       0.018935              1.800085       2.260604       0.411479      -0.009372       1.764921       0.013724       1.374730           0.000001
           15              H      10.148815       4.649518       9.421948       0.108554       1.156618 0.85019550E+01  0.83402583E+02                                 1.717519                            1.627679      -0.901958       2.445597                    0.998773       3.312529       8.798865       0.534312       1.168558      -0.736894      -0.032459       0.018242       0.001372       0.037259       0.000136      -0.001288      -0.000343       0.010599      -0.056011      -0.018725       0.004038       0.014687              1.758531       1.971024      -0.319822      -0.017036       1.974715       0.070473       1.329852           0.000002
           16              H      14.133401       4.195684       9.398990       0.114176       1.090256 0.79516210E+01  0.78176754E+02                                 1.770294                            1.664211      -1.001289       2.405477                    0.997477       3.542154      10.020478       0.476971       1.306148      -0.703221       0.035275       0.012008      -0.000331       0.037265       0.004143       0.000185       0.000771       0.006584      -0.041052      -0.013718       0.001575       0.012143              1.842856       2.270792       0.241142       0.060230       1.864649      -0.037121       1.393127           0.000001
           17              H      14.076138       6.237355       8.353637       0.109904       1.073041 0.75699012E+01  0.73361347E+02                                 1.732729                            1.607687      -1.005040       2.399742                    0.997334       3.521838       9.824640       0.493611       1.280395      -0.708203       0.025325      -0.018472      -0.014134       0.034385      -0.001583      -0.010107       0.001874      -0.002253      -0.024423      -0.014160       0.004117       0.010043              1.815873       1.811901      -0.314395      -0.320423       2.129560       0.231424       1.506160           0.000001
           18              H      14.369092       8.480816       8.342923       0.112137       1.061296 0.73882460E+01  0.71019088E+02                                 1.704795                            1.575734      -1.024722       2.393598                    0.996906       3.480914       9.605258       0.505611       1.260247      -0.712502       0.031409       0.011921      -0.014936       0.036766      -0.000274      -0.011420      -0.002113       0.010412      -0.017832      -0.012685      -0.001896       0.014581              1.780740       2.047486       0.346311      -0.407438       1.819826      -0.138761       1.474908           0.000001
           19              H       2.517211      14.946956       9.255120       0.105312       1.043911 0.72089565E+01  0.69417149E+02                                 1.743631                            1.599849      -0.988196       2.413186                    0.997958       3.540359      10.033221       0.477744       1.331425      -0.697257      -0.020142       0.042027      -0.000465       0.046606      -0.002443      -0.000018       0.000365      -0.015856      -0.030909      -0.010309      -0.003144       0.013453              1.856992       2.014330      -0.540534      -0.002340       2.210336       0.015610       1.346311           0.000001
           20              H       2.569817      11.054619       9.400520       0.101715       1.241426 0.87865088E+01  0.87415777E+02                                 1.852079                            1.691261      -0.851026       2.477573                    0.999289       3.366940       9.180161       0.504308       1.220777      -0.724636      -0.020751      -0.042849       0.003183       0.047715      -0.001461      -0.000498      -0.005051      -0.016609      -0.043348      -0.015315      -0.001148       0.016463              1.967582       2.052362       0.597798      -0.044427       2.400217       0.006916       1.450166           0.000001
           21              H       4.846778      11.047570       9.490821       0.128137       1.093393 0.79969865E+01  0.77299892E+02                                 1.661603                            1.586503      -0.845611       2.487544                    0.999417       3.184556       8.411927       0.536867       1.180285      -0.734650       0.014981      -0.033599       0.002024       0.036843      -0.001893       0.000440      -0.003758      -0.012134      -0.049995      -0.017116       0.001978       0.015138              1.690408       1.793776      -0.289562       0.072545       1.948032      -0.045146       1.329417           0.000001
           22              H       4.752668      15.052275       9.204612       0.127480       0.936659 0.66800919E+01  0.63832083E+02                                 1.686956                            1.592368      -1.264727       2.294319                    0.993944       3.672218      10.758995       0.450312       1.423429      -0.677959       0.014771       0.030946      -0.005930       0.034800       0.002396      -0.000507      -0.004204       0.000897      -0.030658      -0.011326       0.003215       0.008111              1.754978       1.777599       0.336375      -0.027475       2.148002       0.004007       1.339334           0.000001
           23              H       6.960283      11.253209      10.230068       0.127920       1.030265 0.73177989E+01  0.68635578E+02                                 1.546172                            1.476015      -0.818035       2.500234                    0.999522       3.042746       7.714543       0.584931       1.116432      -0.750873      -0.012560      -0.027530       0.020341       0.036461      -0.000837      -0.003933      -0.012220      -0.004249      -0.027090      -0.016499       0.003052       0.013447              1.567571       1.698197       0.247778      -0.106258       1.658071      -0.237689       1.346444           0.000000
           24              H       6.845111      14.921730       8.555667       0.130022       0.914425 0.64514474E+01  0.61212901E+02                                 1.668569                            1.570563      -1.281617       2.284820                    0.994279       3.691803      10.835958       0.450231       1.433788      -0.675625      -0.016639       0.028967      -0.014304       0.036339      -0.000692       0.000554      -0.006488       0.002155      -0.037870      -0.014736       0.006538       0.008198              1.744176       1.941508      -0.329202       0.144649       1.847666      -0.224333       1.443354           0.000001
           25              H       9.187677      11.170352       9.934675       0.121010       1.096410 0.73457838E+01  0.69747175E+02                                 1.684265                            1.527881      -0.902347       2.463733                    0.999140       3.206330       8.486632       0.541309       1.191715      -0.730426       0.018188      -0.043890       0.008578       0.048278       0.001814      -0.001244      -0.010208      -0.017571      -0.037910      -0.016016      -0.002650       0.018667              1.799990       2.018958      -0.598345       0.125229       2.056678      -0.172248       1.324333           0.000001
           26              H       9.105311      15.001353       8.644438       0.105700       1.094307 0.74985717E+01  0.72769709E+02                                 1.784196                            1.620072      -1.029573       2.394594                    0.997251       3.551304      10.035380       0.480854       1.312566      -0.701198       0.019355       0.039472      -0.012536       0.045715      -0.000183      -0.002173      -0.005158      -0.005757      -0.027534      -0.011007       0.002046       0.008961              1.908538       2.063612       0.531520      -0.200660       2.115136      -0.347730       1.546866           0.000001
           27              H      10.921684       8.936938      10.315778       0.112784       1.155280 0.81565111E+01  0.79093528E+02                                 1.707800                            1.584828      -0.961639       2.419839                    0.998659       3.271177       8.605150       0.546989       1.154759      -0.739972      -0.026756       0.021309       0.019642       0.039443      -0.001316      -0.014619       0.004742       0.009490      -0.021033      -0.016630      -0.001168       0.017797              1.789371       1.784366      -0.422547      -0.256268       2.115884       0.234232       1.467862           0.000001
           28              H      10.648709       6.659054      10.350980       0.111984       1.165623 0.84610332E+01  0.82547309E+02                                 1.698925                            1.601894      -0.872147       2.460248                    0.999055       3.253741       8.499482       0.552015       1.137301      -0.745085      -0.030160      -0.011916       0.017528       0.036862      -0.001055      -0.015092       0.001463       0.002271      -0.032051      -0.019487       0.003989       0.015498              1.736020       1.878516       0.307138      -0.299849       1.862655      -0.101187       1.466888           0.000001
           29              H       1.625117       3.547908       1.809087       0.110270       1.196102 0.87564128E+01  0.86251659E+02                                 1.733368                            1.632709      -1.014935       2.392570                    0.998065       3.314625       8.728687       0.544681       1.141622      -0.743632      -0.031076       0.012912       0.020807       0.039565      -0.012958      -0.001665       0.001424       0.020201      -0.003998      -0.015784      -0.001553       0.017337              1.777799       1.819679      -0.235173      -0.388556       1.448407       0.181054       2.065310           0.000001
           30              H       2.631369       4.043964      14.835435       0.106920       1.189312 0.87113797E+01  0.85577878E+02                                 1.719783                            1.624220      -0.871630       2.457348                    0.998965       3.282181       8.592341       0.549031       1.135623      -0.745653      -0.026672       0.019574      -0.013339       0.035672      -0.015791      -0.000962      -0.000437       0.013193       0.014804      -0.019613       0.004935       0.014678              1.743785       1.812275      -0.305777       0.324473       1.509392      -0.128949       1.909688           0.000000
           31              H       6.081466       2.188783      14.532390       0.103996       1.185799 0.85970269E+01  0.84296663E+02                                 1.722212                            1.616643      -0.946139       2.420840                    0.998476       3.318991       8.721299       0.547940       1.140017      -0.743867       0.027285      -0.014440      -0.017696       0.035583      -0.013583       0.000852       0.001755       0.021668       0.011901      -0.019520       0.004129       0.015391              1.768533       1.799818      -0.257899      -0.334887       1.423127       0.178570       2.082655           0.000001
           32              H       6.092800       2.958586      12.421788       0.108983       1.167195 0.85086978E+01  0.83278978E+02                                 1.711515                            1.614907      -0.934881       2.431014                    0.998615       3.288415       8.654652       0.544466       1.149379      -0.741781       0.035205       0.002066       0.010761       0.036871       0.001204      -0.001429       0.002346       0.033091       0.014392      -0.019228       0.004845       0.014382              1.748235       2.069834       0.051601       0.293091       1.311650       0.026352       1.863223           0.000001
           33              H       5.202120       1.879406       1.487676       0.113038       1.200011 0.87522059E+01  0.86252316E+02                                 1.742219                            1.636688      -1.015742       2.395043                    0.998038       3.307720       8.729959       0.541511       1.147745      -0.742187       0.033935      -0.013882       0.015133       0.039665      -0.012654      -0.000876       0.000062       0.022979      -0.006341      -0.016042      -0.002141       0.018182              1.785843       2.010735      -0.277344       0.371040       1.432921      -0.132003       1.913874           0.000002
           34              H       5.868926       2.749804      10.158133       0.112878       1.098906 0.78053555E+01  0.75158244E+02                                 1.673457                            1.567869      -0.951802       2.424358                    0.998676       3.292201       8.742794       0.538597       1.181023      -0.732905       0.033622       0.000950      -0.021287       0.039805       0.000587      -0.003221       0.000788       0.031926      -0.005998      -0.015031      -0.002471       0.017501              1.742512       1.989565      -0.031475      -0.426881       1.336778       0.072294       1.901194           0.000001
           35              H       1.897491       2.761189      10.586682       0.110994       1.000395 0.68562783E+01  0.65027084E+02                                 1.670989                            1.540804      -1.051309       2.380790                    0.996736       3.523894       9.826290       0.497351       1.298487      -0.703485      -0.035976      -0.000256      -0.013237       0.038335       0.000396       0.000079       0.000449       0.026819       0.000771      -0.013558       0.000271       0.013287              1.767163       2.231982      -0.006012       0.485609       1.315236       0.039260       1.754272           0.000001
           36              H       2.118489       2.980760      12.856459       0.113343       1.152934 0.84922784E+01  0.83082919E+02                                 1.699644                            1.616671      -0.884929       2.457879                    0.998958       3.257988       8.574358       0.542461       1.154118      -0.740976      -0.032385       0.001244       0.018685       0.037409       0.000468      -0.001002       0.001339       0.031583       0.010662      -0.017662       0.003549       0.014113              1.717539       1.869549      -0.033036      -0.281125       1.310366       0.090021       1.972700           0.000001
           37              H       2.598861      13.634415       5.894074       0.112762       1.054122 0.74653052E+01  0.72610893E+02                                 1.755432                            1.628351      -1.212163       2.306346                    0.994759       3.661669      10.473723       0.472794       1.331924      -0.696283      -0.031855       0.021589      -0.000761       0.038489      -0.006991       0.000737      -0.000753       0.007064      -0.027625      -0.009267      -0.003218       0.012485              1.863544       2.216579      -0.441367       0.066385       1.988595      -0.000700       1.385458           0.000001
           38              H       6.599479      13.191125       5.866525       0.117111       1.104944 0.79177413E+01  0.76923266E+02                                 1.714474                            1.606157      -1.020850       2.395226                    0.998060       3.366949       9.139363       0.515993       1.221816      -0.722838       0.037502       0.012220      -0.004780       0.039731      -0.001802      -0.003418      -0.001792       0.021387      -0.046691      -0.016195      -0.002740       0.018935              1.800085       2.260604       0.411479      -0.009372       1.764921       0.013724       1.374730           0.000001
           39              H       6.328091      10.914339       5.883360       0.108554       1.156618 0.85019567E+01  0.83402606E+02                                 1.717519                            1.627680      -0.901958       2.445597                    0.998773       3.312529       8.798866       0.534312       1.168558      -0.736893       0.032459      -0.018242      -0.001372       0.037259       0.000136      -0.001288      -0.000343       0.010599      -0.056011      -0.018725       0.004038       0.014687              1.758531       1.971025      -0.319822      -0.017036       1.974716       0.070473       1.329853           0.000002
           40              H       2.343505      11.368173       5.906318       0.114176       1.090256 0.79516214E+01  0.78176757E+02                                 1.770294                            1.664211      -1.001289       2.405477                    0.997477       3.542154      10.020477       0.476971       1.306148      -0.703221      -0.035275      -0.012008       0.000331       0.037265       0.004143       0.000185       0.000771       0.006584      -0.041052      -0.013718       0.001575       0.012143              1.842856       2.270792       0.241142       0.060230       1.864648      -0.037121       1.393127           0.000001
           41              H       2.400768       9.326502       6.951671       0.109904       1.073041 0.75699016E+01  0.73361350E+02                                 1.732728                            1.607687      -1.005040       2.399742                    0.997334       3.521838       9.824639       0.493611       1.280395      -0.708203      -0.025325       0.018472       0.014134       0.034385      -0.001583      -0.010107       0.001874      -0.002253      -0.024423      -0.014160       0.004117       0.010043              1.815873       1.811901      -0.314395      -0.320423       2.129560       0.231424       1.506160           0.000001
           42              H       2.107814       7.083041       6.962385       0.112138       1.061295 0.73882416E+01  0.71019039E+02                                 1.704795                            1.575734      -1.024722       2.393598                    0.996906       3.480913       9.605257       0.505611       1.260247      -0.712502      -0.031409      -0.011921       0.014936       0.036766      -0.000274      -0.011420      -0.002113       0.010412      -0.017832      -0.012685      -0.001896       0.014581              1.780740       2.047485       0.346310      -0.407437       1.819826      -0.138761       1.474908           0.000001
           43              H      13.959695       0.616901       6.050188       0.105312       1.043911 0.72089560E+01  0.69417141E+02                                 1.743631                            1.599849      -0.988196       2.413186                    0.997958       3.540359      10.033220       0.477744       1.331425      -0.697257       0.020142      -0.042027       0.000465       0.046606      -0.002443      -0.000018       0.000365      -0.015856      -0.030909      -0.010309      -0.003144       0.013453              1.856992       2.014330      -0.540534      -0.002340       2.210335       0.015610       1.346311           0.000001
           44              H      13.907089       4.509238       5.904788       0.101715       1.241431 0.87865458E+01  0.87416137E+02                                 1.852072                            1.691256      -0.851026       2.477573                    0.999289       3.366955       9.180167       0.504314       1.220764      -0.724639       0.020751       0.042849      -0.003183       0.047715      -0.001461      -0.000498      -0.005051      -0.016609      -0.043348      -0.015315      -0.001148       0.016463              1.967574       2.052353       0.597795      -0.044427       2.400208       0.006916       1.450161           0.000001
           45              H      11.630128       4.516287       5.814487       0.128137       1.093394 0.79969892E+01  0.77299930E+02                                 1.661604                            1.586504      -0.845611       2.487544                    0.999417       3.184556       8.411930       0.536867       1.180286      -0.734650      -0.014981       0.033599      -0.002024       0.036843      -0.001893       0.000440      -0.003758      -0.012134      -0.049995      -0.017116       0.001978       0.015138              1.690409       1.793776      -0.289562       0.072545       1.948033      -0.045146       1.329418           0.000001
           46              H      11.724238       0.511582       6.100696       0.127480       0.936659 0.66800927E+01  0.63832091E+02                                 1.686956                            1.592368      -1.264727       2.294319                    0.993944       3.672218      10.758994       0.450312       1.423428      -0.677959      -0.014771      -0.030946       0.005930       0.034800       0.002396      -0.000507      -0.004204       0.000897      -0.030658      -0.011326       0.003215       0.008111              1.754978       1.777599       0.336375      -0.027475       2.148001       0.004007       1.339334           0.000001
           47              H       9.516623       4.310648       5.075240       0.127920       1.030265 0.73177989E+01  0.68635578E+02                                 1.546172                            1.476015      -0.818035       2.500234                    0.999522       3.042746       7.714543       0.584931       1.116432      -0.750873       0.012560       0.027530      -0.020341       0.036461      -0.000837      -0.003933      -0.012220      -0.004249      -0.027090      -0.016499       0.003052       0.013447              1.567571       1.698197       0.247778      -0.106258       1.658071      -0.237689       1.346444           0.000000
           48              H       9.631795       0.642127       6.749641       0.130022       0.914425 0.64514474E+01  0.61212901E+02                                 1.668569                            1.570563      -1.281617       2.284820                    0.994279       3.691803      10.835958       0.450231       1.433788      -0.675625       0.016639      -0.028967       0.014304       0.036339      -0.000692       0.000554      -0.006488       0.002155      -0.037870      -0.014736       0.006538       0.008198              1.744176       1.941508      -0.329202       0.144649       1.847666      -0.224333       1.443354           0.000001
           49              H       7.289229       4.393505       5.370633       0.121010       1.096410 0.73457849E+01  0.69747188E+02                                 1.684265                            1.527881      -0.902347       2.463733                    0.999140       3.206330       8.486632       0.541309       1.191715      -0.730426      -0.018188       0.043890      -0.008578       0.048278       0.001814      -0.001244      -0.010208      -0.017571      -0.037910      -0.016016      -0.002650       0.018667              1.799990       2.018958      -0.598345       0.125229       2.056678      -0.172248       1.324333           0.000001
           50              H       7.371595       0.562504       6.660870       0.105700       1.094307 0.74985717E+01  0.72769709E+02                                 1.784196                            1.620072      -1.029573       2.394594                    0.997251       3.551304      10.035380       0.480854       1.312566      -0.701198      -0.019355      -0.039472       0.012536       0.045715      -0.000183      -0.002173      -0.005158      -0.005757      -0.027534      -0.011007       0.002046       0.008961              1.908538       2.063612       0.531520      -0.200660       2.115136      -0.347730       1.546866           0.000001
           51              H       5.555222       6.626919       4.989530       0.112784       1.155280 0.81565091E+01  0.79093500E+02                                 1.707800                            1.584828      -0.961639       2.419839                    0.998659       3.271177       8.605148       0.546989       1.154758      -0.739972       0.026756      -0.021309      -0.019642       0.039443      -0.001316      -0.014619       0.004742       0.009490      -0.021033      -0.016630      -0.001168       0.017797              1.789370       1.784365      -0.422546      -0.256268       2.115883       0.234232       1.467862           0.000001
           52              H       5.828197       8.904803       4.954328       0.111984       1.165622 0.84610292E+01  0.82547261E+02                                 1.698924                            1.601894      -0.872146       2.460249                    0.999055       3.253740       8.499479       0.552015       1.137301      -0.745085       0.030160       0.011916      -0.017528       0.036862      -0.001055      -0.015092       0.001463       0.002271      -0.032051      -0.019487       0.003989       0.015498              1.736019       1.878516       0.307138      -0.299848       1.862655      -0.101186       1.466888           0.000001
           53              C      12.967199      12.937218      11.886102       0.603331      25.692450 0.25290687E+03  0.52517496E+04                                 8.141308                            5.658939      -0.042249       2.044916                    0.999574      22.285540      62.477810       0.621187       0.474833      -1.018263      -0.003349       0.005145      -0.060337       0.060648       0.027305       0.000454       0.004661      -0.141116      -0.226028      -0.075462      -0.037981       0.113444             11.152985       8.348141      -0.903393       0.478917       4.854669      -0.273890      20.256144           0.000001
           54              C      13.050642      12.864803      13.366125      -0.019805      41.013303 0.41852208E+03  0.96709298E+04                                10.367805                            6.765179       0.006593       2.011189                    0.999295      26.863202      74.646184       0.646375       0.410083      -1.076614      -0.000881      -0.000874       0.037173       0.037194       0.005233       0.000071       0.004428       0.005307      -0.034255      -0.012758       0.000926       0.011833             15.328401       9.013525      -1.663781       1.062812       6.151027      -0.227170      30.820653           0.000001
           55              C      14.148175      12.348680      14.007418      -0.102737      35.728644 0.41478915E+03  0.96588722E+04                                 9.528727                            6.835462      -0.035140       1.958257                    0.999681      29.286712      84.394175       0.622684       0.422415      -1.058087      -0.013559       0.011241       0.024439       0.030124      -0.012232      -0.023844       0.007938       0.012424      -0.043202      -0.028122      -0.005488       0.033610             12.480058       8.464618      -1.686131       1.489087       5.788723      -0.356104      23.186834           0.000002
           56              C      13.116733      11.950665       0.085710      -0.151136      36.939471 0.42162370E+03  0.98610601E+04                                 9.743618                            6.888014       0.073913       1.991462                    0.999720      29.666380      85.756099       0.620602       0.421982      -1.058053      -0.011678       0.002177      -0.031121       0.033311      -0.020509       0.022942      -0.009889       0.030231      -0.040670      -0.024827      -0.018389       0.043215             12.964419       8.084297      -1.828319      -0.048722       6.211552       0.996437      24.597407           0.000002
           57              C      11.079278      13.011815       0.257129      -0.153116      37.531535 0.42597738E+03  0.99912197E+04                                 9.850117                            6.928756       0.061807       1.985960                    0.999730      29.808918      86.367189       0.617901       0.422625      -1.057363       0.008429      -0.004341      -0.029775       0.031248      -0.019024      -0.028763       0.011856       0.034794      -0.019471      -0.024737      -0.022346       0.047083             13.139786       9.130679      -1.712341       2.535913       5.799167      -0.035389      24.489512           0.000003
           58              C      12.793935      13.011228       6.708316       0.582731      23.908785 0.25903951E+03  0.54186848E+04                                 7.708311                            5.733925      -0.011978       2.049192                    0.999469      22.754361      64.307912       0.615189       0.475959      -1.016294       0.007053      -0.010078       0.066117       0.067252       0.002199      -0.004579      -0.013113      -0.136344      -0.211561      -0.071999      -0.032463       0.104462              9.564560       9.488185      -0.017231       0.607877       4.838657       0.666192      14.366838           0.000001
           59              C      12.630179      12.862230       5.191560      -0.041806      39.119561 0.45745242E+03  0.10807034E+05                                 9.999025                            7.084673       0.049071       2.013130                    0.999363      27.680632      77.746433       0.630116       0.411457      -1.075828      -0.008342      -0.016669      -0.041750       0.045722       0.002257      -0.001512      -0.006707       0.011876      -0.006634      -0.010392       0.001986       0.008405             13.080368      10.866831       0.128816       1.593094       5.600029       2.019570      22.774245           0.000001
           60              C      11.238507      12.650128       3.246256      -0.153274      36.787045 0.43763939E+03  0.10321743E+05                                 9.680009                            7.003904       0.045390       1.977736                    0.999680      29.968664      86.725801       0.617837       0.420335      -1.060088       0.016882      -0.000167       0.023178       0.028675       0.002338       0.020914      -0.006047       0.067315      -0.037240      -0.031139      -0.016063       0.047202             12.365387       9.658279       0.071721      -0.447399       5.189107       1.660700      22.248777           0.000002
           61              C      12.059303      13.355385      14.192612      -0.101291      36.172857 0.41386134E+03  0.96361250E+04                                 9.614047                            6.837032      -0.039039       1.957768                    0.999662      29.283414      84.501395       0.621079       0.423557      -1.056906       0.021137      -0.008101       0.017492       0.028607      -0.013296       0.013754      -0.008543       0.023726      -0.066420      -0.026981      -0.006542       0.033523             12.662938       8.792221      -1.625475       0.361111       5.667790       0.699500      23.528801           0.000003
           62              C      11.367287      12.780427       4.611489      -0.105190      35.097608 0.42512287E+03  0.99581066E+04                                 9.381553                            6.917494      -0.010206       1.962527                    0.999589      29.480621      85.134526       0.619483       0.422099      -1.058549       0.014486      -0.011948      -0.017464       0.025644      -0.003280      -0.023779      -0.006277       0.038059      -0.043602      -0.028457      -0.008768       0.037225             11.669251      10.556860       0.256351       1.518295       5.229684       1.675673      19.221210           0.000003
           63              C      13.727244      12.772882       4.349769      -0.105075      36.189365 0.43596558E+03  0.10285864E+05                                 9.631601                            7.035859       0.057696       1.987987                    0.999721      29.518072      85.802554       0.609683       0.425808      -1.055284      -0.024212      -0.006426      -0.021163       0.032793       0.003582       0.012125      -0.006782       0.037696      -0.070520      -0.028637      -0.004668       0.033304             12.121541      10.756206      -0.097309       1.378294       5.345691       1.677644      20.262725           0.000003
           64              C      13.596223      12.637878       2.978413      -0.144885      36.083486 0.42836595E+03  0.10046276E+05                                 9.558354                            6.919948       0.085513       1.994636                    0.999688      29.645743      85.472104       0.623008       0.419201      -1.061100      -0.004488       0.003431       0.027561       0.028134      -0.001599      -0.025928       0.001203       0.045912      -0.009800      -0.021404      -0.018754       0.040158             12.260618      10.132471       0.209285       3.457867       5.124092       1.621723      21.525290           0.000003
           65              C      12.339561      12.582927       2.375384       0.074887      43.163484 0.42252810E+03  0.98103764E+04                                10.867809                            6.890112      -0.130169       1.966716                    0.999338      26.677233      74.894026       0.626106       0.421336      -1.066780      -0.003351       0.003105       0.003418       0.005705      -0.013438       0.000737       0.004352       0.009157       0.059985      -0.024549       0.003974       0.020575             16.637163      10.615937       0.104731       2.543363       5.815807       1.918302      33.479745           0.000000
           66              C      12.181030      12.512424       0.898422       0.084957      40.979399 0.39504533E+03  0.90379866E+04                                10.528614                            6.673612      -0.135711       1.969863                    0.999452      26.331007      73.875556       0.633250       0.422772      -1.063674       0.001009       0.005612      -0.002135       0.006089       0.008504       0.000332      -0.002497       0.017811       0.050606      -0.020906       0.003850       0.017055             16.173528       9.161443      -1.530178       2.357622       6.391837       1.566800      32.967305           0.000000
           67              C      11.680520       0.411826       9.366848       0.592303      24.550175 0.26083380E+03  0.54667279E+04                                 7.857888                            5.755601      -0.060729       2.032761                    0.999539      22.730367      64.343665       0.613612       0.476265      -1.015929      -0.005655      -0.068355       0.012177       0.069661      -0.004751      -0.004493      -0.004315       0.043629       0.305623      -0.073393      -0.028734       0.102127              9.969337       9.762445       1.015660       0.254268      15.493742      -0.250506       4.651825           0.000002
           68              C      11.866380       1.899089       9.414295      -0.033164      38.220395 0.45147387E+03  0.10647323E+05                                 9.876534                            7.059897      -0.047810       1.986805                    0.999271      27.589172      77.816798       0.627340       0.413995      -1.072506       0.006078       0.048595       0.013602       0.050828      -0.005420       0.000530      -0.007715       0.009762       0.002746      -0.011679       0.002474       0.009206             13.058399      11.741765       1.999640       0.108956      22.083094       0.089315       5.350339           0.000001
           69              C      13.124381       2.473981       9.409703      -0.097916      35.116154 0.44143924E+03  0.10496423E+05                                 9.575279                            7.177173      -0.237176       1.899712                    0.998770      29.913583      88.632510       0.588666       0.437590      -1.043227      -0.011502       0.022297       0.006613       0.025946      -0.019587      -0.002067      -0.004978       0.023191       0.055684      -0.032602       0.013404       0.019198             12.032474      12.240242       1.889047       0.369260      18.510399       0.159415       5.346780           0.000002
           70              C      10.733129       2.739014       9.425009      -0.109967      34.034524 0.44210945E+03  0.10475320E+05                                 9.243105                            7.098679      -0.100376       1.934295                    0.999503      29.889964      87.284764       0.604800       0.427422      -1.053487       0.018743       0.014010       0.012243       0.026410       0.005802      -0.005145      -0.005434       0.056577      -0.011945      -0.027908      -0.003869       0.031777             11.265398      10.877360       0.815141      -0.013360      17.772163       0.324019       5.146672           0.000002
           71              C      10.902013       4.103352       9.418887      -0.158843      35.677952 0.45222639E+03  0.10756579E+05                                 9.484327                            7.128942       0.077557       1.986820                    0.999685      30.243970      87.974787       0.611030       0.421430      -1.059101       0.008683      -0.022249       0.009894       0.025851      -0.027566      -0.001313       0.001368       0.039640      -0.060977      -0.023898      -0.020267       0.044165             11.832134      10.909009       2.977400      -0.045894      19.500539       0.555813       5.086854           0.000002
           72              C      13.273805       3.839874       9.405112      -0.142642      35.690763 0.44301154E+03  0.10523172E+05                                 9.604840                            7.122077      -0.044082       1.959446                    0.998967      30.024466      88.366255       0.600544       0.429368      -1.050178      -0.013000      -0.027483       0.005362       0.030872       0.021602      -0.007118      -0.001877       0.035443      -0.000672      -0.027897      -0.001902       0.029799             12.266768      10.800355      -0.943311       0.228495      20.726711       0.192447       5.273239           0.000002
           73              C      12.190398       4.711533       9.406642       0.068246      41.904211 0.42869009E+03  0.99949797E+04                                10.621052                            6.936314      -0.129095       1.964021                    0.999313      26.879474      75.753670       0.624198       0.420867      -1.066496      -0.006390      -0.004260       0.009055       0.011873       0.005143      -0.014964       0.002408      -0.016317      -0.040349      -0.024179       0.007626       0.016553             15.841364      11.125885       1.825648      -0.072739      30.722058       0.441531       5.676149           0.000001
           74              C      12.364021       6.174076       9.371440       0.077846      41.496610 0.40995235E+03  0.94527446E+04                                10.552343                            6.777080      -0.108279       1.974104                    0.999298      26.530451      74.378361       0.632264       0.420129      -1.066869       0.002924       0.007409       0.010202       0.012943      -0.000349       0.008058      -0.001424      -0.016041      -0.068083      -0.025024       0.005582       0.019443             15.953060       9.515446       1.900331      -2.009365      31.733419       0.499363       6.610315           0.000001
           75              C      13.437297       6.774638       8.763819      -0.148956      38.178461 0.42437744E+03  0.99478932E+04                                 9.945453                            6.905359       0.107113       2.005023                    0.999729      29.598605      85.833120       0.620120       0.421358      -1.057778      -0.003526       0.033357       0.012542       0.035811      -0.026426      -0.005431       0.008851       0.018289       0.000853      -0.028707      -0.002131       0.030838             13.503798       9.470786       2.536446      -2.315560      24.665161      -0.270364       6.375446           0.000002
           76              C      13.604971       8.124827       8.737800      -0.102778      37.632154 0.41008980E+03  0.95377791E+04                                 9.879988                            6.818934       0.008145       1.976151                    0.999758      29.187028      84.503300       0.619373       0.425192      -1.054638      -0.016887      -0.021968       0.016800       0.032404       0.010217      -0.004046      -0.011359       0.044301       0.036429      -0.032832       0.009894       0.022939             13.346171       9.443800       0.232765      -2.332782      24.299029       0.882867       6.295684           0.000003
           77              C      12.677253       8.966258       9.276547      -0.019516      42.129184 0.42899359E+03  0.99664571E+04                                10.524289                            6.844265      -0.016273       2.001407                    0.999291      26.980040      74.979440       0.643846       0.409481      -1.077860      -0.007852      -0.043758       0.004361       0.044670       0.001592       0.006409      -0.002936       0.015717       0.010396      -0.010799      -0.000562       0.011361             15.660276       9.631734       0.675107      -2.170347      30.730589       0.430843       6.618505           0.000001
           78              C       3.000035      14.151638       9.265833       0.105894      26.981243 0.32200504E+03  0.70608155E+04                                 8.023853                            6.116334       0.192886       2.094656                    0.999191      25.549060      72.191371       0.641155       0.435663      -1.046608      -0.010794      -0.052234      -0.000680       0.053342      -0.003363      -0.003871      -0.006241      -0.042266       0.124816      -0.042429      -0.000232       0.042661              9.822134      15.186213       0.481859      -0.230838       9.794734       0.004300       4.485454           0.000002
           79              C       3.019963      11.867733       9.369910       0.111224      25.663691 0.30779507E+03  0.66580731E+04                                 7.658100                            5.911383       0.238288       2.105282                    0.999653      25.305280      70.483251       0.665076       0.425743      -1.055091      -0.005651       0.042476      -0.002654       0.042932       0.007953      -0.005707      -0.002357      -0.040380       0.086037      -0.036451       0.006851       0.029599              9.134464      13.839317       0.422124      -0.173573       9.212159      -0.048775       4.351915           0.000002
           80              C       4.392606      11.855065       9.414295      -0.183590      33.514063 0.44436053E+03  0.10508665E+05                                 9.088566                            7.079211       0.054219       1.991387                    0.999118      29.717651      85.805923       0.612391       0.422927      -1.059629      -0.006501      -0.000037      -0.010531       0.012376      -0.016016       0.001130      -0.007467      -0.042045       0.013284      -0.028696       0.001996       0.026701             10.964823      17.796197       1.833273       0.171672      10.000667      -0.190002       5.097605           0.000001
           81              C       5.116306      13.062729       9.342360       0.109771      36.609639 0.41036873E+03  0.94780279E+04                                 9.759384                            6.842582      -0.146111       1.970206                    0.999255      26.263111      74.028143       0.619820       0.427855      -1.060532      -0.007262       0.006989      -0.008189       0.012986       0.001647       0.002462      -0.006763      -0.002860       0.014050      -0.007490      -0.001816       0.009306             13.472584      24.894837       0.425693       0.418722      10.148492      -0.179746       5.374422           0.000001
           82              C       4.336810      14.223026       9.261242      -0.165130      33.739736 0.44456070E+03  0.10573384E+05                                 9.299438                            7.190133      -0.114983       1.950131                    0.997665      29.707270      87.601652       0.590540       0.436088      -1.045694      -0.001950      -0.001729      -0.009217       0.009579       0.011241      -0.001608      -0.006451      -0.020087       0.076241      -0.027807       0.000642       0.027166             11.443206      18.340637      -0.818564      -0.015156      10.762784      -0.076230       5.226198           0.000002
           83              C       6.585180      13.082821       9.356135       0.111348      38.621055 0.41838897E+03  0.96866301E+04                                10.074358                            6.890188      -0.084929       1.989916                    0.999190      26.142760      73.196083       0.621728       0.425513      -1.064566       0.005374      -0.005343      -0.000839       0.007625      -0.003751      -0.000668       0.004065      -0.012921      -0.016070      -0.006469      -0.004697       0.011166             14.167849      26.973857       0.130700       0.830790       9.427020      -1.610038       6.102670           0.000002
           84              C       7.392591      11.977424       9.839783      -0.172548      34.531083 0.41428582E+03  0.95898443E+04                                 9.149972                            6.748015       0.233500       2.049064                    0.999750      28.934128      81.608799       0.641965       0.412177      -1.070634      -0.002346       0.017775       0.005854       0.018861       0.015638      -0.003592      -0.008638      -0.053908       0.013861      -0.033513       0.001516       0.031997             11.461843      20.043908      -2.063960       0.753657       8.647923      -1.778937       5.693697           0.000003
           85              C       7.310515      14.190268       8.895445      -0.167162      37.359688 0.45279468E+03  0.10794749E+05                                 9.899466                            7.216801      -0.057175       1.965824                    0.998126      29.676832      86.982415       0.595628       0.431340      -1.050891       0.007170      -0.004335       0.000053       0.008379      -0.015829       0.000742       0.013226      -0.026182       0.043203      -0.028737       0.002811       0.025926             12.968321      22.901625       1.667832       0.071950       9.859464      -1.766930       6.143873           0.000002
           86              C       8.715113      11.951042       9.751012       0.091326      28.513396 0.32421170E+03  0.70700494E+04                                 8.138223                            6.020392       0.278463       2.108674                    0.999801      25.504188      70.188526       0.669977       0.419230      -1.064385       0.027746       0.046177      -0.018219       0.056869       0.009281      -0.003159      -0.006408      -0.047057       0.065162      -0.036217       0.010307       0.025910             10.066830      16.644106      -1.193450       0.040748       8.798187      -1.295388       4.758199           0.000003
           87              C       8.662943      14.233565       8.926056       0.099444      29.656161 0.32614330E+03  0.71466990E+04                                 8.437751                            6.071552       0.337491       2.133862                    0.999709      25.555785      71.278582       0.659457       0.423860      -1.057908       0.014191      -0.035299       0.023006       0.044460       0.001560       0.002388       0.009266      -0.033115       0.085088      -0.030879      -0.000571       0.031450             10.908267      18.286322       0.203729       0.328337       9.070725      -1.875608       5.367754           0.000003
           88              C      12.831586      10.453070       9.238284       0.595126      26.282144 0.25469671E+03  0.52969381E+04                                 8.224371                            5.663565      -0.065488       2.034993                    0.999615      22.395255      62.782215       0.623615       0.472267      -1.019895       0.007712       0.063502      -0.000121       0.063969      -0.003313       0.018797       0.000583       0.034890       0.347351      -0.075679      -0.042335       0.118014             11.356935       9.242530       0.625557      -0.936650      19.929014       0.039389       4.899262           0.000001
           89              C      11.557495       8.389218       9.914779      -0.104337      36.518812 0.42565594E+03  0.99648440E+04                                 9.639162                            6.915322      -0.010280       1.963221                    0.999623      29.407897      84.653540       0.621008       0.421306      -1.059990       0.020364      -0.017330      -0.000503       0.026745      -0.017038      -0.019168       0.012690       0.032855       0.000940      -0.025007      -0.012389       0.037396             12.550885       8.899506       1.164597      -2.077947      22.585980      -0.052934       6.167169           0.000002
           90              C      11.401676       7.025445       9.945389      -0.155486      37.907079 0.43515256E+03  0.10243131E+05                                 9.867500                            6.976849       0.059467       1.983530                    0.999638      29.878896      86.234691       0.620307       0.419477      -1.061183       0.013501       0.017638       0.000484       0.022217       0.015376      -0.027353      -0.004952       0.041490      -0.027212      -0.025845      -0.018704       0.044549             13.056611       8.757468      -0.217519      -1.998549      24.150069       1.106090       6.262298           0.000002
           91              C       3.509707       2.626639       3.419206       0.603331      25.692451 0.25290687E+03  0.52517496E+04                                 8.141308                            5.658939      -0.042249       2.044916                    0.999574      22.285540      62.477810       0.621187       0.474833      -1.018263       0.003349      -0.005145       0.060337       0.060648       0.027305       0.000454       0.004661      -0.141116      -0.226028      -0.075462      -0.037981       0.113444             11.152985       8.348141      -0.903393       0.478917       4.854670      -0.273890      20.256145           0.000001
           92              C       3.426264       2.699054       1.939183      -0.019805      41.013304 0.41852208E+03  0.96709298E+04                                10.367805                            6.765179       0.006593       2.011189                    0.999295      26.863202      74.646184       0.646375       0.410083      -1.076614       0.000881       0.000874      -0.037173       0.037194       0.005233       0.000071       0.004428       0.005307      -0.034255      -0.012758       0.000926       0.011833             15.328402       9.013525      -1.663781       1.062812       6.151027      -0.227170      30.820654           0.000001
           93              C       2.328731       3.215177       1.297890      -0.102737      35.728646 0.41478917E+03  0.96588729E+04                                 9.528727                            6.835463      -0.035140       1.958257                    0.999681      29.286712      84.394174       0.622684       0.422415      -1.058086       0.013559      -0.011241      -0.024439       0.030124      -0.012232      -0.023844       0.007938       0.012424      -0.043202      -0.028122      -0.005488       0.033610             12.480059       8.464618      -1.686130       1.489088       5.788724      -0.356105      23.186836           0.000002
           94              C       3.360173       3.613192      15.219598      -0.151136      36.939470 0.42162369E+03  0.98610600E+04                                 9.743617                            6.888013       0.073913       1.991462                    0.999720      29.666381      85.756101       0.620602       0.421982      -1.058053       0.011678      -0.002177       0.031121       0.033311      -0.020509       0.022942      -0.009889       0.030231      -0.040670      -0.024827      -0.018389       0.043215             12.964417       8.084297      -1.828319      -0.048721       6.211552       0.996436      24.597403           0.000002
           95              C       5.397628       2.552042      15.048179      -0.153116      37.531538 0.42597739E+03  0.99912203E+04                                 9.850118                            6.928756       0.061807       1.985960                    0.999730      29.808919      86.367197       0.617901       0.422625      -1.057363      -0.008429       0.004341       0.029775       0.031248      -0.019024      -0.028763       0.011856       0.034794      -0.019471      -0.024737      -0.022346       0.047083             13.139787       9.130679      -1.712341       2.535914       5.799168      -0.035389      24.489515           0.000003
           96              C       3.682971       2.552629       8.596992       0.582731      23.908785 0.25903951E+03  0.54186848E+04                                 7.708311                            5.733925      -0.011978       2.049192                    0.999469      22.754361      64.307912       0.615189       0.475959      -1.016294      -0.007053       0.010078      -0.066117       0.067252       0.002199      -0.004579      -0.013113      -0.136344      -0.211561      -0.071999      -0.032463       0.104462              9.564560       9.488185      -0.017231       0.607877       4.838657       0.666192      14.366838           0.000001
           97              C       3.846727       2.701627      10.113748      -0.041806      39.119561 0.45745242E+03  0.10807034E+05                                 9.999025                            7.084672       0.049071       2.013130                    0.999363      27.680632      77.746432       0.630116       0.411457      -1.075828       0.008342       0.016669       0.041750       0.045722       0.002257      -0.001512      -0.006707       0.011876      -0.006634      -0.010392       0.001986       0.008405             13.080368      10.866831       0.128816       1.593094       5.600029       2.019570      22.774244           0.000001
           98              C       5.238399       2.913729      12.059052      -0.153274      36.787047 0.43763942E+03  0.10321744E+05                                 9.680009                            7.003904       0.045390       1.977736                    0.999680      29.968665      86.725805       0.617837       0.420335      -1.060088      -0.016882       0.000167      -0.023178       0.028675       0.002338       0.020914      -0.006047       0.067316      -0.037240      -0.031139      -0.016063       0.047202             12.365388       9.658279       0.071721      -0.447399       5.189107       1.660700      22.248778           0.000002
           99              C       4.417603       2.208472       1.112696      -0.101291      36.172859 0.41386135E+03  0.96361253E+04                                 9.614048                            6.837033      -0.039039       1.957768                    0.999662      29.283414      84.501400       0.621079       0.423557      -1.056906      -0.021137       0.008101      -0.017492       0.028607      -0.013296       0.013754      -0.008543       0.023726      -0.066420      -0.026981      -0.006542       0.033523             12.662939       8.792222      -1.625475       0.361111       5.667791       0.699500      23.528805           0.000002
          100              C       5.109619       2.783430      10.693819      -0.105190      35.097607 0.42512285E+03  0.99581061E+04                                 9.381553                            6.917494      -0.010206       1.962527                    0.999589      29.480620      85.134524       0.619483       0.422099      -1.058549      -0.014486       0.011948       0.017464       0.025644      -0.003280      -0.023779      -0.006277       0.038059      -0.043602      -0.028457      -0.008768       0.037225             11.669251      10.556860       0.256351       1.518295       5.229684       1.675673      19.221209           0.000003
          101              C       2.749662       2.790975      10.955539      -0.105075      36.189365 0.43596559E+03  0.10285865E+05                                 9.631601                            7.035859       0.057696       1.987987                    0.999721      29.518072      85.802551       0.609683       0.425807      -1.055284       0.024212       0.006426       0.021163       0.032793       0.003582       0.012125      -0.006782       0.037696      -0.070520      -0.028637      -0.004668       0.033304             12.121540      10.756205      -0.097309       1.378294       5.345691       1.677644      20.262723           0.000003
          102              C       2.880683       2.925979      12.326895      -0.144886      36.083489 0.42836599E+03  0.10046277E+05                                 9.558355                            6.919949       0.085513       1.994636                    0.999688      29.645744      85.472110       0.623008       0.419201      -1.061100       0.004488      -0.003431      -0.027561       0.028134      -0.001599      -0.025928       0.001203       0.045912      -0.009800      -0.021404      -0.018754       0.040158             12.260619      10.132472       0.209285       3.457868       5.124092       1.621723      21.525292           0.000003
          103              C       4.137345       2.980930      12.929924       0.074887      43.163484 0.42252809E+03  0.98103763E+04                                10.867809                            6.890112      -0.130169       1.966716                    0.999338      26.677233      74.894026       0.626106       0.421336      -1.066780       0.003351      -0.003105      -0.003418       0.005705      -0.013438       0.000737       0.004352       0.009157       0.059985      -0.024549       0.003974       0.020575             16.637163      10.615937       0.104731       2.543363       5.815807       1.918302      33.479744           0.000000
          104              C       4.295876       3.051433      14.406886       0.084957      40.979400 0.39504535E+03  0.90379872E+04                                10.528614                            6.673612      -0.135712       1.969863                    0.999452      26.331008      73.875557       0.633250       0.422772      -1.063674      -0.001009      -0.005612       0.002135       0.006089       0.008504       0.000332      -0.002497       0.017811       0.050606      -0.020906       0.003850       0.017055             16.173528       9.161443      -1.530178       2.357623       6.391837       1.566799      32.967303           0.000001
          105              C       4.796386      15.152031       5.938460       0.592303      24.550176 0.26083379E+03  0.54667279E+04                                 7.857888                            5.755601      -0.060729       2.032761                    0.999539      22.730367      64.343664       0.613612       0.476265      -1.015929       0.005655       0.068355      -0.012177       0.069661      -0.004751      -0.004493      -0.004315       0.043629       0.305623      -0.073393      -0.028734       0.102127              9.969337       9.762444       1.015660       0.254268      15.493741      -0.250506       4.651825           0.000002
          106              C       4.610526      13.664768       5.891013      -0.033164      38.220399 0.45147391E+03  0.10647324E+05                                 9.876535                            7.059898      -0.047810       1.986805                    0.999271      27.589173      77.816804       0.627340       0.413995      -1.072506      -0.006078      -0.048595      -0.013602       0.050828      -0.005420       0.000530      -0.007715       0.009762       0.002746      -0.011679       0.002474       0.009206             13.058400      11.741766       1.999640       0.108956      22.083095       0.089315       5.350339           0.000001
          107              C       3.352525      13.089876       5.895605      -0.097916      35.116155 0.44143926E+03  0.10496423E+05                                 9.575279                            7.177172      -0.237176       1.899712                    0.998770      29.913584      88.632511       0.588666       0.437590      -1.043227       0.011502      -0.022297      -0.006613       0.025946      -0.019587      -0.002067      -0.004978       0.023191       0.055684      -0.032602       0.013404       0.019198             12.032473      12.240241       1.889047       0.369260      18.510398       0.159415       5.346780           0.000002
          108              C       5.743777      12.824843       5.880299      -0.109967      34.034522 0.44210941E+03  0.10475319E+05                                 9.243104                            7.098678      -0.100376       1.934295                    0.999503      29.889963      87.284759       0.604800       0.427422      -1.053487      -0.018743      -0.014010      -0.012243       0.026410       0.005802      -0.005145      -0.005434       0.056577      -0.011945      -0.027908      -0.003869       0.031777             11.265397      10.877360       0.815140      -0.013360      17.772161       0.324019       5.146671           0.000002
          109              C       5.574893      11.460505       5.886421      -0.158843      35.677952 0.45222638E+03  0.10756579E+05                                 9.484327                            7.128942       0.077557       1.986820                    0.999685      30.243970      87.974787       0.611030       0.421430      -1.059102      -0.008683       0.022249      -0.009894       0.025851      -0.027566      -0.001313       0.001368       0.039640      -0.060977      -0.023898      -0.020267       0.044165             11.832133      10.909009       2.977399      -0.045894      19.500537       0.555813       5.086854           0.000002
          110              C       3.203101      11.723983       5.900196      -0.142642      35.690763 0.44301153E+03  0.10523172E+05                                 9.604839                            7.122077      -0.044082       1.959446                    0.998967      30.024466      88.366252       0.600544       0.429368      -1.050178       0.013000       0.027483      -0.005362       0.030872       0.021602      -0.007118      -0.001877       0.035443      -0.000672      -0.027897      -0.001902       0.029799             12.266767      10.800354      -0.943311       0.228494      20.726708       0.192447       5.273239           0.000002
          111              C       4.286508      10.852324       5.898666       0.068246      41.904211 0.42869009E+03  0.99949796E+04                                10.621051                            6.936314      -0.129095       1.964021                    0.999313      26.879474      75.753668       0.624198       0.420867      -1.066496       0.006390       0.004260      -0.009055       0.011873       0.005143      -0.014964       0.002408      -0.016317      -0.040349      -0.024179       0.007626       0.016553             15.841362      11.125884       1.825648      -0.072739      30.722053       0.441531       5.676148           0.000001
          112              C       4.112885       9.389781       5.933868       0.077846      41.496607 0.40995232E+03  0.94527438E+04                                10.552342                            6.777080      -0.108279       1.974104                    0.999298      26.530450      74.378357       0.632264       0.420129      -1.066869      -0.002924      -0.007409      -0.010202       0.012943      -0.000349       0.008058      -0.001424      -0.016041      -0.068083      -0.025024       0.005582       0.019443             15.953058       9.515445       1.900330      -2.009365      31.733415       0.499363       6.610314           0.000001
          113              C       3.039609       8.789219       6.541489      -0.148956      38.178463 0.42437746E+03  0.99478937E+04                                 9.945453                            6.905359       0.107113       2.005023                    0.999729      29.598606      85.833122       0.620120       0.421358      -1.057778       0.003526      -0.033357      -0.012542       0.035811      -0.026426      -0.005431       0.008851       0.018289       0.000853      -0.028707      -0.002131       0.030838             13.503798       9.470785       2.536445      -2.315560      24.665161      -0.270363       6.375446           0.000002
          114              C       2.871935       7.439030       6.567508      -0.102778      37.632155 0.41008982E+03  0.95377796E+04                                 9.879988                            6.818934       0.008145       1.976151                    0.999758      29.187028      84.503299       0.619373       0.425192      -1.054638       0.016887       0.021968      -0.016800       0.032404       0.010217      -0.004046      -0.011359       0.044301       0.036429      -0.032832       0.009894       0.022939             13.346171       9.443800       0.232764      -2.332782      24.299030       0.882867       6.295684           0.000003
          115              C       3.799653       6.597599       6.028761      -0.019516      42.129183 0.42899359E+03  0.99664570E+04                                10.524288                            6.844265      -0.016273       2.001407                    0.999291      26.980040      74.979438       0.643846       0.409481      -1.077860       0.007852       0.043758      -0.004361       0.044670       0.001592       0.006409      -0.002936       0.015717       0.010396      -0.010799      -0.000562       0.011361             15.660276       9.631733       0.675106      -2.170347      30.730589       0.430844       6.618505           0.000001
          116              C      13.476871       1.412219       6.039475       0.105893      26.981248 0.32200509E+03  0.70608172E+04                                 8.023855                            6.116335       0.192885       2.094656                    0.999191      25.549064      72.191389       0.641155       0.435663      -1.046608       0.010794       0.052234       0.000680       0.053342      -0.003363      -0.003871      -0.006241      -0.042266       0.124816      -0.042429      -0.000232       0.042661              9.822136      15.186221       0.481859      -0.230839       9.794733       0.004300       4.485455           0.000002
          117              C      13.456943       3.696124       5.935398       0.111224      25.663875 0.30779797E+03  0.66581410E+04                                 7.658069                            5.911361       0.238288       2.105282                    0.999653      25.305461      70.483412       0.665087       0.425736      -1.055097       0.005651      -0.042476       0.002654       0.042932       0.007953      -0.005707      -0.002357      -0.040380       0.086037      -0.036451       0.006851       0.029599              9.134422      13.839248       0.422121      -0.173571       9.212121      -0.048775       4.351898           0.000002
          118              C      12.084300       3.708792       5.891013      -0.183590      33.514101 0.44436105E+03  0.10508680E+05                                 9.088572                            7.079217       0.054219       1.991387                    0.999118      29.717674      85.805999       0.612390       0.422927      -1.059629       0.006501       0.000037       0.010531       0.012376      -0.016016       0.001130      -0.007467      -0.042045       0.013284      -0.028696       0.001996       0.026701             10.964828      17.796199       1.833272       0.171672      10.000675      -0.190002       5.097608           0.000001
          119              C      11.360600       2.501128       5.962948       0.109771      36.609641 0.41036873E+03  0.94780280E+04                                 9.759383                            6.842582      -0.146111       1.970206                    0.999255      26.263112      74.028148       0.619820       0.427855      -1.060532       0.007262      -0.006989       0.008189       0.012986       0.001647       0.002462      -0.006763      -0.002860       0.014050      -0.007490      -0.001816       0.009306             13.472582      24.894831       0.425689       0.418722      10.148493      -0.179746       5.374422           0.000001
          120              C      12.140096       1.340831       6.044066      -0.165130      33.739737 0.44456071E+03  0.10573384E+05                                 9.299439                            7.190133      -0.114983       1.950131                    0.997665      29.707271      87.601657       0.590540       0.436088      -1.045694       0.001950       0.001729       0.009217       0.009579       0.011241      -0.001608      -0.006451      -0.020087       0.076241      -0.027807       0.000642       0.027166             11.443209      18.340643      -0.818566      -0.015156      10.762785      -0.076230       5.226198           0.000002
          121              C       9.891726       2.481036       5.949173       0.111348      38.621056 0.41838897E+03  0.96866300E+04                                10.074357                            6.890188      -0.084929       1.989916                    0.999190      26.142760      73.196083       0.621728       0.425513      -1.064566      -0.005374       0.005343       0.000839       0.007625      -0.003751      -0.000668       0.004065      -0.012921      -0.016070      -0.006469      -0.004697       0.011166             14.167847      26.973853       0.130699       0.830790       9.427020      -1.610038       6.102670           0.000002
          122              C       9.084315       3.586433       5.465525      -0.172548      34.531084 0.41428582E+03  0.95898444E+04                                 9.149972                            6.748015       0.233500       2.049064                    0.999750      28.934128      81.608799       0.641965       0.412177      -1.070634       0.002346      -0.017775      -0.005855       0.018861       0.015638      -0.003592      -0.008638      -0.053908       0.013861      -0.033513       0.001516       0.031997             11.461842      20.043906      -2.063960       0.753657       8.647923      -1.778938       5.693697           0.000003
          123              C       9.166391       1.373589       6.409863      -0.167162      37.359688 0.45279468E+03  0.10794749E+05                                 9.899466                            7.216801      -0.057175       1.965824                    0.998126      29.676832      86.982414       0.595628       0.431340      -1.050891      -0.007170       0.004335      -0.000053       0.008379      -0.015829       0.000742       0.013226      -0.026182       0.043203      -0.028737       0.002811       0.025926             12.968320      22.901623       1.667831       0.071950       9.859464      -1.766930       6.143873           0.000002
          124              C       7.761793       3.612815       5.554296       0.091326      28.513395 0.32421169E+03  0.70700489E+04                                 8.138222                            6.020392       0.278463       2.108674                    0.999801      25.504188      70.188523       0.669978       0.419230      -1.064385      -0.027746      -0.046177       0.018219       0.056869       0.009281      -0.003159      -0.006408      -0.047057       0.065162      -0.036217       0.010307       0.025910             10.066829      16.644103      -1.193450       0.040748       8.798186      -1.295388       4.758198           0.000003
          125              C       7.813963       1.330292       6.379252       0.099444      29.656161 0.32614330E+03  0.71466990E+04                                 8.437751                            6.071552       0.337491       2.133861                    0.999709      25.555785      71.278582       0.659457       0.423860      -1.057908      -0.014191       0.035299      -0.023006       0.044460       0.001560       0.002388       0.009266      -0.033114       0.085088      -0.030879      -0.000571       0.031450             10.908267      18.286322       0.203729       0.328337       9.070725      -1.875608       5.367754           0.000003
          126              C       3.645320       5.110787       6.067024       0.595126      26.282145 0.25469671E+03  0.52969381E+04                                 8.224371                            5.663565      -0.065488       2.034993                    0.999615      22.395255      62.782216       0.623615       0.472267      -1.019895      -0.007712      -0.063502       0.000121       0.063969      -0.003313       0.018797       0.000583       0.034890       0.347351      -0.075679      -0.042335       0.118014             11.356935       9.242529       0.625556      -0.936650      19.929015       0.039390       4.899262           0.000001
          127              C       4.919411       7.174639       5.390529      -0.104337      36.518805 0.42565586E+03  0.99648414E+04                                 9.639160                            6.915321      -0.010280       1.963221                    0.999623      29.407894      84.653523       0.621008       0.421306      -1.059990      -0.020364       0.017330       0.000503       0.026745      -0.017038      -0.019168       0.012690       0.032855       0.000940      -0.025007      -0.012389       0.037396             12.550882       8.899504       1.164597      -2.077947      22.585974      -0.052934       6.167168           0.000002
          128              C       5.075230       8.538412       5.359919      -0.155487      37.907073 0.43515250E+03  0.10243129E+05                                 9.867499                            6.976849       0.059467       1.983530                    0.999638      29.878893      86.234678       0.620307       0.419477      -1.061183      -0.013501      -0.017638      -0.000484       0.022217       0.015376      -0.027353      -0.004952       0.041490      -0.027212      -0.025845      -0.018704       0.044549             13.056610       8.757467      -0.217519      -1.998549      24.150065       1.106090       6.262297           0.000002
          129              N       2.307920      12.979283       9.285730      -0.189967      35.446783 0.46999291E+03  0.11045039E+05                                 9.039396                            7.013255       0.099880       2.091523                    0.996671      26.301370      70.841249       0.664127       0.392445      -1.101794       0.138360       0.007830       0.007673       0.138793       0.003068      -0.002237      -0.001988      -0.141421       0.029352      -0.075725       0.009766       0.065959             11.185038      16.701597       0.440361      -0.422886      11.572640      -0.180878       5.280877           0.000001
          130              N       9.394371      13.145506       9.369910      -0.205039      39.129982 0.50756231E+03  0.12098945E+05                                 9.590192                            7.221771       0.170568       2.104454                    0.997390      26.629022      71.068113       0.666835       0.385327      -1.112385      -0.147107      -0.005088       0.006574       0.147341       0.000074       0.000002      -0.020809      -0.135530       0.004286      -0.068479      -0.004614       0.073093             12.386727      20.003343      -0.849247       0.831113      10.930522      -2.141566       6.226315           0.000002
          131              N      14.168986       2.584574       6.019578      -0.189967      35.446843 0.46999374E+03  0.11045062E+05                                 9.039406                            7.013262       0.099880       2.091523                    0.996671      26.301400      70.841336       0.664126       0.392445      -1.101794      -0.138360      -0.007830      -0.007673       0.138793       0.003068      -0.002237      -0.001988      -0.141421       0.029352      -0.075725       0.009766       0.065959             11.185051      16.701624       0.440365      -0.422887      11.572646      -0.180878       5.280883           0.000001
          132              N       7.082535       2.418351       5.935398      -0.205039      39.129982 0.50756231E+03  0.12098945E+05                                 9.590192                            7.221771       0.170568       2.104454                    0.997390      26.629022      71.068113       0.666835       0.385327      -1.112385       0.147107       0.005088      -0.006575       0.147341       0.000074       0.000002      -0.020809      -0.135530       0.004286      -0.068479      -0.004614       0.073093             12.386727      20.003342      -0.849247       0.831113      10.930522      -2.141566       6.226315           0.000002
          133              O      11.770703      15.164018       9.301036      -0.559105      38.412572 0.56643909E+03  0.13816764E+05                                 9.129220                            7.405231       0.209729       2.116764                    0.996146      27.930148      74.321656       0.691668       0.363041      -1.134083       0.025746      -0.010736       0.015653       0.031986       0.065427       0.002626       0.004188       0.053181       0.092059      -0.086002       0.029917       0.056085             11.176127      13.680181       5.132451       0.432937      13.501511      -0.489786       6.346689           0.000001
          134              O      14.001992      14.921014       9.383684      -0.560592      39.051658 0.57575927E+03  0.14108524E+05                                 9.232895                            7.483509       0.160048       2.100638                    0.996040      27.997513      74.792773       0.685274       0.364755      -1.132186      -0.016848       0.002461       0.012351       0.021035      -0.062439      -0.007616       0.000907       0.023454       0.129806      -0.085301       0.036170       0.049131             11.161961      11.628168      -4.802311       0.226555      15.674101      -0.525297       6.183614           0.000001
          135              O      13.987956      12.666164      11.212669      -0.562131      37.280975 0.54467952E+03  0.13144457E+05                                 8.916795                            7.215675       0.246723       2.119822                    0.998355      27.883399      73.580119       0.708044       0.358463      -1.138730      -0.029272      -0.002534       0.003679       0.029610       0.017818      -0.064327       0.015557      -0.074066      -0.069159      -0.092570       0.039913       0.052657             10.939195       9.716721      -0.603791      -4.967747       6.044882       0.675582      17.055982           0.000001
          136              O      11.826774      13.230212      11.397863      -0.565878      36.367511 0.53912133E+03  0.12974097E+05                                 8.756165                            7.161105       0.253557       2.121413                    0.998094      27.924481      73.532024       0.713527       0.356701      -1.140389       0.027720      -0.001893      -0.004402       0.028131       0.004722       0.067653      -0.009164      -0.036600      -0.100613      -0.087887       0.035662       0.052225             10.664938      10.691065      -1.143028       5.109656       6.036052      -1.113047      15.267698           0.000002
          137              O      11.790613      11.141107       9.457150      -0.563937      40.878360 0.57676390E+03  0.14130092E+05                                 9.551338                            7.473842       0.177836       2.101664                    0.996738      28.099937      74.898697       0.688396       0.363179      -1.134150       0.029951       0.000690      -0.000728       0.029967      -0.077170       0.008710       0.006500       0.021427       0.130098      -0.100378       0.043730       0.056649             12.171503      11.713296      -5.853688      -0.749516      18.417601       0.777067       6.383612           0.000001
          138              O      13.973174      10.924936       8.987277      -0.550184      37.682800 0.54097983E+03  0.13024843E+05                                 8.975257                            7.194047       0.357765       2.167748                    0.997670      27.494622      72.322751       0.709117       0.358754      -1.139208      -0.031257       0.012712       0.005660       0.034215       0.068882       0.011591      -0.007189       0.047227       0.101927      -0.091074       0.033992       0.057082             11.104518      12.167364       5.277584      -1.225595      14.971400      -0.516270       6.174790           0.000001
          139              O      11.726796      13.059877       7.367975      -0.565271      38.215755 0.57375488E+03  0.14045575E+05                                 9.065576                            7.451401       0.237521       2.116106                    0.997791      28.196497      75.259598       0.689465       0.362895      -1.133761       0.026475      -0.012946      -0.003490       0.029677      -0.008755      -0.060454      -0.000600      -0.063652      -0.076527      -0.083157       0.034776       0.048381             10.705591      11.135905      -0.421805      -4.473415       6.535210       0.142495      14.445657           0.000001
          140              O      13.962137      13.074579       7.147579      -0.544020      36.764118 0.56017761E+03  0.13588247E+05                                 8.764728                            7.323451       0.446942       2.203561                    0.996475      27.310930      71.816325       0.703285       0.359035      -1.140401      -0.019980      -0.006882       0.002604       0.021291       0.004959       0.047696      -0.004855      -0.023451      -0.131131      -0.071983       0.033290       0.038693             10.360312      12.662343      -0.037403       4.075847       6.411561      -0.163647      12.007031           0.000001
          141              O       4.706203       0.399839       6.004272      -0.559105      38.412574 0.56643912E+03  0.13816765E+05                                 9.129221                            7.405231       0.209729       2.116764                    0.996146      27.930148      74.321658       0.691668       0.363041      -1.134083      -0.025746       0.010736      -0.015653       0.031986       0.065427       0.002626       0.004188       0.053181       0.092059      -0.086002       0.029917       0.056085             11.176128      13.680181       5.132452       0.432937      13.501512      -0.489786       6.346690           0.000001
          142              O       2.474914       0.642843       5.921624      -0.560592      39.051660 0.57575928E+03  0.14108524E+05                                 9.232895                            7.483510       0.160048       2.100638                    0.996040      27.997513      74.792774       0.685274       0.364755      -1.132186       0.016848      -0.002461      -0.012351       0.021035      -0.062439      -0.007616       0.000907       0.023454       0.129806      -0.085301       0.036170       0.049131             11.161961      11.628168      -4.802311       0.226555      15.674101      -0.525297       6.183614           0.000001
          143              O       2.488950       2.897693       4.092639      -0.562131      37.280978 0.54467954E+03  0.13144457E+05                                 8.916795                            7.215675       0.246723       2.119822                    0.998355      27.883399      73.580121       0.708044       0.358463      -1.138730       0.029272       0.002534      -0.003679       0.029610       0.017818      -0.064327       0.015557      -0.074066      -0.069159      -0.092570       0.039913       0.052657             10.939196       9.716721      -0.603791      -4.967747       6.044882       0.675582      17.055983           0.000001
          144              O       4.650132       2.333645       3.907445      -0.565878      36.367511 0.53912131E+03  0.12974097E+05                                 8.756165                            7.161105       0.253557       2.121413                    0.998094      27.924480      73.532022       0.713527       0.356701      -1.140389      -0.027720       0.001893       0.004402       0.028131       0.004722       0.067653      -0.009164      -0.036600      -0.100613      -0.087887       0.035662       0.052225             10.664939      10.691065      -1.143028       5.109656       6.036053      -1.113047      15.267699           0.000002
          145              O       4.686293       4.422750       5.848158      -0.563937      40.878359 0.57676389E+03  0.14130092E+05                                 9.551338                            7.473841       0.177836       2.101664                    0.996738      28.099938      74.898697       0.688396       0.363179      -1.134150      -0.029951      -0.000690       0.000728       0.029967      -0.077170       0.008710       0.006500       0.021427       0.130098      -0.100378       0.043730       0.056649             12.171502      11.713295      -5.853687      -0.749516      18.417599       0.777067       6.383612           0.000001
          146              O       2.503732       4.638921       6.318031      -0.550184      37.682806 0.54097992E+03  0.13024846E+05                                 8.975257                            7.194048       0.357765       2.167748                    0.997670      27.494624      72.322758       0.709117       0.358754      -1.139208       0.031257      -0.012712      -0.005660       0.034215       0.068882       0.011591      -0.007189       0.047227       0.101927      -0.091074       0.033992       0.057082             11.104518      12.167362       5.277583      -1.225595      14.971402      -0.516270       6.174791           0.000001
          147              O       4.750110       2.503980       7.937333      -0.565271      38.215755 0.57375489E+03  0.14045575E+05                                 9.065576                            7.451402       0.237521       2.116106                    0.997791      28.196497      75.259599       0.689465       0.362895      -1.133761      -0.026475       0.012946       0.003490       0.029677      -0.008755      -0.060454      -0.000600      -0.063652      -0.076527      -0.083157       0.034776       0.048381             10.705591      11.135905      -0.421805      -4.473415       6.535210       0.142495      14.445658           0.000001
          148              O       2.514769       2.489278       8.157729      -0.544020      36.764119 0.56017761E+03  0.13588247E+05                                 8.764728                            7.323451       0.446942       2.203561                    0.996475      27.310930      71.816325       0.703285       0.359035      -1.140401       0.019980       0.006882      -0.002604       0.021291       0.004959       0.047696      -0.004855      -0.023451      -0.131132      -0.071983       0.033290       0.038693             10.360311      12.662342      -0.037403       4.075847       6.411562      -0.163647      12.007030           0.000001

******************************************************
Auxiliary information for the entire system
The total spin magnetic moment of the unit cell is   0.000211
The total net atomic charge of the unit cell is   0.000002
Accuracy of reproducing the electrostatic potential in the unit cell:
  The inner radius (bohr) =    5.0000
  The outer radius (bohr) =   12.0000
  Valid grid points have density less than (e/(bohr^3)) =    0.0001
  The number of valid grid points were=       303293
  The rms potential error without charges in kcal/mol is=      4.16286
  The rms potential error with partial charges in kcal/mol is=      0.55336
  The RRMSE value at monopole order=      0.13293
  The rms potential error with partial charges and cloud penetration in kcal/mol is=      0.55991
  The RRMSE value at monopole order with cloud penetration is=      0.13450
  The rms potential error with partial charges and atomic dipoles in kcal/mol is=      0.30826
  The RRMSE value at dipole order=      0.07405
  The rms potential error with partial charges, atomic dipoles and cloud penetration in kcal/mol is=      0.29616
  The RRMSE value at dipole order with cloud penetration=      0.07114

******************************************************
The electron densities and ab initio electrostatic potential were computed in VASP using the PBE functional and
projector augmented wave method. See the main text of the journal article for a description of computational details.
The atomic charges, dipoles, and quadrupoles were computed with the DDEC6 method as described in
(a) T. A. Manz and N. Gabaldon Limas, RSC Adv. 6 (2016) 47771-47801 DOI: 10.1039/c6ra04656h
(b) N. Gabaldon Limas and T. A. Manz, RSC Adv. 8 (2018) 2678-2707 DOI: 10.1039/c7ra11829e.
For each atom in the material, the electron cloud parameters were fit to the spherically averaged atom-in-material
electron density using radial positions for which this density was between 10^-4 and 10^-2 electrons per cubic bohr.
The polarizabilities, dispersion coefficients, and quantum Drude oscillator (QDO) parameters were fit using the MCLF method.
The magnetic structure of the system was optimized in VASP from the default ferromagnetic initial guess using spin polarization.
The atomic spin moments (ASMs) were computed on this optimized magnetic structure using the DDEC6 partition as inputs
to the method of T. A. Manz and D. S. Sholl, J. Chem. Theory Comput. 7 (2011) 4146-4164 DOI: 10.1021/ct200539n.
The RMSE and RRMSE were computed using a uniform grid with Ewald summation.
