# Supplementary material for: A collection of forcefield precursors for metal–organic frameworks
Source: RSC Adv. 2019 Nov 13;9(63):36492–507. doi: 10.1039/c9ra07327b (PMC9075174; doi:10.1039/c9ra07327b)
Supplement: RA-009-C9RA07327B-s4010 [file RA-009-C9RA07327B-s4010.xyz]

  140
jmolscript: load "" {1 1 1} spacegroup "x,y,z" unitcell [{     14.020000     0.000000     0.000000 }, {      1.721453    14.983435     0.000000 }, {      0.909944     3.347265    14.717760 }]
Zn    13.534410     4.421416    12.203672     0.846842
Zn    10.627473     4.747085    12.297572     0.848055
Zn     3.116987    13.909284     2.514088     0.846842
Zn     6.023924    13.583615     2.420188     0.848055
H      4.030932     4.990855    14.223243     0.125278
H      4.089105     4.191819    10.255335     0.131800
H      6.024054     4.191744    14.227659     0.132249
H     13.348591     1.906695     1.643974     0.112291
H     13.542273     2.522468     3.831033     0.122721
H      9.342958     2.310688     1.872099     0.099878
H      1.746985     4.798175    14.173203     0.103186
H      1.782336     4.176213    10.292130     0.104182
H     10.006230     4.344633     8.015292     0.097965
H     13.804080     3.036085     8.019707     0.109086
H     10.513808     9.191779    12.053845     0.111733
H     13.562421     2.404500     5.835592     0.117253
H     10.937284    11.435946    12.177475     0.115683
H     15.369504    14.988644    12.421789     0.094206
H     11.132836    13.287341    12.128906     0.116749
H     11.438413    15.542139    12.371749     0.110580
H      8.359480     4.231179    14.209997     0.092914
H     14.444626     8.624803    11.550498     0.092679
H      6.070503     5.161995    10.324509     0.132541
H      8.405158     5.227842    10.396626     0.105842
H     12.620465    13.339845     0.494517     0.125278
H     12.562292    14.138881     4.462425     0.131800
H     10.627343    14.138956     0.490101     0.132249
H      3.302806    16.424005    13.073786     0.112291
H      3.109124    15.808232    10.886727     0.122721
H      7.308439    16.020012    12.845661     0.099878
H     14.904412    13.532525     0.544557     0.103186
H     14.869061    14.154487     4.425630     0.104182
H      6.645167    13.986067     6.702468     0.097965
H      2.847317    15.294615     6.698053     0.109086
H      6.137589     9.138921     2.663915     0.111733
H      3.088976    15.926200     8.882168     0.117253
H      5.714113     6.894754     2.540285     0.115682
H      1.281893     3.342056     2.295971     0.094207
H      5.518561     5.043359     2.588854     0.116748
H      5.212984     2.788561     2.346011     0.110580
H      8.291917    14.099521     0.507763     0.092914
H      2.206771     9.705897     3.167262     0.092679
H     10.580894    13.168705     4.393251     0.132541
H      8.246239    13.102858     4.321134     0.105842
C      5.808961     4.630390    12.249592     0.118676
C      4.339602     4.580115    12.252535     0.106549
C      3.594126     4.786767    13.404936    -0.171371
C     11.218263     1.696698     0.061815     0.596238
C     12.029988     4.099786     9.725496     0.605858
C      3.627607     4.338635    11.072171    -0.175722
C      6.494259     4.385068    13.424069    -0.174040
C     12.191355     7.128401    11.921386     0.612159
C     11.336171     2.040224     1.512986    -0.071822
C     12.563635     2.107900     2.139962    -0.058052
C     12.681637     2.451905     3.435125    -0.169185
C     13.450332    15.537995    12.386467    -0.077858
C     10.200421     2.324665     2.282725     0.048688
C     11.681048     3.071997     5.614825     0.186194
C     12.425696     8.592411    11.889007    -0.073677
C      2.233993     4.699816    13.365198     0.119042
C      2.254838     4.314534    11.104550     0.103329
C     11.552660     2.702697     4.188674     0.173355
C     10.746872     3.948706     7.572288     0.066918
C     11.927906     3.734454     8.277268    -0.068463
C     12.973293     3.177569     7.581118    -0.055348
C     13.632730    16.989538    12.510096     0.601448
C     11.411387     9.500055    12.012636    -0.053418
C     12.840492     2.827237     6.284484    -0.176853
C     13.072198    12.782383    12.115660     0.187870
C     11.661688    10.829659    12.074450    -0.178692
C     14.484384    14.652267    12.352616     0.053428
C     12.015781    13.634685    12.180418    -0.174855
C     12.200289    14.977535    12.320237    -0.056096
C     12.885760    11.295214    11.993503     0.192245
C      7.887723     4.425172    13.409351     0.092804
C     13.698108     9.192530    11.707978     0.081287
C      6.523465     4.959857    11.135457    -0.171569
C      7.921834     4.999037    11.182554     0.113755
C     10.842436    13.700310     2.468168     0.118676
C     12.311795    13.750585     2.465225     0.106549
C     13.057271    13.543933     1.312824    -0.171371
C      5.433134    16.634002    14.655945     0.596238
C      4.621409    14.230914     4.992264     0.605858
C     13.023790    13.992065     3.645589    -0.175722
C     10.157138    13.945632     1.293691    -0.174040
C      4.460042    11.202299     2.796374     0.612159
C      5.315226    16.290476    13.204774    -0.071822
C      4.087762    16.222800    12.577798    -0.058052
C      3.969760    15.878795    11.282635    -0.169185
C      3.201065     2.792705     2.331293    -0.077858
C      6.450976    16.006035    12.435035     0.048688
C      4.970349    15.258703     9.102935     0.186194
C      4.225701     9.738289     2.828753    -0.073677
C     14.417404    13.630884     1.352562     0.119042
C     14.396559    14.016166     3.613210     0.103329
C      5.098737    15.628003    10.529086     0.173356
C      5.904525    14.381994     7.145472     0.066918
C      4.723491    14.596246     6.440492    -0.068463
C      3.678104    15.153131     7.136642    -0.055348
C      3.018667     1.341162     2.207664     0.601448
C      5.240010     8.830645     2.705124    -0.053418
C      3.810905    15.503463     8.433276    -0.176853
C      3.579199     5.548317     2.602100     0.187870
C      4.989709     7.501041     2.643310    -0.178692
C      2.167013     3.678433     2.365144     0.053427
C      4.635616     4.696015     2.537342    -0.174855
C      4.451108     3.353165     2.397523    -0.056096
C      3.765637     7.035486     2.724257     0.192245
C      8.763674    13.905528     1.308409     0.092804
C      2.953289     9.138170     3.009782     0.081287
C     10.127932    13.370843     3.582303    -0.171569
C      8.729563    13.331663     3.535206     0.113755
N      8.589334     4.726012    12.301104    -0.192902
N      1.556858     4.480029    12.227515    -0.196411
N     10.299945     2.620260     3.608795    -0.308089
N     14.309320    13.290783    12.223100    -0.299229
N     10.635479     3.608384     6.293314    -0.300002
N     13.897522    10.477487    11.744772    -0.289059
N      8.062063    13.604688     2.416656    -0.192902
N     15.094539    13.850671     2.490245    -0.196411
N      6.351452    15.710440    11.108965    -0.308089
N      2.342077     5.039917     2.494660    -0.299229
N      6.015918    14.722316     8.424446    -0.300002
N      2.753875     7.853213     2.972988    -0.289059
O     10.976185     4.954480    14.293889    -0.559847
O     13.199602     4.848768    14.158485    -0.552907
O     10.987304     4.443285    10.320093    -0.558611
O     13.165165     4.004526    10.255335    -0.557923
O     14.811112    17.442436    12.564552    -0.561706
O     11.037318     6.711717    12.078866    -0.544371
O     13.228395     6.390085    11.811002    -0.581760
O     12.610857    17.709747    12.514511    -0.573717
O      5.675212    13.376220     0.423871    -0.559847
O      3.451795    13.481932     0.559275    -0.552907
O      5.664093    13.887415     4.397667    -0.558611
O      3.486232    14.326174     4.462425    -0.557923
O      1.840285     0.888264     2.153208    -0.561706
O      5.614079    11.618983     2.638894    -0.544371
O      3.423002    11.940615     2.906758    -0.581760
O      4.040540     0.620953     2.203249    -0.573717

The following XYZ coordinates are in angstroms. Other properties are in atomic units.
The sperically averaged electron density of each atom fit to a function of the form exp(a - br)
eigen_1, eigen_2 and eigen_3 are the three eigenvalues of traceless quadrupole moment tensor
  atom number  atomic symbol              X              Y              Z     net charge C6 coefficient C8 coefficient C10 coefficient fluctuating dipole atomic polarizability isotropic forcefield polarizability              a              b squared Pearson coefficient          <r^3>          <r^4>         wp_QDO          m_QDO          q_QDO       dipole_x       dipole_y       dipole_z         dipole            Qxy            Qxz            Qyz     Q(x^2-y^2)  Q(3z^2 - R^2)        eigen_1        eigen_2        eigen_3 static polarizability      alpha(xx)      alpha(xy)      alpha(xz)      alpha(yy)      alpha(yz)      alpha(zz) atomic spin moment
            1             Zn      13.534410       4.421416      12.203672       0.846842     102.728783 0.19316214E+04  0.62037369E+05                                18.328513                           14.743670       0.311636       1.954353                    0.996213      47.123667     129.784910       0.451912       0.422008      -1.127242       0.014736      -0.003434      -0.002054       0.015270       0.009228       0.001872       0.003983      -0.161656       0.205734      -0.115657       0.046316       0.069341             23.680275      24.780953       0.240788       1.132195      23.284654       1.195125      22.975217           0.000004
            2             Zn      10.627473       4.747085      12.297572       0.848055     108.112176 0.20056335E+04  0.64959231E+05                                18.649797                           14.757313       0.273276       1.942873                    0.996215      47.161366     130.021120       0.464432       0.407187      -1.138475      -0.010395       0.001101      -0.005078       0.011621       0.005218       0.007298       0.000173      -0.145547       0.187600      -0.104545       0.041685       0.062860             24.474411      26.835048       2.014282      -0.545907      23.359992       0.785925      23.228191           0.000004
            3             Zn       3.116987      13.909284       2.514088       0.846842     102.728786 0.19316214E+04  0.62037371E+05                                18.328513                           14.743670       0.311636       1.954353                    0.996213      47.123668     129.784912       0.451912       0.422008      -1.127242      -0.014736       0.003434       0.002054       0.015270       0.009228       0.001872       0.003983      -0.161656       0.205734      -0.115657       0.046316       0.069341             23.680275      24.780953       0.240788       1.132195      23.284654       1.195125      22.975217           0.000004
            4             Zn       6.023924      13.583615       2.420188       0.848055     108.112175 0.20056335E+04  0.64959230E+05                                18.649797                           14.757313       0.273276       1.942873                    0.996215      47.161366     130.021122       0.464432       0.407187      -1.138475       0.010395      -0.001101       0.005078       0.011621       0.005218       0.007298       0.000173      -0.145547       0.187600      -0.104545       0.041685       0.062860             24.474411      26.835049       2.014283      -0.545907      23.359992       0.785925      23.228192           0.000004
            5              H       4.030932       4.990855      14.223243       0.125278       1.065467 0.78338985E+01  0.77482558E+02                                 1.801131                            1.695625      -1.267195       2.285365                    0.993771       3.736928      10.945450       0.449953       1.376299      -0.687367       0.015902       0.007381       0.030326       0.035029       0.003237       0.002481       0.002701       0.012891       0.014078      -0.009863       0.001925       0.007938              1.873442       1.891744       0.076087       0.343817       1.465629       0.238072       2.262953           0.000001
            6              H       4.089105       4.191819      10.255335       0.131800       1.119405 0.82387629E+01  0.80126586E+02                                 1.681813                            1.605302      -0.815472       2.500006                    0.999505       3.181745       8.394122       0.536919       1.172959      -0.736764       0.016527      -0.009154      -0.034841       0.039634      -0.001425      -0.002059       0.005464       0.017917       0.044834      -0.017415       0.001196       0.016219              1.709341       1.795935       0.008212      -0.305001       1.360858       0.113582       1.971230           0.000001
            7              H       6.024054       4.191744      14.227659       0.132249       0.997142 0.71312041E+01  0.69361144E+02                                 1.763585                            1.647641      -1.373775       2.237993                    0.993051       3.806910      11.303936       0.441122       1.427558      -0.676530      -0.019190      -0.006643       0.031904       0.037819       0.000554      -0.000967      -0.004297       0.017149       0.024150      -0.013465       0.004313       0.009152              1.846438       2.051950       0.059605      -0.381684       1.432217      -0.162481       2.055147           0.000001
            8              H      13.348591       1.906695       1.643974       0.112291       1.102810 0.79207693E+01  0.78351430E+02                                 1.820091                            1.683914      -1.289265       2.262490                    0.993740       3.805689      11.052048       0.461235       1.342468      -0.693481       0.032081      -0.006787      -0.019432       0.038116      -0.002125      -0.008047       0.002967       0.011754      -0.000371      -0.007353      -0.004814       0.012167              1.935703       2.328249      -0.125193      -0.427008       1.499861       0.187066       1.978999           0.000000
            9              H      13.542273       2.522468       3.831033       0.122721       1.059903 0.76218944E+01  0.74403987E+02                                 1.759194                            1.644763      -1.054093       2.383489                    0.996817       3.569541      10.177000       0.471409       1.330990      -0.697488       0.033291       0.004057       0.010458       0.035130      -0.000225       0.005231       0.004352       0.017843      -0.000430      -0.010922      -0.000581       0.011503              1.837788       2.187941       0.109927       0.264866       1.381552       0.104349       1.943873           0.000000
           10              H       9.342958       2.310688       1.872099       0.099878       1.324495 0.96747903E+01  0.98870050E+02                                 1.947295                            1.784513      -1.034553       2.380395                    0.997624       3.555520       9.913823       0.485572       1.234324      -0.720656      -0.043634       0.005272      -0.017619       0.047351      -0.004924       0.001645      -0.000762       0.029887      -0.020213      -0.012408      -0.006812       0.019220              2.064252       2.676430       0.029788       0.544015       1.545253       0.086087       1.971072           0.000002
           11              H       1.746985       4.798175      14.173203       0.103186       1.116366 0.78579706E+01  0.77359831E+02                                 1.824028                            1.670206      -1.073478       2.365444                    0.996830       3.676641      10.555295       0.467347       1.331254      -0.696876      -0.022250       0.004399       0.044259       0.049732       0.002231      -0.004152       0.004828       0.006032       0.029387      -0.010419      -0.001512       0.011931              1.945721       2.076513      -0.087465      -0.549394       1.435780       0.144308       2.324868           0.000001
           12              H       1.782336       4.176213      10.292130       0.104182       1.251011 0.88880616E+01  0.88576556E+02                                 1.850652                            1.691640      -0.884851       2.458063                    0.998976       3.387667       9.209176       0.509043       1.207369      -0.727492      -0.020831      -0.005090      -0.043171       0.048203      -0.001233      -0.001540       0.003261       0.013575       0.051182      -0.015726      -0.001802       0.017528              1.962445       2.065026       0.088120       0.609291       1.479252       0.172849       2.343056           0.000001
           13              H      10.006230       4.344633       8.015292       0.097965       1.399549 0.99943538E+01  0.10226601E+03                                 1.972785                            1.777531      -1.049572       2.373377                    0.997543       3.487201       9.514244       0.504915       1.185525      -0.732964      -0.037510       0.018758       0.016145       0.044939      -0.009802      -0.000947       0.002881       0.018833      -0.029997      -0.011767      -0.006965       0.018732              2.094174       2.318673      -0.437784      -0.553529       1.707013       0.372450       2.256836           0.000001
           14              H      13.804080       3.036085       8.019707       0.109086       1.179663 0.84873687E+01  0.83737864E+02                                 1.775906                            1.649298      -0.997418       2.399162                    0.997910       3.449696       9.376228       0.516536       1.201867      -0.727241       0.034120      -0.003306       0.013765       0.036940      -0.005287       0.002082       0.001137       0.021109      -0.010362      -0.010444      -0.003270       0.013714              1.847089       2.139414      -0.180681       0.483863       1.422213       0.016704       1.979640           0.000000
           15              H      10.513808       9.191779      12.053845       0.111733       1.230557 0.90256689E+01  0.89186098E+02                                 1.741607                            1.638332      -0.963382       2.417345                    0.998343       3.269131       8.499442       0.555818       1.115207      -0.751297      -0.038214      -0.010152       0.000976       0.039552      -0.001910      -0.000756       0.001262       0.018481      -0.039974      -0.013481      -0.002644       0.016124              1.778422       2.171517       0.369304      -0.037707       1.835715      -0.026652       1.328034           0.000004
           16              H      13.562421       2.404500       5.835592       0.117253       1.106074 0.78450662E+01  0.76254741E+02                                 1.732943                            1.610237      -0.963485       2.418823                    0.998180       3.423321       9.379997       0.508419       1.239407      -0.718247       0.027029      -0.013498      -0.013483       0.033084      -0.006981      -0.001333       0.005794       0.015997       0.004614      -0.013118       0.002001       0.011117              1.807910       1.849203      -0.329681      -0.292114       1.519439       0.288876       2.055089           0.000000
           17              H      10.937284      11.435946      12.177475       0.115683       1.153689 0.81130799E+01  0.78245334E+02                                 1.678125                            1.557958      -0.958648       2.419313                    0.998392       3.235371       8.374689       0.566078       1.121908      -0.748398      -0.027189       0.018336       0.002487       0.032888      -0.002618      -0.001911       0.001892       0.009330      -0.046745      -0.015867       0.002539       0.013329              1.742930       1.752651      -0.347598      -0.057679       2.218686       0.061806       1.257454           0.000002
           18              H      15.369504      14.988644      12.421789       0.094206       1.202545 0.83673942E+01  0.83509268E+02                                 1.901472                            1.710383      -1.176589       2.314223                    0.994922       3.749840      10.767751       0.468095       1.311076      -0.700962       0.043670       0.013687       0.004700       0.046005       0.000286       0.003338      -0.000904       0.019758      -0.025579      -0.009248      -0.005376       0.014624              2.033234       2.740488       0.577062       0.011793       1.896220       0.049210       1.462995           0.000001
           19              H      11.132836      13.287341      12.128906       0.116749       1.136160 0.80831759E+01  0.78048510E+02                                 1.674681                            1.566590      -0.894781       2.449703                    0.998743       3.244273       8.460424       0.557139       1.138571      -0.744083      -0.033720      -0.009922      -0.002862       0.035266      -0.000378       0.000431       0.001975       0.011990      -0.048858      -0.016502       0.002348       0.014154              1.725135       2.003145       0.318999       0.050158       1.904789       0.046491       1.267470           0.000002
           20              H      11.438413      15.542139      12.371749       0.110580       1.142538 0.82227321E+01  0.80119127E+02                                 1.714323                            1.606130      -0.906559       2.441451                    0.998810       3.308418       8.803486       0.534330       1.176458      -0.734494      -0.034482       0.022076      -0.000253       0.040944      -0.004749      -0.000170       0.000909       0.019918      -0.041100      -0.013779      -0.004108       0.017888              1.781780       2.006850      -0.436838      -0.054101       1.980679       0.093678       1.357811           0.000002
           21              H       8.359480       4.231179      14.209997       0.092914       1.234194 0.86735090E+01  0.87197599E+02                                 1.915671                            1.727628      -1.258759       2.272768                    0.993974       3.797629      10.884378       0.472128       1.290437      -0.704942       0.022802      -0.008087       0.039647       0.046446      -0.003027      -0.000659      -0.001691       0.011356       0.024809      -0.010740       0.002291       0.008449              2.051215       2.220858      -0.144098       0.597698       1.566217      -0.313489       2.366569           0.000001
           22              H      14.444626       8.624803      11.550498       0.092679       1.464922 0.10814169E+02  0.11250233E+03                                 2.014912                            1.837433      -1.055007       2.368056                    0.997216       3.501220       9.533330       0.502894       1.170742      -0.737586       0.040234      -0.023495      -0.007097       0.047129      -0.006332      -0.004867       0.001097       0.023695      -0.028495      -0.010377      -0.008676       0.019054              2.100615       2.257959      -0.638871      -0.149298       2.513277       0.108824       1.530608           0.000000
           23              H       6.070503       5.161995      10.324509       0.132541       1.084795 0.77447402E+01  0.73620571E+02                                 1.596905                            1.515671      -0.863236       2.477682                    0.999277       3.076839       7.833809       0.579268       1.112332      -0.752141      -0.017147       0.008783      -0.033033       0.038241      -0.000815       0.001792      -0.008621       0.015806       0.038316      -0.016806       0.001251       0.015556              1.623374       1.729259      -0.028792       0.288995       1.293499      -0.165601       1.847364           0.000001
           24              H       8.405158       5.227842      10.396626       0.105842       1.281611 0.88783040E+01  0.87778051E+02                                 1.828601                            1.650483      -0.937996       2.435010                    0.998493       3.291079       8.690239       0.538427       1.150597      -0.741983       0.023542       0.013880      -0.044101       0.051882       0.004597       0.001255      -0.011097       0.014704       0.046597      -0.019878       0.000747       0.019131              1.949789       2.139616       0.139857      -0.623281       1.456780      -0.209917       2.252972           0.000001
           25              H      12.620465      13.339845       0.494517       0.125278       1.065466 0.78338972E+01  0.77482542E+02                                 1.801130                            1.695624      -1.267195       2.285365                    0.993771       3.736928      10.945450       0.449953       1.376299      -0.687367      -0.015902      -0.007381      -0.030326       0.035029       0.003237       0.002481       0.002701       0.012891       0.014078      -0.009863       0.001925       0.007938              1.873442       1.891744       0.076087       0.343817       1.465629       0.238072       2.262952           0.000001
           26              H      12.562292      14.138881       4.462425       0.131800       1.119405 0.82387642E+01  0.80126601E+02                                 1.681813                            1.605302      -0.815472       2.500006                    0.999505       3.181745       8.394122       0.536919       1.172959      -0.736764      -0.016527       0.009154       0.034841       0.039634      -0.001425      -0.002059       0.005464       0.017917       0.044834      -0.017415       0.001196       0.016219              1.709341       1.795935       0.008212      -0.305001       1.360858       0.113582       1.971231           0.000001
           27              H      10.627343      14.138956       0.490101       0.132249       0.997142 0.71312041E+01  0.69361145E+02                                 1.763585                            1.647641      -1.373775       2.237993                    0.993051       3.806910      11.303936       0.441122       1.427558      -0.676530       0.019190       0.006643      -0.031904       0.037819       0.000554      -0.000967      -0.004297       0.017149       0.024150      -0.013465       0.004313       0.009152              1.846438       2.051950       0.059605      -0.381684       1.432217      -0.162481       2.055147           0.000001
           28              H       3.302806      16.424005      13.073786       0.112291       1.102810 0.79207637E+01  0.78351367E+02                                 1.820091                            1.683914      -1.289265       2.262490                    0.993740       3.805688      11.052048       0.461235       1.342469      -0.693481      -0.032081       0.006787       0.019432       0.038116      -0.002125      -0.008047       0.002967       0.011754      -0.000371      -0.007353      -0.004814       0.012167              1.935703       2.328249      -0.125193      -0.427008       1.499861       0.187066       1.978999           0.000000
           29              H       3.109124      15.808232      10.886727       0.122721       1.059903 0.76218944E+01  0.74403987E+02                                 1.759194                            1.644763      -1.054093       2.383489                    0.996817       3.569541      10.177000       0.471409       1.330990      -0.697488      -0.033291      -0.004057      -0.010458       0.035130      -0.000225       0.005231       0.004352       0.017843      -0.000430      -0.010922      -0.000581       0.011503              1.837788       2.187941       0.109927       0.264866       1.381552       0.104349       1.943873           0.000000
           30              H       7.308439      16.020012      12.845661       0.099878       1.324495 0.96747920E+01  0.98870076E+02                                 1.947295                            1.784514      -1.034554       2.380395                    0.997624       3.555520       9.913825       0.485572       1.234325      -0.720656       0.043634      -0.005272       0.017619       0.047351      -0.004924       0.001645      -0.000762       0.029887      -0.020213      -0.012408      -0.006812       0.019220              2.064252       2.676431       0.029788       0.544015       1.545253       0.086087       1.971073           0.000002
           31              H      14.904412      13.532525       0.544557       0.103186       1.116366 0.78579712E+01  0.77359837E+02                                 1.824028                            1.670206      -1.073478       2.365444                    0.996830       3.676641      10.555294       0.467348       1.331254      -0.696876       0.022250      -0.004399      -0.044259       0.049732       0.002231      -0.004152       0.004828       0.006032       0.029387      -0.010419      -0.001512       0.011931              1.945720       2.076513      -0.087465      -0.549394       1.435780       0.144308       2.324868           0.000001
           32              H      14.869061      14.154487       4.425630       0.104182       1.251011 0.88880618E+01  0.88576561E+02                                 1.850652                            1.691640      -0.884851       2.458063                    0.998976       3.387667       9.209177       0.509043       1.207369      -0.727492       0.020831       0.005090       0.043171       0.048203      -0.001233      -0.001540       0.003261       0.013575       0.051182      -0.015726      -0.001802       0.017528              1.962445       2.065027       0.088120       0.609291       1.479252       0.172849       2.343056           0.000001
           33              H       6.645167      13.986067       6.702468       0.097965       1.399549 0.99943513E+01  0.10226597E+03                                 1.972784                            1.777530      -1.049572       2.373377                    0.997543       3.487201       9.514242       0.504916       1.185525      -0.732964       0.037510      -0.018758      -0.016145       0.044939      -0.009802      -0.000947       0.002881       0.018833      -0.029997      -0.011767      -0.006965       0.018732              2.094173       2.318672      -0.437783      -0.553529       1.707012       0.372450       2.256835           0.000001
           34              H       2.847317      15.294615       6.698053       0.109086       1.179664 0.84873699E+01  0.83737881E+02                                 1.775906                            1.649298      -0.997418       2.399162                    0.997910       3.449696       9.376229       0.516536       1.201868      -0.727241      -0.034120       0.003306      -0.013765       0.036940      -0.005287       0.002082       0.001137       0.021109      -0.010362      -0.010444      -0.003270       0.013714              1.847089       2.139414      -0.180681       0.483863       1.422213       0.016704       1.979640           0.000000
           35              H       6.137589       9.138921       2.663915       0.111733       1.230557 0.90256679E+01  0.89186083E+02                                 1.741607                            1.638331      -0.963383       2.417345                    0.998343       3.269131       8.499441       0.555818       1.115207      -0.751297       0.038214       0.010152      -0.000976       0.039552      -0.001910      -0.000756       0.001262       0.018481      -0.039974      -0.013481      -0.002644       0.016124              1.778422       2.171516       0.369304      -0.037707       1.835714      -0.026652       1.328034           0.000004
           36              H       3.088976      15.926200       8.882168       0.117253       1.106074 0.78450615E+01  0.76254688E+02                                 1.732943                            1.610237      -0.963485       2.418823                    0.998180       3.423320       9.379996       0.508419       1.239408      -0.718247      -0.027029       0.013498       0.013483       0.033084      -0.006981      -0.001333       0.005794       0.015997       0.004614      -0.013118       0.002001       0.011117              1.807910       1.849203      -0.329681      -0.292114       1.519439       0.288876       2.055089           0.000000
           37              H       5.714113       6.894754       2.540285       0.115682       1.153689 0.81130807E+01  0.78245346E+02                                 1.678125                            1.557959      -0.958648       2.419313                    0.998392       3.235371       8.374690       0.566078       1.121908      -0.748398       0.027189      -0.018336      -0.002487       0.032888      -0.002618      -0.001911       0.001892       0.009330      -0.046745      -0.015867       0.002539       0.013329              1.742931       1.752652      -0.347598      -0.057679       2.218687       0.061806       1.257454           0.000002
           38              H       1.281893       3.342056       2.295971       0.094207       1.202545 0.83673919E+01  0.83509239E+02                                 1.901472                            1.710383      -1.176588       2.314223                    0.994922       3.749839      10.767748       0.468095       1.311076      -0.700962      -0.043670      -0.013687      -0.004700       0.046005       0.000286       0.003338      -0.000904       0.019758      -0.025579      -0.009248      -0.005376       0.014624              2.033234       2.740487       0.577062       0.011793       1.896220       0.049210       1.462994           0.000001
           39              H       5.518561       5.043359       2.588854       0.116748       1.136160 0.80831780E+01  0.78048532E+02                                 1.674681                            1.566590      -0.894781       2.449703                    0.998743       3.244274       8.460425       0.557139       1.138571      -0.744083       0.033720       0.009922       0.002862       0.035266      -0.000378       0.000431       0.001975       0.011990      -0.048858      -0.016502       0.002348       0.014154              1.725135       2.003145       0.318999       0.050158       1.904789       0.046491       1.267470           0.000002
           40              H       5.212984       2.788561       2.346011       0.110580       1.142538 0.82227319E+01  0.80119122E+02                                 1.714323                            1.606130      -0.906559       2.441451                    0.998810       3.308418       8.803485       0.534330       1.176458      -0.734494       0.034482      -0.022076       0.000253       0.040944      -0.004749      -0.000170       0.000909       0.019918      -0.041100      -0.013779      -0.004108       0.017888              1.781779       2.006849      -0.436838      -0.054101       1.980678       0.093678       1.357811           0.000002
           41              H       8.291917      14.099521       0.507763       0.092914       1.234194 0.86735084E+01  0.87197593E+02                                 1.915671                            1.727628      -1.258759       2.272767                    0.993974       3.797629      10.884379       0.472128       1.290437      -0.704941      -0.022802       0.008087      -0.039647       0.046446      -0.003027      -0.000659      -0.001691       0.011356       0.024809      -0.010740       0.002291       0.008449              2.051215       2.220858      -0.144098       0.597698       1.566217      -0.313489       2.366570           0.000001
           42              H       2.206771       9.705897       3.167262       0.092679       1.464922 0.10814169E+02  0.11250233E+03                                 2.014912                            1.837433      -1.055008       2.368056                    0.997216       3.501220       9.533330       0.502894       1.170742      -0.737586      -0.040234       0.023495       0.007097       0.047129      -0.006332      -0.004867       0.001097       0.023695      -0.028495      -0.010377      -0.008676       0.019054              2.100615       2.257959      -0.638871      -0.149298       2.513277       0.108824       1.530608           0.000000
           43              H      10.580894      13.168705       4.393251       0.132541       1.084795 0.77447373E+01  0.73620537E+02                                 1.596905                            1.515671      -0.863236       2.477682                    0.999277       3.076838       7.833807       0.579268       1.112332      -0.752141       0.017147      -0.008783       0.033033       0.038241      -0.000815       0.001792      -0.008621       0.015806       0.038316      -0.016806       0.001251       0.015556              1.623374       1.729259      -0.028792       0.288995       1.293499      -0.165601       1.847364           0.000001
           44              H       8.246239      13.102858       4.321134       0.105842       1.281611 0.88783027E+01  0.87778036E+02                                 1.828601                            1.650483      -0.937996       2.435010                    0.998493       3.291079       8.690239       0.538427       1.150597      -0.741983      -0.023542      -0.013880       0.044101       0.051882       0.004597       0.001255      -0.011097       0.014704       0.046597      -0.019878       0.000747       0.019131              1.949789       2.139616       0.139857      -0.623281       1.456780      -0.209917       2.252972           0.000001
           45              C       5.808961       4.630390      12.249592       0.118676      36.023644 0.38181440E+03  0.86632645E+04                                 9.647120                            6.595180      -0.113244       1.987433                    0.999271      25.705784      71.879222       0.631894       0.427201      -1.060655       0.002289      -0.005937       0.000940       0.006432      -0.003776       0.002564       0.017913      -0.020139      -0.021388      -0.018830      -0.005258       0.024088             13.337425      24.817283       1.229478      -0.358850       5.433254      -1.188251       9.761738           0.000002
           46              C       4.339602       4.580115      12.252535       0.106549      36.252028 0.40353599E+03  0.92815564E+04                                 9.700150                            6.783933      -0.148251       1.970725                    0.999171      26.137260      73.530302       0.622666       0.427673      -1.060602      -0.003327      -0.005631       0.004626       0.008011      -0.001498       0.001133      -0.010282      -0.009257      -0.010081      -0.009891      -0.003164       0.013055             13.314813      24.438843       0.921600       0.024958       5.483587       0.898868      10.022010           0.000002
           47              C       3.594126       4.786767      13.404936      -0.171371      34.004596 0.44990864E+03  0.10713773E+05                                 9.283504                            7.179595      -0.071711       1.960751                    0.997927      29.777274      87.359319       0.598661       0.429642      -1.051440      -0.004645      -0.002770       0.000871       0.005478      -0.001590       0.014467      -0.016302      -0.049172      -0.006172      -0.031517      -0.002687       0.034204             11.348763      17.921210       0.216252      -1.044639       5.462131       1.221408      10.662947           0.000003
           48              C      11.218263       1.696698       0.061815       0.596238      23.540064 0.25218599E+03  0.52492219E+04                                 7.653665                            5.673319      -0.109544       2.018962                    0.999487      22.646834      64.210222       0.614819       0.478613      -1.013114      -0.003806       0.001112      -0.063211       0.063336       0.005978      -0.001734      -0.034401      -0.128606      -0.186340      -0.069307      -0.033523       0.102830              9.600019       9.456755       0.134487       0.899675       4.969897       1.927535      14.373406           0.000002
           49              C      12.029988       4.099786       9.725496       0.605858      25.232342 0.24605642E+03  0.50743880E+04                                 7.997703                            5.570540      -0.061359       2.040455                    0.999518      22.153224      61.887106       0.628009       0.472924      -1.019319       0.007112       0.017310       0.056725       0.059732       0.024155      -0.007394      -0.041387      -0.144504      -0.184768      -0.071506      -0.045373       0.116879             10.842381       8.854107      -0.741995       0.298464       5.488403       3.245832      18.184634           0.000001
           50              C       3.627607       4.338635      11.072171      -0.175722      33.150593 0.44073371E+03  0.10389975E+05                                 8.991675                            7.026861       0.089588       2.005704                    0.999032      29.445175      84.576369       0.618429       0.420124      -1.062575      -0.002890      -0.014085       0.002949       0.014677      -0.006191      -0.012561       0.002609      -0.033496       0.041019      -0.028131       0.008576       0.019554             10.747794      17.312539       0.700663       1.525318       5.244906       0.972135       9.685937           0.000001
           51              C       6.494259       4.385068      13.424069      -0.174040      38.082991 0.46402304E+03  0.11106649E+05                                 9.960352                            7.249909       0.039269       1.992275                    0.998799      29.757193      86.784693       0.602429       0.424773      -1.057184       0.000185       0.002394      -0.006792       0.007204       0.000896      -0.013864       0.008928      -0.036935      -0.011467      -0.026137       0.002467       0.023670             12.934961      22.520077       0.245716       1.232361       5.604672      -1.214967      10.680134           0.000003
           52              C      12.191355       7.128401      11.921386       0.612159      25.123196 0.24756229E+03  0.51119157E+04                                 7.996810                            5.594867      -0.047217       2.045598                    0.999497      22.114997      61.767298       0.625577       0.474161      -1.018917      -0.009139      -0.054377      -0.000173       0.055140      -0.006928       0.018280       0.010902       0.033052       0.335004      -0.074889      -0.039498       0.114387             10.832924       8.463223       1.226633      -0.473635      19.419748      -0.681159       4.615800           0.000002
           53              C      11.336171       2.040224       1.512986      -0.071822      38.494109 0.46023822E+03  0.10900515E+05                                 9.915574                            7.118229      -0.001652       1.998378                    0.999399      27.837627      78.549004       0.626396       0.412850      -1.073820       0.016294       0.022101       0.031691       0.041932       0.003073       0.000301      -0.011678      -0.010540      -0.038230      -0.017544       0.000732       0.016811             13.122295      11.393872       0.114722       2.004383       6.326158       3.803466      21.646855           0.000002
           54              C      12.563635       2.107900       2.139962      -0.058052      34.082402 0.41912921E+03  0.98412864E+04                                 9.414010                            6.995189      -0.255967       1.901088                    0.999172      29.188875      86.048922       0.595827       0.437807      -1.042703      -0.019649       0.022709       0.017839       0.034929       0.002508      -0.012716      -0.021751      -0.061440      -0.084522      -0.040008      -0.011296       0.051304             11.919200      11.681840       0.244439       1.785719       6.241660       3.449641      17.834100           0.000002
           55              C      12.681637       2.451905       3.435125      -0.169185      35.717528 0.43419399E+03  0.10245001E+05                                 9.545235                            6.992534       0.083782       2.003557                    0.999339      29.710331      86.678818       0.614697       0.422296      -1.056299       0.004219       0.011621      -0.033614       0.035815      -0.001300       0.020545      -0.018064      -0.038805      -0.079223      -0.042160       0.003291       0.038869             12.282986      10.586960      -0.195696      -0.746755       6.354510       4.156035      19.907489           0.000001
           56              C      13.450332      15.537995      12.386467      -0.077858      38.455486 0.42836261E+03  0.99587701E+04                                 9.861184                            6.836586       0.119732       2.041543                    0.999463      27.288779      76.129208       0.643893       0.409165      -1.076918      -0.020239      -0.028098      -0.018274       0.039154       0.002757       0.003982      -0.010673       0.015347       0.052098      -0.020195      -0.000698       0.020893             13.143478      10.498365       2.288635       0.197329      23.520170       1.756491       5.411898           0.000001
           57              C      10.200421       2.324665       2.282725       0.048688      29.867941 0.37321792E+03  0.84844764E+04                                 8.488077                            6.521724      -0.026497       1.985716                    0.999449      27.622117      79.258204       0.630449       0.427360      -1.052514       0.002392       0.027562       0.033868       0.043731       0.009552       0.028080      -0.030026      -0.056644      -0.170195      -0.075725       0.011470       0.064255             10.240476      10.483522      -0.122321       1.440706       5.477091       2.607684      14.760815           0.000003
           58              C      11.681048       3.071997       5.614825       0.186194      40.516493 0.37239444E+03  0.84376473E+04                                10.651108                            6.606119      -0.273859       1.937291                    0.999208      25.754432      73.110942       0.615130       0.439462      -1.048095      -0.027089       0.024374       0.019942       0.041541       0.039170      -0.008166      -0.021452      -0.069457      -0.016710      -0.049611      -0.013202       0.062813             16.420072       9.684757      -0.997998       1.441994       7.798362       6.712503      31.777097           0.000001
           59              C      12.425696       8.592411      11.889007      -0.073677      42.310404 0.43876511E+03  0.10224186E+05                                10.510202                            6.883072       0.115653       2.039503                    0.999393      27.196586      75.049515       0.649151       0.404915      -1.083724       0.006188       0.023480       0.006464       0.025127      -0.003164       0.003177       0.003648       0.016372       0.046964      -0.017139       0.000574       0.016565             15.637766       9.594862       2.083157      -0.573295      31.733089      -0.940548       5.585349           0.000001
           60              C       2.233993       4.699816      13.365198       0.119042      26.901397 0.32512965E+03  0.71421325E+04                                 7.996405                            6.134539       0.128386       2.074880                    0.999082      25.493208      71.952289       0.642386       0.434049      -1.048230      -0.008576      -0.012395      -0.047110       0.049463      -0.006157      -0.002798      -0.009584      -0.083635      -0.014837      -0.040152      -0.006296       0.046448              9.702747      14.662871       0.155562       0.301535       4.710467       0.927810       9.734902           0.000002
           61              C       2.254838       4.314534      11.104550       0.103329      26.168355 0.31847589E+03  0.69348648E+04                                 7.715088                            5.984140       0.271406       2.110094                    0.999818      25.478641      70.758690       0.667093       0.421656      -1.059660      -0.010968       0.012466       0.049426       0.052141      -0.008289       0.006327      -0.003150      -0.060874       0.022809      -0.036135       0.007621       0.028514              9.139236      13.776081      -0.026990       0.449572       4.588396       0.898983       9.053231           0.000002
           62              C      11.552660       2.702697       4.188674       0.173355      41.312137 0.39575350E+03  0.91051568E+04                                10.794779                            6.819371      -0.280262       1.929869                    0.999148      26.249920      75.111836       0.604155       0.440651      -1.047293      -0.034296       0.014395      -0.025617       0.045162       0.000521       0.005099      -0.021401      -0.085687      -0.017203      -0.040894      -0.012572       0.053466             16.400189      10.739854       0.052952       1.469602       7.588626       6.712012      30.872087           0.000001
           63              C      10.746872       3.948706       7.572288       0.066918      30.784362 0.33829472E+03  0.74895090E+04                                 8.599541                            6.154989       0.040192       2.014109                    0.999636      26.702160      75.135542       0.658806       0.419943      -1.059171       0.001752      -0.009086      -0.036449       0.037605       0.017652      -0.042825      -0.021405      -0.067842      -0.170437      -0.081797       0.006885       0.074913             11.027750       8.799894      -1.531328      -0.051799       5.961553       3.542093      18.321804           0.000001
           64              C      11.927906       3.734454       8.277268      -0.068463      41.968036 0.43691486E+03  0.10176536E+05                                10.445155                            6.870993       0.084664       2.029015                    0.999341      27.219656      75.246470       0.648977       0.405204      -1.082869       0.008709      -0.009503      -0.033704       0.036085       0.012483      -0.003672      -0.009570      -0.017472      -0.033667      -0.014442      -0.009370       0.023812             15.413267       9.910743      -1.393687       0.616092       7.327646       5.696008      29.001414           0.000001
           65              C      12.973293       3.177569       7.581118      -0.055348      34.807749 0.38600681E+03  0.88179628E+04                                 9.323712                            6.561359       0.090393       2.009364                    0.999649      28.189501      80.144836       0.641075       0.418238      -1.061983      -0.020924       0.009703      -0.023675       0.033052       0.011777       0.004610      -0.018234      -0.009895      -0.071936      -0.032812       0.004545       0.028267             12.365302       9.247079      -1.494354       0.416239       6.498803       4.289909      21.350025           0.000001
           66              C      13.632730      16.989538      12.510096       0.601448      23.584806 0.24708604E+03  0.51189036E+04                                 7.678247                            5.623874      -0.074776       2.033865                    0.999591      22.469643      63.640734       0.615918       0.480014      -1.011971       0.006167       0.056865      -0.008537       0.057832      -0.001456       0.002835      -0.005257       0.030595       0.295173      -0.064723      -0.033900       0.098623              9.638793       9.024894       0.944376       0.049252      15.061370       0.677261       4.830115           0.000001
           67              C      11.411387       9.500055      12.012636      -0.053418      33.544285 0.37652318E+03  0.85383013E+04                                 9.083524                            6.463665       0.091039       2.010224                    0.999676      27.968045      78.930352       0.649126       0.416100      -1.064553       0.023429       0.022014       0.000575       0.032154       0.007346       0.003298      -0.007050       0.037160       0.069390      -0.032567       0.008189       0.024378             11.956910       8.898482       1.104233      -0.224491      22.225663       0.127731       4.746586           0.000004
           68              C      12.840492       2.827237       6.284484      -0.176853      36.754200 0.41356569E+03  0.95987033E+04                                 9.584662                            6.726869       0.253947       2.053025                    0.999820      29.199359      83.305395       0.643169       0.410311      -1.068534       0.007510       0.017906       0.028530       0.034511       0.006666      -0.031084      -0.009605      -0.016997      -0.071320      -0.044419       0.011291       0.033128             12.858553       9.399205      -1.116906       2.203341       6.469123       4.027975      22.707333           0.000001
           69              C      13.072198      12.782383      12.115660       0.187870      40.441124 0.37139020E+03  0.84051033E+04                                10.670311                            6.599224      -0.279878       1.936316                    0.999246      25.687056      72.760937       0.615470       0.439730      -1.048447       0.031354       0.015657      -0.000453       0.035049       0.007510      -0.006248      -0.010100      -0.030065       0.189724      -0.048556      -0.016401       0.064957             16.551528      10.287259       3.564666       0.309691      33.555290       2.052457       5.812034           0.000001
           70              C      11.661688      10.829659      12.074450      -0.178692      35.270019 0.39013168E+03  0.89278568E+04                                 9.352578                            6.545009       0.220726       2.045793                    0.999851      28.873182      81.919214       0.650024       0.411757      -1.067100      -0.017013      -0.039336      -0.002506       0.042930      -0.029497       0.002527      -0.001656       0.013701       0.073077      -0.042462       0.016890       0.025572             12.519152       9.509764       2.910793      -0.278045      23.198274       0.339967       4.849420           0.000004
           71              C      14.484384      14.652267      12.352616       0.053428      31.922079 0.36808487E+03  0.83310351E+04                                 8.883404                            6.466105       0.130871       2.039339                    0.999734      27.239446      77.749438       0.635311       0.425960      -1.054368      -0.013779      -0.045026      -0.005090       0.047362       0.028475       0.006045      -0.013741       0.065184       0.194751      -0.077317       0.010808       0.066509             11.127848      10.802370       2.348343       0.143515      17.675186       1.234678       4.905989           0.000003
           72              C      12.015781      13.634685      12.180418      -0.174855      35.669059 0.41201924E+03  0.95453083E+04                                 9.385900                            6.715063       0.194325       2.032143                    0.999793      29.210147      83.016713       0.644198       0.410406      -1.069428       0.003856       0.029080      -0.001573       0.029377       0.016557       0.003945      -0.007685       0.045247       0.033214      -0.035146       0.012467       0.022679             12.108908       9.292144       0.537441       0.155681      22.028331       1.578152       5.006248           0.000003
           73              C      12.200289      14.977535      12.320237      -0.056096      33.548777 0.39015607E+03  0.89279008E+04                                 9.077819                            6.588630       0.097989       2.010024                    0.999489      28.178193      79.925969       0.641523       0.417237      -1.063656       0.019192      -0.018330      -0.013499       0.029774      -0.020379       0.001647      -0.011503       0.029361       0.056486      -0.036193       0.011075       0.025118             11.448963      10.152899       2.105151       0.213143      19.188782       1.632973       5.005208           0.000003
           74              C      12.885760      11.295214      11.993503       0.192245      38.250781 0.34890570E+03  0.77896954E+04                                10.323939                            6.415596      -0.290892       1.938678                    0.999271      25.373814      71.861342       0.620150       0.442382      -1.044753       0.037762      -0.028725       0.001332       0.047465       0.003594       0.026906      -0.012118      -0.044748       0.184411      -0.059861      -0.009195       0.069056             15.986189       9.697144       2.815119      -0.283489      32.643018       1.656141       5.618406           0.000000
           75              C       7.887723       4.425172      13.409351       0.092804      30.442361 0.33496311E+03  0.73874755E+04                                 8.577052                            6.143141       0.290613       2.113751                    0.999698      25.820460      72.197846       0.657343       0.422489      -1.058997       0.016551       0.015817      -0.053947       0.058604      -0.002711       0.009110       0.012812      -0.060675       0.009142      -0.034634       0.000519       0.034115             11.007131      18.116668       0.310925      -0.068892       5.009198      -1.528901       9.895526           0.000003
           76              C      13.698108       9.192530      11.707978       0.081287      29.428234 0.32748776E+03  0.71896477E+04                                 8.329118                            6.044618       0.036406       2.018173                    0.999611      26.342658      73.746604       0.666837       0.418383      -1.060452      -0.007216       0.033069       0.006283       0.034425      -0.047300       0.012449      -0.003492       0.043436       0.219739      -0.088760       0.012897       0.075863             10.589427       8.236545       0.320208      -0.676404      18.997337       0.189703       4.534400           0.000000
           77              C       6.523465       4.959857      11.135457      -0.171569      34.776645 0.41469580E+03  0.95920867E+04                                 9.179603                            6.737134       0.285001       2.068767                    0.999766      28.734009      80.748876       0.645165       0.410442      -1.072838       0.005092      -0.003518       0.003057       0.006902      -0.004973       0.015560      -0.000360      -0.021022       0.040872      -0.024500       0.004096       0.020404             11.463490      19.667624       1.106591      -1.756645       5.228438      -1.411171       9.494407           0.000003
           78              C       7.921834       4.999037      11.182554       0.113755      27.621946 0.30865186E+03  0.66402907E+04                                 7.936486                            5.836244       0.369952       2.144684                    0.999817      24.939967      67.898957       0.687953       0.413837      -1.069153       0.008949      -0.015763       0.043526       0.047149       0.002313      -0.008530       0.004734      -0.057818       0.023192      -0.034670       0.008417       0.026254              9.789249      15.883761       0.420369      -0.681086       4.573759      -1.227568       8.910227           0.000003
           79              C      10.842436      13.700310       2.468168       0.118676      36.023644 0.38181440E+03  0.86632644E+04                                 9.647120                            6.595180      -0.113244       1.987433                    0.999271      25.705784      71.879221       0.631894       0.427201      -1.060655      -0.002289       0.005937      -0.000940       0.006432      -0.003776       0.002564       0.017913      -0.020139      -0.021388      -0.018830      -0.005258       0.024088             13.337424      24.817282       1.229478      -0.358849       5.433253      -1.188251       9.761738           0.000002
           80              C      12.311795      13.750585       2.465225       0.106549      36.252026 0.40353596E+03  0.92815557E+04                                 9.700150                            6.783933      -0.148251       1.970725                    0.999171      26.137259      73.530299       0.622666       0.427673      -1.060602       0.003327       0.005631      -0.004626       0.008011      -0.001498       0.001133      -0.010282      -0.009257      -0.010081      -0.009891      -0.003164       0.013055             13.314813      24.438843       0.921600       0.024958       5.483587       0.898868      10.022010           0.000002
           81              C      13.057271      13.543933       1.312824      -0.171371      34.004598 0.44990867E+03  0.10713774E+05                                 9.283505                            7.179595      -0.071711       1.960750                    0.997927      29.777275      87.359322       0.598661       0.429642      -1.051440       0.004645       0.002770      -0.000871       0.005478      -0.001590       0.014467      -0.016302      -0.049172      -0.006172      -0.031517      -0.002687       0.034204             11.348763      17.921211       0.216252      -1.044639       5.462131       1.221408      10.662947           0.000003
           82              C       5.433134      16.634002      14.655945       0.596238      23.540064 0.25218599E+03  0.52492218E+04                                 7.653665                            5.673319      -0.109544       2.018962                    0.999487      22.646834      64.210222       0.614819       0.478613      -1.013114       0.003806      -0.001112       0.063211       0.063336       0.005978      -0.001734      -0.034401      -0.128606      -0.186340      -0.069307      -0.033523       0.102830              9.600019       9.456755       0.134487       0.899675       4.969897       1.927535      14.373406           0.000002
           83              C       4.621409      14.230914       4.992264       0.605858      25.232342 0.24605641E+03  0.50743879E+04                                 7.997704                            5.570541      -0.061359       2.040455                    0.999518      22.153224      61.887108       0.628009       0.472924      -1.019319      -0.007112      -0.017310      -0.056725       0.059732       0.024155      -0.007394      -0.041387      -0.144504      -0.184768      -0.071506      -0.045373       0.116879             10.842382       8.854107      -0.741995       0.298464       5.488403       3.245832      18.184635           0.000001
           84              C      13.023790      13.992065       3.645589      -0.175722      33.150592 0.44073370E+03  0.10389975E+05                                 8.991674                            7.026861       0.089588       2.005704                    0.999032      29.445175      84.576367       0.618429       0.420124      -1.062575       0.002890       0.014085      -0.002949       0.014677      -0.006191      -0.012561       0.002609      -0.033496       0.041019      -0.028131       0.008577       0.019554             10.747794      17.312538       0.700663       1.525318       5.244905       0.972135       9.685937           0.000001
           85              C      10.157138      13.945632       1.293691      -0.174040      38.082992 0.46402304E+03  0.11106649E+05                                 9.960353                            7.249909       0.039269       1.992275                    0.998799      29.757193      86.784695       0.602429       0.424773      -1.057184      -0.000185      -0.002394       0.006792       0.007204       0.000896      -0.013864       0.008928      -0.036935      -0.011467      -0.026137       0.002467       0.023670             12.934962      22.520078       0.245716       1.232361       5.604672      -1.214967      10.680134           0.000003
           86              C       4.460042      11.202299       2.796374       0.612159      25.123195 0.24756229E+03  0.51119156E+04                                 7.996809                            5.594867      -0.047217       2.045598                    0.999497      22.114997      61.767298       0.625577       0.474161      -1.018917       0.009139       0.054377       0.000173       0.055140      -0.006928       0.018280       0.010902       0.033052       0.335004      -0.074889      -0.039498       0.114387             10.832924       8.463223       1.226633      -0.473635      19.419748      -0.681159       4.615800           0.000002
           87              C       5.315226      16.290476      13.204774      -0.071822      38.494109 0.46023822E+03  0.10900515E+05                                 9.915573                            7.118229      -0.001652       1.998378                    0.999399      27.837627      78.549002       0.626396       0.412850      -1.073820      -0.016294      -0.022101      -0.031691       0.041932       0.003073       0.000301      -0.011678      -0.010540      -0.038230      -0.017544       0.000732       0.016811             13.122295      11.393872       0.114722       2.004383       6.326157       3.803466      21.646854           0.000002
           88              C       4.087762      16.222800      12.577798      -0.058052      34.082404 0.41912924E+03  0.98412873E+04                                 9.414010                            6.995189      -0.255967       1.901088                    0.999172      29.188875      86.048925       0.595827       0.437807      -1.042703       0.019649      -0.022709      -0.017839       0.034929       0.002508      -0.012716      -0.021751      -0.061440      -0.084522      -0.040008      -0.011296       0.051304             11.919201      11.681840       0.244439       1.785719       6.241661       3.449641      17.834101           0.000002
           89              C       3.969760      15.878795      11.282635      -0.169185      35.717528 0.43419399E+03  0.10245001E+05                                 9.545236                            6.992535       0.083782       2.003557                    0.999339      29.710331      86.678819       0.614697       0.422296      -1.056299      -0.004219      -0.011621       0.033614       0.035815      -0.001300       0.020545      -0.018064      -0.038805      -0.079223      -0.042160       0.003291       0.038869             12.282987      10.586960      -0.195695      -0.746755       6.354510       4.156035      19.907489           0.000001
           90              C       3.201065       2.792705       2.331293      -0.077858      38.455485 0.42836261E+03  0.99587700E+04                                 9.861184                            6.836586       0.119732       2.041543                    0.999463      27.288779      76.129207       0.643893       0.409165      -1.076918       0.020239       0.028098       0.018274       0.039154       0.002757       0.003982      -0.010673       0.015347       0.052098      -0.020195      -0.000698       0.020893             13.143477      10.498365       2.288635       0.197329      23.520169       1.756491       5.411898           0.000001
           91              C       6.450976      16.006035      12.435035       0.048688      29.867938 0.37321788E+03  0.84844753E+04                                 8.488076                            6.521723      -0.026497       1.985716                    0.999449      27.622116      79.258199       0.630449       0.427360      -1.052514      -0.002392      -0.027562      -0.033868       0.043731       0.009552       0.028080      -0.030026      -0.056644      -0.170195      -0.075725       0.011470       0.064255             10.240475      10.483521      -0.122321       1.440707       5.477091       2.607684      14.760814           0.000004
           92              C       4.970349      15.258703       9.102935       0.186194      40.516493 0.37239444E+03  0.84376471E+04                                10.651108                            6.606119      -0.273859       1.937291                    0.999208      25.754432      73.110942       0.615130       0.439462      -1.048095       0.027089      -0.024374      -0.019942       0.041541       0.039170      -0.008166      -0.021452      -0.069457      -0.016710      -0.049611      -0.013202       0.062813             16.420072       9.684757      -0.997998       1.441994       7.798362       6.712503      31.777097           0.000001
           93              C       4.225701       9.738289       2.828753      -0.073677      42.310403 0.43876511E+03  0.10224186E+05                                10.510202                            6.883072       0.115653       2.039503                    0.999393      27.196586      75.049513       0.649151       0.404915      -1.083724      -0.006188      -0.023480      -0.006464       0.025127      -0.003164       0.003177       0.003648       0.016372       0.046964      -0.017139       0.000574       0.016565             15.637765       9.594861       2.083156      -0.573295      31.733087      -0.940548       5.585349           0.000001
           94              C      14.417404      13.630884       1.352562       0.119042      26.901398 0.32512967E+03  0.71421330E+04                                 7.996406                            6.134539       0.128386       2.074880                    0.999082      25.493209      71.952292       0.642386       0.434049      -1.048230       0.008576       0.012395       0.047110       0.049463      -0.006157      -0.002798      -0.009584      -0.083635      -0.014837      -0.040152      -0.006296       0.046448              9.702747      14.662872       0.155562       0.301535       4.710468       0.927810       9.734902           0.000002
           95              C      14.396559      14.016166       3.613210       0.103329      26.168354 0.31847587E+03  0.69348644E+04                                 7.715088                            5.984140       0.271406       2.110094                    0.999818      25.478640      70.758690       0.667093       0.421656      -1.059660       0.010968      -0.012466      -0.049426       0.052141      -0.008289       0.006327      -0.003150      -0.060874       0.022809      -0.036135       0.007621       0.028514              9.139237      13.776082      -0.026990       0.449572       4.588397       0.898983       9.053232           0.000002
           96              C       5.098737      15.628003      10.529086       0.173356      41.312137 0.39575350E+03  0.91051570E+04                                10.794779                            6.819371      -0.280262       1.929870                    0.999148      26.249920      75.111838       0.604155       0.440651      -1.047293       0.034296      -0.014395       0.025617       0.045162       0.000521       0.005099      -0.021401      -0.085687      -0.017203      -0.040894      -0.012572       0.053466             16.400190      10.739854       0.052952       1.469603       7.588627       6.712013      30.872088           0.000001
           97              C       5.904525      14.381994       7.145472       0.066918      30.784363 0.33829472E+03  0.74895092E+04                                 8.599541                            6.154990       0.040191       2.014109                    0.999636      26.702160      75.135542       0.658806       0.419943      -1.059171      -0.001752       0.009086       0.036449       0.037605       0.017652      -0.042825      -0.021405      -0.067842      -0.170437      -0.081797       0.006885       0.074913             11.027751       8.799894      -1.531327      -0.051799       5.961553       3.542093      18.321805           0.000001
           98              C       4.723491      14.596246       6.440492      -0.068463      41.968037 0.43691486E+03  0.10176536E+05                                10.445155                            6.870994       0.084664       2.029015                    0.999341      27.219656      75.246471       0.648977       0.405204      -1.082869      -0.008709       0.009503       0.033705       0.036085       0.012483      -0.003672      -0.009570      -0.017472      -0.033666      -0.014442      -0.009370       0.023812             15.413268       9.910743      -1.393687       0.616092       7.327646       5.696009      29.001416           0.000001
           99              C       3.678104      15.153131       7.136642      -0.055348      34.807750 0.38600682E+03  0.88179631E+04                                 9.323712                            6.561358       0.090393       2.009364                    0.999649      28.189502      80.144838       0.641075       0.418238      -1.061983       0.020924      -0.009703       0.023675       0.033053       0.011777       0.004610      -0.018234      -0.009895      -0.071936      -0.032812       0.004545       0.028267             12.365302       9.247079      -1.494354       0.416240       6.498803       4.289908      21.350025           0.000001
          100              C       3.018667       1.341162       2.207664       0.601448      23.584808 0.24708607E+03  0.51189043E+04                                 7.678247                            5.623874      -0.074776       2.033865                    0.999591      22.469644      63.640734       0.615918       0.480014      -1.011971      -0.006167      -0.056865       0.008537       0.057832      -0.001456       0.002835      -0.005257       0.030595       0.295173      -0.064723      -0.033900       0.098623              9.638793       9.024894       0.944376       0.049252      15.061369       0.677261       4.830115           0.000001
          101              C       5.240010       8.830645       2.705124      -0.053418      33.544284 0.37652316E+03  0.85383007E+04                                 9.083524                            6.463665       0.091039       2.010224                    0.999676      27.968044      78.930347       0.649126       0.416100      -1.064553      -0.023429      -0.022014      -0.000574       0.032154       0.007346       0.003298      -0.007050       0.037160       0.069390      -0.032567       0.008189       0.024378             11.956910       8.898481       1.104232      -0.224491      22.225663       0.127731       4.746586           0.000004
          102              C       3.810905      15.503463       8.433276      -0.176853      36.754203 0.41356573E+03  0.95987046E+04                                 9.584663                            6.726869       0.253946       2.053025                    0.999820      29.199360      83.305399       0.643169       0.410311      -1.068534      -0.007510      -0.017906      -0.028530       0.034511       0.006666      -0.031084      -0.009605      -0.016997      -0.071320      -0.044419       0.011291       0.033128             12.858554       9.399205      -1.116905       2.203341       6.469123       4.027976      22.707335           0.000001
          103              C       3.579199       5.548317       2.602100       0.187870      40.441125 0.37139021E+03  0.84051037E+04                                10.670311                            6.599224      -0.279878       1.936316                    0.999246      25.687056      72.760938       0.615470       0.439730      -1.048447      -0.031354      -0.015657       0.000453       0.035049       0.007510      -0.006248      -0.010100      -0.030065       0.189724      -0.048556      -0.016401       0.064957             16.551528      10.287259       3.564667       0.309691      33.555290       2.052457       5.812035           0.000001
          104              C       4.989709       7.501041       2.643310      -0.178692      35.270015 0.39013163E+03  0.89278555E+04                                 9.352578                            6.545008       0.220726       2.045793                    0.999851      28.873180      81.919209       0.650024       0.411757      -1.067100       0.017013       0.039336       0.002506       0.042930      -0.029497       0.002527      -0.001656       0.013701       0.073077      -0.042462       0.016890       0.025572             12.519152       9.509763       2.910792      -0.278045      23.198273       0.339967       4.849419           0.000004
          105              C       2.167013       3.678433       2.365144       0.053427      31.922082 0.36808492E+03  0.83310365E+04                                 8.883405                            6.466106       0.130871       2.039339                    0.999734      27.239447      77.749443       0.635311       0.425960      -1.054368       0.013779       0.045026       0.005090       0.047362       0.028475       0.006045      -0.013741       0.065184       0.194751      -0.077317       0.010808       0.066509             11.127850      10.802370       2.348343       0.143515      17.675189       1.234679       4.905990           0.000003
          106              C       4.635616       4.696015       2.537342      -0.174855      35.669064 0.41201932E+03  0.95453104E+04                                 9.385902                            6.715064       0.194325       2.032143                    0.999793      29.210150      83.016725       0.644198       0.410406      -1.069428      -0.003856      -0.029080       0.001573       0.029377       0.016557       0.003944      -0.007685       0.045247       0.033214      -0.035146       0.012467       0.022679             12.108909       9.292145       0.537441       0.155681      22.028334       1.578152       5.006248           0.000003
          107              C       4.451108       3.353165       2.397523      -0.056096      33.548778 0.39015607E+03  0.89279008E+04                                 9.077819                            6.588630       0.097989       2.010024                    0.999489      28.178193      79.925969       0.641523       0.417237      -1.063656      -0.019192       0.018330       0.013499       0.029774      -0.020379       0.001647      -0.011503       0.029361       0.056486      -0.036193       0.011075       0.025118             11.448963      10.152899       2.105152       0.213143      19.188783       1.632973       5.005209           0.000003
          108              C       3.765637       7.035486       2.724257       0.192245      38.250784 0.34890574E+03  0.77896964E+04                                10.323940                            6.415596      -0.290892       1.938678                    0.999271      25.373815      71.861345       0.620150       0.442382      -1.044753      -0.037762       0.028725      -0.001332       0.047465       0.003594       0.026906      -0.012118      -0.044748       0.184411      -0.059861      -0.009195       0.069056             15.986190       9.697145       2.815119      -0.283489      32.643018       1.656141       5.618406           0.000000
          109              C       8.763674      13.905528       1.308409       0.092804      30.442362 0.33496313E+03  0.73874761E+04                                 8.577052                            6.143141       0.290613       2.113751                    0.999698      25.820461      72.197849       0.657343       0.422489      -1.058997      -0.016551      -0.015817       0.053947       0.058604      -0.002711       0.009110       0.012812      -0.060675       0.009142      -0.034634       0.000519       0.034115             11.007131      18.116668       0.310925      -0.068892       5.009198      -1.528901       9.895526           0.000003
          110              C       2.953289       9.138170       3.009782       0.081287      29.428231 0.32748773E+03  0.71896468E+04                                 8.329117                            6.044618       0.036406       2.018173                    0.999611      26.342656      73.746596       0.666837       0.418383      -1.060452       0.007216      -0.033069      -0.006283       0.034425      -0.047300       0.012449      -0.003492       0.043436       0.219739      -0.088760       0.012897       0.075863             10.589427       8.236544       0.320208      -0.676404      18.997336       0.189703       4.534399           0.000000
          111              C      10.127932      13.370843       3.582303      -0.171569      34.776645 0.41469581E+03  0.95920872E+04                                 9.179603                            6.737134       0.285000       2.068767                    0.999766      28.734009      80.748877       0.645165       0.410442      -1.072838      -0.005092       0.003518      -0.003057       0.006902      -0.004973       0.015560      -0.000360      -0.021022       0.040872      -0.024500       0.004096       0.020404             11.463490      19.667624       1.106591      -1.756645       5.228438      -1.411171       9.494407           0.000003
          112              C       8.729563      13.331663       3.535206       0.113755      27.621947 0.30865188E+03  0.66402913E+04                                 7.936486                            5.836244       0.369952       2.144684                    0.999817      24.939968      67.898959       0.687953       0.413837      -1.069153      -0.008949       0.015763      -0.043526       0.047149       0.002313      -0.008530       0.004734      -0.057818       0.023192      -0.034670       0.008417       0.026254              9.789249      15.883761       0.420369      -0.681086       4.573759      -1.227568       8.910227           0.000003
          113              N       8.589334       4.726012      12.301104      -0.192902      36.854329 0.45835527E+03  0.10692274E+05                                 9.252050                            6.894143       0.104107       2.089510                    0.997402      26.237306      70.151362       0.675225       0.388857      -1.105563      -0.139166      -0.005777      -0.001028       0.139289      -0.001181      -0.002529      -0.006946      -0.097589       0.161557      -0.075788       0.020454       0.055334             11.790321      18.555065       0.404691      -0.725302       5.571321      -1.637581      11.244576           0.000003
          114              N       1.556858       4.480029      12.227515      -0.196411      35.501230 0.47534842E+03  0.11213793E+05                                 9.067740                            7.073214       0.058300       2.076621                    0.996670      26.481095      71.696006       0.657829       0.394687      -1.099126       0.139426       0.014224       0.001471       0.140157      -0.005039       0.001466       0.003920      -0.090416       0.180857      -0.075652       0.015021       0.060631             11.097923      16.241223      -0.411971       0.431276       5.606416       1.179321      11.446132           0.000002
          115              N      10.299945       2.620260       3.608795      -0.308089      45.639254 0.60943530E+03  0.15333489E+05                                10.737140                            8.030004       0.028790       1.983559                    0.999416      30.618641      86.253793       0.613561       0.396767      -1.095174       0.204747      -0.025663      -0.145568       0.252527       0.056438       0.187212      -0.028580      -0.198084       0.118909      -0.254732       0.090335       0.164398             13.606165      11.393951       0.987020       5.259700       7.126849       4.244399      22.297695           0.000004
          116              N      14.309320      13.290783      12.223100      -0.299229      46.826709 0.57460568E+03  0.14237960E+05                                10.929911                            7.776651       0.066158       2.001738                    0.999474      30.017849      83.762621       0.626299       0.394681      -1.097239      -0.196263       0.158501       0.007573       0.252386       0.193239       0.012611      -0.002014      -0.141161       0.293163      -0.254960       0.097571       0.157389             14.427747      11.587330       6.990631       0.598071      25.583696       1.637283       6.112216           0.000002
          117              N      10.635479       3.608384       6.293314      -0.300002      48.731812 0.56742797E+03  0.14036150E+05                                11.235145                            7.753581       0.024025       1.987877                    0.999501      30.103437      84.324810       0.623223       0.397306      -1.093849       0.218148      -0.043221       0.124935       0.255079       0.047556      -0.171600       0.041251      -0.260072       0.184670      -0.264505       0.106007       0.158498             15.243898       9.457481      -1.933349      -2.729439       8.511404       6.792939      27.762811           0.000001
          118              N      13.897522      10.477487      11.744772      -0.289059      45.299513 0.52955951E+03  0.12898040E+05                                10.739560                            7.519192       0.041990       2.001436                    0.999550      29.578072      82.691795       0.628114       0.400368      -1.089816      -0.229123      -0.090910       0.038972       0.249561      -0.140807       0.045659       0.025523      -0.288021       0.320409      -0.262118       0.112963       0.149155             14.395696       8.490167      -1.538334      -0.600666      28.712102       1.107130       5.984819           0.000000
          119              N       8.062063      13.604688       2.416656      -0.192902      36.854330 0.45835527E+03  0.10692274E+05                                 9.252051                            6.894143       0.104107       2.089510                    0.997402      26.237306      70.151363       0.675225       0.388857      -1.105563       0.139166       0.005777       0.001028       0.139289      -0.001181      -0.002529      -0.006946      -0.097589       0.161557      -0.075788       0.020454       0.055334             11.790321      18.555066       0.404691      -0.725302       5.571321      -1.637581      11.244576           0.000003
          120              N      15.094539      13.850671       2.490245      -0.196411      35.501230 0.47534842E+03  0.11213793E+05                                 9.067740                            7.073214       0.058300       2.076621                    0.996670      26.481095      71.696006       0.657829       0.394687      -1.099126      -0.139426      -0.014224      -0.001471       0.140157      -0.005039       0.001466       0.003920      -0.090416       0.180857      -0.075652       0.015021       0.060631             11.097923      16.241223      -0.411971       0.431276       5.606415       1.179321      11.446132           0.000002
          121              N       6.351452      15.710440      11.108965      -0.308089      45.639256 0.60943533E+03  0.15333490E+05                                10.737140                            8.030004       0.028790       1.983559                    0.999416      30.618642      86.253796       0.613561       0.396767      -1.095174      -0.204747       0.025663       0.145568       0.252527       0.056438       0.187212      -0.028580      -0.198084       0.118909      -0.254733       0.090335       0.164398             13.606166      11.393951       0.987020       5.259701       7.126849       4.244399      22.297696           0.000003
          122              N       2.342077       5.039917       2.494660      -0.299229      46.826682 0.57460534E+03  0.14237949E+05                                10.929906                            7.776648       0.066159       2.001738                    0.999474      30.017844      83.762592       0.626299       0.394681      -1.097239       0.196262      -0.158501      -0.007573       0.252386       0.193239       0.012611      -0.002014      -0.141161       0.293163      -0.254960       0.097571       0.157389             14.427739      11.587325       6.990627       0.598071      25.583679       1.637282       6.112213           0.000002
          123              N       6.015918      14.722316       8.424446      -0.300002      48.731815 0.56742802E+03  0.14036151E+05                                11.235146                            7.753582       0.024025       1.987876                    0.999501      30.103438      84.324815       0.623223       0.397306      -1.093849      -0.218148       0.043221      -0.124935       0.255079       0.047556      -0.171600       0.041251      -0.260072       0.184670      -0.264505       0.106007       0.158498             15.243899       9.457481      -1.933349      -2.729439       8.511404       6.792939      27.762812           0.000001
          124              N       2.753875       7.853213       2.972988      -0.289059      45.299492 0.52955925E+03  0.12898032E+05                                10.739555                            7.519190       0.041991       2.001436                    0.999550      29.578068      82.691771       0.628114       0.400367      -1.089816       0.229123       0.090910      -0.038972       0.249561      -0.140807       0.045659       0.025523      -0.288021       0.320408      -0.262118       0.112963       0.149155             14.395689       8.490163      -1.538334      -0.600666      28.712087       1.107129       5.984816           0.000000
          125              O      10.976185       4.954480      14.293889      -0.559847      38.555559 0.56798718E+03  0.13874521E+05                                 9.160966                            7.434975       0.147659       2.098224                    0.995643      27.938532      74.582500       0.687029       0.364965      -1.131724       0.028257       0.008188      -0.008928       0.030744       0.016315       0.061277      -0.012463      -0.028946      -0.113455      -0.084773       0.034102       0.050671             11.145402      13.444454       1.226405       5.137366       6.439117       0.917675      13.552634           0.000003
          126              O      13.199602       4.848768      14.158485      -0.552907      38.792393 0.57940022E+03  0.14217201E+05                                 9.188659                            7.514117       0.136676       2.097619                    0.995855      27.819169      74.317140       0.683065       0.365434      -1.131893      -0.017581       0.010734       0.000074       0.020599      -0.015855      -0.060933      -0.007510      -0.042630      -0.106910      -0.084565       0.034282       0.050282             11.041269      11.721941      -1.082521      -4.608595       6.562886       1.521700      14.838979           0.000002
          127              O      10.987304       4.443285      10.320093      -0.558611      38.979997 0.54666776E+03  0.13210964E+05                                 9.205332                            7.248827       0.180038       2.105820                    0.996966      27.764614      73.436115       0.703156       0.360449      -1.136599       0.033175      -0.002693       0.001113       0.033303      -0.003254      -0.072308      -0.009093      -0.064490      -0.093020      -0.097083       0.044845       0.052238             11.559581      11.267654      -2.037903      -5.370423       7.004874       3.093965      16.406215           0.000002
          128              O      13.165165       4.004526      10.255335      -0.557923      37.523593 0.54023881E+03  0.13010283E+05                                 8.954994                            7.196651       0.272584       2.138343                    0.997393      27.601528      72.754347       0.707455       0.359506      -1.137934      -0.030134       0.013439       0.010247       0.034549       0.025331       0.063199      -0.028086      -0.023947      -0.095607      -0.091537       0.039030       0.052507             10.977589      11.706306       0.215092       5.276963       6.223260       1.444983      15.003202           0.000002
          129              O      14.811112      17.442436      12.564552      -0.561706      38.836699 0.59867814E+03  0.14767746E+05                                 9.111148                            7.584542       0.272811       2.142679                    0.995204      27.721931      73.547528       0.689110       0.360327      -1.139204      -0.023608       0.008410      -0.004949       0.025545       0.054791       0.004409      -0.001030       0.062493       0.093368      -0.078724       0.030570       0.048154             10.835383      13.220772       4.425586      -0.029091      12.514022      -0.139400       6.771355           0.000001
          130              O      11.037318       6.711717      12.078866      -0.544371      34.065697 0.49336819E+03  0.11623095E+05                                 8.369220                            6.849621       0.300611       2.147724                    0.998256      27.275260      71.270614       0.729058       0.356610      -1.139442       0.030400      -0.008369      -0.002154       0.031604       0.060038       0.002134      -0.002207       0.031471       0.149206      -0.087002       0.037189       0.049813             10.091223      10.784211       4.980051      -0.759271      13.901007      -1.009450       5.588451           0.000004
          131              O      13.228395       6.390085      11.811002      -0.581760      37.895634 0.55627572E+03  0.13486447E+05                                 8.980708                            7.266801       0.297446       2.129837                    0.998518      28.200738      74.431877       0.709694       0.355982      -1.141449      -0.021982       0.003753      -0.003136       0.022520      -0.070774       0.013360       0.013840      -0.000297       0.139254      -0.096570       0.047482       0.049088             11.014549       9.410288      -4.725849      -0.076465      17.678987      -0.294187       5.954374           0.000002
          132              O      12.610857      17.709747      12.514511      -0.573717      38.993577 0.58739101E+03  0.14463313E+05                                 9.193640                            7.546403       0.217905       2.111023                    0.997198      28.261836      75.640796       0.684198       0.363567      -1.133297       0.028252      -0.001548      -0.012467       0.030919      -0.064049      -0.004189       0.003967      -0.008403       0.144982      -0.088351       0.037076       0.051275             10.861134      10.749210      -4.505920      -0.325099      15.086846      -0.064655       6.747347           0.000002
          133              O       5.675212      13.376220       0.423871      -0.559847      38.555561 0.56798720E+03  0.13874522E+05                                 9.160966                            7.434975       0.147659       2.098224                    0.995643      27.938532      74.582502       0.687029       0.364965      -1.131724      -0.028257      -0.008188       0.008928       0.030744       0.016315       0.061277      -0.012463      -0.028946      -0.113455      -0.084773       0.034102       0.050671             11.145402      13.444455       1.226405       5.137366       6.439117       0.917675      13.552635           0.000003
          134              O       3.451795      13.481932       0.559275      -0.552907      38.792393 0.57940022E+03  0.14217201E+05                                 9.188659                            7.514117       0.136676       2.097619                    0.995855      27.819169      74.317140       0.683065       0.365434      -1.131893       0.017581      -0.010734      -0.000074       0.020599      -0.015855      -0.060933      -0.007510      -0.042630      -0.106910      -0.084565       0.034282       0.050282             11.041269      11.721941      -1.082521      -4.608595       6.562886       1.521700      14.838979           0.000002
          135              O       5.664093      13.887415       4.397667      -0.558611      38.979997 0.54666777E+03  0.13210964E+05                                 9.205333                            7.248827       0.180038       2.105820                    0.996966      27.764614      73.436116       0.703156       0.360449      -1.136599      -0.033175       0.002693      -0.001113       0.033303      -0.003254      -0.072308      -0.009093      -0.064490      -0.093020      -0.097083       0.044845       0.052238             11.559581      11.267654      -2.037903      -5.370423       7.004874       3.093965      16.406215           0.000002
          136              O       3.486232      14.326174       4.462425      -0.557923      37.523595 0.54023884E+03  0.13010284E+05                                 8.954995                            7.196652       0.272584       2.138343                    0.997393      27.601528      72.754349       0.707455       0.359506      -1.137934       0.030134      -0.013439      -0.010247       0.034549       0.025331       0.063199      -0.028086      -0.023947      -0.095607      -0.091537       0.039030       0.052507             10.977590      11.706306       0.215092       5.276963       6.223261       1.444983      15.003203           0.000002
          137              O       1.840285       0.888264       2.153208      -0.561706      38.836698 0.59867813E+03  0.14767746E+05                                 9.111147                            7.584541       0.272810       2.142679                    0.995204      27.721931      73.547527       0.689110       0.360327      -1.139204       0.023608      -0.008410       0.004949       0.025545       0.054791       0.004409      -0.001030       0.062493       0.093368      -0.078724       0.030570       0.048154             10.835383      13.220772       4.425586      -0.029091      12.514022      -0.139400       6.771355           0.000001
          138              O       5.614079      11.618983       2.638894      -0.544371      34.065700 0.49336823E+03  0.11623097E+05                                 8.369221                            6.849622       0.300611       2.147724                    0.998256      27.275260      71.270617       0.729058       0.356610      -1.139442      -0.030400       0.008369       0.002154       0.031604       0.060038       0.002134      -0.002207       0.031471       0.149206      -0.087002       0.037189       0.049813             10.091224      10.784212       4.980051      -0.759271      13.901008      -1.009450       5.588451           0.000004
          139              O       3.423002      11.940615       2.906758      -0.581760      37.895637 0.55627577E+03  0.13486449E+05                                 8.980709                            7.266802       0.297445       2.129837                    0.998518      28.200739      74.431881       0.709694       0.355982      -1.141449       0.021982      -0.003753       0.003136       0.022520      -0.070774       0.013360       0.013840      -0.000297       0.139254      -0.096570       0.047482       0.049088             11.014550       9.410289      -4.725849      -0.076465      17.678987      -0.294187       5.954374           0.000002
          140              O       4.040540       0.620953       2.203249      -0.573717      38.993576 0.58739098E+03  0.14463312E+05                                 9.193640                            7.546402       0.217905       2.111023                    0.997198      28.261836      75.640794       0.684198       0.363567      -1.133297      -0.028252       0.001548       0.012467       0.030919      -0.064049      -0.004189       0.003967      -0.008403       0.144982      -0.088351       0.037076       0.051275             10.861134      10.749209      -4.505920      -0.325099      15.086845      -0.064655       6.747347           0.000002

******************************************************
Auxiliary information for the entire system
The total spin magnetic moment of the unit cell is   0.000247
The total net atomic charge of the unit cell is   0.000001
Accuracy of reproducing the electrostatic potential in the unit cell:
  The inner radius (bohr) =    5.0000
  The outer radius (bohr) =   12.0000
  Valid grid points have density less than (e/(bohr^3)) =    0.0001
  The number of valid grid points were=       291015
  The rms potential error without charges in kcal/mol is=      6.59862
  The rms potential error with partial charges in kcal/mol is=      2.13290
  The RRMSE value at monopole order=      0.32323
  The rms potential error with partial charges and cloud penetration in kcal/mol is=      2.12906
  The RRMSE value at monopole order with cloud penetration is=      0.32265
  The rms potential error with partial charges and atomic dipoles in kcal/mol is=      0.79842
  The RRMSE value at dipole order=      0.12100
  The rms potential error with partial charges, atomic dipoles and cloud penetration in kcal/mol is=      0.78840
  The RRMSE value at dipole order with cloud penetration=      0.11948

******************************************************
The electron densities and ab initio electrostatic potential were computed in VASP using the PBE functional and
projector augmented wave method. See the main text of the journal article for a description of computational details.
The atomic charges, dipoles, and quadrupoles were computed with the DDEC6 method as described in
(a) T. A. Manz and N. Gabaldon Limas, RSC Adv. 6 (2016) 47771-47801 DOI: 10.1039/c6ra04656h
(b) N. Gabaldon Limas and T. A. Manz, RSC Adv. 8 (2018) 2678-2707 DOI: 10.1039/c7ra11829e.
For each atom in the material, the electron cloud parameters were fit to the spherically averaged atom-in-material
electron density using radial positions for which this density was between 10^-4 and 10^-2 electrons per cubic bohr.
The polarizabilities, dispersion coefficients, and quantum Drude oscillator (QDO) parameters were fit using the MCLF method.
The magnetic structure of the system was optimized in VASP from the default ferromagnetic initial guess using spin polarization.
The atomic spin moments (ASMs) were computed on this optimized magnetic structure using the DDEC6 partition as inputs
to the method of T. A. Manz and D. S. Sholl, J. Chem. Theory Comput. 7 (2011) 4146-4164 DOI: 10.1021/ct200539n.
The RMSE and RRMSE were computed using a uniform grid with Ewald summation.
